# Supplementary material for: Diagnosis of autism spectrum disorder based on functional brain networks and machine learning
Source: Sci Rep. 2023 May 18;13:8072. doi: 10.1038/s41598-023-34650-6 (PMC10195805; doi:10.1038/s41598-023-34650-6)
Supplement: Supplementary file 1 — Supplementary Information. [file 41598_2023_34650_MOESM1_ESM.zip › matrices-bold-time-series/ASD/ASD140.csv]

0.155317206280519	-0.897550322302985	-0.8304982869300541	-0.7531483203353104	-0.6102402248790846	-0.20923068995778754	-0.28039363177452703	-0.22796797300024949	-0.3969235818403927	-0.9213613347388138	-0.11273392251710604	0.06578500872576332	-0.4475857227029868	0.38712874447340856	-0.33564629370258586	-0.1259184985103356	-0.4118515487199884	0.31180619096296386	-0.9646120958712403	0.3823469168349146	-0.298043483066275	-0.2087369150645072	-0.11981579567971276	-0.7517479440769682	0.1571373802255538	-0.5073848585898229	-0.12249925447411877	-0.6509637997084792	-0.7218899108400042	0.11873286172153628	0.44063972374283633	0.3459547295620457	-1.0447537928663249	-0.08462470117049707	-0.14964223246090697	-0.07658828220965776	0.2669434371604884	0.06338254351607683	-0.16204238810005683	-0.7210688303606434	-0.6807732821297334	-1.2944384577215735	-0.15559720968690133	-0.297395668828502	-0.4250149601612034	0.1463009137672072	-0.6782376377499468	0.021978347625711783	1.0744845348230738	0.10626850644836826
-0.2065809188743289	-0.955889633613596	-0.9171019476698621	-0.6884580136764017	-0.5570219680934396	-0.36782827406215607	-0.4380230198697583	-0.5878892165179102	-0.2214313991247827	-0.7956422638470437	-0.16255766822542084	-0.13538008068694962	-0.62091945127238	0.5991443507676472	-0.7162418547595643	-0.45325163762680376	-0.2872486347998423	0.142870892659737	-1.7730493997941068	0.609063919249323	-0.35708940818206436	-0.8307152555404098	-0.02386213152680725	-0.8531234952987529	-0.08045200027269202	-1.0276600681473946	-0.4726150222189227	-0.715550339690919	-1.5660514010800421	0.4046853888378932	0.652326926840286	0.5352392745028358	-1.020137080901581	-0.12593746666400585	0.025750635405969148	-0.43835580019111514	-0.2089375054053671	-0.048804452128474014	-0.1087872599948162	-1.5043728897974737	-1.0310661013951632	-2.0541101010804517	-0.08981237887229375	-0.8541230764418858	0.14161794433878613	0.6158757373920395	-1.0332165633102497	-0.23440716392435731	1.0678144100022144	-0.35082956615625155
-0.4902617045329273	0.04353511178709386	-0.4594190830342257	-0.31847140181345096	-0.37248319820143455	-0.36217542643190015	-0.6406659718913583	-0.9629328330721165	0.10145762517749247	-0.5165252535068742	-0.10992405356616079	-0.46412443440077233	-0.5568907320535575	0.4217645094633252	-1.1463274701993402	-0.8242566844238957	-0.09561361441589929	-0.39720531817457894	-1.892446148142236	0.5319964828341754	-0.4810843807742508	-1.1923849616405906	-0.06296407544505017	-0.35555418054165744	-0.6369785064852234	-1.0684257899487235	-0.6620034810135608	-0.44935019602737675	-1.7384829338840182	0.47687687148746283	0.3462322983267308	0.12961438679638487	-0.9160226015280067	-0.20206750469411075	0.32821760862336274	-0.7629084617956831	-1.2470465727523579	-0.37686887016877524	0.07008673731610505	-1.6728603277941914	-0.966091129853101	-1.5790755302892108	0.05512209356441918	-1.2593185885463674	0.6139171130554025	0.6409071650356938	-1.2464471590153396	-1.1397370371110298	0.3364851003562634	-0.9196711553866539
-0.6049503533405978	1.2140398913359927	0.26665863091991165	-0.30284399104854054	0.08538153711414496	-0.168720067246697	-1.12588041520305	-1.1404127356972273	0.3835541392536596	-0.428813769897837	-0.08637152602925816	-0.6323661524946318	-0.24492043215045436	-0.40920243344457063	-1.2046218387454706	-0.6155841734809124	-0.24098417934431954	-1.011966278292141	-0.6420638529592384	0.24758400336687672	-0.5076142511263386	-1.0383171605269939	-0.17042314214403764	0.05142359115593569	-0.7676856047760935	-0.24922915064856158	-0.47314111015828886	0.02623979784666506	-0.6913623254070096	0.19716670827438357	-0.22722107890540832	-0.4942738284853339	-1.0130336363214207	-0.3533774234379791	0.3412356013450919	-0.7304719998054581	-1.9226097604092558	-0.5780782657777975	0.29794326211317707	-0.7622542059818518	-0.4351341797451625	-0.02430378893283723	0.31662939537930246	-1.1056259120791425	0.35884717484239653	-0.059945175724112086	-1.2933018171244122	-1.8431288144804536	-0.31049069462262474	-0.9919688009166889
-0.5556293959609511	1.4033628766907458	0.644278455021063	-0.8602498677503357	0.8874042778381208	0.10540365509532808	-1.7200001157632545	-0.8643872570580112	0.4374051397448886	-0.3534622209876156	-0.18665669284516126	-0.5138257295751432	0.12833472809946173	-1.48448872705415	-0.6106243564968005	0.44775210460711967	-0.6674207978513788	-1.336551062483249	1.6028201634886219	-0.01923920889888184	-0.26983650938663933	-0.3674005792554962	-0.10072570979514837	-0.15924156021669852	-0.06484537938916486	1.011436309576446	-0.012490265297633425	0.6954854067044622	1.2720464336550361	-0.22910842286279898	-0.5468968199982254	-0.7499566830209979	-1.2823724158568617	-0.39186104794841314	-0.049856209504008195	-0.24324872236979667	-1.4004102909319203	-0.3213074412218979	0.4528640250608863	0.8533972736620867	0.24503903980415948	1.394577362326284	0.6483557117540091	-0.3841561479997756	-0.3782582823165977	-1.1046125143336147	-1.1301930124256336	-1.4547060121214348	-0.19738490970112402	-0.2772355931405193
-0.41576382523090677	0.45296283842391316	0.34229683615598305	-1.421593571044149	1.736356134905774	0.3057503839336969	-1.6849374758731297	-0.03287023798207418	0.3160984491665572	0.07520083839113499	-0.28291883920362754	-0.19363427212358003	0.24711178946795231	-1.9439250856356378	0.288035144124476	1.7203735407331886	-0.8200934528166551	-1.2044473724079983	3.4852549844692744	-0.14740575563989577	0.14892132097803462	0.5878191758065993	0.24683673163053155	-0.6599565767732528	0.9576831715329052	1.7581755092700222	0.40516333360770795	1.4306948480074797	3.051246824901981	-0.5199486692895501	-0.3786355831877687	-0.5827192433091516	-1.3814121354856426	-0.018397451950287223	-0.5279733404209552	0.3742785901389786	0.1570995010443878	0.38526509380713936	0.49112386024210175	2.1580288064171236	0.6813883375755955	1.5654192572011973	0.8471090699234035	0.5869860553010966	-0.7083093012158419	-1.7107826401087531	-0.6834104166867495	-0.09452197472197561	0.4198702021217844	0.8508961324561145
-0.29741853623681985	-0.6969729306091336	-0.3075015914000346	-1.2173824423557065	2.029422400250878	0.3176825903853787	-0.41588498539600455	1.0415136684357436	0.29786548941226243	0.7000193842997866	-0.17726877429740168	0.19920531951040715	-0.10794475676021018	-1.3509555953666326	0.6830606714442117	2.024825189298006	-0.26120589894233426	-0.7495121835738611	3.7624055278196646	-0.19615256271363335	0.4820848739431268	1.396823161678585	0.6143950787938066	-0.6227867012956938	1.3426545898420748	1.4587378924583367	0.5381203655169604	1.7697548971829957	3.494610198648737	-0.641874815852906	-0.021238863055710135	-0.4849512400702203	-0.9326506776017982	0.7497244084630681	-0.6894971453190455	0.5437311890330734	1.6484852571749262	1.138466234106108	0.42005879912826566	2.3046654211580004	0.7471793734397898	0.5631101901076669	0.6523700103854683	1.4262209274593338	-0.1584846627456983	-1.4200170215246906	0.03644709013116343	1.1283738238243608	0.6493802784248307	1.617978217876716
-0.2699659527026385	-1.0996756417458535	-0.651330094285436	-0.15081647388225955	1.380037004610271	0.16101755980786028	1.6537371788336135	1.6667159657726138	0.5540063151651007	0.8476821249648279	0.08305404591289955	0.6205410434480363	-0.7918499785867888	-0.2108443718932095	0.14745012873024171	0.8097538498073705	0.7647389841728799	-0.27244110496059665	2.359447991419285	-0.27675478026429623	0.6161976812772523	1.5853151810397614	0.6465501660624378	0.28597477552415684	0.730047613974208	0.6119076177917558	0.4077361383299566	1.2568525488388365	2.2643904038905243	-0.7476994573131076	0.045634050532631525	-0.774414272125273	0.17140814786692596	1.3870892681547036	-0.4551776796534437	-0.037033896521363144	2.0688653807641537	1.4445522324743374	0.19622751032650648	1.2876669942779737	0.6163328146689527	-0.49573127106588755	-0.004271710331543839	1.8488497486398494	0.7175063262877013	-0.5004765963049168	0.8708609788637743	1.2965347942699417	-0.013997013290874227	1.51282540387279
-0.26317936911283	-0.725132433525479	-0.3809021723636614	1.039540698706326	0.08799161719389406	0.042277311043810904	3.096114135266188	1.2971550784653576	0.8798723244841807	0.19624280876612843	0.20305395839003731	1.051221502029405	-1.2630102802797372	0.5568548983835852	-0.7878617192437155	-1.1197003619900152	1.488895029328417	0.03159441305412695	0.3381995716660276	-0.41197228512017603	0.7388863475754012	0.9824168068834918	0.36989686086694057	1.4501851428831243	-0.25579551067327005	0.22748994381627843	0.26590749750172615	0.09104467544198928	0.12013624439521972	-0.8349768650456244	-0.3018367618621363	-1.121808905225269	1.6104494290440594	1.2768517948882225	-0.1018596918259876	-0.9713583885212502	1.4491987431796713	1.1250446554907316	-0.22725663794172135	-0.11577098495040912	0.4972299652339589	-0.6214590451967604	-0.8385275042864379	1.718143289916842	0.9332859995181155	0.4091409171698975	1.5839551694048708	0.6897728069410858	-1.1330993757914987	0.729596791322955
-0.10744621845958947	-0.21569235511737195	0.24239718385332135	1.5067174419423242	-1.0390870510563286	0.22862517033007473	2.720454205008129	0.13635195162615643	0.8676893543197445	-0.6339701626787252	0.02303167585307468	1.3768399084204537	-0.9686314089121679	0.6169903650913527	-1.1322131388207473	-2.224281005680433	1.341805896027091	0.24770292741460576	-1.1149552329572046	-0.5526185707379033	1.0491190059204993	-0.014788832439038242	0.23681900090522234	1.9110715723318559	-0.7271696663650616	0.689822883469485	0.37121681476218615	-0.8310032786397612	-1.6292806294168087	-0.6582738335407745	-0.7343275272923945	-0.9905004181622292	2.7053219946292875	0.3588237470427713	0.06594300915399301	-1.3808975107339991	0.7002187279448957	0.45315755975192706	-0.717055926489315	-1.0171212043091522	0.4026028277124677	0.13583588557906648	-1.3655377791920533	1.1114095530338635	0.17829467228186768	0.9554608179550378	1.9473487873533757	0.38542937434753877	-1.8178491217792438	-0.035605550473382507
0.2486403817687382	-0.005722188291620124	0.7826331682380034	1.092311137134503	-1.4291450683970672	0.7521637495180253	0.8085349147816965	-0.904009296038246	0.37443883531833977	-0.7058604031929181	-0.22858530680624264	1.4107295601725873	0.09115160762833485	0.4899960119061764	-0.5472123132254515	-1.6998001732198589	0.47096139415148847	0.6124189720224257	-1.6101476732612408	-0.6818603397087376	1.37978799443309	-0.6633517877970058	0.5575008647837134	1.3282993645161336	-0.49212715633432613	1.3134706744027655	0.7259764948122256	-0.7802739727146338	-2.0909365531644375	-0.09177468131759786	-0.8919049694970532	-0.4128114917142395	2.778093602220182	-0.7382128966589672	0.001311729731613247	-0.7012919601203668	0.5633045655345321	-0.0966375276330097	-0.9409941605572122	-1.0735731113292963	0.20331434328690193	0.9274618254621579	-1.286146002009154	0.3386544231991422	-0.8487277743325806	1.2396884841187013	1.7666101917661199	0.8796477202916354	-1.6174418215851252	-0.22571664905164712
0.5742197809481383	0.008118640524755753	1.0561511567227149	0.3564204628301377	-1.2640627430032245	1.251306083517815	-1.0340888119724903	-1.0275524421183273	-0.27089019644959894	0.040756012944862585	-0.2229649063472615	1.0635938701000798	1.1972209850556221	0.7718167368520326	0.24834799951066341	-0.2687687865628318	-0.43755937102837716	1.1598717859471563	-1.5518918627830725	-0.818080717749044	1.27625678681856	-0.5214161706587502	0.9967179317316617	0.25511334428197535	-0.12912027874678783	1.1597650558010248	1.0033970168457322	-0.03115580341482006	-1.4015859926851661	0.5419084078207829	-0.778498058061521	-0.037018993059462234	1.6957378807742596	-1.2744946985755894	-0.12891120936279452	0.6939793143719933	0.8565668159888837	-0.2354691793791701	-0.6731028244904802	-0.6173485495076606	-0.1486199372844705	1.0869408255816249	-0.7452699553411902	-0.2426759919203726	-1.2252520242767322	1.3890529742039854	0.9793826636952889	1.4137089717253517	-0.8283925367122503	0.12774917369123928
0.5123383691310625	0.00664267755582391	1.0804730624181276	-0.08085452580224023	-1.1586716260558836	1.2517005012562006	-1.3779826596034161	-0.35420242850653144	-0.6034286385625951	0.5910835636453207	-0.0140578720231441	0.46820944443881735	1.467031412866552	1.2996103534086896	0.3327977520717449	0.5851955681794637	-0.7677381081322164	1.5332992318868335	-1.4369743511869215	-0.8993495705957709	0.5380342001167122	0.11956739304456467	0.8795347312529995	-0.4607258212131041	-0.1726756994429913	0.1904673542708673	0.8137834567605854	0.4325584673692142	-0.486346412158465	0.7186247938617994	-0.6478268342056394	-0.3302113946063842	0.15673582387156137	-1.052612567944588	-0.18948327261156522	1.7382079171178935	0.8350050119838643	-0.027520689005727655	-0.11622731814053458	-0.25104665263746645	-0.5220551514531181	0.7152334508716551	-0.18857521361822252	-0.5137578855725812	-0.7509778387154378	1.2189563834884105	-0.11775365061338947	0.9160627969225948	-0.03947199653986018	0.5503674756901606
-0.03267933309546641	-0.1337460376509981	0.7887901825217871	-0.0895483105863755	-1.348581787225138	0.7009461330937811	-0.28723137850420855	0.23022407583304585	-0.5210150809053558	0.08890622454758658	-0.008452165296924528	-0.08353820143136402	0.7053534999241101	1.3424636896029158	-0.30900859855060037	0.14038481451336987	-0.4057142853282463	1.2749562651277864	-1.3214539789790476	-0.7539530240676413	-0.40378977710890346	0.540202003140519	0.06783801598995448	-0.42283188596193405	-0.47613173988410123	-0.6252230145366773	0.14094373521669049	0.09924262944199136	-0.18115182133925478	0.3327239782997189	-0.5702472355201091	-0.965169547511479	-0.7305207940626601	-0.4467550348861958	-0.20256641558159452	1.6179893211949339	0.17784479216086413	0.26610465643475656	0.21107498941306535	-0.30691179166883026	-0.7347048549751966	0.3332536751888786	0.046344794801051595	-0.6366830449560686	0.0020593524139539236	0.5211451378549985	-0.8162216279504634	-0.5246879841936641	0.41997150600007027	0.6459205541132617
-0.7094181472137564	-0.5349487793077659	0.07842199140754062	0.054442877907079364	-1.3670481958174312	0.13441876349352724	0.908545379539711	0.07771041935485377	-0.3444282083294254	-0.9490782550401349	-0.36270981878506303	-0.33211370916582206	-0.32805624339209805	0.5934815246195425	-0.7921616695118227	-0.908235473594005	0.2864230956234957	0.3810631216831141	-0.9545268243737002	-0.28670220023621706	-0.8031285059431622	0.3482009168967478	-0.6835562348724035	0.12025573937716473	-0.5111348839405481	-0.4334933080491239	-0.513295351765997	-0.44663010846578366	-0.5168575528881623	-0.10063231092010598	-0.28562732639574046	-1.208275149373453	-0.3978284022765725	0.1140214117392675	-0.2440149353584923	0.4985779667221497	-0.5965004002745814	0.4498757386339948	0.005141611852663937	-0.6049930099230555	-0.7235994985258017	0.16807909985624342	-0.01175332782164202	-0.749241484441138	0.45597754392367373	-0.4132372794566	-0.4676863071682513	-1.5199342736921395	0.557485537511911	0.4247386129756647
-1.006926124658816	-0.8619360454131533	-0.818873860921677	0.10987656614347563	-0.659568179817439	0.14088869628503958	1.0633339348954383	-0.5012795755263242	-0.3728531319822241	-1.0707525011124985	-0.6169793639327432	-0.20697088140426392	-0.6215655596560483	-0.31239155226863863	-0.44992810163804614	-1.3037377841870252	0.7781397104135233	-0.5112440047358299	-0.26648169478303646	0.3099944369352157	-0.35068717141156247	-0.15423135387183984	-0.49285966442816803	0.6189637839489815	-0.1255889517265631	0.45108741540310193	-0.5610343332595233	-0.3037593926924235	-0.8258174655734377	-0.016301993091705103	0.42572246953641696	-0.8124211070262229	0.5982532426567038	0.513261018382591	-0.29919735382407786	-0.676867431868436	-0.7676824165868597	0.4945316377718658	-0.44963078639275383	-0.6765283415377786	-0.55766197248747	-0.04199258919207245	-0.09491375998657654	-0.7011663087222305	0.6062019445039227	-0.8619197616717603	0.7709498269724048	-0.9104436904906256	0.4649994043556218	0.15340366564278116
-0.7401663687579955	-0.5670490056840574	-1.2841445108091196	0.07354690379362044	0.5643106730946444	0.6423323615450065	0.2824227825636734	-0.6653669374478459	-0.5021809614382982	0.354733961922732	-0.20068504106727753	0.14474876241500792	0.06766325606841528	-0.47311079659194233	0.34862764299951926	-0.5715440568805101	0.6890032835575413	-0.6496862178197977	0.415686095168748	0.6401231094737742	0.4568630135235867	-0.3881794686947338	0.5549742267362868	0.6455431341028002	0.27028231589725565	0.8373337392691108	0.017487788682709657	0.49958833870462566	-0.5342738962942932	0.501794494518002	1.3121868853596348	-0.2548783079461123	1.0828849384476504	0.7818894005598352	-0.2812971847867702	-1.059021392045882	-0.30225645607865514	0.4427699611442217	-0.5420185341484515	-0.25192032634370537	-0.3235531205044217	-0.5678553256531548	-0.012967102095399178	-0.24984820923051704	0.7732867190961796	-0.4286261881677943	1.7795252233729582	0.7808114169109991	0.20380950135243484	-0.004383483160007944
-0.19196522959188472	0.34391171412651506	-0.8896882800235661	0.009727665132966261	1.3292083315882475	0.8769654945821207	-0.4383429930249294	-0.11906946352138206	-0.39515324094773174	2.1495899451406535	0.7137542278773271	0.44505674211414026	0.9641711365235949	0.19197868067008236	0.7093405856492071	0.6061660780661421	0.008991527085833393	0.058839108228065366	0.6439956784029495	0.4887242037913546	0.7802625855777016	-0.16749482360322188	1.3448160959256636	0.11696336204504253	0.3015592298202316	0.009888108614086696	0.5517599582567704	0.9145973645017879	0.19144068951298795	0.7999282097024154	1.7441333859738979	-0.045754781483986935	0.46420550940472555	0.7868208941519845	-0.16850473354800638	-0.5510915122151289	0.09856863821495374	0.3059799546204535	0.008117076200394653	0.41871035323843986	-0.0642131950031588	-1.2051835434715559	0.20358691199909154	0.47020253086	0.9789065594156056	0.40464915214786074	1.3947187320074625	1.7745826546300358	-0.0854506405556279	-0.10467322598916712
0.24117960838564245	1.0990319883280733	0.015742287118551183	-0.11524885356522646	0.8915440305716383	0.24839300247316295	-0.39875596846200484	0.4808796208862082	0.017373725987611756	2.449448182266847	1.1754056213280337	0.44343347613414513	1.1103078218539582	0.7782755698451329	0.36909668506713184	1.2432245621284896	-0.837602645082792	0.8886421960175949	0.2818134523078688	0.09513134582993546	0.2753712859289019	0.1816824600251551	0.923496029328115	-0.661963092306745	0.15345091128375307	-1.4080017764586146	0.3729137130420652	0.1546314725353907	0.6237972707710727	0.4926392036361915	1.3038770151858874	-0.07656456129365703	-0.6346837377011817	0.32741788871756317	-0.05195706514217047	0.28887153938445287	-0.1574044618543304	0.09395880146480866	0.8223565583732302	0.7413561692469524	0.1694399291128111	-1.4153373246042253	0.4292262135301229	0.865597323366156	0.824480488106204	0.7161224698038	-0.32695820659792474	0.9723801247932321	-0.16889544309396928	-0.21568098374776454
0.46348112108071254	0.9713618599843696	0.5608648906147804	-0.3199993183364831	-0.34484750118506113	-0.8838328434648025	0.18963042800842653	0.31966176004144453	0.36544941695945704	0.7718853904009902	0.5037705257039622	0.09037906101334398	0.3994580716851954	0.39976058290437194	-0.006595769195742556	1.0376229017657108	-1.2013930194167393	1.0140247468003611	-0.35178254518664537	-0.05657788431117095	-0.572401548548287	0.3245115969675173	-0.38345436446340236	-1.1286336316777903	0.2804974791302243	-2.0904249636157273	-0.3675994852589323	-1.21534108548247	0.2752050934324723	0.033515685818888044	0.24382382446235568	0.11181992003753144	-1.050888721923001	-0.45432254168987446	-0.01001739920208501	0.8327728320479307	-0.8571741668110754	-0.09746476315228973	1.2420258309613057	0.3465785108600176	0.28537489847329356	-0.9377122849631693	0.5997237453750841	0.46393976206452736	0.04390154126937625	0.16387720929007163	-1.9094279970299395	-0.7977422018299372	0.04809880359563223	-0.2319704294172432
0.6695435222489626	0.18765470062663858	0.3112642631456069	-0.4357084968302601	-1.1149268825987095	-1.475600442645406	0.6847730612865929	-0.5370656670384961	0.2552823769216864	-1.3631295645725652	-0.7657900849729742	-0.3846405382284878	-0.33627255271756945	-0.7995413956291127	0.25629384792822596	0.4494067067763336	-0.677559542560739	0.3671540553590554	-0.7352308340868403	0.23912591081323759	-0.9559879425503833	0.3319653773006575	-1.2840265324957918	-0.8339554697750897	0.6959963366719351	-1.4272279893455757	-0.7473459644492485	-1.804559614276406	-0.5503308050079874	0.2313259290428041	-0.6835140481225935	0.5659463950750572	-0.34276527637168247	-0.9857996363930824	0.03443356959376014	0.8327028684771781	-1.2701842552189417	-0.11125134856570972	0.9912875135578701	-0.4729611648780796	0.24695327956733615	-0.14951795787136993	0.6918963891609111	-0.4480395398909605	-0.9883393213801687	-0.6172285620162764	-1.7827444639543855	-1.6777301669779217	0.34278502548515916	-0.002904521297627269
0.977842691872817	-0.2652249700803785	-0.19652347349299085	-0.22255386349282272	-0.5901790107950925	-0.9397007492676828	0.7986969999798301	-1.1562103763575342	-0.22522181302237823	-2.0304422915452562	-1.3156900784236145	-0.6082422954657224	-0.2779537905828748	-1.7833192392720054	0.947829331421045	0.025313852541369943	0.5000016013208761	-0.32088180914803227	-0.5453597718922295	0.65832711872658	-0.5518597679476243	0.4614165543523076	-0.954712366952476	0.11736693150516732	0.8570723590139062	-0.126789915827035	-0.08294731286097325	-0.9793329083636775	-1.042789704907834	1.212429585677225	-0.8399480649939847	0.7957066435141983	0.7790792241765677	-0.7732709393482334	0.2699576366134176	0.4570867465758505	-1.030426712860729	0.11415194825590015	0.4006795098154344	-0.934309635195785	0.1966480006742453	0.26768051452323977	0.6276572814740576	-0.9623963367471123	-1.4777152893432566	-0.7561611550797507	0.1187631469495455	-0.7893323173835439	0.37204380549950045	0.3846907324294368
1.2164155276518906	0.2059468784900835	-0.09759287592421396	0.3040953240300873	0.7044407558141939	0.14086317030098897	0.7218045259591666	-0.8250054229061078	-0.548956294534844	-0.8996920201740266	-0.5224667851226579	-0.37160670851736705	0.47161045705327415	-1.7023408475480686	1.2945362279960297	-0.08605677573134803	1.5612262156420347	-0.3474831958700846	0.11839744299775012	0.6951265436154879	0.19248570527195863	0.6439147971329976	0.0668237167004014	1.0232436730286196	0.3865953393876627	0.6198730098274107	1.184669742725125	0.3989385082446568	-0.6833135203869289	2.0905601807931404	-0.15962719947662302	0.5177738132815637	1.3051384256584573	0.03822330841830578	0.7747324003764906	0.08204496853375706	-0.5120358142357739	0.4359383677034877	-0.005951054989750924	-0.4584484952574425	0.39997180344644645	0.018512907797410813	0.3261629637013721	-0.4558716916045683	-0.9683299580911808	-0.1557417574238133	2.218252648528011	0.9178568887150556	0.07520638497183546	0.580446703714076
1.1332559383633598	1.0858857284271208	0.6727415657490908	0.7793726020663448	1.4148117356619627	0.6242784070258817	0.6336422196157084	0.0973954220975588	-0.31728614343684	0.6137326753245391	0.7534805700720869	0.14435260743121092	1.0399429454432145	-0.6704064157083446	1.0354074260534227	0.024542471228317337	1.7986296416969594	0.2110236093071908	0.8295430387065901	0.24426193006262975	0.5255900468071657	0.4444627931426931	0.5584344137478144	1.157793804498623	-0.29830822013518427	0.39043265619252226	1.8169168838058454	0.9724678882017045	0.2886704808412181	1.8320329675743747	0.8922860537687416	0.19942945537492923	1.014637240700577	0.7668937334746473	1.349829240998856	0.05374945121192497	-0.2755007378693916	0.6047532916587204	-0.047455878608321685	0.7570104266911866	0.9841858789102237	-0.49008897347084623	-0.11948151330166432	0.7032286573556302	0.18348932347437813	0.44055981119524834	2.843118291946059	1.8194532760001985	-0.21448356775811353	0.31119105395945745
0.7263210416239536	1.3656143452333023	1.167893905512895	0.8167103267048414	0.8125591500080005	0.09294844850252774	0.41202868001071824	0.6060344158765886	0.31121366839380094	1.0835431998184357	1.109514052135378	0.4844625207743025	0.7800237557588148	0.5260961105243198	0.7724126347401056	0.3509377249272046	1.1254164510625086	0.6634692191823394	1.1531123136779486	-0.24860675876044963	0.097288420607612	-0.3561701288554489	0.009386612850709512	0.4728697472416249	-0.36101585350107257	-0.21009365018219045	1.0683348080390165	0.4025642893995198	1.161550044767187	0.3817857706268723	1.6860604652109863	0.5075317335971324	0.5255585560842562	0.8932924303982638	1.6126032715211105	0.4638688744369234	-0.3448872179712491	0.4912953085103162	0.04432752945038059	1.866108240749958	1.7177157315823688	-0.5470569566167163	-0.4166197998902215	1.475954482506333	1.117552486012537	0.379736305575197	1.810934449068396	1.30211129177829	-0.13032081804014228	-0.28867913908576776
0.24779220750255906	0.7171921892115769	0.5098859305411914	0.39259902243871897	-0.39490551375789196	-0.6939694720014452	-0.07224916165184046	0.2402915653037937	0.8180871855324997	0.5676704598369074	0.2336163589002346	0.32336825477859493	-0.054770176297160585	1.2648124990200393	1.0995115709864378	0.8936606772618717	0.05808066646688481	0.5274305840418988	0.9463361179780441	-0.2602723934939218	-0.7734061314907182	-1.2848842923388797	-0.921694959962041	-0.3585375433859029	0.43943231705759744	-0.43862861534094705	-0.4720956688581045	-0.39565100847597684	1.4055512945383681	-1.2294699488987266	1.7745636333346149	1.2958765821798774	0.3588825849456957	0.5468782460178526	1.2963584029444917	1.0055017555908767	-0.2532073769135903	0.19525526208852959	0.02157991013605446	2.105523636077428	2.0995996947054127	0.1460302328158313	-0.32586060656839	1.1848114313842015	1.215678819759282	-0.13792985976095118	0.36952104562701055	0.101304612948147	0.29689233737889464	-0.7764489181421727
-0.09476519355682818	-0.2108014803709123	-0.9675465054889497	-0.1748424866158554	-0.8066779363589969	-0.7302993337993661	-0.5962825264022166	-0.3961696967416405	0.8763082451234226	0.19500037272569376	-0.7364417457104295	-0.2200013765608076	-0.6777037576242846	1.4681927724258228	1.6991765045144784	1.369628623103219	-0.8093962912183661	0.00868592665416608	0.42256055141171517	0.238162498384731	-1.4435626184259218	-1.5084570432883426	-1.318633482485352	-0.6790736266987978	1.3549910412815878	-0.27821925767338174	-1.4639458229183588	-0.4694505701949244	1.027937416627554	-1.911254124886084	1.0838967196869984	1.5756228603750966	0.27455663626476184	0.23232318970094257	0.48614802877136354	1.1257609712656127	0.24232315577356597	-0.090157305161619	-0.036625985873203724	1.4292097628609564	1.7403832882599795	1.1540896997617034	0.07159163473340326	0.138664608171173	0.5496369569827148	-0.382805123274213	-0.30876173475445556	-0.7931043367668867	0.6461033156527102	-0.8552573072775801
-0.30591318868889733	-0.6467103121627933	-1.9189791599010793	-0.5992132557045916	0.16182029435540957	0.029877807122005617	-0.7740334640294705	-0.38061863520196065	0.5984319739646632	0.5661118440171609	-0.5983126705461402	-0.6895439256864397	-0.6517692964032282	1.2952787503847787	1.6917688289128048	1.3171742371143118	-1.2536038375903846	-0.37405779108587295	-0.05670045657317101	0.7483299762689254	-1.506695156544632	-0.7191725474770808	-1.0527296128791888	-0.5473551748537709	1.4403272472132898	-0.26531384287193344	-1.1932002089450005	0.07178159728234844	0.40886181696415913	-1.5124254655625446	-0.0356184070775829	0.7405435478146097	-0.280832916555322	0.19211528457077792	-0.4272547323872595	0.5264178538948628	0.7604991225345477	-0.30158685730114976	0.16043613397763665	0.4592635855900818	0.7117308801717017	1.7040696753820217	0.44159278723323264	-0.7739212412915902	-0.30502938843247906	-0.04178333879407154	-0.28202969938773126	-1.1168274043163857	0.5571736257541142	-0.6714819895944478
-0.42632323548581064	-0.5249730639138331	-1.3874514562721354	-0.8529306979229727	1.6335232983115529	0.6343462654548117	-0.5768833384516455	0.45836066615121185	0.2655652882492127	1.034246000946955	0.46502419380839277	-0.7308978608444413	-0.23177496498168387	0.7926966410063967	0.8428604379415551	0.6327554301322201	-1.3750995340422154	-0.45079886717017054	-0.27256727801346836	0.7698874405522595	-1.061325005725425	0.41852320353751654	-0.7017830850821022	-0.5673260170565015	0.6159084143954566	-0.6257042922850653	-0.22256473506881314	0.35396632685717055	-0.06659168311809445	-0.7500238451451396	-0.955164701108897	-0.43367048633945304	-1.2519439959741745	0.21342120456363126	-1.0280002788190015	-0.4112496718638086	0.7714997042009349	-0.550299175398444	0.6959690555386666	-0.13874614312580896	-0.4584661758775472	1.4190234170202276	0.5521095337094608	-0.980983491918025	-0.7877681255407805	0.43020412910595834	-0.4076029960698007	-1.1294074049876004	0.1323113917886331	-0.6116620729949309
-0.3342647850292295	-0.2820652245305443	0.17352481073914605	-0.9862077767983497	2.1842396987994808	0.2924136681133973	-0.4223960068565991	1.4220918287664108	-0.020957138546902693	0.6792588451613627	1.162773743291134	-0.41914417612432325	0.12290411692270325	0.017159718638849016	0.005140113067083056	-0.16828825709181572	-1.2621087286554988	-0.4851235471743677	-0.26701361387558853	0.29267438915708305	-0.5302682093974449	0.8412905815479663	-0.6294283265373729	-1.0486751681425708	-0.2883833498404627	-0.9039142793803998	0.3348389393528301	-0.09686940942113785	-0.22336940161359725	-0.3104171010471605	-1.1650805721267201	-0.44951173772271485	-1.8439315077694038	0.05257668271091384	-1.1347289704689403	-0.8449510639436236	0.3226693709777501	-0.9315856973140876	1.2207131097274735	-0.2106783638973239	-1.1625858198007348	0.6839175461202116	0.486125573658095	-0.6264966446281314	-0.7043613356460515	0.45711078285206697	-1.0543202696368565	-0.8739358643851368	-0.1362614012529148	-0.8390334235020658
0.09667044776474044	-0.0774015348994627	1.4090875562608105	-0.8699697155546217	1.3251530924551562	-0.6892867447130688	-0.6249890246694473	1.831879339942198	-0.3028629450787824	-0.36930386662757486	0.7523384428044863	-0.14759402407685104	0.3212783956458546	-0.6848994505156423	0.09834359380863873	-0.4492078412567171	-0.8651713090021256	-0.6446272000452721	-0.2085752025143255	-0.2456689903304388	-0.2706169980267449	0.13975683084212168	-0.5507520440063209	-1.5464498195013623	-0.5532852640165546	-0.5843678847248935	-0.004825760724961278	-0.8317250121620973	-0.11331133365086708	-0.23112045218695132	-0.696245655451315	1.1708239913856249	-1.4240875203070436	-0.16893372837272275	-0.8337342304706694	-0.2946753934331815	0.015993402738835247	-1.3346318468498108	1.204832414518266	-0.10340643358314949	-1.1578211314151838	0.2820735769821276	0.4510450048497534	-0.19423800419483198	-0.2151209346682226	0.09769339679948849	-1.634623681834419	-0.12635741250047716	0.16628681854327634	-1.106238342135035
0.6531619490156294	0.3659973911627701	1.4801276394057101	-0.31231544768923153	-0.03167573108810957	-1.3137678809355808	-0.9288655981999332	1.7741140199651033	-0.48145610805200845	-0.9723237768519303	-0.022823991663715768	-0.21559514339929423	0.5612548858223106	-0.8438741967536839	0.8705568604148716	-0.1850641137208391	-0.21841374042281014	-0.6522771422414223	-0.17767315321859098	-0.41541113909328864	-0.32033048554948046	-1.0051936375793569	-0.12418738691401873	-1.38139946992391	-0.3794931792673243	0.11040474594761275	-0.7839324566290667	-1.1290887177871514	0.05125634368851973	-0.1611092212095287	-0.12322779589694811	3.1347569737444556	-0.34351165475166184	-0.16018904891706606	-0.32083807386113533	0.749194695979696	0.20847651631299785	-1.5084294325983614	0.44558944513396936	-0.20217341251978327	-0.7201706823480614	0.637177589197935	0.4565487178222408	0.037989856881075604	0.3775566307709282	-0.08123946055922701	-1.4710169471958798	0.938906683554521	0.9588124083854789	-1.0408952976288761
0.8057479491921253	1.0832167406344513	0.7726192609091699	0.5554603295299031	-0.5879913989910583	-1.0980414093840773	-0.8208119776182733	1.8175532811180486	-0.30110083157126544	-0.33405519360250147	0.06921356950499888	-0.5561503219966758	0.8172149762220253	-0.41641552265237636	1.0807350639592068	0.013258073813046042	0.3676602860562168	-0.15359485348383262	-0.10613313036159376	-0.14705792667145187	-0.4397600131447634	-1.4693392996724284	0.3626358584576951	-0.5098775173929945	-0.4967591213112092	0.3398405220345884	-1.3251649210263863	-0.840408108662938	0.03306492747825149	0.01832209925180236	-0.02304935144747108	3.6505015839515784	0.37508635289261233	0.04118491821041492	0.24254759376161744	1.1935405628354459	0.4777293578016817	-1.3394035341321884	-0.6631105737628671	-0.5342532235893602	-0.38854837408316173	1.3878007970222888	0.3173258956236103	0.10074299516819045	0.8102956136557595	0.18297984933402087	-0.7880194203785127	1.5190300186338423	1.6586416931499726	-0.5516924720011473
0.24907775713251953	1.4257364734856486	0.21156554293034552	1.1955662699444611	-0.030476651429788653	-0.5788342815935257	-0.281215849825044	2.144792781568953	0.2719901017928674	0.9981264364346315	1.0580290820284308	-0.8625891728531524	0.7117885868811789	0.018892109100971756	-0.012280766177338467	-0.3150367411210726	0.4967343964276818	0.6686506033070005	0.08529285187090689	0.30969386291154233	-0.35220393904037833	-0.7678251626080999	0.2780658753844095	0.35538511335024425	-1.1168499305186164	-0.34589060617418177	-1.459675218620125	-0.36722825550621907	-0.21505271253016559	0.05027356009010451	-0.3958347668713712	2.3246758315798335	0.14184963339549042	0.010074692336980934	0.7256435352331247	0.4237213184823638	0.12856136324926276	-1.0195338729582104	-1.3918302550445438	-0.8015597345508368	-0.5098030783819604	1.7202901196572224	-0.012464639263101578	0.07809203839714823	0.9257873236132014	0.4553074374177833	-0.5095923605206579	0.9813568271663066	1.6036370289436637	0.09746045537981324
-0.6367545055263468	0.6867637887537208	0.14116930694787178	1.137431553260223	0.7035754893114461	-0.5432297306791074	0.049667939032070375	2.2278335624695567	0.7820855920321925	1.6726940926065486	1.5742675191123154	-0.9329233506062469	0.028307995304226105	-0.16888198616758276	-1.6666538660027457	-0.863927881428182	0.097809118474284	1.1022056832921396	0.3310136858688764	0.6446227758674439	0.030459172942054438	0.49470080972195046	-0.4181345193384213	0.5502076607594854	-1.6028453075219	-1.3000872083715589	-1.4342495798469315	0.015148652871499906	-0.43398556134919397	-0.26681776141043856	-0.7076919871216598	0.4834152089213129	-0.6090650726703587	-0.52689795634622	0.9557842549980425	-1.0296278835140242	-0.8235786212835328	-0.8741665583006688	-1.2799596266758175	-0.7379424597890452	-0.9601117448485239	1.1524706566233955	-0.2640259632551672	-0.025174863308695613	0.6713316465745537	0.1736568264719535	-1.1132532090279212	-0.2566903362271383	0.602553831246961	0.5708230853385642
-1.058671806795429	-0.8886958660931671	0.11509234198238401	0.5106604798217752	0.500213409071331	-1.0028952744457356	-0.3679757527333696	1.4372605916506715	0.6163258270248061	0.9426416879205313	0.509206099885393	-0.84304775864684	-0.8307451640423693	-0.9040348778877185	-2.432845770095968	-0.9448555093269669	-0.4403741388238246	0.6381087469376086	0.435773820342979	0.6601729493937293	0.5525478104573318	1.219496634186381	-0.9053173660982285	0.20157748058208727	-1.2908336016712274	-1.3192623310807536	-1.3448404916637022	0.4514218951150773	-0.27316774188841025	-0.7207942233642224	-0.548819216954798	-0.41152894694180214	-0.9935338912745861	-1.2416171726095504	0.7490345275583609	-1.9908874047438803	-1.4652327586072909	-1.0032980850397035	-0.5582556821415814	-0.4016027898920897	-1.2819236621880816	0.0025758138331631927	-0.16301904707379836	-0.1632850582168656	0.09161160770086325	-0.557046350045311	-2.0010531964505716	-1.0377890710788256	-0.8109836295843011	0.732075390135385
-0.6323642165989695	-2.095379306599058	-0.2918082911465174	-0.04169554578776784	-0.7098439030058088	-1.1977175485047276	-1.1914011550704149	-0.18077063929601225	-0.3168130037626704	-0.6495350145498042	-1.4724702106402674	-0.7847015860380456	-1.1583874782798833	-1.3923348990868238	-1.786545026626161	-0.42067037379340366	-0.6190814384296696	-0.4294242441170918	0.2549417477065729	0.3027508693426324	0.9417258668417983	0.850525840720955	-0.40526126107182564	-0.004548455806782985	-0.39931802190225757	0.05851641126807405	-0.9888808286725127	1.0597383250488133	0.28043800930457774	-0.8743687444322351	-0.13575631650648814	-0.3171751543255171	-0.6664887672976835	-1.4845336103224154	0.07276081287605407	-1.7884807601051669	-0.9605648608186265	-1.1331311209192574	0.020812755188204475	-0.1282821596604116	-1.1220875049742585	-0.9238743142089454	0.12620604607281408	-0.19694017899394214	-0.657280256006252	-1.016513371415535	-2.180512648617527	-0.7537119639812248	-1.7083738542432139	0.631911018151571
0.16953721179089412	-1.9721017763638384	-0.7840263625754013	-0.03844703720166641	-1.8774932107665518	-0.5736256218289274	-1.452439724825611	-1.867463124604768	-1.357834197068382	-1.9239643587088002	-2.4949722196139614	-0.7797017159637798	-0.7470450662108457	-0.9689034984997378	-0.6701843871983234	0.03656956406976722	-0.308644860621238	-1.2845029544631277	-0.14097182060942512	-0.321920625797496	1.015859010534465	-0.13857535265303342	0.8230073096766138	0.2845851512573037	0.17341971112385426	1.9310926024624695	-0.30403780865048796	1.5051615040622475	0.754464701553047	-0.5315405533311639	-0.021489526464938735	-0.33772740935357887	-0.07197312590798471	-1.0064177088949842	-0.8361228325502995	-0.8250986302746416	0.407531241050515	-0.873646730821692	-0.15894869766933684	-0.20912444580189654	-0.5696718490117701	-1.1102309805838422	0.054286031566218945	-0.08687622849120051	-1.2939442007861932	-0.7589819785258076	-1.4060712336646464	-0.035147439051079116	-1.5345648362331887	0.33719832806978683
0.5123606857737039	-0.8397607711166162	-0.6584341104767322	0.34648362295606183	-1.9349668004533112	0.5266973695051259	-0.6566258635719654	-2.8292178405197603	-1.6836823537920704	-2.155396945400537	-1.5423251924258277	-0.6004614358050768	-0.17201359588082477	0.13292545229989372	-0.3429008517009223	-0.22457764537558544	0.15014997878070405	-1.4273907076724006	-0.48315235709688287	-0.9378062867541974	0.8329623890695712	-0.7409995228610515	1.7051533964320824	0.668838639639781	-0.051968346437868004	2.84252592571334	0.33601114844978336	1.31930225606587	0.6199308294539946	0.09308479859213545	-0.35122172137393826	-1.1378005649669105	0.2032843444356021	-0.23046739413962283	-1.5752446704593241	-0.02329128105135453	1.415659196544396	-0.13376518091342002	-1.014720042814674	-0.6010557661082682	-0.0581585978470695	-0.776820151169216	-0.698268045464189	-0.03365434248908509	-1.4719824407934068	-0.2230029087009133	-0.4011324208081196	0.08155562392070949	-0.6798081623609593	-0.11854210546518397
0.1061452019140889	0.0970713072022077	0.2830515853571329	0.5459835639164302	-0.8635747771877585	1.2907477904397406	0.5926140905738181	-2.832429345651672	-1.12088998686349	-1.4611056581026762	0.3942774490226823	0.005386774322748666	-0.11712320019767304	0.9986160957513951	-0.966177243108756	-0.932376538795455	0.3055966552472028	-1.0682761163047347	-0.5060723306816677	-1.2205301011130008	0.6802565323315657	-0.39195717676913927	1.5811782619463162	0.5545550814482494	-0.5201731104265999	2.2091228509847918	0.4978164567030021	0.5835253705203406	-0.10128656979131118	0.6334655459851497	-0.6244593277505872	-2.1026834755136186	0.07768972683238856	0.2734487313895623	-1.8504747534858745	0.1442340814745242	1.1829415363494225	0.744205398421824	-1.8382868431574604	-0.943579287879604	0.08700378423347026	-0.563111324890432	-1.7392762195505607	-0.24524813765283038	-0.9759965992528266	-0.23250677938362593	0.033327542960785425	-0.5055187909866403	-0.2084276264293302	-0.6306508663180057
-0.5189223786672433	0.1092848966901734	1.3650091801960147	0.26896111138371	0.3696806264926197	1.3708230584410122	1.2533410005066423	-2.176177255097927	-0.2711037563219498	-0.3818791285617685	1.4509087081411205	1.003712435329587	-0.5236251846939974	1.011170697824491	-1.5671981283643976	-1.1143885792705355	0.015996391798136986	-0.6639298387774031	-0.18226433747944648	-1.0432577310673274	0.8760346113276926	0.5284394889173313	0.9217373857088099	-0.05173591259687981	-0.30862071563209764	0.8476297307237459	0.2669635638746101	-0.0078240863349618	-0.7795851876607588	0.8782475022261419	-0.33330103564029673	-2.222787113843688	-0.10666030871527063	0.44428308616594103	-1.6666811071308945	-0.03288423298884989	0.11790243577558963	1.2795044057962535	-1.9461000132787425	-0.8832540546262619	-0.009409713030462081	-0.8212899098012443	-2.2510864837425295	-0.5679872590481403	0.03229301984765581	-0.9270093926946854	-0.12266647749775052	-0.8401777440952861	-0.8284636724678327	-0.9861660181489096
-0.6721951417307324	-0.37536004567980236	1.672391404835773	-0.24836354030009566	0.8499980959711907	1.1390003569197213	1.0175050450388547	-1.293863123549608	0.19366716660204575	0.6024600202445811	0.9513953638965009	1.9837896723128388	-0.6450463517060246	0.4741787699988343	-1.2817836321463514	-0.2617081708181509	-0.473838865510516	-0.2754803903291536	0.20456184272405664	-0.5929176345360425	1.4794776914038505	1.151291494988379	0.6438550173670531	-0.533166816763949	0.7194137906037886	0.06374131128903526	0.19389367916959874	0.08995366963333477	-0.8233254364581907	0.8088840993343479	0.2961591791327818	-1.4531337369545136	-0.1169245460703867	0.6778234374362111	-1.2594433484253906	-0.0503821903465662	-0.5526143708904718	1.2738550763694068	-1.2586933351353975	-0.41360654637698085	0.07373516831332105	-1.2929121007146542	-1.7868581161293702	-0.5389337287555347	0.9713603008927286	-1.4222686985656372	-0.2682983692827443	-0.19721973351625083	-2.0638118999875426	-1.0071341102476696
-0.2948257308477735	-0.502311218184016	0.9560877255480619	-0.6538107304531441	0.5655150299671892	1.039216142675354	0.5644402835061307	-0.5120243901562703	0.23551801875023579	1.1594720561541243	-0.01533328937071774	2.4032629163804384	-0.008949511759854341	0.17736801854098097	-0.32100099604449633	0.9785527491172975	-0.7980363115797051	0.38678755213930194	0.24941250515061486	-0.16883752870090543	2.127031990811785	1.0585708193947296	0.9275939366790109	-0.4255590911436436	1.6802034598993076	0.3118565354731385	0.6008335025606688	0.5999269566082709	-0.3103279651631356	0.481660519550418	0.4620196210519513	-0.785128632164226	-0.054535895895128965	1.1517218194658974	-0.8627638729418019	0.17658045652651863	-0.12524534075793217	0.9408644802048963	-0.23993494635384688	0.109014435831085	0.5426561489534839	-1.482816717196379	-0.6771033292731786	0.0673682856334604	1.1842876694707665	-0.7066241642365505	-0.010711011926593418	0.8634825356984385	-2.580771656966434	-0.6905898188753858
0.04068892143891257	-0.08970119236148837	-0.1871689683429694	-0.9250201579749344	0.20867124224232847	0.9866139163355446	0.6065623522364736	-0.0644234787917835	0.3356929691164562	1.0563407286229587	-0.07027173934890472	1.9905314766172166	0.875716364107638	0.4366476104102156	0.37500748121922434	1.4776610534995347	-0.7555478835654025	1.3172918074121187	-0.22150643432034256	0.13860776069025682	2.207289580215577	0.7038434992398679	1.0567404524097705	0.03931015031375162	1.6285779252720585	0.8512537061816398	1.1520743020450097	0.7066200583285775	0.15425429108247551	0.00168907084791252	-0.2365612047789248	-1.0089118330033078	-0.07485596302204978	1.4434530311528406	-0.5552047796662897	0.3145815669161859	0.8804795032427221	0.6580463591437004	0.6649488671755349	0.31877573264073494	1.084584395250855	-1.2582266098859385	0.40568526064566723	0.8474707449250638	0.48455845123181124	1.1571875161136747	0.4416310185224024	1.083183250717745	-1.4907622608886169	-0.13536582781120832
-0.13917907703629614	0.29836333509896795	-0.9803975941958168	-1.2178601644590659	0.26413549655205387	0.6123248707272448	0.9668181682051825	-0.07395167971892444	0.7479801669896845	0.31791185063177935	0.7934751256318647	0.976436530559431	0.9885182616155086	0.7375566533471889	0.19715231133055638	0.8901303193619672	-0.3735052784539001	1.8976950974752669	-0.9260183222450318	0.48932912199823503	1.342960249837579	0.8205045898414193	0.4491835359809671	0.2874544353790118	0.5541204884724495	0.6820081273462867	1.2909498807334177	-0.02039305532905166	0.1824817601205009	-0.43646050533609587	-1.182663499206587	-1.79614284471813	-0.11402207090416472	1.0039357365441908	-0.2905240912187525	0.09997570751932486	1.379251256908048	0.6373897642403913	1.401142972670751	0.21479158818737423	1.1495274840811287	-0.9786463265201234	1.1587466260171322	1.113079119123753	-0.6013253368085892	2.8629441130196795	0.7204045794904449	0.05805394351817575	0.6754327679801834	0.6357665767350464
-0.6686036781160076	0.25136272979956104	-1.182682890619792	-1.3648332870526496	0.4636971897285768	-0.05613645680033246	0.8798354973499168	-0.40783245344835495	1.0874592326776242	-0.6178749562217534	1.3207368429446353	-0.06134898433884921	-0.042610389834847384	0.387146080938633	-0.6270975815758686	-0.008135286491296438	0.20647735374401574	1.4551311912393707	-1.292393737217964	0.9773349449358687	-0.1957573567028364	1.4381849908864583	-0.515222465538534	0.162633154752153	-0.7123735631255056	-0.34091204838045597	0.984502711030577	-1.1546023254776685	0.01567623109644934	-0.6414422934849222	-1.3355807783388927	-2.2058121795529884	-0.02706478374510253	-0.06703315097842555	0.0039134002376520404	-0.3658378951814563	0.8959863896547068	0.8243610702238722	2.0667139648620627	0.1399267566436182	0.5451651402045792	-1.0374525291493897	1.757841023517573	0.6464380089210446	-1.2265898472595365	2.9858003758358107	0.852909230427581	-1.1846451634594846	2.3978466226959156	1.6441086223773127
-1.0048542418927697	0.06229851892031914	-1.1248913301842638	-0.8392007297612802	0.19586981625911545	-0.49365174133868023	0.11484128496369102	-0.6827830296076358	0.800957530413957	-1.16032240568041	0.6021550148992226	-0.648133448086506	-1.4483921428560687	-0.5979245880592541	-1.4480386799909597	-0.29497591328492284	0.8366478258441437	0.09466758641764743	-0.9521085025568464	1.3649335184424256	-1.5947347636527676	1.6610749195400172	-0.9782172238283771	0.10449704452650524	-1.4363763584232807	-1.4196196835216925	0.7626279580946647	-1.8936027242280078	0.08755533212670782	-0.6211719512828628	-0.42424092033966065	-1.8364168242043837	0.12497850048743404	-0.9513966237611435	0.3984018762989804	-0.8080648247763003	-0.05667896628821225	1.0269116561628113	2.4439789849640756	0.3511725572863023	-0.31901597243104823	-1.3777868504081225	2.2874610404383495	-0.05535117624958825	-0.9682402455436951	1.306898656501279	1.1531393065810804	-1.3506884297824848	2.59433748785769	2.6667717323695053
-0.888443796750205	0.18532246170931316	-1.1687698750410995	0.5749395978036619	-0.6586513198294379	-0.3577823122509307	-0.5814900389038713	-0.5890976950812565	-0.05622676053192037	-1.1117159203011202	-0.8448371500434882	-0.7848707775838324	-2.0917047445739376	-1.406134220799102	-1.805360594034019	0.02130106512921245	1.38787656727711	-1.2387263959188721	-0.11874523508050638	1.2665016560670164	-2.144135646057051	0.6014386337476041	-0.7589589288888955	0.5415092981033829	-1.5690447608030793	-1.7415266232050908	0.9661977870836668	-1.8513767895644677	0.33571157489572856	-0.5932084498271512	0.6827217675383258	-1.1243361261320743	0.11766179968042385	-0.9330411429637188	0.9655692555134288	-1.0868417074137102	-0.6803919602561149	1.0560422922810722	2.013950551420311	0.6537250179298323	-0.8405791662892369	-1.5423728987125938	2.325069230073443	-0.3979298337343119	-0.20409807664347632	-0.9537557703536851	1.6539790029509742	-0.3826804226512327	1.5371066631120751	3.0917519007801557
-0.5679231649955575	0.4345310454260231	-1.2801916420020014	2.1963834450023407	-1.464176248364615	-0.03057564513141777	-0.3780759374538146	-0.21873285205207668	-0.7451403620076354	-0.8521862004918979	-1.7535559020447078	-0.888551809979999	-1.625155420254775	-1.2664798510660487	-1.576361348612014	0.12178529602803867	1.7510039671829054	-1.6452480890223886	0.5712694218176678	0.6173175875123376	-1.8652621141459231	-1.482192983601074	-0.631535423911472	1.3062179977838986	-1.4020804669800582	-1.3091256995374876	1.2208566739770428	-1.2679176514492625	0.2207421509170147	-0.7045617109957808	0.9338703641618723	-0.5594215979925786	-0.1064805141923101	-0.1855657012334446	1.7000786799955654	-1.1990801896589476	-0.740719776044008	0.7656004601875696	0.5702751308163982	0.5628937407999052	-0.8428098769593666	-1.1703602207696062	1.3445701038259439	-0.42072026236496135	0.29624704058419465	-2.1986346631953206	1.9260945541270913	0.5183139301448855	0.3430002393372539	2.299374405174146
-0.3919447670700301	0.1469202920614651	-1.1584221886687032	2.8310545819734165	-1.4642974646250246	-0.2106671674185842	0.5049857601162412	0.042793012573370946	-0.6471288579557848	-0.8599668756102005	-1.5814904240933643	-1.3143259385792603	-0.7302480834700157	-0.28695240566982116	-0.8188729338155202	-0.5080186936204255	1.8695018070073883	-1.1414055584893466	0.6667775560009831	-0.15665261440612735	-1.4505097920885786	-3.184995785562709	-1.3051849379190994	1.8131590347299764	-0.960849479838908	-0.7795956216235002	0.9083746531741217	-0.5696814190487957	-0.5056949627347569	-0.7870647485510527	0.28251638281432917	-0.030695489096056697	-0.32000146598950363	0.407265317718739	2.3933656379428636	-1.0761082287995274	-0.6318451021498415	0.09366066063186995	-1.283016605360551	-0.11661875038760298	-0.6963435886206508	-0.3566321415005821	-0.4716628876115284	-0.6884029828565996	0.17701597314849246	-1.798189316499561	1.579524433115212	0.34346560621432143	-0.2596216987302692	0.348824996769339
-0.37521436151611487	-0.8148561060823184	-0.6854083420918285	1.908918032209125	-0.6138783968394729	-0.9915293315392284	0.9113305064835833	-0.012994900950854963	-0.01819749568033846	-1.1066336157377084	-0.9712914239082943	-1.903715445975381	-0.25291697198339713	0.61767369190738	0.24178962366686693	-1.3722311623018164	1.7646720012381352	-0.5451506336994854	0.35053711790014985	-0.5418455797778474	-1.505187182933646	-3.2649954891686934	-2.3949562599548715	1.7294866080538875	-0.05453599806462265	-0.6229365009651042	0.0631061250720894	0.047510370094240084	-1.2832148390239002	-0.5129173236170285	-0.30947284839994066	0.7997067927404261	-0.308728306911089	0.21525934465774088	2.6722500013567485	-0.580782101367219	-0.7548464065865921	-0.8124818258861098	-2.4615257417621526	-0.9329259942131483	-0.8019832949708371	0.4937267462511059	-2.059600103076873	-1.4324632860598832	-0.14970511150484753	-0.5188217474570943	0.7892054604908192	-0.5838725582292915	-0.4536858318457249	-1.7689206743357921
-0.2856394960742723	-1.5958059922163657	-0.14077549562556307	0.15375000256829197	0.3140224114371291	-1.6137371500940498	0.08235103981400785	-0.16051241774010439	0.2468370143854776	-1.0847608710380567	-0.7932634581544588	-2.0498608220390633	-0.31547816710050797	0.6275636185214866	1.141880482896032	-1.5239277997250322	1.4927673872028184	-0.5369428325126904	0.22224520846124368	-0.48048038088252915	-1.872792298298226	-1.9100421912978078	-2.731338243345633	1.2602521696605788	1.1209591426208414	-0.6470906706464863	-0.5391465424355171	0.5709213261619832	-1.2438748579092955	0.18132660775896925	-0.06025473298896827	1.7255488511427208	-0.1634723565833036	-0.48126334625556244	2.2845356686161713	0.22787195762760895	-1.0369091537356845	-1.5363235323163353	-2.3401400613860446	-1.1243051104878212	-1.0518434878045708	1.073075509700224	-2.3306617285879505	-2.0448133595688636	-0.00022517578663552564	0.27590358402806264	0.1291745407527786	-1.1036448885004955	-0.7042518313193504	-2.765197494666969
-0.041956872360762655	-1.2001060768046947	0.05610426099895172	-1.0385792822629112	0.4728112345635788	-1.2999185238023987	-1.379695751791941	-0.041841309255634763	-0.3691355495762846	-0.4608235052760676	-1.1036081762409768	-1.2962494847864718	-0.3921612181314011	-0.19938851743163627	1.4171682625965942	-0.6900287455593848	1.0601331912335423	-0.9747874453060436	0.6179395449877013	-0.4075502717949402	-1.8228251211564572	-0.5338477410032312	-1.685341745124971	0.7319912036330978	1.7935106968067782	-0.3983617251603071	-0.3385313662585946	0.9246691672037932	-0.21708502325353676	0.9245302777535717	0.68594759397974	2.035218714516157	-0.11716478282169372	-0.8599474694014076	1.3821372482172696	0.9531665294980122	-1.0796244840165736	-1.6110743487211785	-1.31505611824758	-0.3769583450824799	-0.9316852583957421	1.3554909451690247	-1.2326841641614164	-1.6703330615700371	0.7591304510378264	-0.12535428291412865	-0.08826053398099597	-0.6448439080136343	-0.964067062500509	-2.115492839657887
0.18270453545040224	0.2855485744435295	-0.21298995150984443	-0.9183493130013523	-0.24315028338998948	-0.21352505421092566	-2.1186228299403855	0.3507560114587706	-1.3695743022000129	0.4487259983056216	-1.27560317241736	0.09376503708465747	-0.09567069440532691	-1.043192385672433	1.0759673639481582	0.3807782011304581	0.40175949338842615	-1.178714544851647	1.215331208571514	-0.7231935376234223	-0.9471629237941858	-0.2700373993256437	0.08325206235686257	0.1058480682258851	1.3132628576341454	0.1534641491889241	0.1923806380175028	0.9660268375909425	0.9849486561656619	1.234790109367932	0.9013920214416998	1.4038455094169326	-0.13442288577837339	-0.4914001940204242	0.45241921501485877	1.1370692143012473	-0.6228733956818201	-0.9364482922191595	-0.35748514662113645	0.7838272004783909	-0.17176901471267517	1.4358699028385629	0.1405608682250552	-0.27681990930467615	1.4780467122705059	-1.199381472318542	-0.11713687837835868	0.17549863457334677	-0.7774956993948843	-0.5343479486414376
0.2822306008411505	1.6352124502533103	-0.6101078807248735	-0.012458222855633555	-1.1367719085663042	0.6361900868761321	-1.5112062510418867	0.6540894439597412	-1.7428560914389246	0.9741177777462647	-0.9469599994139214	1.2213798822145785	0.3816867006778605	-1.15890261279085	0.6863993373038872	0.7180359528594537	-0.5119823082331854	-0.7556017230221352	1.3871977086589578	-1.3250687424336671	0.2554633008215379	-0.825403889524999	1.3272867001717688	-0.8778429250684633	-0.011706753771550093	0.5467288356049007	0.014129263397272112	0.6924489841098155	1.4011002537368717	0.9599247786302049	0.16747424303791256	0.42594665108742835	0.13028575008670387	0.2124357840635166	-0.1023429785933224	0.7062694437471632	0.23467232994002477	0.020761744475184644	-0.039822388107664926	1.422422614801127	0.8230934655150566	1.340816817952346	0.5649145855486214	1.1093563414641923	1.37442350888047	-1.756270672132848	-0.3444217613103012	0.40972120811122825	-0.05338066067605678	0.6555477846735697
0.4540265924189019	1.7518180865709256	-0.6352881714399495	0.543208066746638	-1.409305038001406	0.48051563764506733	-0.2927845484238136	0.6282867326350308	-1.040624347230315	0.8049816811842927	-0.44707200996185925	1.3074062123906671	0.6592217239079293	-0.557544984992047	0.7988699688535571	0.1276763248767501	-1.5156520660163177	0.014334695190411053	0.9153837163866527	-1.7468111201243421	0.8551064036641415	-0.9635533674732668	1.4882116606954756	-2.1063229599380455	-1.031365558943435	0.45514143684099373	-1.176141144133465	0.29928403747657445	0.9133378628291441	0.330143822997238	-0.7526593402722063	-0.0002973721805834125	0.8593393328801413	0.47555018907307345	-0.3090770412931798	0.08044597361045006	1.1705851723573582	0.5498876981820078	-0.08490882719183343	1.044726851762879	1.3102061285919655	1.077098690245442	-0.1897597416194801	1.3975318081407315	0.39529326991508296	-1.1024479684112538	-0.7038783718178152	-0.058781744063063385	0.6391550941800893	0.6831825792105959
0.9422923551593514	0.7908437068058367	-0.08629310598943697	0.16160788512415902	-0.8820415484681369	-0.37547405204608003	0.35119962452559544	0.5166292192542382	0.1823325206928082	0.27530976274622515	-0.2073693068868289	0.42854238279427903	0.759711388029416	0.1091511333799762	1.3272568792954178	-0.6839478543259968	-2.215458069052621	0.5893646112150116	0.24601316287636524	-1.7001543329938547	0.554354261445659	-0.017216196066143396	1.0834040697279292	-2.892875835343726	-0.8474788262075557	0.18089347009477272	-2.3954772856574995	-0.0003713473873039143	0.24669801341566633	-0.3466644249292143	-0.7610363259692275	0.3211507366036192	1.685185447724862	-0.027431689563995016	-0.5064485449515327	-0.19263302142703476	1.8321264788238605	0.3174365322683603	0.1400905250466823	0.03169433663089241	0.9703807836481593	0.7753438688115584	-1.2285285752163262	0.5805856796160628	-0.6539219103031038	0.2965525758991218	-0.7177407703951392	-0.45125829573074727	0.7239075433707922	-0.09605055075058642
1.5919695352271301	-0.1463858484651992	0.7519339042757394	-0.7795902571675817	-0.06269098043483726	-0.9077367064205527	0.07414250952942043	0.7486902707065565	1.022702838902116	-0.05719047571411361	-0.07851798495657192	-0.5054371317649051	1.0573392094812006	0.25906983766560693	1.688347641065654	-0.8726803973502136	-2.200189265782058	0.7853909492647486	-0.013159465086092932	-1.3394474952662792	0.09358257200049665	1.3366560763215003	0.9251761516994983	-2.55681861017541	0.27713257123828966	0.33035285437510514	-2.3535358811386584	-0.10882365420454446	0.04744394630316412	-0.8723350490557618	0.3116487827231407	0.787378745602396	1.9651713432866482	-0.8816362157104451	-0.9031490551347215	0.11163752512423968	1.9131826984244646	-0.3182195474385687	0.8256034574418971	-0.7512791251492668	0.23978455828336995	0.6286968821217734	-1.4458300266179556	-0.2819196005266853	-0.8867560228907136	1.2844529452035547	-0.12604202507156193	-0.09943608981414223	0.35055418942614264	-0.7158963294194901
1.8513082912718588	-0.2969911134719795	1.3541887330784672	-1.5351427573900407	0.40627345361430284	-0.4651626864991936	-0.45345142645032466	1.3113137887499613	1.167264193087749	0.03373932896754472	0.4364201256442651	-0.5564578186565553	1.651491786044223	-0.06313979696840305	1.5548210289672777	-0.22291193618814387	-1.39042952801859	0.8623737216722371	0.22771133396127372	-0.9545413819026135	0.4276179099824383	1.887759825754263	1.2407241806702172	-1.1761998819179265	1.2049807734236069	1.0204677871037244	-0.8805327772792563	0.026689485789308947	0.1982682543258991	-1.0298824225868983	1.5058879012725366	0.8775225190686198	1.4540766609538531	-1.3698016664416475	-1.3326249767420397	0.7795971025664484	1.2509694191715752	-0.6419307964978745	1.5187600437389623	-0.7475333413086066	-0.1650059337677979	0.6483353727370096	-0.5321537828370992	-0.2437041147220956	-0.21833631366882694	1.156050937551018	0.69981071352176	0.7481267001243068	0.16998426084906426	-0.604107281640053
1.3221975953330214	0.053347093430478325	1.388210158772685	-1.7598024480884107	0.3175086827075771	0.6326125215125245	-0.5059893012830085	1.6048393009488153	1.0389463439598774	0.3822511355205049	1.339062981930011	0.40948610153406256	2.0422389600872317	-0.2898431012718315	1.2261647112585592	0.777225677963085	-0.21755735312108918	1.0658566502385516	0.464820776822878	-0.5434479978476197	1.549404547098045	1.2641666664842781	1.648963923305424	0.3757491720992279	1.0895850985444675	1.6011380252937042	0.8639856651901882	0.4567161773269555	0.14589210081632373	-0.5172031175319701	1.792906491412014	0.7601550604363039	0.5557489491306162	-1.1010882657614514	-1.476646955131085	1.385203467224921	0.02714209736679488	-0.2467424565764569	1.6583574281382167	-0.13608250063331753	0.009088462224734374	0.5917947544916996	0.8432997094624793	0.5207575227828786	0.570978756596724	0.3344239270203711	1.0940432002948992	1.2211105566638696	0.4026109813157579	-0.04383237161105095
0.23143231147036142	0.15007039019800597	0.9322281843963384	-1.6107459785174347	-0.012352609218637421	1.5475731553455894	-0.09391472211917656	1.0662676221598797	1.0844051035607531	0.7796917683016684	1.8972766405962531	1.6474575366945508	1.621568593478322	0.08233349182753917	1.0948281597473073	1.4354530961824339	0.6152669305285934	1.2599382246541997	0.19601155554351224	0.14077877854465728	2.3531423234883304	0.2602367175526893	1.7522915573762152	1.2006684319569059	0.16203103514353967	1.3053563297574717	1.6350793482309578	1.0511722681406332	-0.2857631125880805	0.711592860784757	1.1304509499028652	0.8010292335026359	-0.16175778554490253	-0.24548154737571048	-1.2438794201838248	1.5631336424035753	-1.1676981122094987	0.6276457026570249	1.1678785221160413	0.4455773798827163	0.3640151269939734	0.24835393358426894	1.7075374415504698	1.0007109747056204	0.6471218694339155	-0.10200021551276447	0.7838775210262591	0.7898993695347568	0.47981568211647524	0.28672816001634693
-0.7537738821471068	-0.23837701581125842	0.327800721199355	-1.2905981342997008	-0.10356847811660283	1.7805668813453754	0.3162976839578235	-0.10820259528232695	1.1649708301102526	1.1706775199451886	1.471599455131888	2.2484752547014044	0.43409264736099806	1.0123671258510638	0.9452779642427886	1.3747010369817407	0.6743011019446051	1.1061014144064356	-0.5142329347504992	1.115878446583853	1.806715337952264	-0.14606349415860245	1.4782030669800261	1.1349062347168593	-0.6294660805510228	0.12283194042972773	1.3259780174432876	1.3708011691515463	-0.6671053502419757	2.0513301227267533	0.3394628587189442	0.7511970217851305	-0.5692866703654429	0.7034156657458832	-0.8136472640437095	1.1523139563685094	-1.6685947512240389	1.374976015744761	0.4747076391176921	0.5304180618461025	0.3853082812556846	-0.23331225204214498	1.600782984476907	0.5563620697530578	-0.05119330174250284	0.4524304445485746	0.1165867346232252	-0.19331153557751887	-0.14950478434386993	0.09446741571414242
-1.1573075589968882	-0.6364905712339524	-0.11079720009021667	-0.7590474480893129	0.2795656530910927	1.4885707708337161	0.5774203967546124	-1.005596638439485	0.8166213626930687	1.4848566963257683	0.4136161545298153	1.9207368767740183	-0.7320065103454133	1.941605070698734	0.15261346037524495	0.7239224496928601	0.16596223176790745	0.5379212155263902	-1.1255603471316327	1.913074877430659	0.16946738279480356	0.18687535806796485	0.9108083595250756	0.7315272471622225	-0.6273868842789797	-1.1111407269426414	0.802324862628085	0.9779152895936429	-0.5511645237123391	2.507252619525859	0.06619584035811539	-0.06902359586256158	-0.9436136129466418	1.3132955355991232	-0.32750699798507255	0.2593005487799354	-1.2788324348036417	1.5725032309364548	0.04294296577554166	0.19219652309134694	0.048011687240670106	-0.43312139693508855	0.842895388092075	-0.3386950635305569	-0.8114543606225073	1.5231976263836648	-0.38905748422008457	-0.8532400412756707	-1.0515319421916918	-0.2828633349333141
-1.041623801349114	-0.5383057225265884	-0.2325363800687354	0.04231649300170802	1.0039926565680648	1.101537087647143	0.9958221391722737	-0.8382193880080233	0.006335700196757238	1.4942150383919262	-0.18027916066284838	1.1162879317606367	-1.080716088299696	2.231651622358285	-1.3304287915841178	-0.01776006205570236	-0.265233228638997	-0.06395287031953711	-1.2113213278334996	1.953851157035257	-1.1491135765379725	0.6638514363587237	0.12155556271594205	0.582488465588616	-0.03239421109716775	-1.5268567565547901	0.7060298531955282	-0.009104946160198283	-0.05564934600991066	1.6298767745628002	0.11248976823714833	-1.6560591450697113	-1.396516562462294	1.4517412240265075	0.2898475043660725	-0.7325360192929952	-0.4656642198871487	1.2478928867985202	-0.012934050366218633	-0.12181243018104482	-0.19087855667068024	-0.1390376564975535	0.14114027769274512	-0.6273789070870551	-0.9087717581811419	2.075916490943372	-0.5733485509640556	-0.5773040583879105	-1.0640418942425736	-0.3466054967017651
-0.7319233359435522	0.03484153979372916	-0.00341954286615055	0.8597461527430976	1.7328633769475672	0.8475267080662443	1.693317670002782	0.2783010573942509	-0.6367094500880514	1.0437468244147854	0.3047239894547133	0.4855922030926478	-0.5463225254508912	1.6218553847173287	-2.501300548694973	-0.3242729305596038	-0.17546034576540004	-0.2148263807730268	-0.8583738532471177	1.1892662571342851	-1.0069958005158937	0.845174461029503	-0.6734765219367836	0.7556061619587436	0.4401172700403626	-1.0227367637565832	0.7652774363639226	-0.8414039852501894	0.30119417148221506	0.14228108871152828	-0.13863049920408987	-2.813996838022106	-1.5804274242399678	1.3012444611042124	1.068552684479606	-1.320930458456393	0.06306306958435419	0.704408750209866	0.1084710889695641	-0.06297251884333982	0.04472626179945508	0.34150428789472903	-0.036245223441979946	0.15902868183901214	-0.28843991049264334	1.5648655449180704	-0.6347584939238113	0.49938106630986057	0.3231305646931143	-0.014606080425918586
-0.3540634651728286	0.7117142192789092	0.5130923117953742	1.2187216729318484	2.169046760016175	0.682920966154649	2.1854810092697483	1.413028614653967	-0.48673446870147014	0.38112685448255434	1.2378938002019932	0.2777274331216937	0.2664612386099439	0.3978716243825699	-2.18380896074834	-0.033813260768794956	0.2303291200727756	0.19192208716685433	-0.48894522368952753	0.25606483231610755	0.296670152164578	0.9024027160847008	-1.024524886674071	0.8672699863937108	0.31344707107879827	-0.21187698547834158	0.37324342966571	-0.8452298942734994	0.23481749125308118	-0.6340908139072305	-0.8244640239570761	-2.2283203767164226	-1.1101755378420133	1.1816874918969669	1.6368854968036661	-1.2195626660394334	0.0010855329945263694	0.2134807457528184	0.18609335376514316	0.297790729362902	0.6102399318341825	0.46481808373671657	0.2071235588761268	1.3727554413145904	0.49756771340501277	0.39832152367977347	-0.7085163597911577	1.6053224308186798	2.1058458468316172	0.3455379675954691
0.21064945195005472	1.237444725319592	1.0668881368270335	0.8753725807811951	2.1870479581405657	0.4959611367687016	1.867922723886633	1.6571287177392937	0.29051328590092185	0.035952556821526066	1.4155709597301114	0.24761816429762287	0.7802862110520319	-0.7845612860703016	-0.3917944568803998	0.4937161674023955	0.33081976536461544	0.7747509956969693	-0.39961332489986184	-0.08189680698066143	1.3505653074313135	1.1468776587763998	-0.6537202835518074	0.5725458304552947	-0.25786615995609863	0.3042305867683306	-0.4477948921324525	-0.19364521626634712	-0.03954952147079763	-0.12274392133114932	-1.3570577056147055	-0.04903269379643677	-0.16269612852165072	1.2562554530739904	1.373461409096024	-0.5920933769675379	-0.3524520907249416	-0.10100288186129315	0.17302298227445942	0.5693853564576364	1.004782048374395	0.046135127739117106	0.38974530344777997	1.883902117201423	0.904533100620303	-0.5769480140080708	-0.6436029004566236	1.8740600631960398	2.624185175495661	0.4001978875436058
0.9613075547131757	1.5343868944279506	1.2384844437027518	0.09698294289917787	1.81730601756087	0.21080787443499371	0.817686926810081	0.8642882062574913	0.8202343323859765	0.24704696087144	0.4419479053716189	0.03944597687466333	0.927180340025197	-1.2964150622006143	1.4597135460761792	0.685969536371957	-0.21690943973439156	1.0193477820724877	-0.5462716976718275	0.36165785885379725	1.072965563980535	1.4168938325251867	0.03349734836030731	-0.09645050997964559	-0.7096040925401983	0.4307110877793419	-0.9957018874095758	0.22959131086673187	-0.17700468172015255	0.8642919769702464	-1.1035714255249656	1.9814737108676912	0.5686760329231078	1.3187615223723688	0.08389604128974681	0.10527515985576336	-0.4948322709530629	-0.20413090643246481	0.16539311987522307	0.4436217645330865	0.9028574413867501	-0.5364281161194496	0.16588155646777175	1.1627319032968124	0.8229515906225843	-0.9022732884553788	-0.2724583750373868	0.9711701527226961	1.3136595106619136	0.23832391334365052
1.5632905601423543	1.4410991639943582	0.7542833101914953	-0.5368257495006784	1.1714926430069597	-0.24703953128556042	-0.18271038056928884	-0.35380971986617293	0.4581319170915558	0.612618004288931	-0.7842906093105556	-0.43222641602200573	0.9387991868566448	-0.9445807341767839	1.890104544311448	0.33551284109849394	-1.0656756152405973	0.7310834385038715	-0.7100980699404729	1.0698028294969995	-0.27791010653149684	1.2210674491264026	0.15169064961776035	-0.8082302767015602	-0.5767231689164217	0.36564465125874057	-0.7898502074346189	-0.17109161963896552	-0.13400430849150058	0.9986673005215595	-0.16234823483600033	2.2230488725675377	0.5885526452490571	0.9206100510950173	-1.5442285194620395	0.5482382775426328	-0.23934176024729314	-0.12773376911826698	0.24282260167345693	0.015816715920426768	0.44160601000128413	-0.7939211138041767	-0.32326666768687196	-0.27456502178941616	0.43776181570188216	-0.7659766219414904	0.2198476563125257	-0.583608400525301	-0.6415074006443624	0.21206705990495328
1.6238225119882657	0.7549205103510452	-0.13636932012839117	-0.5719442761986424	0.40697330873776233	-0.8928647694427769	-0.5015874314697293	-1.233432333749667	-0.46489110699783454	0.4791363977581593	-1.051717192806488	-0.9621457997671307	0.8633580861507033	-0.13676432654546924	0.8027445212930341	-0.15889163510846063	-1.5103775148007987	0.16945767747511734	-0.7433504465469435	1.363756309962963	-1.4913340944542361	0.4278658351772149	-0.7154597599573861	-1.226781587909246	0.14611643174130437	0.14988801445630257	-0.21829193398550575	-0.997955702709654	-0.10406980570044981	-0.09137281844622157	0.6656722493635937	0.8047079578405635	0.14497566437189174	-0.15645852207315963	-2.3734104437154837	0.7641298943326412	0.19068106291452935	-0.024950616462072465	0.3241854121382789	-0.2984281575713218	0.0016804798133263413	-0.69484375998531	-0.6083379875564072	-1.3959398176804974	-0.12521039965236008	-0.5859107756886958	0.3722416938845591	-1.7166087564835046	-1.5461926887752895	0.4503327390218844
1.127695955748701	-0.3281415252261322	-0.7303106014460787	0.05695226942815812	-0.2646143344736633	-1.5236270624915207	-0.3309473556420436	-1.425052910040026	-0.967785836831148	-0.3074965031516523	-0.15768859475709646	-1.3063841580418454	0.4977652382327323	0.3888803057132281	-0.5459165648781703	-0.23505949416378155	-1.2032017058122502	-0.21581961907043248	-0.6245823405083777	1.0183658580311448	-1.6243243444139814	-0.47320990957672365	-1.8875495301393546	-1.2188743003202598	0.9945516008835164	-0.32277827378538104	-0.08194273363399655	-1.3327350330712724	-0.15703480590367333	-1.4200689463586609	0.6672512717125322	-0.6354058149345163	-0.05171236830250402	-1.505805144671038	-1.8348558680568392	0.9110193909591584	0.48769662018173116	-0.12970436395274518	0.15556594888990086	-0.1941057901125163	-0.19467040264326974	-0.6383805324953317	-0.4126186690202311	-1.5473547366763052	-0.8230411496683386	-0.5402411242869282	-0.0519344843133542	-1.6324909268023096	-0.9406342179391134	0.6522815828980935
0.474957581668317	-1.076567770504132	-0.5021552706889545	1.051455915207309	-0.6163537966948396	-1.761564604386144	-0.33316019645122374	-1.0839178024156813	-0.48557490641829454	-1.1737476965796427	0.9187551426901231	-1.3800248896253662	-0.20871837961104978	0.16246772353410413	-0.9351003976678331	0.1557705848312099	-0.4655257025205976	-0.18243213407574996	-0.37767195529292236	0.36231728882904335	-0.7557314126376218	-0.9158407174238832	-2.1909421656646373	-0.8804738049370665	1.3494157836004996	-0.889984822252172	-0.6237995576708911	-0.8436590402478482	-0.15831897256473723	-1.7783355816698505	-0.0890661438113124	-0.7830641645712436	0.38903801903281005	-2.2814785669505486	-0.4854111137933068	0.9527376892141761	0.5562993227984943	-0.5498682255044391	-0.48391441861880347	0.17602162794346116	-0.2160029163143203	-0.8442150574292816	0.0203480104669817	-0.8810839950550868	-1.4123190888797028	-0.5427828067579068	-0.7268864523078356	-0.5109814243673887	0.08587362507338084	0.4261653781940619
0.05815120983840187	-0.8635100169747353	0.3027545650018092	1.9091376097395247	-0.5553565320594788	-1.4234431971128196	-0.7471936705932889	-0.576548836518541	0.49349396867293804	-1.422942140349818	1.1201167388702375	-1.2422158941700676	-0.8847032819175141	-0.5669734617093689	-0.30471712064243167	0.4639618937322022	0.1147804939775134	0.11042954666508452	-0.03722257261774855	-0.13245858415841485	0.30874450839166323	-0.8856871998665277	-1.2580028690843654	-0.4556587480052229	0.9007900272455973	-1.0224872201754795	-1.2705197865145101	-0.17725979886928686	-0.05184914980985951	-1.0771035699669504	-0.8459667608187691	0.09943359147170527	1.1388541163744226	-1.9284944079074404	0.5276336636256999	0.7067754540005281	0.4865153545687827	-1.1043543001753058	-1.4400273763459293	0.338585387888837	-0.22749931771028964	-0.9306349805670354	0.18489943921510762	-0.054119598637700946	-1.4102108639705184	-0.5022637945536084	-1.0321868742856317	0.654984506604765	0.2585429483881666	-0.2173636320230832
-0.11627369421686505	0.033299350711770925	0.8389366570766501	2.132426639104144	-0.27694345547995364	-0.8302337380365998	-1.1212881934857324	-0.16668119181542948	0.9184419766413066	-0.9872994475075585	0.38780207906844827	-0.9906850022555648	-1.0388673289453731	-1.014359271017216	0.5209569329601849	0.2199610428281015	0.2950565796464686	0.25309994785685713	0.3249200759731341	-0.2820580228181376	0.8272264562723658	-0.8196739207436659	-0.014932283032832188	-0.20424714211069228	-0.05446710605335782	-0.38744175129544606	-1.3710383890016005	-0.162578724593171	-0.009291570714531747	-0.3505651046356274	-0.8863145850769715	0.8211680545254806	1.5176482983411317	-0.7671991742600549	0.5520906376966712	0.207992485882423	0.36637095159851363	-1.444200535034051	-2.0566632345102667	0.02674307347744758	-0.2835126694945176	-0.2877306191742162	-0.09728139170874439	0.39715095015579804	-0.5768808355286561	-0.43248831420737793	-0.6827980358321201	1.0071038856112493	-0.48761121386887896	-0.8067624047984183
-0.3289718745599746	0.5401750819092647	0.5233143194563397	1.51923729161056	-0.20150980061351415	-0.5864781911722347	-0.9818552078821821	0.0850226861761976	0.26501471155322354	-0.45611334760909655	-0.4439037312467447	-0.7271685111366396	-0.6137165210116083	-0.6135197405681784	0.9127830575061749	-0.3316570358752779	0.30401711297897616	-0.05410042470348053	0.6212384996419674	-0.2400307591490322	0.5825290826560555	-0.9645284949792053	0.3033307626065385	-0.24141321082713021	-0.7889321924646314	0.5611086832814679	-0.9545745459311494	-0.8265041497424862	-0.15970975476216992	-0.4816903769608812	-0.169629553563762	0.7928180390390015	1.1456444480307557	0.2340470506541531	-0.061229029818032035	-0.17221602723762877	0.23199368412077315	-1.3741064856937548	-1.597835315405486	-0.47261300088361946	-0.34071389668318763	1.1041299865388188	-0.4360369692953739	0.4222120273567959	0.5925330635852298	-0.3423571976082827	-0.047882357499720946	0.5959385456859563	-1.1115822582543935	-0.8810721637019636
-0.7230508420991454	-0.11062367453635734	-0.3402640391459028	0.411230401960823	-0.6259612321211044	-0.953533971762362	-0.5056633188103065	0.23025241577296254	-0.9203747251008143	-0.371815680591858	-0.6646997386771731	-0.5738514135162844	-0.10772170645909439	0.36138034715511724	0.9258883991349378	-0.4845726595571987	0.42488577270787575	-0.7290327844115548	0.8128255156209062	-0.2190753086033684	-0.18397734729828147	-1.0852690224072137	-0.4758880394946177	-0.4372324754636725	-0.7534882080643376	0.8435039298205147	-0.5668701661918505	-1.4140384061255786	-0.3034225214738575	-1.2028617792400658	0.6696834423958642	0.5154701295002069	0.20582176609614913	0.34918244615258587	-0.48310193109147015	-0.13579989862768105	0.15912366417915644	-1.0241429248851122	-0.012595548019889612	-0.5951603521994587	-0.3867230471124138	2.381453115506145	-0.30643177059756077	0.32003447730450363	1.117807636975669	-0.19192167133609583	0.19855006748997492	0.15556495550526844	-0.7670597548445732	-0.4725209366522489
-1.0699345891139875	-1.4816430168572403	-0.9211577187667894	-0.4254466395922304	-1.3693950136603428	-1.51393178206979	-0.2857216711570101	0.2987751952024354	-1.55435924998169	-0.6415187489936439	-0.37592965249766963	-0.6226487246360888	-0.08037595762759842	1.0023080163082168	0.7974524820806819	0.026381971759889516	0.626590524859353	-1.356832033464124	0.8961774820935148	-0.24228062507461445	-1.0154755968467895	-0.878442570022221	-1.301173461702942	-0.49513665421225067	-0.10297356577193478	-0.013362632481166582	-0.4759708828997926	-1.3070787583827395	-0.12320577511853958	-1.5168662596380307	0.8863931498553663	0.6300461872115908	-0.7992610110120952	-0.2524700908373343	-0.2888645376807488	0.08378884699849518	0.25561690484385646	-0.6868288602214168	1.7318164137313223	-0.15394882979867253	-0.4578099545171499	2.495115872009694	0.30750475169838776	0.3276132925628096	0.4881381873621025	-0.0255857901280578	-0.2533150465091152	0.18596045329248956	0.2882383880343117	-0.062009951996835275
-0.9875295378097753	-2.324449290821603	-0.8191321747944007	-0.3859690531577673	-1.8298987684668089	-1.579567054588353	-0.5209254627393477	0.24223601754324012	-1.0537271185348254	-0.7298799531249935	-0.1585913819258996	-0.8284683981629374	-0.5898916064728466	0.6801869327922382	0.3863838417660151	0.5894099218862606	0.6959537282754348	-1.5297461837247948	0.8209181532366501	-0.17645969292803074	-1.4262527664658797	-0.4577615873414053	-1.1274696399158046	-0.19284143053731476	0.4184441104735663	-1.3025181566635462	-0.33917741630341963	-0.648208223413965	0.30767133765346627	-0.9424458334479151	0.23298592678270397	0.9814044721604805	-1.4129151007785232	-0.7837717327618089	0.258587103144493	-0.0992626744654005	0.48216826448683603	-0.5377530967782749	2.307420085931497	0.3682589587826966	-0.5355390892751437	1.2490196829085887	0.817243069494733	0.3606192294879971	-0.6777031984763577	-0.020338128924283185	-1.0386065111237823	0.4489894971239663	1.0955437412221143	-0.06770658789619594
-0.3621557353785263	-1.8754622479228404	-0.4827525387822787	0.3850422799823308	-1.5166113237874341	-0.9374640068376529	-0.7426170616248281	-0.0051725641090231795	0.1362599624656038	-0.34322676261321816	-0.28951758973629727	-1.0053537456703876	-1.1835957953803116	-0.26812960230693145	-0.5731762428483594	0.3681214954342444	0.6219334861327279	-1.1865343637427885	0.52300213132548	0.029473251007999166	-1.1258115309845684	-0.21779277408140688	-0.0830191045407209	0.4119094304187522	0.19308329315884992	-1.7128629691497113	0.22794130200843993	0.025795256282585558	0.4586694351682976	-0.06022022099097916	-0.8665215343112329	0.9529561433092802	-1.4181152035159315	-0.7329203933793522	0.6822524118516065	-0.8824435770466004	0.5533725863222949	-0.5697732938296685	1.2116664907368002	0.29017280697832154	-0.5173268065215065	-0.42364017349362937	0.6320871815121425	0.1454343777216552	-1.1398608831787505	-0.25912994923681887	-1.4666469044851338	0.42676913613553386	1.0357922435100386	-0.4459606515443262
0.4586042217857474	-0.5959377632720259	-0.5729377339789344	1.0553230493014056	-0.5719043174070642	-0.08625260928414995	-0.465069830153585	-0.40340828460599004	0.9644987762532146	0.23080602897589833	-0.4938980903586761	-0.9934067601711064	-1.4037605956616652	-0.8567564489669518	-1.7835768295264092	-0.6789402601572444	0.6543637890234326	-0.6437534844595045	0.12522297392522383	0.19003101431678618	-0.28320985422662703	-0.2927151941692807	0.7669136461472782	1.002358104663193	-0.650596005565659	-0.6570401232993613	0.9641284160678534	0.5038616485811053	-0.04080763359009417	0.22571533246304543	-1.6714062191179087	0.4902710390959101	-0.8961521025512701	-0.36820625028185494	0.8267780813810985	-1.665506762648443	0.15518182685985749	-0.7463628679219587	-0.7107202199602777	-0.49947977529516113	-0.3475438720037236	-1.2905669191826206	-0.20811868082697188	-0.4093776541239685	-0.3220927268254194	-0.4998306757041171	-1.162865289099427	0.06447628337426736	0.2786552809361425	-0.823135837486748
0.8789252673679968	0.42618501645678175	-1.0568548485766427	0.8716143780272384	0.2980123495027557	0.3253247162412729	0.11254745611054913	-0.7464405553419078	0.6962712870276547	0.4827109225600612	-0.4192000770558672	-0.8179005606482301	-1.2023162151594537	-0.48493422189195495	-2.3322973316870224	-1.6463381326381545	0.9283931537484711	-0.2883722124192252	0.020528604700540222	0.014892461668293543	0.49333668042293355	-0.39802068192735146	0.7070233151586943	1.231996938680323	-1.3585899316172416	1.0777874467714226	1.1343609340643903	0.9756961321918276	-0.8153604674094714	-0.2576061612439091	-1.693004689840458	0.2862673303017367	-0.2159646340864644	-0.2968419262497306	0.8482506242587651	-1.6037793811557681	-0.6790175978681628	-1.0741858404018962	-2.0409869699160432	-1.3357334555967408	-0.13512063351932124	-0.9387193192171367	-1.0748044380178419	-0.9997969642890981	1.0147861260185465	-0.34123875443586094	-0.36965293930855275	-0.19258423460255028	-0.6471188625944465	-0.9429498943768694
0.4971119147637998	0.6226713609657023	-1.1886983013861616	-0.11371666583898717	0.4815042705449308	0.22360871605382449	0.31952395971712405	-0.7667735016748738	-0.4846650859413794	0.24689382084435413	-0.10791544986449869	-0.6117205814208254	-0.8397081527648614	0.42153711180312275	-1.5532171031603175	-1.6220720004385405	1.1724100112085574	-0.22501383570958472	0.5484947243856054	-0.5695307063865611	0.6670775129604001	-0.26920875662342325	0.16112057256970116	0.9621541681389869	-1.285589984585935	2.0976669660447302	0.4376083748375296	1.4802129000219504	-1.0062222014942885	-0.8212649688531055	-1.0160600722512736	0.7928988305680598	0.15668342602937424	-0.6223007354851473	0.8314489512856846	-0.5964897105486987	-1.4641517454173543	-1.4480698851896026	-2.0957403757471362	-1.400897211908254	-0.06013673449747615	-0.06453968211685189	-1.3803208184914606	-1.1276444484953334	1.5409525449190273	0.31243184416198927	0.34849765345615086	-0.05784189943773223	-1.3990634424803603	-0.8716360093176125
-0.552559196508639	0.31422000053429866	-0.4517307149137408	-1.1281789649353624	0.035848563482213686	0.17172380343129923	-0.1067096820612255	-0.35900610003427097	-1.6547096413078166	-0.19215884655809823	0.14026681757090242	-0.3593978167382415	-0.49781385380172183	0.8747538185383164	0.14963025036133953	-0.6365932131867224	0.9486165498212992	-0.2168776944125623	1.4843044434524182	-1.2430361554696983	0.3567272456441814	-0.03520643247881935	0.11591705014302754	0.33518868103689436	-0.4793061023304299	1.762932928532441	-0.4704782794823436	1.6519676535237666	-0.18932437581871306	-0.7441687589962647	-0.13709699509949244	1.4041769895671956	0.04150669422104898	-0.7308894758329176	0.6345936855399971	0.4600906476332026	-1.6265732809433262	-1.5272451145824713	-1.388448197226051	-0.5220193594826016	-0.15171906023113016	0.30366405960908266	-1.0604339746351998	-0.5560150289944313	0.7832052944901163	1.0649782712252083	0.6421934943649912	0.20160102378291123	-1.8397394257309525	-0.7537359826107959
-1.626088348628487	0.05186468841456569	0.6922466199609522	-1.4780378048564224	-0.44639920050605497	0.701702597311459	-0.6349000274300101	0.27082869760326433	-1.9144691044931874	-0.49004418398820254	0.24166899328600708	0.18444615970484957	-0.13931900294121696	0.38373657905865644	1.5250490764691578	0.4485516199802411	0.18168260959146768	0.030297723689834022	1.9829364487913148	-1.509833944188521	0.27568744784359617	0.032569376888077775	0.9393296828686776	-0.32942890368928746	0.4388550126634234	0.6809644302150585	-0.5717207269904432	1.2091534520134262	1.1109315488233449	-0.008571870565226616	0.4869820440450291	1.0244867439023357	-0.23436648264573723	-0.015435422522344512	0.15262871415917675	0.553125720826213	-1.0232472787797438	-0.9565855194724805	-0.8166408009828942	0.6911111561929798	-0.23095943837771457	-0.19613716015488758	-0.4406126481604374	0.422934230308876	-0.39061088012500306	1.4143250209483902	0.6003443913780638	0.1886797645121591	-1.7808990528992077	-0.5023590342306238
-2.0197903059619553	-0.07885665236610731	1.2168798718939846	-1.1777204598854911	-0.5168428577175275	1.6673145093092765	-0.5863489046258815	0.6994963600652765	-1.1148866821255994	-0.5845051423392861	0.41411764586087146	1.1829929411172693	0.24428852004280077	-0.5653960701380663	1.5712745198796525	0.8898796245784784	-0.6761551655988489	0.528015837010261	1.2705123661299857	-1.1662522823106138	0.9268825706981115	0.003955726377411466	1.962162593291271	-0.7185115774988214	0.876681381759666	-0.11194277574093046	0.4053029085972041	0.47382499685501883	1.9371491480256717	0.8264230487023788	0.7423706115069695	-0.5766210792939264	-0.1494368659653897	1.2789206896656564	-0.41950753445365513	-0.3748761501811729	-0.10482366770537979	0.20729384141794993	-0.607393530453303	1.4431168059095	-0.13667590917431516	-1.038147949084683	0.20159996405182914	1.1866700341452505	-0.7960187116450608	1.256221660671294	0.49606280279079634	-0.02468237339267365	-1.0485913211617692	0.11147872092597974
-1.5696208912439285	-0.3315819876953784	0.6636703331170056	-0.7607032497463484	-0.307997907344659	2.318467994164353	0.0033907758126994576	0.5892615097997118	0.0316782805925798	-0.6050910837505105	0.7200229050618817	2.2976688529850238	0.4053882380553476	-1.1067967351513437	0.3703581205849675	0.6939492201460058	-1.0658190778262218	0.9432290269299717	-0.5097245338652582	-0.5378992792881061	1.8897384682671168	0.21536393298804668	2.197915193894368	-0.6815781529261185	0.705962654326658	-0.2626264036279586	1.6251523346397614	0.08151286138032196	1.83964911558841	1.269412674972016	0.772687381146038	-2.3282960675143576	0.3732478529988379	2.115857922131706	-0.7225278729942868	-1.382714578813981	0.4543261291948477	1.3886652067224694	-0.26049904698348636	1.3922741939239713	0.024721545185580868	-1.4796497533818003	0.7870154576541554	1.2701293135214462	-0.2809171941261169	0.8597345075044085	0.42935049552411847	-0.052156747288776034	0.14549872646451653	1.0467486532356165
-0.8668081165934362	-0.6855037106670426	-0.3516461388330897	-0.588650105568703	-0.2423606203423373	2.0003047836602494	0.42678350968364914	-0.03127297232848302	0.5656251567507742	-0.57123647775877	0.7245643793464926	2.7285428288755633	0.040551291024476195	-0.9417326212894461	-1.118629018827011	0.3145699705069991	-0.8320979112937591	0.87632661196611	-2.245581044523421	-0.16370145334704905	2.094286527344446	0.6560340846192022	1.3067766708775126	-0.2809893486189074	0.20098548819111872	-0.27314742986713014	1.9789494455804193	0.17927837404822325	1.1662853220730105	1.2390910974258353	0.6974450091899397	-2.955373800506809	0.741601889697806	1.6772031967530845	-0.5944703948631802	-1.5609627614832169	0.32560122928947666	1.9550387425827493	0.5624874614843666	0.7353589529935909	-0.04908795209611414	-1.3231140374826798	1.2244188743893545	0.6928613215204787	0.18538068334503213	0.37715029470751155	0.31249061905527975	0.07074801167820645	1.1400335236328378	1.8103051103200254
-0.7409248485973041	-0.7016107602685091	-0.8509953294800096	-0.5075358866384622	-0.420625274136577	0.7606118262087949	0.2085463915989863	-0.7404231441314586	0.13442199304818175	-0.33743153537327314	-0.12555740821565017	1.8831635665461228	-0.7425519295372807	-0.558892246223556	-1.9528830163027253	0.003826798988015949	-0.24962532105651083	0.22644280746351775	-2.791970681144899	-0.20224841624205947	0.9179174272327374	0.7381960760560756	-0.18589944757245677	0.2956665881380428	-0.27930028941533985	-0.6844995266227483	1.2090209402249708	0.22639616731276263	0.4824533009183064	0.8817727580455302	0.5045266107961857	-2.3114066527870487	0.2891120205623656	0.26631489312412815	-0.17978000391696256	-0.9449012306804562	-0.21143516244445207	1.8143429022645212	1.4255172630584059	-0.1358267652970827	-0.48421623541683717	-0.973285635626457	1.2996187263698513	-0.1368081188164963	-0.21884762024202634	-0.3731928426438983	0.170133873209911	-0.29619754142396065	1.3565063937230772	1.8345386597267963
-1.356458190042379	-0.08737279283628155	-0.5443309854175278	-0.1935337788079145	-0.481662860932877	-0.6780172405054422	-0.2850121757094768	-0.9972269981276369	-0.6649570291481526	0.14609729641022065	-1.7181150636033806	0.09249938624050379	-1.282474936866829	-0.5540887602523457	-1.8614636306885184	-0.30233702680538554	0.36823335096036436	-0.6750784851960333	-1.988689144797596	-0.23600695819835632	-1.058942462154007	-0.018754563008741995	-1.4490907643479047	0.8886249162446749	-0.4984155357618941	-1.3405401251424776	0.1083186023794152	-0.23538656514674197	-0.05134972265982363	0.33498947995907763	0.2026098924778546	-1.3681715950107858	-0.8813427610065695	-0.898617322222891	0.3202779008127473	-0.3028658635217876	-0.5292228768552057	1.468746472774703	1.5912424028746177	-0.8938368706520864	-0.9818584166345261	-0.8332917385306648	0.9224515740932616	-0.7854038913667487	-1.0782434914469574	-1.4637866213270532	0.2834553536339605	-1.540884406042057	0.8812736567161763	1.0571418214166524
-1.847932722627396	0.8112776772988699	0.019172200977050503	0.33054711367716133	-0.11159921529282632	-1.4709552054762396	-0.3072194612750482	-0.5412979235962955	-0.8207152237987992	0.6423444524367301	-3.0468740926500963	-1.442735457997753	-0.8593727041081696	-0.9144295533027584	-1.203598594472781	-0.5735630053116254	0.9126358330863211	-1.2741445047963997	-0.7101945281375623	0.21459408361897342	-2.507278439624583	-1.1682189698391965	-1.9707919175111628	1.4246664952402692	-0.38179842923432383	-1.5750160701890017	-0.37035839534151216	-0.8431168588338154	-0.6058248990434203	-0.21915605233985366	-0.04747460613774599	-0.9720424212956407	-1.8097893059388985	-0.8313978916666713	0.8565401417513336	-0.1482792225953016	-0.20136034598998964	1.4311283872663332	0.9536491668937467	-1.2807662244264215	-1.0378395279321058	-0.7968148705582762	0.3728166459798832	-1.0730237062761647	-1.1723999945696404	-2.358692671172515	0.8781094582468627	-2.944597423829309	0.3633357698601938	0.042240446981639014
-1.0754281390038196	1.306941576105782	0.2668884807637863	0.6747441072863231	0.47062298962475296	-1.2109736701940137	0.3334448046015589	0.36788605388711887	0.12911893047250275	0.8071307143914033	-2.9903979542636163	-1.6021321031362723	0.5797178620258312	-1.0870763728886237	-0.5153076866881952	-0.5157707637613534	1.3065871326484726	-1.180335971600418	0.05911214922273272	0.9974047813422227	-2.5607328197614825	-1.5758179883163765	-1.7267828145352349	1.808893861435993	-0.032534747027358306	-0.9969680055856128	-0.07122329526792348	-0.7773954103050233	-1.1774443526482758	-0.4635096882415263	-0.05943230622316515	-0.9612610852823735	-1.5825321430435562	0.31356127571288644	1.3892878322205382	-0.19387787664498204	0.6214827183615232	1.6659637089978356	0.2072882714332682	-1.1335757058567089	-0.4508996388029778	-0.42181772651675387	0.08833677280512195	-1.0856150075192066	0.058574930878237286	-2.21315794279162	1.6859299735353033	-3.1526681364998175	0.2818268289705112	-0.5273693296893938
1.089472470240232	1.131730736484822	0.27108621153855383	0.5407899117158746	0.7149666124944968	-0.11008458077341331	1.0416370017913787	1.0901462368472898	1.6242928586596994	0.5495330674846243	-1.39839957735303	-0.34688774848280857	2.2230131989089132	-0.6614986845924422	-0.12962307422544048	0.01366853842070275	1.2968183722196385	-0.4383894270298459	0.09693017039102819	1.3225949964403014	-1.50273654042975	-0.6650846607507916	-0.9900502238439711	1.8136725710459412	0.2807744796465929	0.0986109274250139	0.3646310408851933	0.14827690460503318	-1.4426752928282733	-0.16358548885341082	0.15270747485625383	-0.6590664565211195	-0.3017072177211034	1.4807212177785984	1.6475882206975638	0.15684511825220024	1.3309307919229656	1.704267234746465	0.03033796572895593	-0.5706609702282569	0.43080269794284365	0.4430244426211696	0.16494907676938259	-1.013439084133881	1.7682558995084896	-0.8338126165310787	2.00875774011096	-1.689768924279913	0.42770552236871096	-0.4429460587282193
3.3170015295109283	0.7170315174183648	0.44679063460111007	0.04997738144958548	0.40939494721978587	1.2069399299992394	1.1543016623170885	1.086320987025577	2.588100246105864	0.13357689251601232	0.6641269491204613	1.238756622991953	3.0106487649259606	0.18900040701770393	-0.05732710934572117	0.6167414112079391	0.6599890953631378	0.5101732071192739	-0.09849871381377868	0.6000821694481223	-0.27729424906416095	0.7913398331676338	-0.10947714469511063	1.2113248999025727	0.2998764754052877	1.1015629094483173	0.3535900311229025	1.1105576098265961	-1.1653587341495288	0.5070346561971117	0.39033138689071767	0.05229041730764233	0.9555892894929298	1.7780130881375078	1.264717605524961	0.9660948331913433	1.4004758636151233	1.2724992417869205	0.3304859671233395	-0.031400946037503576	1.0257705699925057	1.3356831445591795	0.22764947541269806	-0.9907281839221039	2.5811520540717905	0.8552401073749643	1.3949315986699737	0.2823518974444643	0.21958525234112602	-0.0303956845976541
3.8957312108349593	0.6510290814559536	0.7827524511180683	-0.4446784096308516	-0.03608516438254565	2.0832103545492147	0.6607855007110336	0.39127372471899063	2.4069518451482215	-0.1112930096527687	1.830983139355502	1.947982217372805	2.518938828629924	0.9584120519882405	-0.07000385400303535	0.6784326796449917	-0.3693558162999453	1.1363825392415705	-0.026716034170706386	-0.7727936567311032	0.5064943635404542	1.4257843054967985	0.6275611407994189	0.11086505632493893	0.040976639978679355	1.6842445845818077	0.034862351932006846	1.1999807635706417	-0.5421888407008021	1.0454226588958102	0.5394787639670066	0.5455203453851842	1.1675849074067914	1.2162130737876522	0.2584255605361416	1.6150986606992397	0.8930047250770549	0.6462407526111774	0.48648245484519154	0.10497684469680496	1.075119002763763	1.5747539841399698	-0.08608642683378606	-1.0165226538027485	2.04875690984092	1.5891515526628301	0.23039472787566484	1.0800400035896855	-0.5198373562383861	0.291029084259125
2.38273217823089	0.9899080724374132	0.7167747734396318	-0.7643824359302165	-0.08198819697898055	2.160651795440424	0.05442106429730408	-0.36914183252196076	1.3874368411917348	-0.13165437325293136	1.6042783225141177	1.4980047783288415	1.2583381259698492	1.3274736006319234	0.08228141443267376	0.11166410623976636	-1.1029242047623276	1.1649108791939975	0.3318471360004255	-1.6654820087679856	0.9433764878781593	0.7965839197290934	1.0914229689845791	-0.9150695923524435	-0.18813896589890336	1.9105125419417415	-0.012883635812283481	0.5088660813038938	0.0106969874559675	1.1293975950970212	0.7070452168151395	0.34889533172105924	0.2890986959252903	0.43037307939357544	-0.7608152833965851	1.4914640230740264	0.44384595049179	0.2846875972643343	0.19900303173659326	-0.017781940211638383	0.8313855485193098	0.9598888884335567	-0.6243955604269704	-0.9631177077926063	0.9677732870578297	1.0318383745270794	-0.5289694710591909	0.3325174286348323	-1.257915538443558	0.3677228465561462
0.09575093227321947	1.2301367076601486	-0.1210830931178295	-0.9994086475905594	0.27670245482019445	1.5096902900897478	-0.36966708134323994	-0.526233485087772	0.2872048875062919	-0.1460894454146011	0.6303946481167142	0.5907551267479292	0.1110694204092059	1.3050153073092674	0.4196141641480799	-0.4559061700953993	-1.0415105494209542	0.6949322180022544	0.7048659655012653	-1.3647284281267127	1.3103643859736966	-0.13767932002721156	1.3210928959115644	-1.2399362715081022	-0.1529911834436956	1.865754446334919	0.3775279245283824	-0.04157792961343604	0.307208077780245	0.9408321285630026	0.980308680751523	-0.14309856348263167	-0.8479243116576474	-0.1440570565149378	-1.0784271085147	0.6588857805396555	0.6531200002147437	0.21504464094087036	-0.19429394753594278	0.1594897666600933	0.6814581169162036	-0.0031684820348795023	-0.8981555360058495	-0.6795411376692395	0.2637788180363296	0.06620010505403513	-0.34183664666392755	-0.6421930075226229	-1.2981548263144238	0.2211883837054694
-1.1618180916573297	0.9008589104505891	-1.267576023951825	-1.2316404507436731	0.5283737279119269	0.5088078608256656	-0.7700789462000052	-0.021019471674729163	-0.45452574294398534	-0.3105423945802345	-0.08611892570434114	0.028885194896823972	-0.4883574348664375	0.9631788023404226	0.6762836171997169	-0.40102940120311203	-0.49045912367614175	0.04466069489255055	0.9437181253979661	-0.3531792448809724	1.4690148545518729	-0.18937107316156235	1.385751587802427	-0.8370486594554704	-0.04020890566209402	1.4202899380922633	0.6084924100393406	0.06839580587577829	0.4436469040813337	0.8479554496473329	1.1313832150004488	-0.1552264704954075	-1.4019843061972956	-0.6327672350376223	-0.6337586486498021	-0.23177644403631	1.4187962585191383	-0.021513867333040577	-0.2975406927018579	0.895600925126051	0.6580384805786463	-0.6193223063075746	-0.759797051703216	-0.15287922150888872	-0.10443533511756377	-0.2740677266683341	0.2772480451143528	-0.43295731214243194	-0.5617694132153243	-0.19895597356621345
-0.8344198344215684	0.04187335307404912	-1.7809431031931129	-1.3174337559552973	0.3392172512531024	-0.42509664598090585	-1.260816963441901	0.5115375238278089	-0.897370530258219	-0.4540160205325528	-0.11309993795586216	-0.07874505504401651	-0.7853747457268258	0.28658283006609275	0.5860878379419557	0.1168249428762532	-0.33732317576796506	-0.499045433684794	1.078730549712327	0.24619503341573837	0.9999867386852181	0.6627750694582225	1.2375872041022757	-0.42636561359205816	-0.2662369607969106	0.4734082250553308	-0.031586358362255186	0.30168392402380456	0.45433482241063805	0.8446070124889321	0.7789727308582637	0.4100956046759025	-1.1669327794220734	-1.2718493284399113	-0.1603031063685541	-0.5844234332355849	1.9129437470489294	-0.7362894022977693	-0.2532615974167209	1.6592804558407623	0.43238999095761926	-0.6904909090233021	-0.6710237541892731	0.41653355217387505	-0.8499557111130723	0.035673583984286085	0.27534018865283816	0.7922588707318259	0.29165782483610914	-0.9290658529590298
0.043077050205640004	-0.8953306776820742	-1.229837665938675	-1.0377371834752769	0.03037336249970284	-1.0478730400241667	-1.443318765219858	0.3911323965072591	-1.1155134840247223	-0.2090544170437133	0.26031789510031234	-0.18675643894778501	-1.171253665024801	-0.60066170061321	0.25952565248990594	0.3259296456482502	-1.0887113557970562	-0.7965139031622542	1.075461018971106	-0.004557842631228931	-0.12279263411292032	1.3445331858480367	0.7900908835085546	-0.7695859800925623	-0.8538115388076022	-0.6836498380747476	-1.3990644247513795	-0.11030369512441801	0.1840200694254859	0.5310186896277524	-0.05826711785274989	0.7774441453292814	-0.4583058011352648	-1.8185502613682738	-0.43100832214563234	-0.2913115870926118	1.3385932272620542	-1.5379139166168874	-0.4877028145474419	1.5997150592488152	-0.1839360625238455	-0.5968719185433572	-1.1047307835616118	0.7563351988868317	-2.1070703583444654	0.15160993472213974	-0.7307219883938679	1.5645878707279717	0.5595706916616924	-1.6354984923662998
0.20241268441400562	-1.4500484170524135	-0.14193082019187042	-0.39964653433585146	0.1846967376075909	-1.3107239567541982	-0.747410310031211	-0.3616013247569194	-0.8441118077139261	0.5735249138131928	0.6060370994775014	-0.5510005342816491	-1.5576335247789395	-1.2160872875574589	0.16770689905459982	-0.19616490173374693	-2.196556999406201	-0.7975140321939547	0.7891354207068063	-0.31199353925354467	-1.2269144381356458	1.0646859474510584	0.167624296350068	-1.756849073355777	-1.1551141246305727	-1.4437360859777557	-2.3702573716569644	-0.9555344259625164	-0.36316723421522035	-0.2738346636324603	-0.7405768086841817	0.30335256896297924	0.365739106876438	-1.6627450698617892	-1.378253000995207	0.38537104467557537	-0.2294056020124061	-1.6060273067403672	-0.9676921662767911	0.5573747367080962	-0.8340600085857394	-0.6968687192129391	-1.7871372360283053	0.7846126499753422	-2.9134038808458924	-0.420393404510197	-1.9063519555038377	0.9837705638940522	0.255562663131572	-1.5956221031114
-0.39851177741720467	-1.3804074661534327	0.6022340631861458	0.32048647629741306	0.8362575416900625	-1.2717466347251571	0.7507752088150855	-1.005551124680449	0.14713590261686346	1.5517491666922993	0.8458879611711733	-0.8436573680904862	-1.425576042781833	-0.9864899195214484	0.6260905577179906	-0.9522933781826168	-2.4945445085898394	-0.4778913465681472	0.23651537548846877	0.3927350673685098	-1.4799593738164012	0.22665476327008005	-0.25082288323009283	-2.3493229479988305	-0.4492142547355036	-1.4030345527168837	-1.877750301682023	-1.1460405758969963	-0.7594488211229444	-1.1068076830723224	-0.6015973874454991	-0.5772550444928857	1.1116471784847834	-0.5948031002185272	-2.0876730992297414	1.1253315474208645	-1.8127477061754016	-0.5881227362632415	-1.077535181993073	-0.6100958191844457	-0.8607593597045277	-0.7873108977956771	-1.8288401902311906	0.7009980167279568	-2.2198788896313237	-1.0991059854447125	-2.022606445643233	-0.1417575714669215	0.10272953559549271	-0.3299943904976797
-0.6750770388117261	-0.6801777173513962	0.6739951027554525	0.8389994898713975	1.273001273709051	-1.0570695084748603	2.1010813537203394	-0.858148304612627	1.40823325775764	2.0678754322079738	1.1023548759978048	-0.623246774655189	-0.5163334510749069	0.1588459512683575	1.32608255198178	-1.0745576868491309	-1.3667893604900017	0.09393140895794315	-0.26832192959670464	2.046525816785993	-0.7224053314104109	-0.22653388324407067	-0.18384612668614245	-1.6196963350824318	1.1163809873097577	-0.7552686548795313	-0.10699651355457136	-0.14681739379285588	-0.5465620801371694	-1.2937960309229086	0.18899102158648973	-0.7322473505590593	1.6185301713847209	0.6898378418364931	-1.7316639091541104	1.6315710272732555	-2.4176878504254478	0.8671570806462556	-0.40656494471244875	-0.9082036032324035	-0.024735224481725264	-0.32663770259621927	-0.7462814906149094	0.755728188089289	-0.2686739573198074	-0.9271275860799758	-0.8181188058822614	-0.28816165386826204	0.7440268771007859	1.6824620709598892
0.12241615006551833	0.35955115593472686	0.4602002221718373	1.088246077221993	0.7708337624041791	-0.8766602585221519	2.2654940410549935	-0.02957718336697452	1.8804031061763868	1.658935977087912	1.255676464723697	-0.02853672496270641	0.6666034271840898	1.551673073608791	1.5381043860416996	-0.33971298662612515	0.5639209141256772	0.6599043676214081	-0.4301576611463959	3.2741666744085904	0.3332165819378519	-0.07793154251539064	0.17816300162480625	0.14576415851870816	2.3720198102522647	-0.1178273904384156	1.475733768962905	1.103611101855251	0.09943552275966006	-0.7901092014505963	0.5895220595118249	0.3256670662155113	1.6994036166789295	1.0703868797752862	-0.45108728710549695	1.5742196006154456	-1.95303383782584	1.5955681445543612	0.5732593205197251	-0.3253095626658817	1.0817509274166115	0.7884318321356092	0.8167893748569743	0.935178801582406	1.3949781421649305	0.19617828315732122	0.618140291840513	0.9014027328612501	1.9825528574953117	3.121104670845993
1.3770260902492557	1.090271524946102	0.4292192126782703	1.1566212554541027	-0.5633929124795352	-0.9396740425776057	1.10945333862066	0.720678843647305	0.885572892513803	0.46961155796101717	0.9169861815311322	0.2463631749725292	1.2257899088607147	2.261302122628903	0.8687989904665975	0.5679318299515644	1.951494960243133	0.8622847312774512	-0.3612648280450835	2.7609098441899476	0.7764297941237681	-0.010992444993793867	0.3125955372493238	1.5507607571529975	2.1463922686232184	0.01617994661296433	1.4541259831971496	1.1162032294017412	0.40316161877222473	-0.33039776059393566	-0.24499070782172538	1.7400829425527733	1.3355793618742398	0.08982187647629158	0.7654319992114024	0.7519918077893799	-1.203853612243715	0.9843284761016868	0.9423960229506004	0.17623439350119097	1.4609497270539806	1.8410322216764725	1.6332493309428822	0.956382285102497	1.4387892970512608	1.3221721799781416	0.926503959336178	2.16298262035151	2.8596801772447757	2.8993993621759113
1.7532732785347622	0.8160090252562756	0.5798624733089685	1.0993847254590101	-1.8197032496520005	-1.2327122400085628	-0.4847739090126967	0.8371997147926595	-0.9976822893220983	-0.8047139521203797	-0.06057750377226427	-0.2500165909142115	0.7963654233254122	1.839669122986201	-0.25863476245544653	0.8287028678464389	1.9106750122357714	0.5370252128053161	-0.44645162464171534	0.6923842530020198	0.347721305148451	-0.5052234213446912	-0.04345874176613433	1.4208875047124185	0.4831624487071486	-0.3606781041407914	-0.13219891700585115	-0.3732052011962775	-0.09659767871611091	-0.5736145218136003	-1.8845819761956146	2.141417278532066	0.807375975899062	-1.4790371563723188	1.0564108925264817	-0.5632713005082739	-0.9016060122173468	-0.45131105140203964	0.4491564499673548	-0.15489232699925118	0.6315248263583113	1.8885307928346453	1.1822657034783248	0.6179481374245431	0.11045740766389495	1.5454863514067743	-0.12625031580609317	2.1061317853820842	2.5449763548571864	1.2026266716942167
0.7610978323483996	-0.5216243317536134	0.602481377907304	0.9007786144088169	-2.1473039471773463	-1.4080333945405707	-1.4616304529458441	0.5296015722339164	-2.29866973448937	-1.429416375480792	-1.1826523303656735	-1.1079948878964958	-0.004788611946742289	0.6042125765990681	-0.9865373713690512	0.3493109136235358	0.7002619444151257	-0.07641330285255457	-0.7729202200077799	-1.3576467781766606	-0.38719108056403234	-1.0102012306327857	-0.560041758915095	-0.01084797004958945	-1.2892595268112106	-0.8769910573897951	-1.7836319584123561	-1.9624008257924135	-0.8398494483065075	-1.2389631610237755	-2.858908104169622	1.092512724422962	0.46518929903985534	-2.2542367117952704	0.46372931262666756	-1.5903108409273208	-0.9455727879829203	-1.5498866688314854	-0.11359916782235446	-0.9257819453362901	-0.8684091842910895	0.7769675228179929	0.21092194016231264	0.09113202086277024	-1.0941681169106505	0.9970287407974775	-1.4415983602185758	0.8027827476349888	1.1727151094607318	-0.6282301210247707
-0.6159227152320577	-1.9839530258443858	0.39648942414863375	0.5898988446218456	-1.4791680433211014	-1.044305650910537	-1.4464945874382078	0.3993406794624499	-2.0530489238727583	-1.1881711546968767	-1.6347395304879024	-1.4308707641603353	-0.2016058120601127	-0.7249534220075692	-0.8690260363632567	-0.24576210344091046	-0.6573607789256944	-0.4927779700753634	-0.8995618459848767	-1.976655071163761	-0.6549103819921721	-0.5990396922464934	-0.7236641848637565	-1.3555988775824817	-1.7969886067370844	-1.1363790139548988	-2.0101723351936776	-2.1105734850361983	-0.7874535090599558	-1.3628334178234611	-2.1296232542909728	-0.4690682786617855	0.36471695438865515	-1.4954303069627668	-0.2581095602956923	-1.5913724863269243	-0.6595357165895812	-1.5496853284356824	0.15358805858613578	-1.0890226022088696	-1.9267326601046906	-0.5730566075266851	-0.10862221219660642	-0.23765214445152347	-1.062420811763545	0.5131733015150362	-1.7631186183840595	-0.40339910096708226	-0.24026235513148156	-1.3298078512676366
-0.9764280255068722	-2.2731821418150364	0.19986199137350097	0.2824824284740177	-0.39628541429463493	-0.1347851107753627	-0.8047527100236603	0.6372916973533982	-0.7677438934059659	-0.5168551411818081	-1.0834923067380093	-0.8432682587595822	0.44932373484489796	-1.5574566471896325	-0.2432747623520436	-0.3501072950153451	-1.3023074791811773	-0.409917609472141	-0.390363510709834	-1.1949804754423385	-0.22162776032036255	0.698782579941001	-0.5322477022951234	-1.4918424449222334	-0.8963491491468513	-0.9603875703727436	-0.7860341690809575	-0.8539737665570692	0.28048285932363043	-0.4708899206098178	-0.23674146558764989	-1.2246676773063045	0.24242200953252535	0.23280493148613976	-0.4803067114898044	-0.5781316696165647	0.23909558682733828	-0.7036689011670202	1.1051590929093584	-0.27262794156418846	-1.8242611293466062	-1.026325533914485	0.530727806338592	-0.21274959488096334	-0.14611755016179065	0.4765471711187056	-0.9213053072864654	-0.5072662506261307	-0.768236374948916	-0.8370809698197652
-0.03283213287059089	-0.9893544813088759	0.2137648870431232	0.0751933447805675	0.5497228541191599	0.7263525530648808	-0.08367726055292887	0.8155040662372594	0.14580012410832888	-0.09529786674543443	-0.07735310075486503	0.031070605112078428	1.10862630417633	-1.657522545493315	0.24202253989666947	0.08011650304896262	-1.0965599852415269	0.023088815029750874	0.5073251526559526	-0.17759326643506146	0.4431726605194115	1.6765954741452997	-0.5633786375480311	-0.6109438360858575	0.32456227086374806	-0.42067927466723587	0.5088062501895354	0.32361520999834237	1.3234065426191324	0.7322724988535119	1.2034446536321612	-0.73956607151052	-0.10786436450990732	1.606094044081052	-0.2297707900960862	0.5905906581762065	1.1342976079664235	0.04041687128702644	1.636687600863022	0.7081095984873186	-0.7829088315404976	-0.3610121086184715	1.3008040756481531	-0.08673765131811428	0.43559440811178085	0.3670824027599685	0.15120579904813733	0.12412316162539927	-0.47661656505271993	-0.17325002232594217
1.1070353540507027	0.7927669141626869	0.3046177391314506	-0.015723911547115135	1.2163601471341294	0.7925573960849085	0.4233763825400088	0.5210831208886336	-0.11301427554122027	-0.25899567182105243	0.4625138827847752	0.2226679359193947	0.7118129030837164	-1.0874026115983744	0.3325325584717623	0.6755704242772914	-0.4552121727213248	0.3911738309503528	0.989562837307574	0.157592069097801	0.6741344128164626	1.2582939592448552	-1.230134725898279	0.19974429991260548	0.7301614180607588	0.22297157471763984	0.5588427347703018	0.2589040122948956	1.1684354740542693	1.0588008453337796	1.1518912369790228	0.3225209590425129	-0.5312743131560872	1.7166234324162202	0.07839018545280522	0.9259980425734059	1.1229251848351007	-0.08705105066090417	0.966877173940232	0.819774708452746	0.37937606881830704	0.5696944045131282	1.2441534338777474	-0.17650739237274887	0.049826041535026094	-0.4055668919314674	0.5139461111400238	0.4058003070422013	-0.2864384055997136	-0.29906503429956904
1.174824615751305	1.4355684906085062	0.1978188871867456	0.04830098137372873	1.6564746388856615	-0.10010669454384456	0.6538422754205708	-0.01880350885645951	-0.9293498988997011	-0.7604905371472308	0.16787835575789012	-0.5069721339567778	-0.8362880696991484	-0.1488586543710844	0.30716683131721045	1.108314148132046	0.16909128887647842	0.4491790293950174	0.6096865929648213	-0.03144281445486461	0.2528954663890327	-0.2365912921081601	-2.112647993288425	0.25466835958845513	0.19629261196423567	0.6248641613763297	-0.5844115994638525	-0.6329833026684965	-0.05096587241652164	0.16549071969854967	0.1386189995325885	1.0559255932058702	-0.6730778189515362	0.7528790194876268	0.25559351637522715	0.1877278177967131	0.07542481862468811	-1.048278439205346	-0.4128767080980599	0.07069672827413687	1.0418539458331952	0.817303503685875	0.35507549373319075	-0.4161443207640551	-0.7245011792723606	-1.5143429331634182	0.14124198225225704	-0.11365150861757262	-0.8930685955694024	-1.1680477319602913
0.07896355541413715	0.36131764670074373	-0.14202548740894763	0.39742854326406946	1.7969970422434924	-1.268095171626209	0.6000440914559009	-0.1765749540280998	-1.0417676213460134	-1.0776408026805933	-0.41926472179346386	-1.3866897852667086	-2.431099433943039	0.6568895448092789	0.508661176771377	1.2674025691234232	0.5985962005212571	0.3265409588136678	-0.1313308305243304	-0.03216454514867603	-0.41240395940613367	-1.4515752439239773	-2.2744866672240396	-0.06411362682829858	-0.48185963543879246	0.5471250619606516	-1.6898129663319592	-1.0385809884205077	-0.9443054936751939	-1.0383352252858182	-0.46827049901268974	1.1497542410418886	-0.39646936658702364	-0.3543348201637176	0.5312019003629456	-0.9297631671075143	-1.090682356927706	-2.0884722828140414	-1.2571428347533427	-0.505363494430544	1.1946649611706424	0.3457577099105341	-0.4630749066512456	-0.40313842940682987	-0.8723151430846536	-1.9164958719392338	-0.25619285818150817	-0.8587121700207443	-1.8939434323142748	-1.9118606219813943
-1.0798885287243059	-1.3062625210382934	-0.4809474618820989	1.0626782330799678	1.502204746886226	-1.7304838402541187	0.3140856887942798	0.2435190380762333	0.016340417248537728	-0.936888954432038	-0.4478342449162352	-1.4755498329682095	-2.7933927501731763	0.8657010346190288	0.9272032083305923	1.1352547095966143	0.8791357986282605	0.2967532879420832	-0.34706910909774746	0.38814983075904047	-0.6990944340222419	-1.5427488374914502	-1.3037334906884883	0.056103855473149215	-0.5329197624811896	0.07963703786516943	-1.6850147381429612	-0.4009611848881747	-0.4642048982344785	-1.385859785330463	-0.020028963017920936	0.8948339383153852	0.06854815480174835	-0.831908816545339	1.1387783444118444	-1.4681507314932445	-1.2910006543313786	-2.385981334000073	-0.9162675015819196	-0.11922141573140364	1.1580834340102124	-0.05750559205235759	-0.41109405341253075	0.0663632078385043	-0.07776079715197132	-1.057525361012477	-0.12897328304255629	-1.0609313380141094	-2.1540896256058697	-1.824044540102117
-1.2089180615804325	-1.838732894440514	-0.630935355385705	1.7073993013653335	0.8587095138135015	-1.0726546330020144	-0.018136801703148624	0.6679538696508748	1.4087707558714688	-0.5266060267425277	0.32155150555016865	-0.6713845841768906	-1.6869617155094037	0.4430546119455863	1.3000586573994686	0.7322355258910969	1.087345133621462	0.4167322468861703	0.13019056365855786	0.7334599628345015	-0.3637960302194073	-1.0179969456425522	0.1268456007541924	0.7991162543578161	0.08782014274840327	-0.3591192590395424	-0.6339072683907987	0.4871889918206906	0.825393663269671	-0.6799638625957853	0.8015235922080154	0.6423060607895331	0.3983685713359907	-0.6179063181823975	1.8566209924099397	-1.0659023798935212	-0.36370613389117395	-1.7031152947442616	0.060936489094195724	0.8262321007447617	1.067134243412229	0.19973444758660205	0.410092076362296	0.6352648516762911	1.0491742902555898	0.40787435348809903	0.380831272251136	-0.6152237935137824	-1.1098747367298976	-1.042456906723315
-0.28211592642807015	-0.6360402289433243	-0.6137590574120876	1.740468344868579	0.1837884942503286	0.22342176451276416	-0.1945032429047902	0.4094261641074747	1.9120435253372006	-0.22285402115747296	1.245653906552826	0.23056533137500035	-0.07185899534344506	-0.10135804412316574	1.4636216369420936	0.21259964836517609	1.2336757665999598	0.47199209762688554	0.49470897409630954	0.4919126031106769	0.2362873066073122	-0.9012795239750859	0.8878967350408611	1.5299274426125973	0.8305145538449422	-0.3658259684990954	0.5840816349000229	0.5460649636255224	1.3786801041727443	0.2490582406315134	0.9110687386904311	0.48773953347408006	0.48752619236707995	-0.17748024570941168	2.1004981600865333	-0.20859086351640882	0.8117962656221831	-0.5420770635015729	0.6582873564570418	1.2543152240815305	0.7499980676178184	0.8034596616007322	1.2023824017823357	0.7097225701841395	1.7066423822199772	1.2758030368827902	0.7681636497017336	0.012510261655699668	0.42347765665519316	-0.3009080906244267
0.7683006757929547	1.2194011619085727	-0.4499492903313538	0.888809793227276	-0.3062762873053039	1.2748220674742325	-0.2121964178938441	-0.468506002812262	1.157438703177358	-0.1648594803722325	1.4406067940631326	0.44659775707367216	0.8974369339575762	-0.15790791471773358	1.4388627713013646	-0.17813123185956017	1.289330302479605	0.2696211836342253	-0.03448030426242184	-0.20091073711419602	0.49514566847132285	-1.367084222972062	0.5323631951292022	1.6257432996061096	1.1363246157069067	0.03342478552027856	1.3035516528380031	-0.2924984054832156	0.47841403291056034	0.6164191137168386	0.10359707299179602	0.41747692080062315	0.42872213039935714	0.054429438351335485	1.507741345148282	0.29951838003917547	1.2529586766102276	0.2877074145416748	0.4566346419451892	0.7019961801236749	0.07215020537231755	0.9525714244490056	1.2779113784612697	0.14740013031675103	1.6103845853650192	1.0387540038357486	0.8064335452771906	0.443563220632686	0.9553690093067182	-0.1587148840994821
1.0281528427923774	2.137449170959186	0.028727674620478753	-0.3639143766818396	-0.6926353072449078	1.573632495761564	-0.24151382163812682	-1.1813426349821794	-0.14342909720241173	-0.14276069994487972	0.6512865131402076	0.02695357288058053	0.9178085535138935	0.35792258174800057	1.2132410612359301	-0.37171961098451195	1.2388884524734032	-0.10238282188830711	-1.1636482743244485	-0.7708917355969721	0.14503330395318395	-1.58063203442431	-0.32300368901748144	1.236276397462255	0.8094565771073824	0.36426171728729345	1.5673793727478613	-1.0854029957261329	-0.9396266263046026	0.5286548530298644	-0.7745297188426343	0.48753449419172384	0.2849961148572632	0.005587597834777989	0.37666101700817833	0.09217485052159029	0.8110961923603189	0.33366780528613094	-0.18526746019491713	-0.22527866350485992	-0.7531817214689492	0.3528118855239227	0.5658351812494303	-0.5154795629955452	0.9920189313300853	0.26490252147812376	0.7141977552228587	0.6532101102793454	-0.11164185877156035	-0.5479603264714817
0.3694940057780588	1.6250629476819332	0.9255767714557779	-1.1001424532686324	-1.1037867530122851	1.2885278331792667	-0.3314916489939061	-1.1481245091057106	-1.0760952795439414	0.12128407914402314	-0.5222803171569078	-0.29516874826252043	0.5894950897937639	0.9001680520702078	0.6491541826016604	-0.5975645618843046	1.0970426317549409	-0.36739154611225466	-1.7836116832695152	-0.9250865090688714	-0.48853894329076913	-0.8654903911093489	-0.7336155408487469	1.035657586715475	0.00818609300519655	0.1885660290082516	1.7017658179620068	-1.0040011859929072	-1.420979098252912	0.6333544238438044	-0.831822282935368	0.6967625640546343	0.03572608166031463	-0.1364971738537708	-0.5329772564115679	-0.47165714762424976	0.14137831014053454	-0.15106190912683093	-0.7979953519819744	-0.7074345984131817	-1.3062497573617216	-0.4350909830031078	-0.5254932783037439	-0.6247805337037542	0.2012539451426515	-0.2117796101228935	0.7567979408926947	0.6756075732041538	-1.7627955142098577	-0.9758057417116616
-0.6201567393027307	0.6294351778889757	1.8482140330302292	-0.8499005570829117	-1.3654544817729632	0.9181708615727455	-0.2599348897759741	-0.6656592245936749	-1.389359023123681	0.6516694686286795	-1.2053427063408064	0.02562782129453324	0.5988091441666621	0.8682720874406318	-0.26885467632062143	-1.0705836006993175	0.8992043831213865	-0.3728021590339972	-1.2986193139198146	-0.9171309047341031	-0.8100077334366466	0.36672814538491827	-0.3713834207279439	1.320319659329099	-0.8807842527602967	-0.3792401359442733	1.7465426813929885	-0.14336351822484975	-0.6882258633768905	1.1371496238233108	-0.06176112092935965	0.8012150740576216	-0.24369871975069826	-0.1997203121779592	-0.6588941306346218	-0.7090121896087046	-0.12111876341543673	-0.4716380336607913	-1.2920469779184764	-0.6978991520665562	-1.3845879413754332	-0.6829970828297622	-1.5037200734144172	-0.14071003367476317	-0.44748448996931584	-0.20502245886754497	0.8732216714524148	0.40996056582099466	-2.3742173849242594	-1.0112088000595112
-1.255194994580341	0.36484074750020495	1.9899906771327853	-0.08002708990365195	-1.1046674723305283	0.7789424462864734	0.19225151449867725	-0.484253100629725	-1.4334761447438784	1.207659931002135	-1.0074526714502534	0.7737784909266984	1.0271066095475974	0.22228334589511664	-1.2003552050449846	-1.5978864771624914	0.6880210345957861	-0.23059202203785054	-0.38770162245445045	-1.0730198916533795	-0.5203254986977571	1.112674574383228	0.34269536476942675	1.6098990828807527	-1.3590982121664477	-0.71257315514401	1.5192364960996279	0.8077624735000465	0.13137657399006492	1.4926661727324675	0.7869342272096808	0.47881790414363673	-0.3124817238030882	-0.14074604972342938	-0.10721764632948062	-0.29433513420964064	0.019612706644147018	-0.13138886475325698	-1.716795391653277	-0.800892383765386	-1.1860653461881112	-0.33795655373188954	-2.015027914339179	0.31749658030369443	-0.5683013569398324	-0.15079356566947705	0.7907298116151658	-0.11287224033094496	-1.3988548935251992	-0.5508297336191611
-1.2553558954649973	0.9870445827315695	0.8760173144284302	0.31123431685547337	-0.2673981976149056	0.8412595859769698	0.8603704981597401	-0.8266398492542885	-1.4532839242298141	1.5366859839432125	-0.2521634283183469	1.2828836755264172	1.4492355554111789	-0.5546180708646962	-1.6523418311422104	-1.6977996630712846	0.49717631262956485	-0.1341633703308133	-0.1852267655680065	-1.2749647057590978	0.15034292532466928	1.018091557170675	0.8736496119745546	1.2536902961750942	-1.0651845504844468	-0.29910740113160694	1.0810005810911236	1.3928222134826547	-0.052849005510587015	1.1273203692861806	1.0518591552423477	-0.25871163492248817	-0.022024516430453167	0.04514602756955706	0.5010542170043472	0.42440000309143194	0.12731861523084892	0.7419774086429994	-1.8424326694582833	-1.2995443645296123	-1.0273130170519857	0.0036261018919428217	-1.8955937442552484	0.18899440211890686	0.15847622002152476	-0.37671547768489566	0.42439935427278813	-0.5027891190634487	0.11211900782925607	0.238961993342732
-0.8163791814640439	1.5267753087247327	-0.9803382593939356	-0.050414794745505996	0.6144376847132741	0.9305946069819498	1.2515355934804346	-1.1029486021663577	-1.2166903830408573	1.5607918343444565	0.426937647611775	1.1862456664327194	1.5021581872542773	-1.04124030182194	-1.4742701070415243	-1.1768211266209283	0.32635968806142635	-0.11421800178023402	-0.8261001317504301	-1.0979459459819805	0.7459444328308698	0.7577821630827242	1.091059991651035	0.2790556269638978	-0.12232167187401	0.6738009810603487	0.7941083179927262	1.657801868190192	-0.9700777918600929	0.23495596352799497	0.6697969268760436	-0.9552960636024056	0.3857114230167125	0.408497553097876	0.6118934475731953	0.7790122552080803	-0.03202237754503812	1.568814031225123	-1.3021429198170997	-1.6683186525002953	-0.9415056675287918	-0.10553871392820856	-1.221005101233493	-0.37215899341591535	1.5027051142083572	-0.6948059424996686	0.020558695781535852	-0.3603020434896575	0.7143354335071512	1.077496406861027
-0.3735553591507899	1.0399238813578457	-2.3459443489186103	-0.7151101267964628	0.8445005175748201	0.9397989331566269	1.043582755584846	-0.6836000561850278	-0.40737281680038295	1.3142323991969695	0.6426482789213276	0.7456740892196762	1.1872627768298536	-1.2661801418766503	-1.0537241162031548	-0.39817201728957463	0.11191539109397994	-0.052137434794865385	-1.1660037390791032	-0.38113218560099493	1.0372809271467704	1.0985049030026797	1.1389551767754478	-0.587683866248812	0.8125310808673508	1.413282929110699	0.7990987125932475	1.7529758812849348	-1.3207366363958144	-0.40561969225529726	-0.042089501240102876	-1.1462249357765	0.38418135124418384	0.971774348448904	0.1639115689349068	0.4734481518431707	-0.24664328840356808	1.8788022643427083	-0.12710224264181852	-1.1953474925677863	-0.6413758899042864	-0.4350511135014045	-0.29404214326006867	-0.6664325550301093	2.4993571843866462	-0.7480901846790003	-0.14089500929575868	0.14621456350183085	0.12583209962582628	1.6688614771951178
-0.2910060334487839	-0.3460567110886117	-2.3252073416055503	-1.0847007117502796	0.2614493234439766	0.8324058765648858	0.422380201169569	0.2642582281657681	0.7923475480107599	0.8035272156632153	0.46454580720939115	0.47493534251904834	0.6870205359515481	-1.4739954640201824	-0.9296742687748408	0.20578091295957823	-0.27707751685416826	0.0880627564687033	-0.11453702417677593	0.5488858455865784	1.1112297018551713	1.8656462610960813	1.0484055793082792	-0.7780144576090289	1.05980645166174	1.2495454271335298	0.6743573384668409	1.6036805420126565	-0.27615670544359106	-0.35479980680787626	-0.7950498155305354	-0.8737928901832702	-0.34330343407586583	1.5880195236412384	-0.5028584806554266	-0.07627814894677876	-0.23249870865998049	1.6801058639755346	1.126360629311579	0.1267274053702007	0.10822594065804517	-0.4602122287746164	0.5731975306470855	-0.25592371550137294	2.117703834080811	-0.506794315926925	-0.11160864577337516	0.31893635151593136	-0.593525363983318	1.7992313030928868
-0.6200662050490587	-1.5762231193424527	-1.1550235443435124	-1.1779530272126746	-0.585085045637313	0.5616005201942099	-0.17503098403453216	0.9467278099274893	1.7152280853773534	0.043188578375566014	0.2159881330431845	0.5773971729796379	0.11877920010358271	-1.670616569625297	-1.2368498916327915	0.7583456476247514	-0.9629076649422695	0.1433118960696456	1.9601720889285448	1.2743443538157389	1.0684081128006557	2.11079497213295	0.7218762928697516	-0.5781133521196573	0.5795244945762698	0.29197470293060235	-0.09238556634696432	1.0937873792247967	1.624666616368281	-0.001271811636866867	-1.3629036497945282	-0.6407183347680925	-1.5412397180053008	1.9447062528848966	-1.0609440215759425	-0.1427365773712041	-0.06096663534986872	1.3091294151181248	1.9072112022683327	1.5702061007063557	1.143803179499366	-0.10738578021648627	1.3176478407812968	0.514858422987412	0.3170391248330296	-0.22695438793863232	-0.24736200624343793	-0.29701426110757967	-0.3430051707693484	1.4709669749598875
-1.0477889713171316	-1.7458611241372552	0.075265315700119	-1.492203471316597	-0.9928813327737287	0.10599432158059711	-0.5710534400908018	0.8892560029133554	1.8457667922048007	-0.7689184699315176	0.15047179256715523	0.8264788937212331	-0.4168656430695149	-1.580884884897146	-1.5998257209459275	1.743024311391818	-1.8893951491259726	-0.06544369468172005	3.4521134670561495	1.72035147796966	0.7978608030329999	1.2451077983763708	0.2596807819532185	-0.7975520086324297	0.032599252846475815	-0.6370480856440628	-1.3081733026646618	0.3849232315152306	3.072551073358523	-0.006014104589019885	-1.417990380507451	-0.8125377678469594	-2.557144371956329	1.7822328295595788	-1.4510405806683857	0.5335491543615755	-0.0623229758928797	1.0157383340796866	2.1693449203324313	2.4519727696114666	1.9726421363357671	0.12997765250199098	2.053639685164875	0.8799703447779218	-1.6821306531627076	-0.027252510825127155	-0.7866653944285026	-1.3088480411722243	0.7988852445010064	0.9404704003788298
-1.1304827235499466	-0.9290723533988618	0.46447735549812436	-2.146511644219853	-0.7659484648569387	-0.4128500479004587	-0.9379830934657201	0.4394446119188292	1.3494255960616097	-1.2319473192172852	0.28686327335421896	0.9213170763291881	-0.6948982557005655	-1.0272995131020928	-1.564880529173294	3.078336560178764	-2.6845098049872536	-0.46648288587114395	3.1666503966863	2.023453028157016	0.1708792095001129	-0.25152248463381627	0.04975059028177496	-1.7661023524394484	0.07622035119395613	-0.7334915808542684	-2.040216353128727	-0.14844362558876162	3.2287869845926975	-0.42720227888668744	-0.6842238858064039	-1.1764927886602463	-2.8621513577609408	1.1442115026388324	-1.754561993465436	1.4017088425536983	-0.33907099401655916	0.7802848650389247	2.1779641325665975	2.6708377496940345	2.1653762618204437	-0.15677676269683447	2.6697072831762605	0.48927596715175076	-2.4208997628892908	0.24402981942787588	-1.4966098665515777	-1.8289709269628065	1.779069469913111	0.5366436469526682
-0.6932758224235163	0.025182436482556275	0.049028946921575264	-2.4761479210780304	-0.27656767988999437	-0.7386163574427789	-1.379646472968913	0.20898587857757928	0.8921051370143195	-1.0261235653414162	0.44889010781653965	0.8261286781662671	-0.5135670335567046	-0.16186917674602969	-1.0646448424962456	3.7074750406683084	-2.7845764194523888	-0.7375091071235481	1.5296918586788226	2.0650438372422	-0.6056573869199302	-1.3388117710828016	0.3750223956341661	-2.8334511401558076	0.6432551923224923	0.07931764831499001	-1.5781798909688158	-0.27264503815499896	2.264496944562504	-0.6509941475166495	0.6284147018612767	-1.2105807785863443	-2.388594691863784	0.3941225075303579	-1.9311858090757859	1.6165022732628398	-0.5368313603711291	0.5101360982093069	1.938149841022282	2.4190071560221407	1.650767048653944	-0.7463426468535093	2.635979311321587	-0.21454342519717626	-1.5966232478659712	0.6706082941880296	-1.8064072972218759	-1.4038222907931983	1.809554574804317	0.38963635258365714
-0.030888185706424296	0.3754900865120895	-0.38917402497904097	-1.7347731951175513	0.025404275979119855	-0.6806223042367998	-1.633208099190768	0.23427118203676847	0.9487074548276646	-0.24711567323362618	0.40471221870409163	0.7199661924138812	-0.03337314725826379	0.7501369564007496	-0.44379112929922776	2.529610838884978	-1.8842194733207287	-0.6148295968133818	0.02368473968500874	1.4313738698194152	-1.0233921920372289	-1.4613542399870567	1.0124548723510174	-2.9899675185633345	1.0400963333557385	1.1021079779085787	-0.3152946534236266	-0.05358143629024463	0.9106263620351989	-0.21913831133736258	1.7425870176524927	-0.7574741651550678	-1.4449499745748864	-0.06593304376978294	-1.8047852074652835	0.9178323678675132	-0.20505058068308807	0.2860806023710729	1.1161939571291177	1.6716036212404894	0.6714881453920716	-1.0741310473313304	1.452581465669332	-0.4977100036229185	-0.359613678584924	1.0037219307032907	-1.3498464682586357	-0.4295672550228247	1.1293556902965727	0.35924442810157325
0.3519004475491309	0.08787833294116222	-0.13458136720002747	-0.12530880856213547	0.02784084817951928	-0.3119121317145158	-1.3630737888086573	-0.007407997786479662	1.3352779609209495	0.6040652162441915	0.020672868517837752	0.6974466064133548	0.2154847086618147	1.6070236542413359	-0.10203063094659341	-0.2079264042572271	-0.3742048754593633	-0.17689176362336775	-0.42546280817199283	0.010687349648228768	-0.7832328567812086	-0.9372527714531543	1.3809054963241447	-1.9445778521735142	0.7529934912378505	1.4795515971174655	0.5807716498472671	0.3049398421689005	-0.21643801961369255	0.5040142769648766	1.9167863157118525	-0.2753946070182982	-0.43809834816962057	-0.13403275935948905	-1.329789602425374	-0.07336226267656067	0.6543931893276088	0.3097006736457066	-0.3610252738537102	0.28852939782450526	-0.4363657433042924	-0.9692698348240021	-0.6384362974420962	-0.1637454999245898	-0.1269518456037689	0.9216695775721947	-0.3880826344520902	0.3612524824014228	0.5181650640147436	0.2548294065186813
0.24893863244629513	-0.35066711317233046	0.8314018280756804	1.1640303716004643	-0.09449902601424581	0.0622525485010911	-0.6706011916448469	-0.7449373899993201	1.4253817691377977	1.0257342696325216	-0.6155317710426144	0.6223426599140575	-0.15115273715468683	2.3444285868441206	-0.16177673120921693	-2.782180077170526	0.7661311995067197	0.21984860783178994	-0.2615305456963103	-1.5141971082749408	-0.20631427302789515	-0.414446498578615	1.1131354448028816	-0.467418923943401	0.004621675451482884	0.9129459006770314	0.42025859329595816	0.6035920348229141	-0.8702221822665253	0.6943646419366106	1.1696796942138878	-0.3169951859382337	0.30327189517560005	-0.07336913995766411	-0.7687374142064968	-0.5031768170559163	1.5014479959508253	0.6257542373552696	-1.8560909672744528	-1.4341970426123714	-1.3609550927910197	-0.8548506879513984	-2.562035099993587	0.20408322862296513	-1.1195655950613155	0.49167625963659384	0.355138918303588	0.6248969920843779	0.3352237032669756	0.09081656863757506
-0.026370842512871927	-0.5340305965015254	1.8436747372165512	1.123260300475432	-0.1627452759325575	0.15215360555620513	-0.08059237729121274	-1.3927782161189453	0.799292817203614	0.9123927691883637	-1.1788327943747556	0.29463375779797696	-0.8788824314996113	2.621604498957497	-0.4230996387730825	-3.5404833704643757	0.7394161150394153	0.2882849276170487	-0.5079370268800468	-2.0725915538896476	0.024675827967194947	-0.1816635751977209	0.39450029344955556	0.37990688107326265	-0.5817619296332311	-0.13787892989341166	-0.29115438958902023	0.5894384988543372	-1.1079236732653284	0.04322028050881014	0.27674788866734623	-0.8224049016658395	0.6003925433777597	-0.22452690487179602	-0.4777633922799091	-0.19373649214648003	1.7564654727917957	0.9925281986934199	-2.463774366182618	-2.6853627444823376	-1.806543424936684	-1.12412539418763	-3.243531921262976	-0.12346710393453614	-2.158661021799992	0.17155127301663278	0.3597406111484132	0.5093279466732644	0.2814215783030578	0.06405184010128322
0.025187111379589632	-0.46010673355970894	2.0744779845297607	0.01664154499543474	-0.1056928365763254	-0.08995846967687586	0.05549053366779753	-1.1432868955428426	-0.31962824857417044	0.5304200398643895	-1.280721518045693	-0.2938038785369936	-1.2778643739418818	1.9562609981285632	-0.5451049998760035	-2.4935160007731274	-0.2727272418042392	0.06901084937840488	-1.4315588793773997	-1.2558530293586938	-0.4005801567103766	-0.08318000276425874	-0.28228408133688077	0.2858274316945335	-0.7504952269477163	-0.8809572168148757	-0.5362210638366331	-0.013565709046117645	-1.2092164315010678	-0.8469817153692306	-0.017391703516119735	-1.083463544193132	0.5176027750965014	-0.6499741980763182	-0.48933387163553316	0.19413586344691805	1.336960900645475	1.0769132644374655	-1.9390334712714308	-2.8495081425610653	-1.5579722429983613	-1.5048406333543878	-2.5742067987609647	-1.1594048611991674	-1.9306969521754536	0.2791234530844225	-0.14949581009437612	0.23505007529203048	0.01535380917643076	0.2717337665049455
0.549607415820892	-0.3378131970934312	1.1433410631626997	-0.8613984998760401	0.11120465609718304	-0.46439769153934285	-0.02832367664059521	0.005653193668333909	-1.2358442893570987	0.1344564212243281	-0.7766050094628238	-0.9143251746525046	-0.9979949014426194	0.36818116619078317	-0.2792276488821116	-1.1344359730273892	-1.1559482663368619	-0.15850464549496257	-2.213240479315735	0.14694017258675018	-1.0281017276298254	0.07633499997301339	-0.5923663569824755	-0.10092633009904213	-0.844104964220679	-0.8361728990422139	-0.041467496792570925	-1.15919998994063	-1.5158593683307888	-1.1362310657115204	0.29780005000266313	-0.4897622436026263	0.40323984603337226	-1.0787331749056954	-0.4031232858070036	-0.061668868364278616	0.6598056553560281	0.7436868671553544	-0.9899013705615157	-2.168174956425752	-0.6787562297506324	-1.280811094669239	-1.4526179418532603	-2.0354401227665435	-0.37969058233185143	0.5834663836998529	-0.3750741114412573	-0.1231844191503069	-0.3150652650416215	0.5176249653702217
1.190070951395819	-0.24347538085184772	-0.5532012811403869	-0.5213028413042416	0.471977533404603	-0.7121351698637662	0.13926239160299056	1.1046006734007665	-1.3770016000324616	-0.3001071711785564	0.04249171957881627	-1.3012388070977061	-0.47222408240453717	-1.2771902871135847	0.35438339518474066	-0.7034608018036026	-0.8689525627786856	-0.18388960495219211	-1.8944578336608338	0.8461411949768818	-1.0833695156778125	0.25336462530024817	-0.5474858700161627	0.044692253084299305	-1.241106970546919	-0.15796774586600373	0.43455162069186015	-2.1975991985964627	-2.0592047855233266	-0.6758237558788358	0.6427571470266531	0.7473558519424373	0.6800447686466281	-1.201872626164737	0.20294361155350155	-0.8937828645191136	0.1550526881500576	0.12140342441814328	-0.52505543694004	-1.4436478183854948	0.3920283015143835	-0.15576402202075576	-0.831555048737383	-1.780650076884726	1.223843551182906	0.5486776341630784	0.25441008111485447	-0.42305784638026045	-0.308941445951432	0.47021841918690993
1.4839485110997181	-0.06428210499773043	-2.0107758761901464	0.7843932502337284	0.7840430274933123	-0.7095470162437114	0.6016399775235959	1.258195207651836	-0.7715879562347132	-0.904719707335522	0.6154504210079204	-1.3684327522203297	-0.4195098090576167	-1.8982116606412849	1.0343213271698832	-0.9492084678926851	0.5359734997530532	-0.04621898902350517	-0.4455229596911926	0.3241340360640995	-0.2987141671488065	0.2841254158635402	-0.3116202781146753	0.8430977034998278	-1.7609136616173673	0.5732690557611716	0.12477264132762995	-2.2344918658087343	-2.321946093317672	-0.08313335581307453	0.587770514777298	1.7162131422132076	1.4531386688046941	-0.9861797020017552	1.2544279814902644	-1.482301242164808	-0.13388482299755963	-0.5653738250993149	-0.7113640373743066	-1.085978287137659	1.0795251616632768	1.2947942923462699	-0.8121633849879165	-0.31697428604448286	1.5745476155728588	-0.04953910052656945	1.4349933609334333	-0.3437993615464287	0.093173998054165	0.0233862382764539
1.3474344813242887	0.26957160123462426	-2.267563479557224	1.9990128615645608	0.7336391261243725	-0.5224755180242351	0.9036241378207511	0.6140009541906296	0.00011169438872947201	-1.5398382932145815	0.5716377596860271	-1.2315965154411928	-0.9309310711310492	-1.2832754226230967	1.3324884981169358	-0.7772441867757683	1.9618638714519587	0.08700802572561378	1.1819824031804864	-0.68827793816959	0.7830895722846293	0.12061257192135563	-0.03832797883238777	1.6590126520563817	-1.821170419509621	0.8415694099616107	-0.704271577737903	-0.994891333095796	-1.646498294848895	0.08314508063953287	0.2743202238882447	1.6804436148878876	2.3344921948857014	-0.6675101572283687	2.1663029954939987	-1.1485324265959036	-0.4423825026436814	-1.147826884279572	-0.9151599838439566	-0.6987916673632278	1.111449317486545	2.1510602524393434	-0.7389912193228216	1.3440663783619269	0.6178147811902018	-0.8555274149681271	2.2038689704263312	0.2466485416607303	0.49616368907257663	-0.5480346094120596
1.1137134984511685	0.6165795661910264	-1.1464432720066853	2.445952644788792	0.2300075305084722	-0.32027134521815526	0.7419006587456285	0.15222150030248596	0.3165232903952284	-1.7443445690100212	0.08345684116552612	-1.052332435885173	-1.2589817088679294	-0.360643269610598	1.0552126380749145	0.16783473632746343	2.374415655119442	0.16571555464378399	1.9409328841812872	-1.062375784328556	1.347286375839943	-0.13243461608171528	0.08497962467445935	1.8458089607576698	-1.1600918560000055	0.5303228373136393	-1.0237570503855722	0.7276257933297976	-0.07682637614209936	-0.005799085298500381	0.07824576538176285	0.794464268450721	2.7411648409655207	-0.4753815428435488	2.410399675861624	-0.12283751728559128	-0.8630026692017186	-1.5132183832713335	-0.517792903206266	0.25857269321725235	0.7164581240741069	2.0294719800441534	-0.08233119251906668	1.9776662081516296	-0.47561386214160395	-1.282925775254893	1.8718088091883234	0.9213353745405808	0.5356422227826818	-0.8384856490472915
1.1206767952404035	0.7394264268658745	0.5282311952215998	2.3648488876673857	-0.3486712680133295	-0.25122264020647134	0.43999322158355336	0.5335632694787754	0.016981213597141005	-1.1869765702586395	-0.27491860609042684	-0.8948473152497196	-0.6640861364293157	-0.19629893713775587	0.42927696051997544	1.0282864013859283	1.784257896080028	0.31448023551277293	1.5250316193352025	-0.5041969058146969	1.0663277463057315	-0.3417149952419299	-0.17960600510222638	1.4090999146595407	-0.2195169994398795	-0.1208237655914236	-0.3299778847915892	1.6667025978261922	1.3602271550744158	0.23438826778513314	0.03642574507639467	-0.07696085525646362	2.3884820012393324	-0.45421974267240905	2.054406440839022	0.6439638871612816	-1.1497302327127255	-1.5849064336650662	0.40198317331175015	1.5865804626786197	0.34000527497015276	1.3030795145834009	0.9460316288398742	1.2769111090673082	-0.5578445771890599	-1.046336802023264	0.7176234435054685	1.0005394617268453	0.2742860081540332	-0.7221284296424773
1.3352361276278355	0.5363524282276362	1.5324776244980567	2.3154138391465633	-0.43348420023478784	-0.3737223639361001	0.5221274286396456	1.371910987223562	-0.553367093647484	-0.1578871165099892	-0.09564476479992973	-0.7434330178001982	0.6179551442091322	-0.8051860200004007	-0.09399323720181398	0.9002304650774724	1.050859646137166	0.610805784033601	0.43714658342542884	0.1947329616618608	0.2708384940779522	-0.42732978564709345	-0.9035742999003332	0.8911017904016421	0.28701813820954214	-0.7881864596960217	0.635324569729381	1.1910995701134983	1.5163921669083047	0.9147570183622555	-0.2053386268943251	-0.21292180665710145	1.4529090967712956	-0.5825872977909407	1.6506633316476804	0.4102908466748953	-0.985995092140932	-1.4134172837775183	1.2412578302812722	2.3947091271999397	0.15993980186098347	0.522360466501041	1.667857928788813	0.09206874605756123	0.3463052324010537	-0.3466630312507475	-0.3162209961938011	0.3230843808166341	0.01472707889120921	-0.4884066139037264
1.4042560445745516	0.09567229973564709	1.210258806403815	2.338484337693253	0.12515749483284774	-0.6635110122473136	0.8931281480397663	1.7391903635430916	-0.9588224441287546	0.5199018178779862	0.4071515102211323	-0.6353894106715072	1.4665450645519222	-1.1876944195462662	-0.23418612732444483	0.0459328662349562	0.8021585948338047	0.8382614377304934	-0.5517053034009775	0.12987594265738603	-0.5365702736230111	-0.3670355109796294	-1.771213980639815	0.6961748248586238	0.10401003270346006	-1.261286853270796	0.6605894812509965	-0.2235784125714304	0.33535149550280174	1.3655392191108704	-0.8859282420143912	0.33031160690240186	0.28824103011713315	-0.9535613485868184	1.584479143882471	-0.6563366122143982	-0.39123112419009864	-1.2505112510407228	1.5409866818644622	2.049179111757795	-0.06777501492555939	-0.13291888790061082	1.6582263357586273	-0.5007653840473859	1.1401887773498496	0.3344472537705513	-0.6122338431560275	-0.4998515822884794	-0.1292299090755405	-0.5453918060985964
1.0176830749790842	-0.44672356493495935	-0.05705584178071824	1.9321112691990494	0.816300413075994	-1.0477607367034343	0.7827556281075008	1.2292344238882413	-1.0957046961504835	0.20158520094812968	0.5564098410865548	-0.7197161561123994	1.0214415305742581	-0.5758041780860101	-0.040203017230671136	-0.4523227115024159	0.766289807724329	0.5562038453350364	-0.9477443686339834	-0.6565185282703553	-1.1571945152595537	-0.21619420415608806	-2.234269551397812	0.6694122959562223	-0.36705498663065855	-1.442375331217054	-0.5354522895237346	-1.5712008445112373	-0.9974268512464383	0.8557986816660607	-1.7349816613249265	0.8962222531501155	-0.8733835998129801	-1.6632917722470246	1.6301168859252466	-1.67244779858814	0.22025959317056618	-1.3872938561850494	1.3170135366744133	0.8543638805898002	-0.6538872395523246	-0.7128275293391038	1.0671992677796414	-0.3328229283159728	0.8384397552918426	0.5359661170838564	-0.45649695576937954	-0.7746476705799389	-0.28248242149127584	-0.9835120711555856
0.1758591428251056	-0.9970641020055563	-1.2834223587044291	0.783450138759925	0.9478423144127349	-1.409353923897987	-0.30397988454643116	0.3273276869129094	-1.1829955303977728	-0.9210118696207709	-0.10623608197020562	-1.111873268329626	-0.37088015962352466	0.6086499579208012	0.3283294055205671	-0.1194464061434897	0.26983539552340097	-0.4744942266814766	-0.7249557137291205	-1.2292731497539189	-1.6282360977796557	-0.12327053017550184	-1.981832342835283	0.3773784115443318	-0.5442769972837433	-1.2895032054633384	-1.9085856862717563	-2.185104194030342	-1.2655989847726237	-0.49058539748819663	-2.185667612867291	0.9298785948888061	-1.8574639434220406	-2.4728882799300838	1.2373596033268393	-1.8539814843345104	0.4074189680378807	-1.8274764581290888	0.8262886904301784	-0.3187609176864664	-1.507691366051097	-1.027057156412164	0.32373701933515087	-0.2300648895399334	-0.414837660741133	0.04864485810923117	-0.5678181603022286	-0.5250390705098053	-0.4789861972493918	-1.4438675560453398
-0.8514765436551415	-1.4080531793175244	-1.729683630611492	-0.7269872918771556	0.3432659469645288	-1.5706594416237476	-1.771338305624653	-0.2367062141715776	-1.3800018282961983	-1.922973175446214	-1.2836634386007808	-1.6503227510056193	-1.4809157116739657	1.2430434658924125	0.8317273628562435	0.30906382304100644	-0.7740315823877923	-1.8911729504157924	-0.20564335455823632	-0.8363281520887874	-1.839254337045663	-0.22961347516974584	-1.2137720622859172	-0.2962165813540671	-0.2096148678344505	-0.8625010101649949	-2.1526054731656385	-1.9981743744444889	-0.4607053039350478	-1.70132293623766	-1.9241381935740334	0.4480904569551743	-2.3274197841805075	-2.736816425412865	0.22237457615143633	-1.1445510339554958	0.09692085092331161	-2.171585868338479	0.2634821564652951	-0.9125213277750941	-2.0964944260955316	-0.6638907930128739	-0.27209167262594613	-0.9212883632854888	-1.5053838680142224	-0.9105573419827862	-1.1544287615351672	-0.34635968712131404	-0.5234152519592133	-1.4347155597468004
-1.731156867244618	-1.4059499290297766	-1.3555358235459343	-1.8611683471996343	-0.529621620694204	-1.335014290769959	-2.3843438444650125	-0.28136605100213613	-1.5240848664790243	-1.9653246121540893	-2.114428696303623	-1.8464032186907902	-1.4302746008697826	0.8163709613598853	1.4278957393415974	-0.07920430396155928	-1.6388913108660286	-2.8251278541034095	0.19854279612901338	0.23723052731845745	-1.4595519983651155	-0.5014168687925697	-0.40178245856088635	-0.9590055224144677	0.4196069545990191	-0.40119229277548	-1.011125981773624	-1.2166260196745142	0.3723817659459306	-1.930270393695019	-1.1430154917526572	-0.11556757364622111	-1.9012782008492404	-1.8901631358886364	-0.9406157507893622	-0.1504689863358698	-0.4000988299379445	-1.933941036104959	-0.22232353008492248	-0.9991867855376715	-1.9110963705751667	0.40860826633917907	-0.6134972807070983	-2.003650526552957	-1.4592509114770909	-1.6941218415314714	-1.6295575260201933	-0.5059137001404479	-0.2976930650900447	-0.7937252787170638
-2.211940875698578	-0.7979617399455214	-0.5996301473402934	-2.2342236464669907	-1.101277098263037	-0.6282753634143641	-1.5846355613217795	-0.2175018979477585	-1.3242904219521556	-1.0277314134104332	-1.9490351512242239	-1.2112228698708989	-0.47224781013196737	-0.0570518947245097	1.8006578468004837	-1.0596410497549709	-1.600733631522236	-2.5441291058882167	0.2586331166335916	0.9949135440103142	-0.3547973983475184	-0.7122906382428016	0.15563263725950663	-1.1280772917107054	0.9890097645086057	-0.22486117032254366	0.5703541097815135	-0.09567084518474638	0.4434139387035486	-1.2959622319093023	-0.29022648323202965	-0.3963064447228502	-0.6249178445139751	-0.08776121878310547	-1.5685957674299584	0.43964730491146187	-0.7134931167315207	-1.0126364553293699	-0.41704735970326107	-0.8377005628588055	-0.9613864776845372	1.483218350231183	-0.6346273698399673	-2.243412553533521	-0.3414002332400784	-1.6089823983553997	-1.3234085534627822	-0.554012259210236	-0.0400647656451424	0.1500841711964868
-2.17208307464193	0.1776906487606281	0.07706378469691111	-2.0452888268206957	-1.229553477969795	0.3596020634466915	-0.11566064821436843	-0.45425345775619286	-0.7605463214369974	0.16441041783389188	-0.9407370627803684	0.24106578674694593	0.46264696539236966	-0.49443548176695173	1.4803759854114176	-1.430246240645956	-0.7846108688154079	-1.1150040772810534	0.06824449676461596	0.834251332276488	1.0255185994970528	-0.6458877996422403	0.46099120528048204	-0.7486788385922668	1.2504105188792451	-0.43653893108579084	1.4733341782758074	0.9355886589676196	0.0640277416153757	-0.6360498788913989	0.30836242607300035	-0.37562535793716756	0.7957635027729328	1.7497850715804593	-1.4478006522188875	0.397660416770811	-0.7017718867241785	0.19245541973776606	-0.1997629188623005	-0.4653085702562873	0.20753141694471752	1.6399003601400843	-0.306173460835952	-1.0018750574330997	0.9210636147139798	-0.5525099368381451	-0.3246971017166165	-0.05474257917023292	-0.09464193290935397	0.8607117744940018
-1.6553543820955938	0.8405298225429877	0.4032582529254436	-1.668335991723776	-1.1347281687908701	1.2144862427599041	0.8257931307129402	-0.9640196285782846	-0.1515022241089988	0.8877208847936351	0.15040947529594803	1.8090407764925365	0.8056115211862722	-0.3984908024755408	0.4103785973411448	-0.49328319588349673	-0.01703536424861958	0.5693401507848864	-0.0867654672406071	0.17098649712201586	1.858516496802944	-0.28348063252842426	0.5787213275024189	-0.2223568183434122	1.11561746197596	-0.7370950488024095	1.3891538951188416	1.2994915216580092	0.05950019501413673	-0.5033816522632687	0.5509931200592316	-0.26605680836639733	1.4625822831108166	2.667813497789843	-0.9849281182879202	0.052296696441684325	-0.4496298291447925	1.1396805966900954	0.19156197143628625	0.10916118501360211	0.9811629533578738	0.6808581242152123	0.21486764295184127	0.8235159838728677	1.4986820720577054	0.734866199552879	0.5666583104058375	0.5621861022616181	-0.4046238711814654	1.0326972669772023
-0.889000441090267	0.6177293567986623	0.2842949969359461	-1.2272700252909448	-0.9714035769673567	1.5630371457593166	0.8918472572592298	-1.421218947205458	0.23045494605052128	1.0284187121628263	0.7179741135039588	2.547927193552772	0.7539127951628466	-0.3467319690870383	-0.7341839968789353	1.0216920836659107	0.10133579321829644	1.5044939186212727	-0.052354660680380825	-0.08842533704872083	1.6477406073331327	0.24788457186866797	0.4691207074812866	0.04676801954605898	0.6977816050295996	-0.6510627295820332	0.8008202847747521	0.7736949438405949	0.5981586166482266	-0.5954256086695777	0.4355255492276399	-0.25224676506011573	1.0788300770810606	2.4797458107906367	-0.70270096974044	-0.07091082457587018	-0.10241075112292916	1.5704787972903549	0.27557016359177156	0.5562295468615536	1.147107285176927	-0.6174887891743698	0.6026649930988599	1.5622267205003675	1.3489176679330064	1.2578691347529436	0.7082104390649399	0.36045180655073483	-0.4933208891885003	0.7588237452568924
-0.18310017959231742	-0.30817533133095315	-0.16084050777204797	-0.664955750817846	-0.6800874909493183	1.3492645866866486	0.7635602379251161	-1.5636539707924921	0.5001522872202014	0.9664991366982323	0.8201417652763541	2.05021178216012	0.7219077890475594	-0.5528196385236794	-1.0703988099290855	1.7811732430742608	-0.227604845539424	1.3968448507181845	0.007638496324766017	0.42305195220944786	0.7051179911652008	0.8353520047533283	0.1543209067674386	0.039892067742930616	0.36138628800674627	-0.030796738174550933	0.2652745687693884	-0.08763346736766782	0.9734611377510521	-0.24823364730487146	0.01181062203209718	-0.3717279991608829	0.20878658521249058	1.791179643446021	-0.6846805392855457	0.257299300418773	0.20347999521599247	1.5594507023531652	-0.1450800827392392	0.441569997115451	0.944023549172962	-1.280601789429933	0.6449995960881647	0.5520335004787743	0.9885423865894466	0.7368955764921771	0.25823574911159786	-0.7873156344552779	-0.07666721786206071	0.31570431080064687
0.27311034086868563	-1.006367292912881	-0.5381383543447253	-0.07333577730905295	-0.2555358857541668	0.8446290167691363	1.0621788019702012	-1.3072762498324002	0.9668557467116946	1.0026341394121396	0.929322127720564	0.8441763720770228	0.7013872767270038	-0.40608996633450883	-0.442299181764994	1.3924067833314466	-0.39097998024769565	0.8094941324704021	-0.18877049795189094	1.1744289581589826	-0.10830360572638735	1.3579407941234665	-0.09259799443360119	0.03474483760732416	0.5322700485681733	0.6954844998865787	-0.04967648779400225	-0.3765334872181919	0.5787237084948185	0.6577607532179093	-0.5209371108310855	-0.5495511108808041	-0.3150933641540856	1.2572476366239824	-0.5749543836403406	0.7645575372231946	0.2979704781241419	1.2541243686693782	-0.6613765877803186	-0.1557163841757797	0.7280766479806442	-1.065870089981204	0.4567506423994872	-1.0278484096354021	0.7591987869488541	-0.09426847144732055	-0.12775872648112818	-1.662252179128142	0.4712210663497225	-0.13402079988988153
0.5182943015693587	-0.6181741767697633	-0.3904877632950239	0.2675842055043657	0.08411939640113772	0.37962098770778824	1.4506253478628983	-0.6646511401543931	1.6134855698165462	1.0590014874312126	1.2701646104034516	-0.03437213462862771	0.3935970373892862	0.67332942861322	0.34935575260591567	0.7603564778133938	-0.13335366930858186	0.5097714122593034	-0.6422358522040053	1.392856042942654	-0.14837844652122492	1.5331329295807923	0.06158373309876087	0.21585304928855742	1.2352334558521296	0.8931239278181821	-0.19609433707607216	0.17004747027267783	-0.2345222537278975	1.4901289137418905	-0.8109770460210111	-0.6500741252342486	-0.19702007272222583	0.9543049044138626	-0.07114366365660084	0.9655939810272923	0.03187072443856627	0.7299502691417779	-0.6270220666753422	-0.53006402290162	0.648930632117238	-0.5079348923943509	0.32307037466779603	-1.3077940248417774	0.49621883482451	-0.2870386725314228	-0.08926271196568902	-0.9200009008384913	0.5010944449742002	-0.5735102737331405
0.6829262401194653	0.7682067436405448	0.3349731795266858	0.21046046500718446	0.18003105274103112	0.09907134011891915	1.1027620287325148	0.2057581963344547	1.9546651493904321	0.9471317387057444	1.5380325134924755	0.05188754678304734	-0.13403414871121597	2.160357456028831	0.4304897058782012	0.8848649526659257	0.24731204296699763	0.7077474115494189	-0.9454018692072484	0.9051247801254512	0.47533057256897404	1.0255145359991595	0.6006988145141039	0.4649404491736236	1.8473900332110602	0.4055868718560257	-0.1337553880103063	0.8099095163565596	-0.5305474440753184	1.5802361030419907	-0.5901812488037866	-0.5190298399660005	0.15631108657228443	0.5602830098108882	0.6724488338530007	0.7025302487743138	-0.5131610898492601	0.13341656477952799	0.1348141219411301	-0.08691724784908725	0.6235029846138793	-0.13791666592809965	0.3606274491136109	0.30809688941804053	-0.07103510737981843	0.27411685602004665	0.1461550658194783	1.2078477903027591	-0.08149497910454204	-0.9168127431298881
0.7553692222658172	2.1233718054223907	1.0970130218546525	-0.05794320438625697	0.2669651669512925	0.0010087173164104908	-0.08996171612508452	0.8593027590484166	1.5608616690409125	0.7407024801761088	1.310135762350371	0.8147224106880109	-0.2625084144477992	2.6850171320567977	-0.1237613879556352	1.660163663662626	0.38043428852773215	0.9589607191993964	-0.640260825855711	0.1932269533876879	1.073425108862082	-0.08807235543821726	1.1046092925457363	0.5209054106627018	1.5517884021192205	-0.18102825199768824	0.20253584100158303	0.6846664492688274	0.10307969929335684	0.9741684069265035	0.06402101195379703	-0.0915807693854264	0.18966831248740154	0.009289658118461218	1.1433032952790307	0.3750056191841634	-0.9317559051214034	-0.20412160578139826	1.102128877893746	0.9135856073720002	0.5290902772811484	0.09106116047711071	0.4367869651825973	2.502972533215921	-0.7824152219958702	0.7835359801064861	0.21938942556256857	2.875042459837255	-0.6251317393295585	-0.9082276611971134
0.5582052811297114	2.4232272262449204	1.2430199542349007	-0.2467166699811495	0.7512652211631333	0.13572329039953504	-1.1926633583815123	0.7399808056735632	0.6495082086549397	0.6869025153798369	0.6295931926087819	1.3925261930850925	0.49415837372708077	1.5422216594080378	-0.3955765106050278	2.1193611876896687	0.24240318687079823	0.7621773312357707	0.27880117715031927	-0.2986182186626361	1.048126903089784	-1.0634272769569613	1.2142207660962543	0.24887467946303432	0.1994992606787603	-0.06567278478684423	0.6213334256705962	-0.032429153655817756	1.1104715420813125	0.3365556905416846	0.7582802687269546	0.4778339610074996	-0.224025867571348	-0.2976379746980234	0.9182725755906035	0.5306611466472445	-0.7820186837242372	-0.006551799448444026	1.5623024258851952	1.5965479976543604	0.34474602877460797	0.49686721944047957	0.422462079895744	3.425505325749761	-1.114026604361051	0.49682807626162867	0.12421598691078702	2.532417891464256	-0.5152882069460845	-0.36489182840625434
0.014311407220109767	1.586530071373663	0.7425761487790862	-0.3082884866602427	1.5785411496735742	0.6105906519290596	-1.2708304530600194	-0.25552391019128645	-0.05017238159438298	0.7675777703795607	0.040788645276394184	1.200556249400991	1.729046112071702	-0.33031305038026126	0.1991608397857534	1.6661222307575045	0.017502848679478874	0.14395666973122737	1.2505234898012942	-0.660907805362899	0.41883733502915993	-1.0249295691341844	1.044779917719254	-0.2837796993103005	-1.3623294004151443	0.9252512316140968	0.7119184395989646	-0.22862868253551413	1.654097827801053	0.18726417175221238	1.108966204436833	0.8599211896045912	-0.7620721313193696	-0.03040346279620463	0.014705697984157868	1.182268968023016	-0.058075963941884266	0.5639149129964524	1.2513452094564517	1.4611168641530206	0.11640721014758099	0.9906290674135911	0.3824884531477389	2.543080690973589	-0.7965865656629328	-0.3818510308928952	0.07212387758335399	0.6565886723363421	0.030829574712788212	0.48996594037708396
-0.6016674249073138	0.44909040626363866	0.2873650723441474	-0.40697097842793273	2.05255859221854	1.3208168214775304	-0.500558105773961	-1.4252852329429466	-0.09287887376141135	0.5799524025580661	0.014937610020629162	0.4228963879203309	2.342685912185369	-1.2103111184676625	1.0981655172811489	0.6743720329077644	-0.23600499225679275	-0.39453439861239303	1.5635993435688107	-1.1802060473851221	-0.25095516449343996	0.06523923982099197	0.9672445506163534	-0.8977319087086657	-1.9979260495496218	2.0678158103826187	0.28017270472880745	0.7751563252057448	1.4691104343159695	0.42119573444934894	1.0387264093390556	0.8350014961053546	-1.0318693036838744	0.5105842897514544	-1.1089146932380234	1.6417403703618911	0.6969768955319712	0.9302918629285426	0.443878220755485	0.8770132879608914	-0.13448606434825325	1.0126843804751884	0.4114633211858342	0.9709667619874098	-0.19804422927338253	-0.9473269663131615	0.037894350161119646	-0.7610976821320834	0.22660480033865762	1.0760853569901536
-0.7835534927174792	-0.14570272511631766	0.5222822896509568	-0.5494535287820166	1.5371384668162658	1.788134352069668	0.07958151462251677	-1.7298968403439556	0.17666720189418927	-0.15120204319461203	0.43410729150897925	-0.2843369195116653	1.639938632995928	-0.41013861210622876	1.2050008935665109	-0.17221055709379066	-0.536775580575038	-0.4295925684541287	0.920244857109317	-1.657589936034933	-0.41450079292327435	1.1495792999829841	1.0150755773046802	-1.3517653444363444	-1.3536020208568977	2.383805839487218	-0.3532011953726053	2.2238810641609374	0.8660393150015523	0.6163871124167317	0.772780545915786	0.5523845014314966	-0.8416217223068858	0.6337280532001703	-1.8312103062208052	1.1930348132354227	0.8771769366552594	0.6645450608273807	-0.4432324581338681	0.4631637888416853	-0.4033787135862835	0.23455732624300618	0.37020936574736635	0.08202489962842233	0.05894413296470319	-0.6308957172751216	-0.25025483948585203	-0.4063952498568785	-0.23474746082481487	0.9630178154572776
-0.2438358826203146	-0.13731537822062828	1.2579410022437778	-0.4298935733368295	0.30259335651022995	1.4808361249473925	-0.12585229384969399	-0.7952830091900644	0.0825530385298563	-1.0071812497652535	0.7329212883613675	-0.47798769293085913	0.12414244486110389	1.0267409139851051	0.22371804164288753	-0.7411703004530408	-0.66861525627101	-0.0016948217792551483	-0.33812614752637976	-1.3997297039239043	-0.06266138541429696	1.0827277090381398	0.7525745815024643	-1.3472978218752443	-0.12963421860612606	1.5724658693833755	-0.6338603365301863	2.63877351585899	0.1196444592691822	0.6114267726445135	0.5923785497525298	0.42103736487579185	-0.204684521716733	0.0925032375865254	-1.7311170069430628	-0.0525243120848259	0.42914052586270907	0.0015175219475435575	-1.147412274830515	0.20940917844164067	-0.6182003557368767	-0.8652345468416223	-0.02504377090224009	0.10702279901339043	-0.17941884001433353	0.2316824112364381	-0.7950575886965675	1.0301567817202544	-0.7036048284791284	0.31475294268888027
0.7561285108687845	-0.11801901675688888	1.6422869254451327	0.2140004460772823	-0.5889378273835237	0.3970441330541553	-0.5569373857061292	0.6048578988954457	-0.4785487979280562	-1.082419237283464	0.5259085351949244	-0.27155511868549226	-0.9633240263496189	1.5403422023779032	-0.941189689780262	-1.3308969743489243	-0.24379780669028542	0.5369377762302165	-1.4751282558288847	-0.08233721951117333	0.266364328512296	-0.06846712101414519	-0.11367372164151969	-0.6827810179678648	0.7198981176344186	0.2712097380750899	-0.363702366261629	1.4843549626799777	-0.7579525750536183	0.5675957968161617	0.6003660209528789	0.6712467084917262	0.6783048014895344	-0.5263950441304798	-0.8668018164552377	-1.1216334848738307	-0.11527245265027064	-0.3591608354490235	-1.503680979824909	-0.43278149366224633	-0.631763572363794	-1.3486367115453606	-0.7907518306685556	0.24903061891883152	-0.4184508503969377	0.8955064721818945	-1.0677078110793525	1.848737355977184	-0.37305221829185287	-0.27573684349642885
1.5676143472334438	-0.5282069513652387	1.1493105610819678	1.1567969760973111	-0.383829362556233	-0.7721712913014355	-0.26286198625938395	1.2317134050432896	-0.8345261420056996	0.06252057987312214	0.0009183567460320571	-0.07201504642348783	-0.9023693516431505	0.7270878105425833	-1.2492875655684876	-1.8779393870027854	0.739015974207679	0.9164805820379582	-1.8351695725370059	1.5236392523442817	0.00290293964580013	-0.9884612215302072	-1.1450813463641658	0.451756210120754	0.8946732074951548	-0.6180873312150091	0.08551899249855155	-0.22294886900754513	-1.5992093135756222	0.5256260916759868	0.667076529574093	1.059506680631209	1.3692230024216576	-0.43234993907829156	0.20252519470679972	-1.1259496565584801	-0.266943979467468	-0.03134131090086854	-1.367949626355514	-1.5771426996504154	-0.35280777434383437	-0.7651706599005792	-1.485245562593344	-0.07594690529638223	-0.1257799757155806	1.030487079786001	-0.5350452221996491	1.3254829338085086	0.6017631676826769	-0.4287609004245893
1.6735634480793287	-1.1142153330743876	0.20963508177308024	1.7804206254479809	0.5177690254147289	-1.2286198835550504	0.8598287993906757	0.6122921621252406	-0.36110618697651253	1.73382256582269	-0.3358595760812136	-0.10437155879796121	-0.16931261396994737	-0.4450879811834343	-0.7447860499239655	-1.7773429085431214	1.5913163827076635	1.0868586372012126	-1.2329628130491592	2.02722729335084	-0.8753291600718188	-0.5641451278683516	-1.4820497537728592	1.4178694865893215	0.7463266907386173	-0.8071336109823698	0.19838114503159937	-1.1239607187307468	-1.8386783499649182	0.20952353064491114	0.556446522718741	1.0943231937740223	1.3458923115293793	0.4200385579907336	0.7713938407934963	-0.1937427602023102	-0.12666081687725086	0.5776270066916492	-0.7951364778192976	-2.403801358928479	0.11671863383935104	0.3679801452131566	-1.5751955878474129	-0.5190714849112747	0.5952100160227579	0.8586568255563355	0.5986498737125335	0.30089178259119004	1.1388593021271818	-0.3512480809349845
1.062959303306316	-1.2057736309759144	-0.30347858855725074	1.6908255512038326	1.0076379608514636	-0.8512570882263801	1.9289679563849775	-0.47015679111802317	0.6578836670261357	2.607257000346264	-0.22305340138551613	-0.24640038021593472	0.19777972970142602	-0.971345825050838	-0.41578065293648747	-0.7082045119512121	1.5184708130539952	1.0483937529522471	-0.06188037304435612	0.820006567315216	-1.748757168280237	0.7755062997273174	-0.8254986064734527	1.5928621566976766	0.5474620869201495	-0.7677525807086051	-0.09843027912986603	-1.0436548256223346	-1.06481523786912	-0.5223538716095284	0.15398364279026663	0.5721812617065092	0.47672412738594605	1.2209514037413738	0.5548742209519587	0.682310893389004	-0.15271616331008864	0.6986531724208983	-0.18191022421377587	-1.963266777305208	0.5134614163163421	1.084414739335732	-0.9826064594948118	-0.4155945466967544	1.0937223436394903	0.6189157712231446	1.4630704545063458	-0.13544199653177214	0.5008327965681919	-0.4618833459313382
0.13785930996909634	-0.4468034276217988	-0.12348982720924193	1.1459646462488167	0.5103467847306042	-0.2891272773031096	2.1605714340335025	-0.7633518134692565	1.2526741285118514	1.9990366160953923	0.12697544607725675	-0.2560892113394828	-0.2162740673681813	-0.9616790839422721	-0.8923643003987989	0.655235741463689	0.5726289838975666	0.752760016697343	0.9379987643936499	-1.0934165826984894	-1.8714769954597985	1.4627903180249975	0.10130089309309749	1.0072428838471708	0.11184508822111726	-1.0279232722066547	-0.34617525185413417	-0.9476168693495364	0.2620426485057035	-1.1787513351288383	-0.33768275848805634	-0.17861286379341343	-0.6484953834134041	1.2085627782450015	-0.022702606597522466	0.7371417793812227	-0.4140117489921462	0.10832365341816716	0.031882025911903575	-0.38625139612789167	0.6133144375397775	0.8927568750460183	-0.16268372349330826	0.1886857221583358	0.9228459918461462	0.24902608131613405	1.4729834052061173	-0.03002224500988214	-0.7223187716416598	-0.7089138934274841
-0.6675042281975404	0.8039271113424119	0.11139482757305198	0.7611003980472821	-0.4495253276260263	-0.20422702360199088	1.7377715854731894	0.21376118324318374	0.8810622538200992	0.5459912174686189	0.32454829128042073	-0.05535266922113664	-0.8176805393543783	-1.2505069438829843	-1.6468352038145841	1.1660414309654987	-0.2309585429769837	0.27151704090094936	1.1603824401823772	-1.9064514679255633	-1.0412998559751363	0.5727417242006793	0.2886434350668272	0.4072604229781049	-0.7202918193109541	-1.4446267448151504	-0.04681782879322778	-1.457858115453502	1.0312787965364394	-0.9385183149827483	-0.44524269501748104	-0.6319722958913583	-1.104250395209598	0.5166685392045929	-0.1967201420510264	0.21469390994498677	-0.3251334917765889	-0.532174868393911	-0.1258351103866658	1.058316942361943	0.4088728307064584	0.14210212525377408	0.3748994997437556	0.4821327341473364	0.34616363428814023	-0.26973413762009785	1.0199537486599184	-0.2920132109731289	-1.1895663514373076	-0.481304281946548
-1.1317781791415478	1.7477804628850377	-0.312707845882744	0.8220083883688226	-0.9830357185373507	-0.5184596114326971	1.3771743636518203	1.7509175055000983	0.08883479120800879	-0.48194027711224224	0.2144269561245268	0.22309716812804295	-0.7983456367520353	-2.097031024262723	-1.694079332381952	0.47438527822813154	0.025384140673811652	-0.06418420849554499	0.5668684944457407	-0.7704642383120038	0.20938242682536753	-1.0751292649536621	-0.40921233463217255	0.5022465947209457	-1.4863919304231075	-1.308654641720871	0.7977320101751509	-1.9138758152134556	0.621734961439679	0.37773105171095556	0.17509952979189758	-0.5904963720826617	-0.5324535854989929	-0.04476780456405677	0.36807091559870697	-0.05278272708751577	0.6488808187784586	-0.35299189744637616	-0.141107092736857	1.2560839225398954	0.09016472331382343	-0.4251985113364433	0.5143342605522154	-0.12388689880636528	0.0021636755223456046	-0.5261338852340816	0.9652519770526662	-1.2764265644076287	-0.33246106491567623	0.6490434652046717
-1.1887669244179637	1.7609171376971093	-1.2383266606987038	1.011168275724237	-0.8912483053497643	-0.5647637950468355	1.2558095938690916	2.6971814507436167	-0.1321778484496372	-0.48380540890423174	-0.05355293732571169	0.3877898830442515	-0.12964546923893064	-2.697624611933423	-0.8616542833690817	-0.5321993106435624	1.0720836013452226	0.09510047053382845	-0.2905004756719868	1.3227200819700118	1.0875692310643916	-1.8176045341555496	-1.0803400563503964	1.136374773025801	-1.3890139073097856	-0.202456783633364	1.6379467399465124	-1.2545187975063008	-0.36893905697398366	1.8159104204013254	1.252038443112808	-0.311893817930727	0.4102268394752075	0.0177341593597547	1.187649435858741	0.277931329343219	2.0859818242225616	0.7389437343420425	0.33144337145096864	0.3929082088823483	-0.13566811128157397	-0.3486607578706551	0.459572859927504	-1.2256517385265018	0.1658470892483952	-0.0024548960077546795	1.4880154602496267	-2.1630067200844763	0.9748617852146784	2.1876298980343765
-0.7964389537783261	0.806917451159534	-1.72838613406794	0.8374519031161682	-0.7161001766025211	0.023219542760115196	0.7856967946571416	2.521795494371639	0.45711606221772194	0.000871558483859236	-0.2818323308517382	0.33024826937953833	0.4069615527777138	-2.134459029702775	0.0028615847296286404	-0.7549337033495013	1.6737137701000064	0.6703320679357937	-0.7371539863643909	2.504249880965784	1.2104383579438618	-1.0102273311852674	-0.7919115473027732	1.3724850282165302	-0.2758249327067019	1.341470750400558	1.8255571753867454	0.39667091826021117	-0.7866308771638	2.060401910136874	1.8932001488909482	-0.1517434527153859	0.6877055216553157	0.33858613005884497	1.4305786382666685	0.6503523282234633	2.715676005450515	1.8514542267070635	0.9177707515356311	-0.39633990931341434	-0.19061090313098944	0.27221993512015974	0.3551922914643109	-1.8426409073364676	0.5106566763844469	1.1755156644084357	1.7470887053334347	-1.9367703810543886	1.395486215266178	2.9598338323745974
0.002453746323027417	-0.5865232821535502	-1.1005506248024854	0.20776543398857777	-0.8214921408949858	0.7719104607351857	-0.4540862900965143	1.6327746518795805	1.0488922996607353	0.10449656009662404	-0.4439157093616698	0.0622154136237117	0.15270745006725184	-0.5650626652272472	0.11360322749779846	-0.17856901434084962	0.9924764886643999	1.0761356328278564	-0.5387347755517822	1.8421344999777962	0.827254547307174	0.32816269898391087	0.3456372180723115	0.5159104938458996	0.9426970887221068	2.1725308288628433	1.1205372403963616	1.5549497007609954	-0.25242409329127136	0.7748585652315167	1.305534595950861	-0.21093245936141786	-0.012873127415991777	0.22683625321341416	0.8020286094437249	0.34676406651797953	1.6790386298572448	1.9307072125505693	0.885743178795423	-0.39152697258205454	-0.10885120213917755	0.949564439716913	0.16862919122121414	-1.5049252324657902	0.6017551006738752	2.0971140741210417	0.8741310811570787	-0.683115840676748	0.5889508765750658	2.231740773523971
0.9083723498245229	-1.6699423642183497	0.29222271041986186	-0.5431579804825617	-0.8120627169615656	0.8802530008436628	-1.9133595023350587	0.7985182300227373	0.767470947188021	-0.3224302290426346	-0.6395520282743475	-0.3009721666408118	-0.6444720570425165	0.8197541218685664	-0.3119981464453307	0.14463445438658418	-0.487483847752199	0.7360752273681992	-0.021608665023421507	0.12535116551141617	0.44052324163393786	0.7872311897064823	1.3215659724118354	-1.0347132621904376	1.1403734676048036	1.5852007162117125	-0.14287398034399182	0.9912174073365835	0.448590862165405	-0.9918743582849784	-0.32967754063553956	-0.38956742231118624	-0.96497343868046	-0.4442303934209265	-0.13174679702073502	-0.5629471284915805	-0.3755433118446002	0.7693564965527997	0.09557915445202375	0.019135422371754956	0.07281876211422027	1.1252807396924958	-0.06041898133447165	-0.7166929728059938	0.4272893903516766	1.9037406645756099	-0.8713919951917845	0.44141491867954424	-0.532066931151758	0.5171226902537672
1.4098943277993408	-1.9093961554638774	1.3839102207685718	-1.1202495040546325	-0.11800108097259344	0.19725598548549042	-2.5570432402246555	0.41057990534050826	-0.27503739082399353	-0.6876667463394971	-0.9142060725756196	-0.5805826176841286	-1.0964846045531487	1.0209768322894464	-0.43938775020984255	-0.5871726324171616	-1.5674203638912878	-0.3183739426126691	0.3479632132485588	-1.092861591351815	0.29466980790690694	0.17123603829698003	1.3570452192592115	-2.1301807705445057	0.2061770574057003	0.04059513289451787	-1.2855094067386967	-0.7659057502840354	0.3954726414395379	-1.8669889745046606	-1.8027285003679276	-0.6564749204393031	-1.2587317775226305	-1.1067867412035488	-0.5697674727179947	-1.24239643749003	-1.7100641744044898	-0.8127249439392336	-0.6646643099876931	0.07078678990258061	0.35565966135258953	0.4753894891704459	-0.07652934754686817	-0.3114766301254423	0.2844565024707468	0.6919938771149129	-2.2380544427002325	0.4882023979170379	-0.9174390941092259	-0.8695669351912605
1.1576435251715422	-1.3087907360981392	1.3941616373045638	-1.568801013999033	1.0283778914315789	-0.5392017820409705	-2.0984882319427336	0.3029136076599785	-1.1279118780657076	-0.5896492159463331	-1.1701167864943554	-0.631892113680719	-0.6641005620843806	0.20591064075449875	0.050744666888665	-1.8933842866241715	-1.7131439614943957	-1.449158644695721	0.4499888982265374	-1.0390124510965861	0.26555258683603056	-0.44647022418321874	0.6710321410916569	-2.0799234131377147	-0.8169685353928383	-1.2152486515919219	-1.7001569854076026	-1.9021097205420447	-0.31311385692898425	-1.523452322134025	-1.914307041860262	-1.0669823349078003	-0.8162682324316225	-1.229998001671432	-0.35642332138004884	-1.0430550990088647	-1.1662332206156225	-1.7377742851069646	-0.5167465346980491	-0.2791841482062641	0.7054325817000563	-0.8083021734491637	0.30841153256516013	-0.5241491250241164	0.2397377050340294	-0.6078725238586916	-2.307465984477268	-0.32429907044998124	-0.4397751771781416	-1.0717219680520402
0.32811963565642127	-0.41122887712315714	0.4298877208147747	-2.0221668842080094	1.5980872135065354	-0.5444745979648664	-1.392157982834557	0.1211574383277075	-1.1384568241302868	-0.4394483262523205	-1.2150703763134623	-0.4651604158486826	0.2591053084605138	-0.6156770075828975	0.6056823033621691	-2.4815941896802873	-1.5222443241239256	-2.028557146696942	0.5417148325098365	-0.2250177339333243	0.1654535509496067	-0.14788869312404934	0.06173150801891035	-1.352605267668761	-0.9095917730192139	-1.276724727903953	-1.2091294473057888	-1.2670476522332235	-0.7083483398162059	-0.8286311172789519	-0.654284758206371	-1.4830879392491414	-0.36072494423037316	-0.934179251462591	-0.1000158319627192	-0.22083793224543471	0.6492510280578162	-1.5843104853382899	0.4303652009098362	-0.32125525217129647	0.9847520955620193	-1.9494025303493412	0.8606736421606624	-0.8296311858424756	-0.03292901749615017	-1.2349173828431366	-1.4349375718980464	-1.0073007584717841	0.2724655813294632	-0.4071191474945722
-0.47005402956013703	0.10285975747139214	-0.7796987540701478	-2.293315356358909	0.8878470476852452	0.0750329556609345	-1.419725585343381	-0.28644574713414644	-0.6617292429199837	-0.9275774103710279	-0.8655007009317933	-0.25291561702021687	0.787240151697896	-0.7079427343373833	0.6432615753070274	-1.6369479912961025	-1.765185758060361	-1.976373342534156	0.8582861957983423	0.39010423184918525	0.017666940197876808	0.7356523603175981	-0.056596002959129955	-0.9516188720629798	-0.19464832378919542	-0.340998849060672	-0.18584903179976245	0.44599138624480406	-0.18186297322399173	-0.6872313737210658	0.7546989231500841	-1.4714180332379827	-0.4305034526789308	-0.731907725064287	-0.39186375539427926	0.4100795780982431	1.96911784126241	-0.8124014148337129	1.1150570243149323	0.3906540337152249	1.0117495273166643	-2.032879767452533	1.0582057160881564	-0.6147274510870724	-0.756340303590641	-1.26851988322507	-0.707687975830767	-0.9066289745304658	0.7661329034325511	0.1657788337637949
-0.745603692198083	-0.03085318285385663	-1.5403203810410049	-1.9484938849101527	-0.5975502614667687	0.42883034347755433	-2.1024203550566405	-0.8263990302785976	-0.5174206458912546	-2.0042515751685475	-0.07700317809892442	-0.16827217482226012	0.4655628535352808	-0.2110749746322812	0.3924359702261	0.05935288002419163	-2.2788622724119745	-1.65588152157112	1.2871427033500205	0.4247792519921775	-0.023674059190877925	1.1078979320697444	0.023192584221708105	-1.2118043588782155	0.31156846721518383	0.5950510829389595	0.6431814161955575	1.5730409173595032	0.7604027336096537	-1.0195805292840243	1.078263981255881	-0.6951950356535278	-0.7078960930577883	-0.8163155106650859	-1.0505137824570145	0.3830993929285373	1.628663838523286	-0.2268537047006239	0.710514091022324	1.346765465852731	0.7006209036667325	-0.8244479490861447	0.6438227806104893	0.1485264876741843	-1.5635189450708653	-1.2371222729243403	-0.653123669909328	-0.21287749612572868	1.1424813376554732	0.11138938771956416
-0.589303141797012	-0.45427701428863937	-1.5853484807797935	-0.8657633208284699	-1.6409937591143586	-0.11215892130453108	-2.424355245922411	-1.3513538430967247	-0.9519190225946779	-2.728246583561654	0.9057682011290502	-0.22165074169025853	-0.3390843453833404	0.2964400588903458	0.5588329969748955	1.3753713970390478	-2.145874437343681	-1.3646691088014364	1.4758905728042626	0.1701048829460709	0.05744111788233195	0.4253483949443311	-0.13399371949519728	-1.457823153789338	-0.0475674206082729	0.7104200847742891	0.648336901340967	1.274040285346415	1.124978975126233	-1.0636413471514046	0.26318630965262	0.5850474450818381	-0.4993125016385777	-0.8756278646572696	-1.2920587090931805	-0.0668969983556102	0.10441187811479036	-0.28516357339050524	-0.43900087400778104	1.6081454181846802	0.12516558171044104	0.8040781752973936	-0.0877799314122229	0.8966766033207705	-1.7702352487248008	-1.3141135343326686	-0.8012676080108656	0.4557690007481098	1.5035881411850012	-0.3169386732307057
-0.5348044266344943	-0.5824233644146466	-1.0691067578569429	0.4149740402718145	-1.626241777950188	-1.1786408010577376	-1.7130558400102567	-1.7700055499494427	-1.4201008691609196	-2.2938926538258775	1.5356097457330096	-0.30725091804727794	-0.9226289880612432	0.5541767342239151	1.2632661482811358	1.5804476447599056	-0.9292577395350745	-1.0960131697205142	1.1975356482855797	-0.07610545089906294	0.06853514586534731	-0.7781970276427976	-0.5104540487824298	-0.9199249228916353	-0.8666421708046151	0.003838394626003617	-0.2612250441887104	0.19788981482394852	0.6017176285232231	-0.4998185581858341	-0.6963082656116047	1.5822271653487539	0.2867971786114822	-0.6481157766546642	-0.6340766612530082	-0.5008784335667504	-1.1923421726950576	-0.8479243289733491	-1.2534183040804066	0.868123009033457	-0.5622990088388742	1.4878713744162133	-0.6572522163012154	0.9995994321728077	-1.1897769200341624	-1.1998166770056509	-0.541857260186636	0.6389024015559294	1.439362373258817	-0.6712818511705941
-0.9287966932178697	-0.236688610289853	-0.39844662009913223	1.0779023366188814	-1.0883287167874627	-1.8502957267316207	-0.4787513506676019	-1.9815357350166576	-1.3748127018057519	-1.0407249276652875	1.283225402491819	-0.40618610195898935	-0.9768586458099001	0.7670649497341772	1.7201640392915223	0.8928696454903219	0.6254096904960246	-0.7953271977426615	0.5499743828105729	-0.4216953501760208	-0.1672933901146103	-1.6166542676785536	-0.7535327320170163	0.23110119602294002	-1.3129089753747698	-0.9277341955243769	-1.5299097359650407	-0.5134785460445496	-0.159282778186108	0.09728444364987651	-0.9957924937812979	1.691865471399703	0.9560564289445594	-0.4038027322069127	0.5188597379986061	-0.8352246767827232	-1.4380083213457804	-1.4522912128793115	-1.1510730985235322	-0.2526987291235745	-1.2404061706590552	0.6214308900415121	-0.9416422532231282	0.2545373965173328	-0.4799472029810865	-0.7579986552887045	-0.0507635992274542	0.1737202065728789	0.44957933681554696	-0.9490433862468097
-1.4900664770278556	0.16513503144506436	-0.016254913309344872	0.8108690840412255	-0.8860583662552232	-1.7253261433205778	0.210327001306997	-1.8185579208033174	-0.9572856978641131	-0.178041923611025	0.15827613100076685	-0.6479284442011523	-0.774327350989871	1.120221694621684	1.1631749281752415	0.022372467585005197	1.3442594667010903	-0.6386903717492206	-0.15710904958145466	-1.0581475145957735	-0.5830135716204087	-1.7497377834801018	-0.714421558400544	1.0156569983552861	-1.180790280482183	-1.5588030487457818	-2.310930837436423	-0.48878190700610596	-0.4000958281878929	0.040457718100941266	-0.8578753392696619	1.0863118320521004	0.8941262762654125	-0.6383752401684809	1.271711321338717	-1.231264407998241	-1.0266483619452482	-1.7480793312602405	-0.5597372834430779	-0.9376978434021748	-1.8106885117893525	-1.0040945826278653	-1.1645615166740468	-0.9748954286559653	-0.4795626078755729	-0.4099724233498921	-0.03758602199074338	-0.8758486665925233	-1.1850967788400635	-1.4347546974318426
-1.5704870394753507	0.10278436717951803	-0.11241953391814494	0.12142347920864556	-1.0960863298841852	-1.3094534957865662	0.0026414265871873986	-1.1675136279514051	-0.6961343382195794	-0.4638370917857054	-1.1058755337059114	-1.0890558798720602	-0.7188830705214907	1.4089632672264953	-0.139146788121292	-0.4594204631042957	0.932409501471794	-0.8631698037979886	-0.6235650295697358	-1.7790279221362943	-0.9123186744621604	-1.416960388834801	-0.6107050036482713	0.8001599548656977	-0.9983017523034722	-1.7773885340613689	-2.060371973139896	-0.22669657627058726	-0.10134315690368788	-0.5288365153500518	-1.000329326985711	0.4870870714143929	0.36535883084709886	-1.3544927030047922	1.1389703429671572	-1.6114195774295248	-0.7954011323557323	-1.7075617299128572	-0.1774797193408336	-0.955118954099802	-2.1061237634339762	-1.9449066412536087	-1.3817512568033496	-1.949098544861012	-1.228053371773965	-0.6493294025377904	-0.6740353388356529	-2.101223185938571	-2.3449377429520064	-2.0506325374330814
-0.8666122346364497	-0.4025971020101839	-0.43849616440978006	-0.18159278170030563	-1.0154248906970704	-1.2819966875129323	-0.3913766232324113	-0.18004563486419348	-0.7033800244099474	-1.3498195376997097	-1.5875357716325051	-1.485607331114611	-0.8682096769312013	1.2741781915785622	-1.0936942568006964	-0.34738383698332154	0.24863348887891168	-1.3582925964422892	-0.6967203253260454	-2.0793383788162534	-0.9365538135357275	-0.8784564204727207	-0.6437139489454651	0.07316284292244701	-1.1451326821324983	-1.6710013400980464	-0.9340082720083408	-0.2122189232413414	0.15205956849195137	-0.8189278294382648	-1.4986306829356895	0.35322986456199224	0.19222107202465077	-1.912153365450205	0.4413852260898887	-1.6300282991052542	-0.9704946745476252	-1.5002346787240797	-0.06674509508844918	-0.6374971932624934	-1.9066111212559553	-1.5255049850713975	-1.25546747227887	-1.97432332492351	-1.8385803348270635	-1.3127255717583686	-1.1769109912516198	-2.694863677701955	-2.1358535077941485	-2.2101120424701746
0.19117290062518696	-0.7407628574219802	-0.5318135055494485	0.21341216864028997	-0.19758472354471837	-1.5848465150746895	-0.14309605309491505	0.6825110100359938	-0.5298824668357278	-1.587767108677306	-1.0504183482342795	-1.439829394162366	-0.9512605947333027	0.707623181486756	-0.9819158356802278	0.24717261176836017	0.24724998173281854	-1.6291345989461818	-0.4484478279252428	-1.7236432254867093	-0.6550185899819333	-0.20808035609775385	-0.6930616880956728	-0.10651989473578218	-1.2563364530495669	-1.2299074093962996	0.32239160069608047	-0.32844579012738156	-0.049081466703875844	-0.46746319658814955	-1.5843864167004469	0.42772605447540435	0.6917225094904366	-1.7146203496385044	-0.15228613910875666	-1.220455523827391	-1.0965892453474808	-1.2233370025424979	0.21919480750460782	-0.3369086464251575	-1.1468545291482148	-0.43469076319940436	-0.5421725074276383	-0.9207325969835153	-1.4511320283901477	-1.6515565357675692	-0.6829378758457582	-1.9590362033736262	-0.8907496188164333	-1.487690575436105
0.8159818497325985	-0.3594024669306052	-0.25171065811987003	0.8824097387558911	0.8571603897949707	-1.4816616371750562	0.6978531617629994	0.9077324481722013	0.0951301812183623	-0.6007326471271256	-0.23419054970115163	-0.8548223606732028	-0.7581302591610746	0.1646786745792663	-0.182883195491218	0.9345786609118452	0.8942340030248569	-1.2815438921803957	-0.21129511865725092	-1.013836579630733	-0.25394000445315135	0.38565905422141444	-0.548582817185055	0.6624748958871612	-0.750233395355416	-0.43348459537235867	0.9214857682667287	-0.2021525739875898	-0.5388581328217288	-0.0625800451580426	-0.7146954129902012	0.1520554844841162	1.2093293727303531	-0.8880276882767922	-0.31291226993240157	-0.8998701215977634	-0.841928432679242	-0.7816878351983926	0.7568661319794119	-0.16683882476651224	-0.12476222043517386	0.12486060892208074	0.34125291591149026	0.5252553181025245	-0.21184870023409558	-1.1991728554443142	0.6425375981387381	-0.10493255849830145	0.1458292751330029	-0.27247729398857984
0.6177100937182072	0.5878040515546559	-0.009349067443900776	1.1752260164740336	1.2418190646753717	-0.5158601479053512	1.3607173875560596	0.32702007132895616	0.6926865923633859	0.9262517798646394	-0.12479611448942793	-0.1526773278688701	-0.38496349074173936	0.1214764656149157	0.38609254997560893	1.1712810146190669	1.3196203679248684	-0.46074729590262076	-0.4166692456668043	-0.40121508192192923	0.015016357438740531	0.46404854865670275	-0.3073838870351056	1.6696139640272207	0.25800773480157024	0.4525152600952468	0.6157604894443303	0.17069539309947088	-0.9086961711167666	-0.33504664311711657	0.46909265922539395	-0.5920226140570595	0.8613939177125925	-0.08645100561654327	-0.20327334947177342	-1.217705552065621	-0.49983782101745866	-0.05156475769382805	0.9455996690724657	-0.19686163131480366	0.581406793058922	-0.24795680010881324	0.5770492801073184	1.279143558508739	0.848877879921055	-0.33515885235308807	1.6741250969650827	1.655852300378834	0.15805409166142126	0.5063781806530312
-0.06334514551735337	1.3119517758354045	-0.2861920478527253	0.8614073711728107	0.7069967913003364	0.824250932199573	1.3567102514826677	-0.699740308144431	0.5369666116575372	1.8250647540824732	-0.8989705615252711	0.11321450063624124	-0.0774544206123391	0.5651064980048996	0.30848558302892726	0.663992685449795	0.9232787933757263	0.31654058362251286	-1.1757588709439435	0.0293124735890589	-0.0606896448706879	-0.10413242391365511	-0.29189246739708324	1.915343181567892	0.9722004625022113	0.9171898498576715	-0.13559065146459998	0.40454639438033096	-0.9731826630801284	-1.0347825791759941	0.678749358123926	-1.3187401454075847	-0.3988370836221553	0.32791599318320874	-0.07853323088073501	-1.9151873044682775	-0.5310279069447817	0.8431691263936	0.28789827799268675	-0.5469601147452151	0.5167763912058739	-0.8257130673427272	-0.10052639075128067	0.7961874923673036	0.9169588568284988	0.18507939934951134	1.5367483215425137	2.1380714930747646	-0.4266573751153207	0.35189614954912435
-0.5587307532325113	1.1262147902329263	-0.939164673771285	0.24962103814624156	-0.08021759947745526	1.5698077695218455	1.0131326309432613	-1.511219109738033	-0.3116500041142808	1.6266640735407305	-1.7063434247168947	-0.11004991800542588	0.07201037447279801	0.9654304304198379	-0.07680715602197019	-0.2376668550136218	0.06767304748584457	0.7344116518282295	-1.973703716162177	0.5298490829636282	-0.5344529172787905	-0.6807178104555278	-0.5473179267617488	1.2146485278736812	0.9332192047256366	0.7047413113542785	-0.5597346235085501	0.2547281703402937	-0.8026093869336167	-1.0462964754830217	-0.4543272875475948	-1.501559093990977	-1.6651188789166722	0.6705196074932616	0.05324360493645921	-1.9424726395554666	-0.8272378220509033	1.486476508895616	-0.7879769121717586	-1.1096838124690982	-0.2654259060214187	-0.6799466346566656	-0.9349029052959921	-0.3361752255509918	0.24099236781237054	0.11604063574053221	0.5216157026468138	1.3456485370027658	-0.5831378410373304	-0.27545571392898305
-0.521406537755278	0.09857637788540441	-1.2218679311091876	-0.22267971546946344	-0.3380579125410949	1.3253902376100521	0.9407170149011301	-1.6200229511067943	-0.8314568730451977	0.8559847057827195	-1.5792287178867102	-0.2591465423691008	0.188624196846728	0.7593317192108606	-0.31497460577835046	-0.7324339255053947	-0.38698235582802354	0.9391225834499382	-1.9857043376391328	1.204921568443878	-1.167168647598712	-0.3473183233958374	-0.651639033232326	0.3249310458503455	0.6898149427124368	0.19621773971615342	-0.224015127820527	-0.07245065578588389	-0.5018509726401141	0.22464562068615665	-1.6968239778211616	-1.122511882947966	-2.022006690950282	1.3918912421475458	0.31755904603595414	-0.5496352312377395	-0.7557090870103952	1.5015396108243069	-1.2657023483559284	-1.397269170279926	-1.219843086692369	0.28228819949222156	-0.8996655433862865	-0.8982468515809664	-0.19322781596574587	-0.11081239889462517	-0.33519794619988547	0.4178977415779054	0.02641823086239734	-0.5169233742500307
-0.1249961424598678	-1.0107631963834296	-0.6469216684372695	-0.38852613542560693	0.021184852132292663	0.6672781646262457	1.232360256998245	-1.0322481941797848	-0.13703897650933136	0.30145094289369273	-0.47141800577216253	0.21502341107803505	0.40068828447261423	-0.11677040873260315	-0.36780686848924926	-0.34493833222739273	-0.04177729256252845	1.1994732433781887	-0.914770314352843	1.769855527023424	-1.4651022912923963	1.0002343007777432	-0.2076873154547796	0.04556372347843661	1.1263699612493487	0.09300546515207586	0.590976272663779	-0.20440212741553293	-0.18029877799113406	1.8824197101631286	-1.446033205605972	-0.5654114631946586	-1.4251976341792045	2.3258117106450555	0.6717658498929595	1.713509543288568	0.004257365372858738	0.9640294571706594	-0.7202732240889876	-0.9832089096200667	-1.7287137091578086	1.3126559197886016	0.11069635970993136	-0.2606847133842368	0.2562846089273993	-0.06845684914834628	-0.42226078445646587	0.3466886503139718	0.6890721134447716	-0.08245976514618615
0.2986667034513436	-1.4153822747815854	0.33817873443438806	-0.3473691882356008	0.5104747474423186	0.4427237807730566	1.439811433884623	-0.14956779266724776	1.3811301487382717	0.2501782959499782	0.7407258163384713	1.1515725293199655	0.6482528263721103	-1.1291086476484316	-0.40471471011513716	0.5223970746433695	0.7006020550796428	1.4731650235020544	0.520697347341341	1.8821016751357111	-1.0312436150228212	2.2998982421563756	0.5761704759955224	0.3894527335029127	2.2178366718256433	0.6395507867601238	1.1373269785061813	-0.0349981545467044	-0.04711344980958182	2.342972522118385	0.3959195611993685	-0.10521135472690273	-0.5712524961857823	2.7344291847837106	0.8812343296467009	3.3227880688907687	0.910030257240242	0.413624390752399	0.15863830430633447	-0.10080214180516463	-1.5289648926650077	1.6906021357973828	1.1123536672871188	0.9552789308516851	1.2604624751492364	0.13705785169492465	-0.0706106439472045	0.9359928302285402	0.5984831266094977	0.5230877152826465
0.6523374285870847	-0.9171251663183869	0.8136877784735236	-0.20866085870781587	0.7850311787298362	0.8283613392302626	1.2582465530097067	0.6039551998420908	2.3119178906054567	0.48947205282217615	1.2534308531817813	1.767422025355186	0.7501880730532403	-1.5722689357678181	-0.37306799305765137	0.974443118560627	1.149169020779436	1.481426550013219	1.1656982917993375	1.5657546691419395	0.008429297714626324	2.339788489586023	1.031371197498572	0.7103406616487717	2.8539711236706373	1.2802652144705082	0.869194472735496	0.24603935551573555	-0.23746477883930842	1.1269505394776147	2.118193850194149	0.27979090856005745	-0.05965987133598065	2.1432056305290685	0.7932442181314612	3.2092588710227097	1.0690502865367715	0.35553394479222133	0.4114637547522036	0.4822668730300575	-0.7757449458646503	1.3669322762450755	1.1754697486274013	1.5563263652930333	1.9582281687981749	0.19876742109362186	0.05564401399979768	1.1996291822862926	-0.08375351410256408	0.7150213830485816
1.0283710754330808	0.03793153398474684	0.5269538491118616	0.026821596810227482	0.9427932502010694	1.236425347767545	0.9278778817612073	1.0459164011997304	1.7058552186366185	0.8023664703675676	1.1320777349419278	1.5007291454373808	0.6252816580018662	-1.166969968054424	-0.1057158397614367	0.5843025300081701	0.97332025157521	1.1642361146725857	0.6140223227429434	1.132435184261787	0.9983642233545199	1.0782442786126223	0.8022681538689665	0.49587372598374474	2.1032610898742234	1.2405440191750647	-0.06126077319583273	0.4468996354126996	-0.4637838628191832	-0.4648612290235898	1.9750809636124538	0.5940803403922573	0.11669931621374734	0.9470368520801935	0.5108247642623058	1.7819668670475821	0.2697944916786025	0.7430961057117826	-0.03062789761115541	0.3453748809277749	0.21680004158722327	0.7534852639363065	0.5235904113365997	1.0647520443633398	1.8725364608987178	0.2299269762871136	-0.2008654167627836	0.6398373280729174	-0.3803755344721977	0.5363051517521966
1.386091675279477	0.8046584883449636	0.2559099170444167	0.3425960724323785	1.1156149916828413	1.0981110586634728	0.8301850563199379	1.1917860059246788	0.12077052381614096	1.1719331938357778	1.0152939142493638	0.6583544905278543	0.3910286047761241	-0.3196203154058298	0.22824313498873644	-0.1726992826991457	0.3412904019915488	0.8418731337079255	-0.32230125727429504	0.7334466012154948	1.3162429375412952	-0.29009194006172667	0.27736123170405697	-0.13045102295289746	0.41122815520270817	0.4311047114909344	-0.9362011953878692	0.5145900921313656	-0.12485770922895062	-0.7022555434346855	0.10871374857310272	0.5934201286798043	0.28989241566549623	0.042067180160538835	0.24031702478878506	0.4526753635900172	-0.7017720099644568	1.0366484441439938	-0.340306058243342	-0.020084727425559366	1.204188190276061	0.15563432833428356	0.22081655649436877	0.154013401693993	1.2916388929362652	0.6651464551823565	-0.4323865999669224	-0.18771143665186785	0.31401399158424154	0.49714905363983464
1.4689231625801116	1.0376328898384966	0.8099248792387232	0.5935468350977287	1.0845765126890725	0.5329439201015149	0.8974879411885538	1.087598976194516	-0.9721320070561982	1.5053449698619703	1.2008044756992147	0.08929501294956461	0.24020907249990434	0.21706317897331143	0.16673250872095632	-0.517925627698433	-0.35571915883529237	0.8144207329045973	-0.5086401577775969	0.21584524595634358	0.9798681122080481	-0.6376055817411548	0.08886216351866237	-0.6516030047981525	-0.8122375739964242	-0.39009421715361703	-1.0978237256306522	0.393610029301662	0.9487278916423036	0.6717698045290721	-1.570228786741973	0.09971269566720778	0.5816201400797375	-0.07687380510596777	0.053752513213690886	0.2174701446513366	-0.8709896315981074	0.8178934705644032	0.0824669300646198	0.20722177814514706	1.9931004602139248	-0.35688016596549943	0.809896897360053	-0.22955065442079778	0.8215228992852098	1.4990714390788247	-0.29011766748545736	-0.4455280401753795	1.4400456422498922	0.8393374301337497
1.1128235608146124	0.8518899983971786	1.8623457417953908	0.618571255705826	0.5536426991705322	0.13462952188374758	0.6932986296239203	0.801847005207996	-0.73629705794326	1.4531444080144647	1.3079056365770376	0.2353672378874679	0.26291111562444225	0.026873678799267463	-0.3786485123696039	-0.25919442935836506	-0.7557949620055558	0.9435110299041033	0.2081479402232847	-0.48671620006367944	0.6058799853801609	-0.06117914813136532	0.29849074263255676	-0.7131896491894141	-0.7957438724811546	-0.44937024803361136	-0.47100161843016236	-0.04565527467293796	1.966333942108984	2.1655089498224687	-1.4310976972590665	-0.5348272949395623	0.8163259510495653	0.28550100558164243	-0.10600130854239873	0.8181037256794581	-0.0959649808891141	0.27063002503938216	0.8347829692170836	1.0827937273145283	2.337134871190301	-0.6332758291710617	1.5967091385730743	0.04469426474170443	0.7292323172848605	1.9988193647350296	0.10690870205064601	-0.05101915543940091	1.828148535944102	1.2223935615272656
0.518998472392722	0.5910284517786714	2.1869037795517086	0.44649836841450635	-0.3076683831416504	0.21633390118432508	0.06435900369919202	0.5500730926611787	0.2710433215172991	0.7565609565181048	0.902255741823854	0.6652666341725314	0.41418355001622803	-0.5687063755284368	-0.7688903154878801	0.09837374492226844	-0.6373907291335196	0.837704345682116	0.8405056922274531	-1.0169126022746464	0.7107586088159786	0.409695120566889	0.34431305513377514	-0.3671963389540214	-0.24380563094008928	0.15923862152194845	0.4757856888836481	-0.785145084785291	1.7911469194014307	2.2110722356916477	0.21112711902087047	-0.5833677372172537	0.8684217066836032	0.4952948482927768	-0.23840594977798815	1.2589444658473252	0.8418546863954283	-0.04533702023680261	1.0649218567610759	1.708815347251023	2.027703762661144	-0.353200638956995	1.4938737038294045	0.3009798147609902	0.7889839864355374	1.5055682802485293	0.42683475495365214	0.33711170645026683	0.9697413943157929	1.2115711662302922
0.0720966897861228	0.46419338823476386	1.1675427535259666	0.29876337485403937	-0.8962352905596799	0.4744123758566416	-0.5485851464679627	0.6466946316862251	0.8839733196536173	-0.268736929420968	0.2013594245771926	0.6476918313209519	0.6259292960020989	-0.8240867377430987	-0.2999991422279319	0.08044570321975975	-0.050278878574857945	0.4441275063207931	0.4964764507291732	-0.9044015454731005	1.1391434373464697	0.09412092936003665	-0.1332641029077857	0.09755646919154227	-0.34649701359751783	0.5996698432290622	1.2118104175188498	-1.4450470558780004	0.274501644175386	0.8730812527572188	1.641619319993522	0.26025134584559895	0.8789423340159005	0.27534736205652155	-0.25035500646104253	0.961722333400584	1.1279903204169497	0.13572114992418363	0.5814327727783263	1.309281277732504	1.1632532358519465	0.544792343924281	0.38369334165742924	0.06196396047008549	0.6653887351408464	0.40252171749729615	0.569972415098848	0.25825253324129466	-0.42732377395652327	0.8741996241556436
-0.10013061095451156	0.4003362923001802	-0.2668671108906831	0.33824970786432085	-0.8373879292913706	0.449603766586494	-0.6054950349855139	1.1745802387383786	0.6362833150005845	-0.8371174464906561	-0.10354773032431619	0.09009344017465672	0.8996127703916484	-0.34142246204265453	0.8163306306084627	-0.17094499961092244	0.5907589453219639	0.23477443504128254	-0.4652592260324946	-0.2121272659740908	1.3056541223291867	-0.631599274280513	-0.6476913848963824	0.40392496158287344	-1.1789176299078972	0.3168222350887402	1.552597480979036	-1.4816644506965062	-1.2716772214840444	-0.3070358808543826	1.7538481315100858	1.377232877582038	1.0535964685421242	-0.15236879891359204	-0.15227191445079574	0.2931759014393225	0.7538749896610712	0.49351299983569924	0.05743202187934909	0.26348192679536125	0.2557635968826327	1.504877700032244	-0.6998512846577352	-0.29257883451488564	0.303597640684924	-0.11065528487938543	0.694714293295919	0.015261519723826179	-1.1737019982786254	0.6808104904023292
-0.23036452330397064	0.25484752101697095	-0.5736348467701555	0.4550397999265523	-0.40248610836092164	0.16497168891443625	-0.13276167279739257	1.7346184100809228	0.11195144222615908	-0.4317903934218122	0.3146033274135953	-0.278288203398501	1.2716230207595267	0.4818298206897264	1.4979919857294535	-0.1782170816187571	0.741516881615488	0.6571786027036947	-0.8193660884580555	0.38121292654040934	0.972106396625842	-0.9153796582764135	-0.3168845582855481	0.397085412921874	-1.5202126683691797	-0.25288013962868927	1.651793013963523	-0.6801966946886995	-1.2940870722872997	-0.056602241833990395	1.1474532320303095	1.7617213475112383	1.3582986690662193	-0.4413943605119806	-0.15761602021221033	0.043342881322159216	0.42355055064159497	0.5776050167585145	0.12257265551004522	-0.2627223108146666	-0.06751014330480251	1.7256211225321487	-0.7910428225801374	-0.05482660980211513	-0.07393166920856141	0.639668276550884	0.9040664566259479	0.16473047010744724	-0.7610528196472864	0.865865700184935
-0.48953219600395664	0.12290367192018295	0.6168101707664568	0.3722004945169734	-0.08271159701033008	0.1278642938124753	0.3235846381741679	1.7119840759193465	0.11270359577236924	0.6219742867153087	1.0259415794459559	0.2737824650391159	1.708844845769526	0.8401268736143132	1.014008022993888	0.174105455752188	0.2566827613984582	1.5147378632094308	0.015318172576222585	0.3191267737974608	0.5999046142676682	-0.4303889919202824	1.0413802559512886	0.09118250414227765	-0.3881709873360873	-0.16755302458400548	1.7073142108435342	0.6042467054902037	0.2965708209240782	1.3083531051940827	1.136946726712853	1.1124767817298238	1.5252173219840317	-0.4269966952198369	-0.43439097426699397	0.5528815589273541	0.7336644528905171	0.4278638776487223	0.5991528803871019	0.2970625140222686	0.4401372547937721	0.9892077679974888	-0.08734095619212541	0.8225922357936271	-0.2457893759037454	1.9444589954270315	1.1131870855513872	0.7107706202167293	0.27932209556240284	1.1227495630699567
-0.5880506530648201	0.3322579215304447	2.0349764999282964	-0.016026318257740407	0.1137837006186336	0.6862192941281658	0.39061885321916523	0.9235977236736047	0.755063779186544	1.4476856531149058	1.4079132782420465	1.5786066910514587	2.0608125879676185	0.37075107295762877	-0.07034701158760415	0.49424913400905146	-0.3634467598425372	2.108277618601654	1.2010556742149519	-0.14255491590771913	0.8018792720214528	0.401792161689199	2.4968228025860726	-0.29732820330040327	1.5774274785055524	0.865640099651617	1.7414000220437635	1.7325660862307126	1.9415085060726258	2.360615093840307	2.000892430383496	0.21031955507169864	1.3342704473267704	-0.09027528037690853	-0.777514256433165	1.3938150392340534	1.549143701305166	0.5268950344797843	0.8604579163689284	1.2326048604919075	1.4271265307439953	-0.03508645383111886	0.4129914140012863	1.6004347611010517	-0.18063427975681332	2.4772834239723602	1.2355367353562114	1.1239001624899718	1.055725748231091	1.0336018480127638
-0.02657466306733635	1.0069710566950718	2.2501724836614483	-0.4599255469328471	0.6278882760706349	1.5198469614502406	0.2705572985072591	-0.0662746944939719	1.4869953456332679	1.488738397764281	1.4017675355086048	2.6116706121574063	2.1199770815394157	-0.4442166387459933	-0.4993128205812393	0.4618176133781972	-0.4491254081466901	2.0126881728311417	1.458123519880027	-0.23768137198359907	1.5281517688738642	1.0131808495893024	2.8568454384926776	-0.46640769694290785	2.6351136855635935	2.0206762642034595	1.6215700872951924	2.255712215991877	2.11777467511305	2.109982473755339	2.6214335543346032	0.06356554468919727	0.813970152475491	0.5221366459144536	-0.7071522268352944	1.8055119303365428	2.1464140724244145	1.0870624905724928	0.7162746941831111	1.458951377971789	2.2252730327642904	-0.4597510864400904	0.1994440829295008	1.6634106722247282	0.008560727757347404	1.8105827688802176	1.2954802464956843	1.1054668842966315	1.157686499407743	0.6272812366613321
1.1737854491385042	1.677518879646635	1.3032191368667854	-0.571899663518759	1.5432384011520903	1.8877910746659758	0.312771957655835	-0.4432342957727606	1.7943737366077068	0.9970735290720161	1.4465596930166686	2.446389067784154	1.7426333991565377	-0.7758154920014192	0.15805994587536382	0.29441276494497165	0.0567232835276795	1.5099709241578656	0.6272724973546331	0.29510288836364146	1.9912767419102895	1.194927953696621	1.8645047663199845	-0.3271916250091931	1.8244391938010245	2.1514455627591795	1.2062072295632755	2.0911943290829074	0.9840705748878795	0.8479619732338062	1.8962357659577505	0.7612203316195968	0.18508565128075719	1.1694653123524545	-0.022448440768589036	1.3763708728383561	1.8597850819797146	1.582452833522557	0.5540816358823761	0.8510536264441587	2.350667353669033	-0.08647212635245327	-0.20434078143450182	1.268623128038247	0.18855665788077866	0.818208283886882	1.2372388094825675	0.9739862444479965	0.789241911337807	0.29030788550993714
2.1541060279997786	1.547023776653286	0.49220678004161106	-0.2519685915229307	2.1177417301882655	1.3700452234985725	0.36649636676151426	-0.012353522754341397	1.6462159686529998	0.6250832935421661	1.702594937618777	1.1117312871999567	0.9536581015899759	-0.3031287131963678	0.9579504548815995	0.42489501626106874	0.44466226051681	1.116479824300687	-0.1388366708549144	0.7669982301949425	1.4733820011924288	0.9851375406454044	0.40406263499814965	-0.17623831891761305	0.007595195476592302	0.9766321827009009	0.4604815922114743	1.3703953733866345	0.05097194007263452	-0.4422207124382519	0.15272385254800666	1.3643486382239278	-0.3081773409346005	1.3482228026216578	0.8086273832498786	0.37069469542507943	0.6000784770505165	1.2226925780924183	0.5937189257723459	0.298411037307197	1.7610401567831049	0.49466241856563187	-0.08435272618123783	1.1429887827070497	0.24089178837733283	0.47397548008534013	0.7841870485813044	1.108649993312243	0.26844714977229417	0.15824904627582298
1.874448893541857	0.3415459188358388	0.6239928074755297	0.13482821630481448	1.4687562793189166	0.28588911230362934	-0.12636572008592406	0.5357116412701174	1.2610699614530945	0.637554750528567	1.6707345781678582	-0.4918469800881283	-0.02558420203592554	0.5093671264161495	0.7362667339144942	0.819927621202917	0.008898523816500246	0.8339258519563106	0.15796072529534003	0.3398572622216752	0.09801394591603993	0.4010603814044158	-0.47505312138018047	-0.4236850583709578	-1.1270084490299443	-0.6619593843652067	-0.4794183918770242	0.30258139503381687	0.29322258528367706	-1.1753645719902885	-1.160467023244209	0.9712718477143404	-0.5177026564959216	0.6504485763384256	0.9846810226052555	-0.5109806919395637	-1.0874480221197562	-0.09613487573381241	0.42843620804055826	0.43062569386219446	0.7214710673298975	0.6684964862456331	0.40416139968727777	1.4599971814428712	0.04571531332090297	0.5955074746407232	-0.25700390842315113	1.2569417757717	-0.3516720585817256	-0.13895640369184847
0.18888003021552313	-1.165041266235032	0.9740680174260354	0.06579547270609094	-0.26635802497630684	-0.6462001862028512	-1.3117865910427977	0.3368841184623428	0.6922067097433997	0.653929716690894	0.8053318995736392	-1.4376840493368472	-0.8656275814048111	0.9727618673409106	-0.4381120824273141	0.910105729470232	-1.0932099030810016	0.14856275684131268	1.0469271475504722	-0.8310819007075404	-1.309279767423326	-0.43072094144525014	-0.577494580445479	-1.075692343684711	-0.8751114838048013	-1.6914660016232717	-1.290524815936321	-0.7864885840774853	1.0067077632383934	-1.497817164922344	-1.11570753220438	-0.26880804829202215	-0.4719587488964145	-0.6923945097334675	0.1787035482116268	-0.7198965861091043	-2.3407849343229827	-1.5124008494263255	-0.3674794716085205	0.7166859415802831	-0.4606514546928675	0.43210245510450845	0.394682424630059	1.5537612568482275	-0.45638548331651735	0.153978307969296	-1.5314068006411181	0.76637302154467	-1.1079294158133406	-0.9555366487221216
-1.8218949786544307	-1.739955881739171	0.2751861238766792	-0.6056720057431687	-1.760086470431733	-1.0060716298718013	-2.4373267896213626	-0.7077749915869136	-0.16581911563025994	0.16829084092491106	-0.6567447511011764	-1.4943380703419213	-1.3182622752549735	0.8856849355495783	-1.3214692617710149	0.30453863589033653	-1.9210681240610132	-1.1752086240532997	1.1071731704354357	-1.574251431875423	-2.064984547478358	-1.0238673644506058	-0.5348642196226017	-1.589816368490329	-0.04092719987235443	-1.7913476108784234	-1.5852014989917143	-1.4695814101898474	0.7720250481244102	-1.7497839296724556	-0.3034308874170059	-1.325286302110062	-0.4156211925157476	-1.790759385499844	-1.0565735623870454	-0.33905645824881303	-2.4598380645150875	-2.0210734059521167	-1.3814391206789542	0.16950098205311964	-1.5350412120361325	0.16097281287270196	-0.5018458962429394	0.7678313453930821	-1.1363384772563185	-1.2566106606406033	-2.2168810099308196	-0.4696093201056392	-1.7661355836964068	-1.9910114112398865
-2.723255499442963	-0.9676656274522065	-1.5501029567958569	-1.417388297146915	-1.7287138188691467	-0.9849446061651532	-2.4651240941453287	-1.8248259379438572	-1.2379963801263494	-0.7993900622534784	-1.8132630124104576	-1.1207654977397057	-1.3888657456101854	0.5983044560597265	-0.9783092382553453	-0.6283297654718212	-1.7227226995295202	-2.55971490251339	-0.2583969467258938	-0.9699475857833664	-2.183383926496118	-0.8180906965041115	-0.9136297053731025	-1.3875191607590052	0.26296734284547035	-1.4287913140023845	-1.2085545337990466	-1.4717987325594009	-0.7228147093252669	-1.9491824803161761	-0.024304668049516736	-1.37857524827589	-0.6627877670224573	-1.8402892231469403	-1.7838520283937072	-0.03280710273160146	-1.3477043854706543	-1.5061127827473368	-1.6019838773689778	-1.235558000024199	-2.2549425508762897	-0.0528485392933809	-1.5445143894875473	-0.6565476401289786	-1.6546992906925873	-2.7178417628426015	-1.77565632700291	-1.635357746017917	-1.8825813314598416	-2.445364985843189
-1.9898264361906282	0.195728128927219	-3.1474523126722085	-1.6462708108453106	-0.2849280968042557	-1.0487879198874241	-1.2026493895456964	-2.20570560052179	-2.1493590987977975	-1.6674185767183012	-2.117170193383658	-0.9211347880569195	-1.3258760256371178	0.4467862860156672	0.17555928444563906	-1.1307484398621477	-0.6956426618205929	-3.1268480002253227	-1.9647430789437184	0.5395303508395075	-2.0910137004820806	0.11293809199430105	-1.56837093878429	-0.5119337969973173	-0.08413855692087786	-1.1035865031658503	-0.48814816930017224	-0.9354424439079367	-2.2684038113221425	-1.9121002212975913	-0.6968514476291997	-0.5774015040300825	-1.2416210196964093	-0.9114942853018192	-1.5776488337224628	-0.4241815426986332	0.3417265444804192	-0.7892566476049073	-0.6737436428093071	-2.322241112622558	-2.3952090453553763	-0.503966995011918	-1.6554177283023805	-1.812006634201367	-1.661469378584323	-3.0094347315128793	-0.573432941436812	-1.8221322945175824	-1.3008108081823193	-1.8966666028353534
-0.4173337296289396	0.39274509503563193	-3.293937692379101	-0.9645602845331305	1.1235913020421138	-1.388911681756525	0.35715636881862484	-1.8079587153145138	-2.53192397483317	-1.884943728568429	-2.007468315217273	-1.1500137586975758	-1.3902415616133852	0.3097306423513029	1.0159584580596006	-0.9703609108164171	0.2923231717067286	-2.6943647618093096	-2.389126340643484	1.5550605125422834	-1.9940471965770719	0.8782648667750463	-1.916317822642001	0.34074116201940774	-0.371488248907614	-0.8237809152750142	-0.0934513838442365	-0.3340985293307462	-2.5820379836009826	-1.6622102329316932	-1.404647487249934	0.28145167951825656	-1.6910493556468846	0.11534190127644127	-0.8645699620310783	-1.4234921107610448	1.570725033486189	-0.64341633901458	0.4396623908809983	-2.068152555337533	-1.9170718991174356	-1.264567555832864	-0.712993949832868	-2.182121386193275	-1.0963812225146854	-2.0837591432795977	0.4248617367327582	-1.107470701523413	-0.4519130176747895	-0.8490074819654426
0.6643064379913662	-0.5884641025484001	-2.2761407794880264	0.20000171865699312	1.1509859847120643	-1.755960912931764	0.9496161625784574	-1.2243918156587639	-2.366756825292391	-1.4850218382047584	-2.271400681485417	-1.6177057237795256	-1.601662498203111	-0.17451080056919163	1.1041813647626577	-0.7334920492201058	0.607684752746572	-1.9976529675006194	-1.1698259992750017	1.2214052820043404	-1.720894938320932	0.5988407031664245	-1.673492828751861	0.5006450018230596	-0.26526282026271897	-0.37578947181003775	-0.4893924492922419	-0.0741030141881833	-1.75523282023237	-1.468182717839368	-1.095149716765991	0.6152554051602026	-1.4177036334643474	0.43200305387225213	-0.378710026875654	-2.228060928395609	1.6507275003536375	-0.9494240839926771	0.4349902682396438	-0.8770987560927959	-1.080381762135373	-1.787280487424594	0.2693381992390811	-2.1600922625115873	-0.311925951310779	-1.1142358617847072	0.5980283759930529	-0.5057995381204389	0.016810502276086936	-0.22539637791753353
0.5281985305902399	-1.496666186018425	-1.3700688768854372	0.9749373458834262	-0.2024563029913982	-1.7898997076196992	0.23938153117641808	-0.8793823565867253	-1.9429152849808773	-1.0270381221606337	-2.902434838390759	-1.9182213329237208	-1.734006414093272	-1.0320595643947545	1.0045749708114	-1.070680265323038	0.31960535682202623	-1.8076648661273855	0.4634221623446449	0.08984151071121041	-1.136841169004687	-0.5942582644253316	-1.1438696895505125	-0.03500988352636434	-0.3467481889855134	0.12922432849092774	-1.468638202988321	-0.21275784222345462	-0.9368774219374426	-1.4745147979342463	0.04520283455707148	0.4480350049961279	-0.4114763705035188	0.013103237202187373	-0.38387406046257405	-2.1251869739069646	0.7502838275820017	-0.9862340565066796	-0.7641454502987399	-0.12347547610883854	-0.3037734636789888	-1.4482422518968752	0.32110252583088394	-2.377096602023359	0.1447940075598361	-1.0508581148011418	0.16745857985199067	-0.7878589767727577	-0.05872967210794972	-0.36396641200031027
-0.5226270241522567	-1.0575472675850228	-1.1784903689959019	0.7877915858420241	-1.7994269611266782	-1.4255519443065465	-0.9666889356282885	-0.5985734052066055	-1.5325018538461632	-1.0326485309298579	-2.9657088089073724	-1.7412974492860278	-1.5969650381461105	-1.748658074571561	1.2186761278656306	-1.8060278899860074	-0.1464946636631636	-2.0241257765601017	1.1362469342153527	-0.6205062695290141	-0.46913133606396734	-1.6437319083511708	-0.8043639535540233	-0.6911923508243926	-1.244572053524728	0.2509549872885385	-2.2876049883149547	-0.5491132497850881	-0.7924144369243548	-1.4877333121452236	0.7068102704908283	0.07511693873536941	0.4993557104776831	-0.5917417452210203	-0.5143958305117236	-1.3104138271460661	-0.3336306842560732	-0.4524381204381583	-1.8261433830157732	-0.49385692876181153	0.13068831978515005	-0.4536206807402835	-0.3840725414113321	-2.7482530454608045	-0.04869185613693596	-1.5142642334520473	-0.27936071086685693	-1.6041615193200507	-0.16170166504253702	-0.7093813493295095
-1.6365225565747903	0.4097216604543028	-1.0177641766959256	-0.12231069978341637	-2.5988812671118655	-0.9392243841381265	-1.6281697123663164	-0.04744982338772787	-1.2013734906022762	-1.5038834741748832	-1.7648898807350248	-1.0998905178804896	-1.306254378773061	-1.7057019204805681	1.2986630915455737	-2.0454306276972427	-0.5278031642194959	-1.8881430918065376	0.7519025739209483	-0.416181105152449	-0.07396352293849394	-1.7387084372378208	-0.7698295574864341	-0.9485341819081385	-2.549695471620593	-0.22102715578987567	-2.3370604940744246	-0.8603456856080971	-0.7872767995826934	-1.239267039318859	-0.05536809452789343	-0.37083369065645094	0.3579597452826234	-0.997975952949616	-0.3217322240319184	-0.7561184309922022	-0.9517160428082961	0.07516556930112041	-1.5625329378890642	-1.1990869439647296	0.22327273079082416	0.14357171494952006	-0.8176782858329283	-2.516203295957406	-0.7237901704294032	-1.405631251082287	-0.5505283523952408	-1.9796925277293833	0.28186975834186334	-0.5543187188605353
-2.136402556902909	1.1716736668319834	-0.10219909891590395	-0.910777465571023	-2.4658801155400933	-0.6475671683843656	-1.4333367250212625	0.6219157991186086	-0.9127862478077534	-1.959059064967025	0.10196763527959876	-0.36239330677914794	-1.2060160204688772	-0.7876924585881445	0.4276293768105881	-1.2062760652208848	-0.7496619071419633	-1.048963555043604	0.26481070904293946	0.07608716782763542	0.007393749973373678	-1.1858419021765674	-0.7616902289907933	-0.7483644831874829	-3.0465406513978013	-0.9122485789168505	-1.6774881158669321	-0.9623444086283514	-0.15906910319751177	-0.7662841496679952	-1.6976927948651546	-0.8881898945592567	-0.8592177866832099	-1.2896961858465876	0.17741518986156185	-1.1482537948183136	-1.1369016912412682	-0.16627221705743594	-0.3516659365571226	-1.0492707769062488	0.11091094805322194	-0.4273271924371632	-0.3666648499915412	-1.2750742399150763	-1.3596051368744573	-0.40514532665723313	-0.9084937554779766	-1.527443875111762	1.1245654770268365	0.09055603924317632
-1.833691175012843	0.01768021843001641	1.1269090022703732	-0.8768393937103773	-1.8540458931321624	-0.6316514022513053	-0.8479410610740926	0.8399325129616966	-0.6778006671073992	-1.8906332824156005	1.1936013156385483	-0.01922006199822854	-1.472015302657049	0.4670600428230791	-1.2841047933023946	0.25541997562140234	-0.6547734296512396	-0.119837058588793	0.30323581867210536	0.05643232706243943	0.05966243791187593	-0.900534126617757	-0.5260916083576875	-0.3021426500858724	-2.103164478202077	-1.2224998927753223	-0.8924646732109418	-0.6653764368388283	0.8181914333891145	-0.3897832098011163	-2.7267525259180414	-1.3085856205041313	-2.045652984965905	-1.6019831897529564	0.5723469650114066	-2.0469954728579265	-1.3553679601721706	-1.129580200954108	0.35174643543923945	-0.02568175143546309	-0.1682247443065769	-1.6466775273850771	0.4784162953221654	0.3270448815122452	-1.5179342547224244	0.578817982210393	-1.447793543320254	-0.8558626488637232	1.5196838646684734	0.5482682448768915
-0.9155610365498033	-2.2314011139326952	1.3769857805208239	-0.06408386298479507	-1.0604341003924451	-0.7583217248341729	-0.4162500208974088	0.3629100368757931	-0.5256347996744534	-1.197891216294981	0.75874187492319	-0.2887848154554242	-1.8182664921042075	1.2855822814243814	-2.595397836366535	1.2955352331976213	-0.06771977257205754	0.00929904127944228	0.4737810383950225	-0.4518765555123195	0.24644913819406442	-1.168171338057419	-0.14520420356292418	0.27016338414038105	-0.5101036684973913	-0.9700289112451053	-0.4605031764539307	0.08498112315571385	1.0459675992611421	-0.31913553566348407	-2.2776519270719087	-1.2917376692238614	-2.017997388068372	-1.6960168132547566	0.5904855930877653	-2.3048940443617996	-1.8091408360652257	-1.8982909502826324	-0.16111358953811045	0.6541774396486127	-0.7011136949969606	-2.137422283975381	0.7871649269198969	1.1336912198424127	-1.1741054710020578	0.5622899650360491	-1.7582501979010257	-0.7143443666153179	0.8419529494707234	0.3397505803754048
0.23577820125267132	-3.474676367894206	0.1680547033152993	0.840005611210284	-0.0640328058963449	-0.8895693684616078	-0.22580156211166136	-0.28146699344032866	-0.40186367241334087	-0.24422105075834988	-0.45056039904736017	-0.8908741156695764	-1.6829548049216614	1.2256358207675384	-2.4565148198618076	1.3771083910201924	0.7940754725289914	-0.7413442275004278	0.12941736901518555	-0.7791263211516345	0.343387205449389	-1.274171813004171	0.09917508876170358	0.9371148959479653	0.344167911521476	-0.516890383814395	-0.34921731090872865	0.9501380358122711	0.07801761052747308	-0.4027890146574928	-0.957916818273229	-0.6965587450540415	-0.7534995924257981	-1.2084565968667393	0.4193335305110254	-1.3599191715804746	-2.1192149464983223	-1.673879221994715	-0.9753238938979124	0.08346626176796797	-1.4881803424572557	-1.1863430660348038	0.31252703128826664	0.6611374059379829	-0.635552021332944	-0.2685944250744278	-1.4219177896862218	-1.0256846075933908	-0.4874364302679004	-0.2306949377221157
1.1420374919890246	-2.5789478750722377	-1.3843239765547544	1.1799725131194976	1.0225558158540717	-0.9858477986378598	-0.0379244414554483	-0.28869797716206885	-0.2066256726154739	0.4479673470132553	-1.0588122470362638	-1.2591839541164638	-0.7766498049625498	0.4320143467602681	-1.2610073614522066	0.9404259267232709	1.2694688161430567	-1.5096154841201739	-0.5671717994158236	-0.5934749010477427	0.06387684644202946	-0.5014123720990348	0.08340782465415228	1.5013284427462799	0.03287853364306413	-0.24698547077804142	-0.2133230581283801	1.286575728812514	-1.0764511091780506	-0.3301458656489597	-0.08151556801825005	0.1683429064683415	0.5763030975841155	-0.25483073073720436	0.4624322972741863	0.07349588656917162	-1.7395552469552265	-0.652206755935715	-0.7263295477740487	-1.1062283431093338	-2.266842834946738	0.4045623050265966	-0.2822285302612171	-0.45240758471925857	-0.1638434775895725	-0.813878206356122	-0.6719300433164164	-1.0408222247258612	-1.2839982712732052	-0.46237537634450193
1.3941804593939047	-0.5634705386296036	-1.7619585855891031	0.9111687505592126	1.7080193968598267	-1.0134964285848167	0.2836973805869251	0.5301920440156682	0.07919731597413672	0.5745237144931685	-0.5747651746414325	-1.0495382242887472	0.5460940142160212	-0.5263136914816392	-0.4257100178718146	0.7700494303727436	0.9133981701327173	-1.4670566205481823	-0.7628687771195583	-0.31636663127081305	-0.44152638918185944	0.7827526322642245	-0.025908323979727855	1.6318424854177782	-0.48149120695496644	-0.10060816294721521	0.1412091605273629	0.7330691435809258	-0.9741926216515608	0.0058837079137633655	-0.24271281262813188	0.7859044076188084	0.8448893016469476	0.5123244430276779	0.86544662760443	0.76722512260048	-0.586846828046465	0.23071314065073695	0.6495517858710569	-1.3863950515449024	-2.6126077874165152	1.206715354863859	-0.25832175339482244	-1.1786904004416385	0.2661426176911347	-0.45810041050537065	-0.2202155428722793	-0.3647894573555898	-0.7993920090790835	-0.0871278906596085
0.9248817666291623	0.6315161215112804	-0.7786741960108822	0.5409316351323048	1.5363615680779203	-0.8595159054359104	0.6380788950252633	1.5206292295764332	0.40748719663291855	0.214163353766087	0.25593630210916996	-0.446089632224891	1.5021502141126468	-1.054710622534275	-0.7667744204791058	1.0775620965383843	0.1527013661263778	-0.6823546131312606	-0.05437556805845635	-0.43380009338952097	-0.6304038859826265	1.3884401280807663	0.002739194838378889	1.279144503184595	-0.07051473442569191	0.22959868389652754	0.5943384091527435	-0.3001832409630319	0.5747467659705955	0.45141311763325126	-0.8250216047400178	0.8981254565286031	0.09600655021631968	0.6051900846461931	1.3791115842310886	0.3419148480827226	0.8373657827441066	0.35233844976157436	1.7865160836409237	-0.09590767531219703	-2.2433975282384995	0.7908569492548372	0.39093982505491315	-1.0925893274593592	0.8035267029528673	0.1999235878989302	-0.3594094322893426	0.5017132208689701	0.45880770899099915	0.4870357705347401
0.12320391799085892	0.32474709691439674	0.29248497772463133	0.5538177462448121	0.6365579868778678	-0.44027513002052127	0.8978952352530265	1.8742648411109835	0.8114314642436442	-0.28398569630056647	0.5593760978813094	0.06273686544144332	1.5213021008629064	-0.9076033005007779	-1.6359240760027205	1.35671496512112	-0.029592697943808303	0.14864285645518868	0.8856639583969831	-0.7017040571313917	-0.19095095637833653	0.6609961766951572	0.17374948142108948	0.8896551767864834	1.1572022023133988	0.7311085598884189	0.9420752106565009	-0.9482110967662297	2.2006047375147495	0.8649676162541552	-0.8677286543961282	0.6575862178898657	-0.6724855243906345	0.30992803668993074	1.677841753164786	-0.36728028055369033	1.9031327926750592	0.01178674955205959	1.5286507466276316	1.7663868842061101	-1.2316461701444712	0.14392776953824304	1.0588582409034997	-0.5559821077547683	1.3856383341073668	0.20179528782443323	-0.5146102881296403	0.7886014262309351	1.248612834780995	0.743535454631967
-0.43360038392562866	-0.3118699302443188	0.32798961801203685	0.9380040957026081	-0.33934234670499064	0.11833057998817255	1.0610256888799274	1.3943071459734004	1.3981122660576757	-0.540684188426331	0.4211779751470917	0.20060893496668594	0.7293011113951903	-0.3155568319225036	-1.8063307107400313	1.0636230915731804	0.7776471394550747	0.6555652925594656	1.0549226094996853	-0.41710755073957806	0.5218978938101243	-0.7125310811524561	0.2558468980558232	0.9653927560719805	1.9514488688154967	0.9385674909847038	1.1166947496636228	-0.8073836239190476	2.440976138271703	1.3126556998876842	-0.17582413693707766	0.34588907339886227	-0.702273750998191	0.36419544394880404	1.7130806291921474	-0.3572181265310929	2.304706861276439	-0.0580113631680577	0.27379232701186706	2.608379804697527	0.058322440056353834	0.35501632789242205	1.247598655893486	-0.10773999288436883	1.6968119465958433	-0.45944012656082184	0.05484624596712237	0.4149042911672739	0.921535893155057	0.6448028787369251
-0.42991228245095015	0.16707361813019475	-0.3318612945716607	1.2599381568658512	-0.8372518966883076	0.5259895427606973	1.1376023965638131	0.4916003362248571	2.0723582964435647	-0.3335805716443361	0.6053384234276521	0.15404868880317082	-0.15786710758032882	0.24350968611365806	-0.9355381621745967	0.23388217911466583	1.7875566851694713	1.1512966522476349	0.30537819294153873	0.5174925994193664	0.8355476332867241	-1.4219639263170756	0.08299749377903154	1.3985311357908738	1.390459296776602	0.49301067839607	1.120826369313994	-0.37909993517640594	1.2579942356571165	1.9127019696353764	0.5896001433870294	0.06882581337718578	-0.1944572929884042	1.0275341235260218	1.6803077916308293	0.3730684499632134	2.0648034260175545	0.39648399133924883	-0.6170368823782724	1.8686678856144034	1.2088421673201932	1.1750720845395106	0.94139488551879	0.07605037738034855	1.5313439616268154	-0.7665600398211007	1.2115376490207266	0.05221692334185297	0.06642238141515824	0.5077354433076323
0.010305666867000894	1.7073482800944748	-0.45328948768771465	1.1286745881478895	-0.8159368342394212	0.6457018247258708	1.0249454326639962	-0.407414499216066	2.359692547034264	0.3255349240249918	1.3726941730261022	0.31265672376309406	-0.40745200979957774	0.4763540640086952	0.17195309719758084	-0.637139085207415	1.7815702670989906	1.9762689103218825	-0.5266039184040924	1.1791386933691725	0.5269347569778685	-0.8890419408047181	-0.1566200757170441	1.460551697172044	-0.01206753564560504	-0.2739440531803165	0.8914197657576493	-0.4023374935953695	-0.10135229470304036	2.547147036153208	0.8190078714402774	-0.21360699116205947	0.19270659501633666	1.6981896403228665	1.670378925425393	0.9462555014400686	1.2988635590148885	0.9195025419958281	-0.5151349722499547	0.384451483836803	1.940860702396042	1.2675141704591302	0.32403877750113513	0.1304677954728139	1.1164826287479472	0.054526946020614954	1.92494193290047	0.2537619667537366	-0.26100282467022473	0.4274806669591847
0.5698438832374353	2.8731024252964383	0.4580628545045163	0.5289414376608447	-0.5101341824760109	0.7283675929938311	0.6354648282405596	-1.1833035931718845	1.7486024295374	1.1831911326089213	2.009930664127472	0.8299317376824884	0.19886452307543115	0.5064099644049793	0.6659988171007012	-1.1635969429622517	0.4961303291103468	2.7890218690143125	-0.670643900453632	0.5957590059414667	0.09208987196123322	0.32398623449377756	0.0079289966977806	0.608736745846077	-0.8272443279868272	-0.5140288263855045	0.4142934331742468	-0.817346738592287	-0.5821306259589557	2.843927448035518	0.699126661676204	-0.45805055804191314	0.2755561553915375	1.6019729695497964	1.4578596654512674	0.8194597772486131	0.19447580592031338	1.0001032456688113	-0.15061115917795997	-0.6918229091969518	2.1591830397656113	-0.07501690198503275	-0.5557881352072206	0.19052687266403068	0.9234947595348816	1.5156168964971928	1.4290375142206617	0.7935486223545068	0.19823063541834093	0.10375479072893065
1.0681476677396273	2.571333048776248	1.5602601138897656	-0.26145208528730957	0.020589914461754278	1.1981516477193386	0.11784019744786144	-1.7400172724084773	0.3413190989721253	1.8121522796634324	1.7118634825049457	1.4933575589171948	1.2783836434878584	0.6246581014627941	0.6100196167638106	-1.341787728289937	-1.0011229203730434	2.838577058640574	-0.2992963425580476	-0.9438320242443259	0.18365500464155782	1.3650801275029059	0.8804338146123817	-0.791036052394931	-0.21388097906319578	0.2944239893447982	-0.03836718088542098	-0.6993209708311467	-0.3287175316891109	2.493528300417634	0.9218218685086335	-0.4866651709205007	0.48050561509715206	0.740309022045422	0.7211140263402323	0.5203426179124861	-0.8032373027921497	0.734399527652246	-0.4431867936886905	-0.9967877842827318	1.9171828490562077	-1.825170834524268	-1.6244417067873713	0.3229737805024676	1.1157052012394117	2.356218744989419	0.1778167527246853	1.0329363936673261	0.6615070693638957	-0.6484761717694059
1.4867243293757635	1.2329571989049106	1.7942219182491537	-0.9612247860085047	0.8783162790926164	2.123687672561248	-0.19193643946210032	-1.7124763294557568	-0.9663484417331641	1.8257655735118692	0.6727378308588634	1.9809954697154784	2.187385197400729	0.8093850108008216	0.6531889723332343	-1.297998624051621	-1.4530850853866097	1.9316460041959473	-0.16941097460064847	-1.8985892087634324	0.8774450411152729	1.991176769865699	2.1577390957869547	-1.7381333033923505	1.290988768420919	1.7348441868919877	0.0031311328506685478	0.6053811700710724	-0.18163758861785767	1.5573396862336257	1.756028491578553	-0.1969582933169176	1.0973366631884625	-0.06696287784142657	-0.5133949637309306	0.950684680078072	-1.070158375891749	0.6771801377916274	-1.1332520066523244	-0.912458410815505	1.3839149522091023	-2.1715765771981803	-2.428758538749611	0.6366929229593419	1.3105934922852867	1.9370915338273642	-0.6107369784501087	0.782849182905687	0.36582169612335425	-1.3901992961542189
1.7499146057417883	0.14281777879644345	1.2009789912307423	-1.41770309860558	1.8794887110270087	2.9669068811035837	-0.10310641474332145	-0.7869345921986204	-1.1953679321636688	1.195097097900992	-0.05091864254091514	2.1444417628961716	2.4611835901620442	0.6313614672057243	1.0266150559855012	-0.9917214096763082	-0.7664714575996115	0.8294298059322026	-0.5765240052306646	-1.0141860023213858	1.608939335451324	2.4437737327464606	2.9816700032501076	-1.6181515380377247	2.4491855478489413	2.7538917966156924	0.7087859878620449	2.4608530324223357	-0.5064448683707525	0.44391069495193725	2.609506026203643	0.25957162894901675	1.732586401816506	-0.10624747433867479	-1.699131929612742	2.124985975854775	-0.33559939182150533	1.1086675531851982	-1.0304519366879414	-0.7627367901509172	0.8056282272375891	-0.5358837981604275	-2.279432876484344	1.1908309887462991	1.0297899236545178	0.8777917737563615	-0.31388517759434836	0.5266799787007685	-0.38379611848303663	-1.3183539495125487
1.6507742002807515	-0.06624970922515169	0.7587583599998183	-1.5248747993977654	2.3838577826111766	2.9983368724612083	0.22192175092144983	0.6845192841133945	-0.2645350586208182	0.39307499665493684	0.21873129486403278	2.0165547228001497	2.0456504428819384	-0.20996496848692858	1.266197103341105	-0.3281355075835239	-0.0006332808600787015	0.47601027030757415	-0.9913135965546716	1.23810190246944	1.7961040717387093	2.702023303599732	2.5744471809151412	-0.8008729776216499	2.552555158845577	2.576599645296287	1.5976591398412467	3.3723032564796265	-0.839199579878445	-0.3992150914048034	2.5994755607403945	0.5716804946473896	1.735832929926234	0.4533985608501924	-2.129038199926364	2.9597139992696064	0.8603296988555708	1.6479987994300083	0.41362506203849364	-0.42983407109938115	0.4196626619762847	1.6704980595115648	-0.9392830867421941	1.7428149135532973	0.34651797688924146	0.2637895056448362	0.46799244954609615	0.7444219453820041	-0.520561305793473	-0.11828114676818172
1.0791964578026068	0.11973433943605684	1.0374299789930734	-1.1856558446870844	1.8119565690978707	2.0311702056663523	0.4691357213385005	1.6882752877163265	0.8512711834839042	0.09011995840081839	0.9670285349505835	1.648805366613763	1.234429029081615	-1.29074687811454	0.960140779522833	0.5093305256619702	-0.054743127443335184	0.9400447241086711	-0.7865313929185952	2.9709378188728484	1.386239254950583	2.3001639602970863	0.9623966311975513	-0.14317114504806328	1.8595533873567134	1.324690721597648	1.8790944945762647	2.5090781191469986	-0.6280513757832733	-0.7713580681835993	1.487472892627448	0.5211207425696524	1.0478475487478076	0.8354224418555248	-1.5526691109121205	2.45084047810732	1.464092164748909	1.6818437312786827	2.2141029398921837	0.23162902186565068	0.3449720543786625	2.480072624459493	0.9230051400458916	1.8193248435628104	-0.10917211617969226	0.4504313010098472	0.7474586710045539	1.247725403071384	0.4295142264446259	1.5566643466098762
0.2455402262149035	0.031188638195451594	1.4606216349216512	-0.4690556433257189	0.34159629434966826	0.68623918518597	0.5340961446965047	1.4245725457861076	1.070959346944944	0.5401411125608129	1.1034169871859596	1.0682768016313824	0.42513421980134136	-1.6334396872507702	0.4146229201395162	1.0447372206236325	-0.6573060386022522	1.3528436016478802	-0.05320479648755118	2.6915771312055314	0.7554830887827955	1.0113100315235128	-0.9099802215179658	-0.03940656804150538	0.998466416024656	-0.1882797736303688	1.2403493072359186	0.5997172895086604	0.011998957003872608	-0.7701290011110729	-0.04401692421249078	0.1206850512300362	0.34486904384455075	0.5851347373336362	-0.4733663059905098	0.8564508186617346	0.8580864356891635	1.074163597758051	2.8073935373548142	0.9360568538888832	0.5285168171363244	1.4107271797143084	2.162853726407594	1.2431512366884863	0.09319281397334413	0.8377218816913308	0.37691441519686486	1.3945807305075613	1.592103893925723	2.581612707087086
-0.4477545774916282	-0.2583392012594058	1.1020256180405377	0.25518204252323246	-1.0744786798959518	-0.1600676430075539	0.5732357765403566	0.1593877860035067	0.29411418817038637	1.24613384776865	0.2464107116975868	0.3950972978823857	-0.12253469811297804	-0.6694447107516922	0.29979436346738625	0.9400928929557425	-0.8266409496302457	0.9280782833989452	0.5339718541753694	0.7189641714812202	0.21725265179244244	-0.5756987006903861	-1.881938139357196	-0.15148755088609167	0.25441459567585006	-1.1632588568681257	0.20722314103904624	-0.8393677667458272	0.4682798023838263	-0.6444148692517506	-1.032568850624206	-0.43900475983554105	0.2639300799428939	0.012293801020710312	0.2095894205758412	-0.5311875426177219	-0.4859910289772538	0.3141766025922229	1.7343847884089116	1.1794269938306035	0.7873605315390099	-0.14951413782119338	2.127755695602077	0.50427094387884	0.5442630116035593	0.718170821710377	0.14884833192846936	0.9021014827370418	1.592797149974063	2.345433945273667
-0.7757583100830246	-0.20800536371093947	-0.05979847425204786	0.5092188544422318	-1.5091035470021334	-0.1991463132410339	0.6922068933263487	-0.97152165048565	-0.5601886055980052	1.3651712108363896	-0.8659608994338458	-0.12418225780948032	-0.3837810879719783	1.0067251745593797	0.7607952520453493	0.38072464028499514	-0.14742413034848628	-0.15028541329588843	0.5583987855062974	-1.2305063123927746	-0.21259561997221005	-1.4773406198444805	-1.5119141213814298	-0.034552848919847313	-0.4591378800557035	-1.329982437187357	-0.39028545739146503	-1.0411259235172299	0.3940677287077746	-0.601957865384194	-1.081136433030118	-0.9002346815460526	0.6765734239729296	-0.30445023762139606	-0.048426976551761605	-0.7566179433402535	-1.4154695944504019	-0.03666452151293584	0.07635499095566083	0.8340615322396384	0.9097096961823138	-0.5604532261544254	1.1693820625414697	0.3543943031755716	0.3439092751747029	0.08282620560400415	0.697903118156086	0.2176627503617443	0.10250148506986266	1.2108010521253516
-0.8527412403123488	0.2509524761764143	-1.044661835764035	0.14653450785297611	-0.8780866582912564	0.0895652734866878	0.7201382511054982	-1.073385005669186	-0.5943325893824146	0.5596144493028979	-1.263877442015391	-0.30651044376247905	-0.4857781818323655	2.0453565170850534	1.197189320837174	-0.07789192634985341	0.7280065751404177	-0.9875854107627745	0.2944140727688815	-1.7449527646917937	-0.601814799857945	-1.3076089541257983	-0.3848591190013397	0.2383652816070712	-1.1500017289043936	-0.9359791044459544	-0.278723500733999	-0.5525786845642826	0.05562428607979597	-0.6852470377903218	-0.5705114303596764	-1.0248024177535908	0.9013705389761879	-0.23172382698600155	-0.9604531092718475	-0.12170704829902511	-1.2107488681564103	0.07577374571984742	-0.7834893958819165	0.3061023343121181	0.7572871709583038	0.3429677049379222	0.19738539551350487	0.945045826486604	-0.8336605597016656	-0.4950414352366596	1.6205883776357641	-0.015529395637477308	-1.7087915504958155	0.051032220186476726
-0.8931616389765119	0.5068909987520148	-1.022016280086693	-0.43736128512971517	0.06560174374063897	0.04055614706881495	0.4137833202462917	-0.3168147963085378	0.12158919753193796	-0.5881600513716635	-0.8018345905134118	-0.2354642481869566	-0.5395774612059031	1.621817560844657	1.0058143183276553	-0.0661438051460008	0.9009532244215852	-1.003816034466013	0.23638374004467355	-0.8995862491580839	-0.8549549169796122	-0.6335607179722026	0.4842280624142362	0.24786795687686852	-1.5535189771553362	-0.4146721614017814	0.0480755900106381	-0.33121176887948384	-0.09173556794569848	-0.7699862044129703	-0.14743191227209074	-0.7089049756538475	0.5479819431055336	-0.12409337815623374	-1.6662507365833685	0.3327919444300694	-0.24819065157038234	0.23431117912527227	-0.5491055961691137	0.04908477691264691	0.3377654876181609	1.2939619167909133	-0.19209309391800236	1.5430703286018832	-2.1897323626170158	-0.5878151758929268	1.9090662528835052	0.2761479039996336	-2.35970238181	-0.5512941245672129
-0.9016002978393379	0.09170019331479216	-0.24524214123646884	-0.6429377965320136	0.5061032299486745	-0.4653583387984913	-0.15880662134262102	0.3931381743451108	0.7235992343225298	-1.1213496878016083	-0.1683781276513932	-0.1860190248171964	-0.5447097230054786	0.2470434151464161	0.3159097325648819	0.25825615089050796	0.28413318712735725	-0.49136650117412956	0.4276311422715031	0.14580357803119517	-0.8111658596367362	-0.2721352862538798	0.5448804676261361	-0.11765196774264242	-1.434915203223863	-0.08756525761046083	-0.016623149270934955	-0.6044290120388002	0.03874192193807404	-0.6936590020897226	-0.11154001805648582	-0.10878117166131383	-0.0681273652288785	-0.25143206900210047	-1.5129001391436265	0.056993429601081565	0.47106623839942385	0.08422896656761938	-0.023289520839467587	0.0792791748205196	-0.1798525511878163	1.1670809952338055	-0.10593136968261503	1.2871565392585733	-2.5189715610089998	-0.3235789193587687	1.136216680964729	0.5396933818952935	-1.5443305409269603	-0.6272883336852298
[truncated: 72 more columns]
