# Supplementary material for: Diagnosis of autism spectrum disorder based on functional brain networks and machine learning
Source: Sci Rep. 2023 May 18;13:8072. doi: 10.1038/s41598-023-34650-6 (PMC10195805; doi:10.1038/s41598-023-34650-6)
Supplement: Supplementary file 1 — Supplementary Information. [file 41598_2023_34650_MOESM1_ESM.zip › matrices-bold-time-series/ASD/ASD141.csv]

0.026471091534172184	-0.42705509465068	0.28344256112783994	0.7976279127146378	-0.027282910601663445	-0.3025853221219464	1.1600143216541325	0.10436952657260938	0.290963474834817	0.3393905923378238	0.49963516977943545	0.09999085854424242	-0.0008980200560828079	-0.11813924907390333	0.6482190144793712	-0.036884727730815164	0.7275975203013519	1.0609268647039065	0.21597922686638588	0.1691790234066989	-0.12995620300421884	0.0904304514183855	-0.7400276003839533	0.14922200966125715	0.4566577920578947	-0.07151336816896839	-0.20266340975026856	-0.655541514283883	0.08914785330402546	0.06470451256707581	-0.004375418594724744	-0.07463481317851603	-0.05059108840338509	0.6722626350974134	0.0694871021957978	-0.4651440986658341	0.938037897223432	0.3606905572523849	0.25308847757717196	-0.5503276357095337	0.1597161457828651	0.016874265297252902	0.17493789348200023	0.36757840355838156	-0.34675126150395785	0.23696011314043988	0.7397850265843964	0.32403485366207513	0.11150914644458185	0.24867719030317972
-0.19275134678188705	-0.2998144281254978	-0.1294825695676183	0.7646248571350885	-0.0352722590780391	-0.43283346725968774	0.833991783934066	0.33986965695479454	0.8406641582432385	0.34485740968027134	0.6940174173759264	0.5159099242967294	0.47187414745994954	-0.8989314229511706	0.7061050042319645	-0.8935260762808307	1.1953951194565409	1.497995613116787	-0.6858703627910593	0.36827400416058753	0.06908269871415676	-0.4301603083680875	-0.3594163674195463	0.23913887892740465	0.27441922675741337	-0.36914498058388795	0.2055455300417558	-1.1139155807392904	-0.8013103609650554	0.13795860019358094	0.5299048849563497	0.018699915730153848	-0.5722113535947673	0.8754259461520205	0.19659142985156303	-0.5326724485123484	1.084312718820557	0.08084029959507229	-0.37988610560297986	-1.2228291118654062	-0.047770160212794885	0.11115527796662789	-0.29570926836587186	0.3165638411273086	0.19300377278934733	0.41583426794627293	0.8086826344698425	0.2443821638169371	-0.1684532287629659	-0.061371207265996736
0.11008239483765841	0.25847763771129184	-0.755428767041482	0.6779356567626353	0.6842613895226881	0.18258692005269228	0.2125456115864069	0.9757997016188225	1.1055224805286472	0.16972736726777382	0.605193036064852	0.7739033277246382	1.161035769794131	-1.2126415288271828	0.6437847799044797	-1.479776136412684	1.4043302561307052	1.3530774166444177	-0.8248490161258062	0.6566942939452568	0.36213438629870826	-0.5852797997246111	0.5251136353650805	0.736784349524987	0.16824191898839705	-0.023393610640782953	0.9981901501058336	-0.7374905618699421	-1.3468084820472468	0.5238192500130703	1.0690438628820689	0.489918432184876	-0.3457971481890561	1.0055131478880213	0.9141126200171732	0.0613859759319173	0.8156249338259359	0.3894238563449628	-0.9418149013359148	-0.7022778484172677	-0.1244092765142692	0.4062385892382655	-0.6129621097464629	0.2722876205049827	0.7940042160245211	0.5299358819421178	1.0778209692983927	0.1105676467469362	-0.23151534056645084	0.025710588846966597
1.0118748179690733	1.0668458211441105	-0.6393831409079814	0.7452842774385154	1.8163240334729962	1.5007966103295736	0.12470335902376309	1.7294088675838803	1.1296255053740205	0.055024550736051614	0.5146805108352818	1.0839330778896106	1.6737498153034882	-0.17843803260166854	0.6684997778179315	-1.0717804210351554	1.5021447808112136	1.0637560707818599	0.21621018363449596	1.012026080876067	0.9191772344426179	0.10491203359626393	1.5268372211073256	1.5367850728798664	0.6149449785405016	1.1019006055623048	1.940154026121671	0.47898394801541344	-0.6682822828148776	1.2099044894007465	1.5323242792880558	1.2106004615864148	0.6696474129443091	1.2754603710609793	2.119692824566946	1.44462315828174	0.7194998529459781	1.6191651152397775	-0.7598827112723795	0.9284285999648247	0.28485530803530573	1.0996793968070568	-0.2828726214089484	0.6290291254405541	1.0598361843222632	0.876697147438432	1.6457333131711107	0.2796684728674665	0.3687824696159976	0.7575115170038246
1.7290279269725668	1.7260322687161678	0.44919663200196314	0.8387499691558544	2.265116446556191	2.544279892397849	0.6253631152369546	1.9236776241901685	1.113873783822125	0.14595642889810928	0.6259307894621575	1.5191605360086344	1.5448195491356456	1.7754496870167438	0.8018198171427281	0.09534351807277368	1.5088717837993215	1.0529900985320293	1.4027234958953574	1.1611329518365077	1.5694498626479507	1.1879476981652506	2.0109598524464816	1.9369793250381178	1.3192092176767474	2.103194369398999	2.3658035989587107	1.675569830809191	0.7428712272272138	1.683812800526619	1.7390731024783028	1.5923155863475054	1.6344472624406363	1.4835355434492112	2.960977926610423	2.737635736875555	0.9515276689226081	2.844579538424866	0.04267437955640804	2.1431550702453395	1.0981226045482655	1.8625159782707557	0.4410878205562469	1.3377220246841406	0.899029784183543	1.4485902231376675	2.023561745201129	0.753476370971576	1.244697951989	1.5341335047046325
1.2462072133955322	1.849904150612533	1.540769939800176	0.5964204870929464	1.2472564051593646	2.207830960979171	0.8504490842262176	1.1210678689392286	1.041733382939097	0.26138069386297286	0.7967654116383625	1.737730201784012	0.5821947312293623	2.9649625376178013	0.7676507782648837	0.9253469178817779	1.0392167333456928	1.0647869477155048	1.332301585985085	0.7698318052211077	1.7897829202229443	1.6224716401222645	1.6036963148067727	1.180226428068921	1.3052287778347822	1.750422491308893	1.5564406957832746	1.8524512187399278	1.3815828801100278	1.301765622812735	1.316221981498274	1.0395928561873617	1.6661712359311969	1.1196837794467327	2.3964437594338106	2.55595756320551	0.9203840446810045	2.5839674315573213	0.6399645943476615	1.4687103163486765	1.6899771164594686	1.869861292729737	0.6930366689051288	1.766589476183174	0.44978516747965236	1.6902598302251914	1.4815838657900773	1.1183102414355643	1.3634411585465338	1.337579560751208
-0.5399275410793695	1.2381013545556487	1.4206880617464352	-0.13224992494832066	-0.7432559532680303	0.45434785924696475	0.08844321150223312	-0.32559072414578016	0.6515644132569458	0.03640367897181967	0.689771052611489	1.3145606726022243	-0.8367655229843594	2.061643924735166	0.23584201886213577	0.5983051586497582	-0.2701855447017397	0.4355040160203352	-0.11017464620116817	-0.13081913937271245	1.1983334294183157	0.9422097598182093	0.5663660428614654	-0.6792398650943379	0.05141642259961064	-0.1581434543745145	-0.488966232629082	0.8608573400937426	0.44237161457806207	-0.01867521365373546	0.059457626723853255	-0.4119434676816782	0.7384853957793078	0.0035415690132261208	0.2301699690366382	0.4350000650948367	0.05908652631588533	0.45674049850199894	0.4663403916900125	-0.8075039671757377	1.4030866263391284	0.6088756679923871	-0.05818183554779524	1.2754737341632572	-0.17570179610726006	1.032325436424549	-0.11708466231633484	0.9400859590913002	0.19040823301130455	-0.15409232398101638
-2.418563891672129	0.013891281691680137	0.0013809657918533373	-1.031628029709328	-2.25246357441875	-1.4351902596603314	-1.2542298018533933	-1.4530769461934785	-0.14249698905253325	-0.6095508768978442	0.19318449527717396	0.33949469950600863	-1.8385871248033854	-0.4088081905412723	-0.7797419564142403	-0.4785000675623702	-2.018486474679173	-0.9082984827845435	-1.5188971761934806	-0.9738093783813728	0.04754785920842105	-0.13975344290318184	-0.3687220635817277	-2.533577189850097	-1.5954335313750585	-2.2967808124736893	-2.6626696885915337	-0.4025508933013961	-1.1401931518945663	-1.5284670290741416	-1.5235652890997144	-1.9374979060722466	-0.34936945938420605	-1.3297320565082267	-2.4268009706780456	-2.303123971739927	-1.2555931509823146	-2.119169461440838	-0.11533868641856396	-2.725390394815621	0.2333749037308645	-1.3076452359876292	-1.2883876403555998	-0.04239204956239863	-0.8705998848659943	-0.30628459186161394	-1.9343041740139055	0.20647628285830308	-1.4825200865048946	-1.992930024767787
-2.836424692431611	-1.2755954574548938	-1.4822166716620413	-1.5759355751639208	-2.2307788343004415	-1.9980352962445431	-2.0400671454025807	-1.5298050026173817	-0.9379763400968791	-1.1917551904378327	-0.3744135994402522	-0.5138946415843011	-1.6500517360644296	-2.440380124019976	-1.7850981976428726	-1.052423775517376	-3.025070600540738	-2.011755519963675	-1.5003135679614164	-1.0614503880813586	-0.8938573546854847	-0.5152410997806204	-0.6024659481513429	-3.05229915837198	-2.018263404744496	-2.9221535844695086	-3.4200058321067774	-0.8699057925085873	-1.6753992516020064	-2.200831671501017	-2.2859847748567645	-2.5201135152334326	-0.8314360940276632	-2.0482674823315454	-3.9079760832042534	-3.4769320627260063	-1.8924891056904654	-3.1958699676718796	-0.2841092649783169	-2.598945005099667	-1.0482677816422787	-2.4098030813762015	-1.8167535252166687	-1.3070566861811346	-1.3000177309065302	-1.283577884337471	-2.7978225753302084	-0.6353472011443142	-2.137605819941661	-2.720261431204569
-1.3901562851000542	-1.834002447876558	-1.724099499583208	-1.5160131329674342	-1.007749822188711	-1.016802917706443	-1.7000272192304253	-0.7532077761983479	-1.1556806256872298	-1.0245321873002085	-0.5549526800894138	-0.667821415621112	-0.3441374749236725	-2.5091613574202443	-2.1331928275448835	-0.405440042418644	-2.380102923419969	-1.7790291589254257	-0.20721980100105603	-0.23783431238693536	-1.031119250064596	0.009140746931067622	-0.1575293776331197	-1.8904656490298368	-0.551764026116102	-1.573685606017624	-2.132310998759433	-0.35115364743071026	-0.6326539863433405	-1.644314380431273	-1.4196033460379103	-1.8169429275457714	-0.664504446444717	-1.8284608993980893	-3.365642141485002	-2.1084488232071807	-1.1862515312783057	-2.251772983091733	0.1981608113136909	-0.7301603270807785	-1.5539503960282781	-1.7300924373089024	-0.9822263957093004	-1.6528801752591065	-0.9881564184027871	-1.0296778299214022	-2.300886784037823	-1.0767765979376678	-1.068149026462933	-1.7786313320655311
0.7138313374629685	-1.2087901130446466	-0.6460557374507961	-1.0653826648436326	0.15540147466177426	0.28253038008990156	-0.8458360451421527	-0.05990801930324314	-0.7027928355822852	0.010077153730042901	-0.25356330073627753	-0.32098536158883645	1.0207713745511202	-1.0082288001187343	-1.5550299697936765	0.8086389805734789	-0.5214902581459833	-0.2934434277875321	0.889137830361846	0.866452496075768	-0.4958806350809188	0.47721202098691523	0.41096420114321996	-0.05297496756681143	1.5604935790486585	0.4451787546431949	0.20286765966674475	0.35600074921118524	0.7871028057662773	-0.47068394479876724	0.5457006647959498	-0.4702981058351284	-0.3659052861107805	-1.131986179557703	-1.455164447064718	0.5176357006062231	0.23834825239989732	-0.6477402476099874	0.68101251412771	0.9993704385053765	-1.0955635507604038	0.11763744698889537	0.6552481454735722	-1.0705077076174345	0.12273339244627741	0.15370350736596203	-1.1945438101828114	-0.9778421370338973	0.8327875338180957	-0.0717913286400671
1.7912671920161534	0.12545557345854833	0.6746090824049528	-0.6279492242956057	0.40148551833326074	0.5149328277442327	-0.45472090003383564	-0.18723987092393785	-0.16734006799261872	1.1413498653821272	0.11838359475439936	-0.2615077264482245	1.2325380003758992	0.3749811743055652	-0.4044177241391931	1.2648191263708843	0.9970001637870918	1.0555241927767938	0.6596601575221936	1.344583873915151	0.033569098827829595	-0.02515114865297564	0.5704739012754316	1.0178606943165458	2.2429417302119035	1.3878908425405074	1.7779069433842372	0.38688465268152206	1.0962008857795547	0.27698059478644016	1.9682458395676068	0.46561411321079865	-0.3486594393498921	-0.6548716669046453	0.3291198075492631	2.081868160493959	1.0789474405477792	-0.06624935774831303	0.45617604204276474	1.1631888901380492	-0.31688427787187556	1.4413680762865277	1.8483083780430563	-0.36193408281518874	1.299733625447665	1.0071254274208714	-0.6112692996390457	-0.6129061129258738	1.9636306380599642	0.9575733205025923
1.2691323463133677	0.9505314571050463	1.245094973129014	-0.41685199293579245	0.0306562950890602	-0.44574418820639206	-0.6768697369582684	-0.9314374297085678	-0.20475800727872145	1.3620192393787134	0.07130194600765331	-0.9295614011455344	0.0854909389772129	0.5281749916225429	0.6177159888272042	0.45132031513466353	0.9956503949949018	0.9776400686080785	-0.5382734765002012	0.8180138373220428	0.0418271993599463	-1.1765893368078668	0.2674304083605607	0.743740061525646	0.7183912364164216	0.8036309942236534	1.6245413465296894	-0.2765420577030365	0.21923379061775086	0.08432067977187414	1.603958973936043	0.4472637084851503	-0.5720571976407742	-0.6108329377113312	0.9651503376044374	1.5482480881691556	0.7354258894737798	-0.7301875546475776	-0.3095111122253417	0.1597712412805587	0.002521584128637168	1.1644629676344542	1.8471437335970364	-0.24528956319667944	1.5273678439557958	0.6363349541220271	-0.927435225730334	-0.3225785826293564	1.6111732515856207	0.7324972949129833
0.08714552807277647	0.38394306795696465	1.073889442473561	-0.3575485997689499	-0.06729102990020037	-1.4115104872001412	-0.7559076755635511	-1.3869776827370734	-0.7760156936483084	0.48924575122642916	-0.4020464567607209	-1.801266133557541	-1.3226407321322253	-0.10374022658838668	1.003839776592657	-0.7433733620307502	-0.16061603907519628	-0.3134376992276546	-1.437080194485154	-0.26601869680998985	-0.3507149438698483	-1.7229659015018546	-0.13538105464570094	-0.19159940748205415	-1.606941985920983	-0.1694883612663279	0.4182957235004154	-0.8888350831773487	-0.5638922912094718	-0.6225865923266757	-0.09496893936543482	-0.16282873512068563	-0.781455020680429	-0.6440798572976104	0.5805580040985052	0.0770389793958435	-0.14119714756104615	-1.3880951176207523	-0.7222445607849896	-0.510711195271113	-0.27294272872555353	-0.1098935442278771	0.9949939426235231	-0.6119863349005333	0.5608384107540175	-0.5125827334667616	-1.4652803766174702	-0.16565987805288754	0.48348047541096156	-0.06935908905385353
-0.4419228741857286	-1.123521332830126	0.813935931589622	-0.27868855784350777	0.46133122456125486	-1.2051160947276232	-0.10545253985549297	-0.9289727235636759	-1.157473392390895	-0.552301678374164	-0.7714859354472091	-1.8825476372755277	-1.619421944516835	-0.3628401817886648	0.7636274215740877	-1.0098757389135713	-1.0417805347034026	-1.3534052304952038	-1.2976713957740098	-1.1244273373921003	-0.6138429753607239	-0.9700105961446168	-0.30075299365381924	-0.6710018917929763	-2.5454611827498463	-0.21650846335134785	-0.3938601455320373	-0.8521387325196358	-0.24534022423832055	-0.9789678833810953	-1.3855281135818958	-0.560941902687683	-0.8689234260157681	-0.36571610985691855	-0.0044846401088968505	-0.44623366012459664	-0.5209571727755337	-0.9272499344765623	-0.22812701328356774	-0.058916805914495975	-0.5977656980976888	-0.8639446446049084	0.2171990272709777	-0.7617496495081574	-0.6768956818710697	-1.1759123188255662	-1.3010891024804159	0.05309281971710513	-0.30440235627278034	-0.4391370900243692
-0.0032050877940640048	-2.0593827642709863	0.7749426668249753	-0.10505535669883152	1.0558860846297498	0.08110584195044249	0.8700718849874751	0.10716399177007004	-0.7622140306941392	-0.676051164740384	-0.5297533419669133	-0.8294178589316622	-0.559150109904603	0.17053868437559902	0.29420714568511297	-0.044652883409255564	-0.7495871716036151	-1.0863447672474165	-0.5095773899817871	-1.3707952735407236	-0.40875548529365546	0.3264752132597483	-0.23988906784742467	-0.25769266383615735	-1.355244958693955	0.667720961984845	-0.15135832263470156	-0.3696261101027435	0.7571707112651327	-0.5503787367471824	-1.0391446814393939	-0.3047965975805603	-0.8739891367773298	0.188219046086006	-0.19016881970066224	0.44252568585555485	-0.18715931663181753	0.36617212000337995	0.7115395297510989	0.8185584670328512	-0.44364794097136945	-0.39543649328289243	0.08085478711873437	-0.30188824737016845	-0.9919498447697682	-0.7213983628719258	-0.25594518522280174	0.4294726775206407	-0.4731920680381279	-0.11456112025552147
0.5898507774398281	-1.3385316013417683	0.6042560952662936	0.1211539289987067	0.9610344222864987	1.2040123983828261	1.241424922943931	0.7796358553150051	0.16900951178255608	0.15326314400599927	0.21835114726939808	0.5677233196032442	0.6874237532520434	0.8510205754820942	-0.00906632863783275	1.1728788840792042	0.193154286513676	-0.0030032298237211296	0.12447750913900862	-1.2342209741663785	0.11153043661798878	0.7715587996171769	-0.21573906753090072	0.5343279639280027	0.581417494192862	1.275920880069497	0.48697246615590734	-0.1250333777472224	1.2334404302418525	0.2925010293646741	0.37945749505907395	0.34606111693620284	-0.7443308726180627	0.6604609045157182	-0.008678171087351244	1.401877902796837	0.1538648700343145	1.282596550789084	1.1530426516251993	0.9437089144950535	0.08371526975605155	0.45620224471248233	0.41265026106181707	0.3637733308580276	-0.2285676250609011	0.15596130050176216	0.9720816671488932	0.7132895884602607	-0.5989974381857097	0.36113966867387465
0.49585310545968064	0.4857166608641215	-0.05408490622909806	0.3113609962217562	0.13136089603263726	1.0689804281205224	0.6755123367811118	0.5310190616165682	0.8116456929073299	0.8370756417268117	0.7921236827615148	1.126436988696164	0.7384722202214614	0.9284434864929745	-0.026357354810808073	1.4919828928721934	0.6270877080080884	0.5393201155161137	0.3200004630275022	-1.1289202237634448	0.5495702798787531	-0.10555656807025769	-0.4066162184069949	0.9405399543261402	1.2854281059613974	0.6818486562480368	0.5149670179976288	-0.4423299300658916	0.6592382912439421	0.8038870906447917	1.1763216317968261	0.8086843953943631	-0.31150389219236413	0.788061372217579	0.17249813698539337	1.000651807616803	-0.1415355141184695	1.1327359274233757	0.7323311689377425	0.09104682543908503	0.39422345192320146	0.3709552819174635	0.6879700906705682	0.5129649876089963	0.5286189546354995	0.28937597404286947	1.5661658302388144	0.5061023185367386	-1.0808445298471334	0.45416476367255587
-0.20221121177980408	1.6769539923870063	-0.8921698427846696	0.38328298750692685	-0.7199395462292375	-0.185934183589676	-0.20191275415175639	-0.2733958711100405	0.6356949771969574	0.386980705432978	0.5826380339542628	0.4563299501607227	-0.5372938531390673	0.4235007122994949	0.11063788957453381	0.7717658362555984	0.19345184850626845	-0.07023730222905529	0.35364680640774404	-1.1539137322526145	0.6741138250242599	-1.3750321052847796	-0.7264455650672532	0.7460582154307678	0.19687167429410818	-0.640127511087001	-0.190820316131111	-0.946568735509041	-0.31849148384556497	0.6078705915120621	0.39342010820097895	0.796499601731049	0.41820306458629697	0.5999726264703432	0.11450391637422243	-0.5685753544652403	-0.8618768017981412	0.37600225688553457	-0.029455492507400597	-0.8248831619876282	0.11310566674872374	-0.8877236184794823	0.5850930523424163	-0.05202197244161545	0.19657033885006384	-0.5973639797863067	1.3420120531902333	-0.26528987196823106	-1.513974035854503	0.21629999141466474
-0.7567059306292369	1.0790984080077028	-1.187247724917453	0.318893600007967	-0.9202568779167539	-1.3852938083331692	-0.5784709794094485	-0.8171780864823417	-0.09906577319380147	-0.8673997751213207	-0.36376390899286487	-0.6912396413096131	-1.8613440827761678	-0.09648127376292796	0.2191323268335982	-0.14586762167151449	-0.31180783818227664	-1.093179722821735	0.43052462136170117	-1.092622773904741	0.5212513230336552	-1.8196269170368118	-0.9594368879797186	0.37125286669519203	-1.4272171270316036	-1.354363880923717	-0.8246162107319344	-1.0792539080901575	-0.8007213994673986	0.02024460505512066	-1.2001965037237206	0.544326787503562	1.065075480710679	0.2801264750215739	-0.14630834757944497	-1.7725279990245084	-1.2754060552705595	-0.14072712375865293	-0.4614284200405457	-0.8607511209955411	-0.49674115186010454	-2.196389696185033	0.1352010768766484	-0.7984981289585747	-0.9946041421118957	-1.6346677162851462	0.7456771518991232	-1.134862170842659	-1.2809682689458604	0.003624965065991334
-0.76013296458868	-0.6578784075347789	-0.6661876716036785	0.24289105507644881	-0.5329849344173386	-1.4871148975614996	-0.31862869687729045	-0.7238641389122614	-0.7268850345963555	-1.5334939379227779	-1.4142227444335966	-1.2387102943442907	-1.8514196181675762	-0.3088059171845827	0.2158189917056455	-0.4752946946398276	-0.019603521432503254	-1.4611071096472033	0.3807669789733935	-0.8150940609455591	0.1863657288208103	-1.257580079470386	-1.0009843919124577	0.30709230633119633	-1.9579277405821778	-0.8024661378144656	-0.7274192290571269	-0.781847311396065	-0.6322121522843162	-0.31097821761314803	-2.0280985337630804	0.493655380126362	1.121412392088905	0.0010100055648233895	-0.4171334128639764	-1.5615882564197994	-1.0737266448376943	-0.18647633883218928	-0.5211678216494906	-0.04215233143394663	-0.849000633068136	-2.301959843427507	-0.4723038376546166	-1.0899747236448507	-1.6679858053872125	-1.8887029840689071	0.26749109706803076	-1.4548430235419807	-0.5042706291715527	-0.110352819909623
-0.5770277464119461	-1.7212548909285048	0.10901252285957201	0.37973692303198164	-0.19862567861261987	-0.5143695513872325	0.1018912227655719	-0.3434377728636289	-0.8809943835715963	-0.6777685330017006	-1.941834320968368	-0.8269967227512728	-0.3914193057569958	-0.3540369220830545	0.12183833153679537	-0.2562800613213652	0.8809172054726014	-1.0364308432485196	0.03880095924680764	-0.5038583104442727	-0.3131018447745702	-0.5538522776154401	-0.920055113213871	0.5957393636878455	-0.9907760323870209	0.25442288629347193	-0.18980132562010646	-0.5104643152547531	-0.29392353112330705	-0.03884792312824509	-1.405466418155733	0.830749972655092	0.43921223908469137	-0.09042535110353676	-0.4675448548958745	-0.4961629249088705	-0.7120760499650414	-0.16512053443287758	-0.6694640392760081	0.8091386627039538	-0.675117329361445	-1.0870761932650874	-1.0427599144854478	-0.853365883000889	-0.8209606524283487	-1.4008898183165601	0.005837289141425369	-1.0139236905808064	-0.012869239069432372	-0.3760775357991175
-0.7092413355170643	-0.9757393836190225	0.32023576008828086	0.7866882182842784	-0.3761084620483257	0.591366938476204	0.3134466870549809	-0.1791833535164872	-0.6929776456692464	1.0681305185705943	-1.7972730168021283	0.0021970526273603886	1.3343340107828294	-0.34875131572984847	-0.007698217742384108	-0.07510468118365139	1.3343948515716555	-0.5688552395546916	-0.3617268424711525	-0.40218120301881516	-0.9005436845383584	-0.46195454421259513	-0.8070918279256045	0.8446089915862116	0.501838032254797	0.5312519972142772	-0.007848162978244864	-0.6100698596539114	-0.10493229487636926	0.5892903107661057	-0.11567798396151652	1.3200626548790937	-0.5724151178126348	0.10358672056347915	-0.1282694036353623	0.08372531093115693	-0.7769563666911629	-0.36077555006648615	-1.1213367294431547	0.9977131659390689	-0.25093754647925515	0.46278618316945364	-1.3757133888115962	-0.5231651686018572	1.006374286874931	-0.9519941936875044	-0.2216302675874336	-0.26732899815263794	-0.2940743099689904	-0.8703128495779612
-1.0019894200676103	0.9324505382344611	-0.2532292512562929	1.102978972263221	-0.8583443600727956	0.9253789289101483	0.38277867082591427	-0.2278337242078259	-0.4131376507880029	2.0934408165791774	-1.2473132014659494	0.5366135638559821	2.0497148964385556	-0.112418992088776	-0.12814946653350665	-0.2679176849808331	0.6567381034264301	-0.5651616459068388	-0.406464867260973	-0.43385347773530386	-1.2732404480950574	-0.7793473748114755	-0.6204159696672766	0.6419002535990724	1.3342916557155877	-0.298941632229102	-0.4002505605310429	-0.8538406029384549	0.06516424547891203	1.0112416035433152	0.6185667372697227	1.5156284232978745	-1.2639527784983065	0.483828098408221	0.5216956031326352	-0.31148402343065906	-1.2245171997500848	-0.5546104203637623	-1.5136822943826453	0.5068740904699849	-0.01336352553523468	1.3302826086310953	-1.3176570442294488	-0.43303480049669296	2.2421738361888752	-0.9669608022055196	-0.5074504224291143	0.1018255186518091	-0.7882173311060586	-1.2330846597662999
-0.7893464429925694	2.288721510096447	-1.066889788176483	0.7437816529936022	-1.0442231885660958	0.4248468499850912	0.4358393602087488	-0.052739287961213396	-0.08681906910932798	1.4760228926322323	-0.5971762049928957	0.6179706617356217	1.495966178258239	0.39348779834850195	-0.20481431431636313	-0.6133026399887068	-0.6714218349834514	-0.6418957663234471	-0.02727309238159062	-0.22748016765936296	-1.0488658159204458	-0.743922741176267	-0.22130038232078791	-0.0652805403949562	1.1860234765083422	-1.2333271196663476	-0.6660691077010074	-0.7086969303952276	0.3171595639176857	0.8905681810917548	0.43939592475987055	1.1171515023196785	-1.2483526988480558	0.7198051642162688	1.0400818412145232	-0.8973534023073826	-1.4126707685627564	-0.453638647956803	-1.3918143459894792	-0.22325335470279792	-0.07929399620217256	1.2844935313363832	-0.9362228019926182	-0.45587472502613885	1.8942214106635784	-1.0094195382324795	-0.7145192314262152	-0.14074230715736205	-0.5061891278144736	-1.0553783391139226
0.17005614994826584	1.9863827920492636	-1.4169619546028362	-0.4463017402931566	-0.5953901577488236	-0.16981918418979206	0.3158668380748534	0.5489213855127042	0.3115326565780844	-0.09257834045953399	0.023707184049139192	0.6075176431171854	0.4082554487467272	0.6471303389276162	-0.2150685829841443	-0.7399957755143286	-1.5187938075340381	-0.17202569276081758	0.4127898527357292	0.43605590143134604	-0.1689170475747925	-0.015201594320890447	0.4407318947244635	-0.9025458483104704	0.6052740631547485	-1.0780926996011073	-0.02560737294273575	0.020470801603002076	0.3823449169941128	0.40554575973467083	-0.004114552608091554	0.2097862865989714	-0.6202708766897711	0.5629973688834279	0.9044074550031921	-0.7632529326311088	-0.826487379925048	-0.17365208200218712	-0.8132717170132918	-0.7498074104125306	-0.20841615351074413	0.7477117912407405	-0.5608157246615256	-0.2789298527348104	0.48003072703256927	-0.46354348893504616	-0.664668854523827	-0.5660545216501055	0.7324247981139548	-0.3988671458952568
1.1960193429199708	0.4379873297881908	-1.0615555242274004	-1.7417806282919284	0.24265445041784015	-0.07360505538479364	-0.1115582193921585	1.1763624576433047	0.6232390938429158	-1.1027313254358446	0.5677441811003583	0.8002588151948388	-0.35385370605232475	0.04988576952839726	-0.17800240382111077	-0.5857217605157072	-1.237179478283906	0.7325752598334132	0.5814212654743993	1.2899535559179445	0.8916873573078178	0.9981659549416672	1.1941920361765372	-1.3047881529482355	0.2499681068605888	0.20865740742091857	1.3581633275804932	0.9493425253787178	0.027490144444408823	0.04694320703741865	0.0010598954013603492	-0.7435723015629796	0.2172282263794126	0.22505085412912995	0.09808960747051837	-0.010463839349225417	0.3791899445350653	-0.025857353055169317	-0.2674921872236666	-0.7923279349867708	-0.15526880376025876	0.203528372463466	-0.5056067230868627	0.1387666709893174	-0.658061858661238	0.5629238763942335	-0.3563367141173274	-0.5422899915032059	1.9715716662633738	0.26821457880758975
1.3617638609561622	-1.0223896486548005	-0.25822605480059563	-1.980047732948515	0.9305778618402293	0.7878212852828405	-0.4848985997156662	1.2555434854645164	0.624241819331065	-0.8074262177765836	0.938701366392396	1.061003415264838	-0.48375763210537054	-1.1171346319530546	-0.16839183097937171	-0.3462583845973313	-0.1538355559292877	1.2748246719182432	0.5284178374867675	1.7895661261803297	1.4292364317143338	1.7121173774891294	1.709064249812256	-0.9140016435538598	0.30984651808959424	1.4622234491257782	2.3914562284948913	1.529669532509103	-0.4242860014878473	0.14123743322645954	0.46178548963130217	-1.172018432103009	0.8582710115879292	0.24717906734889844	-0.6645647687725128	0.5282502010901926	1.5587860150082746	0.03139094028651244	-0.06549175945331308	-0.24247771678907143	0.07319615254485216	-0.08947957311203762	-0.7288333605403517	0.5436693887215608	-0.764213478744351	1.3197282389721774	0.04024670787347827	0.128350556967008	2.1388118641238525	0.6335744385062269
0.5915070827278854	-1.4210693524018707	0.6006312995951215	-0.6818710351458458	1.1573672120393124	1.692809251374046	-0.179666043651864	0.7466735904786113	0.3914012471653636	0.14311241406959657	1.0600147977523888	1.0529836781839725	-0.17363988977546133	-1.641618511870108	-0.25538457263112013	-0.133354414611334	0.9268944847271493	0.997987691300318	0.4818751974708599	1.6479747495298436	1.1054649420899405	1.9692390538896412	1.7157026978302092	0.08926136004869738	0.5601294892777238	1.5610975191398582	2.104308156841786	1.5948705373765868	-0.36191609389254725	0.5466869704420417	0.8825321605789166	-0.8117409904240771	1.0819088605404203	0.8302233748388684	-0.5495971669303054	0.4775098464317691	2.1544672391881985	0.3686158740508875	-0.02463831736555129	0.6886387810813099	0.3168618538613174	-0.0169982205486193	-0.852984765538952	0.7665291722000587	-0.24111988122318403	1.3457642757090136	0.3504130345973256	1.0462379043271142	1.21368489861062	0.8417140912352424
-0.1720459532499437	-0.8182532899009403	1.2344039629443637	1.2874460231157334	1.0500943045764553	1.7753474966772116	0.8567069418064118	0.23953165863263048	0.32867955128623055	0.5898870406798722	1.014679505471381	0.6800364269225182	0.30017453741367117	-0.6545575316765487	-0.3867801841660029	0.11536937501753573	1.4655996653521273	0.39966338492218406	0.4780042968453843	1.1006663739240747	0.2588345000930341	1.9591421883733986	1.2045433156388032	1.0103308111848033	0.73517864858749	0.574152872470028	0.6059119284137898	1.4230395688462723	0.3041060324734029	0.7951092965905453	0.9594633207803307	0.022924067653782434	0.9028632075881532	1.4043652425174846	0.45064719065718334	0.38247297830913635	2.0489938918752415	1.0301137494147299	0.1989908202848507	1.3986926539397624	0.49249940406749226	0.4123403004382115	-0.5604111464064978	0.9330939496603824	0.06959883567558285	1.0055827681490326	0.5204720901765132	1.630582278328206	0.1992281851849327	1.157084630080138
-0.005561915713470079	0.04898314475966483	1.471067228457342	2.373270410429306	0.9280989144270515	0.8290867200519225	1.785189035253132	0.29418092820964425	0.6876320371651288	0.15817810263491855	0.991115238936708	0.18688780131925598	0.7714327566280869	1.1702303459658574	-0.3485251433188451	0.41354956999445436	1.4146569644575084	0.3063394987778787	0.4148937806581117	0.6288044644637996	-0.3904340116091161	1.7760332309028994	0.44852207367000557	1.1373928725930822	0.7494131673853303	-0.4114742144250175	-1.0270957418471198	1.3358338630116102	0.9426982112889124	0.5409126262463972	0.8314824576506762	0.6159171262315584	0.5513248092418539	1.1282737531992375	1.3394793069912954	0.8651786026430057	1.4995460384917205	1.4176275591953331	0.657324811422092	1.3045118927302513	0.6300725320948886	0.9413003115043711	0.09430197885116565	1.218356240854107	-0.10935856526387379	0.9473078524990224	0.6144157518109403	1.6244471065683663	0.012479151749550351	1.5048443921954158
0.9405604336131351	0.540063679727293	1.2553794999250065	1.779202439199462	0.9286436354282265	-0.48268196819740905	1.6908371491977876	0.8046298842351344	1.1673025457668025	-0.47991608852412193	1.050542349684499	-0.13972401834177645	1.0957098047959648	2.1109450594088512	0.07942475874304336	0.6143093063796432	0.9716929052032197	0.8314998232979919	0.3944642140008285	0.4851910186714456	-0.374695016293729	1.3383987116789606	-0.17754429135552754	0.3727988627941693	0.6567076987753504	-0.5017366625981569	-1.7316218817400761	1.3637272898811252	1.0005852962211261	-0.10484808380942574	0.7166257737063223	0.4363748484700262	0.35478677180919516	-0.10553823186093621	1.0897447741064263	1.6498791963899209	0.8967358863281707	0.9373935300362095	1.1266332790534208	0.4931376985366759	0.7334381582565074	1.1489157625179847	0.7952175771980099	1.5156393507497452	-0.3472712179308616	1.2394549571933233	0.7329189171552937	1.1941944332812595	0.616520960199778	1.5509907026535348
1.6104777898418277	0.5232515532541994	0.7576325159566689	0.21751575505449958	0.9021055667575756	-1.2333736070295338	0.6506922925903198	1.1265524710348274	1.174385709422317	-0.5205640625453073	1.021429605098482	-0.2572603669127318	1.1121646230639461	1.2437510542112387	0.84283265525952	0.6084688223896066	0.35345532439897837	1.2688066082703193	0.6860900786929627	0.5321374528509966	0.13610829006857106	0.7170124960092894	-0.45378695621942106	-0.6213076871957526	0.5236487384918113	0.12292286466396543	-1.3021426908704268	1.3186777518817119	0.7342449456044542	-0.6747859760110453	0.5656822977644723	-0.36340617349118093	0.4987808946176538	-1.3745061343679428	-0.21275077900379297	1.7877807999451805	0.5523881817498945	-0.129671914303741	1.4382154144867687	-0.22817107121670455	0.7271660607366996	0.84628364190872	1.2817746424590053	1.5047202397253732	-0.20804970967764982	1.3335470043823001	0.9158523112349214	0.6406679887531671	1.261326759504129	1.189778380139612
1.2328476508863317	0.23549602254578555	0.3225481825507779	-0.8585201604229021	0.6466149680959362	-1.0840421312176098	-0.3160174007164986	0.7988484232175129	0.49087513016209766	0.03962665360627452	0.6983863586088072	-0.3297334086060711	0.7816175874009212	-0.4923977769837658	1.4996209538851872	0.49518922308441593	-0.22369836387788228	1.0105054668561733	1.202913408850551	0.48264324116597906	0.5348136305863468	0.24812065762609167	-0.45085837142420915	-1.0049269055727124	0.3538316962561578	0.5579051310489389	-0.38358171020930054	1.0717206616385224	0.7852003020835967	-0.7878477339269522	0.19687728237544272	-1.067758568807168	0.8311139065787149	-1.6500779916436206	-1.3833517754292244	0.8212798097333452	0.5207978497500728	-0.7663235921448273	1.5593995261119704	-0.18672904433421073	0.570427814859031	0.3082208174124124	1.4392388001897372	1.0387590988756386	0.1700387268797022	0.8569471111029732	1.0753593856593313	0.1271002928987753	1.3301068229782536	0.7105533442912577
0.1426247042769805	-0.06997308739198027	0.14100525148532642	-0.7108081779379423	0.19547617456852914	-0.5264705095348587	-0.44659268352639087	0.0314241373698136	-0.46366013215038476	0.4917857928592794	0.1299703563832227	-0.4894089634277858	0.2636465519770842	-1.3623817458440217	1.512703258269812	0.4063690691869454	-0.561163651944944	0.2599616586318545	1.2787121838770297	0.20316295459283035	0.3491349971613818	0.14810820662893764	-0.4268145827211937	-0.5341056931557449	0.08519170791842137	0.25800369659151434	0.2168920861455007	0.6559367430882794	1.1140411804741415	-0.5005074988110959	-0.36323763722506713	-1.075526660796196	0.9567362591438862	-0.9428598218331894	-1.3797480114378056	-0.5951700683401253	0.5259432570079678	-0.37920927586742753	1.369508761206949	0.3072892074062872	0.3366523394491185	-0.05006524694876326	1.1550333749547732	0.33465211750581697	0.28834984385848145	0.13716610925303122	1.0390215105148866	-0.30911835165490414	0.765100882273621	0.3830962747677784
-0.6768986618325578	-0.3171566603812737	0.018246378738062043	0.11144823102575824	-0.17217421793688467	-0.274817964641354	-0.10453402196136523	-0.5355040171183987	-1.0892614457975753	0.3032827009475412	-0.3550223877386124	-0.7067543303831109	-0.2364226350737165	-0.8131553658103583	0.7851624255925442	0.24222685195668126	-0.5895538965995968	-0.3281132563618299	0.34137181031497293	-0.21882768191341806	-0.34401537083317074	0.16881522070666527	-0.5665661768848448	0.28327565279618605	-0.32962714678827115	-0.39311709407622153	0.19515449575412674	0.14581573092433472	0.8541973688306916	-0.2096841233491944	-0.8440065086896958	-0.45267845083852926	0.6115265780587479	-0.2601722283047652	-0.3909307617461375	-1.3953674758486878	0.19264006052686825	0.42421374941574236	0.6643145102538066	0.26481730003291576	0.12095459159639292	-0.18376246125877188	0.34189799504230034	-0.26054559324750437	-0.058979150942479824	-0.23085793687326153	0.7318642729147107	-0.5942524787739962	-0.16532468824765068	0.07315881358879261
-0.7190344181931858	-0.5455699119872666	-0.3557713060216022	0.6026759537183181	-0.23136419681539708	-0.48525794760656404	-0.19625938158159476	-0.4683111737168216	-1.184625133909942	-0.279609682886109	-0.4295993615887166	-0.8601802410574886	-0.6504870580620313	0.025587430433575687	-0.10953025069017754	-0.19738231837050527	-0.39043130679874727	-0.474034939474238	-1.1815151079896755	-0.5892924360239175	-1.0121334552850005	-0.1217363653530818	-0.8008645938875982	0.793344813442506	-0.7855540625456837	-0.6120836351323282	-0.13975497745347332	-0.42724172055977055	-0.4941578135294254	-0.2047008792091319	-1.0148404669549511	0.22229042486691486	-0.05253826219550946	-0.3503252249712012	0.4673266085660263	-1.236180935306535	-0.4832579565957637	0.514288316454876	-0.4056322700774171	-0.719753713629883	-0.06487831052930489	-0.40752324926200706	-0.7531011567029116	-0.5794194752856249	-0.5185877465838379	-0.14055397496746225	0.33137681398895064	-0.5851065521090641	-1.154256549020247	-0.5010234832598004
-0.40895596477943186	-0.7298964172611354	-0.881274882406496	0.44719100175677473	-0.10754144227985266	-0.6839607328372863	-0.8815896286778279	0.09396944396295694	-0.9516470961586864	-0.5613814303112759	-0.056348033966320106	-0.8487388796962579	-0.9875816190080845	-0.09469899111028648	-0.3878375580797041	-0.7758446293142757	-0.054510540485586484	-0.4222991420674669	-2.0136446934312735	-0.7051819187077576	-1.1488633402548336	-0.7247174526905753	-0.8829761363115655	0.8304480082124598	-0.9861117301036418	-0.17344643251011485	-0.30054194972914344	-0.9875042481428982	-2.060557934800645	-0.3480035597996056	-0.8706537354224672	0.5126977900102275	-0.6107572510792315	-0.765033330225849	0.46201927912490603	-0.7014276665469449	-0.9403938948153199	-0.3683684877083835	-1.093988040698349	-1.7857500647030662	-0.21354111772822254	-0.836825328720484	-1.443990938581542	-0.6299573295066568	-0.5805213434182616	-0.007176664936249094	0.14319385919017077	-0.21633491931382742	-1.8100473163199362	-1.198335356279641
-0.4357565078146996	-0.6895557567821635	-0.9994028108587095	0.14269903904537715	-0.20595024311501645	-0.4573316194641258	-1.2954142973530731	0.6069872660117538	-0.5586478709158907	-0.20209242606864253	0.49359670666995603	-0.6245226165671101	-1.1245527350661817	-0.9101661287926636	0.12357774577423826	-0.954191497717374	0.37639652738915386	-0.34125542585669627	-1.3860253088680201	-0.4143762470769091	-0.6952988312873213	-1.1157162809937868	-0.6486630546618805	0.6550583806548297	-0.660100049257172	0.31892095998287295	-0.1554815964012555	-1.333548363193708	-2.3488378353297623	-0.24880504769904727	-0.5199888821752645	0.5043727398179131	-0.8079354190946806	-0.47452595620945903	-0.0013090592182895995	-0.4464504455001542	-0.5471815774722665	-1.2401917028752936	-0.6513548304483062	-1.7148890826897323	-0.18684921223179907	-1.0738487829367431	-1.1408802951430177	-0.402374445613506	-0.13529101976264366	-0.07732010834337953	0.22462905625690727	0.3718722158627938	-1.6439301296858886	-1.445948382553938
-0.8534771688060809	-0.22027532376172076	-0.3492189768188443	0.11475487283530848	-0.7632491796097894	-0.02790206757413372	-0.7191927683493717	0.5621337247057504	0.021865680447803106	0.4311362745669063	0.8511081403606745	-0.1971857851008075	-0.8118350870309025	-1.0285857691206608	0.6801723148451672	-0.398194802414402	0.7286493350801417	0.0014571553024226155	-0.08015869566839272	0.25482511836584465	-0.036817909171427556	-0.8921177836535186	-0.18828085096417135	0.392576337937604	0.09330504505602497	0.15336375442602396	-0.05179337604343736	-1.257817501207261	-1.062807637659095	0.24079992943832482	-0.037081683554803964	0.5043944079862313	-0.793884227674875	0.6638535524561664	-0.02154153935922769	-0.4432667233842719	0.5995007891254176	-1.0506405806548678	0.7185262082305764	-0.46203065207482386	0.17320392716479469	-0.6649924414748338	-0.08635291622586115	0.10937928504862805	0.44333733780855994	-0.0420851434384116	0.19091141157783995	0.8896240935653852	-0.4926264860716881	-0.9494441837453639
-1.0371339647585451	0.632029219028627	0.6228787772504649	0.07473588378985557	-1.459684137531856	0.04119488576844874	0.29956165788373246	-0.15455589585561405	0.6769919435350422	0.6951970429913641	0.7707163452967013	0.32264022169193773	0.001842856498186987	0.1661692765186554	0.31429594400579974	0.4354051556024216	0.5956058636683725	0.7259415566131274	0.2950247954901303	0.9614879283919906	0.386072943326722	-0.34844245634232185	0.2504859232681032	-0.17862279021331104	0.72692256115894	-0.5974313836269173	-0.3797163077357974	-0.7623992404568057	0.30327420430412433	0.7650688642912543	0.47300265799095426	0.5141416588568329	-0.8633611467490019	1.4663349773825387	0.6188160782829379	-0.2186928164515791	1.5270525612282277	0.020599261250457575	1.7880685350786327	0.6261038913352233	0.7233235453007527	0.23340198682823596	0.697556230636313	0.6660920849583902	0.7176864002866189	0.45328971647206395	-0.41632538463083885	1.0778424697824576	1.01876055248148	-0.20186308594101235
-0.48697595313335085	1.4456901701576235	0.9867995359245558	-0.5296999193909419	-1.5845668473406356	-0.33484430626351075	0.43127019253149207	-1.1526495454578092	0.9417572806029975	0.33369907476919836	0.24939012437182317	0.7156708814631878	0.8974024197188524	1.5619672558988977	-1.065706891324972	0.6425020300510048	-0.3011849470783315	1.2830815868451753	-0.8077135866633651	1.1736031340807989	0.46111520846163284	-0.1701998615298574	0.50958790156473	-1.152684492345123	0.6461801551448567	-1.045348458600568	-1.0000544823388413	-0.09968960911681585	0.11687161749630019	0.7746984257116647	0.7645647588401605	0.2049503502049498	-1.012199465917717	0.7232925866808648	1.1959906312444468	0.36356949547204687	1.2724018561179302	0.7754339988716619	1.5169198498630714	0.3586466626234641	0.9561003197419932	0.9352234741634052	0.48449556988001846	0.7892896875182813	0.5871042211419134	1.118905082823083	-1.470904134678322	0.8477771010774638	1.7556931588909566	0.013374597932533839
0.5178824792888563	1.6732547865416916	0.3729428737246199	-1.6010106532509814	-0.7333411738250254	-0.512183875091627	-0.8095644503424396	-1.7363446092621997	0.4466191075154781	-0.34953031615398383	-0.4457399238189593	0.7803800938513207	1.1743387036986086	1.6084944851767276	-2.38182707770728	-0.04595045620302292	-1.570140268973914	0.8826766654492366	-2.0390295374420253	0.6000108058159112	0.41359009884797665	-0.5740724713727339	0.6248448720610312	-2.023703521735171	-0.2399789502635491	-0.41780746592295087	-1.216446426700781	0.41846776094803056	-1.3475787650431583	0.109540385710854	0.5898853535974071	-0.5604278454865381	-0.8787651978041121	-1.2423395064199994	0.960910629257265	0.8503383866704081	-0.057616207940543014	0.4716583266141086	0.2797028030774542	-0.7828886623234815	0.4764252292416426	1.0281451017009282	-0.1893793338684153	0.23274593060169776	0.25065728397112214	1.2025950248654758	-2.1129943072885786	0.3050862828047838	1.0820423186605237	-0.38688093899015047
1.1658977514305062	1.1030545116770163	-0.503525590996435	-2.2764105317431134	0.6204894846932368	0.1100144962343332	-2.295912724902812	-1.4002634631869082	-0.451221143720093	-0.8990144190493522	-0.8776480269336282	0.5104006482337575	0.4122725062566219	0.26227249305316375	-2.3804463697378813	-0.7482583744471628	-2.229039544642127	-0.43299436824986187	-1.5722418972546441	-0.45471817104221685	0.46196189465225346	-1.0031367766646233	0.6711401276884503	-2.0234566972012593	-1.3908814931328868	1.0163756658362992	-0.48936711165310365	0.6132778609133654	-2.0610266783340516	-0.7857793455686397	-0.017847006168605746	-1.377698174850952	-0.19560026920727033	-2.7057032990711383	0.03521925557031717	0.7486877339764391	-1.2955053634837188	-0.2886590201383536	-0.4549715230038997	-1.1049377745738025	-0.4347554521908053	0.8164593780847561	0.022565153464941427	-0.5970258109474227	-0.13664259799433265	0.4245716833005588	-1.5065158556131801	-0.30912716805497864	-0.458881544173224	-0.6069692040588809
0.9341025195967606	0.06034608846357874	-0.6089858833067124	-1.8449490320243307	1.3710464552881607	1.1803392191867	-2.420907727163074	-0.3375587619889525	-0.8254104855671619	-1.1550881344410124	-0.733197810099551	0.11490554228052731	-1.1151318424381231	-0.8918360070560465	-0.9610422761784898	-0.3215433774568971	-1.6263779901523505	-1.522994650116176	0.7070417094432966	-1.2759742036320196	0.5180643843430532	-0.8127292444352036	0.5666573020400708	-1.013533706674499	-2.080595915752927	2.051799617598634	0.8047469533352516	0.4520582904025446	-0.6145536722892118	-1.2764431964967349	-0.7235284062651205	-1.6546824824456916	0.7688410789891945	-2.341167753343447	-0.7937052720190303	0.10317351709252456	-1.4099741632308045	-0.37433579883260404	0.1781118142687674	0.26359070520394823	-0.940514855912683	0.7373775223131254	1.656147951203391	-0.9367557488675997	-0.644201981330743	-0.5672346779085802	0.16823113835813983	-0.7309180918224395	-1.657788649604463	0.02213698969214808
0.06947641361917728	-0.8970206478440732	0.15182348935110052	-0.5773374967170313	0.7745692103395322	1.5770104434789538	-0.8583737713339489	0.5730316654784273	-0.19548679927718401	-1.2487809949212103	-0.15818052756884268	-0.16914021040340035	-2.558705714499018	-0.5452376756790112	0.6314632476939748	1.2207805920381285	-0.25553060370495717	-1.2984360580044285	2.832991415629196	-1.3874537801441131	0.29198218969891754	-0.08600720715754158	0.1341721047227214	0.20092554469926852	-1.952009640142624	1.6659476133783493	1.5382551233380426	-0.012364898912696416	1.9686126012308305	-1.141547114586198	-1.218316405978431	-1.2722886400515943	1.349628686460008	-0.6315100629503098	-1.0187468395738914	-0.6046286298856104	-0.5911773750330508	0.3996213014497749	1.3204149591614671	2.1894968402979744	-0.517766621312554	0.552515999939024	3.477519976918543	-0.5066417969194037	-1.348935456443485	-0.9168833800090577	1.642552581606481	-0.8252635596453447	-1.846367609051914	1.0630805520590503
-0.7054206622927961	-1.4515889252207228	0.7280956248678067	0.5741454501725585	-0.7342374615432492	0.6668797880400639	1.1066728709121327	0.5124329821991901	0.7787309970276545	-1.2489831833285758	0.2513245963908057	-0.26368056626812675	-3.031855247233774	0.7669249457703371	1.0655703555209302	2.489520780539082	0.6469201560650669	-0.026601533185900493	2.8025715689917576	-0.9997301700748986	-0.2919356641759618	0.48166531235295085	-0.5953115783483436	0.6803308175694677	-1.1506974038295872	0.06029613772305881	0.972162227658833	-0.5996578941452966	3.2371831806013596	-0.7072770267450942	-1.4652312508630583	-0.7028449871480871	1.1220606762158642	0.7549985226049483	-0.8596625665899514	-0.987770254853159	0.03205667484604775	1.0237919454323234	1.294144236428361	2.7247686907315543	0.3578518568698386	-0.4112328091696715	3.5339860661646574	0.09612253131998952	-2.0019270708766577	-0.5938903654018477	1.6917352209658316	-0.6881720146218023	-1.4308103365457991	1.3527991183606116
-0.8537194274643614	-1.6225713345821737	0.1423387368387512	1.028679674247315	-1.8142570308027894	-0.7881292347375859	2.0100128526274847	-0.4173318285721853	0.9362914870894983	-0.9747290653058289	-0.028275974913936335	-0.2264546510623393	-2.158469731441216	1.3788313073428138	0.30261912323830675	2.1432059786923325	0.45357348111554574	0.8796930380490523	0.7633312504452701	-0.7322079353461866	-0.8584473268069844	0.4828334635212432	-1.2073175817821782	0.38816626032192897	-0.055165669994819956	-1.4537995265852512	-0.3186438590328208	-0.9459129635661531	2.0243968605460076	-0.3951216065103806	-1.5168457994508258	-0.4066253128237392	0.3430470570765799	0.8430398908719997	-0.7301887616127241	-0.9937782944520756	-0.2705741479916704	0.600500497033298	-0.41174810268403234	1.3269490628435419	0.6214552401653853	-2.0850984887690682	1.280064619436892	0.05176763338098452	-2.0570983830279945	-0.3870255647497785	0.36676239937090155	-0.5637459829671887	-1.1840723398218123	0.4133994303895811
-0.39482558495119	-1.4429885802360203	-1.2502056762312903	1.0694098352278636	-1.4514677585070876	-1.2824838040691795	1.6638102271955648	-1.1997419957189444	-0.007567008929985037	-0.24565031198320753	-0.846807114039906	-0.09426823186004625	-0.31548308918767193	0.5567580347353337	-0.45197496846404667	0.3926660007366623	-0.1337174508272702	0.4672867763887075	-1.177319339875416	-0.8836681254906193	-0.8765035663023951	0.2930845330436737	-1.167182086279688	0.14572158754064685	0.9651710390978937	-1.6671078650319182	-0.9296578870176481	-0.6890780152219533	-0.31381299604493945	-0.2538502258386293	-1.209586315600717	-0.28433456903360554	-0.316307911652945	0.25359315899331936	-0.5680872847047721	-0.6861384812100715	-1.0074667759209017	-0.45467819231528334	-2.4175615613447605	-0.534395211993906	-0.19711881126517058	-3.160418986504984	-1.6042162404858122	-0.6658216158147642	-1.1650343239263476	-0.8218429364123827	-1.0400048450814343	-0.5900007875229849	-1.2398948295950796	-0.8355748974699195
0.22914459092609807	-0.7664476879951916	-2.0214418396710965	1.214498586542396	0.024519072574485722	-0.20291893950665374	1.0131624645969506	-0.9519369617810706	-1.0098430346607445	0.7345088698474762	-1.407064299170454	0.15155287195973624	1.5312492112979728	-0.6826797006097415	-0.18942166531851287	-1.2022367227595405	0.005519317570498336	-0.6653714410630386	-1.30102201141454	-1.0779134942685564	-0.24535725443886983	0.4938777041982644	-0.35049049806379395	0.49091513569503475	1.5610973334810396	-0.6063836027640456	-0.18106929184856127	0.13460360923009956	-1.5291635067938223	-0.03649753064669732	-0.30450125219093466	0.07677592834193152	-0.4667595071094088	0.17455877440184006	0.005135016686711788	-0.07532698942050695	-1.1179929516499498	-0.8608453945065887	-2.91813525702356	-1.105560943235677	-1.3552338969630642	-2.298111092093809	-2.793386831085621	-1.1707067993464852	0.3385958686696098	-1.4040619166653483	-1.3293912179672058	-0.6240807115834559	-1.0453383592925747	-1.0479918702167308
0.528013884190867	0.415868451207796	-1.2504402760306625	1.3687647467848674	1.212422977783382	1.391494300119834	0.8038253653770614	0.07022609118039995	-0.8516578596417005	1.3844984736900903	-1.0444281889978184	0.43842754532302813	2.3611891661824416	-0.9518208476305574	0.7236398827552729	-1.450221380404532	0.8889458946826823	-1.1336491919374128	-0.06433574782257392	-0.713540267940269	0.4770825618266184	0.9865570290593232	0.7097469074908607	0.8805979441480324	1.4381382010451602	0.5356200790513213	0.9998078316428094	0.9299368762351551	-0.9448629152261533	0.32148608468999373	0.9815791833541263	0.6769423869464352	-0.35220236363244567	0.8133604763731459	0.9268003395698262	0.6860361204009412	-0.29639810388333154	-0.03946400147946002	-1.661066821427464	-0.311486174843548	-1.6475811944815462	0.14755984102961875	-1.6674998939016257	-0.6948008616267746	1.5418013339668952	-1.2174489782248867	-0.5911021823066	-0.39124689553278885	-0.25275805052850825	-0.017879740957866423
0.26941144443622184	1.561311203189123	0.39141126948952915	0.9292463763393621	0.9959618170105696	1.8257904036262276	0.8093335640197761	0.7258751559704761	0.40227711299845764	1.2407555059799962	0.017269371778226583	0.5267700769448286	1.7822371206016991	-0.22477951339908922	1.0070263191807447	-0.7393345044377101	1.254726776004515	-0.4421721799710317	0.6735307991016334	0.2800783903981297	0.5513842241064044	1.011169771664947	1.204114623225835	0.3520841929882872	0.6226126857777265	0.6013251750181366	1.0453185548127486	0.9670952322373939	0.13055116371182382	0.4976926787062774	1.825180314146497	0.9122911149126611	-0.4753114878015292	1.2663984141479259	1.4545291468079213	1.1351753870973023	0.6109589795423066	1.1420597340753613	-0.14390625835391227	0.3794768784456608	-0.7347804553609874	2.0944289631476334	0.15812153431925158	0.42888283163651186	1.6928298331770235	-0.1445975954403537	0.04863338190115866	0.1449200570734527	0.6762408592062733	1.0488058238051476
-0.3974850274587051	1.806882684922653	1.3419503221710218	-0.26255422911105153	-0.36551951991302667	0.5885646534559452	0.4408057517766472	0.31387192629844685	1.416156829266091	0.4430834361008517	0.8201152160872791	0.21514717847918627	0.38623308584041294	0.2833177517585851	0.03415016947577018	-0.33693718247737003	0.1341257393682072	0.49818713482278165	-0.06762215453604209	1.2514748863973066	-0.18099685150194433	0.12109943331398074	0.7586427862538151	-1.0827124481886714	-0.3409183699560589	-0.409336114108666	-0.39217892069925997	0.08598641553763155	0.2731134715362989	0.1860035420566738	1.4881452118785456	0.29259699352030333	-0.949046301878483	0.8442367398662534	0.9226982378959115	0.8356476125689181	0.5948850934298561	1.3772494886241318	0.12618925906301848	-0.09901422444734148	0.48120928558607784	1.786700537288291	0.6894177772454155	1.065154084856609	0.8835947757833856	0.8721445596837109	-0.210605875801254	0.6102135404621805	0.9673704473068946	0.9097344029513005
-1.022614207459703	0.8385503112266564	0.8423839890939964	-1.4005157267810624	-1.525856797739505	-1.1539358037115335	-0.2625336701572023	-0.5789308004307914	1.1108467555000672	-0.34823248429314435	0.6516681988197863	-0.364721144291107	-0.6555673147011863	-0.17181362816267123	-1.3476558370177396	-0.7225917935771075	-1.6954604498131034	0.5910703498028713	-1.336048678296036	1.44051884942837	-1.0669757211261455	-1.1175583742117627	-0.21910624423487704	-2.1014435722531295	-0.7160058152040667	-1.4113751892315427	-1.8616538663504554	-1.0691940512046574	-0.3903556268271874	-0.3817527821385261	0.1964356501076177	-0.7842747952856818	-1.3325874828084385	0.050308062089250226	-0.3768292738590912	-0.05497057538400309	-0.34624209722340005	0.44857383155106584	-0.7972025187803783	-1.1306232174631579	0.8813184407016057	-0.2743950729203675	-0.33891319846195445	0.5655721115444287	-0.050924213344228225	0.9046089540673375	-0.9631989945956666	0.515299261950515	0.47774915821412156	-0.33215190023942276
-1.1496929026044604	-0.5772534455603238	-0.3212539313756622	-1.4240765153389012	-1.4110444936337128	-1.8679888181906903	-0.6212339165053229	-0.7919509023920276	-0.1148180515717458	-0.5661117202876801	-0.21786188147436003	-0.7764915117912525	-0.5784311298605886	-0.8703878725347455	-1.729541456427043	-1.0604373663441973	-2.313150699259772	-0.09238878312738767	-1.5495968257676767	0.7349710839387557	-1.2654022842406127	-1.647424660892854	-0.9342724013447136	-1.404394973047333	-0.27910625250465915	-1.384965579742795	-1.6486171120575626	-1.621993554426241	-0.6746533862394809	-0.5349206561054042	-0.9140930173352414	-1.261759193168079	-1.1379916520228512	-0.06109233448308464	-1.3367039481869463	-0.7705920265823771	-1.2350558754191159	-0.5622251506906314	-1.6533084314704671	-1.3316205287784215	0.3461538481768074	-1.8327813286211456	-1.4425598437323635	-0.48703404070292183	-0.36570301495389895	0.10712911308991263	-1.1745451058419203	-0.23350010276065317	-0.14664154339277932	-1.4456019493028907
-0.6854492750320349	-1.2067599876726964	-0.8200426616405396	-0.20083090875074977	-0.2367470893100559	-1.2636628607273706	-0.22445904614850756	-0.05403477840581092	-0.932317157039498	-0.24253055562370585	-0.8794877334165285	-0.7094969614963095	0.28173940870565073	-0.6474330556055453	-0.7298721770165619	-0.4335249328574043	-0.8007910306398783	-0.5200999752987479	-0.4371785494766779	-0.2295783892042202	-0.6216721896151941	-1.0850237117029735	-0.9614450777091784	0.7502854547725492	0.37529833368218113	-0.3946403000452768	0.2436278080909099	-1.288852920552219	-0.07362024929678067	0.10182542734531558	-0.9123300063853694	-0.5316950328199089	-0.41333063471528775	0.7157622380250342	-1.1406364583847708	-0.6789942459604775	-1.2493527186472906	-0.5807841082063472	-1.5886217939126526	-0.3892471416400176	-0.24821397298506914	-1.341671285067996	-1.2928587746411986	-0.9826183216989742	-0.10420545115947477	-0.548003423602336	-0.45510198582662637	-1.1597088500324229	-0.28503622827076	-1.5078948283420408
-0.01766982700850309	-0.5946757103518499	-0.27996918755291883	1.2340582594392397	0.8273332609309645	-0.3987109080424715	0.5071989901499082	0.6351357432324505	-0.6872399867692344	0.12816446396748374	-0.8009833934555287	-0.3525235742574292	0.8468254426774602	0.47187677363298147	0.5866558508600054	0.793471317356429	1.587250013775776	-0.09678834282119429	0.7203632404373247	-0.6856175208373586	0.14868268162785597	-0.12924048325873144	-0.5964906824119763	2.656367443308073	0.4117553150238004	0.5506657063203841	1.9942098566845967	-0.5838647451816329	0.6143550028686924	1.079083420839774	-0.03578302198782649	0.8471216112047156	0.2742676924362522	1.4134416655297422	-0.08825238957095692	0.023627670550939683	-0.5821897964655839	0.24544644210540037	-0.960447409201796	0.5464340868860533	-0.16847943666371726	0.43149838822567177	-0.20153598595259029	-0.5747291326109386	0.09298230244477246	-0.4786277424951005	0.5020543812403163	-1.6083807377861097	-0.04237190748367317	-0.7750899657220428
0.31538491076885744	0.45760314344952335	0.4534999262041261	1.704348231538784	0.9085145435926602	-0.28393507760010955	0.8297520921616633	0.26689236064363264	-0.06885057609717923	0.18063439784560334	-0.32314241054658344	-0.22410217498290905	0.42411256915693984	1.224284013526184	0.9139271681789213	1.2810797128445373	2.7126456124445633	0.6046951477463034	0.6993184974009833	-0.3898802414774306	0.2139331618040307	0.2667370028741202	-0.4509475000411035	2.8735439345969653	-0.33558087701251854	0.5869736767463645	1.949206637633653	-0.20774644769554304	0.4617458647669882	1.5094917773078347	0.6472874949408813	1.7038333724103687	0.43379677409410505	1.069494557591566	0.7901063865537373	0.5335101586278963	-0.07018210985827544	0.8232745729908532	-0.5133976312699088	0.3594716559921121	0.34101841937629007	1.4677391946179639	0.4771682666869315	0.009857041080427438	-0.17342210032875466	-0.08659319728777122	0.7806628134801571	-1.3207509984005623	0.059259205463715124	-0.07410327458774509
0.14183333863962821	0.7995572754032182	0.4558429006323262	1.0167124700122274	0.24430120689497742	-0.7229026228094193	0.5366977010294371	-0.8033813996931675	-0.08010455714725931	0.030563647039166218	-0.10188057509539244	-0.5842200112074151	-0.572938233205133	0.7337167624385271	0.1034253745887439	0.3521513256534961	1.8460425821828057	0.6643383492970073	-0.2589781189127865	0.29512784385958973	-0.46341817591242285	-0.05242938081466391	-0.7369386413978422	1.6111070696384477	-1.1602827296757106	-0.1445220015691412	0.428081238418668	-0.32668846743950436	-0.3151643584820111	1.017518647308316	0.4987267904893039	1.4713868859563115	0.14623063536319966	-0.08687786972553554	0.8363587676468991	0.3607556036318049	-0.1463910548547316	0.4314478577423957	-0.2558237398178161	-0.6152669064308894	0.5058199054042236	0.8547273993762871	0.10025455030696666	-0.029230711150230404	-0.5753805544021463	-0.057520655017674345	0.2979221692479825	-0.6067090323530799	-0.08035586061015526	0.28893636429812236
-0.18057377557898324	0.20775649720107517	-0.1882392836255612	-0.044185982293724585	-0.22718194549732257	-0.7212159296918604	0.06565060555004919	-1.1604116903630912	-0.6951264482187703	0.013754976410613408	-0.25421800948977025	-1.0962953796832615	-1.104752901374433	-0.33525959354272705	-0.8132006916662246	-1.0966146748937622	0.28837383983056314	0.015215205224037217	-0.8757017911249777	0.8388892005665837	-1.0589938868164719	-0.38879524147606664	-1.0203865931328644	0.26504265474915045	-1.254282807436755	-0.7365615522027267	-0.7355689730409478	-0.5132109037728804	-0.6741984777221375	0.160308925578259	-0.019965961127843535	0.6727920812657089	-0.07713722293447667	-0.9148332710865943	0.31700635257221066	-0.1449392014248209	-0.40217550204290314	-0.5270909193489437	0.3995306851473271	-1.0502698319904413	0.08814201209887185	-0.3751496594235898	-0.5705962030899646	-0.5495116386850082	-0.5019491047040935	-0.39520338563669677	-0.19833588569279004	0.024664812169281652	0.04216906345558146	0.6572622732914705
-0.1643366063559947	-0.4638263962094312	-0.5906413965432947	-0.6900733499145422	0.06386148539151912	0.15156051441911125	-0.17352133196309807	-0.05327031856386428	-0.9330956313113554	0.20227939445824555	-0.2857371565556536	-1.1715151924972946	-0.6406486143170564	-0.6323818623189227	-0.8647774563014995	-1.5761029073510175	-0.31595248493912137	-0.5591804559795743	-0.40994132907506214	0.9781996638410468	-0.7703022260549244	-0.09372677177772996	-0.711815238788116	-0.20730845538385478	-0.5547825296521514	-0.5216050231090059	-0.3452501015638851	-0.31236267743630475	-0.12891280714760037	-0.2161756588582382	-0.05079327017925012	0.1890894837396213	0.1301550324488639	-0.7121670493290561	-0.09190682138886955	-0.2816654647866815	-0.1933678914225974	-1.1094842313664441	1.516755964084877	-0.3099223362211281	-0.3217147998116937	-0.7354487141141139	-0.47769849318270513	-0.6929028762390269	0.13153663672763086	-0.48785467545132927	-0.09403690614346204	0.3421492285410673	0.7779308389391079	1.2004166972028096
0.2678087491618127	-0.40316024872290884	-0.16838794924876266	-0.8416635923936433	0.7787362623039229	1.1687048133830824	-0.26999340924067167	1.5654627547617879	-0.2097529621366892	0.3443098134071973	0.1621260415694178	-0.6282689519695377	0.3407746142496334	0.12773737278654582	-0.1159244319269986	-0.6875291241171453	0.16126222554736963	-0.520606865907943	0.5864662692345345	0.7917046553649696	0.29505357090386164	0.7087649487321294	0.2429770602159677	-0.11880025687419017	0.31356128755572277	0.26524512528833544	0.8530556925325873	0.2821313829691037	0.6919105739588666	0.04132204660490089	0.5244288356870355	0.26761113172784723	0.648682517002224	0.053439743241846915	-0.1361727294820919	0.14111168422548684	0.5412503277732758	-0.8990779158606951	2.2092223690499657	0.8071007577109458	-0.1193712115559713	-0.06530185688426567	0.3432083140125595	-0.015049982241674621	0.7429957899566946	-0.03900552362118519	0.40116826562548047	0.4866986837990799	1.6610235708472632	1.4527897128264862
0.7082383931921534	0.1737534038945054	0.7231743562330739	-0.8514864977620438	1.148975638485206	1.3197629582038384	-0.5004136861524844	2.0468254061289675	0.8196691188016115	0.28926235530541483	0.761464770437403	0.10567581106854251	0.9974513559043722	0.8247439144007629	0.65647730160654	0.5278984726082782	0.5018398737153392	-0.213319684010831	1.1053406801309285	0.49808918370575844	1.2117334197444602	1.3543366868270295	1.237532326152683	-0.27707143555104025	0.846603035239012	0.8276185491850617	1.1713125014710157	0.9278640814644795	0.9648249364436056	0.24718405086242679	0.9747946997774973	0.4359646871543201	1.1030354009604737	0.4447957379983812	-0.13876239718370267	0.6303516804073352	1.2263275701440042	-0.2954750082522868	1.6362651596805904	1.1376999370288716	0.5000563790169759	0.5737121662637574	0.8459561528124755	0.9351440828242397	0.8100539760689528	0.47341286750701417	0.6327541507300853	0.6686576422245183	1.8074475137480466	0.9273474929054236
0.7347335471161445	0.3747783557750839	1.2737917380354322	-0.8155315135017456	0.8348734638005118	0.53549008146495	-0.7923978992941133	0.949616872662872	1.030090432166201	0.28177449805865673	0.8784871677960757	0.4987883109917298	1.0585915115038949	0.45405020768006316	0.9794518048903166	0.9095486786410714	-0.08812546527683954	-0.22280277759064707	0.8958522879854716	0.24646020505027916	1.2307541766682708	1.3905262049852427	1.5994289764142535	-0.7986131124121287	1.1497083998590478	0.7024212684536173	-0.011975865662341656	1.3465782438811182	0.7153479091887854	-0.2337900300821736	0.7405938267810276	0.27397576957943437	1.3133294388788008	0.1845487224278346	-0.43259264126322783	0.6758534977462307	1.3249143708935192	0.11127939057656569	0.17916769017150536	0.5716031530847206	0.7871764697642208	0.4865878973573079	0.3329918608462398	1.2782615722686022	0.5365615699590953	0.44761377204346475	0.3739147584829868	0.8740146130617437	0.9644030895087375	-0.07886960664042529
0.38154824223270145	-0.1766808964926287	1.0959977926349884	-0.4614406829648673	0.22602168410321083	-0.229079924526041	-0.7879149626802674	-0.4569429263890415	0.21840648801627494	0.6501734914045715	0.3861973020722642	0.5268156272440917	0.9213555073022889	-0.5068442859204133	1.079687431310235	0.4667794946220121	-0.971048116697457	-0.45587028800087404	0.555693954162753	0.03048590473433128	0.5897287371325042	0.9194691043805201	1.2707426137339954	-1.051974640502353	1.5263600671176674	0.21561888680003596	-1.6164311754195861	1.4961742382485559	0.5728493254231724	-1.1219984660982765	0.2063174722925147	-0.039455385900486147	1.4077120450548908	-0.20040025272725345	-0.880991395601797	0.3527617752591557	0.8787795519990693	0.15302656317512225	-0.8010027997383818	0.01497601751501032	0.3862535667965936	0.18515835043196593	-0.6809256247653438	0.8153073782766502	0.570405569496588	-0.0085305174817461	0.06587969909535667	0.8986928208162864	-0.10701458794574752	-0.706711114995576
0.08859390361107798	-0.8533106081897787	0.4765715613794273	0.3071356745729511	-0.02346198075740041	-0.11083801689306305	-0.40715201075707796	-0.6906983068692606	-0.6614671459868189	1.2464295778653027	-0.15648862268554456	0.6433831223814072	0.9217567642032021	-0.7250585895355587	1.3188589444035146	0.10978279346589494	-1.0413038198712654	-0.30352537221679576	0.5759950129322892	-0.28215120881333544	0.23735504752394504	0.29668119787770275	0.8383904266008795	-0.6529934270473637	1.8243691941253675	0.0655682012457467	-2.1888377684270157	1.4018780836628995	0.7001282154896877	-1.4515314172156981	0.18343729265201247	-0.06657860757369774	1.5136400299760329	-0.23556568514301457	-1.056612694532667	0.12290424526508666	0.353444404019569	0.0071705857322879344	-0.4402909931975019	0.09098223056796384	-0.2655091944687066	0.4465178584683941	-1.1396999443466673	0.1298279652284993	1.1014535687400457	-0.2419668153883215	0.18395713020962534	0.6166760873117673	-0.44478116869548423	-0.582779902826357
0.22429763310320605	-0.8428191550240369	-0.0879464684697684	1.0545460355931486	0.37717523020224686	0.7120259864495081	-0.0550131578937956	0.2905806971074618	-0.6929700596978473	1.4281789844791077	-0.1894976854381494	1.1362828597571024	0.8472526066638587	0.16077210059700164	1.582930732511588	0.34373412328880587	-0.24750472250359415	0.3396738158921467	0.7067552057286001	-0.8119292015773802	0.765981505335927	-0.24148316639750106	0.8834947773458754	-0.06259472820521814	1.527772935777366	0.5584172489065388	-1.4553904714509225	1.0344767853025048	0.5115708778124927	-0.6640827708865585	0.7799008706803007	0.2234879839620546	1.4845232063836713	-0.1013281183547935	-0.7647136381127062	0.19024846388378797	0.11748096188127809	-0.22466358674552467	0.6992047908338657	0.3867851430349449	-0.5632389859764081	1.0421214109109915	-0.7161730929227857	-0.2260418688031104	1.523017921016234	0.01036827327955392	0.6013742064904489	0.15801068426304676	0.06867906087660562	-0.2765335851549611
0.7317905178520762	-0.1836322953793713	-0.34675930790261006	1.2057757454574756	1.1795614122522518	1.314325763768267	-0.1074123570151307	1.247000386944969	-0.07405662353479706	0.7532706677471058	0.1961806499537943	1.6636001580353925	0.3578937086271295	0.9437247837017546	1.4630352519421759	0.6840331406394146	0.3794759652075179	0.7208639956452015	0.43210988546936563	-1.4608747329835594	1.7309612249411568	-0.5682730328927506	1.359468520081716	0.031485018311130944	0.5364197075822578	1.3189387513679758	-0.3160319313044812	0.46753172798857334	-0.36639777195336687	0.7066852966342625	1.1772016810695025	0.4067177863032981	1.0479055958125498	-0.2149435607202136	-0.23407472335609045	0.3048737085111881	0.2039983070458793	-0.5896243786563551	1.3648604758545786	0.20269392138340617	-0.49188673651089976	0.9896714791335307	-0.07960155242319093	-0.31466419670385787	1.1675993137899194	0.25015590723594977	0.761586722263559	-0.17228459509621474	0.6805042172482194	-0.476736545041761
1.233337243919747	0.32698367370773346	-0.2773082453027398	0.7009078734318068	1.8756713120039745	1.106238913727299	-0.36407685026056497	1.27566347906816	0.2623157634526323	-0.4023106386424033	0.46677006722751624	1.5801514890835378	-0.3171151636591987	0.36169519258937927	0.8976216034176132	0.46027939891005937	0.16451485665840046	0.189673998305753	-0.18911846697916063	-1.8288789155700607	2.1142196677372618	-0.5174133630544847	1.6688906022232763	-0.3275602906823617	-0.4502439730540002	1.704643588890464	0.42017818514022526	0.024261037509916164	-1.2726883016258903	1.5617890265514136	0.6663670597952567	0.21145043282466894	0.1966463146205163	-0.49522937640347814	0.18781732411113128	0.22253623346289694	0.48436740559093244	-0.9807910253064073	1.0634870169155854	-0.33104914697647103	-0.4991346658824206	0.013335810775014448	0.05888887506219415	-0.45530959264659	0.21914011950596013	-0.02393714343059244	0.3961587807975821	-0.1259451560080789	0.7360476106608439	-0.9537090577380556
1.386879052844217	0.20087976482286926	0.10895307571273403	0.054823373227830506	2.028251363495217	0.39355745217474	-0.2660292551858587	0.7697278065491538	-0.08517327191585661	-1.1279123039364463	0.3855853498060498	0.7188269952965489	-0.47204244537215867	-1.1759399612626282	0.3277726487424809	-0.1899989893009711	-0.3008615283077716	-0.7734091623909979	-0.5043433993574228	-1.465286566086382	1.4232662877028452	-0.02096136856018783	1.335807118014105	-0.40419314339834245	-0.6014166967586214	1.4106162764356809	0.8159760318493579	0.04758408291401896	-1.1301285024842513	1.3561458090690774	-0.37969430599261106	-0.0898837662991858	-0.6842339663069104	-0.423651531849655	0.38501300483808676	0.10805986825779486	0.8499510910398248	-1.0473063496119082	0.458475863851764	-0.38545150867945954	-0.7222141553202504	-0.8466401383585613	-0.19921694998504688	-0.5682123192367269	-0.4102283772154134	-0.4817053014926887	-0.14158784814457426	0.3061098259324554	0.40817639824834256	-0.7651302830176138
1.0970375220960014	-0.12104745458602456	0.7058817912830099	-0.24700027832676816	1.4272489750577129	-0.12684388805503705	0.3471459290200385	0.5954595414849521	-0.5082659523954632	-0.9333703824267433	0.26574292547970424	-0.291728280152514	0.19008415071178678	-1.927947122831982	0.14409802071811398	-0.5065965542947221	-0.014097363234558624	-0.9772341066491436	-0.10854590068781203	-0.3471692403235425	0.21791566512387575	0.6000555701970799	0.5233744813549638	0.22283036381006946	0.0641193908672272	0.6613126342196483	1.2637671325475417	0.4654813015454192	0.14959602649003445	0.5432662430265988	-0.8924214532368994	-0.053542105527529645	-1.1411848222499248	0.15593369266787355	0.4715592161228167	0.2837667752997468	1.1415044894431048	-0.5803055570220447	0.35947564941390714	0.332022940653773	-0.7117118382947125	-0.45244316943363877	-0.2447809019323154	-0.25053821519273256	-0.1706454612744541	-0.305015763154515	-0.31348292677449663	0.8673666636949371	0.32063066490846764	0.4439500436791887
0.4748196878910874	0.09186718103966074	1.1378781134784015	-0.2255795153724909	0.1740226662281421	-0.1782454439262684	0.9350188346112315	0.7507838760271811	-0.28191831960652947	-0.269684287964604	0.4169797604017215	-0.5966165738785564	1.0286015501444854	-0.9220263468527782	0.21057616464456497	-0.1747332662812827	0.9871776411084481	-0.022641977324304924	0.5743478091457734	0.8995367049161196	-0.4985001647493535	0.7289325500612805	-0.16023304425747764	1.039380254681027	0.6452375524803975	-0.08418365042801342	1.6241937080159092	0.7306766621570067	1.32732584001384	-0.056574810845625115	-0.4130060671355794	0.32507795506209386	-1.0575776651464903	0.6571286094304023	0.560220666395045	0.6804896138256766	1.0658777439184937	0.12643460611694288	0.7009450646132538	0.9753011793617683	-0.09772199209797175	0.8954758397913499	0.1097813001071163	0.48427742103873184	0.42192045932142663	0.6342306749398509	-0.012713658080958172	1.1729005960570882	0.6221838849716594	1.726003102284127
-0.26747771494249933	0.8234962792179579	0.9319182439990933	-0.18459617421963131	-1.250155605640926	-0.04373238989921889	0.8497086031395961	0.3889828527841289	0.40069020867168403	0.03241484233388996	0.6013845897720124	0.018738744773594454	1.0895834918363463	0.7752369603127163	0.13105070801451882	0.22708355448041911	1.5648926022719543	1.0461076524751003	0.7530311652772196	1.408136110638482	-0.3311538349698823	0.028892324521607737	-0.3242917305793894	1.2127508883823066	0.404474632686144	-0.5160292823049836	1.3474422646722517	0.34348509460667415	1.1597263290159208	-0.10731786522736764	0.3284492434413002	0.6191941787665579	-0.686820067996252	0.42925622064441704	0.6581803444142396	0.7997569848556855	0.410546033878341	0.5097048031710939	0.7723046350608158	0.5513546614219333	0.7175091799082836	1.661412695971675	0.3843419152861852	0.9176073900566599	0.41001235116751816	1.3661507498979801	0.38799977181920275	0.9604607376551183	0.7263507233215349	1.7511116822753272
-0.8700145798486623	1.260773015246608	0.0222176889754354	-0.17937549794210123	-2.1347564605640508	-0.036289496940382436	0.10423322414613351	-0.8314833787477969	0.6388778797988026	-0.253785552992411	0.3201037223555502	0.9096965258320961	0.19864549946383483	1.254470013958941	-0.1394404959866671	0.03573803377011232	0.9334134515602076	0.9236548630399176	0.20745333923171544	0.8385015190486454	0.16332081279790983	-1.1199965692951381	-0.1814445991439511	0.6440565928088301	-0.36580234742070344	-0.604102101925926	0.37157636233924046	-0.5814328949514691	-0.16039600974167814	0.14449696571152668	0.3066858821636724	0.5797614659578911	-0.3333592724246901	-0.33579167739428656	0.7591167518086005	0.30406293617429425	-0.609590746914257	0.3560223483461151	0.25244466411433375	-0.7009978989412671	0.8935731277963962	0.8766949344115	0.16753066479509315	0.38550856480900947	-0.3887911965329958	0.9025687339425015	0.5260080526709415	0.315788017948444	0.043788403804654194	0.34280718575727837
-1.1175994034054795	0.8070493065631987	-1.0226918209955829	0.03890116336230432	-2.0313624147516873	-0.11500805369242331	-0.6356613792174124	-1.9763331054466111	0.010743680986307465	-0.5436759095422055	-0.410688227796026	1.2321869945154456	-0.8396087053028414	0.017863141146677128	-0.2412208520380607	-0.5363250807132242	-0.2912588606310237	-0.3257034005538202	-0.46546236498801524	-0.2559688162198544	0.16987866077733368	-1.90572720130302	-0.25702175483619616	0.06466028685104329	-0.7476138775556234	-0.49697348356086374	-0.556105439297487	-1.3869788026944365	-1.219813640139144	0.4315694106275412	-0.548381561743543	0.47143915434603867	-0.11175663070607338	-0.7153919796796683	0.8951465124959266	-0.5318930292668507	-1.3655325435463996	0.035740610652543206	-0.3811946797211776	-1.409474265380558	0.20768438949719328	-0.6876564122033744	-0.22754915359847538	-0.7776535781353326	-1.120319209698163	-0.46240934634325326	0.4064288861332326	-0.33842011850848275	-1.2172733540775886	-1.2432035675892354
-1.0079855986565474	-0.16193189514543233	-1.4565526277097474	0.5291053237666439	-1.2257268693950047	-0.11307732125185732	-0.7968320414780148	-1.8351289687144452	-0.8193889514852422	-0.2587722379116792	-0.8936980016052739	0.7539359061425468	-1.2137742344919606	-1.4368868407195206	-0.027126961862837008	-0.6384695153510482	-0.8477358348287366	-1.267724633665998	-0.5894645800513335	-0.9056811380827959	-0.47933949008409177	-1.8358371277982792	-0.7907264304330361	0.05431345756548621	-0.3818773688628834	-0.3921675173019789	-0.6983599783479257	-1.5434222702452989	-1.008576794018993	0.7928346911850369	-1.3028501686283898	0.6313043516558219	-0.040386426795614	-0.1644543817055963	1.030894947072738	-1.1245581174449018	-1.3312409338655335	0.03567615726497801	-0.545538904535773	-0.6826367133187671	-0.5397584504177341	-1.4458560693822917	-0.13459610510705675	-1.406851959060904	-0.9704227391308891	-1.343079187159996	0.2399534607054811	-0.5690917078108614	-2.163968452295382	-1.6660401072407003
-0.801954863884225	-0.7702222876869136	-1.071666931808765	0.858265753854933	-0.6033667127756126	-0.1287447576961345	-0.4479157477940357	-0.4976658698556811	-0.8802017743665528	0.3684298469097958	-0.5508383005954309	-0.03379087420440061	-1.0346294158262985	-1.3879565768308975	0.04447150294495834	0.041348561965221374	-0.41034812580786934	-0.8110215170714355	-0.2104041100488674	-0.6167696738938951	-1.1920024235767	-1.127051244025776	-1.508366641474834	0.2950425552464869	0.05885931491663998	-0.4543551901885056	-0.2402044251127763	-1.153787885560245	0.0009212747231852035	1.238253012801618	-1.200064025580334	0.8606340724847642	-0.2307569820129618	0.7362730085988722	0.9920834932323771	-1.255558349569287	-0.613005334500525	0.3752206248770811	-0.3252673527200056	0.7225349481371015	-0.4180996611078218	-0.851255524251168	0.5322797443891175	-0.7707897575632104	-0.24410548207653868	-0.8425236845872817	0.0962092995075613	-0.3311044195668388	-2.1007390161738346	-0.868180274880728
-0.7854012306037235	-0.6994744871184788	-0.37850795429848083	0.5162416984545128	-0.8476765912353065	-0.43255529367154666	-0.056917037971612405	0.5739850487999595	-0.08681281560527375	0.5362709557132389	0.2778954681927646	-0.5457025535856508	-1.0522970493201482	0.14406675129607002	-0.5824404714271854	0.7316637169273642	0.0659739708511348	0.4707341749535931	-0.004228218308976864	0.21805904525720124	-1.3547161327109987	-0.3485571238126169	-1.9691406996114937	0.05813007415874611	-0.2766439586677891	-0.7252895631943922	-0.04979907981045222	-0.7284711455098358	0.5343745122743447	1.3514081702442096	-0.5697537535665714	0.5633723273474913	-0.8042769448102601	0.8774985176907442	0.615515453432112	-1.240967939148085	0.10558808184926326	0.6419790845636567	-0.27736057470151704	1.1943116927889654	0.46845705615848676	0.10095822139844822	1.045230422196516	0.5277870003849997	-0.04700978322345473	0.3825056754195372	-0.12213794674325291	-0.02676829506295669	-1.169931957791108	0.09586447623622031
-0.9412163416404937	-0.4545638098925435	-0.06013954065271911	-0.4173759039203495	-1.7170508721896374	-0.9925086333727592	0.10016118799940335	0.2050437156490339	0.6434961632317081	-0.11953449301126533	0.6285087041461577	-0.7182238522836771	-1.5585758872787434	1.5421990347189747	-1.7173191197074824	0.46874829126534795	-0.345910783141868	1.0570742658367809	-0.4477285889912067	0.7828714161664799	-1.0274867980424418	0.17944899600009537	-2.0297196359246716	-0.7344103021579074	-1.2979862518454506	-1.0482504082858726	-0.5585223086302693	-0.5484379650649361	0.006373261111701184	0.5755252049223819	-0.358177030436073	-0.4513877648020528	-1.5938297107589008	-0.10676582951357193	-0.0254854427236593	-1.408085429770093	0.1919795389716304	0.5700957316066367	-0.6038601349643036	0.12726451714378692	1.0226773961545308	0.21681588279155653	0.70503584849784	1.1605533238509573	-0.9082099114247685	0.9069138031447884	-0.41734757794511146	-0.1026692769480361	-0.12002587765566808	0.39153813038505725
-0.9464101221018141	-0.5494838797863599	-0.33868703392859484	-1.2415989660160238	-2.227584734032298	-1.3364577895194105	0.09820845838473088	-1.1091505201396392	0.4814449383348661	-1.0155371952759933	0.044908136735332914	-0.9435432853730946	-1.9359568523383335	1.533174501308248	-2.4054091322133666	-0.6538131298630099	-1.335522845429465	0.33343218992478807	-1.2615304555091085	0.6469350117201794	-0.8076078727773939	0.528946962125875	-1.8868021410267435	-1.3207887198844135	-1.9971866831195586	-1.145743279802365	-1.2173746037238937	-0.40866905470492115	-0.9759419346385406	-1.0358725803300715	-0.9281373119485159	-1.5645480866614447	-2.0827852935199656	-1.4134701445985505	-0.6295378355459489	-1.6221653678829244	-0.369508355100753	0.37827773068978193	-0.8820919946682998	-1.386724170427482	0.4380320913854127	-0.5103681188730583	-0.2746309904494071	0.5473052370593476	-2.048904102983755	0.2223105292119493	-0.6066983696025364	-0.572586046209904	0.40983268047089033	0.1873716478197182
-0.575239166101355	-0.7610382126718457	-0.9051815766929933	-1.3646451374776583	-1.652456771350261	-1.0667659618389116	0.025586220511097095	-1.8149381760160956	-0.3637122037183773	-1.264061702539206	-0.8295478422830188	-1.4638775188705613	-1.473110144483679	0.5170046763461442	-1.9394280907291181	-1.4847525570801907	-1.8182707322325684	-0.7316552746283603	-1.741418481683524	0.08145010572459181	-1.0724283260141907	0.817736939440449	-1.715190436415564	-1.0811663332285744	-1.613987813437181	-0.873953151488211	-1.236423717227897	-0.016082370343541586	-1.5070764874517917	-2.588821345279379	-1.6397327346663437	-1.9770289851206333	-1.810749960078889	-1.9788732724223748	-0.9417145480638486	-1.5095601784358417	-1.032328740503826	0.42138757420486367	-0.7175294998538732	-1.8513117471548988	-0.8061429507996429	-1.144626691892552	-0.9623446755685966	-0.5186733893043031	-2.2381725874639975	-0.7356760645521553	-0.5788904631008777	-0.9947646003776508	0.3005513274746638	0.07219405224621703
-0.0476855462097071	-0.46792241860707845	-1.3276412794046921	-0.9364856469454819	-0.30451702375419204	-0.426402940254421	-0.22341918380566222	-1.1479592584661336	-0.9379392298049481	-0.6964155113574647	-0.980816290210371	-1.9627296597833606	-0.39188299434861695	-0.18529573648159336	-0.7370470013585798	-1.1217137075000314	-1.3965663269941064	-0.8702557506664574	-1.5291925959502874	-0.34391581903264673	-1.5117899197007614	0.9451974594882021	-1.4081456438145787	-0.40658225443698615	-0.5335665675360421	-0.41876336564905525	-0.621262257106178	0.5146567894206315	-1.3891954855738653	-3.090667982047663	-1.6677711947300653	-1.6518463192035937	-0.8606271607830577	-1.6027575038452335	-0.9713784078871632	-1.039345500432342	-1.2526736193999015	0.6424748798589942	-0.3667840361520266	-1.0498248287944072	-1.459438760539549	-1.1327990800455552	-0.7572927658592586	-0.8138412147332041	-1.2172276729960607	-0.8029138207250153	-0.5123369753773358	-0.9554301521410574	-0.19423428569644322	0.10229120548037714
0.1537569286231737	0.3997116124424764	-1.3704734112381733	-0.6048455608738593	0.7652822826096848	-0.13356448649460437	-0.6869352377593995	0.050488130957407625	-0.6358847304624152	-0.031014676256850057	-0.22287420596393362	-1.839421538317804	0.29070469856668163	-0.027890720079932877	0.04853781543051427	0.0668570042851478	-0.836040461090284	-0.07348989958891966	-0.932567103341919	-0.34218906077011024	-1.4850351715763963	0.7559757150076447	-0.7653145520630349	-0.26280470311529147	0.14957129696435545	-0.16892099190138077	-0.14331084370224476	0.720502001089976	-1.0689579025727867	-2.3958287908208566	-0.9725139565442934	-1.3458156160124657	0.1617876720567507	-0.9847411498842047	-0.8936287638651632	-0.615603328238941	-0.9592635723579215	0.5961442524358325	-0.4067913349852961	-0.1243556369730735	-0.915070175861412	-0.8600924468907084	-0.014326351548534639	-0.06356661705639186	0.022471688103464938	0.025487873599914203	-0.6724113758165091	-0.5230329368246786	-0.7701129240324905	-0.1825636403014188
-0.1539843895309629	1.114630454493861	-0.9805454886903076	-0.6967699327035788	0.8441399801521505	-0.5734839654945504	-1.0427290582043727	0.468513298894709	0.22833944561718256	-0.018696793162075034	0.5910207021608138	-0.8837069246649235	-0.03886212536427216	0.25960272876455	-0.1904936701638132	0.9317530368475112	-0.9344264521542476	0.5280714002763978	-0.5063699805461718	-0.05594517869719416	-0.7697965631863667	0.3301684281118647	0.11486471141286353	-0.9455658736177702	-0.15097216292456245	-0.33349010752686203	-0.30987925891969365	0.33325853084020557	-0.8512856235352881	-1.264129931706975	-0.25466916499367975	-1.6204332420418925	0.7002144792650972	-0.7596105457154987	-0.7853138921104145	-0.5159507442280122	-0.5008886525812614	0.0553690699595809	-0.869697655718267	-0.07874125082729674	0.16143735877621332	-0.8305771773262646	0.4703122549980873	0.8396135927804383	0.396376996771794	0.7205222324124092	-1.0014808428080282	-0.14912255006249525	-1.1944412061480867	-0.8873484438249679
-0.5839566847521779	0.9901337380458448	-0.22374404650878565	-0.8408483498111236	0.23601754081641887	-1.2879707691478204	-0.82510413434379	-0.09513565662462903	0.9198933803774726	-0.6219478035115047	0.5934297440810479	0.3736176272045205	-0.8203499393578142	-0.17122507890402425	-0.8534179732024374	0.8802417694190374	-1.3413105539501127	0.21077789300402897	-0.4375011513623278	0.2454509005525102	0.1584287361403364	-0.04415842166818066	0.7635823206889617	-1.6214210040438546	-0.9433967876483663	-0.7001870720762212	-0.715226150339681	-0.3658997300408518	-0.5603291299546399	-0.48716515158288626	-0.06954252382728561	-2.0669893265361585	0.7517322273265751	-0.7884227030291348	-0.5555961576358511	-0.4568541860042046	-0.2190480633473371	-0.59479833762449	-1.0665109871656029	-0.6080675722122606	0.6783063730006065	-0.8147985238309162	0.41669389935827167	0.9433866268488096	-0.11917248852693445	0.5650345517264369	-1.0749737267150343	-0.13160354994185458	-1.2821306134763935	-1.3466213384889458
-0.5688427834718154	0.2277071374502583	0.6127257394534034	-0.4865529956282576	-0.16674397355590406	-1.4210469178644443	0.04029388996765595	-0.6369448059382213	1.0972389160548313	-1.153993769692623	-0.09928241021295164	1.0332624783335642	-0.9599879746008992	-1.0898786764022155	-0.8910064469304658	0.40182413746159107	-0.9649038985534081	-0.4090850950014578	-0.39530908468260373	0.45885746532757354	0.6141968061188698	-0.15940143705965817	0.7493124543043721	-1.299675875894754	-1.2967901814209832	-0.8228180137145236	-0.6120648767216319	-0.7951550931358561	0.010169011091899108	-0.1515870770497095	-0.25128110152790156	-1.78257320747968	0.7364377115615975	-0.5047711397346958	-0.15833923415793402	0.054128360381178395	-0.12037258353291672	-0.7453511973784435	-0.44253754187632627	-0.6139578126834228	0.34434221078730054	-0.2603914153269734	0.2901422110790149	0.299270322685625	-0.6594521151264677	-0.04438686257344723	-0.5691711498107525	-0.2762897176031482	-0.9389239010915807	-0.8258741278544148
0.023412110929584656	-0.3300738912104531	1.023544748552244	0.3401993101926998	0.1274696580187131	-0.6508734665972912	1.0818614748099338	-0.2908352043656579	0.9840868318374395	-1.0769696143909149	-0.6018768639414528	0.6032911832024122	-0.1007622210112101	-1.465233616066497	-0.0765575305726691	0.2444984591140721	0.5243705241898013	-0.21683851996961914	0.0764252202487309	0.630826230271132	0.3975998806377596	-0.014836090027702514	0.15052588835771555	-0.06853752883366895	-0.8215330013317719	-0.4549613566035242	0.0979422443989307	-0.6032037563183272	0.6643228272584331	0.13186969832581474	-0.25176153032295995	-0.5615587373172578	0.9162098952258403	0.26160279865260044	0.21541633671241864	0.9936914158819874	0.06823086934924413	-0.2944525778859447	0.6121599735884767	0.3696664758226647	-0.17178921341833472	0.6470881999515399	0.6098682618838982	-0.21031389525160718	-0.584407893366889	-0.25106760920775295	0.30386503317202934	-0.15572500195678396	-0.2507468669335553	0.5526693952671379
0.7808334578962672	-0.2208317562583585	0.6968983243470681	0.9821889103297181	0.7872350155801913	0.46544344005569055	1.7353297249447195	0.6908467068867293	0.898542603349	-0.4446776317950871	-0.34264255528027665	-0.5326350827672334	1.0285727230833122	-0.7776427815730977	0.7390424045895004	0.4254984757134428	2.080297706375769	0.9346772452799823	1.0874056952332336	0.7920796359996622	-0.044591285582492986	0.345997620469575	-0.4259418422296979	0.9387289129706046	0.12010544215398646	0.23783349199169504	0.7843346311114517	0.11041525001068495	1.0644077063089756	0.47778307425344935	0.19257243498278492	0.6959888808705356	1.0814709465241197	1.0736882455447803	0.25774889490924713	1.7185842419983062	0.589793425651203	0.2067926778184311	1.1140856169752251	1.632255641119993	-0.18305487977593216	0.9336948521902346	1.269469377499704	0.061675214140012494	-0.07457865616119543	0.16158519219102926	0.963101427448637	0.3557359658656124	0.5592405556306724	1.8777050945825373
1.2607398169012283	0.15364951597354304	0.008464680288842718	0.8594776361514751	1.1894900458377144	1.1295693024118805	1.831853381320432	1.4532953195757143	0.8876025386866413	0.3999316458499296	0.3560313416218598	-1.3851672093620984	1.5556776746639378	0.328786318423288	0.6699336715969212	0.36781179211725606	2.4205599899406955	2.0230730775045345	2.2809564076442843	0.9285566824365523	-0.10556433201408802	0.9388760869520331	-0.3314508281410631	0.8303943875677247	1.0090815143390954	0.8968809955350285	0.97995400312427	1.0174709581347137	1.2603920705199796	0.5380992508265513	0.9129543583612322	0.939828257947776	0.87948496688603	1.477689488741572	-0.1225903654578425	1.7142255453817388	1.413587023770775	0.22376279159809356	0.6549526383874203	2.182164848616427	0.2565032005143606	0.10340944769641813	1.6860158088849204	0.8764809141334992	0.3971288485082446	0.6764525843629724	1.0701951154346185	0.9212983800566356	1.293612090694507	2.4188195985596055
1.4672452840174732	0.15871414691926009	-0.12130538649282324	0.10025022375642131	1.164054057105913	1.1632547145689345	1.5447288914487969	1.669956557842968	0.8706907232795827	1.2620860897561648	0.832724356074643	-1.1452509698731554	1.4675386572753237	0.8213062943785373	-0.14258513788809019	-0.10854437474455865	1.5152914060674232	2.1119292228242195	3.0948297299910332	1.0760926776337432	0.4039490900091393	1.6395049927549579	0.5845905053886151	-0.04385637602491254	1.685931991391541	1.3294592976200956	0.9839524301682256	1.8363483864663928	1.643075966660602	0.13239648262931294	1.6787745766200348	0.17947981150375328	0.3542004607933773	1.543825395380098	-0.6289924333657476	1.2799711839461239	2.2394639472371622	-0.08548152101600735	-0.0465110009781082	1.864397017748352	0.6579793761022029	-0.9245312487138783	1.5065471677164755	1.5212836035776998	0.8046728170930252	0.9198521371990213	0.863306174452869	1.143234073524566	1.847968494271349	2.260608403374399
1.6956342131117763	-0.20664864055131235	0.8801099333428677	-0.597588670808311	1.0509573640213397	1.0914030890012603	1.005341631717957	1.7404455958065121	0.9079711058866754	2.0379207967487547	0.9411760505937887	0.16904531529214825	1.444607051267395	0.46801016411758123	-0.7026717201420031	-0.34944506814570075	0.5704629104726193	1.4129391899755148	3.1345355761009133	1.3011055845352566	1.1419445129563044	1.9980661850798147	1.8482588684347125	-0.5377279896436767	2.2175293844722606	1.582380340797567	1.3342536430343117	2.3500867025399317	2.3241273716440944	-0.23477650053527352	2.4144616208235345	-0.5083111229744541	0.0019491490702556148	1.6578151060598558	-0.7772728289083647	1.229918305434746	2.6856496213163688	-0.05342605661028361	0.06466001285755205	1.3670894689981112	0.8921184583952001	-0.6596489971180816	0.97032901389681	1.6233135081722359	1.4468459848706072	1.1661103275380869	0.8167912906769959	1.0267549677298342	2.1152066578690567	1.8918770791104593
1.9756613515384491	-0.3479345193324255	2.485941762045837	-0.6414779762413511	1.10332232803618	1.3939044060863852	0.22975469600295556	1.9360157585347315	1.1046340713260643	2.4062472877635255	1.0711616934161212	1.726172531922755	1.8287818770799473	0.020834975616834915	-0.3083795203960414	0.3614134557881576	0.571142330008002	0.8577384536684408	2.3937328744300594	1.5182672832839648	1.5852119878647377	1.5254116394508004	2.703995499525341	-0.006036621968542523	2.4916881336906727	1.6941875822716181	1.8907673165120789	2.323778151013547	2.8196329181275326	0.1714381355210446	2.97544567467795	-0.1918796877805992	0.24286944576733943	1.903846863071646	-0.29180385184527724	1.9012336721275942	2.4871704416709224	0.6305750438757025	1.152670419639027	1.276948370236235	1.3223707682343964	1.1486278329366888	0.5575321419855548	1.376543084446711	2.206883560528945	1.7502727226544992	1.0481136073840047	0.9341277402017703	1.9435402865357017	1.4542533272711038
1.8809855477904571	0.07591736190915106	3.409125609268256	0.002950004775932725	1.0852040255823245	1.8607705804229189	-0.5603177193786028	1.828829212940204	1.2938449637449831	1.9467272349719995	1.393459437544355	2.522410906631027	2.0976145494921634	0.27477484072430175	0.6964385050640365	1.7845600240171544	1.2181384358259748	0.8472495690185907	1.2171588307913397	1.4108398874025305	1.4231078215710944	0.2865098551490337	2.6160588344059184	1.0732598555715653	2.1997755020558025	1.5091793956873463	1.8503910971297852	1.6209576410565087	2.5420884890528614	1.33357878297558	2.9612543065035726	0.909717630376782	0.9198336414908778	1.8955722551205287	0.6485116253830017	2.662846014034471	1.5999629435265144	1.423556473485482	2.2543168292334124	1.4413092502869214	2.1172781931282327	2.9634710324146383	0.4449359913432976	1.0719985807987418	2.361665523282136	2.283123928472148	1.181492351159251	1.081849157683486	1.3053844301562945	0.7098934042148352
1.0119068110811993	0.6456735031612914	2.809925944536321	0.9328290234336046	0.6078118158422285	1.8339635433577597	-0.851648236475063	0.8619317036039731	1.0371167381731046	0.6982248842270767	1.4368008439883764	2.1165360731950504	1.5094034849159663	1.1683511651722271	1.3659206235008723	2.788654142996449	1.4780309689705318	0.822198201399039	0.0621759066699282	0.6701167352801509	0.68308724588176	-0.9452703796005685	1.5890475480924624	1.751322591987565	1.2298854661232297	0.8503956399250815	0.7723743311385536	0.4455174799429845	1.4963476180122204	2.249373447271347	2.0282058396568803	1.751195956883567	1.4000567894291012	1.2777937174977738	1.500356816498629	2.5428332511039473	0.21707449309997617	1.4620671702253618	2.266926025400862	1.3222220891796923	2.7413978851957466	3.013018054261797	0.4101349901781947	0.6685068712291566	1.3673768147283285	1.8957901912635797	0.8005879611597999	1.1940545537753953	0.46364715266357576	-0.3310519397809584
-0.42114873287991356	0.6790460975426069	1.094834488718107	1.6793539051828446	-0.24642664235214345	1.0353336639856667	-0.3586357656346827	-0.7410893815940557	0.06859807656301278	-0.6257149651586451	0.6349574543200885	0.8787760800016176	0.0829622143247335	1.884133295961811	1.1616225590658982	2.484514589497839	0.8907187206016424	0.12048088692152471	-0.7698446560459238	-0.6337065341532827	-0.3633397430572411	-1.3494508627741084	0.15805308030722084	1.6193467493026767	-0.08992374322370393	-0.1393685317963724	-0.7183231522857239	-0.6755686730527346	0.2792236253858452	1.9153207567791493	0.390676277415746	1.635942461398309	1.1537606275523937	0.23623424859063508	1.707925193841047	1.2563449318142301	-1.267602439023017	0.5568556131266523	1.009520299205537	0.7256991479308265	2.403585213307978	1.218045997244334	0.17063989534175994	-0.059480345976914074	-0.339724827091499	0.32065951117222125	-0.07230347579699224	0.7525297847431507	-0.18775516392471445	-1.1500853475003663
-1.6602824973366748	0.06224250526852788	-0.5599480878811098	1.915596602635439	-0.8597477079861944	-0.026877384827065212	0.44879686021567694	-2.0355680729777244	-1.3240697421210998	-1.245399038936351	-0.8493240270226519	-0.39464099729115437	-1.3048510518105778	1.695763896673861	0.3756876183847972	1.1040964775413749	-0.034957047248473844	-1.083530874752879	-1.239844346127111	-1.9745282536596478	-1.326767860819759	-0.9041143768949729	-0.9259155356042469	1.0206137836624611	-1.2216106023949496	-0.9496888210718722	-1.5404647764749546	-1.2937428286132882	-0.590023867030542	0.46996540241922447	-1.1914343600485473	0.8524971698853245	0.19266073580244225	-0.6358259573182085	1.0914071904041647	-0.5208452527709648	-2.3630689981287545	-0.5160246993522861	-0.7356497537716965	-0.03933147287197549	0.9656590177148339	-0.7463229694965723	-0.33842504691644576	-1.0863665617161	-1.6202330503888964	-1.6056175002516406	-1.001408873630482	-0.4069856279496463	-0.5168993035019126	-1.3028544568721057
-2.089527696886335	-0.6503989043286571	-1.3761622595826308	1.507995438306229	-0.7236573578369985	-0.5780998206516729	0.6646925017670683	-2.3702345354791543	-2.4674816857022788	-1.1206087289216309	-2.12887409404795	-1.1222369609896046	-1.7931309730694038	0.6157001369256727	-0.32485172934048584	-0.35525064361395725	-0.6461988508457923	-1.963744803545833	-1.4593691955936565	-2.7384068287460557	-1.8172631951968852	-0.41850092544262285	-1.1671019153918734	0.44456303794331775	-1.8139776834035164	-1.0992210862162106	-1.374850201493518	-1.423455163001371	-1.119747432664993	-0.8668068129750928	-2.0393967688366113	0.17677943380490727	-0.9984127244677323	-0.940514508477899	0.018400891340889004	-1.8434287285605422	-2.685673367567533	-0.8179264232832235	-2.0369122126396317	-0.6310392357032347	-0.8189920079255428	-1.2943333029443362	-1.005405590698303	-2.031933131724301	-1.7421290431923067	-2.7515553907232486	-1.5545385485927776	-1.8048545171735138	-0.7810574729445883	-1.0467292707720885
-1.7778526868619158	-0.9318123181619965	-1.5138483779774745	0.6137362068740901	-0.0389508903302599	-0.4309093601271264	-0.045882672350488055	-2.0349089880612756	-2.858173399764453	-0.9293358743654636	-2.4803414586478767	-1.2840497781902935	-1.3357718528367053	-0.6749008394019678	-0.52053977021022	-1.2051649749072473	-0.921945006022144	-2.029089470306961	-1.5144009808150347	-2.6991244159818253	-1.6192219351393995	-0.6231053548888735	-0.678332371922874	0.022748431823842813	-1.828778896303748	-0.5949359787916202	-0.9619499956128285	-1.445043781901364	-1.5606535280007299	-1.052647388036	-2.097003165914351	0.008738509133014495	-1.8301308201741204	-0.8298419025934234	-0.812320923490769	-2.282693784289593	-2.2005205125753213	-0.2708372550299819	-2.485550758866154	-1.0453827342448625	-2.0434768262271588	-0.5134993014325191	-1.6828144852680824	-2.5113916390754367	-1.029201599344088	-2.842546699152914	-1.5946771128547017	-2.6626123432673925	-1.238698445659219	-1.0565690199129847
-1.2879128938354731	-0.8252577385750504	-1.5248928811490705	-0.2642635722022043	0.4540698418075394	-0.1827093216001592	-0.9515815293375612	-1.7202851159549057	-2.5178769124086844	-1.1755512292468506	-2.0412895665634396	-1.2425164168508256	-0.5927730885851769	-1.3674291258359768	-0.17415116313296788	-1.5841842083985762	-1.2023058844118073	-1.6127437024524784	-1.4253891391620672	-2.135432588289707	-0.8676765565033323	-1.3173944483752444	-0.11712108060841826	-0.3241281788768558	-1.4077916028068271	0.04166487261114412	-1.1031387565217372	-1.6120390074846545	-1.9042730058334145	-0.26686033792019626	-1.78497577556651	0.15923430112317621	-1.89939943037701	-0.7568576123425306	-0.8966064659853734	-2.0193393325279643	-1.3036675504240933	0.25435009250799495	-2.1806146110308755	-1.4473798637843802	-2.475007413528271	0.2302525902531108	-2.188327862559809	-2.480046872883203	-0.3475588928868043	-2.5333977366708766	-1.2121801703150203	-2.550981989778423	-1.6874732668436108	-1.5168721193023467
-1.0315699846488176	-0.6874267054760133	-1.5815760493418012	-0.5576309076177313	0.22889714920883422	-0.5237345425255955	-1.025838855730658	-1.5717399962081013	-1.8447810073654445	-1.529426007949971	-1.4967714038338993	-1.293037631807137	-0.20657588872174823	-1.0572463265103098	0.5719784807322243	-1.9575713273864532	-1.4488636271583664	-1.3275962113969684	-1.242926711695984	-1.5022945733955995	-0.027430845498180038	-1.5702585223134649	-0.1616177000368254	-0.5237497163379147	-0.7875097760504818	0.22486922230631426	-1.6423832721020564	-1.7412662546004851	-1.9135074026336871	0.4058026788724851	-1.4354839670324024	0.3168452096067013	-1.1213819964833156	-0.9809836243343061	-0.3619699089716704	-1.4155589405673574	-0.5827393091293738	-0.0963619870506053	-1.38855360206513	-1.8206127461267305	-2.5356527365602366	-0.024353958408899975	-2.2808919571470367	-2.1803903313916235	-0.15568439363040823	-2.392252650531298	-0.5584476742158477	-1.7218441789763217	-1.57894328739929	-1.816629387111009
-0.9306046689826403	-0.600979558628514	-1.4568112655957852	-0.17242547098439293	-0.5404220679109003	-1.4356579535163665	-0.17766973832860228	-1.1268527671878268	-1.2184621064849848	-1.2651526313654644	-1.218966860074505	-1.3961011133864774	-0.3244507482712062	-0.009208243537221845	1.4418851441325968	-2.3776458201410287	-1.2309794869040223	-1.3062428306040506	-1.0790356315119807	-1.0156846196580638	0.4067491635644041	-0.7748088615156462	-0.9141994124897448	-0.4172666311448528	-0.310210714300096	-0.21924074884688735	-1.717070782145434	-1.4589489074482354	-1.578592370374597	0.20202162283449054	-1.0450208638348462	0.4186018764198078	0.17776366828156764	-1.3611357412580405	0.12891755680795985	-0.7456073317325901	-0.3700837806864778	-1.1985067196431258	-0.4101820725647137	-1.961832596207878	-2.5888726927971994	-0.9150836499786388	-1.824378653508125	-1.824417460608678	-0.2465405939477511	-2.183442110399227	0.1370807214854305	-0.8400457923150803	-0.6901942278226872	-1.339324160558048
-0.6955118096584291	-0.31337820306562697	-1.0978787313531428	0.2996519682788408	-1.2461832426323123	-2.1718727723739075	0.5688608925538198	-0.16958041129224308	-0.7695662195498233	-0.25725633781859963	-0.9630500071547405	-1.2947867256012016	-0.7026848630578767	0.9447448967541219	1.919073798308528	-2.4252545931853726	-0.4875933897040885	-1.197773129082343	-0.9714880878531063	-0.5513219708663013	0.27424108493391103	0.6212072188466901	-1.7816545326036732	-0.13847603124446323	-0.2759256806685611	-0.9859972446667712	-0.9297957246325673	-0.7074945602849648	-1.2343577569944313	-0.6095113518207385	-0.5605134916633454	0.49722949876357003	1.280423617676669	-1.536511394529499	0.007970293294606301	-0.27368938673198107	-0.48197239156513405	-2.043061536867051	0.37295234034958097	-1.7702515662769862	-2.48508203064227	-1.4699198195157608	-1.014484815406161	-1.4138448718213026	-0.27842374899365785	-1.3731366530993834	0.49637456464061386	-0.3969874545089937	0.4378222347557176	-0.35318864773874986
-0.2856007720093505	0.25622831785828115	-0.839521873514989	0.11607750427105504	-1.4705855696302976	-2.021790392366424	0.2619594563522968	0.7410632406574436	-0.4238044032618069	0.7631887694565883	-0.4301688701911381	-0.8215725557129022	-1.0089565102032927	0.9350144411305932	1.44608471790318	-1.7917616580067077	0.10690672811605026	-0.7891613479047612	-0.7707050623734895	0.09615607784201455	-0.15010765111583046	1.509510870025155	-1.9865050908489676	-0.13557507336213626	-0.6093691602416483	-1.6074986852712527	0.07725772696887023	0.09495853565822004	-1.095622934987516	-1.2119357032334304	-0.16530158466262534	0.41986999895154103	1.4456325271729513	-1.2121277002624395	-0.6198811174960356	-0.2558893887682075	-0.4501074010520177	-1.7734790801396287	0.6212898644639968	-1.3739710336477657	-1.8774578089391651	-1.3046067238950474	-0.3168771374376557	-0.8530223062251305	-0.2074761089137237	-0.1051638343284508	0.18210442258350387	-0.34431836876018684	0.9188779153629024	0.21066060532093242
0.024412401338657005	0.732080176814594	-0.9071774752994977	-0.77510945806526	-1.2501985752066154	-1.0073635463995347	-0.8138432627740771	0.8589448630934955	-0.061803209553678386	1.0627485460630974	0.13747012217622454	-0.05883404503067755	-0.9522203054465368	-0.2112719201628095	0.009427320743486456	-0.7137107284440233	-0.13370552264684424	-0.3327310261893813	-0.2940191739316022	0.8899080138867888	-0.40432725824103266	1.187087320221852	-1.2419291072591303	-0.6366930926066656	-0.7729782955916513	-1.7729883505104975	0.3842004930760354	0.4358925407353177	-0.907351995477492	-1.1615719083532283	-0.09470002793441515	0.03647776945019772	0.5328943165188597	-0.33482966605632586	-1.0746667697321037	-0.645883986635828	-0.065293115683713	-0.5446391638019344	0.31978766061856073	-0.9474823512805475	-0.8066857424665121	-0.8241677164640914	-0.07222957463113906	-0.1548185615130694	-0.08385536973716319	0.7436166151135739	-0.7064827066074677	-0.2520952975461801	0.4148906188584229	-0.12147378159400535
-0.0036980645735545745	0.6946381326578428	-0.971845699677689	-1.5466479271740052	-0.8115109538980803	0.21237531078840843	-1.4336158242395773	0.20340020632481512	0.34165350174586623	0.7878672284848929	0.17502938093848094	0.7642872315128131	-0.34965585890489315	-1.6576837470148544	-1.5393980082731926	0.2186366435138596	-0.9542778556491641	-0.1775173609366353	0.3554156054480082	1.4818595001986052	-0.19156216148686703	-0.025999767530419424	0.053470292134981355	-1.215736996751369	-0.24533304260299602	-1.395948032702127	-0.06728181088851508	0.20365456673405213	-0.332347713955182	-0.6445981920208925	-0.2511418548036596	-0.45785392735647634	-0.7146677441900333	0.835351658971698	-0.818485911128894	-0.9402153304085127	0.3471888565165977	0.6783195175874859	-0.17620148253364673	-0.5520500874936302	0.22163643360108942	-0.45066981132564493	-0.18944889472577708	0.4975725451243189	0.27872863560666905	0.5786094708144401	-1.5081878336383858	0.18364162423139757	-0.5037445566050485	-0.772678443204302
-0.2650814632564641	0.2595115396409862	-0.5234205290508552	-1.3068145507104822	-0.24398770520091126	1.0424065317991895	-0.8661170376659253	-0.3955835530648653	0.6478887929880399	0.7215455776692405	-0.4248074073131934	1.4655209457411775	0.6773694693732036	-2.1613349492052354	-2.0313455972194143	0.5695500211870448	-1.2965544253170245	-0.28355599511409085	0.7331129125353616	1.4667136083111898	0.4665859694770043	-1.1546047902574512	1.2415507170101263	-1.1289469556718559	0.8418103835326164	-0.5246822437600539	-0.37372457581935836	-0.2264993084478742	0.3894740128484592	0.017316993427070916	-0.224768840096304	-0.5694407284118049	-1.2092380592360128	1.7692961897244668	-0.03129209276217256	-0.607313965510199	0.2883888565421973	1.0964051414229188	-0.4765171722520568	-0.23256910115534365	0.7321482439131217	-0.10101531069746196	-0.29483455609945	0.8643207790707734	1.0739764225645716	-0.12719262878775392	-1.454204376371223	0.7799144216520801	-0.9602620987744638	-0.8332300351153398
-0.38750786195042203	0.002519450074985823	0.3465365738347851	-0.10573197542141083	0.47528783374011957	1.439415069551156	0.2771234365345448	-0.23219695815648442	0.6351075274017703	1.2086040104728495	-0.9823722588532554	1.9753613800275986	1.5978518088303488	-1.2154619897351537	-1.0333452850787257	0.33193676177780873	-0.49798809340174055	-0.2866926886089089	0.4749472497215977	0.7527342143760646	1.331567001511437	-1.4289180279665703	1.954185180796092	-0.15207451850706236	1.7018472483105802	0.6809662225438308	0.2771110366215507	-0.35777678945770225	0.5294888945514284	0.7624944069314591	0.23194483560330909	-0.05251109667187501	-0.5089870106410415	1.938115504171406	0.5936715579341669	0.2631615334662476	-0.2570193764328049	0.7608735392859	-0.47445958251112624	-0.12450062501242086	0.7144377816974465	0.432921647688731	-0.1479474108930792	0.8311394912471691	1.9726732232656679	-0.31491719777807553	-0.35682086990177897	1.0363123615664753	-0.648805639402396	-0.17985489850649364
-0.05630385960538261	0.26098172301428363	0.8808992477013671	1.0122539699188273	1.247058216438121	1.6973948307673241	0.7838578624050765	0.5615802286381166	0.2678807466108644	1.6443389620003652	-0.6294223067888857	2.2575111694636862	1.8053886017502139	0.3775952189665095	0.6827102154826054	-0.16191385221095653	0.8919168845906141	0.032829804124064915	-0.20023420395170244	-0.266806868372007	2.12377264686326	-0.8069449828275328	2.2336833724416727	1.0563104138959367	1.6821637282356594	1.8909832302490504	1.6633316772239888	0.016165528849314048	-0.19709872432274608	1.5610133695638129	0.8870848080476204	0.7171399019614774	0.7501346635562801	1.2363119496783692	0.6025464025246505	0.9491263563845498	-0.6335661245822131	0.31248333004209355	-0.25416921041237456	-0.2696650070717152	0.525790893088077	0.9095677478579456	0.1831537259307021	0.5488022612546074	2.1880156336568333	0.486357287502626	1.1661477350347016	0.7185768711184702	-0.0085461616441961	0.43522089201523906
0.7467112564211585	0.6891048728779516	0.5788237772463252	1.0537480416158118	1.8093285608356906	1.8939960945922465	0.23953679397121214	1.3641383499226145	-0.07645213410963918	1.2206447864265177	0.8065986226189149	2.2404908493363953	1.2046090877979982	1.1985588308591237	1.8272845572955974	-0.4608288245331196	1.7024313650633605	0.5345607497216098	-0.5503303167606899	-0.9353639235252527	2.6111404494349406	0.1544232078937107	2.2251697141672366	1.5606309682927764	0.9985943118236958	2.650846741116811	2.7496989740583246	0.702861085154091	-1.0229559909552703	2.0468081311224706	1.2975123308705065	1.0970374495142519	1.50828510180807	0.16322150740515187	0.22999965760455834	0.8999650478508582	-0.12831212384979457	0.19189289497595724	0.20430556736657277	-0.3604018425773852	0.4748740739783123	0.8167627982006751	0.5334793497067182	0.41388688829398523	1.3154039570743836	1.7086176733083867	2.198459227309381	0.26136045312488965	0.40499456773531634	0.4091355120073577
1.7268464225425688	0.6482970512295892	-0.031606479607316745	0.11381845380030808	1.959205810353922	1.7240432309389029	-0.596655750662548	1.868931553783229	0.18886673331213946	0.0017191045087090308	2.588631097781194	1.868396852454696	0.36864546875708887	0.5593247133224645	1.7539195423584317	-0.21666677835869655	1.4252604832438003	0.9642840826037288	-0.02191818207883656	-0.8329936826033081	2.625197290475518	0.7832654061564053	1.914279679076573	1.0926427166541954	0.5113710053691659	2.619552207849148	2.7242180482971574	1.2885579876665891	-0.8174739456316873	1.732575163888037	1.3037313851221894	0.8931670778490928	1.3455156201699194	-0.5499059095920972	0.06719078359431586	0.4274604502490314	1.1958020018242734	0.2430844408638085	0.9933081467302919	0.0786418754354677	0.5894951087588312	0.1263806921141675	0.8535843384289065	0.795613548672714	-0.045034901393697035	2.458308405141708	2.2722558647990905	0.4560702726123369	0.5135766414345072	0.06287261721816285
2.4047971043554854	-0.03915533818257344	0.0923966385991882	-0.7380130395597685	1.7114203753636872	0.926384781233485	-0.7901002318756329	2.213963134991401	1.2273372643564266	-1.0457946574183539	3.6905425402806955	1.2019912120183482	-0.035109367986316094	-0.8571400959971606	0.8937773442813272	0.5564085971140349	0.6547498124175491	1.2153241291752712	1.0946403785444478	-0.1464421511848065	2.0983057258864584	0.7184233664052782	1.2253298395693162	0.29047435608980454	0.7367865215126678	1.8207009736556563	1.6773075517555085	1.3828816031337634	0.5696741741894107	0.6647655011942545	1.1022238229033858	0.5516218983911776	0.771559171278865	-0.5885058146332074	0.38459444973593165	0.3420892347147316	2.3795012497667734	0.07381935669250561	1.8872906698631153	1.0840926837077236	0.7168160187748857	-0.43832720727407476	1.0967135712808003	1.6257927368713128	-0.8060402605031833	2.402179994522733	1.637686960958722	1.5849000091847005	0.5894251800450301	0.1564543777105206
2.3329023023182294	-0.8793842229285193	1.17101673041001	-0.6073362246257404	1.1849592352109195	-0.2433544217206918	-0.29036538429547637	2.3765795742051834	2.3598651646973097	-1.128594635928466	3.5596126118431037	0.43044466856830305	0.053954340512956625	-1.7042249881172449	0.10507558603049566	1.3285264044485654	0.25844924893049476	1.252162853114662	1.8390194596497196	0.4728776608592368	1.1291000925344599	0.08335806200087766	0.27183661853728935	-0.01699918908722296	1.2468369131788226	0.6520702531140704	0.347696490190302	0.8087465835565352	1.9489360011113508	-0.3756927294690573	0.859538198495446	0.5657695538312716	0.44766885262701445	-0.2896095637028864	0.8942567607836269	0.8783267678812392	2.39734235401884	-0.362203488414726	2.213063572824673	1.9522367708322175	0.7072834337084433	-0.11202195842379153	1.0224905872994294	2.257916505020481	-0.5717748953381823	1.8003332376014454	0.8806990706722336	2.871205878319551	0.7045643637460114	0.8135678893736504
1.393062064935666	-1.2396378227588192	2.1127982223227058	0.29487916297591826	0.4361170395984063	-1.119932567951448	0.19842699401356698	1.8861302688409007	2.518467357035716	-0.48024638281057447	2.3643640825161274	-0.23540336713009852	0.10773391883681797	-1.2457296046509725	-0.23020183615441336	1.344404353118675	0.40374894397670313	0.9621791770088409	1.4931672638960138	0.5048066631821151	-0.008699668905470135	-0.6248120652435446	-0.6338878501158712	0.3263169740280408	1.19281172846683	-0.37377137708382857	-0.5708433259518301	-0.26692704966642855	2.0045228312851786	-0.5623505279600807	0.4792354660892773	0.8317239045323412	0.3316121547906162	-0.17589506182599973	1.1402807965313408	1.260903358129113	1.144481650748077	-0.6872741056988004	1.405643793677415	1.8066660183146412	0.4917135377934296	1.0052719193176936	0.377842063684455	1.925285546175285	-0.05586296700804164	0.9242539495549514	0.37706072394665474	2.993384855893823	0.5723467200259116	1.303304426757268
0.01934713413327552	-0.9412054171097988	1.6666335759979252	0.931827300787461	-0.4641374350159734	-1.2509107122374783	0.2082691576219713	0.45519988821515933	1.3225801292926322	0.02830930108672507	0.7408397965578037	-0.6795552113411123	-0.259321310819308	0.09474833988331645	-0.3751091249928665	0.3454474883967306	0.5913791959853903	0.3294638276454121	0.29593123274251215	0.06081068188558979	-0.9643006122825026	-0.8853322748145437	-1.239347175608897	0.7115196636399646	0.34440885262915005	-0.9271310097566486	-0.8226143135927917	-1.3213710996662478	0.7524157193696632	0.1016924695459429	-0.11646938531316953	0.7658632970101041	-0.1662166672294108	-0.3331319937059831	0.9635186793469706	0.5893193841043934	-0.4253004021987459	-0.5744643151339742	-0.24804397531463776	0.5643326815516458	0.12312380988969343	1.9312611079704272	-0.6260335353998481	0.5311729555205342	-0.17167334585316626	-0.15266485181459524	0.1271507275928929	1.3639908926002666	0.011943543975284831	0.9875229213074673
-0.9545010898429377	-0.27506887694981014	-0.03032458980277981	0.5785376806903441	-1.2236414949551433	-0.836410901369503	0.02325383249733818	-1.279654029466153	-0.35600782449585894	-0.032397271238781514	-0.5708876050478822	-0.9019370734382873	-0.7589807720763889	1.303643965891269	-0.6557423014081678	-0.9489080378865404	0.45433484536650004	-0.2720208885311939	-0.7994542283435959	-0.2426038642290179	-1.4660779888874942	-0.5342868445646082	-1.5243117229735785	0.4747009213676667	-0.5971740139802286	-0.9699121863549958	-0.5411474084629565	-1.7021245826650033	-0.46753647666523984	0.758056673428107	-0.6309581739241349	0.046108619456766566	-1.203803982734616	-0.38962666023686016	0.5145146267139621	-0.9420119452451703	-1.1471912104550743	-0.1453033918702465	-1.6172080703080332	-0.8067417817892732	-0.16197090584173227	1.7389339551639267	-1.2113724936485344	-1.0316180211696955	-0.8861127327701247	-1.1483267945981803	-0.004944165966632095	-1.080087638085429	-0.6165974165731497	0.19819457759017248
-0.886039853747412	0.40533429905942203	-1.4050498252338703	-0.43641393706755727	-1.405514547703522	-0.4763836189016374	0.1510948577415136	-2.0795580901651958	-1.1246436028285722	-0.24648349733954344	-1.0198581444447543	-0.960040336976926	-0.7770255721148532	1.6963990710419983	-0.969466792422388	-1.3083161829514418	0.17629321864256955	-0.25009094997472026	-1.0490462171314945	0.05479963213836455	-1.4495364272033966	0.1493192802213868	-1.5712382060295964	-0.39647973684444354	-0.7866235073169981	-0.6696899296420703	-0.07452541516956512	-1.0515529521288056	-0.4665965280366595	0.5906712443676763	-0.593053381549349	-0.9409007929108282	-1.9951518502123373	-0.10600538141934011	-0.04674142009766244	-2.032302138044785	-0.6259229107422444	0.2018542044577952	-1.675011354950661	-1.1557505259590297	-0.0276586252738443	0.4412630702344694	-0.6862043402415398	-1.544481530549473	-1.262864053975463	-1.3821187201280807	-0.055003450841932734	-2.5413971000197186	-0.6676149183513007	-0.11218794226035703
0.08834788118785479	0.9251781970260139	-1.1060261523572352	-1.1419959512597493	-0.8723109424775195	-0.5144363090036079	0.5757974661606509	-1.3499768139087063	-0.4680451930309779	-0.0493919288017864	-0.5259507409707175	-0.9228404337496515	-0.1639988626826825	1.2811963507473254	-0.9759183844139534	-0.17438208407904843	0.0672142573920186	0.5387670434708536	-0.533905501133704	0.7563281253600257	-1.0991984214675796	0.751535605339293	-1.3702647249800528	-1.2730063565882077	-0.19038173873634545	-0.2687834823427022	0.16442731737115804	0.36903609364295736	0.5710475559291386	-0.36067721292838795	0.02354215869357675	-1.4963031330554006	-1.5597605602693771	0.21555241107830123	-0.6651762474930795	-1.6395397158719751	0.5522411572295117	0.28078837475307694	-0.4582192196727433	-0.2696097198272351	0.6294993590694299	-1.060686211320928	0.7355555708208311	-0.6073552266170152	-0.6483881293212316	-0.41795733339798785	-0.006285040910212302	-1.9983296615104384	0.06763357056297221	0.47788460787799303
1.0763158018578332	1.1781984328735238	0.4920949485402703	-0.9736252959670388	-0.10120980131640278	-0.7316466975721022	0.7987360807197026	0.12268831499211065	0.6957171502672151	0.4575343333726011	0.3596401261929447	-0.8747362213838238	0.5298886642923569	0.47936569044551086	-0.6312731067841031	1.6232787361941816	0.03323367982663446	1.4151296145336487	0.11072863873138793	1.2285368840032156	-0.7709689374882802	1.0890898847396648	-0.8965854490339158	-1.5224919565848318	0.38657475876133907	-0.0016292018564104023	-0.06994912057995657	1.771991155911777	1.4671376084958068	-1.3456782171695802	0.5860031193066539	-1.3673111953804806	0.04128395378381164	0.08224987259309252	-1.209550067054055	-0.1781721712920096	1.4294896729607536	0.2763104387221455	0.9821289018891453	0.9601121056509729	1.3971083109525313	-1.8075427044301264	1.9442460910098427	0.8924755207581336	0.474649168176979	1.1333062234077569	0.03441043390582965	-0.20515271019434175	1.0347765321187834	1.3477884938662652
1.1540124184175373	1.0241588219702524	1.6894894947004595	-0.3133336286776623	0.13627926130484674	-0.7168249199097648	0.5325928429501581	0.8991288349383285	0.9859204901980394	0.627529177139227	0.7312900519980976	-0.9141334694998361	0.6571063315887268	-0.2611720674936313	-0.31613882285606304	2.513895250396681	-0.2606402255686358	1.4379082124474194	0.42346952161915175	1.1074809275603004	-0.789910030098738	1.2138233401171525	-0.3664814189096484	-1.0854331533272672	0.18111958705431674	-0.029657146483703708	-0.6125287648673159	2.345979183403584	1.4302518113811076	-1.734822305733768	0.40854817803228766	-0.9761894088803236	1.4896903434951014	-0.5010260047806882	-1.3980823522634567	0.897789766996204	1.421026545905755	0.38116286034612973	1.5673185206992726	1.4676985779028875	1.5595819779045947	-1.5240263149966633	1.9445885574348047	1.5666007085290559	1.0119571200952844	1.8581450834298212	-0.1416810042294078	1.0318549947343518	1.4263814240920833	1.5741486156086013
0.1625721359451744	0.4490694015218815	1.3146834237113494	0.0010472242111925327	-0.47571115561208005	-0.4287327252548686	0.06742084211924654	0.31159055273480335	0.03766226431689474	0.11165217155391575	0.046866512115101885	-1.091858598097597	0.14374744183517338	-0.6233783339246142	-0.3796185605211792	1.6797517266121285	-0.7977010813008923	0.42220399811788467	0.4570457717866959	0.6921937167050798	-1.214879290117571	1.117661637295122	-0.22000607060611016	-0.45392235522234453	-0.7676187542585332	-0.3625558446592104	-0.9697984395596715	1.8043224542108265	0.7584065946628553	-1.5371993476812207	-0.46759050213127723	-0.8966052662072485	1.4341676580483382	-0.925333644537193	-1.0853137631267433	0.6888927373907443	0.595098739578083	0.43488562977120576	1.0644905173810548	0.9959427111955436	0.7676418977989328	-0.6806096641812602	0.8497296869247349	0.8400661146731672	0.4856865033183358	0.8879070305950644	-0.586505114100106	0.6281091837857978	0.9955275202107474	0.9746086008868436
-1.171181239625973	-0.2700836453489759	-0.08957858198365926	-0.3966983458309497	-1.4220521627268183	-0.246771235259209	-0.13652416434876707	-0.9869639337013537	-1.137290504727683	-0.6862903568703059	-1.314300280459258	-1.3300329159188347	-0.5601731498515449	-0.48713762532888943	-0.6926902157310711	-0.11368936660477026	-1.0867305880750957	-0.7642506200555657	0.47331808354188465	0.5776803832650708	-1.7660742499962454	0.6417504740799991	-0.6745108172918585	-0.14865160986655696	-1.7479023297123801	-0.8295298317829304	-0.8067414372779957	0.5730609028634782	0.20269825646115772	-1.1271559238044098	-1.2796947585116998	-1.2247880480205808	-0.11488272598413918	-0.6636434817401682	-0.5544767838155665	-0.22811020998770928	-0.5164458204653853	0.11540915962251654	0.0527124368777455	0.1509828944573071	-0.5012534366317293	-0.001746748320736306	-0.2417190003386279	-0.5346065275527184	-0.5234908350959283	-1.0718821602465585	-1.018013201232709	-0.7667636985617066	0.2879739297330323	0.21370940083747308
-1.885983630881006	-0.7427831868894254	-1.0202833956829633	-1.03701815255878	-1.8355359336495902	-0.44872446032920815	-0.005782150374293143	-1.8391109016302296	-1.2866955282852308	-1.0775040735109793	-2.3094230040214727	-1.425776538227362	-1.062783077658132	-0.036529174565113454	-0.7967836716086961	-1.2410405712246166	-0.7460575815227791	-1.0688983219677997	0.5209637680638503	0.9595965670807992	-2.0400508613188033	-0.18293589073493807	-1.3352006639934317	-0.23863067432423646	-2.1023030098629776	-1.1744229680165135	-0.3392388415317224	-0.5042235523451092	0.009473931536103842	-0.704036949568589	-1.371470322633546	-1.5354338226606914	-1.7711522338799908	0.07959872014860785	-0.30906834951109	-0.600138250561587	-1.2612925818766294	-0.5119561444513511	-0.7512685125731063	-0.32930806691654535	-1.2772004541811899	0.08335657238279842	-0.3744968657097519	-1.2726442018442952	-1.1476044513523707	-2.305958157216823	-1.0124441807287083	-1.552178753667056	0.05930794790520051	-0.03836872463728045
-1.5799999348824996	-0.8314119156485971	-0.706665886612174	-1.1546272871652032	-1.3591803573629029	-0.7788552615571326	0.17710058597729825	-1.7125836731353998	-0.2660738819542551	-0.8244941903563434	-2.1814355173891586	-1.1835247700557163	-1.3256626233096869	0.2930171227127386	-0.48404196776961633	-0.7670427970864527	-0.029001660429130702	-0.36373167187286926	0.4476813472560636	1.4105661170320274	-1.8588414583364836	-0.8470523181946461	-1.4507974358227798	-0.34660616909113245	-1.720148339989882	-1.2244175186724031	-0.10373398998030797	-0.7356853908178207	-0.14097983377447137	-0.20892950503050967	-0.8656222352676699	-1.3844556560436687	-2.1809137729599968	0.5881776725320761	-0.4911763848096702	-0.010734158769387103	-1.199194654739891	-0.8518444240735015	-0.9999062281238426	-0.193068147519666	-0.9802098612304644	-0.31757726423656424	0.3531132916896554	-0.8111229076139961	-1.1515735576313864	-1.768812662653685	-0.44338385300775784	-0.8951724954621693	0.5066137335502143	0.19706932470587274
-0.6599056075694717	-0.720433364107431	0.21476692976831352	-0.5145857614141056	-0.46194919604684914	-0.6823823196112594	0.2296645983323739	-0.9586751801518415	0.8507511229082783	-0.25738773343825505	-1.1770407231837017	-0.5884228166321084	-1.380761797956197	0.18662778212952433	-0.09633684427102886	0.7353683986541901	0.41726587964107875	0.4425651777867568	0.2310359338324554	1.3501950511102896	-1.402392527406646	-0.7269897800477755	-0.6846236898061702	-0.09589363071476775	-0.9402969232955871	-0.9844746631424466	-0.31800264613125545	-0.05724704565059182	-0.43544111511900363	0.32114035116347894	-0.40519590787203197	-0.7553884115418454	-1.3239263139639497	0.4691546254996253	-0.6517255625767626	0.7144736467451992	-0.40460705973303424	-0.38665328739841676	-0.7222801730311762	0.33185616458636363	0.038522658615547135	-0.7153751258140969	1.0294933253754313	0.24044813511904542	-0.9153173213243515	-0.10163144754308485	0.2859425690119309	0.4363815978359461	1.0774893154627534	0.39124196022713803
0.0703526679921607	-0.5826419562918377	0.6239398766777448	0.35631347964582344	0.11435906419503071	0.031339756411123416	0.2259716441271921	-0.22306479452685	0.9058752851944049	0.21744738046690135	-0.28369466955905087	0.13160857667985582	-1.0540738039413606	-0.19037603618689744	-0.14704276274271127	1.8316107839732467	0.25301693150855525	0.3853430276679695	0.08252897438884269	0.6254024039644299	-0.9616938626960012	0.13161972440056557	0.44206321554507044	0.46184302332530525	-0.20471075071997777	-0.5822821521601642	-0.6329137922586937	0.9035091087191757	-0.593128880231691	0.5905720287317973	-0.3520654847431574	-0.026575620474543628	-0.33886752935748504	0.05947181997341993	-0.26342967523687805	0.6290543121959836	0.44380530792132133	0.6041161007283913	-0.15774694163905462	0.8623940425779805	0.8475275995007584	-0.6692189585295698	0.9360076006259805	0.797897634771226	-0.7225732880549995	1.0732112843569996	0.5292336973031696	0.9475793729075476	0.9893483232190291	0.15333237146063367
0.05294651108787057	-0.32123719746438745	0.15030923636968355	0.7591123388382807	0.12675116721101476	0.88986242282366	0.18515373090963913	0.10847801036516692	-0.25802403522194334	0.47621662043771334	-0.2592811113820133	0.6334912651597742	-0.23459733294563118	-0.35154491656258097	-0.6698377680126872	1.5699799223196649	-0.2669599337477908	-0.59575966705198	0.13829793528215592	-0.43866032844618574	-0.5880308094489421	0.8098143820873804	1.0241461159793313	0.876712752885389	0.14592479217912632	-0.1482857706817277	-0.6258663205381169	1.269773143938278	-0.36948675610888465	0.3782932885378568	-0.4599575682698742	0.40360318389709515	-0.17341272301314373	-0.0878847171834877	0.5813879528673304	-0.1323605398580856	0.4702376119631212	1.159281428470476	0.29910980682854277	1.0450485162255454	0.7856075019905996	-0.18310695827364967	0.17049678276160746	0.33474638791629746	-0.4385429811246676	0.7628400397291022	0.0031637478852859263	-0.00310124625196943	-0.05773300446431925	-0.4840567757269268
-0.6359450133096473	0.21397948935196776	-0.6897321316448746	0.5921553840158863	-0.02702938855410391	1.2175975175482416	-0.09105051805697231	-0.029963200393001477	-1.797055231769889	0.5306013281501861	-0.9539152989538993	0.7009210798190949	0.6789598392129313	-0.08869702399496168	-1.0485849451071028	0.20366666915420129	-0.6875747466820059	-1.68941757160801	0.1764000316101788	-1.4512959285257205	-0.07529592001779081	0.4035963457854454	0.7127315823302369	0.7733372117228318	-0.03565035124459201	0.2388201003841374	-0.3928347863267653	0.6053428544144759	-0.09397872402403551	-0.08320814403691551	-0.3538405897084033	0.4334584261947633	-0.6023988443743311	0.0652345382271143	1.1796083907379646	-0.5596954641814897	-0.6140683575951136	0.6408727837418842	0.22612726370226524	0.6350569466048008	-0.041250373599838616	0.29486735196020225	-0.6570171629061663	-0.7427831693329421	0.04760508013125479	-0.5637169956636296	-0.8613088519625637	-1.5804423418020206	-1.578361880916254	-1.2714657874714357
-1.3589380456333742	0.8322421346511594	-1.3164443135901698	0.464315618132891	0.12874522478146477	0.8535528797013296	-0.634786160343926	-0.48512877021452677	-2.6957758772451283	0.299377941659456	-1.5492246067883848	0.4194656616784359	0.9498171711683977	0.2211834060582803	-0.5843079702999698	-1.2203782333754802	-0.8174784388148199	-2.0268091753066355	-0.17716607467579898	-2.2375249314417136	0.6772913376119389	-0.8550399955233663	0.06857826571748309	0.27741933596711893	-0.5639945169667692	0.5245675494924584	-0.4024226222075453	-0.6840135862581183	-0.3493637575720666	-0.2561784332962954	-0.09054258267153195	0.2951456690933212	-0.6281394836716383	0.06807308068520643	1.0098214330872548	-0.08055996444143337	-2.0531002795062605	-0.4426204707211067	-0.4365435560550774	-0.284161876283063	-0.9884481394353944	0.3366508883411819	-1.0984502148709567	-1.5641231654598964	0.3970798553507982	-1.6075929032985397	-1.224314514700512	-2.3561884847592602	-2.6226899199811005	-1.9404078729689158
-1.3765580346373307	1.05686039353693	-1.6401953681569026	0.9937915569116127	0.5958543120037362	0.30537360319838974	-0.9368897667608643	-0.8526416714023524	-2.4642549939341487	-0.23911263804281388	-1.3564474221033023	0.1337326334861476	0.3118554678908323	0.07724460137401203	0.7423440506965276	-1.800737647753746	-0.7028404317853468	-1.3404624362174673	-0.9352904405032525	-2.6946072477827827	1.3892418909181785	-1.641693337673917	-0.09289551250447503	-0.08662503102191896	-0.8919013150568145	0.6592651567570841	-0.7521023679792181	-1.6464909979614666	-1.1275148614452426	0.13194897742102366	-0.03649378769406713	0.35019110323060415	0.3041292503670379	-0.29285482775893706	0.3830548023485463	0.6935768593018203	-2.5491863091995843	-0.8296810909069947	-1.0989355272063637	-1.1196538022894216	-1.44205051826282	0.0215111046109791	-1.106882356581976	-1.5160342244290081	0.15951242308437874	-1.481419990951095	-0.591554304725264	-1.6808897657429807	-2.479892757788925	-2.1703145987097514
-0.4299250477829707	0.6819137172223309	-1.7494849225276252	2.0101687557372867	0.9720932387800179	0.1659901588430954	-0.3535546255844946	-0.6086695174450536	-1.2299117980757994	-0.768303565798066	-0.3471470766718199	0.18954495022884674	-0.559819538523038	-0.43357737595554935	2.0996277558819108	-1.365682564509236	-0.3503207851289115	0.0207126253227424	-1.580324127183667	-2.590038648400696	1.632660031539744	-0.9288631390211605	0.3833576070745123	0.03969358645719988	-0.4731284036101307	0.6345438974317058	-0.8613189472719647	-1.5986345114964926	-1.6297662949043714	0.7681608208722053	-0.27631119739553367	0.7826051629097764	1.656745032571629	-0.5972697188628244	0.12769156817677724	0.7324694600588163	-1.4399766928000672	0.15973228506633902	-0.9046623842431281	-1.0994156290054877	-1.1750858888571414	-0.11891085270480722	-0.781369190594374	-0.6117795452142781	-0.5309860608440373	-0.3271303766924205	0.6671608314017643	-0.1678186248447905	-1.264938412031639	-1.6745574133284253
0.9569698611509188	0.12788051525111058	-1.4395330961298574	2.5462770572141857	0.965669949867337	0.46718219437064346	0.9707501412952431	0.35018047220701104	0.48029352110051454	-0.8089035391929431	0.9608498836532476	0.6389841013876169	-0.665865219146969	-0.6334374441009059	2.4502420559332716	-0.3915165640441908	0.23891868637116143	1.4142147557061457	-1.5324722632871484	-1.7443157208512128	1.3556073991300173	0.7722115977432362	0.872084557821533	0.42938144568631065	0.6559825586781342	0.5115780737729838	-0.16293009960260668	-0.7264665981672107	-1.1202642195094041	1.063682359182251	-0.41358225397392145	1.3710632655582071	2.349871148587259	-0.33984446648100597	0.6324541857609939	-0.09231787335409931	0.5769911488656309	1.7656839228059973	0.3547381367716581	-0.058322501062913944	-0.35762140964276756	0.29586033719895233	-0.18394248728534718	0.6123611310242703	-0.9262994097829614	1.0195809733314916	1.5639363797001469	1.0309973581463836	0.08808996075275308	-0.5876787342970186
1.7949204792895794	0.033069778218179746	-0.43140475418722446	1.7366579217524016	0.6969244438250479	0.6928518454590522	1.8807339284051863	1.3096544315415497	1.927905443349812	-0.29344673228143253	1.952420477689467	1.1469332495089455	0.18966193994525504	-0.08808165859403738	1.44141449242627	0.4517223239254051	0.772065753704968	2.165696638999598	-0.7677516355811903	-0.41942236963368645	1.0150119900249843	1.8340349987542677	0.7490289521344041	0.49382527691455413	1.71913036502704	0.37255731831694017	0.9967558499505641	0.1316710509493457	0.1541575055415511	0.719111808922405	-0.07787560653314478	1.5614294589914532	1.8251766256755189	0.26885775085760527	1.3654119221288994	-0.7908791622608816	1.9917336924076299	2.421190559188631	1.7729935793682232	1.1607534239676458	0.5828002099565729	1.011822527395868	0.49363878754076107	1.4623399227328224	-0.49179784818971484	1.735464469692526	1.3307125601542802	1.284784137913632	0.5346207254495217	0.3629954065930589
1.4460280375167966	0.47765031670562824	0.9926652425348041	-0.23087644995773085	0.480260490804976	0.39302008379362047	1.2844715737851573	1.2653709092032253	2.4237334682875487	0.21908231359519564	2.243415251200141	1.2104993591718254	1.098012808195	0.7312038071425678	-0.28254025054098014	0.7295124830249907	0.7189672315208957	1.8223053803008784	0.13511876457181285	0.6986607847115994	1.0386159862990763	1.2518296908573923	0.11486081598516085	-0.0642968068574897	1.8176530883020667	0.24433489570490496	1.491508333672176	0.32028047749105504	1.1429388878651732	-0.07776630721287377	0.5307536902500832	0.9096735008348507	0.5099373673018552	0.39903126335893946	1.4351288526978407	-0.4450379359530072	1.8420785072238604	1.3002852715408577	2.035338391975685	1.3686380836486716	1.15108405096449	1.3725565607289556	0.805447253888234	1.5024605210550324	0.4060734811705905	1.477120942949744	0.09086138750502389	0.8733134899686706	-0.1637712049459467	0.4417231882504263
0.24560956216323096	0.7936051447829647	1.9510403527848408	-2.11244507100689	0.43495621871515816	-0.32533273266998386	-0.5288167847916908	0.09279043507320757	1.7840973857328264	0.11434384505215626	1.7812453415552836	0.5558622757817359	1.0240551613294748	0.8920441460684819	-1.628784770888984	0.44781799709248615	-0.09820314423026023	0.523368830651376	0.5958121551345102	1.0916050422907355	1.210432963446963	-0.25045194788488173	-0.3862870136196027	-0.902748233261824	0.7997093556837046	0.10391537184966786	0.632348659898578	-0.04270797007014442	1.110728128066751	-0.929093184657798	0.8119473804289203	-0.42345741531773956	-0.6673134020995074	-0.3606108221101088	0.5391996461035914	0.6321862154062797	0.5453551159062422	-0.8202637031657575	0.7324437655661957	0.2372871174450075	1.069430779349602	1.0300214261902387	0.3786822881959014	0.8460935778103365	0.8601418160741331	0.4839502877930857	-1.259719116170447	0.52332376727565	-1.1524856059021011	-0.20157912146124196
-0.7579805425210661	0.2782128060254009	1.7943275010345763	-2.6469156022519336	0.4136984603715105	-0.9447992510894566	-1.9521776212869888	-1.0303763346249435	0.605814984813222	-0.5381658760925949	0.8454219234919206	-0.5951666036150836	-0.013463179135956073	0.13771360601707713	-1.9439917939663833	-0.02512734121480604	-1.0860756744948556	-0.856564160717683	0.5939666561811001	0.9359207746522292	0.8168880660753655	-1.0392285017212877	-0.3705826674110873	-1.4021281993997858	-0.5406235207376455	-0.0308774662605977	-0.9120610691085457	-0.3248745582530414	0.37943221921672843	-1.5415393341039225	0.47116591818240516	-1.6588561143593064	-1.0940087588617744	-1.2938605071708158	-0.7575474427751975	1.1934811278227708	-0.609530622126971	-2.2827667456743934	-1.1205573796123933	-1.2783297852966347	0.5247444939696141	0.30421685737161197	-0.5918201309490733	0.09980015476686487	0.43706326274646495	-0.5815062821068169	-1.8328974623315342	0.6889414054420249	-1.234661962013473	-0.4861163353143756
-0.8088117475916418	-0.9674662615615062	0.839700732408322	-1.6546200651625933	0.2705095721259434	-1.0716962304032174	-1.6642320707159117	-0.7572091522320639	-0.14940465065787542	-1.0271989539799917	-0.04650108413707819	-1.6246206592475592	-0.9272247480561763	-0.6666424568448713	-1.4254576459692032	-0.2891670251679414	-1.3400246718208446	-1.2650550760065595	0.5470152068091714	0.8638727742496405	-0.45309473910501513	-0.38598472076719864	-0.11545324168683958	-1.310327236700154	-1.1910259124257006	-0.059646869593108366	-1.6768572749625172	-0.15223855749315804	-0.15431403867394283	-1.748360360145143	-0.12347109084509894	-2.015036168874514	-0.8386195274792104	-1.207995055618258	-1.62835381773698	0.4902969793750555	-0.7337832446253302	-2.0911578399402284	-2.0155191123102973	-1.8884406053243143	0.04901594905270662	-0.21829939897111184	-1.3688479029913487	-0.12081288813881727	-0.3710973332371309	-1.0283031745058095	-1.441250647751393	1.2201257775556855	-0.06226862875748906	0.4313525566659789
-0.19023796784656682	-2.04843192978872	0.030318233323900812	-0.11817218573270367	0.0720081420544022	-0.7300705358131818	-0.05847951568119882	0.8396672290180752	-0.05360436614510353	-0.8314892860265366	-0.42651484637597226	-1.9320921389253685	-0.7354457505840015	-0.4374188139666244	-0.7379108032403195	-0.2741341416312466	-0.6057082056064589	-0.4565403604189834	0.6774899221540364	1.1521475718760228	-1.8703938251824839	0.7967381345216029	-0.08627608021675787	-0.9058074371101391	-0.8235546807323894	0.0999418273806209	-0.9148811405349091	0.19607776901651017	-0.08763938010418945	-1.4114388068292631	-0.3743930042353688	-1.397188135095368	-0.3775170536348846	0.16896465025694804	-1.7002803886199649	-0.8420125443136448	-0.06779905736228345	-0.7148109708948609	-1.4031035959829221	-1.2916668271822327	-0.0095415030175415	-0.32555450566666083	-1.3534428634080204	0.23185208931998183	-0.7562548730511873	-0.6444709794594068	-0.5976546179843641	1.5774400838793519	1.4140092187478996	1.9814509782728156
0.13500294689966544	-2.142195032992158	-0.12572274552464907	0.80239582511273	-0.008560740045502911	-0.18082844318226768	1.161597732492396	2.163683274180379	0.35452879079306887	-0.21363583486753981	-0.2354002758755821	-1.345807914354692	0.4118886769600362	0.8463955968783474	-0.30682671705176406	-0.2832741841182436	0.4098306905721423	0.6364116243769015	0.6645939365485217	1.3117331160014505	-2.1853056288851653	1.072970875758499	-0.24432953559507622	-0.5236546030070679	0.046167149754473856	0.37202852888873056	0.6361484598072745	0.18634888066879182	0.12130748994612117	-0.5144336871271863	-0.12159159431416276	-0.4190917894245659	-0.09513182001316202	1.703328377973641	-1.152253587860973	-1.4820827487047612	0.47157800276465517	0.5398026897253062	-0.13966342590370587	-0.3781351871773958	0.10422517292247582	-0.2805910467951688	-0.6981124101659323	0.5514100221003293	-0.4597489547550182	0.08934242711058575	0.06041344962010416	1.3161217336793645	1.7990227566851034	2.5234443409518232
-0.34361532073966905	-1.272144582396141	-0.028535551821149554	0.7902840841614498	0.06437375980525348	0.3840603328758377	0.8241508417087827	1.8213683455541956	0.1992143246780149	0.1789508736096176	0.11584526689217813	-0.21351260490771834	1.457683921816751	1.9920395901062695	-0.02948858002011986	-0.6069495119473173	0.8397838487734487	0.764244701530992	0.048374975308792645	0.6626912467116282	-0.9138278643072033	0.08032849647730933	-0.06194236682030114	-0.09912012877700023	0.7061448784043052	0.5393662022449418	1.5910872688742417	-0.2990743364700525	-0.1525798887850349	0.6373333404861878	0.26745604532908757	0.287081154494868	-0.024259170137172534	1.9886464559041823	-0.32869752267569163	-0.8776574180898685	0.3158018246710961	0.8009711596795608	0.4898899628376458	-0.10501797614232503	-0.16842941852977067	-0.33751606986470756	-0.11183438372772027	0.18066280053096861	0.12469874854519325	0.4106236125972802	0.2879012759404661	0.4582104257493294	0.6378204186602026	1.089581991390699
-1.0399814586605693	-0.20084226174907083	-0.2856519762745302	0.4289254057391157	0.13793961079154382	0.8805229190930158	-0.4883993259252477	0.24908429713027797	-0.6681249181466724	0.176909815683409	0.14878040079816685	0.8732821321469227	1.55337568826727	1.803451314156083	0.3745584501821577	-1.0851080732934268	0.6428486552391802	-0.31530653082282456	-1.055908361483175	-0.7123945712750849	1.0027365820788192	-1.1975159277360319	0.7487994817216	0.6435885137550661	0.9192081826525438	0.44672581674336204	1.363056246683424	-0.8164960287623925	-0.8653421331045078	1.4921422113771805	0.4243486655194457	0.6866977779728131	0.05401201903805638	0.8888480035901388	0.5084397518043785	0.2191022975030229	-0.24532190883863988	0.26125259996353345	0.06287716440978065	-0.4069748763910124	-0.9338072831776596	-0.3803093212809927	-0.0504626939217289	-0.846669240410464	0.5722478052944993	0.020935897772097836	0.2554655374602168	-0.49649756014558993	-1.0777329076746598	-1.353332857523484
-0.8912211137249346	0.34141096067474147	-0.769395501867289	0.37452644152832665	0.0626491373012423	1.1733197251163099	-1.1697264615324598	-0.7530629413672829	-1.4104765821658833	0.271430259691602	-0.18448889755120285	1.4721719115588254	0.7983637658456573	0.31305946499750104	0.8787561478946991	-1.156048365894324	0.5545931808676545	-1.516657702197572	-1.807933108292915	-1.796492568215652	2.0045450058388115	-1.6097553056188703	1.7230146750755624	1.5963031526136586	0.9457545652795156	0.17621096432474107	0.5899207916696658	-0.8642887488932851	-1.3265947994774032	1.6817853728052925	0.4062258838664601	1.1693984998135953	0.3412889884833025	-0.2881787340390198	1.0889856304695509	0.6869472913180606	-0.48343412747854775	-0.27080385264001694	-0.7156306644982094	-0.4323173744391393	-1.5094520203413864	-0.1686465245367746	-0.23634080292965493	-1.7301842724955845	0.8670853663449638	-0.6019646253817468	0.23384912930699106	-0.9380895732926373	-1.8357927953664526	-2.6767719715108247
0.411842413209293	0.2485530597865419	-0.7095593555351772	0.634445995984991	-0.12848947738966507	1.0687760828114647	-0.37490218114977275	-0.12031878372612187	-1.1195193372849017	0.8681865021359444	-0.4701449328843045	1.4937307667674171	-0.059291968464327736	-1.2937188687824652	1.1468661751222016	-0.4399783845740908	1.0616672725920175	-1.5568908690245788	-1.3543092083096189	-1.5779310989751578	1.4232572169972535	-0.966474225368167	2.036539310559016	2.1051751680641617	1.057225034371066	-0.024218479181749814	0.2047856077233338	-0.40145160315975836	-0.9880229644253573	1.359801953942325	0.5133169899016741	1.8358560271090774	0.8299831596215833	-0.23759957318600505	1.0995163763236018	0.27986501845112394	-0.03393616419639671	-0.23331662430775926	-0.8931863678208958	0.2464820407121936	-1.075149431855227	0.19375563068939433	-0.06309190314012224	-1.6503700559961376	1.1637738408519538	-0.7147446086944377	0.3643203260519121	-0.6418706956442259	-1.0319434581934783	-1.7054984555867478
1.9707651402630493	-0.03857937549901881	0.23017889198790803	0.7009915697303615	-0.2596399863027913	0.5394603640828984	1.144791971977444	1.227501879433574	0.1196663704832472	1.609292244156671	-0.33926646258377835	1.1186224181255957	-0.4221733562563548	-1.8685320391315194	1.0010999490364807	0.7447787886493111	1.7029042545123345	-0.3266285938508269	0.27079005717578175	-0.13592088971623537	0.09725906711380816	0.06372879124534833	1.3787502126044897	1.5900906443794893	1.178517235923504	-0.0022184121960700117	0.3794303125793284	0.18430195677055722	-0.042186836001942056	1.0100342435208107	0.8090702897380926	2.183837313843913	1.313151131940865	0.8925765904123132	0.47239911899111325	-0.2540848690235886	0.7340596507491215	0.27558876002343363	-0.23158717052107766	0.991027729426711	0.31386800907019136	0.2719172261748533	0.6238625399811304	-0.60153080874744	1.3671539618453727	-0.11287222317281657	0.6654538572549419	0.014625721155239394	0.5434617957397453	0.5901860979861924
2.5320002785048152	-0.02607278986183791	1.2766543742951153	0.25517800476648256	-0.1974168907621392	-0.141281777645492	1.9490462113196685	1.4914890740781466	1.2470122038475118	1.6983145559354258	0.06076065479801414	0.5811299919867418	-0.25412897400806744	-1.2499992280874395	0.7368083017287154	1.551697809271561	1.6013623939049557	1.018977153172463	2.0151668087032317	1.3327577157327084	-0.5620712446650482	0.8424978328581109	0.2775128892591704	0.2729347418261778	1.00449235326706	0.13780786421499328	0.5421685753655872	0.5104082265032114	0.7989784207850765	0.9019088870774108	0.9934537050333457	1.649011134032757	1.5584246585792052	1.6793082208642751	-0.3608315787544302	-0.2002621637987894	1.069836750945793	0.7364475763084694	0.7052944814980662	0.8420070710656251	1.5601749574256238	-0.169628163658647	1.3150049622248519	0.5564082339513435	1.2064459635745401	0.660098629870916	1.07787875556735	0.348642139383216	1.577073918024868	2.1067210411507893
1.7092559122578486	0.4404572409365131	1.2552510527436074	-0.44377395715538365	0.024629747481830378	-0.6124554960948876	1.3875172342137265	0.11402198808718152	1.3108066898917365	0.8559388373450281	0.20034230051381202	0.033260697918805454	0.10703614131299463	-0.10871479199777716	0.8219554770139912	1.360399193260842	0.5679175808070513	1.3113384138751263	2.6626785078446784	1.6247451790033807	-0.023745568298683763	1.2214016498801286	-0.4919450386880142	-0.9040411600977475	0.36239546395434113	0.16010471984048716	0.24958153871409489	0.47923053629449924	1.0097424730351443	0.8208257519078093	0.7650128374626517	0.35995378004692397	1.4871084039266038	1.0071625320326703	-0.7535742585577129	0.27411695761625315	0.5387844515171767	0.6879217423274643	1.2277378384633757	-0.2608387089623622	1.5451932404527962	-0.8166716617859682	1.4234285673167377	0.8852148443627154	0.6740131910151745	0.9090391909174346	1.4066220597278485	-0.0343135500111689	1.47980558511864	1.6894758024833727
0.26916352741939636	1.1075282016459722	-0.043811581043199536	-0.893252418308647	0.22767014402430402	-0.7736961886328859	0.05219430890258188	-1.6243243458521524	0.38972275256197986	-0.3016124825930773	-0.21872778873577553	-0.4414626860539323	0.29356365368206133	0.8350513238152216	1.2893105700254153	0.3539978811332673	-0.612728719672998	0.5254546349712531	1.8789468539340857	0.6413494566907599	0.9336945706293983	1.2360499384104782	-0.6935913523694012	-1.1763896728426622	-0.5736172363255979	-0.0364134611591017	-0.2687503886712056	0.19132995332968764	0.667252609150792	0.3859232538267869	0.18488723740866247	-0.8590001635888201	1.1950834641486432	-0.7219465967871551	-0.5040247955980943	0.4580460791188808	-0.546260734115622	0.035597048495227344	1.1353196752324248	-1.290647199889351	0.2825528546148771	-1.1236114647129012	0.9405493482231859	0.19936450028611513	0.1299838890035227	0.4883471697191232	1.3270962119384377	-0.887606207411703	0.7567064290353346	0.08099676540887195
-0.719309781684273	1.4867948723887747	-1.4729448411823334	-0.9246253835656741	0.19302666721741554	-0.8299632641802083	-1.03045016459226	-2.1551499167099886	-0.6151923969486244	-0.9333832572056966	-0.8733878204651567	-0.7617602481343471	0.07689049923972412	1.2484168088811525	1.5688197415076774	-0.6707799526769217	-1.0691516927832918	-0.378952038315346	0.4413842331983726	-0.6010087728985112	1.164018492145846	0.8028718476752537	-0.7099922433079732	-0.6885067180982979	-1.3497432792191293	-0.3205591301852844	-0.4822425820777095	-0.21193770964620215	0.25014276326197654	-0.4389531476373842	-0.3868143296716211	-1.305933700755967	0.8035114014106797	-2.0350779426855667	-0.12388454356862207	0.1063013860548875	-1.3231856710995253	-0.898501876272835	0.7293913570901894	-1.2350072290254228	-1.089490406785648	-0.9093224289298893	0.3892475029711954	-0.8439985687890794	-0.1335683235258181	-0.14784888751726194	0.6403180780124825	-1.5528343104474982	0.28854040840395007	-1.0773892342986864
-0.8489477110945296	1.1569359272095838	-1.674144428337951	-0.8129495401695179	-0.21199803844933243	-0.9583125365656515	-1.3566519714642749	-1.3504680805590235	-0.9603811754711259	-0.8356145886176164	-1.1201538913825466	-0.8454370135380546	-0.5440998247339677	1.0563922446949987	1.0416200122500026	-1.0386785205206257	-0.7953352706130961	-0.5841018968371651	-0.5462296811841035	-0.9865790508603179	0.3320073803375791	-0.019520768167985123	-0.9159845827777761	-0.23407170378754652	-1.4846845989913917	-0.5038561199988953	-0.23134927259557958	-0.5284450052536622	0.14149078625886888	-1.2465607963238055	-0.6496295485359963	-1.0871943806168494	0.3169011971924082	-1.8992190775882025	-0.2965817471088415	-0.2195240270359418	-1.0901672024656777	-1.533377336060836	0.40074343611685204	-0.20431325543229312	-1.4832741623270405	-0.48302326518648325	0.18034955162479283	-1.3953644777052472	-0.2527626492191017	-0.4942199459757953	-0.41206695152314504	-1.552201734973076	0.4211638395968207	-0.9054771710202996
-0.4849974155532984	0.09296138532008442	-0.5279534420900976	-0.8412898845100947	-0.9097335302322445	-1.022124914697883	-1.0958901021931775	-0.40204773311249603	-0.6829349288995145	-0.4547781825216292	-0.6730238413737103	-0.6709212898577623	-1.2411900336185644	0.29714715215707266	-0.2513929394723896	-0.7202370855711536	-0.5196863107761257	-0.16438393829245412	-0.6529307472433392	-0.28405199510265594	-0.9036689882194167	-0.7101535754324899	-1.1823768650190987	-0.32463204455681266	-0.7898177686260933	-0.5664302443241955	0.1672711692693277	-0.4850653896240543	0.3270065404447819	-1.5771923227608475	-0.5867014524893075	-0.8594725402915717	-0.32630772243645895	-0.6325609733039379	-1.069029866545346	0.0625705667239529	0.02246268799565144	-1.3779847436242887	0.2810828204891398	0.7187658412746925	-0.8925043153746913	-0.18943205193405965	0.17185699814972996	-1.127082270857533	-0.52671694460163	-0.45328890086089946	-1.200086007200186	-0.978978372078239	0.7766982380244138	0.12210970253375367
-0.15463691106510832	-1.197474522335845	0.724762453872635	-0.8974421461996474	-1.5651701659888129	-0.7205712717537335	-0.6105293285610339	-0.22963547391023365	-0.32427609106871114	-0.16786589855125167	0.07924393543303128	-0.3125821071927138	-1.4584502166117943	-0.7262064104562911	-1.5309691413128912	-0.18846030677449027	-0.7231726890388155	0.23964167599616182	-0.3558197548880771	0.7808640305416696	-1.690216467746914	-0.6572429068847803	-1.101791121026323	-0.6571780701926064	0.3903555760058025	-0.6573855729931705	0.38270738795777337	0.014571552907738507	0.4857800641618373	-1.3048514212287758	-0.3834108392896238	-0.9624567625476081	-1.0526337834466897	0.6200759924503747	-1.6999910951961423	0.6616840732970094	1.0489800954216022	-0.44383197420857984	0.21312986040408416	0.6715874763686658	-0.1797593951597128	-0.01195952142321506	-0.06840804399423932	-0.39712006096241453	-0.875430646125465	-0.2645463130067727	-1.2112633898483036	-0.35013734442144356	0.8042117805213916	0.9544858625273795
-0.06335528150957827	-1.9428199889527993	0.8281506764870559	-0.5857736244533613	-1.7383378319876692	-0.0025646093653452504	-0.09868323932209239	-0.5197503757528528	-0.2674180050262995	0.13733633174819007	0.4566780124675006	0.10745768066841516	-0.8639681814430874	-1.4025706126332436	-1.933831178054336	0.12772157553584265	-1.0536253067531547	0.2227118946180343	-0.34769903431065835	1.2707356653398865	-1.7245033605004358	0.05729624931957202	-0.5809426856654307	-0.5354707655073955	1.272248835323112	-0.8700060182346828	0.3948012608683799	0.6192088896131659	0.33811284980434925	-0.6147174748048005	-0.22641093040807359	-1.0055349601508556	-1.559226154165475	1.079741097856413	-1.3686209054158276	0.6452040872766882	1.0041232844201544	0.6388465658323718	-0.033360873258504516	-0.11408147987039174	0.01278594868433385	0.27218872564546176	-0.6586013512502936	0.17023998701401716	-0.8188677599905135	-0.1456142096627154	-0.519125717473298	-0.11771894627909962	0.37244084635443936	1.0117166586966306
-0.1633783146410133	-1.6486597170397688	-0.16819698481299872	0.3054516701010484	-1.2097647400273224	0.7881313947225824	0.36001008129545103	-0.4513669096793653	-0.44923011947640956	0.668736506432746	0.16632819161081472	0.5021401035865964	0.2309003665164828	-1.2719204536311626	-1.2262420088718153	0.19503879061033794	-0.8054013111192051	-0.06478113238925677	-0.7082496710693561	0.8231344945993171	-1.2185077218800084	0.5588865651422802	-0.009960743548455163	0.31227908890344697	1.1853092127738711	-1.0639753242970815	0.323030761495782	0.7418181738703634	-0.03932729393860576	0.26913377094388186	-0.17921422398591275	-0.3927341749673071	-1.5044670678153556	0.887052685756067	0.016197478099297342	-0.35854368370319734	-0.13173445458848226	1.0715967181791988	-0.4966785130044597	-0.651461105954251	-0.08704410779512134	0.6832953074683759	-1.1928516943747078	0.24982900106402856	-0.08727050309629777	-0.1130347032610739	0.32420730320879826	-0.30859731669657664	-0.1587517804911606	0.4810902037624518
-0.39613330930232155	-0.43993404873215913	-1.0290468219312792	1.5146887082616172	-0.20634020106045736	1.2473441645046173	0.6892072464748034	0.08803566969829207	-0.5740714826709499	1.1889447303047282	-0.41405029334354815	0.8440237403201916	1.0627540648933171	-0.5759745309300687	0.08898474494724147	0.253565301706142	0.19997322708242754	-0.24345920990981676	-0.8392684278985529	-0.14963933220676623	-0.42396909102267344	0.14100328717294974	0.1961212305253702	1.44971400721064	0.21501858149655342	-0.9544983517453693	0.16441679200235446	0.22860217503825747	-0.21620430685095487	1.188373466799865	-0.14672406963650428	0.8750889183238626	-0.8404490709804219	0.6398161579400138	1.7304071876986837	-1.4509102504283817	-1.2577896573453256	0.6197206762680134	-0.9084050233555706	-0.2656941168428033	0.1550663941755757	0.9905847814328763	-1.1609492260882313	0.062393226675826356	0.9329541255882435	-0.07330458853100517	0.8676635417203686	-0.5641392663166163	-0.33052191319864727	-0.09177183813552674
-0.6571376385074738	1.0978746557735124	-0.6886835925705019	2.4610402201266313	0.7461298295259507	1.3231185898037385	0.8757961781978544	0.465168355731731	-0.4141862802934178	1.185673623999473	-0.60771262633109	1.110649920100123	1.1627412677169413	-0.108901641459593	1.2436793498722234	0.45353113127671163	1.3910706467679446	-0.10796662017956626	-0.22142966654115873	-0.8751144662004416	0.5409984758982921	-0.7997272456577359	0.08143473724063766	2.1977706571964726	-0.7509682637654628	-0.3845375294183991	-0.1014708986915675	-0.2895759812798164	0.18471168323974946	1.916765956644125	0.08059207412541694	2.0834645445837134	0.05393851942718364	0.6576446092622622	2.8586477556826813	-1.274143410838168	-1.1518839435261075	-0.10594945485541876	-0.8744844305285664	0.7742717789482161	0.8886347483046791	1.0635350038470237	-0.5107665688685042	0.1310527277484416	1.554182610676163	0.06059504271452778	1.1360988229920261	-0.47487849481458544	-0.007689290074962307	-0.2757243628315605
-0.6463434134085186	2.3405360337018237	0.656907277943937	2.6310731713160598	1.2588554651874595	1.2921351440033664	1.0012643533603793	0.3463074784646606	0.07755159065614854	0.5701774109058781	-0.08245495322656564	1.230396203192144	0.8399183222269956	-0.3502079964765381	1.713467927510995	0.6517328487504817	2.0347507005500507	0.29799281837874975	0.8553374171249156	-0.846240646299223	1.4543697870338033	-1.1267546486978457	0.052500433266015965	2.2263635418010703	-0.8057753621157266	0.5021891903299883	-0.25434313435653544	0.01641045356796118	0.9885119138895921	2.1228511942660577	0.6359042139412553	2.481473690398929	0.6105791187645182	0.7797078891539087	2.924676050178876	0.42095082502048387	0.26803746768706643	-0.22115173486892004	-0.2787782709825591	1.593749602412077	1.5610224359120215	1.060077719895852	0.2579629475078336	0.7454298957862517	1.5198902088843045	0.34622639807147504	1.373676770838114	0.08276936918323755	0.49882163441544236	0.03311020341879149
-0.053824775870568414	2.8613693498279797	1.8219322172119001	1.8669402142352105	1.3743633964887079	1.332681525099907	1.0516015895745048	0.24253911217522983	0.7520471920216153	-0.08458914965532342	0.8448779003488813	1.113345775355455	0.7691738072711153	-0.8681453611608863	1.3989895405407844	0.5404981211814762	1.857202192498737	0.7758650612990006	1.4346153700423714	-0.20442133092068593	1.9017099442593035	-0.3475991374735904	0.3509007008676786	1.6650178048187378	0.06445060989587766	1.3527814857322604	0.030528743558400073	1.1476508293104157	1.444245918898423	1.6280143689612954	1.3119387815373784	1.9532509668790068	0.4904940740478119	0.69567230479091	2.020942557500872	2.2560004069114714	1.755833460752253	0.5083988673468052	0.4735422212709157	1.5324130222230576	1.5596032929245554	1.1426395027140825	0.5494533086466349	1.5901764556209446	1.1700565173624575	0.7602523344279895	1.5334924989818481	0.8414374971297395	0.6574522509097024	0.5577815686666794
0.9861085546384579	2.430385762196541	1.8644366334770506	0.4434089708305137	1.4064652842487557	1.245266583164626	0.7679734139894417	0.7544033087421792	1.2747136457616577	-0.17403126682196868	1.507457030123642	0.7474899167542707	1.1179338640701026	-0.7985632038226748	0.5633184791763914	-0.02562861342435549	1.0776662317131667	1.010028623721308	0.8265713811969437	0.3805159855435939	1.6494147789814333	0.6511095136022566	0.7688909676736443	0.8070653590020822	0.942812702058447	1.85184365526836	0.6731196296607664	2.045688423964749	0.895548692404561	0.6736168435979968	1.5562706252686247	0.9902353666273732	-0.17399812274741816	0.2620542156676892	0.5790413239785906	2.506957996136006	1.942443716034171	1.3717430894993978	0.7417113570333739	0.6497197168583513	0.8809051691757898	1.1497540472922345	0.2102683446102301	1.9406059771731172	0.8549108463468195	1.0977220719465228	1.227819813126194	1.3415036448228983	0.13648798994311853	0.7302309661881797
1.795754058104995	1.10586077646931	0.9554957545789639	-1.0271921201364111	1.5145267662867818	0.6968692761611055	-0.09932483177914136	1.592586731047507	1.3089050192708214	0.22117132611846527	1.4981665090264589	0.24734974916229982	1.281256495974035	0.0977197191212016	-0.29556650339350415	-0.7875756586508108	0.06149604514206414	0.6852667795961985	-0.6308429160689675	0.2727032492942409	1.0128292631494182	0.5361518525593887	0.931216617110202	-0.11698795621867664	0.94218510053327	1.8887864774633416	1.0101652770750655	1.630560423936174	-0.4335247383039484	-0.21096838788252217	0.9349795914199037	0.13644601972090695	-0.8975195130289669	-0.4830699048724253	-0.8446289141857245	0.8927163240054935	0.7321937438753386	1.4219212235463294	0.29595548245564374	-0.40076169835776043	0.07946236785326426	0.7664030311867293	-0.3486298944773148	1.3568797325909498	0.4341663149940215	1.0460421682570735	0.25357101958501427	1.3174285655397464	-0.8575215615806726	0.08322079959868582
1.7222657851975856	-0.5292046917344649	0.07911089283622101	-1.8683429130705462	1.5058102104333098	-0.29350726416763007	-1.328184279390218	1.7963956664267478	0.8670470499134227	0.46630697470441157	1.017876609409635	-0.2212759684822626	0.6053633123414389	1.0848982531992886	-0.6782740483106726	-1.1620993926302314	-0.8784235007883462	-0.17243729310750797	-1.814098845234241	-0.5437980929920487	0.5985631889440348	-0.8825552790375338	0.7413946784317124	-0.9114703503300053	0.1263565990591281	1.5373107135904855	0.38864497422542676	0.04928251164224874	-1.4624287076629872	-0.6755461213743778	-0.3127672454731504	-0.4120500303543342	-1.2041482393678702	-1.3945529244542492	-1.7090898652670095	-1.099912318243325	-0.6189594336739815	0.4714695727573782	-0.37443725087728746	-0.890426709507389	-0.3259643342699713	0.008886526603228858	-0.530198151568027	0.23520639440608973	-0.42882833435865775	0.5186131866676426	-0.9830014858651566	0.9710903646208663	-1.634925693406833	-1.2133464196663193
0.809843981923013	-1.4776240544160735	-0.0024950424673177984	-1.75965547611498	1.088048143728805	-1.2308134552729382	-2.1995035864026553	0.924403915732048	0.41616657015819586	0.16596956080431255	0.6229142447945966	-0.5772895958284994	-0.7508219538523676	1.2787327299780913	-0.4580265656471916	-0.6727944796697896	-1.457498423631855	-0.9773525973884285	-1.8538938169190533	-1.3952454232972533	0.5881388904627256	-2.3081676929433703	0.42802800741981323	-1.375172137312902	-0.6627832676998487	0.9370843638699592	-1.026548378515646	-1.3471897425034847	-1.2699935763350303	-0.8280160177095316	-1.3342672882967987	-0.7332101704632487	-0.9628293213728338	-2.172764940222655	-1.721048784993376	-1.7610235982249416	-0.8593350600181748	-0.6934947710793553	-0.5515569567597391	-0.5295528397824505	-0.26431998470656587	-0.6886226073507532	-0.08938011411326197	-0.44901762579616145	-1.5952619060110533	-0.11788910311042299	-1.7560077619247585	0.821190593533297	-1.5547541588159428	-2.2768827025426845
-0.24041073705519161	-1.101601697882582	0.5544983949142467	-1.0279173528183838	0.26202680925169086	-1.5687665887369908	-2.1308570644883793	-0.3607634655317069	0.40619829884447073	-0.4384298783377293	0.5990748398695795	-0.8730191214799732	-1.8847399279870538	0.6601190714703782	-0.09009033770747407	0.557031334994374	-1.4895090546530645	-0.9880920072590811	-0.9185449720188914	-1.5167488166895977	0.4428806106923144	-2.3295920194365958	0.18803815898401766	-1.4316179169891765	-0.8580167473809291	0.2222041686052293	-2.222378901711851	-1.3972923953565308	-0.10904997139711477	-0.9944964674964629	-1.4712494613689477	-0.9222147637686762	-0.4726047102499018	-2.373098544951034	-1.0835861341444382	-0.8973583352292741	-0.05007998587304631	-1.114540951522115	-0.1144765750700248	0.32488640318666306	-0.005489256603612309	-0.9941861869446175	0.6213576611837777	-0.09959698182468707	-2.3930830271621213	-0.34306445573496464	-1.7488398997530803	1.158095561048753	-0.6455594517488193	-2.2277407816093677
-0.8221430488555374	0.07721103900639871	0.921856594480733	-0.44078590190011036	-0.6099752319549704	-1.2294318339684354	-1.3136271885861164	-1.0898308420568517	0.6310623773016347	-0.9445758136933375	0.5986730981980922	-1.1901286261511974	-2.0998596347994662	0.04050104109175416	-0.2657329858387468	1.722841664913361	-1.100017868034197	-0.13642026396685203	0.04875892770093613	-0.7977061430399631	-0.4802790017283969	-0.9353423424522099	-0.06080975293315484	-1.2408846849598334	-0.8161649672143678	-0.4673417670244422	-2.264908646884253	-0.3545789882636976	0.7619144527877358	-1.2662392945711485	-0.98959644016525	-1.0166766952415316	-0.23170193808375117	-1.7236064544539766	-0.4154523273104473	0.12452488222401004	0.6114461904246307	-0.6139438695476321	0.28498435788733256	0.9214750786938734	0.1511644808753881	-1.1169319705626528	0.9199946071234232	0.802961416293242	-2.353405549569227	-0.10140330497107833	-1.3521139877103054	1.6144978470587878	0.31872159710864584	-1.0889102116200415
-0.9964572240649976	0.6417647502745918	0.4460679486792868	-0.5375319978902992	-1.1284588744179174	-0.6612584196715391	-0.5493466551923305	-1.0953822696420434	0.2905984729035167	-1.381803562121001	-0.013789026652772998	-1.4908943389337561	-1.6086156943019803	0.05106502024115138	-1.1764656152586637	1.8923794844824477	-0.7146050809354976	0.6702800848724619	0.32238173740546955	0.0946841701693457	-2.0331186151774094	0.5599869365807718	-0.4954828247091234	-1.0500919108713176	-1.2594405810903653	-0.9715917649049358	-1.224551127504049	0.4653053764905125	0.37529874034515687	-1.4013759305251332	-0.8033782982864826	-1.0689585612309445	-0.522402427894167	-0.5394059363298572	-0.24847444214386422	0.007683412287025173	0.20775806634155425	0.0974516437956509	0.005814456379761654	0.7192252271412373	0.007963856975177389	-1.4921592767435632	0.3896210855744738	1.1123980194952472	-1.7958774233618218	0.023828210293226237	-1.1528250970826188	1.4088607417840942	0.4975998556599392	0.16318868944552645
-1.211111621676881	-0.3131466709757232	-0.7406762819428602	-1.1009415271918754	-1.1947087427923258	-0.4022561941127553	-0.39070244236530816	-0.9919031678919777	-1.0649132404403543	-2.00762037011693	-1.3782430355907036	-1.6002746624816213	-1.1734950332276237	0.4289220625397129	-2.1710328302324933	0.8088851150889739	-0.6535365222262783	0.35397612456663785	0.04783640494406436	0.39328660469181076	-3.1911335101477283	1.0030041413947048	-1.0511861962352766	-0.9186679423668794	-2.2025650269204897	-1.1684219243450682	-0.0802857570337122	0.19561700622326547	-0.9123851392653176	-1.185922290146284	-1.3806531287360735	-1.1264217063691193	-1.119877107528919	0.3329411349337194	-0.5560065223447813	-1.0535286530739625	-0.8801596089513863	0.2066873187861895	-0.7261305128825515	-0.11938003677279835	-0.5430575949171922	-2.0670379436218838	-0.6966428198905426	0.21725612702261407	-1.4394428983336696	-0.5526678785453916	-1.230248634238942	0.17114311934539977	-0.183292980725124	0.5837690943703638
-1.5785258095137367	-2.0652383341970664	-1.8712365777721798	-1.36924318538093	-1.0120218964796277	-0.6207634827283464	-0.5715542004893774	-1.1679713022753728	-2.7244928829968122	-2.581193749238801	-2.7470237210167836	-1.360492945470129	-1.1708557084797657	0.44544377352399084	-2.3353480826131845	-0.813577759160311	-0.771988027873533	-1.1432587604268631	-0.0958196185402719	0.010756999299559079	-3.006653740737326	0.5244103581258229	-1.4134396412733645	-0.6916672649253308	-2.73427247956734	-1.071170694920385	0.2827706658647118	-0.6867514082995544	-1.8342767678361396	-0.7618093462991479	-2.0950881398169288	-1.1226474706959844	-1.4231280841549228	0.2229775463657768	-0.8392255397595951	-1.723475331105395	-1.4778715705617256	-0.4041227404984586	-0.9906768992988164	-0.863208950331471	-1.443662714028583	-2.1956488651918633	-1.5419974387358772	-1.2570235907406269	-1.4886288764324762	-1.6345167118706685	-1.1163578172699387	-1.485435294941332	-0.9372456219640842	0.2245626934235034
-1.6818068552102101	-2.882458487935355	-2.255995853595721	-0.8370218814013826	-0.8184455339378377	-1.0495542197818917	-0.4028981406152144	-1.2567285074296195	-3.2771392063396396	-2.271284383253417	-3.030410049663586	-0.8028510219680164	-1.2208328481336712	-0.1472650751956763	-1.476298114537739	-1.86829648950174	-0.6629829049272972	-2.6470266046602604	0.2307851677293704	-0.43011851040456994	-1.6072752314780077	0.10851004504313827	-1.3679406222065518	-0.28815889793391125	-1.9985514826817348	-0.8537175014595262	-0.11919746433709473	-1.076809383999848	-1.6176748159403316	-0.4761762093122814	-1.8906360734863814	-0.9095951149175543	-0.9828079095847821	-0.6267488170835801	-0.6923207494343077	-1.1396841679637222	-0.9884337226691546	-1.144448077572905	-0.281526141661377	-0.9407355854454972	-2.352193206818264	-1.4240108284345456	-1.503184525684725	-2.0786111919127346	-1.3840076987017336	-2.315684792572714	-0.4529794748616336	-2.388918162311262	-0.9409664278336656	-0.044702448686278075
-1.166666715601052	-1.9135065257775676	-1.8744917039755957	0.2006251582682465	-0.689717841769795	-1.2754302411863003	0.3564880959090817	-0.8036139784431712	-2.0720123089223415	-0.60707453157017	-1.8505482859417695	-0.15026383823501108	-0.7673524450701654	-0.8718778377642209	-0.38454921001470316	-1.7975506963379233	-0.23497216093411125	-2.8778809454062246	0.6352314156884938	-0.33369078708075495	-0.1291038327759897	0.33714810498077913	-1.0519828810564877	0.08059073277874161	-0.23527233622805963	-0.7343023585891195	-0.5651496336397872	-0.6057593869632101	-0.7594910165379376	-0.43991144103689117	-0.5659811991689098	-0.4690725532541553	0.028055310223672438	-1.1485568269506519	-0.2060744372895232	0.11378628885420226	-0.022546989973574794	-1.374857959439801	0.7647278984997241	-0.5311348887555892	-2.7614912995132044	-0.20253626096513389	-0.6719553319108044	-1.7106083131253504	-0.5786254982931386	-1.953208892644714	0.47808067247685376	-1.9366884090527807	-0.23160907430653538	0.34597461176910405
-0.32249796900642463	-0.2193350515130374	-1.3096296105628884	0.9692059846260229	-0.5869815281037598	-1.0573723347316482	1.2186569608286755	-0.10592925343692504	-0.055899369246042614	1.6181433944489856	-0.020253046466429454	0.35240046231835115	0.17249544056429233	-1.202694727373489	0.009860668545663854	-0.9713640121386582	0.09096060581612649	-1.7094386917168027	0.5046811061512997	0.22848698335321793	0.3669930474012986	0.8764001508531283	-0.7778492641833464	0.09129855704206798	1.3699505811264163	-0.7916679412654207	-0.4867866398805284	0.028385994918467827	-0.3017406742111897	-0.3806730806904974	0.8579551353803664	-0.020505624809175692	0.90662362269531	-0.44173713842942774	0.22049811779220108	0.7348490563129022	0.3718658943520552	-0.977551528664598	0.9977565993661319	-0.3210832164038631	-2.3695883985552055	0.48828861102391635	0.22548396890093161	-0.8097461933897953	0.6418757317656733	-0.9223557540619187	0.9954475053715977	-0.7494898431162279	0.3286577692200059	0.9606430969174479
0.15027147953108463	0.3921171450082606	-1.1135826528757715	1.0364867179695256	-0.5043004515993941	-0.4533494899648524	1.5879111972963684	0.0753190260135054	1.1211572014601974	2.789993445751033	1.1447541136684825	0.5940373934175927	0.9965908110956557	-1.1721219563964973	-0.3505949325881654	-0.15742648529935155	-0.10802351417250994	-0.1532255183081541	-0.2053497701242745	0.7065740253656374	-0.15284520243558922	1.1505970586735794	-0.660758271171147	-0.31278501193161884	1.8676680024537842	-0.8903916632742536	-0.0034244357124405835	0.07845249225448543	-0.5307744069865412	-0.01051003618182019	1.2049824916559364	0.1747758202102085	1.060632717647094	1.2641522005737262	0.3682185687828935	0.1926343664478467	-0.0991586554626953	-0.3244612677395854	0.09851279539448907	-0.6411429585964873	-1.3225632553485398	0.2581213300060544	0.5407126029295448	-0.35882567197959436	1.3688484754858148	-0.19388569988462465	0.7175925811408148	-0.0590386319079104	0.031186351931374447	0.926974852923087
-0.07119610609273455	-0.5190348730180406	-1.2390259240816048	0.6989544633672583	-0.5065311229539773	0.2353474851978714	1.4764388761808402	-0.3834429516318252	0.8492191865813542	2.0161727378940704	1.0452518757237792	0.5878203696547397	1.183569818137541	-1.106488308657678	-0.6768997521489644	0.2883486324440044	-0.6503208043070071	0.8377017083196411	-0.8342744284055615	0.8094088065925888	-0.8240616410663397	1.1506818811860093	-0.5333431012478008	-0.8256682220603433	1.4026006155297002	-0.8223875167407189	0.3463793655632027	-0.26593492592096374	-0.6857865947154511	0.5421636324885445	0.43497509622966124	0.08812879303235412	0.5693259980364382	2.6989225634479994	0.3801365512281467	-0.7543144358391475	-0.7346721114840756	0.1586736825382423	-0.9547663911141668	-0.9838750467464106	-0.03506520619882182	-0.2085615466487689	0.3070424769296341	-0.4818138627890029	1.0805815060052844	-0.18810550591330882	-0.0994461589878239	-0.4105562123764607	-0.8208551263594152	0.08113770797071201
-0.5795129147276409	-1.481410588335872	-1.1119066328982057	0.5317739227118089	-0.6467657153678407	0.632363664171546	1.423872315536018	-0.6207108965487207	0.15951097486685056	0.08595512067577082	0.2945292903049126	0.3638551969012969	0.800298888531484	-0.9652752883441754	-0.36436484476865866	0.6248775317650992	-0.8545311466557614	1.2831811902937553	-0.6962489543159586	0.8487529992686488	-0.8351720062035238	1.3295560456243636	-0.2406772082234436	-1.0801966850934437	0.8429907732122768	-0.5510521368023567	0.24228005369529276	-0.19305066073145272	0.013329005438360332	0.8020999168102426	-0.35867040427054947	-0.09447511651416296	0.06250282031849977	2.6905424617588736	0.4907803915839895	-0.9982096756785517	-0.7135906683878672	0.31147788407133525	-0.9268109585826729	-0.5409482121256518	1.1860237745946853	0.03192890889075916	0.11383342946101715	-0.36611426544003384	0.21413617954495595	-0.29776575039674186	-0.8828495454234278	-1.0888823071052074	-1.150699039192362	-0.7271611790718506
-0.7527339525154633	-0.8817564056442784	-0.28117132509543363	0.6956700975258754	-0.8932714787566584	0.5272970253632621	1.7573361630892688	0.16759758327761481	0.44184020830145987	-1.295862692959496	-0.017672627691491576	-0.04832414466215121	0.3290129360918201	-0.32536975791811373	0.2633246694418658	1.1920889421467498	-0.2850688936845269	1.7899196026345479	0.18990744073564222	1.262380810342254	-0.14140938861984964	1.8493006807164358	0.09599526086918231	-0.9525985443272083	0.7509667948452998	-0.28965114899718925	-0.11856980872930395	0.5675529472313886	1.3308840680185074	0.47839064590018926	-0.2259954023530544	-0.26117001429754555	0.04420811999265344	1.2588939564640784	0.7277453110771015	-0.2828634386626888	0.013465361438754923	0.22352347499068626	0.2911959571862496	0.8038450038215101	2.245992563967646	1.0423204791538785	0.4201422467779464	0.6295704801056954	-0.3644186493886605	0.31062434511718645	-1.2236490781289389	-0.9294052712639224	-0.22821421303804149	-0.5604098625834671
-0.45706457411158113	1.0317552683627458	1.0234455827215134	0.8303741331892706	-1.1231777971708954	0.0701876520082532	2.136480323150777	1.5833368811926183	1.7558866789988354	-1.18643800773842	0.5224585384411412	-0.5108896095644316	0.14780369416573855	0.8905678894836514	0.44169590808601006	1.8622991691345863	0.7543559658006609	2.507637729952816	1.1211946178062475	1.9347226924519094	0.6965157491527468	2.253102487485118	0.2127507837636873	-0.5277678225289049	0.9305308455702179	-0.273524215891139	-0.2668521990979454	1.2808288961920065	2.2479904520940663	-0.1671114410746505	0.6143193117204134	-0.5142321775928624	0.41480550549266154	-0.413425566403804	0.9484998542777258	0.6779593820258615	0.7829094122831285	0.07513822119080708	1.555458841069821	2.1933404995213994	3.024577848427522	1.9547287499717496	1.078368223367047	2.0445594259648696	-0.2818113575263003	1.5909745347457867	-0.9860750695608103	0.3637933659789854	1.5111839683229145	0.5489244917601206
-0.05301690894676331	2.362105294692553	2.020621149014191	0.5813102764892122	-1.1403408005636588	-0.29620923805894	1.9252495980864912	2.339856936085633	2.720741431586203	-0.16314371715353798	1.3095940151618826	-0.7414650325269281	0.28093032685881947	1.98883491751419	0.044859197779321465	2.1377227947112	1.5538495662075715	2.8277827431400424	1.4197005452568199	2.2011813613142728	1.1710165174968643	1.9713423941107078	0.06454303133233916	0.09872689819885576	0.928837870541603	-0.43111261238735604	0.09418010502417376	1.0690819415353638	2.1298193466850313	-0.574957096796631	1.1585016961930144	-0.9409995237151576	0.7030598955499655	-1.0912269580364105	1.0476707177574267	1.10985024875009	0.9988610351186052	0.044493019347815486	1.7275460951122574	2.604086951230781	3.2252520903013395	2.0439466912609108	1.5562039722023855	2.7018945186153096	0.1316673191771149	2.5746782028060484	-0.1664672908143764	1.8415629302642542	2.8077465055045976	1.6366594026851267
0.22330472115155228	1.7830258239986936	2.080260048791548	0.02846748419998275	-0.7228292268930213	-0.217429130300082	0.8978441015178946	1.7385852333363276	2.101492142338751	0.5440400861671654	1.459265614551756	-0.5230380458737636	0.5440848700830014	2.1319723783062576	-0.18713967110028965	1.7154975330391056	1.6964876829242568	2.1718474527798874	1.0322070434429944	1.5724025129652366	1.200510652616796	0.9581712233369115	-0.06993980110168026	0.8002900898770394	0.6813630147438489	-0.3496897272728853	0.84312594331567	0.01097694206921228	1.3613301471003874	-0.4989883010348312	0.8331894830580672	-1.349234979519776	0.6698665789959718	-0.5774540849908403	0.9739938609259313	0.9259579592005525	0.6674629103867492	0.24955098531310474	0.842338678231386	1.842589920226914	2.6233857010477015	1.5287842861755503	1.5263476635758657	1.953638490656923	0.44076452046580983	2.4438551078156516	1.0540464805684493	2.2652995499275637	2.7127198745156096	1.836091302124678
0.6086506505729335	0.09075243651814884	1.28920350340909	-0.502680711439634	0.2301268550872876	0.2058618357550579	-0.5539800734917136	0.4614824516827405	0.21683083916787296	0.4072577345386975	0.7281133749500112	-0.003891314381669158	0.746554621027916	1.3344107955621958	0.36529825695137275	0.8012742474578121	1.2843660157493313	0.7889003124200978	0.4288529876134978	0.3161588351158875	0.9596457677502104	-0.3219498959052223	0.1004770671358423	1.231865267752004	0.47021448402764593	0.3266141761038123	1.5133393291945487	-0.9127765180984682	0.7245787098901267	-0.2738377464391756	0.05259131126061165	-1.4030954453665185	0.5278961924534471	0.2441303132051762	0.5898332616914718	0.545818210641404	0.19936069935117295	0.636521743516459	-0.0954418905443126	0.624616039634172	1.4266288452312095	1.109391434899989	1.1247480623676893	0.3328989728911734	0.6166847020797221	1.408904458852193	2.0985832864291636	1.328112715481586	1.3802078950352978	1.1766849797164753
1.3994974342928188	-0.7794607366083973	0.3302047294214054	-0.8973373444647761	1.5031424942808813	0.5092886081855399	-1.8449616519278074	-0.30970789530084014	-1.4316324793179076	-0.06466210939453174	-0.34990066354981125	0.30795322064118236	0.7457868204321033	0.5131587332510315	1.2732081346611361	-0.15504061604892636	0.5819755676047681	-0.4677754528714796	0.042414898695808646	-0.7926792537065857	0.5788522616625044	-1.4082885175224005	0.5381824756124335	0.9405873069920444	0.39290323670258265	1.4356562757316813	1.5987216812138876	-0.9401922812571024	0.4045826497767734	-0.4129782532993302	-0.4114040919442766	-1.0321985438714862	0.5603497727574511	0.3711288602276528	-0.25711337662096806	0.2599557708175667	-0.08962113945691394	0.9289748293964375	-0.29458301485406857	-0.25941251797147175	0.2234760933157236	0.9485227646911629	0.6670623207953538	-1.0599246962667215	0.8526483621146587	0.377181155321379	2.173398475417951	-0.1278194358774232	-0.17959065965352744	0.337085504801064
2.357008972530781	-0.03204227828235432	-0.14818379639385834	-1.2830001035897975	2.5569275183630844	0.41288685593966434	-2.635247058961124	-0.27329932211051505	-1.7626469121374728	-0.14898621431872647	-1.0759500089611322	0.010861548730468918	0.4926624241830473	0.42015278798858546	1.4909296387567568	-0.8863083406014236	-0.26282558702233505	-1.0387502877745312	-0.06399579209875961	-1.2376285946631762	0.13301892483199795	-2.121609366532365	0.9409941508728024	-0.09395045094877	0.1780918307464916	2.3157097799561064	0.9362839475665117	-0.3052194838229342	-0.07511043443247606	-0.9625952054772141	-0.2939712202406552	-0.5297360573060941	0.7157974531818753	-0.34544609312769153	-1.3845912449687594	0.038949329209488785	-0.15747061436748716	0.8288030317024647	0.11023229945754558	-0.652024375784411	-0.5027657045120381	0.5284122623413637	0.2894305643642724	-1.6055177891846437	1.1125370559399432	-0.0705838110183527	1.0102964376217107	-0.9894098852939953	-1.0180552837436647	-0.17080545008406883
2.792621702910728	1.1945258931870422	-0.01413097744067205	-1.5941380472902733	2.8530945724470174	0.2340739222350606	-2.8134251028506037	-0.12024028467717325	-1.0461199016935534	0.26256953202912364	-1.1408823807478834	-0.6670697244028073	0.14802674570763638	0.7724421321179684	0.7170979857843444	-1.3694269860182111	-1.0247779808752682	-1.0578829831339331	-0.021138572523737256	-1.1515599436152568	-0.18099437601552135	-2.362624277810683	1.1255391873760074	-1.101401199215587	-0.3726108969222813	2.3839199649707967	-0.07921445213509605	0.22807153953641615	-0.9605345494479639	-1.326960669470199	0.1149349004904522	-0.1279479622975914	0.7536166321729095	-1.1345883675653217	-2.1328479014691832	-0.11561796808494265	-0.06025919215120585	0.373620293785138	0.5013636208233102	-0.8618318093686299	-0.734345681173052	-0.4217606823652181	-0.023674253828062573	-1.4626720831857538	1.1407769847298577	-0.10596461242876869	-0.569301277551067	-0.8234082444791123	-0.9306995989100822	-0.36948703930672877
2.300051119756261	1.376889363512972	0.4130776577212453	-1.3663497458299034	2.2779677089563988	0.598902764492728	-2.2735555002123156	-0.36814296842094707	-0.24941791925664794	0.7148696777300806	-0.6250465503611595	-0.9196954026551352	0.04194637405364598	0.7226695375375535	-0.05609298758851039	-1.5791354222201721	-1.198329863253537	-0.8555369433693312	0.14234478478706647	-0.9731467095034835	-0.06689054303769831	-1.9438591349585292	1.2239417149339873	-1.0192453227688343	-0.9600059231270819	1.6999097201603928	-0.7093609762086522	0.3557106803436889	-1.6705429230593845	-0.801924158513527	0.5513537232230785	0.38579838807717665	0.7103545970337666	-1.1217424687846096	-1.8324363599109779	0.021476856197771947	0.166912492529579	0.038228117317718156	0.5896670442122821	-1.0374809654365296	-0.7417470153937584	-1.2646415564698477	-0.1798331934486843	-1.0242545680953017	0.8796684262035415	-0.10420329108751046	-1.1570898115206867	-0.022134039127582595	-0.4011888083780589	-0.46434693327712895
1.2226281370042364	0.45241379552875616	0.7632180343891641	-0.2217253285864663	1.2246935613636705	1.653177167647986	-0.9820161336759373	-0.6156166429469354	0.1608443715405687	0.7960599180732199	0.2546342826265992	-0.11754856319340491	0.3253375145748401	0.08542605803561805	0.35062030916214526	-1.408492898328018	-0.37481548861744235	-0.4074000332263045	0.4594122566292937	-0.9049871749552852	0.5607122358814316	-0.8620621114379746	1.4262157655469754	0.4281193620045127	-1.0324129972018834	0.8739652726927144	-0.4766719807132762	0.4334501929480943	-1.3684799436614856	0.6801614998179938	1.014300562986805	1.3805748261084454	0.9509605781824916	-0.18350721204926057	-0.5178179968616105	0.5476126424671433	0.40898151108243297	0.32699671466841024	0.5282991703473036	-0.9922220359538815	-0.6597385080818409	-1.1073092442542152	0.013642179776164838	-0.44784203808899087	0.5915918055421151	-0.04171154442247617	-0.10214504074091721	0.7307073905731113	-0.05122877266103067	-0.42942285385219886
0.2665834964178775	-0.3155329107514294	0.8870694087177838	1.464318771778445	0.21530853862870436	2.6561462122864032	0.70778380844558	-0.25487092279256435	0.46573132817210866	0.4627227282007162	1.181765214364683	1.4164613143959237	0.664745056147491	-0.3180629196863698	1.7948670125528738	-0.8997209905101164	1.1052411906680975	0.4458686156969902	0.7550455574221517	-0.8354789937913017	1.3395657777720438	0.3666778566881256	1.6065216139928928	2.22884560354278	-0.4469347807753547	0.38450687920714854	0.3461197102749273	0.7234903537630178	-0.03673681722163744	2.3313696963083266	1.3875799200031416	2.674925422233298	1.61269297412759	0.958272020265373	0.9523748158877013	1.0711414292500383	0.43482115213315087	1.1865154161806968	0.38565233358707707	-0.6347536758048796	-0.40442340597103593	-0.01631127990782542	0.5013678173140603	0.17748043043400077	0.4427727204670001	0.30137567986519287	1.684124695817146	0.9763158040699226	-0.1604023409811722	-0.11485691960899068
-0.23468859823045038	-0.10148512638967007	0.8338323045833677	2.636684947671264	-0.523075725372348	2.549639133979419	2.0379348168298788	0.4285269944765309	0.9251068442342376	-0.12175027906967138	1.665433659360323	2.4927875731800695	0.48979045594491843	0.25412533098798346	2.7977272934326343	-0.373186492973316	2.172823340618137	1.3892620059285876	0.6501602385040682	-0.6754163578667376	1.65128650065089	0.9512987559085596	1.362440836923615	2.8966123137472817	0.2961040022873193	0.08178309522763771	0.9225727636554709	0.8368036379784943	1.3202266936865132	3.0762374927621514	1.2353272768036576	3.382662933871949	2.1681047164704457	1.4287433386005821	1.6365047942628392	1.0246758011055919	0.136159373843735	1.8992956651991153	-0.07359161866347454	-0.2658556331773981	0.008350383162307927	0.8548769532435526	0.8132222939930696	0.5281472723087487	0.18598766793031515	0.7296138536951376	2.4940702512825506	0.6284831872247062	-0.5725488466362756	0.36804570288773514
-0.48971121662345535	0.47202112708988053	0.7206883024025106	2.4926557891211285	-1.0546727110551004	1.0291025765776938	2.368093022293414	0.45387479177932644	1.2360576400949923	-0.768818261077535	1.2896092723653538	2.0980407020266374	-0.3224219772654521	1.31166538322055	2.1711391738100994	-0.12636746330664345	1.9881874996940871	1.6701055525131616	-0.0066459887559707186	-0.5272604819461139	1.1320329069861244	0.558331892985797	0.4959592633152435	1.8930361694762807	0.5688584898685589	-0.513627436547744	0.6474934683669606	0.22391708714378614	1.6734739615522216	2.436954961079394	0.3456571256544708	2.74460786264756	1.8376303284470448	0.987128289739943	1.3611584849034024	0.4091206456886371	-0.23510903274655737	1.6985023773705101	-0.9013183775952336	-0.22024761406590773	0.2904195103546902	0.5633675775366054	0.4714984357815347	0.29805666982639156	-0.47596016168929733	0.6502556770289067	1.507508577143168	-0.06655000015630973	-0.9151883940471517	0.6205397536661815
-0.7366241496494468	0.32887418286720704	0.6584817753703124	1.2973059130466131	-1.3817463042959375	-1.0134587507356303	1.7366920086326536	-0.4792481393107141	0.9752939790147621	-1.21002331806201	0.22046832720665094	0.4410841483311921	-1.134714969835991	1.5009561411132948	0.3934914671075557	-0.040686214526764734	0.835981501915635	0.9351471561205185	-0.785395376800147	-0.4451621404015165	0.025803463409693177	-0.3143649156218595	-0.6228372940444605	0.16379443440483543	0.26341496557138033	-1.4523086691221925	-0.23092812253851938	-0.9240264269620434	1.0100512509645443	0.9514972714219593	-0.6541838772675007	1.0970127415584872	0.5176724176843556	0.1899314550106149	0.7479736310365149	-0.028311860901001507	-0.244197992782371	0.5423070475737551	-1.5370741546786122	-0.3478823485613296	0.19857896734406258	-0.4588898330416242	-0.4180820749758984	-0.253071847423069	-1.2755953701119445	-0.14850664905889563	-0.37688400343500356	-0.6064796388089517	-0.8945263105883478	0.39071551213528005
-0.842799720442876	-0.5057410746200492	0.6777440531950887	0.1255763789334818	-1.2895128780727405	-2.221490314717762	0.7975611143413793	-1.3360110700470231	0.30937322283400853	-1.1231131257462308	-0.7176008779295715	-1.1053458760945623	-1.1392190016673478	0.19748677171814374	-0.9266902158792963	0.2882046514082208	-0.1656206658110772	-0.2081673177282768	-0.9654028566524758	-0.217553460236092	-0.9613385096032895	-0.8443905101624096	-1.2950756185024979	-0.8149092158917434	-0.18778320154969966	-2.089210982793563	-0.8574371425486074	-1.6556018032061164	0.1981149015033211	-0.27001274552623405	-0.7075972672800332	-0.25685289092098984	-0.9119663568769546	-0.1740291113491733	0.4331354988252717	0.38818455065268154	0.22650987194812008	-0.7812378999487429	-1.2710732557103555	-0.16845853696644322	-0.0805951848172324	-0.8961432191240826	-1.171524346335385	-0.3756449812239362	-1.4614508295053272	-1.0279092290386753	-1.479220524842721	-0.5040426814962589	-0.48356175495641074	-0.0991511377923559
-0.591316448930701	-0.9148294827618438	0.6134277410123444	-0.22472495848772195	-0.6650867021021095	-1.9773638168943268	0.166101135463985	-0.9121668845322451	-0.1304941727909309	-0.4679488005497978	-0.7730957387606675	-1.2308019467298446	-0.2798203697665061	-1.625332431722434	-0.867455502278655	0.9187507888413435	-0.2963185329992447	-0.7894778559875562	-0.3005514306368381	0.3823654868556648	-1.185943357858053	-0.7199425149393205	-1.1344013423868786	-0.46208637747217346	-0.36932407849339033	-1.7327437158917878	-0.6603415486309898	-1.2941763316158532	-0.10779846671900747	-0.4806092926104398	0.4047334635047297	-0.31967114998710905	-1.425858193471163	0.17800666986380115	0.42776252333776343	1.320217735827976	0.7457124926559587	-1.3889461675773578	-0.20311173786607517	0.3764926184628534	-0.11630756560612746	-0.17465732012262777	-1.2625492746854892	0.2807394634091271	-0.6635154642554876	-1.1452716760852015	-1.0306734965007769	0.2262348348965646	0.07547826675574562	-0.3836344627036249
-0.20224045211628844	-0.22555906784932098	0.13363017270791663	0.05542914258644694	0.14093179407147804	-0.8508499624188306	-0.09572785972710286	0.5406242549578903	-0.1060270239540989	0.2882868673621927	-0.12851259133587573	0.08275389951238159	0.6098197764869147	-2.4221509136051798	-0.12197482518639216	1.236429892983159	0.03541635359433731	-0.6158334382238129	0.5839321531912196	1.1346334890073113	-0.539198298284144	-0.32258058720736393	-0.42020698494765185	0.5042693975863737	-0.28629181866661246	-0.5066711399537273	0.07615843598615146	-0.25709186748455387	-0.16566712974203612	0.11143965641581698	1.490499575696491	0.5552725912718613	-0.9596206754676951	0.7919696946722627	0.31921842985547894	1.5695975796392536	0.729836310805412	-1.1318905825717767	0.5760926633189434	0.6051453675205822	0.12890692773309426	0.7764703563327807	-0.9614844166211639	1.0225946414781901	0.529352744703972	-0.5215399852586837	0.1890377927259411	0.8557417851199817	0.4409374902997256	-0.27666396584356706
-0.24330608440346968	0.8293446820327662	-0.9246662179085388	0.2011502718477955	0.5159260991399033	0.11710938156038742	-0.31872743061524456	1.412658835505462	-0.15840754318932215	0.5784320302886833	0.19157017009404714	1.5721404647641042	0.7190344951773043	-1.8268889639540853	0.009330455608948686	0.530995181232058	-0.06698597287671292	-0.5047248070001529	0.7191520550939585	1.385092701919278	0.48370866643802696	-0.09328529082161274	0.22208546612336386	0.982513788103524	-0.17256269437900024	0.6383389985300373	0.577401313694986	0.43451319833775165	-0.6346628271866003	0.6387146885839434	1.0773184263040738	1.0790087520133316	-0.46979958945754835	0.9475493333372819	-0.06980567136575087	0.3481392458771219	0.07939506969182565	-0.6383526102250815	0.06059224614984315	-0.16631352726723725	0.07749996815707894	0.612124115328632	-1.0353141689115395	0.7353728630507078	1.1500410301180444	-0.10928114208269625	0.8373581038888706	0.4963620449709058	0.4021792134813138	-0.0636094663587203
-0.9155583724847064	1.0376946660704036	-2.1715248326124095	-0.15296258111616584	0.25320541584500184	0.4586131888780889	-0.6814479163874986	0.6376905572775942	-0.8871609982479054	0.4621465125102277	-0.5449642821777171	1.9530734895485167	0.18013911186059442	-0.9909873588975499	-0.7594910044094454	-1.0414235855650174	-0.8028396876390942	-1.2149444878582039	-0.22229468212527606	0.6944830350202168	1.1413480609054194	0.05551399873897545	0.4460098841641126	0.5924150674765584	-0.07128116499034595	0.8841249423773798	0.4353900221592722	0.39622347694925064	-1.5529670949898249	0.47232414918010573	-0.8251550235873291	0.4716195358324528	-0.8144644190243907	0.37349697466006737	-0.4622329241441086	-1.708856817286942	-0.671361048551884	-0.5364171482950185	-1.4590825416456683	-1.6067088081787166	-0.7904095092334638	-0.7934278666622893	-1.7625117030652668	-0.7367248136153031	0.9808495226922566	-0.6166151970183601	0.39826424813462846	-0.9281917699399658	0.008514295062581686	-0.17468214386434638
-1.6451883250998953	0.284019903780404	-2.7703430619925116	-0.6007835919027018	-0.12901107236425438	0.5350650531317674	-0.9861362062642998	-0.9245429078779251	-2.0030063596280554	0.6952564046039906	-1.831403969512625	1.1448007077756062	-0.13993472588280878	-1.0779180715129735	-1.458978446416287	-2.2901657008142524	-1.4438807693675935	-2.365082993619904	-1.534806661045602	-0.5810796638848592	0.965444191339278	0.5149658195738557	0.4258948152918469	-0.1836404732769096	0.20142405023352358	0.41042162577897606	-0.027656737614485612	0.30330350748216034	-2.117705977423829	-0.16413832925309413	-2.4545119412839624	-0.7093112413585778	-1.7459980299230475	-0.4756211047387935	-0.5690168199755568	-3.0048962907877197	-0.8892183673819436	-0.7322264714423456	-2.525977054186563	-2.4210414959527693	-2.081288207099127	-2.1469462938145454	-2.4312808884911994	-2.113802484195719	0.7818362141891873	-1.5065657213353416	-0.5203456562098785	-2.36991196887995	-0.48963991449324346	-0.7566216090073024
-1.6332722370370882	-0.3397780040044454	-2.156249591249133	-0.5513240684863263	0.05830308647306586	0.8493691219005548	-0.9766664627324091	-1.4476298485350332	-2.4528540527758085	1.802720323856724	-2.3426721328500415	0.2150092627296346	0.24512050339062855	-1.7891982848901127	-1.191699720952185	-2.0245588784229396	-1.3172633769883155	-2.747319065935533	-2.138074582024733	-1.5327390433484849	0.08194751565934345	1.2687214842633243	0.4995227997331592	-0.7308595464820313	0.6850313515985081	0.13295993122729885	-0.25391373711333604	0.9213984317517763	-1.5756951578867056	-0.48361130667660357	-2.0823014586061124	-1.275598738519584	-2.202518989639589	-0.851715559003452	-0.5056604903892118	-2.5215927393507083	-0.48115542981106346	-0.5596017986230192	-1.985322261979361	-1.6412299005473654	-2.6067406829555946	-2.1961722332930704	-2.0259641787376492	-1.8944295006698901	1.2277514318338307	-1.5267864461605947	-1.0695722253714168	-2.562944391191531	-0.8214827507669084	-1.5819623003472987
-0.7862143713507689	-0.037439138116710374	-0.703189289652678	0.022104769706691813	0.8034602731918572	1.314825436127824	-0.7112291373104606	-0.3451013015546768	-1.5955643159523842	3.1556070961689398	-1.3602493317688455	0.1555228947552178	0.7934748779392046	-1.7876457167933328	-0.2639838462677444	-0.28517983450503853	-0.6921733988378237	-1.7404754751476752	-1.5991654490297011	-1.5818079531217197	-0.8979981359383095	1.6851922032764395	0.6858758115616977	-0.8946138161317612	1.0497012584282785	0.583143002614784	-0.14858798413198143	1.9540972944077446	-0.1700573305952184	-0.02263251600832065	0.046171107341194575	-0.7626940643510746	-1.5379744282791314	-0.4417019110233913	-0.5829748248914605	-0.8113261280467315	0.04591116869681286	0.36740132289955896	-0.19714845640153247	0.2487849099216981	-1.578351597390666	-1.0834822569134235	-0.4130602136017969	-0.025634520232112837	1.8660236317735792	-0.2540205522554503	-1.0190651064171585	-1.315078860039008	-0.8560228589045047	-2.264024270061287
0.12484009000458138	0.5950081656617926	0.4806723433115158	0.5694123152222378	1.2825871216521798	1.3381299341832162	-0.4832660186598868	1.0058460140509315	-0.025031954770767577	3.3158653903241415	0.39417363982983644	0.8221649361023875	0.5842559922727268	-0.5063956616977006	0.2901990666099772	1.589810124498816	-0.4032743829741433	-0.11560392389360837	-0.4501481323672534	-1.0214183182780823	-1.3520170146298802	1.166277646924635	0.6522642275265541	-0.8473247904499198	0.873585428433333	1.2443030026797297	-0.13489059456589494	2.211017939671672	0.9933926803513684	0.8192567562616629	1.8709515077925636	0.15476278604956334	-0.23336407443646776	0.32289307319239635	-0.7963055461742318	0.5883036451780527	0.12386708785459863	1.5699766672433952	1.353434124862681	1.7190538026000233	0.3997850109787959	-0.04650912589380397	1.331149738300226	1.9037748703771158	1.5138634750776232	1.2237458200842217	-0.6864698686616713	0.25461471224771004	-0.6538523393175167	-2.467789931274606
0.3251208464315011	0.35842167865669444	0.5786053201515853	0.6123340851621532	0.7624990154762427	0.5567947329248977	-0.42450016978880584	0.9459466850290046	0.9975143222964096	1.5086542473223004	1.4865770374424854	1.1503434167346267	-0.5231580945395229	0.9564919574360536	0.0830600897738362	2.198119795997595	-0.7171276646776026	0.7764327314651456	0.4531793340398329	-0.599252871991026	-1.1236936611422248	-0.1092586920439198	0.1338349419968448	-0.6613279366441891	0.1057973457269762	1.1502762502169288	-0.5435804356040491	0.9789392974349542	1.0378876171703795	1.1741012637994213	1.6716495576545167	0.5590487700410205	0.6839924904740702	0.688987198797709	-0.7869344588996102	0.6421756185238787	-0.34770061743210245	2.0667268608715825	1.5739114951736433	1.7477605848419846	1.7640131212086811	0.037285510055439335	1.895033781547012	2.25849276785631	-0.2649668640872352	1.4179360569965145	-0.324389503070381	0.8748357620175637	-0.40698539304058934	-2.002360395916498
-0.10722966955518533	-0.9202563847197874	-0.13447885635162093	0.20996226315153982	-0.4899617339772252	-0.682524397516235	-0.3461571370877849	-0.4640469240415614	0.8544664889251455	-1.379875945077411	1.232091054508879	0.3550256714880652	-1.6597506707484295	1.072693733978026	-0.1918819155582345	1.3164642684973713	-0.9598016483092736	0.4767122949789453	0.7400871221262948	-0.6469445430440312	-0.601076602808329	-1.2699677064727761	-0.7233095557234731	-0.2720630898221387	-0.8420978652568932	0.048885018574155475	-1.1247033177282888	-1.0456931787414532	0.15818768028525312	0.6080031694667105	-0.19497208305786845	0.3014747936580613	0.7188250395866254	0.31415283055291554	-0.3778750349581718	-0.3454467094367167	-0.9914364696667791	1.3066907910136283	0.7139073552920394	0.7695564276352376	1.4944775612582557	-0.5141756671175792	0.9848193771471067	0.9799220285626745	-2.4138541753680003	0.10393195102102154	0.08624208357738372	0.40370148973351566	-0.2939441247466048	-0.9174674248731679
-0.4204201096578411	-2.090428103470112	-0.6351953427682795	-0.25619492844291614	-1.411837390234314	-1.6561405182842004	-0.03630952304415514	-1.5900215810979599	0.09541958955310835	-3.5004131178193596	0.24542005030141997	-1.214348381086916	-1.9301828918019077	-0.2032290666018811	0.18893687142204807	-0.10136294239455032	-0.4333120074029547	-0.19847353252770816	0.640595628844544	-0.7803680148133799	-0.32001156507247125	-1.5925336837413284	-1.4926344994411633	0.1948280849362737	-1.4599626038812357	-1.2540904339868155	-1.2933418804100765	-2.410581488714581	-0.6732278011313247	-0.45209821537255523	-1.8729459416744934	-0.06655602574206285	0.2030304106824784	-0.440344419678614	0.07364353631420126	-1.2578254271957188	-1.3563670863022994	-0.31925507136544434	-0.16967766206577503	-0.0184545360189147	0.07054405421408233	-0.8032832410392521	-0.47107199484909396	-0.54598634012578	-3.378832549519144	-1.412159491430215	0.4606415253031135	-0.2095871365863447	-0.3083723036871779	0.39712453017280586
-0.14151078611142848	-2.1035894917220332	-0.30017420792898647	-0.5758369006475264	-1.2903334300681233	-1.9794373169945383	0.38786174106133076	-1.2663017886223344	-0.3525396590625921	-3.7407949271148686	-0.43132621352276135	-2.4548329185381945	-1.3805699255337567	-1.2244172535811924	0.8763276788484166	-1.0059537754129577	0.5635062162906093	-0.2520966208645656	0.4603567380718624	-0.479474299397226	-0.4581504272352217	-1.140093194570947	-1.8764673912963417	0.33932720280658696	-1.5155428212408586	-1.7711115083351234	-0.816565534170232	-2.3855014158039975	-0.7405274343145786	-1.2136139283884435	-2.0928116723820005	-0.1853178637521421	-0.359655744433965	-0.9486248277884631	0.07299169055439926	-1.3074092480012258	-1.255056246421797	-1.8807551876037856	-0.4079879050865545	-0.0718997032033966	-1.1407358203931	-0.4557138886382711	-1.2996709249935565	-1.097348378704337	-2.7239431673578616	-1.7266075536795074	0.3919228667573083	-0.162824285214992	-0.19801669124811702	1.3384282637172116
0.40348713428220206	-1.2602550171378535	0.4361107097520405	-0.822488920382298	-0.5188037557325332	-1.8725276028241682	0.5487418529534245	-0.1307658785429724	-0.23297852701144198	-2.576764252698028	-0.4723449108497722	-2.6410172863669557	-0.7777966953311222	-0.5135707243606193	0.8103962549060021	-1.138281482762448	0.9814958035428898	0.31647236730233547	0.19707915408367732	0.2059340758749046	-0.7043520763618644	-0.5351635925659732	-1.8918096014635997	-0.1063115401966548	-1.0826747147803075	-1.3663950364389972	-0.12265473338330912	-1.5431318515942543	-0.21059172833137763	-1.349137570416478	-1.3157046394320828	-0.3461402827234828	-0.8829581810009571	-1.000525578042539	-0.3431387416837179	-0.5952759692606492	-0.764293871970535	-2.714668936939168	-0.16337220553057016	0.08215927475585158	-1.3074066570853466	0.13851701231794114	-1.1115407536638733	-0.7743843486214819	-1.4557934931690901	-0.7829805355645864	-0.4053896582074917	0.29797283358845345	0.346982287515016	1.5152179969743325
0.6015941893081227	-0.6481745608540779	0.6710360582598243	-1.0527841933280078	-0.06705400023301893	-1.7389804033143335	0.22427524476136868	0.3587928880866077	-0.028399168928424902	-1.250273925775274	-0.3590419866304282	-2.0533059825092748	-0.5623898752382316	1.4658560005572627	-0.36269447446374115	-0.8806436003105956	0.29482566330120946	0.6540806133352507	-0.24219538226314635	0.6939808751534049	-0.6223273371646628	-0.24729144256233512	-1.6650837916797967	-0.8815838723971787	-0.35247658279376076	-0.7369152605956268	0.13637080226890164	-0.869032236420069	0.24022156575546919	-1.2308950906205829	-0.7936031943878377	-0.9485174091953261	-1.4738020183645346	-0.9662458477311868	-0.6004102719066882	0.2582999013712936	-0.04727089938645699	-2.7830130651128884	0.16326859710839053	-0.18515643502260046	-0.7712889006223747	0.5115188926890801	-0.35538104903460627	-0.48866144517609916	-0.7290950123458448	0.27894479184347815	-1.5226130813151995	0.36974402074389134	1.3317744474174822	1.1032854388656614
0.355142140095063	-0.6051305592808979	0.1574905492152368	-1.1334483973228318	-0.3256920290790225	-1.6443299652845462	-0.40065500992311764	-0.14855918571236051	-0.14412435753073996	-0.4034866108538258	-0.5124274652038907	-1.4975488642861121	-0.3660334182147439	2.7408522299790463	-1.6597064760144813	-0.5393840750109944	-0.7811556891889517	0.22466630052144065	-0.6460284399967996	0.5855608970663798	-0.12948263516111422	-0.2498150956717192	-1.1879733982471055	-1.3745292365836588	0.4444502214709424	-0.4663203449562946	-0.21714560039804057	-0.6060585884457013	0.2536163564231605	-1.3637172319867124	-0.9283866833376038	-1.7661223583826313	-1.8932586624079957	-1.2627441872985143	-0.3324241045435802	0.776789829568582	0.7280506657964214	-2.3689764710560053	0.554105490860648	-0.6119008628229557	-0.346747203866689	0.6734951013216731	0.40132043132553646	-0.6475442421071774	-0.5772415448714071	0.5181951399417378	-2.042598531007818	-0.1429898991591765	2.2728955297763718	0.6858468841551033
0.11114394473875289	-0.3553312547656312	-0.3985842771378079	-0.9735560615666891	-0.7410432670525466	-1.3334611792088436	-0.9296511432079749	-0.5339831848646359	-0.3706819323454346	0.22321696885973766	-0.7085010034172723	-1.3668454618169086	0.3086272354144112	1.9895759139264462	-1.8158585408485115	-0.06493972967751352	-1.0511490082642425	-0.5077938842148905	-0.5998065530379793	0.17248843896789104	0.39776901935740244	-0.30733324357863623	-0.41203531708033114	-1.2066677351852606	0.9866283532300528	-0.4046076561961849	-0.6873339025012021	-0.24138117758446445	0.10725782095486218	-1.738023355238511	-0.9651660160628093	-2.075727227754102	-1.6540752487910697	-1.7436013233752	0.10075111896323148	0.8885231619073644	1.339854612798253	-1.6687210212067398	1.1735180907198492	-0.36906933015593185	-0.2984227784311162	0.8836946285039335	0.970345741031085	-0.7487328529284681	-0.19320280743077603	0.1018767377767925	-1.458978242486772	-0.5353425484746023	2.4994544025994543	0.673746133990609
0.14547161592450136	0.6691053937952153	-0.2275864102350545	-0.7698719439428388	-0.6496998685623467	-0.6988143043414292	-1.1157983685606823	0.19194242330742697	-0.2747845790249646	0.914424693622282	-0.49120739559651316	-1.3259128327897522	1.2092068608496886	-0.049121585109376475	-0.7891795887335352	0.5564366359209094	-0.17772138841178287	-0.6838398547081774	-0.04098830104918308	0.1298642812073899	0.4886526798265901	-0.357756415200978	0.44414403861151724	-0.5414934656398463	0.9514260557300209	-0.12384218634521539	-0.6022746013642448	0.5010727902631135	0.24084075505051572	-1.8622327996974797	-0.20923206771292616	-1.5267894797627928	-0.7313248807133902	-1.7551308814570759	0.09379630456551567	0.7460938414006032	1.5170022107076313	-0.7999095169240907	1.750980183634611	0.7126287159277349	-0.22327878117243238	1.1417170846597597	1.3380773984382186	-0.27089609639486395	0.7354000737571917	-0.20092037996759243	-0.2767458492323782	-0.1598928704699354	1.7681075460289477	0.935817227087295
0.1523120979790169	1.7001539686008602	0.5265538003393706	-0.8010903937272812	-0.19881269128634108	-0.041080653568884656	-0.9543663622112524	1.4798366043679025	0.1263532369495	1.297657094510254	0.0954378801159393	-0.8832079134309411	1.4974192656050438	-1.4633167702206535	0.14425964862890117	0.9600134233088737	0.9919929077528304	-0.09680589504434627	0.4918912398220385	0.7643093808130291	0.03706026392353165	-0.4650154141528328	0.8687576745858111	0.18660707431426962	0.31594925733807006	0.2657678429082988	0.21899760732599943	1.0798914093880192	0.6337042792648624	-1.3819926868029215	0.940838522662341	-0.6181723401897311	0.15571161599131694	-0.8595401159295438	-0.28181514690465753	0.5029322636337485	1.1082261512956437	-0.045221124369461574	1.581767235818929	1.6565031472650424	0.20938231014915157	1.1842421586376801	1.2965089398752077	0.45481661337666845	1.4554391603412808	-0.0702050743720439	0.49757009341972636	0.6413786010461003	0.5810295458575321	1.0625465868454937
-0.24237967818894463	1.4295336648545816	0.9649144322658928	-0.9792093861915759	-0.13329464491357448	0.24755595187405108	-0.49324960000184137	1.8787763475243782	0.3823750164363748	0.8305776753742254	0.5208399340558902	-0.0766285661453769	0.8169025277401089	-1.2219828323194608	-0.13772013932991414	0.7161687825824793	1.4266492948013738	0.6357444868577488	0.3843607934963379	1.6788278165325883	-0.5881831094578888	-0.5141095102648473	0.5080013689372133	0.6928272126083791	-0.4718303854915469	0.15609414515281397	1.2859335220732337	0.7894052419588279	0.7996152579042053	-0.5095760756337174	1.471069007169597	-0.13567920993279262	0.2836302396415817	0.566319684780628	-0.1892324750849478	0.26892555231348725	0.2851060144016924	0.2200257425123853	0.34455751099382326	1.3541129873918598	0.7539243938292948	0.9282888087989281	0.6086588966370283	0.6065424057316715	1.1135186328724291	0.14285894359293755	0.4450438174700643	0.905557859430962	-0.21379137867297032	0.9193903225723525
-0.7457505050665739	-0.15011276235656065	0.5548129772224554	-0.8291547615694562	-0.7059074422470981	0.18355129092712194	0.26571767245974387	0.8902642411304998	0.2834092517843736	-0.242552385465136	0.5111407609765	0.555501058423823	-0.1182203637794347	-0.047729845252667324	-1.3110858270659103	-0.05630329606009452	0.9793939502018995	0.9056921322335885	-0.28928365976557147	2.185458618555939	-0.8604966600422826	-0.20170098960707608	-0.35614457362462987	0.8979890760112228	-0.7804010753136691	-0.6135198391850948	1.878915799379796	-0.19415132833670784	0.402993391374387	0.2254241492368565	1.0554718582131306	-0.24131074715121945	-0.14018094289476804	1.5706200226585407	0.9287349202644578	0.1276590781697048	-0.4632564735427914	-0.022869943464100897	-1.251210320505637	-0.07006722359648081	0.9614748382476878	0.6462961722231944	-0.45142055326236324	-0.007655311767576398	-0.0051999379732028525	0.130825887113801	0.12754242650959577	0.30716657594073615	-0.21428227127515145	0.7832454084128909
-0.5568270458286686	-1.3429008977307342	-0.17064120405944658	-0.07832310887403102	-1.1543642771060014	0.2126794553873991	1.182990954402518	-0.3591128520156903	0.22159583886011955	-0.8696572136092455	0.46511035688937	0.6260408374369857	-0.26291700725655803	0.6892142217120122	-2.002828541181596	-0.625467790869212	0.3253359543681805	0.8258564027646622	-0.7181685641601713	1.9530857092990894	-0.5279789637244154	0.5603283587902513	-0.9277193095243315	0.7257666061683287	-0.3535349779907184	-1.1952660422012449	1.6641629040160038	-0.7956095110653915	-0.2418919714845587	0.5463678158331926	0.47462387233026704	-0.3486148208492826	-0.1257923199948172	1.511790937761754	2.4026317193801545	0.09266882779711007	-0.6363630184699969	-0.22470092919383386	-1.9284009455867621	-1.2268919919267738	0.8369409834491889	0.6019376898126733	-1.0170430816334735	-0.5817086639134746	-0.625502076422645	0.1487656702459211	0.3225911999078096	-0.3124069242340489	0.17001385015765208	0.8979057450243114
0.6025926567840048	-0.5916969847355689	-0.22909404161491964	0.838307293609284	-0.5356957172703585	0.6673840009016546	1.8141652535500266	-0.48922637367371874	0.6820437730652583	-0.31099414858948216	0.90863843275425	0.3384408852194671	0.5161869259899997	0.5530153845209538	-1.3498966654547442	-0.33321046075926186	0.04329614623399518	0.9403869791160562	-0.1936583600732099	1.2057761761630459	0.20638004936099136	1.3460899107954925	-0.6308013118501937	0.12520124560210957	0.43118108002292377	-0.5246659214969719	0.9195161009673538	-0.21470686109110626	-0.4114629078435362	0.6211696032479628	0.6222888307391203	0.08721851526437112	0.8815005664344738	0.662746497800724	2.798827945224119	0.08670381394819494	-0.1386942101247874	0.23309091148294878	-1.0621937131097845	-0.9006037427329415	0.8354130885726906	0.6954819795291327	-0.36292149388360406	-0.25094928936525224	0.06320029097581431	0.5913071962871467	1.0389952971339627	0.09472062828632626	0.19434461229331002	1.0577197404460779
1.8627440638365926	1.5637684359049144	0.6018316445679825	1.1054022697730919	1.024736889458276	1.3003334851777155	1.6493689361714003	0.45933082728834695	1.4991412570912208	0.927683344445938	1.680414091541632	0.19043808864517653	1.2151129502070317	0.2695605174762285	0.12317992181887592	0.7133512951996811	0.06300695973274961	1.3854941812104282	1.0806588731534403	0.37889517765517994	0.8671440091639512	1.4999661091215089	0.28103801237426324	-0.632744975931055	0.9043458441635431	1.29609805029734	0.20786185417046282	1.0768603949189777	0.2591309250585488	0.7108750126787104	1.3650754871493016	0.8735420382888123	2.1835476667477014	-0.11095676094886704	1.4548510418066356	0.03663776763353361	0.5563883946598975	1.271299612186119	0.658064119857945	0.6570778086100417	1.195557618384144	0.6435528591925833	1.259832262195792	0.8076297609374526	1.3919950984508316	1.2612159105337115	1.5093111618024322	1.4545632860850357	-0.40678167150122574	0.8147859847960951
1.9391404410052842	2.9065745281412614	1.4609962570073927	0.4450140430702719	2.244747865473367	1.4983273009524822	0.6421401672578313	1.1312600178694692	1.8888590290475078	1.5456070246000322	1.9761030750850561	0.35188800153173244	0.8150769022278188	0.5756496507736198	1.2175143161492519	1.7331540351881363	0.0235586706025039	1.62377862180742	2.1476646007234037	-0.28624604348227384	1.0751627195021607	0.788196105162174	0.9499344973424813	-0.9307598589274457	0.7065609293169647	2.757023964211268	-0.15640482363627253	1.7617340608763665	1.3094677466762088	0.7894622064505245	1.6672886073992896	1.3177138409299765	2.5336207523667937	-0.24248955252716822	-0.6573351320425972	-0.028090790188892066	0.7308092847463744	2.036066780014361	1.8745998944024673	2.0251231501754843	1.5327815848854278	0.4100742622301864	2.687862497550743	1.5148653976661408	1.8848024799943812	1.4264574794135716	1.144376674739382	2.5235221553733242	-1.1595896501586895	0.085163334840639
0.5431110813064309	1.9995558853408146	1.3846381746458096	-0.45548220691432745	2.001059205482937	0.9892893947650991	-0.5701561428988288	0.5511522410329638	1.3052307530857734	0.8247888060274131	1.2924648597689279	0.5132995400428454	-0.5359463098595323	1.2572327174443412	1.366143609726005	2.0226668712386235	-0.1455092797448953	1.0944277385388015	2.2473237112966222	-0.7954598938843614	0.8203057014573583	-0.28237901383682706	0.8099005781161692	-0.37684002188139726	0.049485581558881955	2.3977981635424266	-0.32876293205645846	1.1154644817833343	1.8241296405242886	0.6192651327992985	0.8083927334363117	1.0406249999113768	1.6149117264455384	0.03768666388280692	-1.8359862207622077	-0.03484247683396784	0.06147238501335924	1.77938987794122	1.825885275968214	2.103026315133348	1.2813665256991627	0.22667091222138677	2.8625902874160887	1.1449060534441466	0.8525641117274684	0.7009148936284524	0.25803783241129624	2.240583677676178	-1.4098532310051346	-0.6401212066638883
-1.1538060571196302	-0.20058410133432564	0.42273068389659746	-0.623962786724111	0.5800495725797367	0.23572172688109572	-1.1307139760302536	-0.7241877278104745	0.10570767010805428	-0.6271962062030161	0.1057163037623166	0.3799502277223702	-1.6474005096050546	1.4873291873091619	0.998819702590401	1.526227637051622	-0.24890193891802764	-0.04468938631747152	1.4764693869743932	-1.1782613666419912	0.4434176661454016	-0.8546173022466933	0.21083219446658827	0.5877372515111657	-0.5628680480596816	0.45718169677032755	-0.6370220946395427	-0.16105537875619955	1.2858616458259577	0.13399570865386604	-0.7666618955248987	0.3478701427916278	0.486472233860303	0.09892013347845713	-1.3809260033283879	-0.01077872567023276	-0.9763296611210367	0.7736332226940631	0.9098010827980398	1.0970613571571988	0.44088489979863954	0.16640501958336587	1.766993144328474	0.18811468377544166	-0.9021601086139309	-0.3626597450535775	-0.31991307388153756	0.895360601407834	-1.0343588218732789	-0.8154472211068183
-1.6340265354472383	-1.4830409103041176	-0.4438400322688069	0.11179447465645867	-0.5970450857029422	0.016934027672894196	-0.7291769473326287	-1.3417107980144567	-0.7881655423638788	-1.5550078572763932	-0.6076363567810827	0.1512334642817949	-1.5491479701486721	0.877934552496066	0.7540800003688195	0.6943128480165173	-0.2865111292892919	-0.9948783215029782	0.48464541613247053	-1.335837060108629	0.33403447099235434	-0.4483487103051043	0.059762370751891225	0.9263979057277011	-0.7908206845400506	-1.2206555159583163	-1.0891825818695502	-0.6607401692630306	0.04634315836809715	-0.3966998475311281	-1.9022213653333366	-0.20532545103474978	0.37727710218898736	-0.286606702739682	-0.21613868397685368	-0.06910237851913856	-1.4147412130825885	0.13961150055586452	0.07572003064319059	0.03560082609298244	-0.3408315266206066	-0.054320461031158736	0.3226002446578682	-0.21423773797800838	-1.972375154787313	-0.7770773075534799	-0.23155720321803594	-0.24719430337435416	-0.4993841596780207	-0.4869574212210197
-0.5518716824574659	-0.8817174648343453	-0.461141179844181	0.9162090198593088	-0.4812580859896981	0.6148960155725391	0.1318812120284304	-0.7506666982487864	-0.8385955636206034	-1.3037037252167678	-0.45476774677790066	0.329781331426576	-0.44996530763851356	-0.09776049511018847	0.7088434829963232	-0.03931175388495499	-0.533762201522289	-1.1079693429526123	-0.2839762361992164	-1.124642640673765	0.5694813206516016	0.6708427374489238	0.8224729884594421	0.08404136071592258	-0.6387206701461405	-1.0680943567863725	-1.250191536485676	0.2553203503392393	-1.0317152335984303	-0.6151520638603163	-1.8794472461552423	-0.3952215646276198	1.248419916635654	-0.6411404660743041	0.2578301067309996	-0.2058493052351529	-0.6559141293724005	0.6617020823356056	-0.15289515218344046	-0.41625318941679135	-0.4733953091581661	-0.6614242293648543	-0.5623775983300072	0.4207962628708502	-1.719373146345937	-0.1676565901899526	0.06435028060833867	-0.3710788858516481	-0.26271759481625995	-0.24388053368066806
0.99468888864715	0.4217139706431227	0.07594154622527469	0.9244977698882603	0.5638673172298375	1.4899930819572114	0.6905411801735812	0.2953777032345005	-0.3496197337238622	-0.2765985433158974	0.006329804252027757	1.0546397565566683	0.610453436358273	-0.7076100333725341	0.5544874212544764	-0.5102787483446797	-1.0335192192336964	-0.4727458931074226	-0.8361597121808513	-0.5355820010687002	0.8125326913144442	1.7719991267627522	1.955215665261538	-1.239529410625493	-0.29094549865634983	0.5675293093902674	-0.6963521529109459	1.820051153934559	-1.340135088151252	-0.38972929318709715	-0.9712511063531355	-0.3407930097384684	1.8769913834989578	-0.29896099353185684	-0.2913209064292632	-0.19865291091981477	0.8956679653996904	1.899903566142441	0.019274091600108227	-0.4367049909716759	-0.04450374722244754	-1.3456219960162776	-0.7296807139133074	1.4022584631784545	-0.6592927972579515	0.8644046944907948	0.0026201849279460106	0.10699551105678498	-0.27882073289299375	-0.48752235715466813
1.6699563378409494	0.7078811480557514	0.29513862745993097	0.2905623171637325	1.296008076492634	1.8109548423930208	0.7224542412894175	0.7721207877788909	0.02350882859492438	0.6855968064680517	0.037639541475877746	1.7924393514763615	0.8981716192462594	-0.7183572651521379	0.28421978608773263	-0.6701332848441717	-1.2577842123549314	0.29472205174586874	-1.1990079549633654	0.2308847708617005	0.6092334770555992	2.253207871480684	2.4042803517259936	-1.6431451464260811	0.10992522001570501	1.852355939037568	0.39852303459954835	2.6671009051608774	-0.9227806017000452	0.17239687264859357	0.03249705649795341	-0.10702852026889291	1.3658866880274412	0.8314437149815763	-0.9408009948235925	0.16364144095250494	2.1217152365025505	2.6476207848233915	0.15585381913766155	-0.4813791383071639	0.3827268217401828	-1.4858216297970421	-0.6062621498555266	1.6871208812103904	0.3093174416667463	1.4382875140954996	-0.2568910619519364	0.21733898093271947	-0.1812919075547253	-0.8981404704387174
1.191356691196429	-0.2528131823882561	-0.13398291962277442	0.038871797762727894	0.9846078608096239	1.2715741441635526	0.706685021849166	0.517543298594131	0.03989673356867557	1.1025319809401093	-0.37086216230806635	1.834482879332829	0.611962832068908	-0.4344748928984633	0.32418332261022104	-0.4519866169263845	-0.5983224063383921	0.7021208036687088	-1.096335068506367	0.8424368505974746	-0.14395098474244084	2.0128232189600057	1.6661860796941819	-0.48223868161767697	0.5032886492427228	1.465981089438016	1.23680484536327	2.1384548357940876	-0.22721683699689418	0.9157466061328856	0.6032244719733411	0.3961216007670765	0.22650529539173253	2.0664006835177	-0.7724659651116398	0.7411129699108621	2.1962858539401195	2.2372800337119414	0.12085511798075861	-0.6088653338493324	0.47232870928514464	-0.9135656057456787	-0.538017689939769	1.0190740603256407	0.7705202728220664	1.2711251069814875	0.01719017740869919	-0.3650111119827426	0.1481473472357731	-0.7826845795653106
0.35054952351614366	-1.1525661574523334	-0.6373472391776289	0.8380724182261255	0.062079056477478696	0.33235306616729565	1.1708122156817518	0.12926290053961384	0.004362522279310391	1.001607812260696	-0.5905154132956405	1.0751551009556999	0.43707427554376255	-0.1867960351521718	0.8942556452569834	0.061717360109368444	0.7770283291982305	0.7243844516423638	-0.31785642166089356	1.000304203492444	-1.0201922870175624	1.3720723657889995	0.2944275560916914	1.3307589454302997	0.8118004082121647	-0.07179741345822538	1.0863618068199525	0.7512051515264504	0.3607675066874214	1.6796172538391219	0.7137428623761034	1.0431583425638042	-0.2875731966119899	2.4992361332839947	0.0047436377026250955	1.055940730807105	1.3054002635708268	1.189665520161808	0.03291601971825797	-0.5617359356706618	0.40163448556026793	-0.22033367763853798	-0.4911082241065003	0.09423880271743416	0.8727950213274215	0.7556128516987803	1.1144824882173534	-1.0465138590000564	0.3736156461221133	0.06901329906482562
-0.05389289219158354	-0.9000835467101516	-0.5400415914835548	2.1175736505937044	-0.5597607830746202	-0.3209746641678279	1.9568891942754296	0.00536918088255718	0.2166236572460517	0.5653187402530632	-0.27375207382266586	0.1648875327655518	0.6882002398737787	-0.048201715088490374	1.5020754251568402	0.4589417489947238	1.8153199785278225	0.5947933919503245	0.7092508823412517	0.6190676327561384	-1.4030041708149172	0.7331153802505416	-0.6664527556612938	2.147211156821316	0.8913229607913864	-1.1549571453640246	0.026055445755803618	-0.4855454986314779	0.6777750984078966	2.160686176344779	0.5292935416483441	1.283710149744876	0.24628526805030962	1.7583868475904383	0.37576672265866223	0.7529657268997124	0.32396405953737406	0.4836928790406991	-0.12479221988883607	-0.3268838175750671	0.42901159290357566	-0.09548093197847497	-0.3684337651605621	-0.3131007779782147	0.8427303538476956	0.32360284304033105	2.2601147982731424	-1.1528788326265769	0.12088658352144833	1.0291513655074034
-0.036137251664493504	0.11293561877874918	0.02269384485417001	2.5987022016412626	-0.5487105712403176	-0.4668675566756504	2.2703044872741676	-0.09940145133412452	0.5104545912600538	-0.0727789106361863	0.11787346212914851	-0.17372896239449215	1.0106542913637366	-0.030634208618677265	1.3543256734860882	0.23284573176647516	1.5474086786738412	0.44964852783616915	1.0891683262683336	-0.07070296293094581	-1.0574723847354337	0.29084560418453453	-0.7029062746229011	1.2265658571444058	0.6144461853321352	-0.9360720017583523	-1.0721057272342929	-1.035114497183066	0.6427312363417572	1.95279663854685	0.13796095686881926	0.6174724119037854	0.8864652477241185	0.2979291834715149	-0.19190389383904496	0.021694798295512168	-0.17354789282889924	0.3754421136241621	-0.5869046108508668	-0.28040441530805643	0.40982332996993437	-0.46387117418617996	-0.3575039227030664	-0.17114119627951702	0.6816685364838311	-0.006550883309207911	2.250892064892709	-0.7346842771579696	-0.5187002234395308	1.2267183767323846
-0.15224339312885182	0.6671414135273216	0.2522282861993148	1.6805474258638027	-0.35928914895088987	-0.45301029438675877	1.5094617471471123	-0.5188333649259329	0.454779307625489	-0.7121865113722606	-0.12705939192266458	0.09002574339018772	0.8411592555692903	-0.26064804690316085	0.2801071729679509	-0.6850503405740462	0.1437804772192376	0.25831518638557677	0.4059397534341751	-0.6215501700057409	-0.36182440584591047	-0.025943119530989017	-0.2518094048070412	-0.5251083468987761	0.00850191571423448	-0.1258330273763241	-1.3661264607806851	-1.1210984601451497	0.20709491165373733	0.9416372503592765	-0.3668403904572331	-0.6871522127887341	0.47382155696575917	-0.9626699992194518	-1.070823830025404	-0.5427948489367289	-0.43640180156410446	0.20671686092615554	-1.417240682690122	-0.681679040132526	-0.033847367524374894	-0.5599246264918301	-0.7460348378291489	-0.07863433305660693	0.3118625383210158	-0.4079942988102282	0.7455552592023841	-0.39589629202119675	-1.0330529162723374	0.446365265474868
-0.6676679416960861	0.24838474198295624	-0.3004099895810501	0.11440387532043127	-0.5215432261106332	-0.6864899710311597	-0.02582010977753292	-1.0379290592638144	-0.08404059846798234	-1.0521452169409728	-1.034193594855673	0.3076291543168861	0.022805579215825104	-0.7468369111716785	-0.9480398385598898	-1.7137587775641496	-1.149012476999771	-0.004468313476649061	-0.656157106385336	-0.6881718231569802	0.05387577579019849	-0.41138637962302227	-0.14735147802750337	-1.4781774050146397	-0.6839624668763586	0.035638727672370474	-0.8187289146313275	-1.2522858038324567	-0.4678725959326979	-0.3506990019929864	-0.7305724023781067	-1.5894051350886405	-0.9615567130594045	-1.297180917841562	-1.1758825309644463	-0.5366207751827589	-1.0140321308984894	-0.6143516258517734	-2.1882519767825115	-1.237020280916852	-0.9026334370008998	0.07143484512349035	-1.4287695597467165	-0.5019349824345062	-0.1978455971971007	-0.8143740781830638	-1.224730835572492	-0.5087645601938247	-1.0333945336502908	-0.6550178761533084
-1.2433195162513806	-0.4969926069271759	-1.1390673815192174	-0.7957496052803624	-0.9956024135922503	-1.1424114953454605	-1.355996483742589	-1.1122818886162331	-0.742497264927383	-0.9564594188575695	-1.8257133583422762	-0.08850779654099418	-1.0405245096099311	-1.106541411036331	-1.3328675845800202	-2.087343134258137	-1.1883994178979465	-0.27042526251663307	-0.9334057415140451	-0.3346935586559818	-0.0993603266640595	-0.977238274501945	-0.7446610453599982	-0.8492827540372019	-1.0996769476165376	-0.7220633425033766	-0.10368473634794076	-1.638278877529052	-0.947182698721807	-1.0309589108670014	-0.6620638040235496	-1.211897346364057	-2.2225976843972175	-0.6393224411601456	-0.1773300357833411	-0.14522310922700757	-1.8667032882735293	-1.7411953234771738	-2.2529795509127792	-1.3856650610858807	-1.620789873495882	0.8935890981635776	-1.8186421366274659	-1.2982200481916761	-0.6599130452965554	-0.9535663140206715	-2.15454278956379	-0.8623146935885235	-0.6454716908843596	-1.2193478104259217
-1.423535397961945	-0.7542341149859083	-1.3943505752154535	-0.5555816943940695	-1.3142321459238915	-1.4239642367964787	-1.7647655392334591	-0.624567573266356	-1.054588014887793	-0.651020836120493	-1.7827541883375257	-0.9433656514148067	-1.7296578511254346	-0.8303564062681218	-0.6346357798259131	-1.5679849600895726	-0.004461025907671507	-0.4881563354238051	-0.08670528105616278	0.0006709983125429545	-0.5469912109223823	-1.6315161423557887	-1.62326501161094	0.6910522703575352	-0.9816220826337176	-1.4931616739042812	0.20190923316977866	-2.0574728597406367	-0.8620572969512262	-0.6323787862083473	-0.14131715274485412	0.22439811763106401	-2.3050055015833975	0.41379934922699657	1.1592360937418897	0.10157857882401976	-2.251540282422243	-2.248371290186897	-1.4041681696678996	-0.9768910137732432	-1.6010499638590219	0.9417862061593665	-1.407474039161684	-1.962683917654311	-0.9259509258197417	-0.7815088149921197	-1.4686600193135055	-1.0852588758249875	-0.30412311665217445	-0.9879634807810238
-1.1972255845464694	-0.5260534914019901	-0.8488706892955918	0.10849755404736344	-1.1819435404715197	-1.2348803042227396	-1.4444126645238813	-0.10424531305444157	-0.9447913287580907	-0.47176680134506765	-1.033445797879203	-1.5561779053788887	-1.6694434133974057	0.07168853062899005	0.43806666974811287	-0.6430101482201219	1.3121570920435879	-0.723307892568792	0.9233088872316981	-0.07538869316484613	-0.7922006178120509	-2.117317358202049	-2.075929137859477	1.8398202920314155	-0.39794533339101684	-1.3815419049897517	0.18893501661574405	-2.1456608432376973	-0.35753119621603857	0.35614611276005953	0.48342584073197503	1.5337603856516313	-1.432127282099493	1.026674700907336	1.8044930669044188	-0.07823324172268736	-1.5815822904656942	-1.7715154562474367	-0.17841481271776982	-0.4515356929361077	-0.9251522582632264	0.0018744260101213486	-0.3755371714805333	-2.160776593753269	-0.9207175589155091	-0.6428346774435721	0.004568705517217949	-1.1507966636431903	-0.23164266727937616	-0.4116535603718903
-0.9212338964280034	-0.3925211788054212	-0.15331584712637575	0.17645251007962978	-0.7362015553340054	-0.6926189842814614	-1.1529469977842473	-0.08050541968765593	-0.7465669324091225	-0.4218360995181764	-0.33185881644552023	-1.4377331690977488	-0.9558851194254949	0.8771745296706082	0.9584770826740289	0.003702467971508798	1.6861097255486535	-1.0625824727866249	0.8414771473943324	-0.5078939867589497	-0.6164629961183574	-2.178739100370535	-1.7796040742958155	1.8891426742051602	0.2519371228779531	-0.551146832532729	0.32506223859021766	-1.7183079830212076	-0.044014627465660074	0.8829178667221691	0.7641533882375258	1.6843916308057567	-0.6217079213947094	0.7062009559648642	1.469668612031557	-0.45680539100172945	-0.22840098960057445	-0.9749002468711083	0.5962447054955271	-0.2752478860323574	-0.28922087730281976	-1.049116638313537	0.49591637708675385	-1.9179192739301287	-0.5961168268298636	-0.8510321730035004	0.9104688449930407	-1.2722899188820875	-0.22582453655831225	-0.07086311257120043
-0.7874352864007401	-0.5633478493380478	-0.0009851352197474002	-0.5192422833278724	-0.2537886506714696	-0.16818189922401344	-1.305250800367987	-0.4173251179741556	-0.7694828293147568	-0.15936385930050978	-0.1506047598173207	-0.7954752090509793	-0.05821996849096388	0.8266130762562466	0.5923321830966843	0.14888615302453112	0.9559551532734396	-1.433927636255015	-0.4866326735297444	-0.8590540049749539	-0.21607024962461774	-1.7366040565942877	-0.9778170644464542	1.1202266483993009	0.5282983763843003	0.0794838049016682	0.7285324384892086	-0.8739568499837204	-0.3635152184505861	0.3292763291654314	0.5197057149386277	0.7230474431448484	-0.4668788321848286	-0.34982106199674806	0.7327640939516032	-0.6230060139133179	0.750031786451779	-0.7367777026230358	0.5671232655762286	-0.3585699965525794	-0.2395961899573711	-1.1999575043153343	0.5796599400416146	-1.399602637303732	-0.00296034522351529	-1.2133978026163417	0.6215805990768197	-1.4207592442758123	0.02781937426786268	-0.11526016358185534
-0.5765143798480118	-0.5879330380469756	-0.31529668549594886	-1.2075569190262174	0.19097999153034154	0.09664622319075913	-1.5477585884646405	-0.5006963383843557	-0.9440721188064228	0.48778289812829806	-0.2086091663114138	-0.2600845780118859	0.511165475428821	-0.019112756324177287	-0.28545873214312883	0.11132720247043723	-0.18766482921669442	-1.5969426935196918	-1.927319646337812	-0.803505256583125	0.09455402955472011	-0.957849469844946	-0.1258061898441079	0.21348150913446237	0.3336644341913805	0.00557864832693664	0.9418633620847594	0.0894773064736579	-1.0520303193949965	-0.909097358228613	-0.046050056029642315	-0.42686553892682755	-0.636494995407999	-1.4157972982753388	0.30944121407113834	-0.46802509648857177	0.6970586068039578	-1.0685277955672443	0.13129531189067725	-0.22487118647753299	-0.5895716806180568	-0.4277624067218775	0.01625874480803194	-0.6982015523469605	0.5852202128584447	-1.1773149041828836	-0.3728026737317142	-1.2239061185468587	0.5293768400893766	-0.27754331399173887
-0.007676711926293435	-0.055953852012509235	-0.43995840880366355	-1.1479111714348418	0.667770035481585	0.15105987581023517	-1.2785506041148478	-0.023362182235741262	-0.9273991799082688	1.1415375770702343	0.051775511957483984	-0.2209681560080681	0.5549893832367012	-0.7786473323015323	-1.084030754143361	0.24873616993818135	-0.9515031594110959	-1.3546452996014147	-2.2812030597698105	-0.49899996083721043	0.2166858963219078	-0.17811608211487684	0.5128531480094436	-0.4608548558698534	0.009829112072506762	-0.3028648320362826	0.49638168979048286	0.8247448813995236	-1.376272597114247	-1.8494544508831645	-0.5316903579917539	-0.9591920971256378	-0.5342925480613352	-1.8176076462917752	0.3575252712776775	-0.26284494031915645	0.008070267495779628	-1.1330636018605473	-0.04919177264465581	0.29636693802142605	-0.6901462160639378	0.34489673860843834	-0.4751581228676807	0.10857389015076918	0.7847420168542742	-0.5002042031021161	-1.1559548258515946	-0.4463412701855487	0.9301119028088335	-0.3002563746548041
0.7976572855690204	0.7458938139861159	-0.030368441900343872	-0.4726822369920965	1.1112864321963785	0.16695925765635075	-0.45604627297538214	0.6418136969394498	-0.5042397639752433	1.2064697158824502	0.7048196595238564	-0.4965044038100061	0.313420077824122	-0.6891877496795495	-1.4547752249442836	0.5133061247432702	-1.0505134932138518	-0.761280236505024	-1.4857350778039689	-0.38136934372669956	0.28459825124754046	0.2794446075850362	0.9224071274100278	-0.9320782939469587	-0.0035284889850439893	-0.06880160541347739	-0.4312981411938555	1.096065901657812	-0.9304716874559918	-1.8680325026629825	-0.6228506176674548	-0.8453622570019927	-0.10927685804196924	-1.4458958680060394	0.4861346815458808	-0.28570895664711093	-0.39288828434613704	-0.35173414268729014	0.26391901372152826	0.7760495543938741	-0.2100845188172967	0.36253842816457904	-0.35534408987579635	0.8145248672291671	0.47139764295180153	0.36586624794961214	-1.2760469737858007	0.5907489646346571	0.9103388223403032	-0.21022980134793776
1.3478375578213415	1.1286604697036824	0.5154974034843302	0.027115067265592367	1.2835054781835749	0.21671835088230795	0.28976998072916055	0.9159917617136545	0.17433366606260103	0.5866725698226605	1.24430744583513	-0.6097862820839544	0.21060001156445785	0.07415184966783651	-1.3421848383890755	0.5679218191232831	-0.7190409738968895	-0.0955741674758278	-0.46763414650163093	-0.5986398501138888	0.43564380700084054	0.2940115767945112	1.1319993711389058	-1.2437397531268704	0.3658312268038025	0.785130255698573	-1.0909304725898652	0.9058540186435672	-0.07055814063774776	-1.170190603686873	-0.267845371174328	-0.5650783190844608	0.2020988581586287	-0.7423779655959639	0.2885795727310029	-0.47496929339548427	-0.0963662221050856	0.7811927161256959	0.7228992760584138	0.705276845621687	0.49216444453658564	-0.13902438688194585	0.23823457236314532	1.1501505867478397	-0.010594390845676933	0.6958359617136797	-0.9498734958444526	1.2553982770215497	0.5288471671108531	-0.17302399305747374
1.276344859485703	0.8302750513907136	0.6120217998629915	-0.17033776468652664	1.043443039481864	0.25454243422890427	0.37652631415616666	0.6861466781914317	0.7391766631063248	-0.10892612978684073	1.2092426563132936	-0.28630327239060127	0.42323462060229133	0.6454518977239723	-0.8265116603047244	0.25810164887393594	-0.3311733101593569	0.37213574330222554	0.025655720827694968	-0.7604229227240217	0.6556044769235051	0.027922419131025947	1.096400203507874	-1.2368265977544082	0.7334278784982343	1.5112914929395482	-0.9033100828495146	0.49205300409241987	0.5266971900023988	-0.3996199136477778	0.31808081789094683	-0.4144560756155423	0.16518371868944695	-0.2037613347945854	-0.24694384966813476	-0.5022481409101979	0.447900328949751	1.2011304162917995	0.8573130733938782	0.17180716879419147	0.795527503324217	-0.32757334319801396	0.7323144407799203	1.0209940148965362	-0.14471866198115063	0.2766356810520253	-0.5823644746719132	1.256493927296556	0.16956120605400143	-0.20246528753370094
0.7083127025112873	0.28208770414032935	0.27207734028376596	-0.7822747131070134	0.5391462051699446	0.24450907260892274	-0.05706828900953511	0.3426721862583057	0.9376191225620795	-0.1972395981438752	0.7170749785354233	0.33900781062475205	0.7024890317497766	0.4659327731945621	-0.07726777518231333	-0.16439883319108492	-0.08580839693524865	0.5770367465124943	0.1390395797730269	-0.34973952397642877	0.8438331375981474	-0.18695744369966164	0.7947714395142904	-0.7726547779977117	0.6660117316143636	1.3845329991783335	-0.03496710065115044	0.153046118884865	0.6263084936172391	0.0472000835836257	0.7922050667006834	-0.2547876250317679	0.05166407490935958	0.0593085947731318	-0.8004147289767674	-0.14880429389583677	0.5928910314210257	0.49209188492208183	0.5820462755531302	-0.19430558001967502	0.49689928145066264	0.18334562552514605	0.7409576764180946	0.6171154859827394	0.21730659416245932	-0.34733128654800327	-0.30295951795859494	0.9062161358860182	0.16377016899918195	-0.12703737734465617
0.09951040700913935	0.02210713234519566	0.0918221849914133	-1.1237680348418484	0.059171901847796825	0.21620115875564236	-0.33962613214832443	0.22640265672044313	0.8077091572178724	0.3235780568628202	0.2810644705278008	0.9071597186258424	0.6612700434872824	-0.14978830236877105	0.6045930110101235	-0.3205184091730956	0.03090638828789899	0.6377151300901363	0.41288543109111675	0.6335860706864181	0.939243196603113	-0.11284472037192592	0.3583860744658274	-0.036250656003471285	0.15033190708890123	0.48688878769971305	0.8104065390609542	0.02841911049195253	0.5860707039917238	0.24036489820855295	0.9002134152459714	0.11913625670341896	0.1883658458126059	0.26065977419034575	-1.0607885742093384	0.44687004354342236	0.26692271835763715	-0.6405647339618913	0.20341764946648427	0.031928810181002444	-0.02828463896929661	0.916796560122063	0.375927200280414	0.24385880843743768	0.6939497590200377	-0.4604813764252809	-0.008054774718677967	0.6926073454540167	0.4830194574499997	0.15978459593846092
-0.21314036741103015	0.07819747933072362	0.4574754702069678	-0.8838527511671049	-0.2418339115729337	0.19214721598495266	-0.0768990310928721	0.25298496725396913	0.5670875577752573	0.7918105855550321	0.2072558496314598	1.1306923622809895	0.22547207438889205	-0.4852753327552744	0.8891282839281808	-0.11996030592754321	0.10555268994821647	0.6719070916992567	0.892888576210235	1.5449147976472797	0.9266997007147237	0.1886914465012714	0.016397649685284763	0.5255897272317736	-0.3936786772467101	-0.4282623205950549	1.0875032015372073	0.04190513395539606	0.764425613026319	0.3827729906677103	0.6412606547151575	0.5819050460597668	0.45215044521030784	0.5251169892424226	-0.9614113883308436	0.9109656644587477	-0.059084039929307004	-1.1675559286895432	0.013459500405204775	0.5623700090078243	-0.28926494037984135	1.1480254678524235	0.007464010190802405	0.06723768158696784	0.7998533602434802	0.06559494554826054	0.3077748300217607	0.723247234522251	0.7878430031156818	0.5065186807536849
-0.23429170756117465	0.08793592180577686	1.0092314456100682	-0.3727373262002704	-0.38914360988958896	0.13662939817071498	0.41113307157886725	0.15201975088993197	0.3853771614919022	0.6492422215359367	0.3255671920911181	0.9406145410413256	-0.26454786419620735	-0.2753116569557589	0.6737948200621461	0.18215558951459773	0.16769259403450662	0.664228475474744	1.0631788857510251	1.680360756044011	0.7730113731692891	0.4239123419179998	-0.0934890937311455	0.5936697946067007	-0.5552394960330063	-0.7304981931613339	0.8169804196384413	0.053185625484094265	1.0056666902466511	0.4728932267697876	0.2445568428509875	0.7778953350318001	0.4408581825823019	0.6762740240014219	-0.6551647757911826	0.9636852976285712	-0.040538386159344866	-0.8076061912432648	0.007353688426201974	0.7652715352383033	-0.17294733666903223	0.7208079399618906	-0.13895052584422402	0.04794243790134549	0.4610713288591507	0.6777283604627365	0.4495299657552102	0.7149456687776868	0.7573325905368595	0.6298323075702394
[truncated: 72 more columns]
