# Supplementary material for: Diagnosis of autism spectrum disorder based on functional brain networks and machine learning
Source: Sci Rep. 2023 May 18;13:8072. doi: 10.1038/s41598-023-34650-6 (PMC10195805; doi:10.1038/s41598-023-34650-6)
Supplement: Supplementary file 1 — Supplementary Information. [file 41598_2023_34650_MOESM1_ESM.zip › matrices-bold-time-series/ASD/ASD142.csv]

0.5297939413442836	0.181123038886954	0.1427734562235344	0.8313288132539196	0.40787919195214933	1.067285940918441	1.059029626288987	0.08499892579510213	0.15068195362188797	0.09806437399342983	0.512958572996056	0.6897682177553758	-0.031197673264167797	0.024677303874436684	0.18905595186721313	0.8592969683170075	0.8188973253699903	0.0984079706973311	0.9988928748437117	-0.317242256457651	0.2747880816817673	0.43532763638616523	0.4692859828428521	0.9513529173455878	0.4226832278162853	0.6351850458947806	0.6758436572890144	0.12946553309165235	1.1696930396555638	1.3012573726685768	0.9992951565111267	0.9636222030851249	1.284788773537111	0.41711012831342953	0.6058671250950948	0.49877008665452627	0.15674128301773832	0.28846222005402317	0.646889340861677	1.1186155483233964	1.3105591190739392	1.4074360606983243	0.8364323361213932	0.8797158255963683	0.7289693703053679	0.0	0.3497195638746616	0.06989498244472965	0.3907334828247548	1.1870156952259223
0.561095180049485	-0.0304718558626778	-0.3205469638317133	0.6143345215456352	-0.7120161162905299	0.6696564770511276	1.124867969200959	-0.8598477384394284	-0.20395033169168772	0.15731672041192057	0.25471958460716493	0.32990504509431146	-0.8182541721628452	-0.2213881025621013	-0.32208286594824775	1.155812530832607	0.4979254600635759	0.16693192042803678	0.4602174395906925	-1.1653951614285487	-0.2095833829396731	0.8455746450451005	0.11746966077777457	0.3777387034556921	-0.3189545761976951	-0.5769555201008941	0.2664808821860647	-0.711172081872359	1.0044102713923584	0.9816966116430322	0.7274905072050853	0.4712436877012704	0.6949165649348926	0.09507244933979349	-0.14270980603085284	0.18043998414331025	-0.5845530801329525	-0.2725943831582211	0.66582105572753	0.7583044891875187	1.1487263283900269	1.5599633163078372	1.1861827514802787	-0.004386525739911381	0.5558749848668272	0.0	-0.5366583006724718	-0.7280459344812001	0.9635789676224192	0.7093464485679828
0.15160888326822153	-0.16977802105009523	-0.286612284948611	0.34093795890104117	-1.402793994570544	0.03913482236833175	0.864043077004729	-1.1658368216351365	-0.19775357430917026	0.5416114654006818	-0.5584325640571292	-0.06305162709722947	-0.970816332977898	-0.8462050259069983	-0.271696877739448	1.3194655748260105	0.7032035466641016	0.6229114978397635	-0.2853756214328637	-1.7631709103801019	-0.5954828921325444	1.0433537745566315	-0.37502789749268206	0.08842869916787639	-0.5675400787444619	-1.4580520304602007	0.039621087708083015	-1.171681680962924	0.4743614803852689	0.40196931883196	0.08664664474943694	-0.17936967880164836	0.13105757576374255	-0.12496809326607003	-0.9073176022004141	0.13499669990078192	-0.8109941087312342	-0.5012448321066518	0.08511226898713384	0.34223470837541564	0.9398139352355195	0.6927115459936376	0.83332203737954	-0.8793040119118717	0.34576355285833477	0.0	-0.836353651023468	-1.033354141110042	0.8891569153588391	-0.07164119496953009
-0.294865851654377	-0.24039111425594423	0.016598158342844255	0.38877456820804684	-0.3031489889368859	-0.20914466612734975	0.461441746050443	0.27796030053152054	0.318987055613041	0.9718978442719557	-1.2978660382817047	-0.07571360192920228	-0.26283959131552337	-0.9454622847821754	0.3479587546764944	1.0949960328128914	1.1999923823121217	1.2287218033114051	-0.5460789247208966	-1.4054966091082979	-0.2839124092988176	0.8922671372660617	-0.34170519127226817	0.38069722320475774	0.13641122603645495	-0.7254611199571145	0.16450057276771018	-0.5465972896644389	-0.2223661880028578	-0.08652691187523544	-0.13305218357369078	-0.2820514800747752	0.4466524783399356	-0.03003329415001845	-1.1379803730480371	0.7564160877392845	0.3716968836533472	-0.2569887358133341	-0.7157364815897662	0.10154555126702809	0.8101887576851914	-0.47946290604347835	-0.3975873762825998	-0.6783730325057212	0.20993476778817383	0.0	-0.05061378344531643	-0.43114589816609783	0.13708793871046568	-0.4814183589785253
-0.27220765733392205	-0.38579272821540056	0.07230758331705986	0.5868213867919978	2.186083127926301	0.13791426710877824	-0.014103484371262383	3.011077245589868	1.0737282356237425	1.0110496541491851	-1.1276597496719631	0.27659563623849165	0.6303208801171237	-0.0171179145228475	0.9952547357390418	0.3388110469184301	0.9945525936726999	1.394391990345544	-0.09375587727320298	-0.3699618853463621	0.6230581298525144	0.3299423570715272	0.4287736636763048	0.6359208154970474	1.1185438005911181	1.3030640378265756	0.2494826426098936	0.8874004973790889	-0.7958686927422728	-0.36525627510009806	0.42059441941436027	0.19620471608552525	1.363076373217867	0.2570260003177471	-0.807981358409124	1.6502522291836785	2.440819872337648	0.14409695563512645	-1.0994324110194755	-4.4694906643252454e-05	0.6264732521823978	-1.0086919509655303	-1.7775156089965007	0.7021277785361398	0.10583388636645526	0.0	1.1750370152903888	0.7103042416418012	-0.6489348302494234	-0.3930904948288796
0.2683773141623814	-0.6393207239327158	-0.12578963808665122	0.41754571597631607	3.9392507635109837	0.63127919321008	-0.683842208450409	5.062316637803622	1.588731844941231	0.4425468703447723	0.11693363133742339	0.5256513986647933	0.85945059448969	1.2567614712929842	1.1931876708055316	-0.7246450679850838	-0.3764202922352525	0.7445856164540693	0.5648597712324355	0.3168385407429295	1.3069668806159098	-0.6017732240652243	1.2849440613820142	0.1501398788660196	1.2150731745611099	2.8791538748541887	-0.1386918885702165	2.0434834133702875	-1.0121104814072237	-0.5098356245915858	1.2466249476304556	0.6163442241087087	1.7095868313735099	0.4237607381109139	-0.3519945497171146	1.961045943421591	3.680490945819933	0.2897098252485135	-0.7819753918992428	-0.1387697447392345	0.20119274296904857	-0.6950005694220542	-2.1933490724933487	2.1854007781239986	-0.0598902895758432	0.0	1.7440702127383187	1.5371530140035028	-0.7170132627653765	-0.1711582300510055
0.8376218979953985	-0.7851609553631395	-0.05907509759003533	-0.2638933558288428	3.1710961732233414	0.6357272128702584	-1.5663418756110388	4.622329137671384	1.526107214164747	-0.49743409446671655	1.595001588114822	0.22403086299381736	0.3229198066642594	1.6925141583246974	0.9644452171922083	-1.5660432710927017	-2.0063893571027034	-0.41556992611240695	0.7010066497643925	0.039867040427360306	1.0262647536121872	-1.6359317066645986	1.2882097641186132	-0.8403066192416868	0.10004827513847765	2.594777543616039	-0.8341037315338811	2.0207864080938807	-0.8553488043802799	-0.5763283769059389	1.5231935393752776	0.4312348592798839	0.7992874153381145	0.3040424288713671	-0.18287485647470988	1.2882881213016855	2.7834420326453433	0.07394346918059372	-0.15989265123211358	-0.38055892983589296	-0.4281067984751485	-0.17996576004439924	-1.298608598724291	2.499744711699522	-0.2858700817047186	0.0	1.28533170811825	1.4080464709098688	0.03664762108407483	-0.07745467186135548
0.9126352156658705	-0.59120711065412	0.4667385173915289	-0.9348833261837441	0.3493609841079185	0.055643185805671916	-2.291955977683309	1.7232815976568139	0.8944117273532146	-1.2305512591913423	2.16039437850657	-0.5287767880347036	-0.30062263112060494	1.0015293026161172	0.6782125540016604	-1.771903151863087	-2.4276669737934653	-1.2882345663802086	0.1256686088918523	-0.6640756695771959	-0.07936309223356244	-2.263206312737069	0.2602759902878393	-1.3235966505098276	-1.2512905355971824	0.8137872141702982	-1.1456319332494778	0.9090722732663303	-0.5436727145494393	-0.5309140706266249	0.9845877411259185	-0.21385160061672007	-0.6698839076904219	0.047253005611290526	-0.3484343627421104	0.13058039249517805	0.22614022433474057	-0.22203949867678022	0.05492414799316551	-0.600000242735483	-0.9853217570494136	-0.09977346851492226	-0.0002600023609261382	1.3889869476055503	-0.452760395791951	0.0	0.47079607937523343	0.3876244511000074	0.9327038743791964	0.013703611126842792
0.4488162850760366	-0.1717291915381553	0.8146957399483905	-0.9592665813498751	-2.215261749084925	-0.5131073337259672	-2.26822280769417	-1.745205472711065	0.0073578340503852235	-1.242370575582192	1.4391874075802242	-1.0663478094377143	-0.4026798743036168	0.13781993975101686	0.6078719537876076	-1.4156708550196972	-1.2193571721028227	-1.3161301203014246	-0.6362321468382778	-0.6958557028755472	-1.0511813879331358	-2.0064139385316055	-0.9044352284237454	-0.7162410310133045	-1.5778752889048302	-0.7914159311589288	-0.6169499176796027	-0.3947699015586283	-0.33783948532977015	-0.3524069701208589	0.15835368775143835	-0.6943318278301975	-1.2868255173048115	-0.04268136245321884	-0.6120863887534768	-0.6543674626320035	-2.062741913221738	-0.18479783974276756	-0.4209217019289828	-0.6377953780582047	-1.2071354125970395	-0.3475490968591329	0.4127225103832814	-0.19011662377797145	-0.4368271629270003	0.0	0.18407091743566156	-0.8241724664871298	1.163836888870786	0.27791936543895723
-0.15551309228927507	0.027083975232208523	0.22092586086495228	-0.31140974075237354	-2.703792959474683	-0.423620863602664	-1.2268508567852452	-3.6716578155227655	-0.7458847200930229	-0.5118450834143063	0.13819088809533236	-0.7495084055571712	-0.1110719299435852	0.10270394022737404	0.7082761003121452	-0.9595637052119421	0.5151379647938743	-0.7280812109047147	-0.9442073360629673	0.3347961277213876	-1.0298754560892982	-0.8381102857045775	-1.14239363069108	0.4271850413242774	-0.7154919417518315	-1.005207103022253	0.4195219521615273	-1.0905490082535885	-0.33004659674745407	-0.08500313952525786	-0.2580533917842796	-0.5932894074385532	-0.43223889859445624	0.18175608805564752	-0.7298005946881687	-0.7274381677629248	-2.4703774499970916	0.37940018198604547	-1.1011222973980246	-0.5009198297103103	-1.0659052154046829	-0.31352879413730683	-0.37235480753740374	-1.0617646487524632	-0.23512242681904783	0.0	0.568281399511351	-1.4273247517339047	0.5446650921232775	0.5519828846254339
-0.520615999936412	-0.27955185996236875	-1.0629909144947938	0.44288511575881856	-1.4817672961575856	0.27746023453389934	0.41599784138118173	-3.3979202127878585	-1.153177049847171	0.39299708230758623	-0.7332807655626136	0.34828858772992366	0.006498150468094674	0.7009609749427942	0.7314255715799443	-0.7676114484576051	1.3982176412500384	-0.29850234708904544	-0.7265667226053548	1.6154632383679142	-0.10215315023283336	0.6827438938722519	-0.3941698798283827	1.109555289017571	0.23222107635039144	-0.16374631462844155	1.1612558148189407	-1.1159107804382025	-0.4463762315441138	0.241249598281641	-0.1226906407383091	-0.05347294362394956	1.0791997141498555	0.559995190254912	-0.5857015614577852	-0.48681143547058714	-1.1384479031564638	1.2419501906272856	-1.1998047941365864	-0.3795204617465438	-0.7513107219056253	0.24787380730864772	-1.371762882219883	-0.9510510279783275	0.023228374531863643	0.0	1.00413316789619	-1.104984499554411	-0.41777223760737703	0.49206802837035724
-0.5895979540034376	-0.7810717918587051	-1.7424824164050738	0.859580149650383	-0.3638688355320537	0.8502402687993434	1.816409394468819	-1.9376802402718167	-1.2642791116147074	0.7217853619451775	-0.8312877104589097	1.3699886844057634	-0.2627668150231589	0.8455808011247453	0.4432656945031459	-0.7540465837787075	1.2426909944213336	-0.53476583369558	-0.4856733700149388	1.9703881891099162	0.7976537547590207	1.783057021560651	0.3151595038319003	1.0756909751938355	0.13920921607992545	0.4789096204662339	1.1544643943920918	-0.9351906825046272	-0.6221532283900169	0.6386227803765769	0.12486545592314027	0.49941786801467714	1.884474729849874	0.7577803351889381	-0.15785060708187212	-0.47277883853094205	0.32792280195007023	1.83858736527623	-0.44326570394704573	-0.46023148801821817	-0.4848416982442081	0.8303744156845875	-1.4018332983989574	-0.577710280008322	0.18720095149146054	0.0	0.8913396516380391	-0.21698318769079988	-1.1127332536498635	0.06830775050006628
-0.48857437246759894	-0.7785572274747696	-0.8525489402651563	1.0772482907925398	-0.45660737464674395	0.6444302576186656	2.3555936169515768	-0.7805765602904309	-1.2337577792319416	0.18587948705421153	-0.5815700002443784	1.391417651263904	-0.5404470110626374	0.025578200111032644	-0.22532058128627852	-0.5389659653568889	0.9936528309191368	-1.1323512135459102	-0.660809127231229	1.0689363339930242	0.8229580413501587	2.0553130129649526	0.04208577861684811	0.9527175783728443	-0.888928353326062	0.18990322393873027	0.6732524561793389	-0.8676436294281148	-0.8689560625211217	1.0226246815900375	0.060959416009894664	0.8135029069898996	1.4215654773866728	0.5472346524075907	0.4931463998224452	-0.7495864702906214	0.48808763120297655	1.6451202924591215	0.6548001072906415	-0.7289878802397642	-0.3693784913795236	0.7573465545379	-0.33617725063303316	-0.711211845867229	0.20640384156557276	0.0	0.24080178970276606	0.5530778533201443	-1.3428788543288914	-0.3093498283274896
-0.2558131100775879	0.09269015486743577	1.012546939949959	1.439381688965788	-1.0965910474236669	-0.18104182127799523	2.047415783162804	-0.5882215848985747	-1.0834767518104658	-0.7436783816322773	-0.4445052198874016	0.302230037787903	-0.4416333097447752	-0.9628445869435995	-1.070175826897698	0.09344547016916271	1.3426212951920382	-1.27491732538933	-1.115563347123386	-0.31011774983172685	0.02512257330493669	1.6819821569639424	-0.9761333330835864	1.225396306527542	-1.6418269692187084	-0.6319897897131939	0.29192494347883835	-0.7754522140032333	-1.1177525978267633	1.1212265839082078	-0.2720575719280277	0.9234817567127626	0.28576629331223347	-0.004226032511964183	1.1653076937289317	-0.9641654878375507	-0.6459604227171788	0.6329439915803853	1.3565793096115133	-0.9679126487999459	-0.3633943489247082	0.017561907396159405	0.8848992271887092	-1.2774492178671744	0.1479183241350413	0.0	-0.5038076243633124	0.8070635609963862	-1.2418285570165668	-0.24801113296095434
0.14800647660062527	1.3982067649961492	2.174112007209542	1.8329902302810888	-0.9432274777762599	-0.7962117844104218	1.3469146754061647	-0.915705447606896	-0.672637789371206	-1.2429611039997581	-0.33915501065531917	-1.0194335507623429	-0.13699558903085676	-0.9778349508729821	-1.6000396569749427	0.9538209914546698	1.8277339214294148	-0.47108690997618147	-1.3244611422619272	-1.1306720060721558	-0.7534497884588744	1.1032143686183749	-1.559517964230531	1.4792105020694644	-1.1222593335887758	-1.1241520345792222	0.2383620111548448	-0.38995353834742646	-1.1018194149124714	0.7000106870496834	-0.5470615842771974	0.9275351371168634	-0.5994594032145475	-0.5676816058112399	1.554672311049317	-0.8718230381030663	-1.8334494987488497	-0.583685432278179	1.4586471575242277	-0.956425601620951	-0.33732349885879187	-0.6707401645630934	1.3913315294056057	-1.4857946747746615	0.09796695371805754	0.0	-1.0008199403029898	0.7383509606187063	-0.8663586739630452	0.1611485465291291
0.6133504810671601	2.2446270973682254	1.635222473814077	1.689657769809556	0.2746822563948468	-0.5559055110455656	0.6516548310994658	-0.9339011434301386	0.04246095663391551	-0.9141836389234911	0.0859920791724649	-1.4720011720935822	-0.09858580706494359	0.04351293507019007	-1.3087362002986005	1.6437522338607973	1.5132007093898658	0.9299533542865717	-0.9851437505769716	-1.0366472194384253	-0.7297163180968801	0.5332830349967499	-0.8876529660313276	0.9585626957308853	0.4215201985421547	-0.9059548301164859	0.27764698430829554	0.2293181738822753	-0.5689455364354965	-0.05918237500076	-0.6269553502098638	0.8093254305841352	-0.897380558455094	-0.7760021856824082	1.4680909674581848	-0.5956562140240731	-1.9123377103002561	-1.1645550698808342	1.3845881241934404	-0.6774136554508573	-0.16809729111421987	-0.6524515228399752	1.2494834555781333	-0.7852207374392829	0.062101754616932826	0.0	-1.2043113147161555	0.8180090080945144	-0.10234150781372989	0.4545193101294015
0.8476102407295084	2.0902195533251295	0.1300411863707906	0.6987627304969228	1.4634432172077934	0.33645450876683297	0.047976295761729675	-0.2767946596020785	0.7590515968846953	-0.14799151436220878	0.789983206121189	-0.7315482492530406	-0.3705147481182579	1.0067199475691218	-0.18859516832277254	1.8993140010823049	0.27885306800302173	2.036320497828723	-0.313390183761796	-0.4325623087426572	0.10726692112647626	-0.12454139131992911	0.6204586975306553	-0.3173987072419924	1.8080279088614624	-0.2657480662114619	0.1321613744378239	0.6985086193520523	0.34608846649770375	-0.5521676824104153	-0.6910937151741143	0.4985861318753251	-0.903797331315017	-0.4924052223693361	0.9982369024520116	-0.35439764561856685	-0.8084324306122895	-0.7735617697817306	1.54197073540829	-0.31593805538710673	0.14599976504737375	-0.04821574112383682	1.1003200785106937	0.43671403662999186	-0.0186475881445928	0.0	-1.1537253332394037	1.1766027444063252	0.9833233463736833	0.3241080596791041
0.6623920663875257	1.177573171082182	-0.7598967322697793	-0.7046513053108215	1.5223622379563184	1.0333507598233989	-0.5197735671098931	0.7235337452089625	0.9715607776269202	0.339021989121989	1.2269448467916722	0.47957089382217466	-0.4013181954067801	0.9768274471583138	1.0198002694285428	1.6980123690185973	-0.9793194013634581	2.1724374345318287	0.2789606400847592	0.14441089465443405	1.0604110943057146	-0.9173946398249475	1.7901566828253097	-1.426280530908142	2.1202541642886255	0.33069653688135175	-0.19007664783431089	0.7398966200833157	1.1005664335566483	-0.32458278977128746	-0.9024603007116896	0.0018486828910449311	-0.9446039077965832	0.05675859303308226	0.4193109612595298	-0.1395950799943585	0.5979053165117794	0.05735220217433623	1.750341363264922	-0.04876511548275583	0.4273768815271784	0.42296444840727776	1.1904769182221133	1.1775943658441692	-0.1557206729928322	0.0	-0.8468532600752764	1.3761388595816522	1.8871801605203675	-0.1005778638679912
0.21524897354285394	0.18893521097331775	-0.3707373143327461	-1.7500925885304592	0.5972619815348836	0.85965117010443	-0.9863405845454447	1.4355356632643899	0.4647116750265754	0.2948824211767695	0.9628039237240694	1.1027641021006502	0.2346640133035546	0.17518134165778013	1.3163055320681145	1.1220910465274394	-1.4555546906845196	1.3491430743089652	0.6624439301120122	0.5140742426595539	1.3836647931427168	-1.540708411279221	1.8855536146590073	-1.6344575220108768	1.471018534155148	0.6277055078749041	-0.5408232617905923	0.4794555991298356	1.2458605684189727	0.3286998079513642	-1.1193335409200427	-0.5903168625130475	-1.0045333161936238	0.4130316477419394	-0.10007300573752187	0.16555958447370825	1.3660045732481982	0.3839924393937813	1.4509578168053734	0.14876225101959248	0.4309158451996646	0.2492120041787738	1.0983803777813321	0.810726226399697	-0.2557892782517116	0.0	-0.4118170359685323	0.886991647351784	1.9836336344692682	-0.5010169751256656
-0.1516300403673075	-0.4201634888690101	0.44730218401342364	-2.126995890886029	-0.22524433383783282	-0.10489152020010695	-1.17697237103608	1.4761774470010494	-0.3751735719244319	0.15096476828822522	0.2179667621311155	0.7072089448555929	1.120873813086719	-0.5361144257221613	0.38026114420211354	0.27477624012666474	-1.3644847158169433	0.1037102212796006	1.0292752481393515	0.759840785601341	0.861374387100743	-1.527571130823119	1.1520629325408331	-1.2809644077011852	0.654992847157839	0.5275227003105818	-0.933208179843638	0.2600938418077076	0.9293756938920796	0.5173763502916872	-1.0586760711794407	-1.165928732860641	-0.9368890589206034	0.23752339378178036	-0.6031017963019233	0.4245765924841017	1.1959815091002324	-0.2322683511239097	0.4448129922841807	0.45915597006623143	0.09233786924808636	-0.39464192732953335	0.4459995248110828	-0.29321641395195797	-0.2195745338388181	0.0	-0.20168101860472645	-0.22503336024561266	1.1416195574055068	-0.7419157156045184
-0.2983958800737921	-0.6909600601740618	0.49617209811416896	-2.1391314510821573	-0.24543398623928156	-1.1894529432230687	-1.0474753635177654	0.9562822910749739	-0.8626262612121551	0.4145476808558772	-0.3763639824702025	-0.21973285119944566	1.2940513827382354	-0.8382010510297512	-1.0073967742626406	-0.6202099850787144	-1.4981087030633	-0.9701664350577768	1.5064353728812792	0.9065517861087394	-0.12868676151518701	-0.7505996892388003	0.274372276353845	-1.2637603853034725	0.2474562556455566	-0.014413621042371497	-1.5021019222359207	0.2385489060173115	0.7479678946340699	-0.32033474560553443	-0.6858420183678862	-1.5861666288821008	-0.7763873180111963	-0.3738720773159987	-1.1181660596474308	0.2481847237117335	0.4453853732146661	-1.2660559011704378	-0.7528188838983844	0.9814255862139111	-0.3339355463930269	-0.9698325816940699	-0.43158727068907154	-1.1136096675867668	-0.09544234857418575	0.0	-0.46960736356510097	-1.2115765358727726	-0.07474648887123414	-0.8831088827994896
-0.39557675371456313	-0.8751981481713953	-0.3383873563709491	-2.067102488156859	0.17666482856841942	-1.761663940831236	-0.7986704118661814	0.3143270738935678	-0.6802143035514195	0.9743957717056835	-0.49843158166791257	-0.841445831756919	0.3342366726559711	-1.1662651603104892	-1.6462887862480904	-1.169110424634273	-2.0501524589351	-1.5134160119944455	1.8949370456752679	0.8805644070196099	-0.9618367355167973	0.34827830382156233	-0.38928821410016123	-1.7953807978545722	0.15634668655984532	-0.8259424717941671	-2.166705757784396	0.27017607085668277	1.0417028922944775	-1.6789830681357822	-0.29651346194712613	-1.6613764624990903	-0.6595855202541685	-0.9148530660720167	-1.4126944055909945	-0.5084429922250848	-0.28730413513371517	-1.75111849638989	-1.3918445286762724	1.560970798947065	-0.46429532059349254	-1.1950030420776185	-0.795498420810816	-0.9014822859857072	-0.07523887047139088	0.0	-0.9450328579909806	-1.3388348331278688	-0.8946021821789113	-0.9133791863796353
-0.6068735429163359	-1.0615986426858222	-1.082504243779574	-1.6842302363179635	0.2911453215743563	-1.6683520553985376	-0.683368553590782	-0.060319047787116935	-0.1817894224523137	1.1916979876370204	-0.42563272606268415	-0.7402718593211298	-1.019911734313735	-1.7596340219879725	-1.0872395317724213	-1.050215345572291	-2.299545922964224	-1.4104127895030212	1.8809482197586196	0.7284068082379821	-1.171344923490813	1.0896704936935473	-0.8759476079327729	-2.0936434721589037	-0.03221124367894206	-1.3921122319710115	-2.5119851764465664	0.18111386744276303	1.4553564542916289	-2.3527428333255926	-0.16868657778229612	-1.2643845325056708	-0.5330713488344186	-0.8801341786758596	-1.1342472350494648	-1.357630603413563	-0.5454241656880922	-1.2725118497458672	-1.2378404309199669	1.88584615706553	-0.17836335846039514	-1.197929328047823	-0.4012396505832875	0.21114142127239527	-0.2801456787902949	0.0	-0.9513718546332343	-0.6473457173375244	-0.990684510484538	-0.6683259262869103
-0.7835532449275289	-1.1525342182355427	-0.9589753869758841	-0.6721313393756801	-0.03759490018348146	-1.1707145899194618	-0.7289442420411699	-0.10207755980433299	0.03238324451508786	0.6949720131410684	-0.5773754378638701	-0.15703868299199197	-1.5275937352611135	-2.0176433480680265	-0.036491106073938545	-0.38024138026410864	-1.586868032816718	-0.7583422524798824	1.4204879965919115	0.6772309473098521	-0.6954519433729233	1.107896336869414	-1.1499581026384391	-1.4492362772165865	-0.4509948622277327	-1.1944189083754542	-2.1435923934528	0.03614237465176289	1.3416948415260503	-1.6567100139193358	-0.23273848369282515	-0.5325007746569608	-0.16819001759034824	-0.23259150204913945	-0.2692033016162238	-1.5029785760376837	-0.18791828323968904	-0.3751838544848542	-0.7199066173662344	1.7399144624812386	0.19510194362774974	-1.1266245411598357	0.18978993986460801	1.389762277212992	-0.565484544908382	0.0	-0.11215796239786248	0.06976211424092062	-0.6044421853260492	-0.08468514133771077
-0.6160659902702473	-1.09761973994678	-0.29483348953914185	0.604061883484329	-0.2682775125746476	-0.6052263503650408	-0.7158642355140097	-0.034930374159603976	-0.20905457910597816	-0.10695355273579488	-0.9570930681638246	0.36730390569794447	-0.7038393689997283	-1.1918727945175045	0.46082595030240137	0.24586469324041715	-0.2996975350836839	0.08342218527798131	0.77783771137482	0.8808078613194068	0.08608341156702026	0.5671111985361112	-0.9502909507456205	-0.2661127263492903	-0.7811627662371441	-0.2836642102269893	-1.1275183080916529	0.05158454532418139	0.5550468696673085	-0.21877744426842355	-0.18309817390795602	0.11859397975608071	0.46344475046490874	0.5184465378933202	0.6350748200210055	-0.6482461564360291	0.5774814537860706	0.05125290978082596	-0.36495336518340304	1.1353736177818676	0.149513505662376	-0.848204265460607	0.2880857741014712	1.7866132222553261	-0.6187743365385098	0.0	1.1169814999186456	0.06681344758805993	-0.11762176557525857	0.5750910914451892
-0.07818672903090013	-0.9968657393859528	0.013010881890616317	1.137128330752693	-0.008289118163285293	-0.15836421327088437	-0.4463049775833898	-0.0846898250226365	-0.5061213161056152	-0.4783084075476544	-1.2028530522255096	0.45424201224812394	0.6941855942826394	0.47541683268279633	0.125133906235947	0.2125747857833257	0.4490258960199997	0.5656486297031345	0.1778890190980093	1.1769960166040725	0.5632206284338361	-0.09406034998350549	-0.22562059691229044	0.33505196569988227	-0.6366444854795098	0.63851428692026	0.026711639760214245	0.2841216675631895	-0.3408081491378118	0.5826621313537608	0.12007534852950917	0.30031387607208765	0.9756884868401172	0.7412869585875113	0.8696652809527882	0.5940701863604932	1.2850439692879614	-0.26990780065210684	-0.2639832258856149	0.22577386670285318	-0.5033862043382706	-0.17796055685860873	-0.13529180487494513	1.1288324443640707	-0.3114081367647404	0.0	1.781380480650772	-0.6349391555642538	0.32881187026822767	0.8846789942877721
0.42587262559983335	-0.9471651833474067	-0.31405416673396086	0.3317392226576475	0.43471580872378646	0.12731401570445655	0.005558991125330506	-0.23011623165447143	-0.4223504654328843	-0.25874188443728335	-1.0949734179001736	0.0554453302477998	1.4462713902244262	1.7885408548672082	-0.4120261827819145	-0.5590076055761237	0.08976854570753473	0.3122192656012443	-0.43921747618994583	1.198983717947907	0.3262563263518012	-0.5332707832246953	0.5299593888718692	-0.114416656189503	-0.044992610859892604	0.8682209669760875	0.833147072835654	0.511837500056581	-0.7283638373762515	0.009956132472750371	0.47660971261273744	0.00375165556132793	0.8884608477704853	0.2377336847242344	0.25645802225703535	1.222041951453265	1.4746497453679848	-0.7518652779531799	-0.19069231985719026	-0.8137180849909029	-1.410211203825805	0.6917791178354386	-0.5299209792006981	-0.16410742314568333	0.07904729349300021	0.0	1.3453972299139514	-1.3496276709537214	0.7392752030655477	0.6521494132388382
0.4516275569622589	-0.8848062811290163	-0.6329416200927794	-1.1427224214744904	0.4663630098458884	0.2699311542749837	0.34217710094371695	-0.25957297837208265	-0.021309152734357746	-0.0775216923664316	-0.7888527368444185	-0.6195480462243103	1.0256089951855922	1.9033431433525285	-0.49764044623793835	-1.5250139772912574	-0.7546369219732906	-0.4804405507961138	-1.2104059430547378	0.7332483085824366	-0.4554631010069905	-0.640406134523298	0.6794893001132934	-0.8465300035523753	0.48182090837551794	0.3959676215950156	1.2096195991519296	0.4666367671976444	-0.6474021035597152	-1.2756481560644062	0.6069740331224994	-0.39867345494066947	0.16060534808921614	-0.5818778646148844	-0.6210695627955988	0.8072949313180584	1.0126244307395114	-0.64212826971897	-0.09290051367725677	-1.755310386128086	-1.9521357175355853	1.2082859408681064	-0.5297794500982371	-1.296078484058346	0.09056235134337871	0.0	0.20779773988169192	-1.467276958690595	0.9531973351405078	0.10284558347567964
-0.007940612267819542	-0.65347230840695	-0.2937009751763339	-1.867412574631496	-0.022442591675030103	0.32372376949264686	0.3291067874882892	-0.07909989774988459	0.2535405031164096	-0.542574679323106	-0.5044305113482243	-1.1900855811918238	-0.05000991623568836	1.2434636635847027	-0.225798481517207	-2.0054044388897063	-1.0202854003067328	-1.0963331924797153	-1.9670540931868077	-0.07893845106665792	-1.1035066667184414	-0.4719181852036482	0.19378387608555908	-0.8097763698352259	0.37092283689842903	-0.15484762759358803	1.386984931458713	0.13395604110142806	-0.6684374905152212	-1.89428089461823	0.49361651254731115	-0.5256230752297167	-0.7003661564199272	-1.0568090940828938	-0.968226838968759	-0.09563677353634187	0.18213417053398737	0.14541059816115623	-0.20866781177048874	-2.249844862820981	-1.7422045683340823	1.00198301677509	-0.3530366173611909	-1.5961978887998984	-0.42136995181257936	0.0	-0.7319799719711589	-1.0017541133780017	0.659875812344285	-0.3289301502748634
-0.5349617053157327	-0.192821446809324	0.44800191105306014	-1.124825862774319	-0.5358604902412791	0.37817054917083043	0.011945430206990557	0.08868717372715518	0.1780602772299911	-1.3638793915242018	-0.20256862569733	-1.2065321687691077	-0.863232645747113	0.8182894167222138	-0.15433538426052584	-1.7508851084469044	-0.4017165458754002	-0.9081293620178786	-2.2346688698897923	-0.8819875542714564	-1.0100867022430906	-0.20537021343592396	-0.2340606020699692	0.0697152712258358	-0.4693933517350102	-0.25037427758681857	1.5545598758339036	-0.23187897436243338	-1.0966483346310456	-1.1335480062232355	0.3692324274329212	-0.32335177462147097	-1.09652552725158	-0.8228575270871802	-0.5653821542080686	-0.5183342032612039	-0.5793015389546363	0.9815557181815424	-0.6344612561510009	-1.981883231002011	-0.8827417085429327	0.32794250260411284	-0.3579887011605845	-0.9343612720101834	-1.034306687625947	0.0	-0.9365401912805374	-0.43375873091415057	-0.20602496858218172	-0.3398473132566512
-0.7577446799244525	0.40453712365573385	0.6986789528882862	0.3529710139458967	-0.5999035704290246	0.5016401918249694	-0.340295609052975	-0.1019223445630463	0.04928977961607604	-1.5450292510494332	0.2421395456830177	-0.41381074825885766	-0.9191184539770568	0.845708799857502	-0.41897826997602333	-1.0465656926862592	0.4362740131517054	0.005669799577149181	-1.7026490461766126	-1.3789400397650937	-0.21860348471834912	-0.1260979287398444	0.02922015363658986	0.912343431516806	-1.4895055911414745	0.054729635679305534	1.6986674723004234	-0.3701376704924709	-1.5347974803133289	0.4089426217325515	0.40013436687818305	-0.016546147556192544	-0.8506552336806172	-0.06647050878395622	0.05715524885201235	-0.030067410677756933	-1.0308372218260757	1.2464307514848578	-0.9958054719189502	-1.0197529303993051	0.1875531112859441	-0.1551930237227329	-0.4521801841888859	0.1950377331335708	-1.09065130420142	0.0	-0.585770889431595	-0.14916459566283238	-1.2112056488420238	0.07419333140361781
-0.6922391224927272	1.0042591583817333	0.04112757299668137	1.2229077723863306	-0.2841680716399119	0.663491238986071	-0.4773692066235498	-0.6880649512801201	0.3065435670543871	-0.5293329428451922	0.6621757314607228	0.9238847748764841	-0.37271852320477994	0.53277414930652	-0.46582901331794824	-0.3325265227987611	0.7774363414836892	0.9028696889416264	-0.6229998929154965	-1.4599300518892708	0.6173999562597156	-0.46463450258002836	0.776808125630885	1.0804880858961714	-1.914712533491137	0.3788727903695743	1.7403158706159128	-0.24070881121646137	-1.3740478281222865	1.517459012597959	0.5004605935017873	0.199959523971189	-0.2478026529486358	0.677651118006213	0.24821138752700125	0.8897973446089231	-1.194568286099418	0.9624944366515886	-0.7915803875763959	0.05845658109964822	1.0412905486740542	-0.05052762570504462	-0.22768518182618994	1.030715177113069	-0.3297083934959942	0.0	-0.16189051718667016	-0.11936208154353074	-1.7178371729272182	0.6465350193200766
-0.5764460849085883	1.5196433049233	-0.893392440101324	0.980372766806505	-0.0001963962236472651	0.738207257014804	-0.35558871073406806	-1.211836151137473	0.9592069787494801	1.0137321050664787	0.6861419576345801	2.0249528029365003	0.3105927298144468	-0.672379940833609	0.2004618691803885	0.193435709502281	0.6830274947191837	1.095688570855258	0.3644077415316174	-1.1665002429218863	0.8963101890627049	-1.1077707408721003	1.1541172663642727	0.9276565724441242	-1.413754420447408	0.5692935324402774	1.674721441683162	-0.0030629473005229623	-0.5843844375983952	1.5517155685732764	0.5021097357829313	0.3234416367009224	0.32278178142407266	0.9419513780500123	-0.038511632069799094	1.3865187537988513	-1.1252083935627832	0.6495126398286479	-0.057191653474519946	0.5723174536328947	1.50186650170533	0.41054885102265637	0.35273454429147577	1.1295744612778937	0.8145366653715551	0.0	0.12032784741274548	-0.06660660430902794	-1.4514977168883285	0.958900730703801
-0.4931229066649997	1.875071214471672	-1.1079939202670839	0.3457936113126584	0.05020448585263703	0.6091759573149907	-0.13095588741262434	-1.0706062305311463	1.5403461134194922	1.7450432778095404	0.30285281129711705	2.1112478449369974	0.7438512054772389	-2.053391141121509	1.2137571119274821	0.5975658486732897	0.7502487014896353	0.6180824078299028	0.7964645640548873	-0.6405931626994797	0.6370503847264102	-1.538724581852284	0.6286951229868005	1.1512589234268282	-0.4042789781520249	0.7677082576101089	1.5037663536987111	0.15125791529580687	0.2061669928556355	0.8888019951410442	0.40639524794020465	0.41111180364278416	0.6525204264432524	0.6041622762513776	-0.24273972959277537	1.0823442412799882	-0.7552179764505431	0.6511438413935595	0.541730887605073	0.3657713144620161	1.6575086867928375	0.6791771269363095	0.713130348592311	0.685588869781953	1.5692441901282164	0.0	0.3816277915593507	0.1925985999848565	-0.7088520060755831	0.6609763395596856
-0.30920174619182006	1.966292303032273	-0.3726847414136512	0.23293682947323296	0.016530307013231445	0.2705136022297381	-0.004313659051899254	-0.12878069458805494	1.6223310790652998	1.0110379498201887	0.09414722690858048	1.0627698313159846	0.7641633800469374	-2.288712572642986	1.5847375846134422	0.9413484700449838	1.2283383479843766	0.14012052708880554	0.6925376237934323	-0.09820829476421644	0.32260323365701654	-1.2468238639560874	-0.4072716785600944	1.7018451645652077	0.340693414104036	0.967206217524506	1.133017916400312	0.10647998067114012	0.42846702544399634	0.30117371160791	0.34645926346811456	0.41926094221251214	0.6895130953848319	-0.1123484911627087	0.08735555938310664	0.3938971866193102	-0.06501105101474727	0.75478149146485	0.42587196805388927	-0.051019792894776005	1.7097942803991177	0.4744354461758889	0.30214291904746454	0.250613843897059	1.4910844247158948	0.0	0.7098783461336086	0.6039628724014166	0.0021904168391057538	-0.20805287090986377
0.03125355822564612	1.735177238700643	0.5138594039939008	0.6415192938887405	0.03395634680001133	-0.1669337839443874	-0.05368992435996323	1.0286531680988655	1.2375262197870112	-0.481391067533213	0.619401280342887	-0.4400966606953886	0.4366207977170043	-1.0466859123216732	0.7870388431602503	1.1124450512169557	1.6638762381948062	0.2332982364356495	0.30807907345303753	0.25912196985896707	0.24633700510786036	-0.27666486400139845	-1.0886161002697805	1.781627693970286	0.4385844352817688	0.8066363688533833	0.4764749182196456	-0.15963520105665313	0.1580161342891001	0.10995480532909133	0.3241504680568743	0.2839727161638948	0.4233344717083079	-0.8160788900835169	0.7066650778416881	0.04958614778739562	0.6670112899386471	0.5142919621641141	-0.18980075568521265	-0.0911737090310194	1.7670566191894785	-0.008066903277034614	-0.6606290047149178	0.1188255540822497	0.8058092882098795	0.0	0.928685686225755	0.9771456602948936	0.4315342302962851	-1.0640580793706182
0.3367406618699818	1.2523124922164712	0.6141468911725863	0.815809985952027	-0.026496628640311548	-0.5496773476125418	-0.1622662674663945	1.5316204344899005	0.724923217766641	-1.3931631814236993	1.5975177705380124	-1.4711904457306306	0.026349815369278426	0.5304787004068241	-0.5928426127969285	0.9655018903265873	1.4796613356305455	0.7871077052050194	-0.24341263572473024	0.38072431397532863	0.19632423363765863	0.7242298833840466	-0.9990024112584881	0.9619232848031262	0.2355485101205251	0.024943168474535333	-0.33580731926313595	-0.5467686373943658	-0.1319037263655555	0.050949147200241865	0.13944927188437806	0.1229472710648205	-0.07077770468880269	-1.146936210473433	0.9265614609811975	0.3339890827896924	0.9695074457076173	-0.1579083029497585	-0.49745931515790015	0.22321616675700692	1.7156648078502832	-0.3948594227569167	-1.322755950363765	0.0486658324502327	0.13558735617069748	0.0	0.7923616023235309	1.1441909981772023	0.6441213078280266	-1.1351743600687136
0.4109807038351665	0.6408372096444759	-0.13018478961093402	0.37255971228782037	-0.29534883163402964	-0.7590251115400249	-0.08848649735226599	1.0032326227719544	0.2858148830799507	-1.0601722013380992	2.0038544303071864	-1.5833871669762907	-0.1471850488972311	1.1106590048002853	-1.435946151408602	0.5814312773612735	0.706570410991257	1.1834738004033594	-0.9506641415519829	0.3784331488540297	-0.12802917079407053	1.1223757264214538	-0.48749025775329796	-0.10275456962740791	0.3542871721709116	-0.9965055923190242	-0.9813276551146792	-0.8071457082531024	-0.22116442276408144	-0.1441899487043395	-0.31766778288190783	0.2155695821707821	-0.5367068877090203	-0.9223691490794241	0.4509872399662807	0.8127947953262203	0.6376801770766534	-0.8413097605650697	-0.025331396433512933	0.32473775090893015	1.3121631181478164	-0.4915402307438335	-1.1094096968483969	-0.33963275933501763	-0.06852271885743766	0.0	0.2991146638873736	1.0522794811574807	0.7243669000584345	-0.1937271985263293
0.372520887769818	-0.07649153496393055	-0.8586568374049335	-0.09858334422153177	-0.5466409722744843	-0.7554182100381083	0.3447182517639614	-0.05476735266785913	-0.151733076012982	-0.0020380678264098864	1.167509623317099	-1.0319675187783788	0.010676291192875104	0.6175534329945983	-1.2333680628220287	0.3046143665160204	-0.026983952892234264	0.9844103756507274	-1.5369576709219803	0.3406549602106412	-0.5487876632259356	0.9432151467946521	-0.13464784285673628	-0.3902277727377048	0.9230428963009697	-1.4444852614182284	-1.253501824396825	-0.6769980481064183	-0.27524020438378427	-0.26632975484883226	-0.7887309873648864	0.6950150380711476	-0.6612713005229715	-0.21353890618599938	-0.17957817868110304	0.7875538762434345	0.017332024641157233	-1.0581198783162737	0.8043524547011999	-0.09954617041142982	0.49131757535590626	-0.31005146620489743	-0.3001018035683321	-0.9596772025122261	0.14735139571816322	0.0	-0.29774538080118	0.7900873540012282	0.6193109431966403	1.064010610700132
0.5427286394178689	-0.9405671316645511	-0.7146398882879331	0.24686441799135678	-0.37153318340444424	-0.5972380136487915	1.0559580429698445	-0.6839543569754946	-0.6637906547904195	0.7606871069516213	-0.38153865190956804	-0.39344733892119826	0.22411183451019465	0.05762330484050578	-0.49404348929082326	0.464346815455488	-0.1731807858641597	0.3505449810483959	-1.4049344150895955	0.16242035868710714	-0.5209732770963631	0.7852850331345177	-0.13800991149544972	0.21949539728359602	1.3549686019454539	-0.9492668196430085	-1.278283897277694	-0.16522217013427504	-0.33854885517361644	0.13886302431017367	-0.8360324251997192	1.3013766744265236	-0.3799048697478495	0.6712056650885283	-0.11765530621865986	0.015153861727067784	-0.3020181609376322	-0.789631060659494	1.1610301751700323	-0.5511538774479642	-0.39983231508904676	0.1043434141714061	0.40589616183042415	-1.2388549631106767	0.3791331854295443	0.0	-0.7574008105873536	0.5306978608234906	0.33604549463269795	1.550446297806036
0.969108824582017	-1.7996823747816066	0.28448441820331277	1.3617959877813344	0.23416349919655258	-0.41722301951731505	1.6786309136342847	-0.3515594915653714	-1.1310712143835704	0.6989307440987131	-1.4183683693948055	-0.06540259564730327	0.09183436485200439	0.07360782802984328	-0.04781210292142187	1.0380766103163734	0.22117367870482907	-0.23057354603379152	-0.19638499480991267	-0.3416054181234108	0.12591700704821746	1.060449205217074	-0.3176689534624685	0.77566688613901	0.9746632218232244	-0.0808407100493827	-1.318535802794377	0.30789052778610526	-0.033410216442003274	1.1121003877470417	-0.37288579492738183	1.5324651105795333	0.008751084964396076	1.315201075705958	0.8114219259132613	-1.0180693705258004	-0.10032164145670813	-0.4747868585312295	0.7460273492695976	-0.20184429534784185	-0.7974476316559662	0.6894784016983838	0.7259405767310678	-0.8099673756643537	0.2555011771997393	0.0	-1.0259507205545995	0.3679425263512046	0.13560762362787834	0.8285732511738922
1.2183139983820093	-2.1988686294348003	1.293273818714045	2.1790192306650926	0.6735905267846031	-0.3207743809115353	1.7884075805781645	0.5326355320853405	-1.4152695358895504	0.06580760858725163	-1.3703250469373762	-0.09469839109859411	-0.45650144220352584	0.18265632637866813	-0.14931428190983712	1.6004857603747122	0.6803717761994784	-0.5217879973238085	1.6034812351853198	-1.1139326920247845	0.7831873063172633	1.4442543067192093	-0.5189887844718521	0.4481181930734821	-0.1643345557297083	0.24013303360260876	-1.3808974132933896	0.21887821216803066	0.9504342823395264	2.01509680906568	0.1193948321578826	1.0800410468426709	0.13344581403528405	1.3992339460748406	1.7790960237030518	-1.534449547702452	0.2602619172235988	-0.5024903623969668	0.07102074276545227	1.047554998157599	-0.4873656145858048	1.20936002699643	0.9644615459782357	-0.0987965978518075	-0.26705966150167487	0.0	-1.1309168137160224	0.17548798722582246	0.31752945199589433	-0.42146307187752247
0.8144546633112822	-1.7245174093763476	1.473110873284664	1.7234419223727786	0.35971271311697667	-0.2512505792915107	1.2504024717861608	0.9936780552262882	-1.5903276766275973	-0.5647652046342491	-0.8929442441560677	-0.2991492142669976	-0.997796231977274	-0.34467305791624153	-0.37567341731393256	1.6473046013442267	0.8241867893631402	-0.7213937221265407	2.852690335923081	-1.7219640323604304	0.6635905348707206	1.2232376202150765	-0.7260459608884631	-0.4239997707893686	-1.179255322329977	-0.19501276527503325	-1.149174752919877	-0.4852117208147963	2.1765995940099505	2.0520422529085067	0.06858212485452635	0.11133535728661854	-0.041311789677044984	0.8879204999055036	1.7241780754948985	-1.1825636632388363	0.2884675631892998	-0.7558122127557451	-0.19658747838070056	2.227805485571148	0.04952917002669886	1.2745024596841945	1.389619326854293	0.03167191027707666	-0.8733798632676266	0.0	-1.0132853258648027	-0.28213488134328707	0.7771880749554784	-1.0647810412443246
-0.13223150408554626	-0.5356633819273717	0.756226016749218	0.2061248623279042	-0.5131838445812914	0.024405262046440772	0.3891631505700918	0.448021804572205	-1.7825967872978894	-0.7986773516827733	-0.9481394566227392	-0.40247649060171214	-0.9784208821631379	-1.2449142695210325	-0.2519370168940419	1.0323155471955683	0.6361027386992363	-1.0690523006634898	2.742118298660877	-1.6628852349159622	-0.1958324996272648	0.17520632795836782	-0.777229706424438	-0.7595078574510953	-1.125894903492463	-0.6166416573232111	-0.38855722035535667	-1.1639101473338285	2.6457042031566917	1.0807136006892069	-0.4823781866229923	-0.8629746242676574	-0.16770832929821364	0.08722326267256197	0.46855390086820353	-0.33082685843399573	-0.05758576501497209	-0.6991282895340527	0.030976079686384717	2.2466837068269934	0.03774465696944713	0.7010334711280509	1.7404411305102911	-0.6723122505274282	-1.0867926217085893	0.0	-0.5735137488139618	-0.995991482429431	0.9502125553453052	-0.6193703297197085
-0.8977052034233027	0.575148464827726	-0.15053069830335902	-1.1374254983279575	-1.036033312171283	0.7050534377663016	-0.2137559419021855	-0.6789338501561597	-1.7948930773483247	-0.501208534475442	-1.5155574537761785	-0.12489560419710258	-0.2451679069704873	-1.420465976647902	0.25036240129457893	0.12839084747934382	0.313298086403107	-1.3952823075228855	1.5904228991673077	-0.8402482329859445	-0.7951943694915129	-1.0425883063276844	-0.2877275417459455	-0.09642251461626329	0.13066599848891453	-0.18417633003424488	0.653809195241383	-0.9982946313362879	1.8486153748412004	-0.15527295342159927	-0.7987602670307117	-1.3616544475962367	0.09281036982141375	-0.49651798382158907	-1.014231150480626	0.3295070200774638	-0.3684173396411635	0.06093840665200219	0.3022523166077806	1.1274213259755657	-0.7260574258033164	-0.16399401313742062	1.5538594824569765	-1.3451491467902892	-0.585190517572326	0.0	0.11991237637035498	-1.51424080822975	0.3738562847467817	0.36561124818575963
-0.848643524109961	0.8269962835413304	-0.4528703860206411	-1.27557692389457	-0.5590685950775839	1.6528399118368704	-0.16701118079078375	-1.3254067379465262	-1.1588349988849331	0.3039292054856633	-1.5679256685581542	0.6162041734086448	0.794812356116018	-0.3559541898416782	0.8265389060122504	-0.4593568960729844	0.01659260081632858	-1.213221216751447	0.518957929377401	0.29881831903331674	-0.25019691418744444	-1.4790613733381193	0.8595724174691766	0.8189244243977288	1.7763276132347674	0.9608624715490133	1.3734747749290752	0.15457683496138203	0.4480268171672808	-0.6830721597097638	-0.22678285798284067	-1.2083558790333566	0.6689903151380571	-0.4729081425230441	-1.51196656071309	0.43257600970963467	-0.34359802034457176	1.2797561431672588	0.26281147511360065	0.05497086490493558	-1.502339912746656	-0.6434964213294024	0.8372388765089215	-0.8214113899227388	0.5078984678353875	0.0	0.7508551011655837	-1.2712847175892494	-0.708102779584866	0.9763804842749356
-0.11799511653191766	0.19438595746483636	0.013821722791261795	-0.35235266100017404	0.499137466896452	2.320417595111669	0.413198377189364	-0.8483113768307643	0.22695530436818154	1.3524279338901453	-0.3932248573832229	1.4576498401694846	1.4975237372801269	1.0754396595908324	1.2037569332517473	-0.4072883935680671	-0.20633105228322735	-0.3084011269363738	0.2849600161459072	1.1260589309045326	1.0680897465357642	-0.8142219871134265	2.015120581101421	0.9185383303240322	2.6981365676101157	1.732681518544113	1.359331758270958	1.4545758048252135	-0.3697619276380248	-0.23609000083174567	0.976339879897421	-0.5719243330546863	1.1068324867378234	0.11038275348094698	-0.7484568090798976	0.16502001305933967	-0.19154812590229542	2.136871746248553	0.0150677844452848	0.05554204386927403	-1.3106308610192254	-0.38048096103645496	0.12447303389753248	0.9552338014316496	1.5682425923000591	0.0	0.942253203791955	-0.22783484794532055	-1.4634819377613284	0.8005146701995062
0.5268425391165982	-0.5800401592056965	0.6694920659779146	0.5512343698977334	1.000546836644094	2.0991714785925746	1.0026775653688096	0.28194428846542424	1.6283129464060182	2.036583074241685	1.3536243723250454	1.6803499206472607	1.4305811270103135	1.5330405675759453	1.2428968089637547	0.036883969346209064	-0.3716955690322818	0.8408112876654236	0.5365238982978282	1.3152844831641144	1.7334358455430345	0.37961730603599547	2.0951083126466097	0.047643261968402406	2.2816942892499097	1.2166312812657523	0.7563040971132526	1.7513409263740556	-0.20947973739066675	0.4754565408075947	1.7332619689683086	0.15158070295967832	0.9783207391121347	0.7188179212629027	0.3921190699620434	-0.10452965116156573	-0.3476502993235981	1.8621254236930862	-0.17770346103253634	0.7878473266988213	-0.06755834759969605	0.24466713967554782	-0.19157240744338364	2.553280267945034	1.8175875244237585	0.0	0.5360910251938158	0.8988346264780985	-1.306418405015293	0.07474264297849773
0.4903764457491303	-0.7565584464404204	0.7635099176940889	0.5151367024361884	0.2915543489036745	0.8763960164957797	1.1097466399647942	0.9032652498463827	1.9722793420086766	1.7226256215600237	2.206458313240957	0.8223559576722501	0.6050242845577556	0.7389978412266026	0.8462879740395695	0.27079922304599074	-0.5212368137516157	1.3635558492671387	0.32472701392930725	0.9797392886179818	0.747469723453708	1.2597735089236046	0.6622447939812468	-0.924325411802076	0.7572207288547409	-0.3651592437081869	0.0632969582689478	0.6637504583323731	0.1394119403649646	0.479426100780403	1.1839785370976388	0.5451465003552847	0.2519023215922911	0.721192471149634	0.8055512135732935	-0.29632849884886486	-0.8607820255437301	0.4318813850874974	-0.3040139071463592	0.9034628204328106	1.1351332235078442	0.4532391040765743	-0.3375059964365203	2.3553638947913234	0.9397369970512722	0.0	-0.2803322026621369	1.2226285218116355	-0.5582433921199426	-0.8096165631614238
-0.05940253588770047	-0.3025562947727512	0.1220840307818045	-0.38729507875762775	-1.049140530853124	-0.7005777463803753	0.6760424040174986	0.33952325534233	0.9815386594410384	0.41656160046328294	1.452454653432029	-0.6795421902126431	-0.5317590367423949	-0.2803803889062477	0.06370727879745103	-0.11149805427535535	-0.6808388164271711	0.8107186819443202	-0.7070372989656022	0.42880648196090343	-1.2764704923264953	1.4705369545433704	-1.3817727266546913	-1.1280754424936494	-0.9916102561429506	-1.845890294604232	-0.3408591671061147	-0.9890045787534101	-0.24324534680833315	-0.43090107242031067	-0.37745945682389137	0.4409157346508045	-0.6777164816214346	-0.0008844592440810675	0.2722833640872735	-0.6138244666597378	-1.235252600101965	-1.264574615682477	-0.5147362588958079	-0.357626499782843	1.0811416688364166	-0.1361663850123009	-0.7669662810128274	0.2973082281372372	-0.5213119558927612	0.0	-1.0640083706592074	0.5823633917336023	-0.13990707408287145	-1.652036399955431
-0.42404153590883364	0.23964671675351665	-0.6262279703712628	-1.2318124529525527	-1.7492488087269182	-1.586655233884806	0.0926837400450387	-0.8594307831988841	-0.3443851690004043	-0.9582459512686287	-0.10106133194395803	-1.6136459100072882	-1.2599551187704336	-0.47423390072465643	-0.6589979919662644	-0.935280243736149	-0.7746542049664353	-0.3209099422227512	-1.8199888236578718	-0.09948866038074348	-2.5801287807308833	1.2547191683098895	-2.4115356232613254	-0.5456130052227661	-1.9262290568231282	-2.171610338124113	-0.40010529351509594	-1.8566886540595495	-1.1879987596125476	-1.400532331374808	-1.6829610588409472	0.10269799812949883	-1.2417309214323156	-0.7896892503139191	-0.40768558661029913	-1.0957646878788823	-0.9550045066615301	-2.000030916024493	-0.7179026495829895	-2.1627135653255434	-0.24116760643250468	-1.0961262823511402	-1.4119398043890998	-1.8631215128126777	-1.4450736428580886	0.0	-1.3282430731635797	-0.2332563564084872	-0.5592449162907577	-2.2705027104299034
-0.10754480957740378	0.49031759750200715	-0.6086715410148178	-1.1086409162445305	-1.0812262753250452	-1.121756436856986	-0.1723618071662251	-1.4253220005569442	-0.638505820193745	-1.2202337088604729	-0.9949803961614893	-1.0076074672764506	-0.9578450193423788	0.09612449826128973	-0.6219482111414487	-1.5902159912179514	-0.6140905563604634	-0.9418030216566065	-1.9514242445799304	-0.47013703673198187	-1.9432364374447586	0.9677195189978363	-1.5302113616057114	0.210228677961086	-1.449492010064751	-1.203880655301106	-0.20332315284668573	-1.2052872312895473	-1.592565085552594	-1.314192002761893	-1.6514958953422592	0.06329931358801588	-1.0150230204281907	-0.7006263734894227	-0.327311795791185	-1.3347313308089306	-0.0658407987503666	-1.1322157259572945	-0.5465169154463556	-2.8821663014636063	-1.5235658820472822	-1.6022171180718083	-1.6273935550136527	-2.182000977858946	-1.0122643143340275	0.0	-0.7910613940066804	-0.2548459637202388	-1.2925497021580277	-2.289976357451759
0.749940542871197	0.6427481111259671	0.422445885830474	0.08119065484608974	0.506838658282621	0.39613444210839815	-0.0019777127710050753	-0.6512360668467516	0.4028233837916117	-0.054831153332293006	-0.5624456164626116	0.8735096023784468	0.36312412253791687	0.61091051494578	0.441371948548712	-1.5673005601334868	-0.08952567170486919	-0.3399418511637536	-0.8943473401851666	-0.5618127317167223	0.1663254149705131	0.66989064660949	0.5903483790172934	0.6746622068946677	0.12767958415502142	0.3815917433091445	0.19493178805616754	0.5082929018511237	-0.8049303090088612	0.045195529698057915	-0.3679002411842869	0.6113140041576735	0.026342763122100564	0.5539075333860247	0.5700398591765833	-0.7999375109155977	0.8742279869276501	0.8534486644257048	0.15031677180774028	-1.8307107809077336	-1.453114460972044	-1.2119143059684598	-0.9838587234822967	-0.42733109902460914	0.5367437479391202	0.0	0.4115002964513754	0.6802414074906162	-1.2829926284552318	-1.4101008055176802
1.584671577450845	1.074283318563758	1.747328604828006	1.5100270450137077	1.9260364840391506	1.8616476659495373	0.2627416415035435	0.8743698090430618	1.6773935338055994	1.5455378479897008	0.6334422846367005	2.615244647955208	1.7971624672191917	0.6821588864206396	1.8392525296798716	-0.8815204229577971	0.590954452020922	1.1313244397304136	0.43917504629535425	-0.2983989008231895	2.0994571462401392	0.2152578350151984	2.327747387387721	0.8275691105241267	1.628361678814107	1.7346335173180647	0.6788804207281989	2.0739042361198723	0.47663547463347533	1.6465076034803832	1.0745169005553126	1.3880513744027363	1.38639964034281	2.10691345279492	1.459854861679106	0.5332519711368533	1.377330435907594	2.648470359996581	0.9632445390699186	-0.0008386901281783821	-0.0629069085919773	-0.19579040903839226	0.09712419601055627	1.7479708482293599	1.997798247589598	0.0	1.6958543003875115	1.7739222740879887	-0.06828797577382181	0.12014203618785269
1.8964808960436823	1.713089108281735	2.2608592563604546	2.044150121674911	2.434941606927154	2.156220037880402	0.1279835266876188	1.8469916556033197	1.8743149679942526	2.1012026194043663	1.6181279996950024	2.846487630376997	2.065116069796961	0.7311366094504784	2.358380341573478	-0.012265600029036887	0.9571001507962684	2.3224154595020776	0.9432679841073115	0.20607496628669775	2.535203794901511	-0.42223725456067945	2.5171230116013343	0.7364994099043557	1.784192082537308	2.295215883292424	0.9175772480718614	2.4741338798553736	0.9340266979333612	2.082068989901821	1.6291166735442937	1.615378960845462	2.2204060906053633	2.530714174056369	1.4771307651291963	1.9631487923578435	1.4137138888905765	3.0538751114813008	1.2907622629101385	1.005608835836346	1.3468971920759378	0.8352013285751709	0.7273794049628213	2.506983364451092	2.159848712951362	0.0	2.3225128724515764	2.089656644685499	1.6503942940767304	1.529621842385322
1.5039478334679754	2.0057941077450243	1.4717955410146275	1.1397667280359678	2.037612816782718	0.9536027977646904	-0.6022072270833271	1.5157777148868032	0.8758112096320786	0.9911184096423593	1.9280707055162432	1.3896813802011907	0.6184985403133517	1.149361433038837	1.4068487184221952	0.5198133814522425	0.6810789460279825	2.2872531375387517	0.37996713679784	0.6273493215382525	1.4302330502125402	-1.0539067780077198	1.2556159239330964	0.28112123920707843	0.29387440477896154	1.8654788556744006	0.5193066346135141	1.5103861062173003	0.12467759354907527	0.8481308476635488	1.1411263203779836	0.8544395667700078	1.8592449546926995	1.1164573792619206	0.5068224459649244	2.549618038491006	1.19383130508272	1.7987464763781675	1.0173769105113664	0.5972933010604213	1.5880440681654384	1.486497961142968	0.5170853974189717	1.5539081687257514	0.8023033821099547	0.0	1.8888814427691696	1.435602651164042	2.599662726237524	2.155964987278203
0.5028861329465096	1.5334167114595136	-0.05083183685747078	-0.6759196268303242	1.0999244936872146	-1.1018215667823883	-1.6262264154468669	0.3074799128895731	-0.23837842860290628	-1.0061313680956276	1.667528732085591	-0.7329131860903213	-1.7076781563498993	1.5415239021268712	-0.36252471586904844	0.5074934109537116	-0.08646166250044743	1.0791995893417816	-0.5541464487701411	0.648710142598876	-0.321502317457237	-1.4720843792982794	-0.5058304342757992	-0.5865664972732305	-1.8164592925873793	0.5668413685916481	-0.564158980417845	-0.24808486149302586	-1.068717481750147	-1.219914516537289	0.2175044165154164	-0.4825710914340155	0.3785265978306557	-1.3786034182854332	-0.8255018482031469	1.8415919529230549	0.7412220090994127	-0.3734178045996075	0.5957935193013338	-0.42519529318753885	0.7086974826310108	1.7093645997649347	-0.0779253703843539	0.10160667212659678	-1.1712121713678485	0.0	0.62589560529937	0.3932428071867692	2.072536735388694	1.9514915859999136
-0.8151103692682675	0.4855015010081831	-1.2309168361714586	-2.18902622807108	-0.11360773529290477	-2.932618100780859	-2.3744237395970362	-0.7773450159854564	-0.5455701950729848	-2.4948624635268914	1.0009237776253517	-2.3165298548180266	-3.3251473301423147	1.1902534819835295	-1.7212748611769275	0.07139300474056508	-0.867211522908871	-0.39664221122963256	-1.0961722555143634	0.2225042063207612	-1.8345728255721183	-1.616721703346868	-1.9099372477765857	-1.5142188553944944	-3.0484734762348737	-1.144579857051553	-1.854187229742517	-1.9268704489791004	-1.5371811699070865	-2.7669519564606775	-0.5570095669256139	-1.4927544920321179	-1.3463472048480796	-3.3343264907371633	-1.8108357641231358	0.15690428801634704	-0.11523850699355324	-2.321015966253656	0.3692180596794862	-0.9910557910990069	-0.3075168318348068	1.5120676881004087	-0.42819910695071384	-0.6851899380704849	-2.5656977787652497	0.0	-0.7971007794648424	-0.41725645867011363	0.48334863836492187	1.275939861403586
-1.995222211196836	-0.5917323597539786	-1.4723061957154433	-2.5077124029207085	-1.3966557201415248	-3.7708411697881323	-2.4671137322587064	-1.2205281928500078	-0.3442905813470652	-2.7325928591858677	-0.027880710401009853	-2.8865199939837693	-3.317314750897141	0.13206445798494665	-2.1123827694079313	-0.545206316015246	-1.3411777095238029	-1.2868049057072113	-1.1384629989588342	-0.39201869050477484	-2.7249253164820204	-1.528108691611296	-2.659648417736977	-1.9783493116706456	-2.777659893952993	-2.5767781907109577	-2.6595670397044486	-2.7957112155431076	-1.190758042348044	-3.125495049424324	-1.1245915984258996	-1.6825224274188502	-2.303921058618959	-3.6979552222254495	-2.2101903071608375	-1.734774153382669	-1.3247859148502494	-3.246974749273462	0.03416160608281343	-0.9349833613912116	-0.7538351317376548	0.7769629069363579	-0.5092653850811363	-0.8929966323810661	-2.8798383595931063	0.0	-1.7839439129517718	-0.934435316153221	-1.1137878546034614	0.3503181569210995
-2.5746117894575575	-1.3974708955781088	-1.086603791202855	-1.81246555376114	-2.303296051050819	-3.4961578487577216	-1.9961392921592214	-1.3032975973761585	-0.6482632301618473	-2.1134996677220403	-1.1820798517723594	-2.6824800899715817	-2.1799058568970553	-0.6842172257148277	-2.043091676740912	-1.1180200481453555	-1.5814437478074381	-1.5204752870917084	-1.034801921801561	-0.8369774242519502	-2.9279798846041385	-1.251349556403793	-2.768498526329763	-1.860175418233226	-1.7136281873382073	-3.1435288984141723	-2.5897371399938818	-2.5293112269783893	-0.834493807597657	-2.690167530275056	-1.704415407758856	-1.402149715019864	-2.1836154356830115	-2.8241814884393173	-2.219056336973244	-3.0829684230467556	-2.388688856184673	-3.0255462078332043	-0.944774287867859	-0.8772389535313454	-0.839255261484126	-0.5037553390263094	-0.77182435285188	-1.3919173588007836	-2.5176723735800923	0.0	-2.1460223607935163	-1.4921088209156979	-1.9359494726492463	-0.8160920518844115
-2.3975442717041107	-2.016568630710954	-0.7956349422976504	-1.0915568124588373	-2.2471844103189387	-2.423742034051639	-1.387922128087006	-1.4515388053241447	-1.7513711521990192	-1.4925556406322857	-1.9011188348076065	-2.0335327233071663	-1.0660143657253682	-0.49683051082608204	-2.205981795144414	-1.4333321826805878	-1.7636282896256186	-1.6519692692983403	-0.9014921001514251	-0.8953780114728169	-2.4300194727627407	-0.8719739822859184	-2.193569816710508	-1.5689894309137722	-0.9711462851295336	-2.7024535778729275	-1.7538219259608312	-1.3067538007724913	-0.9374411995992947	-2.1865175622530924	-2.223478737105049	-1.306698861653059	-1.543529385024487	-1.8922050749848751	-2.055861234502728	-3.3803020889982025	-2.714116001081135	-2.042353554618607	-2.4066395789186035	-1.129651091115392	-1.1011514270353153	-1.8861682343087809	-1.3271995267528047	-2.4101855972319015	-2.114187632800894	0.0	-2.000774525410677	-2.2066741209052303	-1.9051574887930878	-1.957897059306425
-1.7784428699304542	-2.4554149136262007	-0.9276459697376017	-1.0785321368853034	-1.086712766569879	-0.9257724499847485	-0.9925210556140308	-1.535952800683173	-2.6561572184093527	-1.1943002187451932	-1.763581436374226	-1.023812471232369	-0.4377534828379672	0.2826365579267426	-2.464039507701056	-1.2845192571921118	-1.7735277741167095	-2.0571928027113544	-0.4017004266151827	-0.58174128280005	-1.3453446580103736	-0.5640381001328724	-0.8966518669759741	-1.4759264164635844	-0.8021538615408806	-1.5478386884057087	-0.5361931496628931	0.2625444891645052	-0.9437277944351827	-1.7627690555564195	-2.1848957542949075	-1.4943870059643705	-1.1093483076992263	-1.570045497811818	-1.7098207487287032	-2.4221787778151183	-2.165027731601374	-0.8464737069797029	-3.296751095703082	-1.1096289496428038	-1.472749088578042	-2.5670830925476524	-1.6009914000655323	-2.969613765816783	-1.7645943836171563	0.0	-1.4839229540120566	-2.694940294705308	-1.3599061612709569	-2.3685831507078405
-1.226290643782507	-2.3096325294974935	-1.1815173410108708	-1.4910075318624725	0.48867037667033425	0.6802523748954021	-0.7905919040026328	-1.036681429390809	-2.138033545893388	-0.785372129908011	-1.0098291116987332	0.2366099453081869	0.258310487324274	0.5011927043603766	-1.9947091363843965	-0.5957550374450596	-1.2915008372376182	-2.418845809320041	0.6900252553862758	-0.08903629979201144	-0.08999181870519002	-0.44852136645147156	0.8153248826326548	-1.3881496010746313	-0.4520665494266957	-0.10794506717557888	0.6948399930671724	1.4405371165019285	-0.031903968483462504	-0.9546103323254888	-1.1670619604636043	-1.3924962550946858	-0.9664074788590648	-1.388261379986283	-1.0752770992623562	-0.4619947559302979	-1.1426789991577153	0.11595132048641216	-2.648221291180433	-0.04086515580616554	-1.246077199434307	-1.982259556971066	-0.985614211915094	-1.9331623814984997	-1.002324109825395	0.0	-0.6696636971430029	-2.442030539399531	-0.5723216674442445	-1.521486782068239
-0.9433247083379245	-1.1777963932797753	-1.1189218451891092	-1.4113989771861981	1.3905047347042865	1.984687058430342	-0.4821589049792142	0.14873899864081097	-0.24216849183976427	0.2261570175696498	-0.3709558507224682	1.3002771576896548	1.5350981069729366	-0.36882643761984724	-0.42638334615250123	0.436679630140062	-0.2912351584483816	-2.096733433028064	1.9016124380916357	0.3285569716362002	0.780758391850117	-0.3813883846982091	2.218887988139077	-0.7985317211664006	0.7149553483946509	1.2637613068537124	1.6501865129896083	1.7790275360935028	1.6547000524026716	0.49832357218845924	0.602493424609905	-0.5600866532344689	-0.563777390891976	-0.47184002077868065	-0.2239306155745633	1.6525401632067807	-0.11880645035806918	0.6381609534438234	-0.6903552959793096	1.908600881862174	0.008257248273028765	-0.367111115765135	0.33111908492747255	0.5267889190456672	0.47629048556765896	0.0	0.28163048310387295	-1.3820838986714066	0.3598149270702581	0.17386932422978188
-0.6575685063788802	0.5962979642473131	-0.723367754940485	-0.4034240204963389	1.0877142336700305	2.471913574766588	0.15187513916972706	1.3167094594618491	1.5580927939293718	1.618272349317011	-0.32060207907299526	1.6180617619245425	2.8323590719562626	-1.6029446389237643	1.466252168868168	1.390203317809156	0.7202924753682386	-0.9612565777415992	2.3032031154562795	0.5049230382335217	0.9960295428265666	-0.03083478457028367	2.5937976054098586	0.3753488913202007	2.2141108874722764	2.2270493044468256	2.077992541204461	1.3535389190576825	2.9041088597674327	2.023998194362544	2.253200836659981	0.5888265647870792	0.4700643801895279	1.2469996071273781	0.5377096671020873	2.7835330659481206	0.7708208778512774	0.7895281004896766	1.2602720299561052	3.4664606350175293	1.71366998062703	1.3061129728277365	1.4667439852927118	2.7774215953995665	2.187733091104397	0.0	1.0790709915025505	-0.057163648659750606	1.2741305322447025	1.5692943127253811
-0.013467630196892537	1.872678483920954	-0.37209378027660595	0.9007135512227201	0.10773251044426028	1.8670421260537766	0.9742719693368046	1.570697783805476	1.7989892929079432	2.502589950848092	-0.6394661874734089	1.1040604562267025	2.9454615749796593	-2.0828771091707217	2.4225496359862864	1.8715630838489912	1.127108161514879	0.29296778045179445	1.4214923725548227	0.49520981960174043	0.7618960380081704	0.700780731251899	1.7764275683627675	1.5287417251467652	2.8321859107814276	2.410620065969174	1.8699276227357216	0.6130362457701592	2.6570657131632336	2.604278466157598	2.8982637053100504	1.1057549535291167	1.6742181697333247	2.743021305584389	0.8856855962433032	2.2979299306111836	1.592969985909591	0.8153801531446745	2.084273635243496	3.3642359319518578	2.678840332589581	2.0164571697705806	1.796233547197227	3.1719929991174465	3.1062633936021435	0.0	1.518035291925731	0.8031069147110277	1.8242768966232004	1.9055607263028949
0.9244753372232538	1.6690979443475866	-0.32606317471145635	1.4331516674832179	-0.4908658534928081	0.5312208859886065	1.5566482411230156	0.7973258888054711	0.5029803271493715	2.1656087102064245	-0.7878447616894994	0.2894791215959097	1.5117855160791824	-1.5584541526407472	1.9661766824981588	1.7699980730138953	0.8426782995876604	0.7742758886645319	-0.18853047623761227	0.5558722459251333	0.49634366452541956	1.3853222431457415	0.32843622276029194	1.9520252168075636	1.9956141702161432	1.6774192366306369	1.236583568946454	0.0008057194190278491	1.12497412372491	1.8093090430775158	2.2964642870432126	0.572709603318434	2.097504510079631	2.89195332627934	0.7342245043473687	0.691117138261087	2.2221360802678234	0.8973924582226017	1.8749768848781754	1.5601718880358746	2.209194670036729	1.4218926512437866	1.572674811325199	1.6004598108525891	2.602897757033479	0.0	1.6726252739841263	0.875267241488693	1.7278255594764236	1.562402460341442
1.6603123601399863	0.18853467666109433	-0.4102773930227816	0.8370140261767628	-0.15574653796575882	-0.638745528698363	1.5122065993782807	-0.12238358369194378	-0.8948274959896	0.8140467202827371	-0.5529897213186116	-0.19966800355841346	-0.29986731028511393	-0.8166405240294864	0.8067852968173134	1.2893943905944885	0.3797543227006366	0.3033927667708468	-1.4002775331709203	0.8949804956483152	0.4402176220286345	1.3773926139749741	-0.8354152957502843	1.5388331745607422	0.477112786201515	0.46097900963743016	0.6220189293366983	-0.29431817987526526	-0.4703501877488223	0.32695129128847067	0.9647279177472278	-0.35744316891738	1.3166453144898451	1.6560165230304416	0.2887471273107309	-0.7112953621739977	2.3183032933717276	0.9577851104029433	1.5639772151255016	-0.6897453345658769	0.730650316412555	0.028987910459708287	1.4586497964639118	-0.45645470680230454	1.104420347139827	0.0	1.7370651496984317	0.48272351162640303	1.0972388057334508	1.453954199211502
1.764735997794644	-1.2591646524063178	-0.27347833769992225	-0.169057041582151	0.6815808167777642	-0.8916332834708278	0.8009605729016209	-0.16194673791420264	-1.0365137762263466	-0.5677597407420135	-0.1632858846471179	-0.2443826376543952	-0.9059851478059315	-0.6768243667822227	-0.02748171904049711	0.7545679587463613	0.24071076057095753	-0.4107665674135327	-1.5368908647740873	1.3864571641095975	0.5699348054616837	0.5096494838695426	-1.0616123630195087	0.7712363716915552	-0.43280667733387707	-0.3783996652440518	0.31440725981547024	-0.2920529550401545	-1.1488274620939167	-0.6342860641552247	-0.2865200312953836	-0.6526849952842994	-0.021521183250369	0.16330877784239298	-0.1265915060616912	-0.8621485150685781	1.770600948151271	0.7450592628184745	1.6976164704933259	-1.9351784590088017	-0.6816091476173637	-1.2730567881976256	1.611118841642972	-1.3635746439667769	-0.2605572415677032	0.0	1.6765419046569952	0.2836484596823907	0.4151831035329722	1.7815208715784783
1.2860490243264315	-1.4713150771178574	0.12550284596589426	-0.5867754805935851	1.1441475263634788	-0.27236484979662684	-0.22452328641153935	0.8256499620354589	0.06895502591046593	-1.111291329752428	0.13981712854926834	-0.1971564002993527	-0.03320600484648368	-1.1030405964223617	-0.2229457190858929	0.3722224621967594	0.3681320250966269	-0.5357886461793387	-0.8772431111604808	1.5961506903381737	0.791295975540195	-0.5977656414206239	-0.36247375698906514	0.10427319243440306	-0.32284401863930945	-0.2568590663576078	0.18357151375850442	-0.05885775572329992	-0.9560759667665556	-0.45429861440235636	-0.9250840447676456	-0.061299457323292	-0.7955546269224882	-0.3923584210628275	-0.2992781066849771	0.12060620614340675	0.9917937333830745	0.16734603708042683	1.8590720870749708	-1.6840155885271784	-1.275333133602803	-1.8689975627210036	1.511689609617319	-0.7515047072194587	-0.69918161952091	0.0	1.196720974880473	0.6544920427417533	0.11958403946795107	1.7471411273778286
0.6122493290218649	-0.4671314431376656	0.4348743608804267	-0.1482142498028113	0.8337842036337231	0.4617542513598405	-1.0327398749279189	1.9708301123078684	1.2280936114314769	-0.7975284802634721	0.36737340008447295	-0.2893780402026368	0.990080050908531	-1.405113077789484	-0.20268882383571335	0.12194329146773958	0.32740144198824883	0.03484844039243871	-0.18341839931387527	1.1924322450724365	1.06523343249639	-1.0498982713200438	0.6577445730121293	-0.39067548445326167	0.017091303530002867	0.5505580351313657	-0.07993684645202717	0.3282274437803012	-0.5529023483110096	0.427884660195957	-0.9199247620106399	0.6244448647296693	-0.5247128610759021	0.15419432333845484	-0.22949806611582943	1.1811094443564512	0.5644294159122825	-0.4925845358433646	1.3431011633029173	-0.5903054820367979	-1.0955818740594456	-1.7361931049788752	0.7311191810562118	0.4154240902138454	-0.4054794164791896	0.0	0.18329505841724392	1.2837916641627802	0.22094402985413622	0.6554001484252213
0.022852055263702813	0.6471557960109364	0.3476999381183099	0.5721592202807448	0.15447759358256025	0.6298587878886475	-1.2158474049821917	2.2304698649236165	1.3597094713623288	-0.30767658700151135	0.5368531328905887	-0.26546503062301996	0.7719494630121764	-1.0949116157669299	-0.31315319789863394	-0.17318853532468767	-0.03128937627243641	0.6834993855442782	0.1231602530441924	0.3378575642837511	1.3252197328901252	-0.5259154084104489	1.2875361047087308	-0.7344829736221082	-0.3134536749406671	1.1574966796472574	-0.47578934621077845	0.7094084297302081	-0.34616005165656133	1.0975472414519234	-0.5625894556914209	0.5243054197961743	0.209843629514851	0.9556348372498696	-0.03895319813305486	1.4094870890821	0.5882496288871474	-0.7834653536662992	0.13484035586645943	0.29006745389428795	-0.6626126343639216	-1.249424407659032	-0.4074186724237527	0.9712598769415075	-0.16735529432065202	0.0	-0.9137609718470086	1.390018789477306	0.34262013641299227	-0.9950545388761121
-0.47593486455949674	0.8654091070422292	0.01797327931874225	0.935712254293573	-0.23081069663580303	0.30236797683008504	-0.700441368337494	1.3149476649778318	0.48849004011607566	-0.2072561008378365	0.41622911680492325	0.2659960850142652	-0.5562787179081876	-0.3179550102993907	-0.3440117546751499	-0.6576292274015793	-0.29437221647460093	0.8584831074416323	0.21567431828541433	-0.4131813349080841	1.414845771143329	0.4370470015064335	1.2425677371523232	-0.6810914867845006	-1.1698450235411808	0.9653809476975143	-0.5987127875932033	0.8694603398886891	-0.24590226598405762	1.090725113789639	-0.16488061897028677	-0.2818039485265352	0.47429487668020565	1.1385822229772955	0.20895967297133827	0.83617914450756	0.5527272936720231	-0.5405993445268201	-1.0367048195354998	0.3596849217218873	-0.3934536287762757	-0.7388495007038607	-1.1493941970688928	0.6065565396317896	-0.40791550950794253	0.0	-1.3465401416011347	0.48266343969899816	0.11605449193880132	-1.9126382619139046
-0.8775562608342445	0.23413041904567494	-0.08073594209645221	0.9060531371226253	-0.1324267542958295	0.12947968915942068	0.23170843568125424	-0.16354051328307234	-0.4634066955646238	-0.368869948861501	-0.18767944165257733	1.2023449620710607	-1.5386212951648355	0.4711855443026429	0.03247264538420535	-1.2617311579597144	0.0332335198299603	0.6935699834958559	0.3953727483722774	-0.65707619276054	1.2313923373523676	1.010605639457692	0.823061663229812	0.045803758019731966	-1.5194442421019008	0.2456079828111497	-0.13753951337449702	0.7173369305327599	-0.11876549886265428	0.6898391329540938	0.10557880723010354	-0.8525296526277435	0.004319292295723492	0.6415027322359879	0.5851906590976129	0.17387758936489228	-0.025915191701234786	-0.07654334269904006	-1.5490615107397254	-0.22768973526027347	-0.36466837729635226	-0.23767244753345093	-1.1935793703440696	-0.10408003120587657	-0.7426270938106623	0.0	-0.8249260166961537	-0.9932421561739615	-0.4807988348804845	-1.5083833246543306
-0.9352205023355492	-0.37011325566924136	0.2827499178052652	0.8881681408635661	0.04577678348471359	0.5262648328427916	1.1166828834514089	-1.3113159799694225	-0.6699329690886384	-0.2387479470308704	-0.9184148876998902	1.8662608017563305	-1.0794066743055852	0.9721179470245944	0.6118104653795546	-1.679301773892962	0.8767517482409719	0.7567222821602362	0.6014258340808657	-0.5271138192354246	0.8903314866889779	0.8515659937322656	0.5487021105403022	1.184707537567479	-0.6822867017178702	-0.24764489482220353	0.6210122132653282	0.39727292587564356	-0.10807380205078589	0.4158856106634266	0.21987397789813373	-0.49982083383392745	-0.5821477070471943	0.08809665949393619	1.1637906134234932	-0.06148036570416958	-0.9282192118278894	0.14937505813600818	-1.5033308223972142	-0.8748785777405615	-0.4515260529111108	0.37027920422204313	-0.9881371987416733	-0.4758468101031888	-0.5208361076635803	0.0	0.08684523749388157	-1.8569994513650945	-1.1316733382352455	-0.6171244082772919
-0.3876396664250394	-0.2685085109404142	0.7813028330318227	1.105093649090798	-0.15505587104990365	1.1549277776777298	1.5841896542825584	-1.6461013773092559	-0.10653433976951121	0.40667231990118596	-0.9791204615504201	1.6494583825797071	0.393405111919415	1.0911374191439334	0.7754770320460931	-1.5803593827314493	1.5874377731960088	1.2983738567246232	0.5187791996941715	-0.47229566574816995	0.6241264372242035	0.29100030249746556	0.6036180917437679	1.916589618842808	0.8364633992593529	-0.1721357914812361	0.9733775830715797	0.13850226214027703	-0.35016323826359386	0.41540696778560254	0.22843735273525598	0.41353409681572506	-0.5537641422822103	-0.005408576469695444	1.8119187149382707	-0.005358250740495817	-1.3620249753543312	0.03463995310775726	-1.378167735375429	-1.048006661234458	-0.5073535184141703	1.0140728391233984	-1.0719356028831222	-0.3562587790780344	0.31709269470379214	0.0	0.47133995065348394	-1.2322269859585218	-1.4506201817559723	-0.4736070239581575
0.5888605679028315	0.3478525146181089	0.865551173850167	1.3528517433631362	-0.7237510758113751	1.3065550841204994	1.5663728739711555	-1.2926481954303648	0.6021243309136325	1.1181737772099662	0.01674755184218289	0.6596992504933065	1.550458076565663	0.7817613351674081	0.275883161090738	-0.9247247491772651	1.6106782045889398	1.93811699938843	0.0835167122191445	-0.6976922295468723	0.49822407476905284	-0.1317346623099575	0.6516639405952002	1.6357481137012375	1.8608819815926412	0.0527555495440444	0.5444063451916574	-0.01012336595769419	-0.5938388131912479	0.4208656378607815	0.22056000498700942	0.9261642724445122	0.09688523526925358	0.24854174242256913	2.174144158134982	-0.05502487186361164	-0.817164381305085	-0.06968323981422712	-1.290848231236456	-0.6085260915147639	-0.4117784675267738	1.3392151174878713	-1.3449550656396392	-0.07408600300200105	1.0917133675459791	0.0	-0.03064369367269159	0.5199644331165783	-1.2368739766086707	-1.1772037506475774
1.3411004421777792	0.7488967234732705	0.39406494973961687	1.3502322461400864	-1.2358130053308898	0.732156335918409	1.2880281109847351	-0.7038135772237243	0.8526367503183452	1.2600279527818794	1.425144069343001	-0.3825722154554176	1.6586318319736693	0.11139119849460599	-0.36622572519014224	-0.07167686752729609	1.0426114775975532	2.130773440681241	-0.32162469743382993	-0.9503408036978027	0.3373356905535717	-0.173204378413651	0.238754030828385	0.6548626965832017	1.744684385468018	-0.16746877341244748	-0.26793448062655695	-0.2200250744294377	-0.40450104938994536	0.20160997159989444	0.27752871506015797	0.6155320089452132	0.6713839047722179	0.35285081782845007	1.9584138058077454	-0.2533773439433602	0.3131610400862744	0.2049710299717108	-0.8965364802568214	0.16645204479924172	-0.1017074336742368	1.0358109458827682	-1.2265008320570745	0.04587756590779485	1.1293125577549916	0.0	-0.8971155988066849	2.0027987619733154	-0.566892370800498	-1.5772183101127686
1.300656328334669	0.5199974633055756	-0.1714399720017107	1.1125228442949147	-1.3434097331947676	-0.0632237857822569	1.0469236341724133	-0.2830097398986962	0.5518344316832008	0.7579393582264011	2.0740704946384603	-0.8779042935808865	1.1400900277704595	-0.5442076545272445	-0.4425777304657707	0.4896774484530929	0.4540045172564931	1.7787090664492406	-0.2715079638534473	-0.8964702388544232	0.003425052499301514	0.06373508525734826	-0.6382547711421935	-0.069345964989256	0.8922312198140921	-0.8150996391192227	-0.715697580577402	-0.6175657091798488	0.22620408110397572	-0.11866865814258534	0.3980959157954946	0.06751677656052704	0.5622613223467212	0.04162955109677906	1.266357187185263	-0.25388242235613734	1.0610710968460695	0.77209804189656	-0.030142928383433215	0.8193076798302985	0.33905715812482856	0.26826402822938256	-0.4826280615262263	4.616531728200763e-06	0.5256770035462572	0.0	-1.3291320769588488	2.0573034812268527	0.24715937602094484	-0.7528954791132202
0.5656165086768302	-0.02365130641179014	-0.2569917928056001	0.8565054950607811	-1.095084378723394	-0.4169692808765462	0.9788914656522407	-0.17763316194678758	0.07727979015227034	0.21004902783235024	1.455704298371271	-0.8715684119561665	0.7243102306543887	-0.6503779688107737	0.07735464957694117	0.5690811980268793	0.24567601856355345	1.2351438796462888	0.18753261847171337	-0.576457769430727	-0.34477681976066876	0.39469519585940843	-1.4457915159538204	0.05424404022818178	0.1449617573294926	-1.2392539884506777	-0.5271938933994907	-1.0476458301507778	0.7115873981011617	-0.24024174049149546	0.4591657516300877	0.15630795145236245	-0.08606815322084091	-0.4426069995226348	0.5737710883273441	0.14123335865641343	0.8106737082837884	1.1276997307252785	0.8354082938741724	1.0265401944366592	0.6710639405732914	-0.3292826831118195	0.37172806864629526	-0.0017248006784218444	0.026649585625368434	0.0	-1.0669059832013272	0.8500049963817489	0.7920921851932567	0.7550518202566585
-0.1768773126161857	-0.24666594079767212	0.1907224378046425	0.6649587343851957	-0.7678298803221317	-0.28357662297617947	1.0133925839879907	-0.2707759175728298	-0.11235528157218691	0.19959464640539298	0.25226323176577503	-0.8144471934794795	0.4752123799005354	-0.029329647311005763	0.502565539986892	0.4088465723009683	0.30006477660230874	0.7815081179099014	0.5590563831886188	-0.325125750876367	-0.413302862970256	0.7097485613925113	-1.650139224921289	0.6690243037912611	-0.12475525345785314	-0.9312690551801699	-0.16986010138555463	-1.2052047984902585	0.4878038384680428	-0.07674715185508323	0.29303046586166315	1.0205271924603336	-0.5476573212016894	-0.6370626465631435	0.3072108904526076	0.6227522540523958	-0.16593489702336478	0.8615265802611111	1.0067679214074514	0.771502305511246	0.6854909935860521	-0.21270365384183765	0.6343498280940549	0.16825081039990952	0.1637004913047244	0.0	-0.5203861933243734	-0.3777263534202481	0.7880825789951248	1.513015379124745
-0.3290200832565458	0.09294142509344096	0.6597175008759024	0.4419750521281342	-0.49850754925876994	-0.25072834371639086	1.0217591447932861	-0.31074770133443697	0.16249731304120288	0.6077879079827465	-0.4279494014865281	-0.9252855699538155	-0.06365648784152184	0.8727357768686347	0.2789867947663329	0.34955754392402505	0.25482240143896545	0.334441385014582	0.44572639946875636	-0.2628409242809967	-0.192693867409764	0.9126011152067874	-1.2920325551232101	0.96590862330616	-0.20516098449607495	-0.16049783369964235	-0.2525479829770153	-1.006438423895639	-0.28139296927338553	0.14936263051494988	-0.14732306241771592	1.9248768421229963	-0.27694486207633806	-0.3201732751697424	0.44690072607299175	0.6944009419249084	-1.0621916711188746	0.07939470185364263	0.38861892809545445	0.26337075252776837	0.42216514021898444	0.500717816086771	0.23730219107670575	0.41673400643305514	0.6600781550486565	0.0	-0.18512222389031088	-0.6228886397937934	0.3307896692100978	0.869753348224333
0.08025989461994701	0.6061811057210351	0.6782457432641932	0.1872208142674653	-0.1838469744788087	-0.763280298527407	0.9579379444715851	-0.11915203047652603	0.7057029696170928	0.7539455953211791	-0.19959221235153116	-0.9504733071442181	-0.9690987867141004	1.4022005794803998	-0.3240115051968108	0.4038084319441044	-0.028294343747825704	-0.23650123466899095	-0.020795092321965514	-0.07178310108935199	-0.06023298167737922	0.8847525949034336	-0.9290668026012964	0.6043363470643855	-0.4862927877762515	0.29958774631156304	-0.7977706461992967	-0.718035057624009	-0.8079699952873323	0.19514874977083416	-0.686782366041513	2.0999927499947604	0.5584023175896407	0.32444173228341905	0.6092272851073564	0.2732129121411559	-1.3098308283408182	-0.6976909377897698	-0.33103147812954214	-0.2755007482581552	0.14584348099808106	1.1205474265093742	-0.19531924482941926	0.5390856623791362	0.793405117232515	0.0	-0.12555739755073692	-0.04791763230039623	-0.10536281483265167	-0.3182338825799599
0.543002663382915	0.7251730224241847	0.3629036058859278	0.09385115315262313	0.2791752307908541	-1.4845388855568327	0.8295496991504351	0.24194785692990484	1.11091035432777	0.21494633686281042	0.377358420068227	-0.5765921762896391	-1.627923752478266	1.3694432809819042	-0.5688259646526252	0.2679818327690379	-0.36590097982863756	-0.6964264500624832	-0.36253131761819823	0.5637539616644149	-0.3512113170030719	0.6018450449599998	-0.9830361487892705	-0.03842952783874497	-0.9334096321045099	0.04095554860404134	-1.2414703816523065	-0.6268773042030847	-0.5245025828357158	0.07884162389497239	-1.0197393409243993	1.526172862263458	1.2645625828906455	0.9024521190784924	0.5160410938695923	-0.20739508602662604	-0.9675660736558952	-1.0050876820205132	-0.39630552293635785	-0.7140882966500229	0.07765832866437497	1.1190682025588765	-0.0980477440873709	0.4136200801340945	0.2613750350348522	0.0	-0.09326075397163724	0.4482862553514166	-0.04715173540131515	-0.754137128029524
0.6417331072049053	0.33087758411622126	0.24342242383884594	0.2323552347382389	0.769300607671544	-1.5903216175659411	0.5748894824265255	0.5022779078688739	1.0409404286123103	-0.6497919303893046	0.6136831190011638	0.0655992399817951	-1.4825511167105303	1.1623289630301608	-0.20194686597135258	-0.20697754003319582	-0.5496930177849343	-0.6305409677503562	-0.3067326838205064	1.374818224561551	-0.9060978314627602	0.20701551385779557	-1.2348326283836069	-0.46674894910532394	-1.1621396112757778	-0.5295376545083944	-1.1128597930348627	-0.6365417448483889	0.3098906734833194	0.007125865308626632	-0.9474230547605175	0.7891941253917137	1.256000199682815	1.0825819986514968	0.27703046420679056	-0.34704242174174216	-0.47668456204199466	-0.776518725685659	0.22789843452905686	-0.939174495925707	0.19136907825769758	0.7156943665153677	0.42175196493922895	0.09679574431203054	-0.48447641254460727	0.0	0.022483485436366805	0.38593561259727144	0.475070325699017	-0.19109848746256208
0.3621253144508617	-0.10896291737521609	0.548444458734445	0.26845499830614733	1.0271940138264668	-0.7039602897461993	0.06175046884644626	0.42583664743093147	0.43865504092092344	-1.1037812320777172	0.42454463062557246	0.46218667238986594	-0.8197105013205851	1.1672639097194757	0.1995647790365037	-0.6704602670009161	-0.5930327898107723	-0.08251809557198984	-0.0504924736980133	1.5990244748748261	-1.2070653041934603	-0.1300377796002066	-1.0714167256946292	-0.6467276185274333	-0.9051041937391839	-0.6792833592146081	-0.5486137272522651	-0.34456317329315517	0.9346069368372243	0.06752817474362861	-0.556057969978592	0.30013789579246175	0.5062146226809107	0.7291823131917676	0.13586536946012598	-0.2954268988799601	-0.20558132129025972	-0.28479531758454457	0.8772118400455546	-0.7961288460790663	0.3075965003744608	0.5933930828814089	0.8131593454517205	-0.23461915832323238	-0.8075393010915223	0.0	0.07873006361278773	0.15147679784121967	0.8362192211934539	0.45394414352069373
-0.09927299941579343	-0.03318134174923678	0.8210343226635828	-0.2542487157685351	0.9264317654180249	0.5842278637786227	-0.7269151221151285	0.03743077430269119	-0.4540329707427785	-0.8860647188859262	0.14419175720364402	0.28323068378623123	-0.5007345726116974	1.2470127952084769	-0.06277487353344424	-0.5561019027504915	-0.640887734441232	0.24325348481900422	0.031054561532753648	0.7863036944117556	-0.9946212513877107	-0.3891310815093629	-0.23472481543749502	-0.8525270486246194	-0.30214439390112585	-0.20747001811881413	-0.06291535918445308	0.4038511967927923	0.9179351471166948	0.09315101461539653	-0.16431532740517538	-0.11436825784462647	-0.5125236525933637	-0.08263161918085143	0.03602073219744424	-0.5604052514508586	-0.25442368356523243	0.14633377593199304	0.9175558329752976	-0.22533434968307967	0.3408620098580014	1.0160869576701483	0.777789963853361	-0.4304044024648057	-0.6372310731571591	0.0	0.00598564547125588	0.2644778658294118	0.3675664441755729	0.3635258281589907
-0.6306041095734469	0.593836737134203	0.403581491165452	-1.2863617641599583	0.5878366129013334	1.2200304354941205	-1.5270057444198195	-0.4111005329200436	-1.2629283465540004	-0.48321773120558215	-0.10909248285314808	-0.23606586046166741	-0.9258289441223178	0.9452971242440835	-0.9077820287632908	0.2591597466187349	-0.7336681424208746	-0.32572283264274277	-0.1688136683776813	-0.5763863647345745	-0.6081569989086972	-0.6269398101934957	0.7715689753040559	-1.1141748172690356	0.22991147514273996	0.3112025488806189	0.0703620388593021	1.1361598433458013	0.515844748625689	-0.12602201004738386	-0.07277803307537149	-0.7932128783753591	-1.2232074269819007	-1.0756044457105505	-0.3581490002630499	-1.3033343936533182	-0.546282609295095	0.34846781255543097	0.3230644788924041	0.5356138088246298	0.37478038015555665	1.3958511054089882	0.5424639456516874	-0.4888339903040817	-0.4886808013355492	0.0	0.029285661575737098	0.5133274831680851	-0.9062647365405343	-0.20743221733844897
-1.1758192182114624	1.1801946173681754	-0.6997920266908148	-2.1145474077271134	0.22966163802838419	0.6871658524024542	-1.898849411767807	-0.6955640450683863	-1.7034674604674263	-0.5003483545490212	-0.5265310293767967	-0.5721163461685472	-1.5398090933931896	0.14427587220908633	-1.4854416239541008	1.2057901004539386	-0.7622515218405044	-1.5534264938109974	-0.42133519683742415	-1.42058490404216	-0.595776915069443	-0.745235780194072	1.106043855953858	-1.1057670536161694	0.3447649759366599	0.17075478056721893	0.05229016783320049	1.0985964352456172	0.23083398040369615	-0.5525970738097443	-0.3257353949734467	-1.5974522277680907	-1.3110370347705769	-1.8345166478769097	-1.13323896415203	-1.991497466225352	-0.9407685513752302	0.3341819442345478	-0.43591636179226023	1.0080495466116497	0.4914712161229048	0.923371447946062	0.45825768664453953	-0.5487325258451918	-0.7554100447667349	0.0	0.3908237520645178	0.1645889348851126	-2.120445564709356	-0.39677906356954107
-1.5129764252913278	1.0594357427831242	-1.6146983523341676	-2.027186603643801	-0.018531858733176896	-0.5337606339264032	-1.5805218789095974	-0.795981747502619	-1.7063259911406825	-0.9097682814905979	-1.0782900929743129	-0.5196835356308451	-1.5003744398962908	-0.6743478830399944	-1.098476557635357	1.5539380417852675	-0.6419378937969384	-2.3512370554892326	-0.48828108648863655	-1.135203086938161	-1.0489267255396024	-0.5062504295493941	0.42707347471599894	-0.6395866270106937	0.032639788073330255	-0.6525621129937763	0.19973991798697485	0.06210954223571089	0.21289301422933396	-0.900684859319993	-0.6780238277199022	-1.9084161280074654	-0.8674423501769507	-2.0052002139268903	-1.7877497653673322	-1.9035339419664532	-1.2468698472667277	0.2380432290628367	-0.8855322274406677	0.8600345176919159	0.6122596847690562	-0.38600866649224524	0.5442891362760444	-0.7331270200956904	-1.1687265775013123	0.0	0.9229368596961867	-0.9682651851669097	-2.2741088126752644	0.104435991356803
-1.298060813454531	0.17322400248245107	-1.410037102864314	-1.1177002325862941	-0.11764710021778532	-1.460929934190357	-0.7648615352763181	-0.8015148808439159	-1.3915425053334667	-1.0939479689866423	-1.2643991907975078	-0.39219430529293803	-0.6621317116549329	-0.8987701878808142	0.03966149530723273	1.1679003633753537	-0.4412576164393669	-1.8734892472792029	-0.37518629959840866	-0.17537367697539039	-1.478011072118915	0.09501141367068063	-0.7213391354418072	-0.052229691580884134	-0.3486020860733579	-1.4101577009769952	0.5285992830708127	-1.2822882475104354	0.23114406057823797	-0.9388956764242441	-0.7783973262438868	-1.3163389811835342	-0.30936458416427476	-1.5462374898197286	-1.6620249753068281	-0.9689448796875116	-1.2493925617114061	0.23443097001679114	-0.8304377143038236	0.2586309871593345	0.5733063780709509	-1.488027168477663	0.5644411593271735	-0.9739065641675585	-1.0960053629056565	0.0	1.1033032909757907	-2.0001371894268334	-1.158543373335917	0.7205230642616672
-0.45653937556201246	-0.8060800152839841	-0.11585202536561315	-0.2563086185574449	-0.01687945101781388	-1.4762993832540297	-0.003386930641767791	-0.7044230714544186	-0.9523157545489412	-0.6120208735305668	-0.68158941711545	-0.5616723739663411	0.32228140528649124	-0.42278675286589	1.0501249061932518	0.6078042753106883	-0.3004278795579094	-0.47882111675559186	-0.20271995297111844	0.42342056934181904	-1.3806832074072792	0.5812672836147633	-1.3667908533463728	0.10805382945057143	-0.3148759736531969	-1.316295736778462	0.8018950578432376	-1.8480265866073	0.1330557196157171	-0.7389066070328942	-0.41796849829235927	-0.1831898912131502	-0.12491062248739897	-0.7950307719670469	-0.7524575760688715	0.036274698626119935	-0.8362088422654066	0.41009988041877654	-0.30560406339221946	-0.2362434816956537	0.32685961958605364	-1.3286642026026525	0.43584965787630975	-1.0191715454602683	-0.3140484767163123	0.0	0.6207239489586641	-1.8027087619862603	0.410949308916679	0.7999948361301877
0.5583767747070796	-1.071841070529194	1.2054009538923933	-0.19110712970664148	0.3221722616434262	-0.7114766638656059	0.21110440503666972	-0.38941707540127807	-0.5481268938448131	0.2597793327446193	0.292982236131068	-0.8912254353067959	0.8237042493162022	0.2626496488860443	1.2930404820299406	0.4479094068090129	-0.27094079663952675	0.5703966715596335	0.06364382120726875	0.08713214998275112	-0.8056117745649186	0.3553489712902367	-0.9537806724856612	-0.263970183475928	0.31696716644644946	-0.3443132516825114	0.8944908321054752	-1.1320886929277736	0.10056696432137717	-0.5690111406112311	0.3221541534048172	0.6111487749363994	-0.5328288513645224	-0.2232021199184231	0.09768543469617419	0.24121604578526076	-0.11838009415558051	0.6446073142664108	0.4929942939745538	-0.18528584646800805	-0.006566814501185798	-0.02840663394737207	0.33906933782013826	-0.6806920708594069	0.6762468241817676	0.0	-0.22533490572553	-0.30862068497751355	1.3042999881779667	0.3937528281481625
1.0673778498402848	-0.43338008945148915	1.4922834096044313	-0.7850871555971382	0.7627654825244424	0.26326052582186715	-0.1778744058837197	0.14278100374844135	-0.26364717345781896	0.8509401358213431	0.7294567406313347	-0.7808684252602053	0.896036081269411	0.54442699139845	0.9014735667971726	0.6199074482578262	-0.2844974684134244	0.387800612015581	0.5857448347210951	-0.8073841075067235	-0.2512899324197108	-0.595161081009911	0.21364831638331294	-0.6771047090720228	1.1363512398045514	0.7236126925628459	0.9312111010567575	0.32291873623146566	0.3582068295251586	-0.5538770860987404	1.0934736067853892	0.4918390367072494	-1.2623614118737232	-0.0693967543030485	0.014090067013243897	-0.39266955057326	0.60487060415942	0.6587620374577471	1.1704412027985172	0.330443905341052	-0.2912496547942225	1.1302228951789668	0.3806959957595556	-0.1029131971860038	1.1575203504791678	0.0	-0.8156002781419942	1.2615652367761208	1.0281318620772508	0.011298085908074861
0.7855226854869093	0.5191457023826451	0.733683888220367	-1.2515981080907406	0.9515992496097817	0.9661086676230195	-0.7737733062914868	0.6218960016798678	-0.12456580366551782	0.8414222339386627	0.16870065381415825	0.1501704024649643	1.0078612304980274	0.17642671378778058	0.4578631778104058	0.5657364609661828	-0.25681355387215254	-0.6833818460806964	1.3101323819937187	-1.4299049123865966	-0.07966240716244746	-1.5141931067100596	1.2834034064473736	-0.6094259431746971	1.375951359939853	1.0332891422026351	1.028321846859299	1.4301442332535028	0.764778763600333	-0.5101129073149664	1.4513035976620219	-0.30110217918651755	-1.6952887978660516	-0.1937518597705807	-0.9337957525106925	-0.9945627098220732	1.0197710598597616	0.27300456194095063	1.237848650957269	0.833990868891944	-0.5090177245258142	0.9876039510605376	0.3327431521830605	0.267136581264472	0.9125435025223686	0.0	-0.8642081237811102	1.58929669184505	0.0223513087449636	-0.17464314658418614
0.08354440375197335	0.989108725882552	-0.1105820669157947	-1.0715458145451209	0.5717393398951912	1.234140098064603	-1.0646282394011504	0.6882998442243211	-0.12103503729046029	0.5138015082209685	-0.7976958682377159	1.4954121871164456	1.3222257666929935	-0.6072698395898397	0.3214853026710365	-0.002887320995946167	-0.16745066075851034	-1.5400207729986406	1.7872057693427537	-1.3404299873465415	-0.1753051452403638	-1.5985968389072094	1.5781986791290317	-0.10246463608886189	0.6455038123633358	0.45605904575001627	1.0481109723692377	1.502327306494024	0.8862392568588356	-0.1762026652612477	1.1069597583809927	-1.0246898603089116	-1.3618808060242542	-0.2866154311807787	-1.7570553115509144	-0.6948115722869813	0.9695889648621868	-0.3582535756268084	0.5011373262627146	0.9353611622582636	-0.6958659319300428	-0.3057291056227247	-0.1125094845600868	0.0686029926678271	0.34246478741452535	0.0	-0.6487514420086528	0.5582282306490602	-0.8709794520773096	-0.4998644334480332
-0.4055867238249252	0.6934466775013368	-0.20958032348338473	-0.5040868145148751	-0.3164638498104915	1.1234371706766813	-0.8207296328282491	0.2657444778642163	-0.195522849086725	0.2890094136837788	-1.1647530742318055	2.301268681424712	1.5102495178783077	-1.2721801106115591	0.3751580207960048	-0.6886917510568925	-0.03753233716551686	-1.4922268855097107	1.5126000655427394	-0.7811026941364586	-0.18729728699811216	-0.8911231492342916	1.0936159729440424	0.32310264781525266	-0.5207867100372455	-0.31003612779633266	0.7562694071748605	0.7437094546568875	0.5049010777084331	0.4087234956185551	0.1470177107283475	-1.1750066783248105	-0.3967144807777912	-0.19826725122345198	-1.617520332296636	0.4201985303170121	0.5341359573888298	-0.8262013410929081	-0.6215758687236551	0.6442057716708451	-0.804033092780736	-1.490023688457519	-0.8630270619827175	-0.5718289998276544	-0.0557985287724849	0.0	-0.5691813063691897	-0.7438512502052413	-1.1300549946926803	-1.1376618749431868
-0.3812922998602685	0.018919945227223647	0.27045604666823814	-0.15798042468994647	-1.2349375519924808	0.76396776916655	-0.2456190013280083	-0.2907482213102134	-0.21122140463426883	0.23221238919472656	-0.6202565471859394	1.9433520532229718	1.2742521707448207	-1.2635545467221658	0.3261326110713012	-0.8638096728015374	0.11219544039266019	-0.8098399332860287	0.5049683414696988	-0.252909691398382	0.05202481555655347	-0.2579995963083262	0.4080994865771254	0.278965014901453	-1.0223893010835614	-0.41371145136817605	0.19161885655773145	-0.06783652457531386	-0.07558256791319412	0.8295415289567397	-0.9390867401126736	-0.8693704054540781	0.5160105726288532	-0.04356193979332227	-0.7356277991006471	1.3404178776413223	0.009345488962073456	-0.829532908932313	-1.3269239331813545	0.23709943331950678	-0.7232484929457837	-1.535349542230387	-1.3827640513117374	-1.0672238259493383	-0.16509397451909202	0.0	-0.6315582239748574	-1.2176720038289919	-0.7916915340538914	-1.6024989137763597
-0.028648196433607807	-0.4670221726433437	0.48617843981894604	-0.23636379484920209	-1.6470453269004424	0.32121789583662524	0.2074494896300495	-0.480544242597843	0.01579772616379203	0.1602216327642634	0.2194774636762318	0.7424310870882402	0.7929187240385431	-0.366071548661935	0.06909154570236285	-0.441689002928976	0.24447899191014183	-0.18149761573336018	-0.5574172910228401	0.015369075260244376	0.4503921746692908	-0.37209608739446715	0.1489049100949922	-0.1110347948325864	-0.28043615168418584	0.34158048926077866	-0.2758666049942459	-0.2850517731117572	-0.34497029025392534	0.6674314405449494	-1.522237665008263	-0.5577450624906634	0.7373875081701774	-0.002270826371191611	-0.08458824786715625	1.1584281303826045	-0.23069394254600378	-0.44565878219774857	-1.1045321116131634	-0.07871689700482425	-0.45622805712881426	-0.63593839980231	-1.2256855090825136	-0.8759826113782624	-0.1634210159614367	0.0	-0.5165936481171511	-0.7576232228908842	-0.17355355711495554	-1.2408977219658854
0.3307586151384312	-0.5692050745945587	-0.010709114408299244	-0.38318941728252726	-1.3756015287053291	-0.029820349100829615	0.19523551468764863	-0.11593631959319299	0.5663551352788214	0.09057052560543823	0.652870575905236	-0.337769253743499	0.46687083696232734	0.9643435405200933	-0.28781016325588465	-0.011267240867058473	0.2816466948753523	0.08894499854643073	-0.9125977548235958	0.13976662646759927	0.8761956708697505	-0.8649327020988171	0.47967380011373845	-0.45347491232489834	1.0546615681710514	1.3027571613881745	-0.33851379739703114	0.16944299790176953	-0.1738708648605877	-0.040862293454863724	-1.2688265490077715	-0.4876529965068192	0.268909185743077	-0.07599306726091712	-0.2537033186660153	0.03739850339487921	0.011698172715212889	-0.023203826498663073	-0.19245412308587911	-0.30726162011934244	-0.193078560073799	0.15644617566599867	-0.5447889842509495	-0.024419808223878858	-0.13309983718385984	0.0	-0.10511732530744787	-0.08150485705857208	0.4515927718764781	-0.14668542767825307
0.5666086645165634	-0.5223735606124856	-0.7390919834072096	-0.2304453119209495	-0.6753124439955175	-0.19546547844878093	-0.25051821611788083	0.5044793837103958	1.252571921633298	0.2909634166327013	0.6671054523558901	-0.6046632056484417	0.34509047421702643	1.7044734935867187	-0.6108954938748553	-0.15534150142700037	0.1563320117270271	0.19105832936043168	-0.468856603549478	0.2758866092509981	1.2533708206881566	-0.7184822218669104	1.0156363637918953	-0.5560134273822964	1.6526381879684158	1.5620657643690552	-0.13016786895551397	0.8817282988199625	0.02333453465527347	-0.7590362170630254	-0.4129837610859996	-0.5200121294483961	-0.25707436602746875	-0.08938604785653947	-0.8379229040263967	-0.8975852972878696	0.549486431008027	0.1586402166426067	0.6774128344298156	-0.5320204145101572	-0.13550485658435912	0.11856616907858177	0.03747397093681256	0.8867061699707238	0.04161894675442354	0.0	0.27420051715730714	0.18403446841062235	0.9171534433570484	0.7374327752689438
0.6686532873530345	-0.6108259561143895	-0.9002758174525471	0.11691859274318345	0.06111608866864855	-0.2161784437596997	-0.7532144355995997	0.8774926448542028	1.6587482966776754	0.7896164446788277	0.69474126528178	-0.21674961656298242	0.057080502927633	1.0426526157059608	-0.8171608922302083	-0.7680561816184754	-0.10211748352741039	0.2993112525191897	0.07840626451601708	0.41295342384354955	1.4238824429865313	0.4737052543010572	1.2074716697315675	-0.5420697850226639	0.8400870409530019	0.7987237375546871	-0.10101274746399276	1.3263682884895607	-0.24009688437839566	-0.9166973819488113	0.41346231205096495	-0.40833918538464614	-0.20888920966244443	0.08216365196548732	-1.0268925922573882	-0.6592415043728875	0.9152369847670406	0.0764743019794957	0.953076622166357	-0.7545046755661807	-0.2601523995759683	-0.5004647274520463	0.06565741254065625	1.2307956988670108	0.3708902590971261	0.0	0.2425863187716992	0.041270932427293135	1.1015750098886623	0.5972123458581333
0.5213788891148984	-0.8602448738671483	-0.3637535089821083	0.2579878371372207	0.6166452722571029	-0.17933298220474614	-0.9008955294916163	0.7526979700190869	1.4670315712758775	1.063219412136215	0.8339268610194448	0.13384071916630913	-0.6276137279629264	-0.7272753208938532	-0.8070548122279217	-1.178684806371045	-0.3599124045567885	0.2889272633209382	-0.04445674038138775	0.4863890661852027	1.135649157294975	1.8465984934100912	0.8380108079379736	-0.5687473452847336	-0.7061163520183895	-0.40072604715182963	-0.5054341665585529	1.2195728839576971	-0.9427055204977173	-0.4363665017196641	0.698083950405044	-0.13760739188764218	0.4259496017633713	0.3478190719929272	-0.5886492339852555	0.6216853934577742	0.7995198515730185	-0.14753946256770803	0.6396156807709503	-0.8923508074936294	-0.3225095865573325	-0.9637397268734496	-0.314239045212943	0.9290152649743955	0.5363512004618151	0.0	-0.08442543071591287	-0.15192757681418234	0.9872178926505895	-0.3178346743369782
-0.015850914501424843	-1.1107617996022923	0.16739012737592343	0.04966369182867641	0.9934370701516246	-0.09707308909625484	-0.5862475112729548	0.33804395656691283	0.7983153758487472	0.4987035877175676	0.6959272986245963	0.026421180348482065	-1.3699001527780423	-2.2311940956321705	-0.4889926952489574	-0.9137591358975894	-0.4680659926041551	0.055972570588062376	-0.8580939579387976	0.5591044105212988	0.3620975864557738	2.058065159734674	0.17672687629836034	-0.5878082681207242	-1.6942418632366236	-1.04152684656839	-1.0975423587087758	0.6703104913267321	-1.5162910143607755	0.21492994377168462	0.45685926579485936	0.06950837381371588	1.0707993349462357	0.5057841870825064	-0.023149627491652267	1.825644250589008	0.4070482343576849	-0.4147871439370541	0.08403964660263791	-0.8650508099760151	-0.12066259738978449	-0.9223531073447535	-0.5665171357924959	0.4793373243885896	0.14903798554631426	0.0	-0.14355589361929366	-0.20280465943097195	0.7629063597078133	-0.934793179661367
-0.7653335713328399	-1.2634298317115797	-0.009531282118610377	-0.18531035656822564	1.2440799773093276	0.06471828544937543	-0.07474714704555083	0.08636054091070898	0.1570536816862784	-0.8095596847527532	0.07063039034437332	-0.2914055128176121	-1.5806026147110905	-2.2269272801535154	0.03890870489791433	-0.19631820833871522	-0.34354239264491887	-0.1266614027766655	-1.5581236587387248	0.7614309281581727	-0.4307626796753857	0.7221626299878352	-0.33645534702581054	-0.42551323604184216	-1.5657209845981275	-0.5952703619999306	-1.3844334954893125	0.08511296027668666	-1.399145041002845	0.5047260714342939	0.1446678136835394	0.03733685685370374	1.192304583638027	0.4890989281894613	0.2100490764036033	1.9372138568337482	0.26290593616094243	-0.6432078661547965	-0.4397888604625789	-0.6284146806065853	0.28133571909975563	-0.6484693968197602	-0.33797911097337524	0.4225868434658835	-0.7654447660528212	0.0	0.41976542765843977	-0.1996863439344419	0.7042147797978744	-0.5192331979928294
-1.1748219768440344	-1.3371410567061515	-0.7797938161182931	-0.01835289025787979	1.3401836723014269	0.23516746289059576	0.2718269548822444	0.27531395832287964	-0.06747369173814885	-1.9529110896377058	-0.621462490084705	-0.29740510641997503	-1.1286157304570514	-0.8753519325155665	0.4149337093311462	0.34934680279395686	0.024217672166836405	0.13842235661204216	-1.317802223563101	1.049203216846084	-0.5717895382207393	-1.0976318502138118	-0.5306556959318731	0.004722612942445274	-0.9492705360166415	0.5344608940251896	-1.1364493219002767	-0.14222631111199388	-0.5991370601318267	0.3494611957183526	0.16328327591444058	-0.14243724925004486	0.8538430127217123	0.4455034394932903	0.29657990448911337	0.9885794252960545	0.580481051333846	-0.6932266529586398	-0.8512724573276235	-0.18192362656283476	0.6198176286258683	-0.5212692395532916	0.22016071589138977	0.8005225179997183	-1.6575394404000976	0.0	1.2514151822070267	-0.2600739368051816	0.8486315231730827	0.5614148811410674
-0.8299507296948461	-1.3173790497327504	-1.3664537869449545	0.639379641641183	1.1918077799055746	0.21276040341304595	0.34744080173389447	0.75251652308667	-0.03395591841987972	-2.0762375752986113	-0.8322743282125616	0.13712910542252776	-0.5447596140306857	0.3708935156644359	0.271956908596147	0.365463754417424	0.576450649167006	0.775143178795951	-0.1626059305587877	1.1218209462933908	0.1383667299007376	-1.8780069571490159	-0.5917482214683214	0.6382922313196261	-0.7755258594846235	1.3658338684129934	-0.587529992725825	0.02237223534077048	0.3025817646740959	0.1392819058795964	0.47703232032602894	-0.18900937445451432	0.6114834411286474	0.543290967268413	0.6986631133339569	-0.06735182255928751	0.9093870837114287	-0.4754666990582282	-1.1000039433298119	0.36145884050531296	0.6910914953549289	-0.5473283286135882	0.6322916695705806	1.1570133681795538	-1.9052006500015806	0.0	1.575984910968502	-0.3614639863194097	0.8604809078786351	1.2805535821825336
-0.022841686870347	-1.0930706241583332	-1.2215351437257267	1.5019485751017507	0.7289574287573427	-0.11908651481760614	0.36198375993453086	1.060750445035491	-0.2590642271359372	-1.2787971082998022	-0.6618211767334942	0.5831728996458909	-0.4367538070874962	0.2793274240817321	-0.37102739578025457	0.02113018343048903	1.136200752098952	1.1566225993197579	0.984758377806032	0.6772640872314338	1.133778415638026	-1.0382303031495188	-0.7261433123646027	1.323028766037779	-1.1578161126186257	1.1818812113779993	-0.15383413847447167	0.18187667807374872	0.6852075264375218	0.2728125140668073	0.7211805942992275	0.10088288761676543	0.8926872198483962	0.7379653060561564	1.359146063720029	-0.3547727810246094	0.5834384712482659	-0.1723103529191732	-1.0923806500462987	0.7235155272752899	0.507973665830034	-0.48715720889291964	0.5168150589175765	1.0588452742949903	-1.3556827823548039	0.0	0.9934618264020126	-0.40598146775241045	0.3608122802275093	1.0274873903031692
0.39712337511054757	-0.6216697335078294	-0.5770178264708822	2.201621437298066	-0.043140299613741565	-0.5763114893973712	0.544720540893934	0.8384439609876287	-0.9276550864443819	-0.46895707718792484	-0.7184432408052428	0.5428830366609538	-0.8014581498585771	-0.8715892566213941	-1.0345001568905046	-0.32249824320860604	1.4002432614659046	0.8022724073081361	1.155324999028498	-0.22221596505697402	1.5954897054586972	0.6678659345125606	-0.835649742533602	1.8306662647772316	-1.3406741318781883	0.11143572278978918	-0.033152660801916894	-0.13018852832809355	0.41682296503422844	0.7128513559122941	0.6428889590159291	0.6718338095488784	1.5370826464818772	0.7997236166397113	1.6267656092761822	0.11599184842354203	-0.44411373780012414	-0.19304163897865928	-0.8373359199720156	0.6131082834112291	0.2235753452843031	-0.2790669804579962	-0.13432600817507787	0.572634174025733	-0.40365234104668307	0.0	-0.08936503927342265	-0.2866954158694904	-0.5708418595689895	0.14410216492344494
-0.0960201061441587	-0.08134226037692058	-0.07261269472300379	2.4930604211518292	-0.9913745200289727	-0.7834888316931279	0.8344744952900055	0.1538555709368476	-1.510294818806618	-0.3121145183550635	-1.1328073358436406	-0.008910479411362679	-1.0398416198274574	-1.682349173598248	-1.1743231313955578	-0.5176712122529984	1.109751700651271	0.0310383079266071	0.24011326770208077	-1.067660521903775	1.229891371166653	2.00414905590443	-0.6375912102027881	1.8527301844639383	-0.6826755533813679	-1.0335594091342415	-0.10495033244816829	-0.9388848335799868	-0.11171450436793548	1.028270632630559	0.3616659209153548	1.2505256465787882	1.9661632951460832	0.5922083344912266	1.0842808592130215	0.6139294268733778	-1.3697720681577694	-0.728705303544341	-0.5239912025087998	0.03691647517995525	-0.030420422931884596	-0.11070729775955239	-0.9530349960580098	0.19108143109932332	0.4022948633742055	0.0	-0.857058473235978	0.14099264823110141	-1.322833022058643	-0.5137550536323647
-1.029269192575324	0.2651317403161382	-0.014291824255064096	2.2386401096860795	-1.8039875891491644	-0.557820774582966	0.9363632403798957	-0.532138844404822	-1.2662285919001293	-0.515588330292103	-1.1304759891455076	-0.636774123994266	-0.6357479241911566	-1.2475762943556756	-0.6732991868724133	-0.6258231394326867	0.3230617260982696	-0.3129476027196108	-0.9379376317717838	-1.2454581287141375	0.435660218226094	2.317882273897558	-0.10786960511764043	1.1852776870087176	0.55788145524151	-1.4661734362417114	-0.1507588279755463	-1.710399794160628	-0.42513617219562866	0.8559163167223276	0.17969896267434185	1.5278008006031307	1.7593857326824023	0.27254755691856636	0.20157042094559585	0.5530364685581004	-1.3057598013349834	-1.366365699702529	-0.30818124179650636	-0.5917800192364469	-0.2057383481511958	-0.06801161784315463	-1.4065771173251929	0.2881582097306367	0.7641472407727693	0.0	-0.8630722366424851	0.9597796140898716	-1.2851577340853666	-0.3882237570377481
-1.3175631892643154	0.3743605767193056	-0.1733539925829445	1.41942784294913	-2.0685177290156984	-0.12864511773118154	0.69921464980762	-0.7646387563573002	-0.16608452670206106	-0.29282064699223415	0.010049424701718079	-0.9300715370921396	0.2896114548623064	-0.11679996759981516	0.07509576005637844	-0.650941062263562	-0.5116552167051784	0.18591202478227287	-1.429249983720937	-0.5356750910368769	-0.25385381444903554	1.8070587276831063	0.3295292784837961	0.044778530373272785	1.5181539033159561	-1.0302657677954479	-0.08660578027794427	-1.8321302627949951	-0.4128619941545017	0.28613019050770644	0.2146442160713224	1.335754374855446	1.0195760267781306	0.15088690172440428	-0.11290742537158496	0.09196754425679307	-0.25094645715625347	-1.3413901816517353	-0.053197574444699545	-0.7957318549451053	-0.29944867202393727	0.07573234602203475	-1.1243503426568688	0.6824012027896974	0.7167333178199565	0.0	-0.366541821857441	1.8993314744677903	-0.4614940148295206	0.39381184180687856
-0.4077999216883315	0.49321339309130224	-0.2492865277918973	0.2875275077760339	-1.5554465812900886	0.10961425018914032	0.355792890406499	-0.49667294541114965	0.8787164235655034	0.5895557582860415	1.715767606354391	-0.8604809413000076	1.130626616340786	0.4732266863228374	0.563863953870752	-0.4769385312489272	-0.8632261563464898	1.0308899937939922	-1.0169516114018278	0.6705807753685213	-0.6839602886430981	1.010459348245898	0.19188618133347904	-0.9009703180542079	1.6463007551394533	-0.21500650635752833	0.020479930634480212	-1.2300153447230662	-0.36132811982999635	-0.21347966399158516	0.31243784931383684	0.7428500923964947	0.19778143198480688	0.34567939815493876	0.4296913696470288	-0.12682759883155453	0.8596995895038236	-0.321741939145503	0.559034761627293	-0.5374630053622858	-0.3266112820615747	0.5626007489183505	-0.18895294409863994	0.7821858765729677	0.48860206741742557	0.0	0.0561347383261791	2.273731267305931	0.5090328433734908	1.2503601452821547
1.057669090564134	0.8561537205486058	-0.27588346034776795	-0.6237564561220493	-0.5005750812474726	0.054598962163398	0.2895224533476433	-0.10303823376655433	0.9153823386284674	1.4767962778615715	2.3736266100653918	-0.6511322078459038	1.4190791510117804	0.09849070894274466	0.6273500315797212	-0.09995733441414148	-0.5690158580426332	1.4062473924155574	-0.29599325419473016	1.6472264524691482	-0.9450967765242206	0.2656335833653356	-0.4841484399701506	-1.0303769513958387	1.1367589233578173	0.34778101805252	0.08896332311264915	-0.444411517109609	-0.5752193390748803	-0.23572613121776786	0.31129254490732866	0.041797001034037246	-0.3669189857898641	0.6283891297974455	1.157732931293683	0.2654810057931389	1.132219354631467	1.1138761653302536	1.5753559073766008	-0.283795114779444	-0.3252118422649588	1.2155113405670563	0.8541531002747679	0.18761931987886774	0.3778764375798456	0.0	0.13331772894461433	1.524261571434687	0.9530316030841356	1.62926328241345
1.8393586233800605	1.3616558689464389	-0.42612136122460875	-0.8833977383872512	0.47041303391835865	0.011554941128604179	0.5559571638236784	0.011633458679387662	0.05374742698982034	1.5970994340229934	1.1102525802897072	-0.4322010004838916	1.225999171528115	-0.4315763889916916	0.510184022442278	0.23680487643375714	0.02277999142379039	1.1094988125339205	0.03684125644931696	1.8900459701510004	-0.9539086201272543	-0.3790648220557277	-1.0762659556546956	-0.38723609951821875	0.5221769809034917	0.4011972217173936	0.1216745674382514	-0.05692966955034589	-0.9942636921155862	0.196850157592539	0.2706584045945045	-0.3954694401519754	-0.7033914834269634	0.6461156941994461	1.2600479340788462	0.9560642783211529	0.6131221199516451	1.9353185102677408	2.5105196060351584	-0.45985717500880907	-0.32087256543727405	1.4920748775666333	1.3948422949139192	-0.854239660305102	0.6442120876253918	0.0	0.09267650403056045	-0.04129525119345766	0.7408990956983007	1.3617371108286311
1.343785127033831	1.6444321819452172	-0.5628339953383589	-0.637594389865032	0.8253822808439324	0.29553539523321826	0.7346775899407695	-0.19940076384054836	-0.5531738479658939	0.9692741646131061	-0.9742317887232032	-0.16638866293107862	0.9913572517093112	-0.1550353185989726	0.5381519571264705	0.2848948852365351	0.3827739706125372	0.6622919322056733	-0.10137857938906746	1.4814832562419094	-0.5080654129871182	-0.9597965530524468	-0.9843973975265158	0.29100119567964094	0.09097790320289972	0.15611816568894626	0.18661504470839702	-0.10970378580669142	-1.2032416201647402	0.6447624696586027	0.34146927745620176	-0.36671015636573967	-1.0661232256269304	0.27501600050177677	0.72912780824962	1.28075050652264	0.09147550307012901	1.6466412874758036	2.6708721752833884	-0.8779274008159236	-0.2578148599504799	1.0492627043915566	1.2867937528924291	-1.6144613619804218	1.2980281080069838	0.0	0.29836039019358673	-1.2600239008493053	0.26329882356051965	0.7267506877909207
0.16013538463668575	1.4762004187161368	-0.260079887495616	-0.556406969371197	0.5729266320307135	0.778825503991637	0.35722414426572213	-0.45044579118435524	0.02640305868209892	0.3447385740016444	-1.8095586843549614	0.11435494718009047	1.0435864727932256	0.8571856464865946	0.7647379765605785	0.13028111881276322	0.26554225157154604	0.5111542030772908	-0.19204876160517007	0.9423558497449737	0.19142390819849137	-1.4504298812210523	-0.276318548203248	0.2819038102346925	-0.17610740120825663	-0.04059827000422053	0.3359308883657811	-0.17825441594377117	-0.8317725336887882	0.5996761895318332	0.4581245181403678	-0.026491207926873338	-1.616529005808266	-0.28743625569933123	0.24254587584214465	0.8719146508314813	0.0955713703943522	0.7271345337830959	1.786644591236254	-0.8645068847896222	-0.022048430550698862	0.16217657835155624	0.9681051809795881	-1.5333861402392581	1.9190957104815098	0.0	0.786423382141633	-1.1609808046368355	-0.06911589640108948	0.2161552818282953
-0.6560663354687178	1.0113859121971418	0.629954067110871	-1.133808342047636	0.1800509737508605	0.9477879592374856	-0.5156190323432905	-0.5023908098030513	1.3778797295953367	0.3022979355494883	-0.6247864123717596	0.18167387160162776	1.2943885722296011	1.6297049906972123	0.9336362567186565	0.14020702171857544	-0.1506937587326105	0.4181170776597528	0.21748087762366788	0.7139041188267523	0.4112626380510567	-1.7422711420653552	0.36362499533169546	-0.3893069685144757	-0.2912756628467245	-0.07563357151653467	0.5382093562305117	0.022366270428532325	0.05550094329535647	-0.11487587155618652	0.3117503797192012	0.20215809505365964	-2.2459552308932076	-0.7628062283511862	0.19990323397584683	-0.05970945566573203	0.31875113527438154	0.043910558799231614	0.2973965395073711	-0.0407787686685345	0.3955991400341364	-0.518955272964584	0.9702244412653525	-0.7418088283372078	1.849544855549834	0.0	1.1958971676329233	-0.03901552042302821	-0.18964269160098468	0.12196503687321565
-0.6842399522289802	0.5932115311272512	1.59633189334966	-2.045020973931989	0.0337488804129849	0.4526133168365137	-1.223546877012959	-0.42773074333370886	2.102004485645569	0.6306907045937891	1.1760421294040542	-0.13934099838517341	1.3402500991630402	1.4563497873919733	0.7534286819645186	0.500865583752822	-0.5240141968224838	-0.11859572002323097	0.9547839155221831	0.770835871649571	-0.3658881656693582	-1.6504577392708142	0.3525339761457731	-0.999584929797521	-0.16443535757493724	-0.10261661519124592	0.6651720213496224	0.2695614655435282	0.9702377454684572	-1.159013771885868	-0.28035507168532636	0.0015932071055944786	-2.641414023644909	-1.0466941746517682	0.23827043467759085	-1.0071940055081088	0.12709159020509495	-0.059136521549321336	-0.9905628378832525	1.1103554785173488	0.770274121953947	-0.5973081896334758	1.299053041926292	0.0469220137068718	0.796579999926684	0.0	1.133741766084972	0.7444638653416649	-0.25365590913254693	0.26823169987862494
-0.384859809554022	0.3917414623042707	1.8672579850273097	-2.351155552642784	0.06709652439332098	-0.4560171730705386	-1.0802479213239453	-0.4493122938278768	1.3364182800706228	0.7062530290072067	1.6465340163436744	-0.6402098967404746	0.8448541885400495	0.6360939152250404	0.20197618152695626	0.896202063758423	-0.6638357203698745	-0.9729270629082087	1.3818043258091754	0.7370297566123303	-1.5986745033075322	-0.9898533915598746	-0.19002866801769702	-0.9089446650798393	0.1558280827809658	-0.2458173574855028	0.5633704580351863	0.17229604244555352	1.399933601581405	-1.836782586259291	-1.0456079913178888	-0.49448662284643347	-2.4867302913374085	-1.182352785467273	-0.12074226714579576	-1.6103763638034365	-0.5585764438033798	0.05835238600202768	-1.499213778939765	1.6065047554027758	0.7630918415573014	-0.2266248652927842	1.4010055130125367	0.17582727151450436	-0.7070253493908997	0.0	0.5730190123641924	0.2040101487423206	-0.3022589017956501	0.20276689489944674
-0.32688910061534415	0.32686374305392124	1.2165744576335076	-1.4463434038710759	-0.014310699082367694	-1.1049844651395446	-0.025391014483986094	-0.5890270181610237	-0.2759710298887444	0.3116708707089811	0.5328989945028083	-0.8122390966121994	-0.10375990148009644	-0.0163259751363509	-0.41178612414701793	0.777397720370235	-0.587623640109563	-1.2908797688130733	1.0762499811505402	0.3495478714363995	-1.961750268446301	0.18912957751555007	-0.6047791319931516	-0.20415398828756695	0.39234449635531604	-0.34748529001179235	0.20026853316636783	-0.22526610428614235	1.2008412162277302	-1.5583359055424149	-1.430929837050577	-0.769001416129985	-1.669275682599393	-1.1489585879924455	-0.6128316648198213	-1.8020940398628134	-1.1411340874722533	0.005577988812909157	-1.1811107680832826	0.9419700341761362	0.23868381098074412	0.19714121302791057	0.8084719107659964	-0.38177903049243966	-1.603997831105841	0.0	-0.11876221567070076	-1.1299299910941787	-0.18605072622186442	-0.2763765681552453
-0.4377012624830793	0.3090427198035422	0.24002137670328266	0.24036941735684622	-0.22237163114756983	-1.0163469750063057	1.3008812845253686	-0.6161546494305901	-1.2870367358194663	-0.14292120719480847	-0.556511473378756	-0.34998365741381715	-0.9548438962956163	-0.1097399530255661	-0.6751795705987653	-0.018670231928879674	-0.37595537794768435	-0.4678166870829122	0.2728555818968408	-0.25615664066852356	-0.7249548035479341	1.3958136346272316	-0.40609398902103605	0.4712256467223312	0.37250585760499316	-0.10009019459046865	-0.23372933807942642	-0.3952228502981912	0.6294179019141961	-0.3485504077950856	-1.1543970396970282	-0.4255345621057283	-0.4094346764997141	-0.8068534324583905	-0.43725930663241885	-1.6441133433007749	-1.1089075436962101	-0.04801546066959814	-0.39872394111256065	-0.3650055089299334	-0.5425903661934196	0.49486678127335687	-0.2549908510459451	-1.0369634499514584	-1.2511267553181404	0.0	-0.5366023934360545	-1.7306888432622554	0.17837494127160963	-0.8465214706394617
-0.20523741261284026	0.39565773197502524	-0.2583022792234416	1.5747739917743462	-0.19521253655124685	-0.3251104997456807	2.104067072251497	-0.39292775832494203	-0.9971570802273733	-0.20019185576344226	-0.20522127907451915	0.4855584173832514	-1.0831581199332088	0.11669684445992815	-0.4006838587844054	-0.9891038640005323	-0.0832528508643024	0.9625562472753053	-0.40554889609138167	-0.7484093054491854	1.265883673225322	1.9010269291527278	0.24718903922584	0.6314649622981203	0.3357256539457779	0.5298579913588346	-0.4234203477719937	0.02726220305713737	0.05516680434665047	1.013992135327195	-0.5147809147298837	0.34145219897986895	0.7789603369786554	-0.11406628877098708	0.6159720945136733	-1.1830402063417225	-0.6770103307212493	0.35505869284825037	0.34935954881348263	-1.2477200989201593	-1.088332597188009	0.7591883092160483	-1.041005935991961	-1.1518673115885394	-0.07979455471955381	0.0	-0.6114875864785267	-0.7648496871464958	0.5891609786991028	-1.0261598907800062
0.4860213197638733	0.6154976295880537	-0.08276517015168211	1.759361198531885	0.2984419577000792	0.39210819293400223	2.032663066767519	-0.15771561663896166	-0.07875632081886086	0.07169132826085463	1.0799360564207245	1.096546706285079	-0.36313696069948154	0.38275194360504705	0.2132510980944901	-1.3616059296363217	0.22064120881650884	1.7208150764311574	-0.5921685967280029	-1.0128858203173925	2.2852764971752726	1.3472968051305778	0.7827453712222057	0.38041303398229165	0.661201358495935	1.0745191697900118	-0.209150053281541	0.6860684871830748	-0.3008930003753894	1.494594756135982	-0.08823460989581627	0.8473764839414202	1.3614577833396653	0.6764932966456356	1.6168751585478494	-0.5209671185192438	-0.4971293604033833	1.202873008998499	0.6345491026998605	-1.0671670223084977	-1.045683562264872	1.0397565880179591	-1.0631601232918877	-0.6140469884923656	0.7792840584541374	0.0	-0.6156097701188313	0.9305215164374804	0.6825748063731172	-0.7817659559402445
1.022421149870848	0.7438016910384274	0.2572681986181545	1.0101885616436905	0.90165198406962	0.6407905619736356	1.3008681338174364	-0.30725894187814273	0.3626124845662287	0.23007462614119656	1.5538457383702091	1.1282759597645573	0.5929634609222885	0.7814035635472709	0.7342903317185666	-0.7752055968890742	0.43923901851935154	1.1198797686902628	-0.46007892645602005	-1.2457812181817836	1.4855583473794753	0.17552633160418477	0.8094358786421758	0.16439132266886733	1.2506847797870426	0.900586417413337	0.21782324856611057	0.8029086318114887	-0.37212943118150654	0.6701771096124912	-0.15604803721867475	0.5907081198710846	1.1658827482834955	1.1588901753242433	1.43635344678359	0.06820774412092381	-0.8407059564116988	1.8205186333747037	0.26271122086052257	-0.07388651124274837	-0.42290903383257206	1.1618351343027369	-0.6022971197706681	0.10745603909387551	0.5946940949226603	0.0	-0.7912808673756239	1.710068489367008	0.26777718593407757	-0.579967708404694
0.7366583344527347	0.45303536065245836	0.2368362461519778	0.22244214270192697	0.9399457704479864	0.3570629650596255	0.37192840914212316	-0.8721558934096699	0.06514867651980925	0.05976957355458087	0.4112707107211573	0.7371827353662819	0.8796869313135046	1.4409210791476568	0.8450426014335584	0.4229315852753807	0.5563078421553752	-0.19512576127025727	-0.36285972985803483	-1.6060707784298767	-0.23235588176750122	-0.7009350451672604	0.411059171546102	0.2524554466450823	1.4177263815818	-0.12577839305943322	0.46321385408738386	0.0816481065513209	-0.11457600969333065	-0.7878059379842158	-0.5091975981911546	-0.146201102529152	0.5493819493727682	1.1502002246109284	0.17024572694458612	0.2403564622170887	-1.3023377035104575	1.581074822770981	-0.5819852351827514	1.0083204938409895	0.49288729681710775	0.9432908610574793	-0.33961251311771223	0.4408771877968238	-0.2745127000506821	0.0	-1.009937558825932	0.8707835208347932	-0.4975059702668252	-0.739466669603407
-0.20376490424835006	-0.24050412507704053	-0.05376146464530632	0.05964370864992773	0.2151293688460854	-0.1639412479675934	-0.37695700072486377	-1.3378583618864766	-0.30175282524358543	-0.19740189225945776	-1.2629268608559574	0.27954206256304387	0.12121309587234096	2.0174499292502013	0.5789915878780935	1.4927932817724576	0.6943796908546952	-0.9909720349524668	-0.31573053847836946	-1.8948942191018923	-1.2389365520425455	-0.7411955943690635	-0.08372142469782884	0.546236776391819	0.6074386346278371	-1.3386889611962474	0.32592738368105917	-0.8368526505120765	0.5053756894816471	-1.594381844882445	-0.7900830420976009	-0.4555256507898553	0.11683840689892563	0.8542886696697514	-0.7628974269576333	-0.12268192180368363	-1.3415981531640373	0.6648160502488683	-1.389745068355386	1.678573881213456	1.3422931834966991	0.49958292243833197	-0.5591591682353257	0.23858177066291658	-0.822780961031342	0.0	-0.8792751175158448	-0.6508728199848063	-1.2477524816550911	-0.912891117123787
-0.8312027545647627	-0.8148930995019151	-0.06605478847786607	0.4152306487267901	-0.6248067140176327	-0.5686124373336168	-0.7528172992872103	-1.1145622555900208	-0.20438017589558963	-0.2471320745309329	-1.8725487590722858	-0.13111249794641405	-1.1296558065419793	1.876468934339953	0.2171969623812029	1.8598697147166143	0.9500037326740133	-0.8044380225122034	0.024386938885506658	-1.734331393352125	-0.9104157749107316	-0.24275560176870595	-0.47641582288320383	0.7990880328700949	-0.8392553426912008	-1.7664721680217137	0.023686128411324392	-0.979190671000503	1.3673375941358257	-0.997268235657058	-0.8824979321065362	0.3056942365144526	0.17838336730653	0.5850289271917596	-0.17505654468594908	-0.737371356014187	-0.8966180896632824	-0.11856839726255178	-1.6927429810761225	1.8830217496059736	1.8042007967879388	0.19234281966463657	-0.8708833868136906	-0.15267006620770499	-0.48597737966986904	0.0	-0.2464181581261304	-1.35206779116144	-1.6784663489650935	-0.4933776265683578
-0.3929077730873294	-0.7088703335844599	0.49192565849362235	0.6760013287752114	-0.688193096540222	-0.670191506021258	-0.728010237746909	-0.1749267784374037	-0.0006823343916541356	-0.18194003228294703	-1.2007059764692498	-0.6256166940360063	-1.8932759321616608	0.846500328075808	-0.04654986093945107	1.42747797263924	1.1509533181857763	-0.3378922501546053	0.8470541171857483	-1.080283594302477	-0.100427919402244	0.09419371480103343	-0.7762110024672926	0.8524847294185488	-1.8776881374221335	-1.0302357089595888	-0.03628649789065953	-0.08064527023183796	2.125332206404415	0.4713268285308926	-0.8742124305902795	1.722947292935788	0.4625432664459582	0.36927785393973533	1.4146749905446854	-1.1012724909026281	-0.2964001583005024	-0.27684086568371524	-1.4766418550953677	1.7249277989351581	1.6340759059333176	0.24141892195406303	-0.7633408445740837	-0.30954432484803557	0.2952795550074408	0.0	0.45155460946436177	-0.7476733066174045	-1.6877327268426672	0.4453990305216235
0.8004327919369492	0.01675788799028966	1.2526754814997965	0.37451774608686805	0.18786077270286333	-0.4956284988268786	-0.47839706682046673	0.8747150125938262	-0.4016639135846905	-0.3458024795692145	-0.46157568453233333	-1.18670231418145	-1.7008207216944344	-0.43264157926191055	-0.3053224487437229	0.5088282056863928	0.8948161876053623	-0.5057857723915613	1.7882375261125107	-0.41489272375371966	0.08008602811335123	-0.024123384591836532	-0.9841184002337516	0.6385364661926909	-1.8067429007150748	0.2539052714150208	0.27952501555458314	1.1161210987968109	2.3833756300817117	1.442894370046892	-0.7451511148337662	2.4913555349164764	0.4098721734018184	-0.06303393254559773	2.1704938467689976	-0.9014556303251386	0.2851673960918605	-0.19296590541082384	-1.1667787850180806	1.21892272767073	0.7807099278087464	0.45929321360111425	-0.2811570667568311	-0.1781943446312345	0.5976327587095485	0.0	0.47579853324537047	0.2574076781427288	-1.3419734787534092	0.9290320373115535
1.6901020818822337	0.6078476065273215	1.5614178302969008	-0.4292307261905379	1.2114237984530458	-0.22182687785175456	-0.3827485623562813	1.3938012220545517	-1.3797740191152348	-0.8188306488300651	-0.5882045384267214	-1.4553853074644658	-0.9815670126719771	-1.0929731412789998	-0.7670375180139684	-0.4198800740161812	-0.03607144450603195	-1.340993242832992	2.1850287349766635	-0.2928222295757484	-0.39228414104504716	-0.2679669222935226	-0.9376420356213795	0.12063613755477268	-0.9763469635611305	1.035347926438309	0.6535396859222143	1.6610572500219005	1.9851146966647046	1.004186121385069	-0.31338397277350855	1.5318985466396278	-0.21499579205472702	-0.8499581775035508	0.8707932996123804	-0.265340206422809	0.9810283122610858	-0.5876285259056728	-1.120302849725632	0.42526637935262157	-0.4591682888582333	0.4270344024010719	0.02103910089801831	-0.07409685302162615	0.004667858341534613	0.0	-0.4652674261791592	0.4747250197164722	-0.7837415800997245	0.09675042800605424
1.594260668060551	0.32833979418680637	1.1701866307072988	-1.262678287722309	1.4573851138830785	-0.053495660018704316	-0.7776465934496397	1.3084615541082323	-2.004094437087599	-1.2268868577159133	-1.0484635388993155	-1.0730839384472464	-0.49376296509158596	-0.898339272222784	-1.3988833910340976	-0.9397704343592989	-1.2827712102148405	-2.034651072531835	1.7461268999210537	-0.71492129333926	-0.5796764976454165	-0.26374352939115975	-0.436508311860504	-0.6060104742691763	-0.30745115152883695	0.8206634781316338	0.6497531156792532	1.3894594434655074	1.1200439116457188	-0.42445563336631376	0.42743510682049674	-0.9229359824856096	-1.0162541652640187	-1.646546988914089	-1.751717840751433	0.384846688389374	1.7677998578667111	-1.5385251984862547	-1.1665541452628962	-0.3374498609518957	-1.4978541678460833	-0.08201158862609781	-0.2067403855857062	-0.2461210847903828	-0.9905268042579171	0.0	-1.773152939887378	-0.3109156236192953	-0.16837123582674512	-1.6338400120635816
0.8485903419691174	-0.7553519627606052	0.4567506994613656	-1.6061213170224133	0.8182275762407124	-0.06140878659192041	-1.569228408469966	1.0617170699628522	-1.493806686063142	-1.135802843458473	-0.6938859707836741	-0.15964190725117147	-0.47178928347253096	-0.3741432331845591	-1.822150523949132	-0.8408500677083036	-2.042119071024341	-1.9342691021477243	0.8671827972620256	-1.0777866721572342	0.10721780988473623	-0.157367281809258	0.5032537194374292	-1.1924192874530448	-0.20865101398124786	0.082040731371775	0.20195553084755843	0.9870507855511103	0.1438745673582244	-1.5074396906373022	1.0769970276136802	-3.335084266101478	-1.2999208748067554	-1.8343546486691338	-3.7331677769628566	0.7246577298296297	2.135930959598468	-2.2733815797755046	-0.7688728302337788	-0.6484842940187324	-1.8247197920347473	-0.8760201978206019	-0.6198679314270812	-0.503872082004312	-1.5154309812830449	0.0	-2.387048691183486	-1.2464650743932442	0.36977472404110134	-2.7559844950103907
0.26628377374145734	-1.7714834715323464	-0.04803042579520037	-1.211908112011146	0.008048220670590382	-0.08477680391765867	-2.143817177860822	1.0347685899862678	-0.19944523216210813	-0.5256857813120227	0.5403708061109194	0.7148962112917192	-0.4720524243052547	-0.12089130109281335	-1.6369985522940214	-0.2099250292713533	-1.7215586178291433	-1.2209143852348348	0.20069751306671826	-0.8061595627200708	1.1126413828084447	-0.385529691306676	1.5615219050283067	-1.2071580397104378	-0.21072788008099502	-0.32364512028016573	-0.2869427012076223	1.0942958763536486	-0.677515898103607	-1.27853085461374	1.1514466520801963	-4.057906163072631	-0.7308199516577595	-1.1342291693800475	-3.8128675778493846	0.7793958060738349	1.542953364984177	-2.010688618360812	0.31397968171797574	-0.4226181296743581	-1.3976675962409497	-1.50715200114466	-0.5471664671087069	-0.3683104001431752	-1.146810654654554	0.0	-1.7584530769638291	-1.3944947112781199	0.7217649723483394	-2.2194913828909897
0.12696939611696398	-1.8572700434930283	-0.2524460347495529	-0.2678435956280786	-0.3381033335830405	0.1497772334162512	-1.8463688644706777	1.1438542642308784	0.7281713147954941	0.22161247648109034	1.3634016217732845	1.0984844974109746	-0.04770598271603667	-0.20322131165989243	-0.8556947454258779	0.6070270049271798	-0.5241541528239726	-0.5321618562415676	-0.04057474943563653	0.03039007774782444	1.3983506043313998	-0.948440926614504	2.285938555463258	-0.5686922010388497	0.26717936447474944	-0.07193202486595295	-0.35032356111800667	1.5215126711121043	-1.2433352448481285	0.004521760607619742	0.6585357730364128	-2.7008219453152793	0.32563832097146017	0.03264936492072832	-2.4707204401945244	0.7939869955905021	0.19075187753953793	-0.8469806801317761	1.6154686332286354	-0.07395259905527793	-0.6548524122674299	-1.6226701719101775	0.19676613105283153	0.3621940000829272	-0.21295864893656713	0.0	-0.40806983215874315	-0.6335455046309864	0.7716431809035859	-0.6227397570391997
-0.07270175628870082	-0.9596542458660294	-0.5390755801611925	0.6409669687925135	-0.3690021522897482	0.7223778597260009	-0.6695546726304894	1.0355491701441506	0.604433227857031	0.7238912154632099	0.6998250668360391	1.098581054518555	0.6120244941344173	-0.3055948249622817	0.04225579420771232	1.2082836064295237	0.6369782628842222	-0.16493967329025333	-0.2413530895851642	0.7988899922048237	0.6624204704680404	-1.197012140452713	2.3625527526110317	0.23100722530660361	1.0304525620596379	0.36325457887353213	0.06953140614433993	1.4812846216426803	-1.5069453215956066	1.230981962434101	0.1670006949585	-0.437078876691007	1.0901803042418399	0.8489072369641417	-1.1285743853198822	0.8708057087469605	-0.9385559759846851	0.34243032142996754	2.315476141621532	-0.11501185418405949	-0.11176305438106758	-1.2012629129317232	1.0312174296692278	1.2490121450039253	0.5956405270017237	0.0	0.5380813300515194	0.37980768014209854	0.39662007780144853	0.40574739456219455
-0.8403070554345566	0.16577956408113625	-1.2177307860874265	0.8462041187743798	-0.697316924424739	1.3270382819276993	0.5733120828647488	0.5665669944736703	-0.10046033472606178	0.8428759253976965	-0.872189885345064	1.1556353482308235	0.870086079322402	-0.31003844070491815	0.525130184548843	1.391783127243206	0.8756138364440098	0.0960827305869089	-0.8216252476454958	0.9499708703091689	-0.38818694941729187	-0.5398453864127515	1.7804533069964668	0.473623812849899	1.2550276166693008	0.32491605292067016	0.5722039623958699	0.538554766878347	-1.3920661275160042	1.5434857895919654	0.16440053154264825	1.0262448506947979	0.9998334562615213	0.7796491858086506	-0.6379705483951079	0.7832342025505031	-1.0223712035858112	0.8137679261572377	2.0181905174404244	-0.5945753810987909	0.05209986240851918	-0.5438746578098821	1.2281511026525995	1.533961392853951	0.8043943175474244	0.0	0.3993969056326714	0.9462946410083404	-0.39483815585507254	0.015884262464801485
-1.8771580548187345	0.6910368806986787	-2.029732853962773	0.10341964435819116	-1.4870005213603439	1.4723208966803927	0.8981194488469688	-0.02179631434359932	-0.4158208016862244	0.569187929872006	-1.6613445750314177	1.4351836069022046	0.41528947159366064	-0.4645544053237009	0.4672506580896186	1.2565745523729093	0.07997007808796419	0.4402940505454112	-1.624713834051077	0.48787958292733175	-0.9273964075202422	0.7326358390932532	0.8132908877476176	-0.11996102529915906	0.503389429352038	-0.271617662148818	0.6905105831250673	-0.834668575576998	-0.8740790119703685	1.022639179601766	0.44553236117164513	0.8821983650676719	0.13084297881333568	-0.02752793101892828	-0.7252119990487144	0.22027043202117383	-0.2693780084593659	0.5834589159604985	1.1265166241898632	-1.0205200905400131	0.03084583748656271	-0.06275947488574163	0.736256725409828	0.904795383152894	0.4105600679446368	0.0	-0.4609854142707189	0.9157663950920993	-1.2567375328266819	-0.9318129429809918
-2.267052322300767	0.41820382288164465	-2.294120914786836	-1.092206955096654	-2.0983110658147828	0.9556914287448769	0.07170697154818534	-0.37788505045707144	0.007578930576363944	-0.08856011358890775	-0.7721607579864467	1.6115724603469375	-0.33001587152576695	-0.9481156231199215	0.18038889560182708	1.0610607083288242	-0.985732283871247	0.6555339788655572	-1.9963922561225393	-0.17548519123750797	-0.8593945692791499	1.5696706634283983	-0.14007846281374436	-1.0672908393806437	-0.661762877690937	-0.8742996374065469	0.2999498778066777	-1.7162393948368377	-0.12058730630881859	0.3822958652355122	0.35743953184269606	-0.2172904639788564	-0.8888051283915389	-0.9335442756263319	-0.7051158953793248	-0.7427111481119256	0.3503053278787585	0.1466921634942882	0.4352322098475198	-0.8792090567718114	0.1036463474918787	0.012167574956459534	0.25684829754222566	-0.09013374538360074	-0.2352829287894363	0.0	-1.0487921710280814	0.6474228378012349	-1.532962333971358	-0.8952470660909585
-1.482739793197037	-0.17729201075849277	-1.6004685002821433	-1.7789002538302225	-1.7603882016166934	0.12880549889477638	-1.1136147837200627	-0.37740012377689774	0.6522699866410953	-0.9231725900499199	0.9001094262070116	1.3209869944394572	-0.6490784293600295	-1.4813286410333764	0.02890878261362166	0.9636153033628245	-1.3107696469384666	0.47135671652434796	-1.4949232536232708	-0.6644760227058547	-0.6466001328399215	1.2067479588059247	-0.7663016064842194	-1.5044609866893899	-1.2461776339752806	-0.9184879161611993	-0.3268957276361495	-1.6536536396161485	0.5096031221774008	0.17842706474147343	-0.30452062395918594	-0.917439405056247	-1.3498997113402578	-1.317303973815933	-0.34843316242340877	-1.4740722865913052	0.22819638212634638	-0.18797862839706228	0.3989057446287425	-0.18835533185419379	0.37729138866483214	-0.17590277718653377	0.4626986170165471	-0.5042551975254701	-0.6756055459453055	0.0	-0.6922380591887362	0.542365990884143	-0.7170427714961158	0.5563923793329311
-0.042119425519542834	-0.4788802961963815	-0.33997984756563876	-1.296095095553256	-0.4999451847425821	-0.382873055801412	-1.543836967745671	-0.1671614898305233	0.9098785537639568	-1.3749851036712855	1.724021079360779	0.6926100160641229	-0.27376564599957365	-1.56203897493585	0.07915956103544837	0.8650982752870557	-0.47025588437238564	0.093380378617281	-0.43592469638800635	-0.8290160285054917	-0.5484290407555886	-0.011881445465852326	-0.9898918897850144	-0.9326845567036194	-0.8980976556480492	-0.392419963585547	-0.7945453089857218	-1.0321342900998205	0.6555323647639436	0.39171522199289743	-0.8666938410299574	-0.45451022951069175	-0.956281583162265	-0.949716728335113	0.07713085378481167	-1.2324828454979964	-0.2561895117538058	-0.4738815608074031	0.801965554218132	0.4999525702788222	0.7673133878973812	-0.22685824550355624	1.220831944853694	0.04871169453447291	-0.5643265625861836	0.0	0.40610476019639274	0.6522830834761498	0.9572258553105499	2.244506922060627
0.9504233022556352	-0.26761307522329414	0.5344876297945502	0.10492880972684052	0.7621438441402608	-0.27566394838941005	-0.8151666911456029	0.017146905036541656	0.7715703952542698	-0.8938432202414993	1.1146384019341051	0.23734307928417694	0.4163757993058887	-1.0621627321776497	0.1360764533459346	0.4801605385911343	1.015301983011897	0.08044687296968414	0.34419608271029656	-0.6177932424807187	-0.3792315233603914	-0.97091046273081	-0.9698341334776318	0.3475654807140843	-0.21580077365406508	0.23313110364050718	-0.8872388111142651	-0.5742344789623912	0.17933258007838296	0.6483936426622218	-0.48038924170394925	0.7305647635431525	-0.02527357621837211	-0.05977121797173011	0.3499761956477753	0.08998851104987918	-0.33906251319300285	-0.7433836656034225	1.0553618336103023	0.6093279314039728	1.101685068540396	0.1009763426986132	1.6776232257607642	0.9233206676315	0.13814060072625398	0.0	1.4542796615940223	0.6736349573592292	2.449892495415793	2.6832707694104827
0.8647088346801712	0.1727406179512911	0.37633483325424055	1.4177968133349443	1.0798560098532195	0.1241705812441135	0.4088459059908421	-0.009238233570758156	0.5978546685935604	0.3729068496819177	-0.01906366318894252	0.1838731069233631	0.8682906028696936	-0.43548561199516855	0.04308974531000719	-0.40614683205632723	2.0777755909130553	0.6218019324018068	0.2560596090302004	-0.017775722072138664	-0.025031079233087998	-0.9083404019227034	-0.9397523290021427	1.4698445465240753	0.016124924424508757	0.512086708387757	-0.6751846253885656	-0.6158431228654379	-0.7473249594156824	0.6390245009600806	0.77313192348298	1.5540459061392278	0.7362081526458806	0.8058022473654304	0.5504488703973586	1.6778844190342037	0.1007018002857741	-0.7808599766269914	0.7320797199943136	0.013667712102297565	1.183110961795897	0.5516367940057626	1.1187237535251238	1.0228596846925417	1.0506282078772347	0.0	1.7899524477258244	0.2838408215122767	2.6643103365336285	1.6303116040620886
0.055923729571515944	0.36880353072623995	-0.4881422370164363	1.7106201113188884	0.3736046242034446	0.17660080549394416	1.0587510050356712	-0.33981308724980497	0.44689354243143126	1.4254364463170903	-0.4961847211409145	0.09978306134237404	0.8641358435595368	-0.26063628730001465	-0.1456714536488356	-1.6742173537327913	1.9383044458636116	1.1691748990914939	-0.5424700333674517	0.7853047855847147	0.16003488369041113	-0.10236659200557317	-1.0228632452306938	1.658667813827874	-0.30796430383578866	0.3564277616655216	-0.4231428057018613	-0.9274037669605512	-1.736427748730187	0.27197191046984154	1.7423803653764325	1.374338344758009	0.7633929603419674	1.0460043042138008	0.7696407941463244	2.3780496757262566	0.4052788530537196	-0.45631142517835765	-0.13146583645441998	-0.9375168624205349	0.8520719003837856	0.5512555977162389	-0.3037433560612838	-0.08770393540293148	1.5173931762700639	0.0	1.3475955570712643	-0.4749043662411351	1.4379146147504134	0.19030481306365724
-0.6415244663187595	0.06624116172699956	-1.0206074377529055	0.8736102218309542	-0.5738396905052562	-0.43366903683164	0.6809016178760198	-0.902874730048395	-0.003783762775209443	1.2482677014378243	-0.15247353311329942	-0.6479081900057115	0.5386952748780409	-0.6383848219737697	-0.28448715772511796	-2.8218569165684277	0.7057015106714701	1.0051538552580817	-1.3634987800624327	1.3685892621597162	-0.2334236660605369	0.5435968554718243	-1.1717137209275337	0.7673816687728562	-0.6379708898169423	-0.05760169570668828	-0.4065530420129825	-1.1195221655559464	-2.374343219037479	-0.4113359496208164	1.357296016328678	0.50662976313106	0.11237870460927932	0.38074159964120846	0.8361717022529213	1.707011988409162	0.038008305575901326	-0.1047861283104896	-1.0957764762217135	-1.739593903565947	0.1450613474411788	-0.15752461976974924	-1.7067500700732985	-1.6682444012106838	1.0528642895075193	0.0	0.5939906875712853	-1.1178303828086071	-0.21457809880810572	-0.4448424126173481
-0.7800445199501338	-0.5795824299514909	-0.4967618918010386	-0.37944878383162256	-0.9242891860540486	-1.3657915945454417	-0.16985506904898265	-1.3801066645414324	-0.8173463163027735	-0.09802841930035924	0.25226146578753467	-2.0588028202840123	0.09059106217224737	-1.1016568431593126	-0.3273225679942827	-3.2550931748608525	-0.761177986267023	0.11568962130625739	-1.6041713056939508	1.4361956398795444	-0.9687320411012733	0.4565743986490573	-1.2475698210873736	-0.6711615862942523	-0.5144760441592107	-0.516421638588907	-0.7245210636537123	-1.0472191675904858	-2.4034933291073113	-1.2709923151379106	-0.16528825352677606	-0.2609439896582208	-0.5295901095480008	-0.8347755829662964	0.5264735455183223	0.2989092427429224	-0.6675604776832904	-0.2531392543752034	-1.5984741885149865	-2.031449354816866	-0.5896365067112633	-1.1040299319020745	-2.284915317198457	-2.4541810504663317	-0.2245305265798315	0.0	0.15042323962875115	-1.0935280777464598	-0.954137433140941	-0.07387137168629475
-0.5950587432872042	-1.144243629513611	0.7021509125401534	-1.1804621643561461	-0.5046615923046074	-1.909719407095877	-0.5066258359442855	-1.3501512930227029	-1.4017171125650918	-1.3883563301149495	0.14378455953740682	-3.282067386111552	-0.32563693677042194	-1.0893535292404823	-0.3259478745577668	-2.7680206726178733	-1.599183464073826	-0.724713055330453	-1.1364152371604688	1.2331648426993516	-1.218943107644543	-0.13454640681863417	-1.126618568592061	-1.85220926238192	-0.051736059787019756	-0.8131164089761163	-1.1992590560570777	-0.7970273313602848	-1.8193485842977681	-2.010913725627789	-1.4762554695575882	-0.5302611228030268	-0.39907391471985215	-1.7154986583862006	-0.04451904989595922	-0.7038323195085862	-0.8841847838263668	-0.8892988819987825	-1.301067227764267	-1.6961762178721846	-0.880432623536424	-1.480777491195321	-1.9560075981737723	-1.839244663339525	-1.5962774735314227	0.0	0.4192466358588189	-0.3353966772629498	-0.2964028911590732	0.6771226967192929
-0.5612241971681601	-1.282075470539838	1.4028420051703183	-1.1702138164353073	0.21237036209943974	-1.6008088184152376	0.15006719027991985	-0.688392728140143	-1.0619994101620227	-1.416159952002003	-0.21772641183348912	-3.3602003484698564	-0.4779470540545537	-0.4589548547881604	-0.27574087137640063	-1.7961095836250114	-1.608971640180106	-0.7990236661481873	-0.24121703844663397	1.3756353438834004	-0.4812325818091639	-0.5549179631231361	-0.7540562762851019	-2.2337177104416175	0.35521066833856924	-0.7094868969772133	-1.4644450648280816	-0.4501522036094868	-0.8482876465856909	-2.2629581737804556	-1.4938067252274239	-0.5813233141317075	0.6527551937153839	-1.4941780636183895	-0.446244649961724	-0.7317680461557472	-0.30550176133404383	-1.2446959560388762	-0.3604484113836859	-0.8599703720262687	-0.5754940510337735	-1.0225643252157808	-1.2664399395504384	-0.40125864228481056	-2.25693120096824	0.0	1.3562588516322591	0.5703997884478018	1.0288873582378895	1.2394776914344225
-0.8291655009813403	-0.9931871180209144	0.8324547891189324	-0.5987474792560317	0.6739662420954068	-0.6005372026682795	1.3766429629374293	0.18346835856125304	0.09604385193741019	-0.23694755220719071	-0.2253526454457871	-2.181658239191356	-0.10015642710566296	0.4311488282200628	-0.06690351049212648	-1.1054046741598285	-1.228315957770364	-0.20188133536639707	0.6487948017557063	2.104733280685857	0.7404988895347069	-0.33514103141724627	-0.18043365118846807	-1.815455665945289	0.5769943226090285	-0.08739179033437819	-1.239806145043884	-0.03441426772064276	0.16933698485941914	-1.879165835803466	-0.47777986165139175	-0.832162457518236	1.975642946471082	-0.23245123611372548	-0.38144102821460657	-0.23484463240749534	0.4981916229570957	-0.5624103727819657	0.5918664319040343	0.12400603973330765	-0.06968041784422775	-0.3604311769911462	-0.7734796333732997	0.7273333023033728	-1.9074441702484424	0.0	2.444072506075757	0.878562630681128	1.8515166873328146	1.5353802699005854
-1.1230079968231992	-0.5637489925087149	-0.5185466520935487	0.07344260279500726	0.7044896308271454	0.45061467223909524	2.3066905002147147	0.6097909103058836	1.1086556379340546	0.9220522338850742	0.24653695393538735	-0.6168226260324985	0.7586033002618258	1.057099112136499	0.364001163923087	-1.0914556909088362	-0.8990986158331609	0.40044663006472053	1.1202760010788897	2.815408128750838	1.4009989188034786	0.4748760326761984	0.39321778204893965	-0.9896262928154895	0.7937051033730044	0.7921769782211485	-0.5868303047262894	0.30743344508314124	0.9120501458797797	-1.1177234246105736	0.41239318373902417	-1.1636315491380549	2.657094457794954	1.1468711812230805	0.03036420101764292	-0.05816276553167625	0.808131072241089	0.9421731401386293	0.8882561208480361	0.7917508588192776	0.050195018761597605	-0.3108334950053059	-0.5796325348357738	0.9473964294655971	-0.9057045848952362	0.0	2.9476092388129365	0.41786545257221813	1.6308418151594164	1.6523264931093404
-1.0512043953547807	-0.22739483881070052	-1.3269789895899073	0.5818154452433004	0.5005944961195258	0.9299489021472432	2.4169220736905674	0.3641966316911693	1.1606664255699146	1.0193403816408384	0.7384327977396412	0.31511270490630977	1.5278388472958286	1.1359603383346502	0.8892578420728117	-1.353678108188571	-0.5622460166606577	0.6411270576483734	0.9037881733705189	2.5714149623530593	1.0498706706553969	1.4230324188685697	0.6570537287142779	-0.13828097832024788	1.0573169234302806	1.3388189410643847	0.11596048106053211	0.2909632229517392	1.1656950747140484	-0.4196382500957287	0.4854836193454438	-0.9455130077190732	2.2882760607417674	1.6747412157707864	0.4982070142402072	-0.4743437937154651	0.6018014526127655	2.125948236603145	0.4093300765117151	0.8497361422183063	-0.35290357557291185	-0.8258384338969069	-0.41212910182581586	0.6264123005677432	0.11512325713342848	0.0	2.4059458531257203	-0.2178307245131619	0.7678572723690649	1.4796378456583559
-0.416467957135574	0.09225511771558555	-0.7852793208752088	0.9183683059290246	0.3497354090183222	0.6634009045526449	1.8650184028790673	-0.07832198460992344	0.5084034642589957	0.3002768600358837	0.8241174981490546	0.36831749106884576	1.506340094648774	0.7951383366008375	1.2709490737192866	-1.062392566584447	0.13782516868624098	0.8098677791701543	0.07915245934868037	1.1683744122707094	0.3022443792635077	1.9273210845677384	0.41005796683030166	0.6300183761670758	1.0692190239262942	1.1350048726929174	0.49827251971528125	-0.21460106986031158	0.8892106663475211	0.03657724904920242	0.17714405986305087	0.2171892483379159	1.233123805244074	1.245805972303176	0.9642259334586684	-0.9468333922178972	0.44034694900488824	2.0577701539033746	-0.26256753602659794	0.43912201073175466	-0.7678768841306586	-0.8883135466559671	-0.027978031830725326	0.5304522696928928	0.7525904401237732	0.0	1.0241566725269802	-0.2904175436800514	-0.0027143430598171735	0.8879227566777476
0.6820308520077927	0.6422671220532461	0.5437489245405889	1.128694099536185	0.412269450654407	-0.005294428213667265	1.1478635983467675	-0.06161367734065626	0.18253004314985782	-0.09703458808850356	0.5706975981773404	0.1484465487806972	0.5713371991496734	0.42130239487685456	1.3828807448121583	0.15861418334658262	1.2022923877808265	1.2619358162630367	-0.7950706282111365	-0.48460212650218965	0.08647311033740662	1.5509890489890765	-0.1912783501584382	1.3676799360532448	0.5452698513548189	0.4092662232342715	0.5200374506758033	-0.8945755027839903	0.2927003839288716	0.47224399858544996	0.29843343115866233	1.8583441108048449	0.1985646228374478	0.6670832788074024	1.586335962713313	-0.8279865138366903	0.6060192228753735	1.0002241627974218	-0.3918667590725938	0.08007790303963411	-0.5796881462561965	0.35145812392575043	0.5355390363880728	0.964263001398991	1.0109874285412368	0.0	-0.435466755394091	0.28726406979581653	-0.3568479621365803	0.10871836331037588
1.8603950254286363	1.4332728611643744	1.313784075136826	1.1589765854326526	0.6716336209523058	-0.5100460648192168	0.5569981427708931	0.4728633666236294	0.7778493245399491	0.4629884333035917	0.32077002959051076	0.3489650394234497	-0.6030267903124653	0.3183222181687425	1.2879121368764403	1.739966564380278	2.0216134292248453	1.7197786996439417	-0.9487467122304056	-1.2285283216726122	0.5703719717779717	0.2980375730830084	-0.6700744660062242	1.987673581873882	-0.3039370469503673	-0.12840297652098837	0.4620577349640972	-1.1481235429073504	-0.15627968478708737	1.1323491107511314	0.9065124323978833	2.9071636450759852	-0.3887478833815372	0.760756680400853	2.323944291262416	-0.12404781886942239	0.6678641452657313	0.08705178289671332	0.13894022419289606	0.25026614434829875	0.2235051309408675	2.4126756870677686	1.05759408334597	1.529726524965877	1.092327403109112	0.0	-1.2523866210729115	0.8631931057928534	-0.4985271735340058	-0.3566950641344217
2.5353928197419444	2.0607069902408117	0.8278142390484038	0.9192398216902655	0.9620031109139006	-0.48438299616918307	0.03514707454152048	0.8728897342343566	1.7494772056396244	1.362935964492594	0.21842610551574568	1.0096492837070907	-1.1615286299421819	0.4493716893095567	1.0785912164088622	2.6471029005770674	1.9288346997332135	1.4750151406078784	-0.02962399191954512	-0.8724266627449273	1.0164862520159794	-1.2135024004899437	-0.6408306084782329	2.196224110600111	-0.8594271556239487	-0.019578151712244456	0.6018940313213257	-0.6477233393780407	0.04284564118280991	1.8413931728784216	1.2308860222727815	2.637352345120939	-0.5859837377263213	1.4753548850373264	2.738714220618138	0.5598511113552709	0.0619840865983227	0.058717265030078236	0.6619385761245083	0.950518634637991	1.0099494191484533	3.7161809975477778	1.3574672233082121	1.6389261226872955	1.1199347548957233	0.0	-1.3043919414781362	0.7699244327451027	-0.7061266468152039	-0.2799097496428038
2.217546917044038	2.0450332359493206	-0.22202190534207744	0.4495811719913364	1.035145465321183	-0.0008823873329288736	-0.501847402468591	0.5188066040570127	2.0382862134679716	1.4871594583286616	0.13491874984253938	1.5494699278855084	-0.8805072175820852	0.5203314166551625	0.7252763385186379	2.3808192446077956	0.9841449769272491	0.31485646025932473	1.4696828947258584	-0.3787205214773777	0.677552838732111	-2.0166243980238785	-0.21559525168044014	1.8020823322429298	-0.7168489862463144	0.4353313841338551	0.9293963962688353	0.28609197812141923	1.0000576750435861	2.081581963273831	0.7085919702258882	1.3459335803931753	-0.6563617424480742	1.9690839714051962	2.372372954284511	0.7585227436666965	-1.074311630678264	0.5274205404314792	0.40700452381600866	1.6835826649066865	1.1995376771805302	3.1252424282191775	1.3684631094066275	1.1212744636481786	1.0833954718681253	0.0	-1.043648709961458	0.04395810096789799	-0.9559394396236879	0.004881121213387972
0.9688751485999022	1.3633677689994224	-0.5106909363208028	-0.02526601036187376	0.7122995292649624	0.5468734686769867	-0.872798494540111	-0.42129858856332175	1.2705284426917605	0.5620624666648053	-0.006533445717407865	1.450690559858022	-0.2699287357311003	0.36911069616077813	0.1802310802009075	1.438717790758664	0.04283485058306364	-1.0144658542848501	2.5263771013654766	-0.770463672504076	-0.3512025993919936	-1.5094520614418407	0.09336147462015308	1.0423861204539344	-0.11447264746869944	0.5187364986504753	1.1967943275281063	0.9565794866240099	2.1771043482361394	1.5713430090630063	-0.2202000050548694	0.06392726188537914	-0.7505022812471627	1.5547898080243163	1.2898996441047763	0.6296272869142074	-1.910835663319809	0.5927096175520005	-0.6574652557001904	1.8893435414987692	0.8764341070623554	1.1557584049995315	1.0709824158201557	0.30192523044256037	0.974457422195964	0.0	-0.9505185578291351	-0.6489719897027731	-1.0255888896270016	-0.02579635684067239
-0.4199122255263733	0.5476612532034554	0.4878202125188992	-0.23269692498991043	0.0692391419364172	0.8112918509353897	-0.7936198889063093	-1.1249382125734684	0.13079773841040032	-0.5032368269754838	-0.05498313100642345	0.815865514418998	0.10938043969801181	0.2481011311279702	-0.38565128852920705	0.7437621055694901	-0.06875402897496827	-1.49428016382819	2.4592515400408255	-1.9831679416635262	-1.2584285297616866	-0.044266122976277904	-0.04151224044427248	0.46710678542327483	0.35060332723799775	-0.0551601519116454	1.212592104460728	0.9716436032650149	2.683693736031273	0.671616431385785	-0.5842786378042488	-0.39190076203690966	-0.873864311765505	0.44975090269418466	0.10489268123655544	0.6210834956262222	-1.787445814937632	0.003114788631521091	-1.7320774472374643	1.428626873138052	0.592169564203048	-0.5166464499895499	0.49106231070688067	-0.3856047685062486	0.8755893646788625	0.0	-1.0710203891481989	-0.7391917338716982	-0.8389433857636993	-0.5024107543313774
-0.940464423013313	0.1768268121251411	1.9252098476806268	-0.06289507464222635	-0.5380124429357172	0.7699766224015152	-0.30983805627127203	-0.994455449231327	-0.4675780703564637	-0.6541333209866087	0.12640854193384438	0.23143474090314928	0.25730787836841873	0.5975922056050782	-0.5911655619578612	0.6865951701576896	0.6050179455633119	-0.9272481046558758	1.5148863655272893	-2.935086741967748	-1.373009134074401	1.2701007364326846	-0.32573587760318995	0.4224364384675885	0.3814770470240697	-0.7595147924576019	1.0288180457392644	0.6167001626060067	2.013408006000323	0.08865875690276143	-0.04419223647012191	-0.0720278637944666	-1.0044262705087117	-0.4703742854111376	-0.5913377552104796	0.8124968267840749	-0.8752564199987246	-0.562083936223076	-1.9440933553325697	0.6615952614325038	0.621510628803845	-0.7516512383775407	-0.18670124736897145	-0.7348491840155587	0.8741417095364091	0.0	-1.1077544510494657	-0.279215612623459	-0.5861719127909893	-1.0838405042533759
-0.2736943375948576	0.3065754841370436	2.4307911153866377	0.3367021848899064	-0.7134252361261731	0.6520975162624505	0.09006508395177965	-0.2554942435372569	-0.38259849793476275	0.1311119262510092	0.3649904594548099	0.13880343951160587	0.5501080287511096	1.4608304193461743	-0.21490297032238748	0.8360488574707668	1.2274070655994684	-0.132082470775655	0.5503072216213617	-2.677294094240756	-0.7544104600617252	1.4969287785520788	-0.1187635777223648	0.6951157829557647	0.25252155723232206	-0.8163671684842706	0.8268965749174343	0.5171507957027425	0.5442023178292601	0.15799177996159236	0.6926652647830264	0.32361200984226995	-1.0864898470768072	-0.581895945154412	-0.7565157432186106	0.8057810354293025	0.11400833430770801	-0.39426703535169044	-1.1469369295244713	0.07022038697855172	0.6055430403392317	0.003516537874536734	-0.6107730890976012	-0.7634493088423537	0.9231868506893073	0.0	-0.8801914737640919	0.2489079276458017	-0.5100542327020252	-1.424736360228789
0.817029403058348	0.4856878187426621	1.443242261137905	0.6734943335178166	-0.35300905694087503	0.6114593453753898	-0.06544364036966875	0.3904922714266592	-0.2652546919654139	0.8801377211764887	0.2801865443680325	0.40157365495910563	1.0605933676971886	2.214094400521673	0.4609304598968493	0.5750369138042448	1.068933078136553	0.02144757758898799	0.14050095142881314	-1.306165588675223	0.021466814155199243	0.6718969550960965	0.8087468250263907	0.7497555538328058	0.4195988792317022	-0.0819122060560921	0.6709306233611937	0.9595543146483554	-0.7686288412681052	0.5152329333602551	0.7049313740155473	0.19192382298698027	-0.9507287808898837	-0.06748884942395146	-0.8030877757408211	0.29492822646929306	0.707953431980637	0.31948072962050367	0.030777701903313227	-0.18714761768715196	0.031201963615420398	0.4016291976893705	-0.5269378691173775	-0.5649023251560478	0.8454625650143652	0.0	-0.5749115674757254	0.4908630980797729	-0.652537721231212	-1.5517991605946866
1.1598341730359407	0.3284490913107047	-0.3342267351695434	0.7376608268710315	0.24647699564292314	0.5379134077502855	-0.6691972946901942	0.5763023317979963	-0.6746164340993923	0.7805703795679969	-0.3067152870440795	0.5051304734292689	1.307680368445465	2.0528245988353597	0.8073777428337244	-0.1347771013409676	0.21200655918362668	-0.39496674214335936	0.0653141849935024	0.27788635744725343	0.4829329014270041	-0.31958664967235983	1.8924377530341576	0.312411997877121	0.9598410283880193	0.7602206125900052	0.43570779315837543	1.6033941459966035	-1.264264832518972	0.5368593032910693	-0.09232464496024424	-0.485102229474801	-0.43622526363354874	0.4109878454508068	-1.0463431518314936	-0.45379687860294327	0.9618562907385814	0.7107967448529136	0.8184853845437039	-0.35545259386688344	-1.0442718199591303	-0.24310484432248902	-0.10144080372366338	-0.28376862783700174	0.50519556458562	0.0	-0.5121680487030088	0.4672940501074696	-0.8363335625662793	-1.699434952551914
0.33951276398938296	-0.04476649053574494	-1.6851031325590489	0.545345823416753	0.6190782788874563	0.2502326903583361	-1.0737639359378544	0.5518291387003472	-1.392492028196767	0.06913389055283264	-1.1452209877819852	0.15000875415661416	0.8003578045592669	0.8126156230324215	0.4429270481079156	-0.7334557826796333	-0.6738860777902679	-0.5165752733829408	-0.29471552104887594	1.304798645098404	0.59756131755513	-0.647526818224043	2.2686092015306665	-0.35883770651105623	1.4628370212089634	0.9267105522064183	-0.009166637564020134	1.8706779260312718	-1.1128749159083657	0.04803770821194332	-0.928574728100862	-1.2836601374458232	0.2986830827264079	0.43424467263675226	-1.3535967970828329	-0.8683718907602054	1.0484883019721722	0.31290688725759597	0.890257398694585	-0.7363138839145256	-1.919580363647996	-1.288403783499843	0.1293844017883362	-0.15239226483120957	-0.03128114240059995	0.0	-0.752093213162653	0.35765695656498486	-0.8508167397705592	-1.8940323259768717
-0.8638138949943034	-0.21040511121579739	-1.9519950734237876	0.2659760737951918	0.4891101511019577	-0.1614264400263155	-0.7975859115817532	0.6793214980947703	-1.712647009838691	-0.3461184890112391	-1.7572405974897438	-0.39538120329751775	-0.2883096097978696	-0.7788826062499645	-0.3630848333433301	-0.7293518440182232	-1.1160073039283451	0.21810790591666246	-1.1375381930165265	1.648308091073928	0.6236928275943647	-0.29535816556341865	1.652356740504817	-0.8015669717964652	1.4289505638341453	0.3569797392567155	-0.5804008309297148	1.559815760630614	-0.9478047083039874	-0.509112427455895	-1.1316437477683963	-1.7987323996108961	0.70384852073216	0.1184647628210836	-1.3504119252280276	-0.7629075234140389	0.8820759651254318	-0.3419680614171587	0.41072621279646937	-1.2779178246655714	-1.930392378885985	-1.6258944137631712	-0.21953000307915616	-0.3575958137858645	-0.5256522095960331	0.0	-1.026607574829874	0.24039829013608446	-0.6358913716143582	-1.8655392863546236
-1.27711339957367	-0.0012903414542980627	-1.4106613979794884	0.010932043880050151	-0.054703289187151644	-0.31625532116759014	-0.14123494308221274	0.8757148375696538	-1.293130420494093	-0.017456627420388247	-1.8076146703192815	-0.5565059858287078	-1.1818278789443655	-1.747046799341388	-0.9715430448577618	-0.21480570154034026	-1.2303641412375006	1.3250592695808014	-1.9334394769868115	1.5303499185075289	0.7943229392160618	0.049277329392945844	0.631536651921555	-0.85375418269669	0.7055389474489936	-0.28709774135789334	-0.9838165197593749	1.0152997233802419	-1.048014394103785	-0.6195912449803451	-0.8404580405041053	-1.9109911108050512	0.2822375129883486	-0.21688088497262314	-0.8818484181041595	-0.5559638886086822	0.3477656792910419	-0.3653998407812628	-0.2636105175814167	-1.5364964034608752	-1.1020858703413505	-0.9507078745038293	-0.8849681313454637	-0.7865729813970336	-0.7682780345439962	0.0	-1.0582575683839186	0.10910202795081875	-0.33146815964978593	-1.382991507126267
-0.5390082206729322	0.28845815736971675	-0.7909775395393538	-0.28709335740015646	-0.6772453264360081	0.03194770303113791	0.052456701731042985	0.7359227672325217	-0.5591681776166568	0.5099919234430236	-1.2756878628061001	-0.06686143963650643	-1.2808735778947073	-1.7232289814299098	-1.0694190915422477	0.3274630676318856	-1.3580080533563914	1.7405456384062754	-1.9661311504410237	1.0534541683199743	1.1387309000407881	-0.23433454738928844	0.04863862710319063	-0.7454478772139448	-0.4336822929499898	-0.4012351614816818	-0.9501257557250958	0.7037245361594536	-1.0452559879807268	-0.3055518760969047	-0.6647833821212771	-1.7169548787222986	-0.8324691472231527	-0.47172749298484945	-0.20287663642385484	-0.7026725321940904	-0.25932687365225715	0.3781380180087465	-0.782255907100868	-1.0905231576845522	-0.07718518870906858	0.013725742903350597	-1.0959072232363605	-1.0146671436306767	-0.7507629532228323	0.0	-0.8682376363790418	-0.007780660810747142	-0.18049410897377238	-0.5626265483021565
0.5899964712846966	0.28723950048404306	-0.5700361955850205	-0.7578053275510734	-1.056130308229458	0.5889298166152691	-0.6714626133986294	0.13300665331886058	-0.2424090035162781	0.35160124834335094	-0.3885610892793285	0.6975234600352314	-0.7780850514267253	-1.099695547920651	-0.9926423832267688	0.5888227510611307	-1.5259349321012787	0.9345325185737936	-1.0971704235336779	0.22263938639269462	1.4671633257847827	-1.0871348261213678	0.16428214817112013	-0.7368712713155272	-1.5182043394766809	-0.08316954042157468	-0.4765923837983483	0.69480331027977	-0.4824609651539843	-0.10290978578396702	-0.8402704028753439	-1.355339887064135	-1.871898685770596	-0.7710116601096079	0.25286915412846145	-1.0472564682048364	-0.35640624155518774	1.0477905745307685	-0.8235550144632293	-0.02687624553534822	0.5051893976425647	0.44533302877691505	-0.33252042304365137	-0.707278698801229	-0.6454578134793904	0.0	-0.7207847576543159	-0.10476916553598054	-0.3238020405104168	0.21514519819213898
1.1012678943700558	-0.007272128164038763	-0.6530173324767513	-1.357973781141375	-1.0703970772435984	0.6852964304214424	-1.7769201525910934	-0.5311741751960202	-0.628906286517822	-0.6866129787123258	0.48716976250209154	1.023626463856213	-0.4122166859608405	-0.4435461213774957	-1.278481743170359	0.6601625183190071	-1.4369706261067188	-0.5784770951342917	0.08868853113850232	-0.723473295674369	1.4574332931784952	-1.8647915184273514	0.5020353651425836	-0.8073151045390807	-2.1395491548737233	0.06220702049139714	0.14747105469160865	0.6141269097203647	0.5044776973214855	-0.45071270016259773	-0.9946190026366138	-0.9379220210374756	-2.134012452773457	-1.1675225081607687	0.23409295493753843	-0.9501540683084362	0.24651775226163258	0.7733620825194054	-0.20297852437329578	1.00664346015619	0.4561460767443551	0.30252539167268055	1.0560082607691017	-0.061004304161601124	-0.6310198097147408	0.0	-0.7933463625793059	-0.3273309948789959	-0.6033806676136579	0.6300405267844785
0.7632129732339509	-0.3066167221682685	-0.5597697448852924	-1.7989996756951996	-0.825407779221267	-0.05076565766007326	-2.2069380237405984	-0.7666658620452127	-1.3290161649683525	-1.8933414578428212	0.9323360733928816	0.5193059148742798	-0.6616361860453785	0.026939365930630062	-1.9514673245160445	0.7442195427506538	-0.9338805983179544	-1.8142279883766128	0.873004777806391	-1.3162201053181313	0.8601825144491566	-1.9486445262649799	0.45546745920683485	-0.7637950714738001	-2.100014631273901	-0.3333444712246949	0.5462430593516149	0.08876528634215222	1.2590441868539717	-1.1977428862445232	-0.763914500682648	-0.5505003211470392	-1.657358487051712	-1.5154163940177148	-0.16928707795133704	-0.10120460737739238	0.975452309761143	-0.3443811702483114	0.876782724012866	1.3092446840066712	-0.040904953586495	0.16811349581216722	2.086525340117995	0.27486878147357274	-0.75411578425897	0.0	-0.9551643525304142	-0.8503455746890434	-0.5948480762028228	0.6133246793259004
0.16463649865380786	-0.5083845360585331	0.12023447203346538	-1.7701304722679854	-0.5435889650935606	-1.2237225045515314	-1.4887984320602423	-0.5526394132130513	-1.7271547988670102	-2.440998444456545	0.6572636991127707	-0.5277551814174738	-1.280363614801386	0.3342604658972859	-2.400149719567529	0.8374429990519602	-0.2806679606538245	-2.244256472009609	1.0413478088607147	-1.3102287038446896	-0.23790790043029295	-1.2639417480709474	-0.09426295619446907	-0.5578459798057854	-1.488752296060135	-0.990592783612031	0.5172748534827393	-0.820616935956123	1.3452728523838853	-1.7632755934872104	-0.3794265815772813	-0.22206721109246635	-1.0906007866997953	-1.6743068089249509	-0.6344028276348792	0.9478684587998888	1.018926821607229	-1.3479688126359919	1.7733711063434143	0.7582404611607533	-0.7143620078183719	0.39807075908738354	2.04923279714034	-0.17142763314570483	-0.9531394317400652	0.0	-0.8821786842012954	-1.556317386558671	0.017047169110109162	0.3011641625210453
-0.14886257114437523	-0.8869327629558549	1.3055438559596613	-1.257190409961315	-0.39889504996071434	-1.9799517741276156	-0.2640102496043192	-0.29912844833360336	-1.5567790559628478	-2.216824083678665	-0.23962892676109895	-1.432824992356235	-1.6309301204356796	0.36754291553282653	-2.0376887557081216	0.7948304807612694	0.09963787153579264	-2.0829094537433277	0.9032076837511253	-0.9803662396914878	-1.3496738850505934	-0.2910571368460297	-0.7878111650733828	-0.3609167532652297	-0.6788647597156676	-1.3308147351422401	0.14776203121593204	-1.6528531952782006	1.0112344313831039	-1.736841565682004	-0.4205574617728348	0.09942799105927594	-0.9060768917035689	-1.714550458700769	-0.8404660389199025	1.2222876752377068	0.20961531311100867	-1.4904402127249894	1.814032282595108	-0.06056185482371517	-1.2939524209351212	0.6763121419028421	1.1413486061170683	-1.1525635900111073	-1.1700671032629604	0.0	-0.37157307094920183	-1.9814729435353604	0.9985200164077026	-0.0746397686790358
-0.3207402495941669	-1.665214320356041	2.3209834497846056	-0.6099559023356197	-0.3914128713840109	-1.8222072812605261	0.3856649714900357	-0.2957987572548473	-1.0252527545035197	-1.7643580718305383	-1.2135090687695544	-1.7187023357223241	-1.3671879997416945	-0.06751761350493239	-0.9982897153470862	0.5886774385976424	0.06730804234932734	-1.801606790820785	0.7792430586513951	-0.7957093653577907	-1.903393512333919	0.3690517794857022	-1.2484611130814391	-0.32862884759196903	-0.14516101924077976	-1.1108412010070705	-0.2786156360672842	-1.9692084795892986	0.7857355854096285	-1.2436412926675726	-1.0417250314701934	0.47419584890689304	-0.8973601239182197	-1.8002185801191046	-0.6740721870377355	0.31212128794285005	-0.7911077043298855	-0.9958272140675899	0.8818257651561108	-0.40219441946482315	-1.4768324150693894	0.4581533490505877	0.15743161533766642	-1.8697460318363317	-1.3794328931739939	0.0	0.44922228810366094	-1.7512495715698235	1.5972137384120966	-0.2612274559852733
-0.838432778041157	-2.479252912009697	2.310048317621512	-0.2466504669646318	-0.35930108870488575	-1.0527909415162682	0.10545974698782148	-0.3861548177470248	-0.4713752675042893	-1.4976966512292509	-1.6097635476140284	-1.4192997240872531	-0.7131761640752147	-0.8086114468720408	-0.03157775503186902	0.32292684461441673	-0.1578575022344426	-1.5716243951868067	0.61455020050154	-0.8431259385550132	-1.705248606035817	0.49136656364466835	-1.3658032685038133	-0.4138815343197939	-0.12689745099814645	-0.6028193430338958	-0.4893559359170554	-1.700129785289393	0.7521199138818893	-0.7176193859000554	-1.6660572055119098	0.8617694563090825	-0.5434815322516661	-1.8896098208084469	-0.29264562866867266	-1.1497516825642953	-1.2384673838212181	-0.6659746878121309	-0.4209470362532404	-0.08348544880250106	-1.0717140278026596	-0.31784945317033414	-0.3817982645219849	-1.711761904027435	-1.4925342898279699	0.0	1.1875624911073814	-1.0373089060461254	1.209197074857582	-0.10981741839472164
-1.700176804177368	-2.498109473782665	0.9798976709990924	-0.2706458001294037	-0.14483883887555518	-0.3618056768836519	-0.36309702230870733	-0.2697562733516039	-0.0001727702820256573	-1.1821055875845563	-1.1605119452207115	-0.8430891501571476	-0.12570183262938633	-1.2484906586262958	0.320165577144933	-0.005597891639408265	-0.30511359507428043	-1.2304198211033326	0.14473098624518932	-0.7559261211373679	-1.0672506973108777	0.38851891935200555	-1.1688771746013744	-0.4782900307779681	-0.4064940094730669	-0.18828081233197652	-0.3822196408885639	-1.0985848114732402	0.4749648226955235	-0.3968149247461241	-1.5498401905093102	1.1387323736851989	0.2622899296725533	-1.6722126832274404	0.014504168595065462	-2.0269034808247874	-1.0811473053822	-0.8626815587041212	-1.2459758458709707	0.35132360573046845	-0.25629229244817003	-1.1119419464612594	-0.6618142763996335	-0.7947062209782246	-1.2974411184206347	0.0	1.4540536659443213	-0.40779367559781493	0.08439184227198987	0.2609419640054726
-2.2092575282594367	-1.2356917415577793	-0.9641063908280719	-0.3887547263166246	0.21950766107388256	-0.053790405570125	-0.0298579535497048	0.017370272157448775	0.5266077015241956	-0.30142705777543455	-0.16554564771338315	-0.17429871028070734	0.1950477804307638	-0.9394393164593081	0.3037977541600751	-0.5646441291850671	-0.2979729829209205	-0.6345045343362719	-0.6516997580800354	-0.2648424522131331	-0.4549908720740129	0.5895719998431622	-0.6552960918787544	-0.4990301513294544	-0.47589480394111183	0.06548038301105719	-0.03903479882424238	-0.4447139460177849	-0.30799006968210224	-0.11923960608689055	-0.5575442288817982	1.2451648253594279	1.0580849672997423	-0.8835878033114516	0.0889667186024906	-1.6797749303623348	-0.86226442519442	-1.0870434014720185	-1.158581508458659	0.21221147024306017	0.47571585873380406	-1.3412041261158956	-1.117153461445086	0.23218167884523686	-0.6017961822125077	0.0	1.1303937382305065	-0.16763688642427496	-0.771652812666105	0.49732493653607535
-1.71644994867297	0.7811531994588018	-2.256669735649202	-0.2218088073821871	0.5017485266076684	0.17996765664542366	1.217053565402654	0.12193327635604602	1.1905588859659268	1.149347127423102	0.8105741579972501	0.5858440305805079	0.41373198282603324	-0.1975708158024073	0.5809366690179035	-1.3625047919195619	-0.1785480986384263	0.12403896715950376	-1.3957834677836005	0.35070930203825873	-0.07285880032587232	1.2782675621125872	0.08832980137237378	-0.5447503366513361	-0.005693598128757825	0.33121674865145156	0.3679412125543215	0.12702637140572348	-1.1625670155789136	0.3906882360888917	0.7190297256791931	1.247941273709633	1.3988652812336302	0.33416485427415543	0.04607304301414899	-0.4693929557079974	-0.9446513454398887	-0.6215570333284351	-0.37250092807437024	-0.5896964827040128	0.7967239728381674	-0.9355154755005043	-1.7041352862648682	0.8325152185735801	0.49844879831871425	0.0	0.4493107725925518	-0.0025220376676352856	-0.5623194640327119	0.35281372800712457
-0.42598187405022625	2.282419488925264	-2.122668728675206	0.3029017018995206	0.483601992052051	0.7023066828444534	2.4471537428816132	-0.11671596631338887	1.7736357558734963	2.4180760247455786	1.3846600358568462	1.334886340034118	0.7523462498809177	0.17236017647731253	1.31354216429212	-1.962547648835881	0.05652276219988745	0.8380061486304679	-1.6344053450878409	0.5444911478074246	0.14335798923420695	2.0112872910511794	0.6954491949995195	-0.570818271487769	0.816955937733133	0.6187366958084538	0.6666394450521573	0.5406111881123341	-1.3633462212853984	1.1099311859604561	1.5451990501385187	1.1963931921364577	1.3756804149371231	1.4383936354295372	0.11308687484755614	0.6188224948195348	-1.0666196174447657	0.5520608620110341	0.5587067437916886	-1.403096476718839	0.9314212500420685	-0.3223634346003653	-1.831281087576998	0.9649853875249431	1.5242995425768666	0.0	-0.17252526003473628	0.5724545011732949	0.453884419903239	0.020123389473842734
0.7401912874992446	2.2949700154689765	-0.9207245641193725	0.8684375228434857	0.19783930738938657	1.309810156292736	2.646430801654252	-0.35535795557660377	1.8713813415525435	2.639359737790445	1.511297228762692	1.7188757511050645	1.1708763729804317	-0.16908360233398698	1.8229924226968575	-1.7549061885868162	0.4132494706174125	1.3764265876864767	-1.2583059398375258	0.20848504248909125	0.2176749034352995	2.07295599562126	0.7005634689334187	-0.38932312310608036	1.4325441443651195	0.6448193550620658	0.7198365714879722	0.6539659521154941	-0.7677582018358274	1.6549119080268258	1.6277344571481531	0.9711443265228292	1.3782161404706639	1.8800094933410392	0.3155346132658438	0.7983471806985573	-0.7497642218862592	1.6299098233152798	1.1887183423886003	-1.456117889647827	1.3827271816437465	0.036553148871791515	-1.0550086816226592	0.8940140437709717	1.8902641547071946	0.0	-0.42377629474318496	1.4970630671691967	1.235212608010219	0.00014689663914615558
1.1030490910090323	0.9630929205943086	0.32090824107473975	1.0690503663512816	-0.06889061827448349	1.3673011669419282	1.7346287239463944	-0.09729624123345124	1.2947626613089465	1.6940948882127045	1.3173954005031037	1.4228115220996744	1.3857845846168748	-0.6392361308226713	1.3212021659911863	-0.6290249042687267	0.7581560124337886	1.6864074371486886	-0.5439365575970675	-0.09741186410595426	0.02326921904124643	1.2102568573235253	0.036361395325544436	0.07530885834113367	1.4162129612211214	0.21083049364269194	0.45318371171416083	0.34660787602410165	-0.026974242360500226	1.6390472509485337	1.170093276037574	0.4136422400616716	1.460982387594159	1.520578013558735	0.4042994475554058	0.0547570286674059	0.017393008936707696	1.7809484194022231	1.3679621989606487	-0.6006955608681418	2.2198098302454135	0.029234156291209783	0.2980809123506814	0.800814197112242	1.3697979822300952	0.0	-0.26915227029176625	2.130355538560333	1.1199594265130557	0.5536041870532652
0.895073675911319	-0.6261938357155291	0.9653847287718409	0.7925212624783257	-0.039151428180693754	0.5861122197975818	0.5741234071181527	0.6761477494291568	0.36626024410952585	0.3588657728272813	0.930600712012453	0.5870739045338744	1.1826156390828004	-0.42744644207601856	-0.06168028191412144	0.7227517350469306	0.891502126674915	1.7020697843715302	0.1726148116221764	0.25782313519197486	-0.4361574558906847	-0.0022532952616127902	-0.7616317204383574	0.5938644598635104	0.8606800784959662	-0.3849510675235355	-0.07713114418025416	-0.26069695086443273	0.18616716424661836	1.0679433867701993	0.5674357388955987	-0.3455263079844312	1.2386852856325967	0.7219497600142053	0.1740099713652681	-0.8953179747421305	0.7000433376816926	0.9576531992583069	1.1654174302110414	0.5615444872269149	2.8044806086603544	-0.10630026450585721	1.343696237591179	0.6863213151002063	0.3160461204615872	0.0	0.13804323855989115	2.0012009141365366	0.5532060569840301	1.3484168707563904
0.8580258904477769	-1.3979369593816717	1.2133851654421925	0.31878256649777	0.28069563437125744	-0.49953970141687015	0.054605180783028756	1.3565722348463585	-0.2460985255724586	-0.4124875249926705	0.49362987924038615	-0.2210728062261952	0.6852956928170759	0.47180070041991956	-1.174266649910038	1.3309662319318354	0.8123667439958216	1.3925300132066323	0.7611052403156805	1.2212361695298124	-0.7973060720751088	-0.6476315518527572	-1.0269295925464332	0.831719309437076	0.27059572358927747	-0.5128743603318534	-0.6476208838459689	-0.7795887607199485	-0.034544993531381615	0.36432535371281627	0.17383757355908336	-0.8143588744586647	0.5140712421167963	0.07350268667675743	-0.1921765438610024	-1.160110494211533	0.8123812854780981	-0.13306178377742572	0.735837501929516	1.2522206908460412	2.41046977238192	-0.04489855553971709	1.4579569854021865	0.563606217539812	-0.6021019238764158	0.0	0.6658283185062128	1.4003605669933978	0.478898440508339	1.7602965169723053
1.2655284699099152	-1.099807546725018	1.4802884539524217	0.057028280676513804	0.5961599417226882	-1.002200562205288	0.2933065388835172	1.2556943799457299	-0.08481066358683863	-0.32192421041912034	0.2117683918157267	-0.5485757570512174	0.2977505004841752	1.1982446244203937	-0.9153701614613052	0.8218148722482231	0.7771417698772931	0.9144159459640607	1.2088117677513996	2.0346407036735323	-0.6273814536384149	-0.37655364933536256	-0.6680677692231601	0.731930497570316	0.08401268685807906	0.10255316303089378	-0.981598980826575	-0.8578555679163864	-0.0507520946417582	0.0033740951472164397	0.21974428416935526	-0.5691594769766807	-0.22546288976450193	-0.017540195443237715	-0.23897073076079356	-0.36076274866063973	0.4303840874599459	-0.7794832212232347	0.2356110850786944	1.171625436699836	1.0924575625297743	0.3645464835933943	0.7845663011759793	0.5497518248370904	-0.918284456538954	0.0	1.2542042821225492	1.0185508652803534	1.0858462709630714	1.5076693164786263
1.55011783380148	-0.2887966929837261	1.6086885373573427	0.1798597608516539	0.6014217724398022	-0.617252976246579	0.7289088431385289	0.27173163163572417	0.6630009617164051	0.14918234124267676	0.23622566389284877	-0.507293871122372	0.34320012430446145	1.0435524115185908	0.6073119597814035	-0.2801874215396069	0.9680934565488962	0.595559738453072	1.3764522881553949	1.9927645482877818	0.01846910518880376	0.2420590242465537	-0.2808281199249143	0.5624747190887496	0.2870759012038721	0.945416492134816	-0.9818200770491399	-0.5276544263067429	0.3708981457719865	0.12037580456211515	0.6843897982053828	0.2175227833160679	-0.23577056416323575	0.3977027269664418	0.22802247322735217	1.0215781502826187	0.04187049014924885	-0.8727218051543777	-0.24355931681117846	0.6194705574721294	-0.2444092385870763	0.9878071679665248	-0.06319150328168607	0.6865054802085633	-0.6640501612458954	0.0	1.7411426157459204	1.061770889049483	1.4531481504792285	0.8797724758634599
0.9929998316232259	0.34173145522946513	1.0386737643376907	0.48756862159539405	0.2643412017871226	0.05805016660690288	0.8354537885897879	-1.0027708475965933	1.326131470505399	0.3620205466144293	0.486070973524416	-0.5715955731604198	0.7229872672598823	0.26448944630030413	2.093844747387235	-1.1098724683084726	1.167626305768087	0.6556735530088477	1.0124576684486806	1.1402667168143927	0.5210744334810864	0.3711088181499563	-0.46794798512425406	0.5212998890842739	0.4788779868949861	1.1312333973304547	-0.8461911358128477	-0.18982158793344237	0.6560588529656806	0.45347003142057296	1.1754915929604646	0.8182124220102667	0.5549268082132726	0.8489869585217377	0.817034730035425	1.968704791801583	0.00451303753344171	-0.7818759357951839	-0.6965694085112297	0.08188589791952461	-0.7355008485670677	1.481503335400756	-0.6455790252800606	0.7828098111278661	-0.2096461756680347	0.0	1.7587866451165908	0.9939182493034255	0.625564774470542	0.32729134057163606
-0.3352814644013177	0.5695824383401639	-0.23886406318635572	0.610339753965874	-0.15766893825574158	0.22467842900163862	0.5920789642149211	-1.7819701038826696	1.3965433723849727	0.17147180410897966	0.6813933742667808	-0.9357843772753731	0.9480128319616333	-0.3236782722213743	2.27718201769398	-1.2332426866345978	0.9386527294745662	0.9498577172155377	0.09642163483282923	0.17386424131348618	0.3413815369745172	-0.14291625236218802	-1.1120987660060708	0.4231058734076392	0.30384612733850513	0.3459338793496882	-0.8786801315129317	-0.2078116585163713	0.16550420695140503	0.6371032979912455	1.1479374835982472	0.642579971210741	1.3176204168498116	0.8209783087425644	0.8988895043492995	1.7746262304855431	0.2770780162224757	-0.7770504348486038	-1.1056071400398975	-0.2046191757244004	-0.4124426723574331	1.5343739340021045	-0.926047180368547	0.5905026103798021	0.12222230798237886	0.0	0.9990853959990195	0.278332472989332	-1.1105536173474404	-0.017400108898765598
-1.5143741219682587	0.6561194655815519	-1.290499811412654	0.35532023400440166	-0.3787069326291664	-0.1939055524840003	0.28867756002286304	-1.6733588679762907	1.0024700655314558	-0.04742906543851867	0.6119751490817803	-1.2168158644012	0.5866238449963851	-0.38758713638447106	1.1024775739843329	-0.8502574296816965	0.18569462375290222	1.0695348228189536	-0.9042018262591721	-0.27781850770951594	-0.33543663406923097	-0.6209371896273611	-1.453228038353357	-0.04975258941888708	-0.17638057530432424	-0.7305545124621374	-1.1418990379537841	-0.5481691052639458	-0.8471907773748386	0.5325453734571377	0.4731219644150085	-0.1480893769071225	1.2129008761126403	0.2317531041352371	0.2958832569698804	0.723475588912991	0.618012253804948	-0.7254424489639706	-1.3071974952011363	-0.30974773649400394	-0.04084852285523295	1.122895596870813	-0.9770797839036489	0.14623822015643514	0.27207904612289746	0.0	-0.3271322561042534	-0.8170577759479013	-2.333702268457722	-0.29092798359736727
-1.7154834650533353	0.8812951396843363	-1.1617623603934728	-0.11122671060690043	-0.3596093761366608	-0.48662203691560885	0.06134916407642519	-0.8757985046290516	0.6803124812470577	0.07570147138570318	0.3323370668449863	-0.9035378453936331	-0.2566067894847098	-0.355571063298495	-0.3233185503050012	-0.3892147227501182	-0.5964859025043918	0.7395588670197824	-1.2851558155239915	-0.20260555838991484	-0.7980753652529892	-0.4067551827530357	-0.916199645467288	-0.7942086503380428	-0.5356630629300622	-1.0864226241454484	-1.3429991564871484	-0.8746027615588735	-1.3718662426419284	0.28733062998404346	-0.24346248295702724	-0.8291056472428803	0.3787857871681705	-0.4085733844631408	-0.4927735791348417	-0.11794502846992817	0.8528022230069597	-0.36921330728484925	-1.0682372730075191	-0.3729722148472742	-0.16672725406360955	0.526714252705641	-0.7290715383014911	-0.19056127709489043	0.3542801870447969	0.0	-1.4157572681569073	-1.4104256603432108	-1.9726492327186194	-0.48727418290178726
-1.0962682261241636	1.1573637595790613	-0.11282329944350734	-0.40507413532277514	-0.3196555447511563	-0.03627740463676851	-0.23984547464331094	0.044225947949107614	0.6861187178027097	0.46478142953512913	0.04467321283305793	-0.03553047754778212	-0.940228691956167	-0.6213434117563488	-0.8761801781041371	-0.0952787045193088	-0.7725916015236686	0.08884876968178829	-0.7333796333229992	-0.0815869784287602	-0.6806552343023468	0.2774032481591228	0.2279489506759515	-1.1767918422804262	-0.41472865291425176	-0.48560465772667527	-1.1352255916628924	-0.9722482339418442	-0.8229665288565846	0.11866919085611072	-0.1545397143560159	-0.9106209026906675	-0.23041021078868634	-0.41883133786651316	-0.8257643347370329	0.08082457123217605	0.8772978859485768	0.22026986588915592	-0.4048347594630254	-0.42489884490666496	-0.5317268176228855	0.025182499232420344	-0.15286152777979015	-0.12971800059412647	0.4686764378366454	0.0	-1.4696846429727282	-0.9954801088664571	-0.49420868518731104	-0.35425447384554243
-0.6197367851112783	1.1302804261680093	0.4715795443255334	-0.2642434863182383	-0.4614131465012286	0.8885501060078576	-0.7668242350280524	0.5446514687820873	0.6509634093145491	0.7028959941975539	-0.1603420328731121	0.726388381157852	-0.8595393762838681	-0.8593713916612001	-0.42262951668214593	-0.016794513959804344	-0.23502492923514337	-0.498179548967643	0.29944652966066243	-0.33909755505679723	-0.42671176567481073	0.523840704150327	1.0965807834413255	-0.6292685630723897	0.09146043897181173	0.22318226394001958	-0.5230455835972491	-0.9726270832395314	0.18494304231869352	0.08602062845318276	0.8808242007193207	-0.6091944382668649	-0.014079317027695146	0.34719243874826644	-0.6001535270056593	1.061678712939977	0.5634235698091603	0.5987886549247464	0.23305375912275883	-0.42568171404241384	-0.5256896729978376	-0.4151331127730284	0.4568111848053626	0.18383636711600398	0.6438137205601056	0.0	-0.47367971232059924	-0.012751227204376199	0.5961085334143068	0.20081457034072056
-0.9634048603877096	0.6353317387831428	-0.36364252553290954	0.2106209892471929	-0.683192275370238	1.3818658692021928	-1.3996871188947944	0.43079176024664656	0.034656383603822054	0.515468980467819	-0.3477948161681234	0.7678491778763411	-0.07195358378164564	-0.48344064091559064	0.2674083630090603	-0.163384952713524	0.49839956993463114	-0.7712285320543933	0.942002638183964	-0.9529672203242577	-0.694493525159881	-0.20558782291691993	1.0571960899600072	0.6875110410885672	0.49087262179138424	0.03958008530951196	0.12250916649629805	-1.0898975167200484	0.511901605147918	0.08295201136506526	1.9661476779447722	-0.44820392310710416	0.5309595229636576	1.226992418256247	-0.2809898260248683	1.7252713778112814	-0.13158785307979975	0.39496285646290735	0.28847018164238325	-0.36825772122347017	-0.04885932633524065	-1.0432258961750143	0.6509512183567092	0.31904961182229136	0.8914213663886411	0.0	0.7137235202709271	0.673927302869938	0.3732180867132489	0.7882213521397482
-1.7163966337585057	-0.02249133220277473	-1.897550137600272	0.6297795442585254	-0.6121412060579935	0.9234191260044865	-1.8205713205837464	-0.0413738869022174	-1.1066380862610332	0.0805464568924189	-0.5208733271593042	0.1650793871199783	0.6975686237665149	0.36968866092596353	0.4358737069059101	-0.45797266869543757	0.8599401711547168	-0.8159442343902804	0.7026977533482512	-1.5193900204501365	-1.3932111275395676	-1.4000551221466415	0.2972410009091772	1.9460185415778772	0.36805255870867876	-0.9876596748663147	0.5010486354525249	-1.2081708135861178	-0.13439581227832217	0.005819345942381772	1.9908381966001838	-0.5309638743845101	0.44670540320371604	1.3180549122705705	-0.28216017205563254	1.2826893282976328	-0.9587630854058186	-0.25505937454584815	-0.2883343072039101	-0.26485871996521254	0.32793731349514044	-1.853066848092148	0.36917224478207855	0.08652838500039117	1.2018544652267844	0.0	1.1632163058470966	0.6905981293498321	-0.6264615325335116	0.8585228408651738
-1.7749745947872744	-0.3316752087358251	-2.408320852610856	0.6392328128515323	-0.004229799133401268	-0.01012493246143518	-1.8065624102510998	-0.3721156747009545	-1.9656046342280786	-0.14886945451424724	-0.48483907545065597	-0.4350459185307086	0.7490321060187586	0.8062751547542472	0.035813859802425865	-0.5758237818013374	0.7685363897677887	-0.8823730372105862	-0.061896964279319636	-1.608383463195952	-1.6028729901775458	-2.009117350848499	-0.4329320244480179	2.4013043952291366	-0.1874392499600384	-1.685669567865641	0.7569303443732491	-0.8975927157165826	-0.8155493886122835	-0.13253053831256512	0.8081251270888227	-0.4440187541412562	-0.4375244929542344	0.4109672626287078	-0.48601349343059436	0.09215865447360469	-1.4579024845183313	-0.7847297524965866	-0.8691271078636467	-0.06082859579154237	0.10256735130516238	-2.3236988104718788	0.14141561177634712	-0.20016852191056228	1.4537657097407573	0.0	0.767026290699196	0.33452413179320334	-1.1988992060715118	0.34957717833101437
-0.5480894711892056	-0.15031719928559076	-1.1378527508621445	0.2099440139356693	0.8586392634068969	-0.4658821431944682	-1.3943396375404593	-0.24557319287054696	-1.7286278805343305	0.10287158573020488	-0.05200002512110174	-0.5293744194127791	0.1085916101197891	0.3256289602353837	-0.4108186762325685	-0.0879654327345758	0.5224707099818194	-1.0733705401842928	-0.5058757839256989	-1.0839008752184576	-0.6048159897928979	-1.5475033932916489	-0.5435214300899307	1.9899498951354697	-0.6450254899608583	-1.0143635714466757	1.285734236087142	0.06815603566849353	-0.4921118733130397	-0.27379133407497225	-0.5639499407491776	0.07703054143815236	-1.2152103354653307	-0.7087106535948177	-0.473628258241339	-0.7366003997959745	-1.3644098361013741	-0.7308945487580365	-0.7765955000517768	0.3472592482779686	-0.4702012810431089	-1.8312004925746774	0.5361869520624523	-0.08717839060166323	1.4126168494922138	0.0	0.23744577111220447	-0.05318868976677594	-0.8880012375105054	-0.1999417889444125
1.312441433479839	0.05954458203019329	0.7371757396873168	-0.3592131947882009	1.26082375558704	-0.07151484540624355	-0.7965963500847736	0.17786489980775622	-0.46491896776495223	0.6675741115455266	0.6287032956839096	-0.21914803968591062	-0.5174306516560707	-0.35586130801121885	-0.4478374769859433	1.0507944292707616	0.3024810499802426	-1.2390090881854423	-0.13759764711183992	-0.1890684923935359	1.161652060789255	-0.5190309616836271	-0.04211879195806209	1.1721482459161852	-0.5485702857897049	0.6892159293726431	2.141988456073352	1.2938577917763232	0.6775959909162466	-0.4475434488204056	-1.0028958979650067	0.6187216912298423	-0.9756310980381893	-1.013946122864013	-0.11458141492697063	-0.5254391797863006	-0.8722487394480885	-0.17493592635495978	-0.09164466956971576	0.9509588050522922	-0.6367348253748994	-0.391241503860797	1.40263552398837	0.4431728734703884	0.9273449637350186	0.0	0.206327701105718	-0.5464312976841676	-0.32746462621577815	-0.3040146622423689
2.462943530426653	-0.29067760878927096	1.3424405323357336	-0.709782366738624	0.69991858581567	0.5878630755006216	-0.24170690699058198	0.4456150303796721	0.8284657318463302	1.07968861546737	1.0621217030461274	0.0634723449573822	-0.5048892150882752	-0.09702808476677253	-0.06691528842758496	2.222296281649435	-0.0077159641318188974	-1.1551474020447157	0.7010402738849881	0.6265170087883635	2.413861856303587	0.2602693659224324	0.639275264277763	0.34240909808831266	0.03155357054577866	1.9354529540786594	2.7682005713315667	2.02781464628633	1.4525868459870295	-0.7606323946646134	-0.42793382683494735	0.47752893007853564	0.05787425115611334	-0.3078000395177732	0.26804487647891695	0.31329509002034983	-0.38702804163054033	0.3665651476998461	0.3539163699706355	1.5024340024564087	-0.06740405891415072	1.1439312648364466	1.8479476369070507	0.8838415061291618	0.15248210637927417	0.0	0.4660669636931337	-1.297572908550764	-0.23556247924750806	-0.15658689365935757
2.1573181357583717	-1.1603213629446756	0.1616701732224124	-0.7061150803244344	-0.4853243532971465	0.6864886948940588	0.10111510733070006	0.34282590845475946	1.1250613016287705	0.9576785421229438	0.8055087411918093	0.13052012192856025	0.03321002129364978	1.0878222637828663	0.4317460564648063	2.551643938699549	-0.5051912707508944	-0.7669937609377787	1.1903514442531085	1.0230738075792265	2.324858284304998	0.545869155265608	1.1040817870386983	-0.43290544281485893	0.5692880838763833	1.640958999263258	2.465331763904902	1.9148663032634388	0.9143558221117973	-1.2279709582788005	0.24559154608067635	-0.43814802716764584	0.7236535645116036	0.5631433649283375	0.34421067070743755	0.8126246831195402	-0.062418587647275085	0.48927588381738446	-0.07650638244008579	1.603253037228777	0.6685343110010297	1.7969596668179622	1.1149654877076676	0.7325213126053979	-0.4945675678090506	0.0	0.24672307765749368	-1.991719584689257	-0.44846999356501366	-0.3990233768675079
0.9492628187710046	-1.7280219349257118	-1.465464582058364	-0.48472418021262753	-1.2358377847446835	0.10697004764427277	0.14414932408372508	0.17738293931323013	0.28982375005023764	0.27357052584521463	-0.1382412154223761	0.17718475449532964	0.4057673483857932	1.753913303243381	0.7522022228616851	1.6991313991808084	-1.0037166596109337	-0.2593982906190522	0.8296249920056634	1.0027762116038135	1.3298506817745517	0.7053515856428136	1.2507193194579298	-1.1527890876961122	0.5913168063674813	0.32682008163888304	1.1524454837637956	1.39864119657181	-0.5086793226149741	-1.6565087201800461	0.2051956321993111	-1.3366821566721354	0.22096097142066445	0.636085035861385	0.20774126654630287	0.4836438058056152	0.2716206282364461	0.3207996808588061	-0.9942406351035598	0.9833178166862153	0.6644670458596084	1.37863499219519	-0.5569012767899145	0.02629634323218193	-0.6772256003922252	0.0	-0.7923186974135675	-2.0179663839402577	-0.2226768877560277	-1.2742915026356862
0.09492288154967038	-1.1815302756389074	-1.9182525755675617	-0.26265557292632213	-0.7042266961434828	-0.4879245506581446	-0.0702334770936713	0.4271207242446177	-0.9018565256326831	-0.6747346129686299	-1.3469002507435062	0.3837408338678809	0.10908981258205622	0.6842647921515328	0.7130776781174564	0.2068266445979414	-1.2575051845179945	0.08108455595842413	-0.1421949005343194	0.8445005543211411	0.5410976731988535	0.9988823921617775	1.1903601589259292	-1.6229078803589425	0.09121439471024986	-0.43007611314906025	-0.44571335155748787	1.2540408973479693	-1.5642919045524064	-1.7606885157801593	-0.4588238240895612	-1.3379027793819647	-1.0397758980796157	-0.1078617265608188	0.21289265116314812	-0.3218647366405471	0.7055407431098822	0.3726689578172355	-1.318445763822582	-0.2463629048926365	-0.3560259943364601	0.576278158804238	-2.0658824190693252	-0.7302119995213532	-0.46386014625799843	0.0	-2.034823430222489	-1.2405067719833964	0.6579253519629017	-2.232055178863791
0.30057880285194943	0.2983441000425996	-1.015017666300423	-0.1206654479783915	0.8555082337989199	-0.5109931271501119	-0.3543846202405881	1.1130397579797666	-1.5848623535067496	-1.5057315017262767	-2.342795453990771	0.585687072927333	-0.668871050943718	-1.417372887827195	0.20674708731217087	-0.9919540585722671	-1.3342011839689096	0.07617830498782462	-1.0655306458185494	0.7799940851315881	0.5192295384227772	1.1280100385306215	1.039640450791725	-1.6393147814948963	-0.5454845478885536	0.25991059100963276	-1.442501032806578	1.7226765551823247	-1.5351657674420032	-1.4186093912560505	-1.1361425422608242	-0.4403084476702635	-1.9815322092471848	-0.7503318783569771	0.46123869704343384	-0.9761309092614847	0.9769977619605934	0.9627646041603519	-0.4800304655573027	-1.5746598402258971	-1.745201649960322	0.11385110447607515	-2.4633233762305395	-1.1210236581408106	-0.28637520764484414	0.0	-2.4855226706657727	-0.29028529931848457	1.4751732161945177	-2.5034489850923647
1.1201587345777122	1.496984031750457	0.10151027847788367	0.026724312869962845	2.219412262794159	-0.18139602237668231	-0.4945823613036827	1.6714206863113603	-1.5606502789662868	-1.9943335871983254	-2.863510800128587	0.47865256687307584	-1.325125701979235	-2.407935790682124	-0.7330059333983628	-1.3714536227629843	-1.5144354069220076	-0.21427060535228426	-1.4877939679780272	0.7492443428654701	0.848966964950409	0.6582768889439874	0.8279872313674278	-1.3292180886877354	-0.9556092561840677	1.6067770420269396	-1.577099822080918	2.2336267147193785	-0.808466803218045	-0.797213159933106	-1.6191449613232887	0.4991024922379359	-2.0357573674876135	-0.5139586091426369	0.6570227135689721	-1.2434944910746715	0.7958758151051724	1.7968564371347748	0.8976332783766505	-2.3464082578854644	-2.591114758465385	-0.013598239681020016	-1.7601803324137408	-1.1855597718331532	-0.5509340206283851	0.0	-1.7958339041705056	0.1518535956570873	1.4472953579263	-1.9347415959817378
1.5766642484103737	1.288612270178172	0.5678714554640057	0.2692611918965131	2.3383172127986405	-0.23671053903087763	-0.4260230252342613	1.5518584774126731	-1.2770119099617714	-2.1447520548505565	-2.8267103271482945	0.06810363202806834	-1.5044983939578056	-1.0318756931799637	-1.7668180804357507	-1.0973723423343393	-1.7785647883830662	-0.5224375376118047	-1.4195883552997006	0.5290432601332165	0.9005974424594894	-0.2720215842135856	0.5546734440352009	-1.0725990969489012	-1.077647646539222	2.0389209180926757	-1.2914376445279576	2.059629139109792	-0.13252529980358516	-0.20736798324064845	-2.2874637253175134	0.7529455524964661	-1.5297854053918318	0.31996381554426306	0.533663585114241	-1.2872125388610036	0.37366584821969284	2.1640922036930763	1.6808725108995237	-2.1547949854835706	-2.563753664266693	-0.32139604421493456	-0.716072164723834	-1.2127692548375595	-1.2706046178544614	0.0	-0.5710589702943802	0.2024374085096663	0.7684785997165733	-1.0569066956863147
1.2601308830142977	-0.1848098306979985	0.7807443594985137	0.5376288770005914	1.3533647674953375	-0.9581599145874746	-0.24722858920048102	0.8572500655639557	-1.212233767468566	-2.07844324770642	-2.211320635215495	-0.26835852885108313	-1.3648768404397131	1.5754414100894072	-2.2970358507165995	-0.6288435142406846	-1.642180777816136	-0.5552613648929624	-1.062452048596672	0.0918390253795223	0.7007132412667827	-0.942152963979594	0.27866492440627905	-1.0136591235008379	-1.051699685348624	0.9869870293198872	-1.0699422127253355	1.1707299553403274	0.3358925977528166	0.15879556275988135	-3.32321031839294	0.4879049669164458	-0.9981893117883763	0.7192393827314041	0.25852839379680725	-1.224690152348434	0.3468383024209624	1.59991413516959	1.4824699356417834	-1.1283249094508652	-2.07224791370761	-0.9535952037522579	0.025464082677102005	-1.302795536519207	-2.0496072437172175	0.0	0.33896452307773167	0.5660943532229444	0.43518539350813856	-0.3770956754765616
0.6810822424488987	-1.581168385634252	1.5836872983698351	0.6273227817511986	0.3748383923419945	-1.6800119345959694	-0.02762865140672057	0.22623393185353227	-1.3903493038185846	-1.8559983410187753	-1.1170556972533006	-0.21270763729737438	-1.2128464438712803	3.033668595304308	-1.864938244003307	-0.22735446419228195	-0.7329647908008645	-0.22055783316451838	-0.4771248694766598	-0.2756518269336564	0.7975385019322251	-0.8193064649020112	0.12814898237119818	-0.8187433116729531	-0.9516849388306488	-0.4741874243065846	-0.8591648326864674	0.28728334979753267	0.9812497787751198	0.3467930257472516	-4.075270938628447	0.4180544408574864	-0.4865086150885755	0.09519936801617872	0.24185873942266778	-0.9706848910747071	1.0015025181703077	0.38655973078560796	0.988624752799348	0.11014188477322524	-1.6915082699123891	-1.3094561373968343	0.4343662181529659	-1.2701688318192799	-2.391687518498268	0.0	0.6899143758200635	1.443842144180152	0.9907719972706345	0.13536840894538446
0.5406765205899476	-1.6724044670068916	2.8407296298148563	0.40657301164968573	0.23122582167895983	-1.4147974587035452	0.3366241704722955	0.06957513800146628	-1.4506890681516198	-1.4003997084961743	0.11176662460188778	0.1353501715851965	-1.04401330441636	2.229828478148609	-0.5747460346196562	0.08997986287973467	0.5570698594159836	0.28768197567427084	0.35644035122263945	-0.30531354827029616	1.3668550784442923	-0.16545508080038482	0.20469587517487936	-0.09497518836718924	-0.6935553091726039	-0.8464739063822653	-0.24371803182500584	0.05368208507057138	1.887116921329589	0.5338548876021861	-3.562992448307626	0.8483201772214373	0.2415663680422207	-0.9774852235719184	0.5937589978458825	-0.5486018357502607	1.7197098556484103	-0.6171397939538837	0.9827363784326746	0.8516736360911589	-1.5571980291107208	-0.7198903893133596	0.7801933307300255	-0.9559637084483239	-2.0339888071871486	0.0	0.8759538439426946	2.018106746568577	1.7273341952373316	0.7324903578426866
0.8186112802861117	-0.5118777280063439	3.3324410659487973	0.004408080786271746	0.5746375614812614	0.06150090861409212	0.9694985189280055	0.10044752590049083	-1.0501218178117249	-0.6036504621070491	1.0145882459475999	0.4453615667520672	-0.5720246808184434	0.31893468299859296	0.9161312159447458	0.2934709774705444	1.29210602210101	0.6561545396020734	1.227441180899532	-0.1435007573044133	1.793707582958908	0.28359547220916076	0.45574200249855995	0.9946296713494078	-0.1787030542772701	0.12216297799451838	0.8773844585266767	0.2971187674331251	2.450062469979775	0.8477594031021285	-1.6295185090613404	1.3239065704963238	1.0285230505550067	-1.339708899524268	0.9710288860887631	-0.28366949074017167	1.4885811975120842	-0.696823541399388	1.3085520889428097	0.8210399798405487	-1.3179105127639754	0.6377127890510635	1.0794223038764619	-0.4751652079370492	-1.0652074704706813	0.0	1.2277951690847189	1.3613818974860041	1.4015039847066497	1.2786849090669437
0.7698208170960277	0.7876428048526721	2.17385394302098	-0.23980399249619308	0.3674658952500845	1.86039722195913	1.7053386049845998	-0.24416068315886466	-0.14545768805624953	0.4783037524822477	1.3889962982826558	0.6151172842024435	0.33216683616480486	-0.8092406310559919	1.880273956542636	0.2731336781951408	0.9918760078981934	0.7463851900222356	1.6539506064569942	-0.25365902864163276	1.337032263913293	0.17952190227989395	0.6498902783508816	1.7272492715400227	0.5514802163807581	1.216701952597504	1.9611353022695825	0.2550133292628688	2.032344512140939	1.2793341386826649	0.6773855381519961	1.2671063429065874	1.2748422889383557	-0.4851786068246277	1.0323649930876586	-0.44873841330170083	0.059603480735952334	0.09609070251951309	1.0933826296473752	0.37959814495913646	-0.5695837459033778	1.7609668532781642	1.0682607380604796	-0.05805076877237817	0.17450184569930574	0.0	1.5106059757226633	-0.25899990043658633	-0.2970307695326511	1.2861788861190253
-0.15952149299684548	1.3289864215441887	-0.0038710213774081664	-0.07171017165798897	-0.8071726984127786	2.750153659286807	2.055567729118135	-1.024576635747292	1.0104014777745038	1.5484598159481548	1.4806623910406256	0.8456850948363734	1.3745016714904086	-0.6310941017640604	2.0148368806221195	0.057557301843032524	0.22514601867460238	0.7171951790565595	1.3000554348646887	-0.842224109855272	0.07057626152057819	-0.08425569821747529	0.534210673482555	1.5258782128085677	1.316525107896635	1.1684107338497876	2.249782856826999	-0.4862280080473808	0.8105750190007082	1.7023441340735863	2.058985766783692	0.7153808718853157	0.7012512760743309	0.8968344061619523	0.8749285357758005	-0.798111796046795	-1.582013621172547	0.9867654051102767	-0.04000540172995009	0.18060333743039342	0.7206232044159806	1.8262315496049595	0.6725711165396117	0.2631373479269317	1.2754577840640111	0.0	1.2225749001485937	-1.4052497011690608	-2.23417797067477	0.6059452599602808
-1.586990687791766	1.2516707618561997	-1.5809724461938315	0.3965376621961083	-2.158195780594404	2.216460709913925	1.628815172663131	-1.6710879062531312	2.0172362135571325	2.219836599756189	1.6778575150125408	1.2016959125432471	2.0722604773591926	-0.20974643358136294	1.4979896418745777	-0.09105569608565149	-0.015740430619118763	0.8174529848351301	0.39465647178764807	-1.4770979569036509	-1.0974523494001864	0.07424919915746804	0.06592780307050004	0.5807460213990027	1.881692366118138	0.017601758830272495	1.4751171809741999	-1.458085987716558	-0.31852318881888275	1.923484501400654	2.19565023584297	0.20996925084259177	-0.11527204997503046	1.6207899351211945	0.8313684121389587	-0.7265432992672132	-2.1180009403486437	1.128218663052879	-1.322645702401451	0.5369440322112412	2.1438105547162825	0.9959670556182967	0.24951974748097336	0.6452051146739122	1.9179175448030599	0.0	0.26877892451120183	-0.9983981317510997	-2.9140507895412133	-0.190205860652103
-2.530743988619287	1.2224972945062347	-1.567931037850627	0.7245090616913787	-2.5513376567778514	0.749447665579949	0.6060791614685583	-1.6870085508384411	2.489190692904339	2.2715635305320365	2.0067466340697444	1.279866531587453	2.1812108487763986	-0.5433926240779751	0.6558499138622403	0.029839800525165768	0.5262757310841398	1.0607681697975289	-0.4097098070077482	-1.4345401657123158	-1.4017689860762703	0.6770219312766292	-0.5282814015221401	-0.33931943609406723	2.0053763258334403	-1.1080034395568028	0.07214700540809443	-1.8376484967571587	-0.7104585560375984	1.747917091906719	1.8450028180846043	0.052622685508352925	-0.28919789230182247	1.1465139429557427	0.8970964814230659	0.0012440716182076429	-1.2584989074957373	0.2642966806525072	-1.6316422991485469	1.0888368927813532	3.103767472106196	0.0848212523791144	0.1851604130235081	1.0871293936470323	1.971523372580177	0.0	-0.8451635158074762	0.4147596463482086	-1.9723824559520806	-0.3551884588627398
-2.4642684708167635	1.3753587566400272	-0.4539729911506251	0.527523887208135	-1.833201302497313	-0.7851717248294388	-0.3080831650171675	-1.272142213305295	2.23289538220712	1.7700832378239062	2.0469464702598117	0.5542497692704595	1.8143345038332441	-1.2735057413045459	-0.3262735659574853	0.22744557638380028	1.0928003658110303	1.1709283472102436	-0.6680714463106163	-0.462785003560781	-1.0456276614867317	1.147175160880751	-0.9764123546831193	-0.6604615682753304	1.4955623962078017	-1.4111177408826119	-1.2586411487967857	-1.4301258086108102	-0.6317119449036971	1.0992927455293335	1.7735124566475913	-0.030690281957751246	0.30095899753481264	-0.01892223210415146	0.6238379535876937	0.8593363889560531	-0.03421743472816651	-1.1458633771403128	-0.7962280185649824	1.1274051264296645	3.181240892342605	-0.44524620449145424	0.33661295675979014	1.2513180518199587	1.5096726360025159	0.0	-1.5200228414313088	1.2415770811976026	-0.45722902924106024	0.1869842547059506
-1.855207899690865	1.1205274273396153	0.5292199070062547	-0.1431676220395127	-1.0363306084374342	-1.879352651383059	-0.510419739381147	-1.0399676711143404	1.4049873684294132	0.96533982100741	1.4325844103638143	-0.9045673055044929	1.192992618952192	-1.299150983341209	-1.3634491681717082	0.062266118342933045	0.8622549203287255	0.9025528930002117	-0.567104306606173	0.8939689450786428	-0.907127637035163	0.9775575333750407	-1.2429012163423	-0.4900334544774236	0.3775622644711701	-1.2855019031828716	-2.096030216532374	-0.932662751991094	-0.8054087547602031	0.14164336130944258	1.8763270116724404	-0.386380065405617	0.7703126760098369	-0.9469415528296543	-0.2751323165829075	1.0968321434188322	0.3397746295050487	-2.3512741003791207	0.19470140746012154	0.2982612027583986	2.4051418242416185	-0.8814349701610154	0.11094600657801867	0.7968924238508817	0.7319030656530621	0.0	-1.640339466172406	0.6432731392525969	0.33487339627262475	0.7826568408783956
-1.5483578675489438	0.0734018278836128	0.6732666664607216	-0.8345150867577886	-1.1809713201949457	-2.4836353485519136	-0.07549780021441647	-1.187131873873608	0.47826888669055617	0.11668340122698326	0.37066772894228595	-2.2306472155013197	0.42617785192969415	-0.33427143533245773	-2.26050736833678	-0.5851920860730291	-0.059320467575332166	0.37815258608454955	-0.6260026217099323	1.797523367279645	-1.4936908445872086	0.2743443056392094	-1.5125321339486966	-0.35464413906875936	-0.937755880373027	-1.6394687885902046	-2.4112504860672606	-1.127974439227053	-1.4307673187947954	-0.7548612386025702	1.526509771974402	-0.841555676538605	0.23038435793106968	-1.1655869747189609	-1.3780742556373944	0.6032612573723264	-0.24435041008098402	-2.828808367124003	0.3637371479733571	-0.9914642299347421	1.2712126772346852	-1.5948128017623762	-0.7772576655655682	-0.12122742174348451	-0.1435362950828978	0.0	-1.5601540576967872	-0.5877325910279335	0.1349539733395578	0.8725382579530105
-1.7316262547175616	-1.1526032948671208	0.1634629948654864	-1.1488924935231288	-2.0570857727970004	-2.614496786284286	0.34988898047343464	-1.2211749535138485	-0.06892334784802077	-0.5634562386926643	-0.47625464053464	-2.470537270585483	-0.40292853968435177	0.6441895451088411	-2.6778856765410515	-1.21815741501147	-0.8390439591845767	0.008129818714151098	-0.9961360556733831	1.8797352268469392	-2.3661537841804994	-0.419687284315239	-1.8504379401600766	-0.6026744561054722	-1.7700893423173487	-2.597791204270741	-2.3030945927879194	-1.921537804633727	-1.8862024030974258	-1.260321151274171	0.6075240140198287	-0.9080449726639208	-1.1000344222226028	-0.9196145351385023	-1.8835772731108535	0.008316198145561808	-0.781346138318415	-2.492110014350368	-0.131510752824019	-1.8681854303029544	0.4350941618764604	-2.260617103465888	-1.7401797326521191	-0.8492782631013923	-0.9242692124578759	0.0	-1.5828516896765426	-1.0955017997845418	-0.24030525544010842	0.6352159949120946
-1.7341267465840629	-1.4490941016557741	-0.5244838397297192	-1.146697598277351	-2.420734265543711	-2.1505354448225944	0.23725064504711718	-0.6450436111833856	-0.11697482297257684	-0.8772077709837716	-0.6602712815043869	-1.5181617566587897	-1.0480654397616063	0.5606914365629462	-2.368920285620564	-1.1584529212792003	-0.989342237841568	0.02990417626720521	-1.1919828579833884	1.4287886112366155	-2.649058910191991	-0.7123429970822643	-1.9648923278783033	-1.1357491357939227	-1.635686254780607	-3.2095769317304237	-1.7981850246966098	-2.357243477551767	-1.4511385361001738	-1.3425377166114054	-0.1641740370357921	-0.5422023329785877	-2.016801812189779	-0.7346847449403157	-1.5339704203531852	-0.13858498519808674	-0.3820652264786111	-1.5825496062610078	-0.2967497959498024	-1.7124363336742285	0.23643172807288132	-2.076154948776279	-1.7268286250888032	-0.8480817082070798	-1.4235139626059972	0.0	-1.5906406404573716	-0.6041925676460286	0.04407611618391063	0.621575309159863
-0.9056323273045009	-0.5298607242967782	-1.147511840439109	-1.2181252672504066	-1.3946658530994667	-1.101081904296229	-0.2985442943266055	0.28148905994066353	0.040185090089595095	-0.7045542110233093	-0.4002720520936994	-0.25604153422019726	-1.1852193597765919	-0.5093928177798809	-1.439629968648825	-0.2895814511499383	-0.8715280671387637	0.19371264247310194	-0.6202220340797528	0.8829765901171881	-1.982696456705266	-0.6440262321737592	-1.4657070460699027	-1.5977371960884497	-0.6848142700358612	-2.5242854923930587	-0.9350696168860108	-1.6457195309351227	-0.15498609606705546	-1.2517824854292883	-0.0779203502053104	-0.3693876679421715	-1.5889524773717454	-0.8826525093297491	-0.9904275981985098	-0.04948526826159026	0.7008824469088518	-0.49625236863869837	0.3647343056561996	-0.6355387335414916	0.44001411670530843	-0.7814205619552357	-0.3110573394772222	-0.2624723420478264	-1.4816529419609812	0.0	-1.229482872995196	-0.09776086000235111	0.9016584426134692	0.8967603255698537
0.49463907577040783	0.5631590270231509	-1.5452302459473424	-1.5297041137629923	0.5293854112509708	0.10263735325872005	-0.7005071401225282	0.7474443955563302	0.02745209894371378	-0.1858383434335956	-0.2718344531782848	0.2847947316426671	-0.7651034752422151	-1.495189080005525	-0.3451601022245802	0.7577689543199102	-0.98681438716534	0.014069153589264478	0.6634993863502708	0.3274044121233664	-0.85320515441012	-0.4546368896207786	-0.4121979902122602	-1.6502976856303881	0.3674917162805816	-0.747412486351593	0.08396852307954598	-0.07859480886486749	1.2209325001589573	-1.2177234684412854	0.6319368933755087	-0.9251255741710908	-0.1293866045271604	-1.2437126214389602	-1.0866026205096364	-0.31915371576549006	1.3791187857441913	0.31745575288092875	1.153716020232419	0.6800516129313162	0.48102038257800217	0.8206200093534065	1.6952190097734283	0.24215797971144282	-1.0840113291697886	0.0	-0.37658815585511246	-0.3830657746106182	1.467887472576962	0.8785334721139489
1.5006459799260752	0.5272928185834782	-1.3816694458199295	-1.6965236836020063	1.9985595846577582	0.8241391467822154	-0.6326820745382028	0.37936718412577375	-0.23635164636425982	0.2345925558036563	-0.4978860157941854	-0.1264926126688712	-0.19576757209003995	-1.5446783261760495	0.3969119414503994	1.2365937967376166	-1.0783225313935962	-0.6424500611438693	1.8512252936171036	-0.40888162266075617	-0.03881036119590751	-0.273714580412188	0.5234601693212236	-1.0906788751319239	0.8237111322682086	0.8808066053823044	0.9467317139266325	1.1891664618780269	1.9079659561625262	-1.1861901218283184	0.971480091687576	-1.822454510045751	1.175620524436879	-1.5157692703791164	-1.7790466517749028	-0.9630332941386545	0.9324657392001452	0.48811339014978483	0.9997163713490775	1.5523998560605556	0.037485620492781764	1.601075431243547	2.852931214617905	0.232831004742982	-0.4470766349992159	0.0	0.6619237331486496	-0.9357110947288382	1.0448472170858827	0.14094672675543693
1.510162493819347	-0.7024224067200883	-0.4618195908770918	-1.149952889124889	2.1823762816350603	0.8028261662736981	-0.3328474799483472	-0.2319596655660305	-0.5127804023655281	0.12303444406417359	-0.6981525476817732	-0.8178194279634184	-0.03370993520986212	-0.7789307288340377	0.5448819755701717	1.0312116330062875	-0.3654444518375604	-1.306901909991978	2.1055527294249767	-1.282474138105333	0.12100729070155478	-0.12854372816889256	0.6173022214403373	0.06562819728817043	0.5541199627922164	1.3294664339723192	1.441628691362066	1.2615469681851974	1.7704075594694089	-0.906084183415801	0.33422924690373085	-2.003182928160062	1.4744244111713156	-1.4446139357843257	-2.0854184926573054	-1.196615116665956	-0.2747662024397196	-0.03671008431632737	-0.18810704151909585	1.7404745384679892	-0.6217114576258261	1.295968759951277	2.395659042140605	-0.01183522456063807	0.10271376675794501	0.0	1.4086233494104181	-0.5514849953015422	-0.19213280938657956	-0.8644385063385612
0.9317678878774647	-1.788608910648358	0.7288706150370787	0.13360329502883284	1.4725587285107054	0.4177859012800729	-0.2715045947468683	-0.19582792144711345	-0.557065442882279	-0.4819353074243276	-0.41245928381268077	-0.9701046800205867	-0.42919066504685593	0.1138480913289332	0.2752838900836167	0.6799178996732012	1.2964175758241976	-1.341562307390557	1.353547939027499	-1.8862188668603679	-0.11800375005258439	-0.1122928601427984	-0.13937624052239694	1.4540757381235627	-0.005818009259029501	0.7423926762321601	1.5659743154174814	0.33240150292673604	1.1946503906669768	-0.27343895209730096	-0.7561026250708341	-0.9223882394728846	0.9381096113920709	-0.9257525846446079	-1.1800999038570217	-0.38431849026422304	-1.2734510951315905	-0.8349080678118408	-1.3024763070794831	1.4404397041841348	-0.88427082559536	0.7319915728273614	0.9137956818853065	0.12646691599282864	0.40745333191307337	0.0	1.6131956627620758	0.9921011543989263	-1.3703971424798256	-1.1794849162687135
0.6279335998275636	-1.434147124383099	1.202822570939726	1.3953963861482868	0.844217570310626	0.2742234387955842	-0.5503127055200266	0.5900360538087689	-0.38585430786494435	-0.9876939566484569	0.2365675079293895	-0.38209946163434416	-0.9158712782812749	0.6638938197114603	0.043923395208046716	0.6859498599599784	2.8846620003585897	-0.6287958523911327	0.31250451123184436	-1.8525073414749933	-0.318346092652816	-0.3346142676611919	-0.9426995992605371	2.4261636029151354	-0.34062498115830725	0.13574801086021915	1.4387323854887326	-0.6082798239536488	0.5738809616153978	0.4776502824767548	-1.204730565250686	0.7310095966714565	0.3242738850563267	-0.05249840008420419	0.5864715316255569	0.9866388584960188	-1.4969895456119828	-1.2201466095658837	-1.2484191929035855	0.9763635293763497	-0.40347821152913377	0.805025780649763	-0.27323933842750464	0.8005224007359016	0.612131619415183	0.0	1.3972030319427735	2.386491975154742	-1.690654634143027	-0.4303657719619865
0.8531382683832902	0.1712181183199331	0.45804986939878806	1.738796516888207	0.7663499375864337	0.5616244426798188	-0.7620325848909197	1.2747865834876662	-0.20786765180343825	-0.7733326217709469	0.5811168876436746	0.47983243158142996	-0.8216882297631903	0.8099098547334318	0.2593857020899458	0.9475497949981456	3.168809208876093	0.2464307641670703	-0.2457582457943178	-1.2943187005654526	-0.27508157661534777	-0.6800105015917303	-0.947880067076956	2.498039556560531	-0.2808118380169503	0.28810874033142936	1.1801951033001306	-0.7982359511958029	0.04908768210749295	0.9757208547435092	-0.5576696445911843	1.7115262628686598	0.10862209303467106	0.8634820114198807	1.9452965742335437	1.6421981547543725	-1.190234692485226	-0.7781709850575728	-0.16710824910170113	0.5303004589431438	0.5447135413293855	1.433763290942976	-0.4016555287255447	1.412087765542357	0.9492180875425442	0.0	1.071419779807143	2.142353155594927	-1.034495812305698	0.6818477436746192
1.0076911634561638	1.5362397473192162	-0.8380899518504001	1.036406566562218	0.9025196004284722	0.9207629006800283	-0.4760804793117114	1.052269625290149	-0.14593181975910247	0.141610799039368	0.1662512117256781	1.0356848939834027	0.06885220184986063	0.5848382051974402	0.9766254738635449	0.9486956631151275	2.0941003458777843	0.5537324050066849	-0.18378874308366175	-0.7154680592376719	-0.05198538759643423	-0.7874790124638469	-0.11514599287538338	1.8272756393016911	0.004401644163303118	1.0532741278439224	0.8990222885047088	-0.35064218465816294	-0.3433636753430734	1.07384914812639	0.5242778764797236	1.5454182979051483	0.17070128448681604	1.4117587658326165	1.9814229769792595	0.9327183628744797	-0.9280965879985424	0.2403884764786189	0.7429735658243694	0.10624151992852147	1.3007396749919562	1.7273665673468872	0.10496408247254728	1.221711466233677	1.3809252677407133	0.0	0.8543797912696212	0.2949256600407323	0.049390904211112016	1.0998642149901683
0.5072736079349578	1.463680875796595	-1.4241996295409118	0.09431859316216855	0.7500043459118514	0.9495510552650928	0.22297149485100023	0.12713411522870985	-0.10608217292975763	1.026415828322354	-0.64305756947489	1.0881041577804145	1.249278307599745	0.03454040800573923	1.8309910423467075	0.42614998732343784	0.8630625597231776	0.13099973840478682	0.041874502377709046	-0.496762504111373	0.21456569475927714	-0.41478560788830854	0.7919355640529007	1.1063177500595776	0.28837955561397344	1.6849977818964497	0.7063320862856233	0.06405194486723978	-0.5111846424545727	0.9499599424769521	1.012822388149557	0.9484009475135741	0.17427697035383993	1.3636863535749377	1.006392045133313	-0.3340213908791308	-0.9446690488704702	1.1152033643894932	0.5611201608769522	-0.33582905964191057	1.3869360836033213	1.1213304928269694	0.24255780002340097	0.19219811922156754	1.5435404653508442	0.0	0.7392586056171873	-1.5370637508735594	0.8417137957054369	0.4872157022591251
-0.3405442240932032	0.2631865816772513	-0.7503531635879732	-0.16036143290865337	0.28958504426070125	0.7131386254165711	0.7778818468368004	-0.5116887379783279	0.06219582625293257	1.1315690024644225	-0.9677535537691994	0.8360093710640318	1.8894864384674752	-0.5058554851107389	2.2931934845189015	-0.3021640389919306	0.5407648429601571	-0.5070404968762868	-0.011111144535184154	-0.5705287249651387	0.42911350504348533	0.23015649226804996	1.0368248652717755	0.8471955097651729	0.4560123168480273	1.640058864974007	0.6282801923001443	0.02365715268806028	-0.4116560161868531	0.846175670746913	0.5643644044443864	0.8660365140606588	0.00560362643396194	0.8837340851086151	0.11458382858871943	-0.7182035641344207	-1.004821041078196	1.315014540841821	-0.4163042379618982	-0.7514901277709933	0.8422683709721708	0.08153014801669911	-0.44714436994899387	-0.8925916382583879	1.1334478224284874	0.0	0.5786217637059774	-1.8072911963546014	0.9684980050295162	-0.5588005303518983
-0.5981634278566381	-0.7059895693766483	0.4665672118958815	0.3974620394404594	-0.09432343105612916	0.63838287199546	0.7470349351896706	-0.21991142302735892	0.32712722147927326	0.45179954365713665	-0.36593323909155084	0.5626018727891454	1.5285091881479467	-0.43269365631194934	2.069055854350173	-0.7046910507374352	0.8543732122068793	-0.7586446588113701	-0.3251285036051712	-0.6115200151923961	0.5159222338530196	0.6763790475134484	0.6294016161842821	0.8375753949883014	0.45459270464188545	0.9961675297540018	0.4998431232161017	-0.25740136547169723	-0.2175633779756087	0.783040092552915	-0.2779741630275471	1.3291838037714692	-0.20520641520540917	0.41406373071499725	0.010384370858437235	0.25046616209367484	-0.7907739605179767	0.9713766504882736	-1.1340278680458515	-1.003896739243548	0.07106862764961044	-0.4550207187188112	-1.440497637956211	-1.19866979535326	0.3250177463918694	0.0	0.28235707574250546	-0.5371980768601081	0.5693693432615777	-1.2698389848754634
0.16502413299812288	-0.5411226742745067	1.072377299021253	1.063129352813771	-0.148136052888849	0.9422105374118981	0.28145668712972916	0.6216451176062293	0.44641281610143935	-0.2718232538455178	0.618414010766325	0.3933164311743087	0.4353077230849168	0.5000880712681055	1.3105884131398038	-0.6241678116978014	0.6392647105264699	-0.5558924336763474	-0.5717127362365214	-0.42916948885967343	0.4272328827095006	0.7433892052195068	0.17573987479538608	0.4600286016684893	0.24341057769774666	0.22988815138087584	0.055352155534554096	-0.28190771595807596	-0.21953240660368178	0.592027458452791	-0.8055114844437516	1.4913991252303151	-0.3074908308327843	0.29818341641463847	0.41915090558858903	1.546889325079918	-0.2510703045774041	0.6717318329657614	-0.9882842106219843	-0.9713843565387876	-0.5515242185763306	-0.18660961780457808	-1.883904333485796	-0.681148688035308	-0.3045480741452419	0.0	-0.05240251383368432	0.9146920016595513	0.06852538845945551	-1.4363830544237879
1.245438999393247	0.34960586605721117	0.6994745925636782	1.1546137594605752	0.014179632217620763	1.3166202233340378	-0.0418018374056655	1.1213326909387205	0.18852097536366283	-0.33141721552206455	0.9699641591194942	0.29186607912024376	-0.6521267714205565	1.6624965095250188	0.4572989078458478	-0.40145320750329483	-0.6466706773185832	-0.3464956263203407	-0.5650883663599916	-0.0847512018035365	0.2292543054719813	0.7690830883969056	0.136421934760415	-0.4637446745162105	-0.11971436627917817	-0.23836205140469513	-0.7749800068056725	0.13791074731444292	-0.5253311630768459	0.1964270709584891	-0.8458983864164167	0.7293803899040759	-0.2273457500033253	0.5180806463087179	0.5984293294094465	1.8131499885395006	0.414027819507367	0.8011429584553441	-0.3754950867773071	-0.6734189003564351	-0.9148432140720704	0.2384677119907688	-1.5406799593947027	-0.09215895844136253	-0.332275356948477	0.0	-0.2131986324672144	1.3501765251764695	-0.2127740994985998	-1.3255470675189334
1.504092612213812	0.8649003370709881	-0.0005712156877497491	0.7351586746500717	0.17781745314161487	1.2706973897769633	0.1516417765959902	0.8831031427570876	-0.41719889213112293	0.2337208633996772	0.27985366599523426	0.17955426812474493	-1.1306498169931272	1.9838190527879949	-0.11668682672927704	-0.44255831467547424	-2.2068111767103553	-0.5013897935092397	-0.4463597051471927	0.29615348023949173	0.11572102117080033	1.1509540582729296	0.40198078980027313	-1.349412552837077	-0.4176612164715453	-0.28724432725772475	-1.664971791365169	0.7171740126079793	-0.9259186232359016	-0.2314619080442227	-0.7020798294496264	-0.5773606444982777	0.07170583906038255	0.8078537596298806	0.2159005386471031	0.8529818801667578	0.9602042327979288	1.159669504732884	-0.06829345372111506	-0.29119428428240257	-1.1042055973712888	0.03247825887973572	-0.9719576013374753	-0.15676836370041247	0.07388974149098047	0.0	-0.1023745408065736	0.7659321960145077	-0.2713259214126155	-1.1261508812137337
0.6187010563465434	0.4502402891184509	-0.23859161556321512	0.40293768522423584	0.3106135511194755	0.7183082121671305	0.6259296170269619	0.31125557411641347	-1.0333679027417897	0.7533898178775622	-0.7668004740041828	0.03096667236899226	-0.9353906849356046	1.0474090547897932	-0.3004912290014293	-0.7646346768816807	-2.810491821556553	-0.8427012274272593	-0.4358037512262384	0.6646101413348228	0.25758798570240493	1.7124456510200554	0.6030560778265035	-1.493690657128711	-0.4286483018747375	-0.05542713833373414	-2.067820211119167	1.0618600482497171	-1.099549970769866	-0.43128790343263296	-0.5903817785972479	-1.4844969757655604	0.542776152664256	0.9794782644643044	-0.3901294238275939	-0.23987616065665227	1.2243063461231651	1.2631577177353288	-0.28063477467266185	-0.03400808143031802	-1.1998942418825966	-0.8051042418802169	-0.8035901914471897	-0.7945135389205026	0.3513686057083205	0.0	0.11207166036673227	-0.004779111670461391	-0.30243016778200077	-0.7482307823461071
-0.562414154123102	-0.427070688548853	0.0738939026368554	0.48507515927740613	0.46703313731664664	0.09667386960922367	0.7833377839468905	-0.011280085036255912	-1.2165458368951396	0.6923479797883054	-1.0516157002444997	-0.09203677692113135	-0.4430988270398471	-0.40163184620391373	-0.16335480067486002	-1.0113347596386981	-2.1438415408888454	-0.8214234629861612	-0.5242304947698354	0.9677797909058209	0.6333416863043579	1.7233050667365695	0.6432667076537117	-0.9093949449391654	-0.16861671465016123	0.21838076771313142	-1.6540390536535372	1.0786847409948839	-0.9096959655177731	-0.3239255021909364	-0.3642410239969802	-1.5065604256442566	0.9504459951350606	1.0669524787206999	-0.6926712571467378	-0.3759135038518999	1.1535934374294	0.9451300511485067	-0.5144999871992356	0.04336165379454978	-1.1732502662585844	-1.5187751543131904	-0.971549870670877	-1.1932776552672706	0.16610494519232058	0.0	0.13859614806959045	-0.3272827674374056	-0.4008751380257171	-0.14198139141476285
-0.9643345987898616	-0.9270728548567244	0.4446072340169081	0.6555511169615159	0.5445728078444225	-0.13197069176806725	0.298192137749033	0.012894676205441873	-0.731737081333111	0.17890439780109268	-0.170989427141095	-0.07116214824493008	-0.055461531564429276	-1.1937364618078314	0.19156834199381836	-0.857059927608418	-0.9954892632864347	-0.13596559320330165	-0.49475243886389414	1.0669386533143947	1.041636608345812	0.681267455575177	0.7449932241251573	-0.301374188786776	0.09824579792374777	0.3586189462999154	-0.596746021475142	0.9835666611489686	-0.47625373596244974	-0.06825512416022309	0.18188905929587254	-0.9737073942825999	0.9800285112036414	1.14593487415177	-0.5187456629576068	0.36563804709551145	0.8526110321764644	0.5364074665344172	-0.24911207231727	0.07825024036209555	-0.9463757346036126	-1.4683128224209019	-0.8321801124546901	-0.6448207150468895	-0.25062766334639724	0.0	-0.1012275402334003	-0.24846211188037742	-0.4178484819529797	0.46139699902855086
-0.42258216492404616	-0.7304977374224363	0.5090963606172051	0.41293739432427484	0.33747472408935564	-0.004206594747366578	-0.5311753225442234	0.06424099601384342	0.23294488567028399	-0.2517779914415448	1.1202368184805176	0.15733406359811375	0.10470539089291324	-0.9018481138704276	0.604711121853354	-0.33055037414030763	-0.2222638084441152	0.8916374274931252	-0.21953171418809084	0.8718917065356938	1.2797776878818428	-0.986879278284757	1.0120126747120028	-0.21030298817038343	0.14064656589379906	0.35944146354197526	0.5571367496644812	0.9708100640687825	-0.014717000430851123	0.12424989298897057	0.899551987367775	-0.4357103317690814	0.5793310832182631	1.1046496527462533	-0.09678974704097615	0.9662070301068649	0.5911256502053822	0.41922075800240427	0.42604503090123896	0.22040327916634045	-0.5219847556376779	-0.7826587829809031	0.0030488839509265533	0.7086786175591118	-0.4324024634723228	0.0	-0.32657166456003756	-0.13704223858438463	-0.1406364453744138	0.7901147271154794
0.2587491026151771	-0.21725397200226718	0.3496291296759102	-0.23230265249639082	-0.14934360142522285	0.009968074297230534	-1.0671032784126948	-0.04799799402571601	1.127944997084096	-0.3104400790653411	1.6331344315645215	0.47508884037805965	0.14101880204684514	-0.12746543343278746	0.7702551847983089	0.24049506422136566	0.09962467221230699	1.5804041044500898	0.15253081299187052	0.5266783940354893	1.277752337842307	-2.15970196801569	1.1615285331433893	-0.41367563668993695	0.002411895159158456	0.3500924426963512	1.2739242121684873	0.9692448917645302	0.31643572118917934	0.16317782508459996	1.3210297022579636	-0.02208822775024271	0.11521001685111804	0.7057991294733272	0.2611837220844388	0.6661659708959662	0.6225147820336965	0.5194316650436683	0.9441124937713791	0.41523313987128346	-0.05335005156929579	-0.1161944891831909	1.1028360385408202	1.9444220667607528	-0.26228624377455584	0.0	-0.1817315896030933	-0.17487161505810675	0.40684328281239923	0.8804534533616952
0.2940317672064206	0.08185248853340667	0.1640827293473474	-0.740532427009889	-0.5991095971030752	-0.42417902787878853	-0.9447511547945763	-0.1611125614635231	1.3983164538418855	-0.2083856924930585	0.892707067953222	0.6016243905389309	0.1343932535836253	0.30691676131894213	0.3720924475033001	0.5326150767571101	0.3768848873932355	1.5074467032245626	0.3400721708415416	0.3253560713377248	1.0680803780118033	-2.0362282654962915	0.829352423454103	-0.33020656255950803	-0.09671400968128853	0.40972111917935133	1.3273858304600374	0.7584552287662127	0.4343190825247706	0.06556824565635826	1.1028493378061583	0.4385314994653534	0.03012130236758213	-0.09463910598119965	0.3932086783698273	-0.2999304653343196	0.9043463229165182	0.3842477054865195	0.9098785803902306	0.41952584132103193	0.21965031367702043	0.07789685386003985	1.6066714597469174	2.1582673192050787	-0.10137249561898315	0.0	0.316884782311877	-0.2933382660694439	0.9024541749955317	0.9788418867466203
-0.2539968597670361	0.024375972225852797	-0.06811924397493523	-0.697502289787657	-0.6998620941949326	-1.0980156909041061	-0.38815612537001776	-0.08798498309381549	0.9070439746760707	-0.2810295674038746	-0.44670217434232673	0.3313592904883636	0.03532379578999538	0.20522642328326896	-0.5527528703213466	0.45746671966608987	0.6850833489475078	0.8518333194036566	0.22391953177631627	0.39158613301917194	0.7006192691030521	-0.8867300311253543	0.07010749214011895	0.13886225269463745	-0.06210331755707067	0.4245082907087622	0.8344399498386303	0.28261650796887633	0.3189398027817465	-0.13934302877465396	0.36363771460580285	0.8705969608980166	0.3248522625213188	-0.9581649598779628	0.28360295700958243	-1.1256160246109894	1.0665905474348008	-0.22545030546478106	0.4807248956762742	0.07964789529810573	0.1432960710946734	-0.10604742098710529	1.1432395638833197	1.2350322662052229	-0.3141025151310092	0.0	0.7115578882507871	-0.401960637962537	1.0043598333064108	1.1173068253542946
-0.6931925862880352	-0.1460368331069774	-0.4181031790750682	-0.29989290873353275	-0.48690492170142297	-1.468221062473355	0.058226457532136594	0.05612096840703078	0.06321102073307215	-0.5253387159069405	-1.2860097213058561	-0.2149179013646181	-0.19185512880459157	-0.04343296035966421	-1.452905355465616	0.1617131764488259	0.6421305223734535	0.16594116744873524	-0.04296432785613922	0.5312337006972505	0.24856096699233357	0.24470275234572883	-0.6048406531540758	0.45685317243118606	-0.022554315692196836	0.20701344303758093	0.12537300640185592	-0.21589481009513556	0.058181561650221744	-0.4089386971885894	-0.42641615825270357	0.8734249338055496	0.5199037884531724	-1.38205168181896	0.008556750166117049	-1.3219642373844818	0.7759844932493902	-0.9545166570098609	0.11588286410956934	-0.4300344850530027	-0.20057082142513782	-0.31711743304691403	0.2315538986807735	-0.09227474877979126	-0.7826855974268028	0.0	0.568062184004617	-0.4719319358198831	0.6787528954014622	1.0070290667414012
[truncated: 72 more columns]
