# Supplementary material for: Diagnosis of autism spectrum disorder based on functional brain networks and machine learning
Source: Sci Rep. 2023 May 18;13:8072. doi: 10.1038/s41598-023-34650-6 (PMC10195805; doi:10.1038/s41598-023-34650-6)
Supplement: Supplementary file 1 — Supplementary Information. [file 41598_2023_34650_MOESM1_ESM.zip › matrices-bold-time-series/ASD/ASD143.csv]

0.37941650937210103	-0.3201044675694156	1.1676131073577258	0.8699379084108105	0.7444153524319606	0.39501364764952196	1.2832862284795863	0.3777929853311379	1.2328530043865051	1.0613047459603238	1.3076954208062206	-0.13293989332492176	-0.2686811175910763	-0.17886475244534536	1.1929910179864875	-0.2696909715102981	0.7601313349096449	1.1610485275491453	0.2653577078731735	0.5335487776356632	-0.24484228432510247	0.12996061521906918	-0.30714405994635785	0.9624145613876789	-0.07608401048077518	0.3143932695016061	0.5035100802578909	0.19975767155928387	0.11676608498757965	0.558874868492508	0.27092283433236825	0.9589933859948712	0.36574001787078075	0.9161820928792939	0.8718600651284107	0.24638478667533673	0.06830254237912543	0.3932840591106786	-0.11640197631760683	0.04826125496239309	0.7565890689142746	0.44453303586372267	0.15781089288486297	0.6015724530444819	0.7375087817696391	0.6083886012392271	0.7682922617982204	0.5650770156890257	-0.031271253759354314	0.5158131673260054
0.15896663175870984	0.22528448298849546	1.9371965307896735	0.41782396340432476	0.31729657460390187	-0.25019478191909844	0.05568363207318376	-0.24338132833963746	1.2028164667976602	0.6379595646042149	0.9894352998857942	-0.4357242974331446	-0.316044171907898	0.7653452961353969	1.08294040292472	-1.1259241756549576	0.5428951353785887	1.2021680284162153	-0.2380361299729016	0.23711339904924106	-0.5820222777048686	-0.5648090843923769	-1.149968961083317	0.4482396875712986	-0.6027961786285632	-0.052750231209963104	0.046125249098645286	-0.22199941869355838	0.16453883257883462	0.3133983994423899	0.2076714478485184	1.9027475116146015	0.3854184269902907	-0.38936047706001603	0.8104964993189208	0.3220941949136798	-0.11765474421482379	-0.8000670031563506	-0.7403484547909838	-0.23310644892045038	0.2675264581297043	1.195332017098076	-0.4666560748564675	0.4617226813741941	0.6552037913770772	0.6772062987815819	0.12026937257263834	0.7294700581789669	-0.13291696871033182	0.023384763412589105
0.005821614563296937	0.8199923803694319	1.9836039913067351	-0.5041647982795557	-0.4329421014298057	-0.7568245121993016	-1.7144562100456588	-0.9714224496245522	0.503913155499494	0.3130030385246391	0.3429533530736048	-0.34456327273963994	-0.1754672588854803	1.522184666411274	0.90219955836661	-1.7428778312735085	-0.11298971962545727	0.6817462275871382	-0.6384202962819551	0.06178660598986389	-0.6559704310788554	-1.1858347916933885	-1.455584059741676	-0.5582907170865039	-0.7252982178022268	-0.418987894885929	-0.24634667451053713	-0.5213916109901384	0.2194710170323847	-0.12723784143092054	0.13916126120345607	2.0513741623952657	0.21060376443869838	-1.5370018847557096	0.3819978734742607	0.28620101623465166	-0.1833713059073182	-1.554608590307853	-1.1166527294385395	-0.5212733938041889	-0.6084465231477177	1.9519715007670673	-1.2932159261679195	0.11697477961245571	0.2967903030729535	0.5651800743956102	-0.7432801014145027	0.558966085378172	-0.09480712876618431	-0.819717512674801
-0.17900980502014993	0.8875264193941684	1.212821144830551	-1.3872079543573204	-1.1147667063402142	-0.7733961913924597	-2.8500361469678923	-1.4649028335762966	-0.2956168189595053	0.3962496148052435	-0.31116501921525336	0.10579151156713978	0.0538589566893042	1.776760180418119	0.8529382143092302	-1.7906879290699282	-0.8372060638012334	0.004154078663356562	-0.7813290565089744	0.14090878086725483	-0.42481226289635626	-1.5138922414985696	-0.8469736781057787	-1.4140242258548643	-0.3885666348202665	-0.5102430015688323	-0.07137790109311294	-0.6731290607189445	0.07486037107567027	-0.418465873104322	0.16848910902189407	1.2058610449369982	-0.30988515140951867	-1.6190821651938418	-0.18613745708678772	-0.006280619786075565	-0.30059141364955155	-1.128534753165703	-1.1393978399935754	-0.7752600263663759	-1.4029563449809739	2.3265846246544344	-1.8885733715346702	-0.18238427402931542	0.0029395507146297906	0.28679482112019405	-1.2229321521339394	0.21168296818470483	-0.20227299916840752	-1.588796253382816
-0.4397106950461459	0.4355634063806557	0.11005751974798779	-1.8279037732782908	-1.2973972582840858	-0.40500153617573187	-2.68580323973797	-1.443850328779547	-0.5778599014078949	0.5902835783718491	-0.7277721765917909	0.48329668888972005	0.23596992684396098	1.6695295694988497	0.7455471706537856	-1.4225770373839044	-1.257355977798328	-0.31052050402171916	-0.73752017483258	0.35453855391806754	-0.05297702922638681	-1.5080642287465873	0.21936215186786537	-1.6307478449488346	0.013788528627234403	-0.33067654271717134	0.43448128522101936	-0.7792403054117729	-0.302922537805146	-0.506406453349301	0.27827394029961916	-0.1427226231104002	-1.0168418806690185	-0.725242413956366	-0.6742842544934406	-0.5119041067199059	-0.479056717689681	0.10670481061465255	-1.0554069200848928	-0.9346266539160464	-1.6700713097769968	1.85490866552362	-1.9222537005967046	-0.26292635952889226	0.061298747448841374	0.018280497534498015	-0.9450693846582252	0.04384455809359288	-0.6653730157138014	-1.7926563968256324
-0.6241136119524124	-0.01338632192990472	-0.5712909539869198	-1.7994068428426582	-0.8363341447857677	-0.17449588701252441	-1.568789365774805	-0.8706793085952534	-0.32958039244309467	0.3083658677108463	-0.7951365249514954	0.33108366591397437	0.21884893741681763	1.3561929644892499	0.23873350379476352	-1.1166062132320196	-1.2675255467733482	-0.1434966199205913	-0.6777286475054545	0.5233436712562072	0.2022634341634462	-1.2368506292160972	0.79339101012162	-1.2563165988615972	0.022268159660304522	-0.16545998201220996	0.721103268953455	-0.8837278216961709	-0.7018931972677116	-0.6541534903139522	0.2268909437152364	-1.1980939607284664	-1.506885178662325	0.13084868961361223	-0.9752253638452271	-0.9546526958742488	-0.4385688794077884	0.9849871671090612	-1.113560682143111	-0.9455525261057725	-1.3988952480283956	0.503712768239536	-1.4973456601620858	-0.2008944350302136	0.2508385184357827	-0.062119008003290024	-0.14835684032452623	0.38417699770653807	-1.1967615070952033	-1.323301737827111
-0.5411115824145087	-0.12909637392952242	-0.44498285316839437	-1.438523517130853	-0.05300667414960894	-0.5555488974506915	-0.38308012272023156	-0.014342440135966228	-0.08209755362412488	-0.6029846162475277	-0.5466588530901483	-0.4160033380877484	-0.11117917976590443	0.7784634612310115	-0.6244428588180685	-1.2056023202292576	-0.9709912359889131	0.19223063535055201	-0.7184167190865361	0.6287502101017778	0.15595025810071877	-0.8129001266971988	0.2872105249359705	-0.6733858191036912	-0.4225352811407792	-0.28145982447671625	0.2931787138657952	-0.9587970373078388	-0.9126805528416589	-1.0262216557838113	-0.21890539253622543	-1.4113236714863975	-1.4326387688188067	0.05461612811711643	-1.0570000001101767	-1.0396948138221296	0.08930884193835642	0.7006432340446869	-1.2521643753969403	-0.876046557757734	-1.01776406959358	-1.0167606316930844	-1.0782087922919	-0.23760547659418563	-0.02479543552723997	0.029342048109513994	0.4887031148902668	1.1716167749314668	-1.159185807078346	-0.5819214517171015
-0.2169673808248258	-0.16732536650180863	0.11886293172126129	-0.7423203807146501	0.4747672617445889	-1.4633302316135695	0.31054205925196027	0.6935455785508376	-0.25086293749654953	-1.5817115420621228	-0.1910960353419147	-1.3540899394816028	-0.6800382256345355	-0.00954741010083975	-1.2955214710282625	-1.5941556851215515	-0.4805746088953562	0.40446710474730196	-0.8593165958741206	0.7533255131254184	-0.17968322766299233	-0.3719240114440971	-0.9749100772671104	-0.15008814297791953	-0.9002484740007316	-0.6307643241415375	-0.7514830516306285	-1.0148573736292101	-0.9632371238647621	-1.379121927113418	-0.8904051873841677	-0.7927735320704083	-0.7321839474365259	-0.8178361158142778	-0.9164446010290965	-0.7133474635258615	0.9376276781723674	-0.44080832244019924	-1.2010411673874304	-0.9238685335452999	-0.967749612040457	-1.6837106558029475	-1.0353438353697673	-0.5217348913367764	-0.9971287706880272	0.10846442317662727	0.4690687483418685	1.8381016594846427	-0.2575456047440471	-0.10129141354971173
0.08943012338656854	-0.5080530109054968	0.33878268711689885	0.3347149315974327	0.42332930368133265	-2.1926933067965115	0.6276961270962145	0.9375038050983834	-0.6940490864453636	-1.8518181911236438	-0.04016015723312314	-1.8933963195270307	-1.1148980015876029	-0.5768320525876248	-1.2535316215954933	-1.9098835567866181	0.11913378052738341	0.5434149401079171	-0.9828256720553545	0.8133169971980182	-0.5637016488729225	-0.006956909133564353	-2.0174069897771507	0.30507024548062056	-0.8839755597373384	-0.8613243508793009	-1.6537740710924216	-1.0667704507654043	-1.0018551494425771	-1.2652957175362627	-1.1786435984378156	0.17507245941949207	0.37217739331083294	-1.4861922845246107	-0.5996538198341476	-0.18371369276050287	1.4824382866136894	-1.4071743389207232	-0.8343557051676621	-1.1950558063585675	-1.2819821112189758	-1.0706796936975669	-1.2616013288625259	-0.9367588176569162	-2.0022851720018884	0.04798182472675141	-0.07011987899283839	1.7386963701271696	0.9832672355403448	-0.04726439682636346
0.14114413292553196	-0.9710411508121424	-0.13986681890994584	1.5124715487748595	0.04577426074673894	-1.9586394209600142	0.9612005760392222	0.7149142359089168	-0.9665126883972915	-1.1632679313235816	-0.24677880258741167	-1.6435959773735522	-0.9249370931063361	-0.5153072851789688	-0.5928828764715323	-1.8531110282545051	0.6577773715524458	0.7784331169726858	-0.8859047014250515	0.4859114075526992	-0.6539328007121331	0.31925654177373225	-2.0210759471098787	0.7083501501133053	-0.2106139459026056	-0.6441245166727866	-1.58496590526074	-0.9662709279147519	-0.9814628993018405	-0.5191583393352585	-0.5773350268282145	0.9036811494606772	1.5027348226350645	-1.1219425848876157	-0.23083648762981174	0.28838553671587125	1.1464083482373206	-1.4464647769400032	-0.3172791312535678	-1.4647374575349466	-1.5881054779711943	0.21151428689948668	-1.279251145075676	-1.1764954549107176	-1.9379548583064719	-0.09017817876050131	-0.540128569358712	0.8229250415213664	1.5974087501793235	-0.13679104227780725
-0.06310928071322629	-0.9067017071865964	-0.7989236130646014	2.154020716046404	-0.10599176408128348	-0.6346015869622531	1.3899627748830032	0.2862476219219367	-0.8518409061329506	0.0028758922382056927	-0.571295801010352	-0.6598230690521694	0.026111578201636454	-0.06405933276326363	0.05742221045820504	-1.3685117961186	0.8843787822610537	0.9827294377348791	-0.3997767385074006	-0.44524174731936944	-0.2936123746091741	0.7141179007347063	-0.9604901765349435	0.9049093250439604	0.7549476480043993	-0.02180383022563793	-0.4467246837588727	-0.4501494405261816	-0.6233339482992722	0.535248535201313	0.679862534498209	1.0722900090923617	2.2427353112365185	0.11249712720581237	0.030528524302396373	0.5546165509585035	-0.03340192225733765	-0.6636566568174739	0.10555053850085398	-1.2746073520364498	-1.4850300473302553	1.0946452076335933	-0.7439332355225968	-0.9906750364613637	-0.41988011114468443	-0.17562367879552904	-0.5062787201453691	-0.2077442296207768	1.1113670266109317	-0.0373281104046556
-0.3515998008934342	-0.053548909889812084	-0.7704382117527576	1.7979447858485078	0.17135640515582082	1.0034180157464756	1.565949428930183	-0.062166031455748665	-0.4815743747425671	0.9028669723319218	-0.5230233811157875	0.5621138159257026	1.202481079254877	0.006598171709343642	0.21352139796878053	-0.5598599959430897	0.6822706943134047	0.7788041382018348	0.41298267149426166	-1.6513688535779085	0.26002003660602796	1.1304393472570096	0.43546976923234526	0.7108570507658307	1.3805881830888502	0.5616855723072538	0.8943879753552616	0.47363215659732066	0.1999614195547866	1.3670882887663656	1.6565809916399654	0.7588799333580248	2.258340645998356	1.2527170314284277	0.09037136843104186	0.5589505888413039	-1.3482549649910314	0.259879086225968	0.3706194985066812	-0.38531382151938703	-0.8758194621530642	1.0800489427634539	0.18727982019292935	-0.38454226219470755	1.594097245611942	-0.19105862139862761	-0.06898383322550644	-0.574509943421894	0.03581576829582583	0.23985685401443943
-0.5852248344704591	0.940234751340396	0.1764159213363527	0.6890930025207814	0.4596809501273541	1.8569118132422369	1.1445943043772504	-0.21705496335180582	0.006896248973080556	1.1206701134758794	0.13978488326588848	1.3690416400837873	1.7182095845409413	-0.6933316367423404	0.012582870526335952	0.43077237799881324	0.23103384923157422	0.07354718321127597	1.181222316834444	-2.3110075855357293	0.48803760628869997	1.270487820298802	1.3148001814730386	0.18296833842293514	1.2490799656821885	0.6253683147296971	1.282322097454995	1.2696690200470355	1.1294647639939561	1.6689704765743558	1.558152724240518	0.2649641718006893	1.4900434598583094	1.4554002960930204	-0.013397078378377385	0.29980291278662097	-1.9584769538043865	0.7248188291853431	0.582997966008573	0.8715923024209915	0.036784063166655744	0.6039489304596073	1.0149316862919489	0.37671255357245376	2.553928016640455	-0.2084272405331351	0.3284605911925784	-0.2594136183250926	-0.6482097694321771	0.40566895006969217
-0.7155686042975314	1.115245769261457	1.3054365161530985	-0.3810670323028531	0.21894460411883426	1.4469487039764564	0.22793024007820534	-0.238922019141058	0.6858227550555377	0.7370402892203165	1.0623037200690257	1.4045656458353881	1.1521785504713289	-1.5960673331986457	-0.061063068006736096	1.4160264063486991	-0.13751504432186706	-0.6390323645900113	1.4545183649626212	-1.7903667617200412	0.14466958051043183	0.86696860294434	1.3784001494532354	-0.3730738866106206	0.502168874708267	0.11058692152947604	0.31613045593996486	1.2709936961346944	1.5435039273309825	1.4884184405540828	0.5666804153330215	-0.1792648628040003	0.3053427962291035	0.7004920863137135	-0.15131182304423582	-0.06936269778291909	-1.5482898525247222	0.5785223213350522	0.8079261944356348	1.7903880312212306	0.9747626427095932	0.38003302703110076	1.395246492866399	0.9408819708557804	1.8082168535227212	-0.21349908848344026	0.3683933685655244	-0.010530971234860213	-0.4623728158189156	0.29678123276758184
-0.660343537094441	0.2841645975526831	1.666736836718593	-0.8170478869577547	-0.476249814289063	0.31358896330471414	-0.6770907610909416	-0.22078737727343195	1.5713740100397635	0.0849013329200841	1.5541111720218521	0.9035712103624577	0.03564875471795663	-1.7952941789577284	0.18174147423442244	2.128104477188854	-0.2471729243336422	-0.7460389615626589	1.098109257391495	-0.33981562228959844	-0.35359247845477004	0.09292236265564846	1.0426587469031483	-0.6754636215700386	-0.24348074917320287	-0.5101583067543493	-1.2366556476598576	0.464966603307725	1.1813508372504828	1.0148545498860477	-0.2865893669277523	-0.545989339007845	-0.6202562750317412	-0.34479758511679925	-0.23050251755382015	-0.1843149477953354	-0.5263493751758487	0.02253925398952198	0.9804393923980901	1.906061948429056	1.7282800319116418	0.5312354028333985	1.4242945692982538	1.0855233962550497	0.26715725113754013	-0.08607328846370206	0.08331743681301089	-0.4239241411429157	0.18545817912675241	0.09300125775499433
-0.2577563042765226	-0.7345563136571569	1.0861883467929148	-0.7071697167069726	-0.8911094362194052	-0.550898638964408	-1.123695775859991	-0.18390368204275814	2.2754526020297083	-0.5300917572003793	1.2495430030043546	0.4820199131177997	-0.6215592540399184	-1.18319122576946	0.4334243352903019	2.3239693152969525	-0.17646401777529772	-0.2946293215742477	0.43871710459252217	0.9855258011479987	-0.25196669355630247	-0.46223913474570605	0.9614722903735224	-0.6660118780752893	-0.4037563752729903	-0.6396049635759361	-2.114484087261289	-0.28204973950645845	0.4462336507421938	0.351849362145608	-0.18381885056427041	-0.8781049276185661	-0.7399065702632749	-1.024439927729744	-0.29698260500796075	0.2559286384702031	0.35721918508831574	-0.6393825788347318	1.025436880971529	1.3934653156280532	2.1315988640161647	0.5223607292891234	1.4197753399494035	0.8383252783859981	-0.5469254340246462	0.1711686721923826	-0.2929843288606555	-1.1684810906379994	0.5621017808632234	0.08647571600992407
0.5362567595644341	-1.0649002938594023	0.24115073606943835	-0.5204857851707358	-0.445208596638905	-0.6512450357762012	-1.1034949217446381	-0.0994020259832684	2.1829265976473513	-0.9127280904424437	0.4519430343046694	0.5142469911940626	-0.3640797366416181	-0.6367135337130652	0.3428968449238195	1.986190581594245	-0.056175248024951795	-0.0764117707116224	-0.046129635039180834	1.2475351059231043	0.6770693437196957	-0.38123827678047323	1.3461350839678539	-0.42177204429729753	0.03520163838204509	-0.1287898386704019	-1.6952355657546003	-0.04481806440181862	-0.013863243244218882	-0.45829019561072	0.5868813824590841	-1.0941339499259812	-0.07566980843131581	-1.1881232681291247	-0.4848946574707475	1.0395554135694147	0.6065754005242511	-1.1427754994225678	0.9672582616112998	0.8244796740430681	2.0514746544001197	-0.0924144750463495	1.495735096281185	0.4354383225829547	-0.09000228639936739	0.28016998350197786	-0.5425362887457366	-1.3494139169710728	0.4105318325898737	0.3203886932243634
1.4276928422430635	-0.7470222999917376	-0.22583670007339468	-0.4552151477972877	0.5308592208189968	-0.3070576577964728	-0.9520171825087205	0.042943114589171355	1.0977184321928037	-0.9563736732338394	-0.22307430146624763	0.7191819769380459	0.24910767749725704	-0.9223824107629321	1.3977895137469106e-05	1.3926920314834637	0.11452457514327187	-0.7434539269581214	-0.17435495613352348	0.5218112295186492	1.67129843572988	0.0650550867286126	1.7461161708401167	0.012437006441661385	0.47755085882076886	0.5640320865881792	-0.47124410926938026	1.0831868632622288	0.02021335626918185	-1.2445631804693664	0.9184030820531278	-1.0034978646062014	0.7614657050113884	-1.060568089651853	-0.8128394691738599	1.4075291553487341	0.29818957402073765	-1.2884205344689175	0.8653258159249143	0.5766538435166438	1.5161768860407923	-1.0616025250773673	1.4496010527348315	0.15915860974423107	0.7004383157917531	-0.06153011965047576	-0.5031470465632569	-0.6465904043179356	0.10335831006473005	0.5703758337262185
1.8969759774657686	-0.5242398060741518	-0.4310433090266001	-0.2811587614729531	1.0585745509741313	-0.04387910457995443	-0.9242098303714154	0.2313132368757372	-0.380953537919434	-0.6651443788184346	-0.47005120899554587	0.485802767074443	0.32608522429839404	-1.6652080674672052	-0.18576559720001262	0.9389577935125066	0.3593340380274985	-1.9061186328046813	-0.1293823671618984	-0.18527313821201963	1.6179497963862037	0.1843643690722714	1.5480451548615592	0.577859579472805	0.3084113590323364	0.8346666962061642	0.5636583213556576	1.9493727462279558	0.2065312991351308	-1.6456020895696664	0.09164104233042711	-0.5469173140218486	1.0563052631012433	-0.7861757206201432	-1.0286141712787953	0.7163021478528004	-0.08144672287737902	-0.955998644321375	0.7210463819969284	0.565789696615811	0.8344537967509582	-1.7030016978824358	1.0875827902954422	0.17549592476801124	0.5375748304753255	-0.7215175155101881	-0.05314495149794942	0.1666587353432887	0.09630491494751149	0.679708072790589
1.6405781335387224	-0.7386276510158838	-0.9247850133640451	0.17460086965528482	0.5800247572243278	0.13982875821141239	-0.9279757492031995	0.47976264280563624	-1.278066034235888	-0.19330748590472288	-0.45358078044950756	-0.34184268959926156	-0.2972997911567998	-1.7228143874972504	-0.04950044536163516	0.8602201510375472	0.5089001895953925	-2.3485559967965166	-0.09980199834279774	0.01670140224822584	0.268565452186178	-0.27856918601414177	0.7064359425466167	1.0262979765692688	-0.4247640714053078	0.5559269903832134	0.8959264769524956	1.5502691546217204	0.1748213853800752	-1.3270068888928914	-1.4083432936497788	0.023330566944867175	0.5764620409358214	-0.2537092718848996	-0.7503215117806185	-0.7904480676380448	-0.09049828104764722	-0.14291297054457608	0.5523702527252203	0.545109695336407	0.46054159512159715	-1.6899843127535514	0.5699887515875474	0.4776703980088622	-0.7339999201772528	-1.0577791672954224	0.7528476199161392	0.05757118703267543	0.417103806458959	0.7803569108517949
0.8931358892948704	-0.7981173843496279	-1.7953741712914502	0.6158928257206975	-0.39584962964099224	0.6772548859897056	-0.697170667086349	0.813009581568802	-1.0974004649146434	0.20676140819543962	-0.3998591998148072	-1.139059377650809	-0.8841028192603708	-0.5447099695592241	0.05931074885319814	1.092253888083529	0.273623012833688	-1.2806604373546309	0.0009001317005131597	0.9533463884437501	-1.3269536782756257	-0.7181978715716901	-0.10097648125233458	0.9730714187357915	-0.9958356941305226	0.1821388810709095	0.7915150612202216	0.18507592272437443	0.004963297117080656	-0.3218543171671615	-2.378830961747888	0.28012714706824093	-0.27169435724128665	0.5997068280743342	0.11923507620514448	-2.030130017407206	0.29991955409850657	0.9821457740059398	0.5172332087667273	0.5059265073282877	0.6275093141423175	-1.3949039648299442	0.31194267649365287	0.9334082733693697	-1.982535599523636	-0.48682220306612073	1.5201894543039303	-1.002819151108736	0.7457537310296865	1.0672929649519063
0.23501050931184564	0.02659342008980666	-2.4194298614961074	0.548496272744852	-0.8549758847813032	1.618788182868008	-0.16985272222886488	1.155831182065869	-0.2519196445925101	0.3213477301918782	-0.2510394429887449	-1.1275253225347206	-0.7394833083630171	1.1600837765170051	-0.33119885307142793	1.3506869267961785	-0.3892371851282532	0.7054352343868694	0.3206588867292319	1.5525645235721106	-1.8059398639873223	-0.3172628447131681	-0.14280163889949726	0.26249108419973394	-0.7665583953655217	0.20264445031823874	0.7134970036202464	-0.8157887095515588	0.018132025145284808	0.8282428425924436	-2.1504027020263683	-0.014765995068424761	-0.8602091061005945	1.4323229703698268	1.1106571304082464	-2.0677999817420907	0.7036952011008771	2.035988525513815	0.7892788339852782	0.6255000150404061	1.0907301670743679	-1.401189619869589	0.5019485139039233	1.3447119023749843	-2.0985512500986543	0.8240506809524862	1.6663229620243727	-1.8908158189178939	0.8404510375837347	1.3935999956823415
0.04415959399237991	1.4509843277203918	-2.217698238111568	-0.0905630096748391	-0.4047821087154972	2.21179233186219	0.3959245353374053	1.2705424329230097	0.3370952382965786	0.08798054554141699	0.11933103607920353	-0.3057832135188662	-0.11213633489202628	2.2347672122569286	-1.2141232776819502	1.3283362732605117	-1.0885290245637862	2.078714011132324	0.6512192071213961	0.9854013121706816	-0.9126773400396309	0.8969358141341955	0.5527355696769424	-0.7521697296309197	0.05488623615304621	0.5636842316774556	0.6827134792900224	-0.547222352870749	0.1878529681743797	1.3412952538239076	-1.2070947598626105	-0.6780224297594118	-0.9230970202235477	1.6315265444175955	1.4596556604905726	-1.0305530946853192	0.6769415616808085	2.4861637101496408	1.2241945897021882	0.8587354807783102	1.2878585542929337	-1.7924226579802438	0.7984361315250068	1.4736825411039594	-1.224513614507025	1.9408424698176552	0.9210378243612716	-1.5629439301516326	0.7130134729959423	1.2578258592475788
0.17037987503243793	2.2049539312556616	-1.4235498469812258	-0.777439409332178	0.35566550520676193	1.6030754126672044	0.7118382531008647	0.9077212145597384	0.04516510537965621	-0.3719460076407448	0.47542146390959444	0.4512051162544512	0.0997609203217883	2.2881984903633055	-1.9962501944052113	0.8884065227144854	-1.3229457664072004	1.804330957161668	0.48321089618372054	-0.4162249100755939	0.25850411788573585	1.8874635633990613	1.1684653521348078	-1.4153379184231552	0.5641603712706242	0.7447731027279165	0.3846726872043802	0.4875119967794992	0.04698161057098231	0.7635270440046455	-0.5154028293506561	-1.2387248612080555	-0.7368990931819278	0.9143925167793162	0.8200903583406282	0.09264842838136704	0.14511951903253284	1.9440649490539927	1.2944640390320903	0.812046240978444	0.826733830935276	-2.040968078143899	0.6308883651779809	1.1093774388807418	-0.48898978663863124	1.9677398214193333	-0.3038346778752885	-0.2535302611215447	0.43540800922060335	0.3334095686785413
0.17757377917415754	1.3800231588805607	-0.8135055233370929	-0.9503198511831187	0.6173445213874726	-0.038733274112925375	0.792061048460454	0.10719565278212592	-0.974963652020054	-0.7790571653418961	0.3126307739542541	0.35545993156157574	-0.4856713587599811	1.8280693603233453	-2.005627634447842	0.18385590326171378	-0.9880921220822807	0.28185968747607176	-0.34374584329916447	-1.4487652770697985	0.5373807510730904	1.6734805926898138	0.9533113023145418	-1.3121699505065592	0.15349627408460478	0.41524893963099496	-0.18681942273243535	1.0044697990898455	-0.6500863146936394	-0.5777088476736159	-0.3874521172575053	-1.3046800647763297	-0.7335653053522735	-0.2513703914068875	-0.274641766369289	0.5606971579384545	-0.4692470879341162	0.5764875521803093	0.5931836928382006	0.21225124875989923	-0.13063466633366497	-1.5746968535442034	-0.13668770145621625	0.24690959654308395	-0.610704911561623	0.899793149596322	-1.1588692326178767	0.7947226439252071	0.010110393380412103	-0.9980553903399149
-0.13661699624586834	-0.4295136946186037	-0.7053159449473396	-0.5835266080119554	0.29646337154191826	-1.3999253899150779	0.8976789965449726	-0.6658507646716613	-1.9556465978549362	-0.7948845437715446	-0.4672587356812538	-0.3461073476936788	-1.1611145974588308	1.3508480843429382	-1.0723899636630985	-0.37630974799410744	-0.4397528799103873	-1.1330022574166274	-1.1592675034903923	-1.2397114256040522	0.024570591007439007	0.4612170662192637	0.037071013260405704	-0.5810966223733863	-0.7379624010577303	-0.11983475362367058	-0.48407267062200515	0.424693186374607	-1.327268414038702	-1.680083556553968	-0.21365604081954886	-0.8218644060366657	-0.9691008803590273	-0.9704879446870216	-0.7885326817938073	0.6127966185460206	-0.5704061214522308	-0.7900743195320443	-0.545893896031473	-0.5571614121918088	-0.9509411563772927	-0.3572954376465033	-0.9003491535130468	-0.7460764915932088	-1.0583173142251248	-0.3670068155701896	-1.0737743743382648	0.7641022153929125	-0.43556427228094835	-1.7752320449451195
-0.5362889712397029	-1.583772713859635	-0.5366253537328912	-0.09679774922598208	-0.00935998503129994	-1.2766767284769043	1.1436118013660355	-0.806222773458521	-2.089719819641385	-0.23872422965913423	-1.1589075262368809	-0.6094478937483927	-0.9353007376645096	0.7685542085432949	0.3569779531561872	-0.3853987241492482	-0.016678403354997595	-1.421446608947913	-0.9306439347356904	-0.10509205444522268	-0.08643176391620458	-0.5199550882103723	-0.7259333788465294	0.3034741093863973	-1.0316890589449137	-0.25780399866860526	0.0025945843349870503	-0.5305095887535375	-0.9742383931031041	-1.5870938678771198	0.6534131905592803	-0.040053765864121856	-1.0410833632500456	-0.7578217692322893	-0.1432632885664424	0.9780525129038747	0.07041673545530296	-1.2002086132001588	-1.1399536696590962	-0.6385392143248876	-1.0293707091328304	1.0928771774282917	-0.8010515932960505	-1.2466587298135428	-0.7563229386682031	-0.8904757418667489	-0.2501037105579614	0.15788732472835704	-0.48974184043936	-1.2618084027509486
-0.6673704199752462	-1.0286591631196378	0.3676982004622708	0.20763672272447384	0.09077567613635013	0.094413469375917	1.274519207645968	-0.1237125613805723	-1.096607589336973	0.676252793866383	-0.8448879231236045	0.17521454856120441	0.21962786907138712	-0.07607235036456651	1.5745918872475657	0.18656795560338918	0.3588653929711516	-0.6619491197497226	0.6110386795940935	0.8113551647614297	0.960567889012094	-0.36839151427596106	-0.7219781696693774	0.9648256256058595	-0.20695990975229034	0.1488599467485266	0.9944488603194023	-0.7885731439729633	0.7036740227342865	-0.20494046505206728	1.9496696510170948	0.7084032042373061	-0.582057330484335	-0.017867456665688515	1.1941513373380837	1.7998114946287174	1.0305858128148946	-0.4172184274203016	-0.504918026736553	0.3950885117840687	-0.2915619930360165	2.1470293348313607	0.38950622649926875	-0.8498613433635666	0.531327229222294	-0.518786027622784	0.5670493828007571	0.10722475259465344	0.21100402792878284	0.31074699306556264
-0.5008020033274354	0.6675085035964375	1.7852779496699116	0.4091060921719445	0.2341566062396128	1.1951569655459964	0.9464902121303539	0.852268588801179	0.5416637626331423	1.3617888682844752	0.523383461332101	1.3794605463865452	1.226132595249607	-0.7119326890877854	2.054317166554618	0.842669355760126	0.9571844750313537	0.33910778704979017	2.4240060323000936	0.6956922023047224	2.4100914710626213	0.4819751906728389	-0.24957727021872625	1.286293524440516	1.036532675302201	0.5347437213046201	1.514513900947563	-0.2310854819702443	2.661593525147536	1.5240978998649906	2.64063179051675	1.194591907915244	0.1992307213720547	0.398017566993675	2.1463348363955244	2.326777049913897	1.509827785814857	0.7582338510765254	0.8836813966593318	1.869109354253772	0.7188017025847236	2.4732820377236857	1.874087604352583	0.17132431447080795	1.8060456764978297	0.11542300807868876	0.7834247456206871	0.9517855170881583	1.3860084455221002	1.824913611762639
-0.3736885315184166	1.9521741218530526	2.6683613737923273	0.6469242439925129	-0.19605792539111191	0.8116004834068083	0.21156130134465773	1.2133422774178095	1.834866218704366	1.2720575172311743	1.841937884160408	1.7470258835594707	1.0940610928494985	-0.38547835735056885	1.692211229545516	0.8968661356885641	1.681210784688063	0.9120833000988984	2.972484608601968	-0.198449468674072	2.698136838728488	0.7663661343210086	-0.1365931680056297	1.258765463018188	1.4412241978501337	0.2156356725303325	0.8668490976945205	0.20015063297749922	3.29182234245787	2.3500518702882456	2.0151238232830626	1.341847166758077	0.5839691938416048	0.11100164957574926	2.057872402004057	1.77050129272706	0.9813160658788994	1.1711725252417964	1.6809514293140233	2.443903297934333	1.2419722792222216	2.123419556919008	2.4141977649950093	0.9516257874501572	1.9034568524541104	0.3381698123329117	0.41032860058823695	1.811405432761185	2.0514373756350026	2.1711898435169714
-0.5930088209841635	1.8274528053600725	2.283605351023989	0.7693785529514234	-1.1829197908983753	-0.687736528651454	-0.41579986860674245	0.45075050315857346	1.9525744820229445	0.42492975257801385	1.8814089124573703	0.7609450549599649	0.03730465965794903	0.8452122471702499	0.8080262844218116	0.0915127154057893	1.9683040377026122	0.9372935336818554	1.6884036473245079	-0.9309007082250894	1.1731634081100144	-0.17429263771158968	-0.7759919381535797	0.8822255330052357	0.4963086335744946	-0.823040135403558	-0.5534929651898776	-0.33735696704748525	1.9277414048334807	1.7592184681539762	0.4765165720859016	1.1892259192504022	0.05112413695031099	-0.4097008120692272	1.246399329067249	0.28233618951112366	-0.3331895881804932	0.40862392722123586	0.9746393476042406	1.355114823089218	0.8724164096369255	1.4020046922699239	1.4120109247513264	0.740016521440432	0.775271531755949	0.06389559989439504	-0.10163602839176068	1.6434955197950518	1.3364809264385995	1.1459482975456285
-1.0754183336063523	0.6488370852200307	1.037430853397333	0.5264845907324065	-1.953191191089368	-1.8152024780036626	-0.4668278195425152	-1.0382282944756467	0.8725037189189359	-0.5184228654778651	0.5836290970418335	-0.7887184036382089	-0.8120007974173302	1.813115356528221	-0.04825642810755494	-1.1086816141757119	1.4012026448942507	0.611705731995384	-0.4706916809333129	-0.8775463782522114	-1.134587713320485	-1.6654779563988307	-1.7099928594699907	0.30464352973464065	-1.029243128867733	-1.855041428803571	-1.5747554784384474	-1.5843291512645248	-0.4988563422048596	0.3771042816090899	-0.8597436643585061	0.8458477502669806	-1.092207630759721	-0.44595675704281146	0.5365969943148282	-1.1426082086002425	-1.6035292356103772	-0.833624732208254	-0.7609992333081924	-0.8115473102098564	-0.1617749250031002	0.6913328003132826	-0.5421711347124856	-0.3947969007072428	-0.481435567985935	-0.30858945168271207	-0.36584969899134856	0.4955235350842284	-0.5708059785245269	-0.4644456275596626
-1.4339444616815227	-0.4813262173735741	-0.02272179556272892	0.050677806104994956	-1.7979992663289606	-1.6178885951633757	-0.02960074053123268	-2.249254155437874	-0.5777310338941607	-0.8043363208806606	-0.8575801713070124	-1.6627046680456332	-0.7109912093275954	1.4092385007279646	-0.43970434106588624	-1.9168110144567765	0.31395703866538455	0.11025445030041846	-2.000248749783005	-0.2862553768587085	-2.563114175340828	-2.4529738210135195	-2.201373752455275	-0.09228529432645906	-1.8809956657088351	-2.144728427535446	-1.3952067731674538	-2.483127580133759	-2.360451671338846	-0.6541219214385344	-1.274352466472248	0.4506064451423752	-1.8951474081192528	0.09788701817591751	0.3691065262449615	-1.7073130357082171	-2.050461819824758	-1.5257289968261862	-2.14336805689587	-2.6598776206093326	-1.230849302991656	0.26118039013931105	-2.20384825833282	-1.6087342361443417	-0.8218438010773881	-0.48668491009653614	-0.3610830484621789	-0.5325059833050063	-2.4418682064836346	-1.64309349260089
-1.3907311385333971	-0.8609123229552071	-0.3890898500984029	-0.12203140922462374	-0.8395868462269698	-0.6256111964114747	0.3740937042483093	-2.440247844639183	-1.4331837068482125	-0.28213000393341925	-1.2817598012089886	-1.4425128725033063	-0.053454315256163405	-0.08996715071972401	-0.35394452046174185	-1.9575849145516233	-0.42579686305535935	-0.430630750955993	-2.300772106410279	0.09995582168957926	-2.4675638795221118	-2.0053481661568817	-2.057609133472625	0.030850773548324686	-1.5437135330558136	-1.647614902125028	-0.33109944667641644	-2.342710953041016	-2.8251292286056517	-0.7080385352033115	-1.0126997965478253	0.12539899661205445	-1.65650436408516	0.5939477359614204	0.4819564429029248	-1.5474555821406368	-1.554511779688578	-1.357014467497865	-2.2941364667902246	-3.2785856409676954	-1.8293647467387653	0.10105359004070802	-2.7640757888873	-2.098551636075027	-0.2735766086625392	-0.6185668715340763	-0.3237549336819536	-0.5294415025415143	-3.1053528999194846	-1.9809347436726812
-1.03560792001556	-0.6476733145618772	-0.49384811116865607	0.34928217124623323	0.15234704737616553	-0.07326951805334368	0.42861956503345433	-1.7415686192025124	-1.4309152376145795	0.4644254435665068	-0.7655807766430319	-0.7945387410391896	0.26080276447936324	-1.2471372356697927	-0.18464646003790264	-1.557469362054649	-0.30223299919154983	-0.7820490859376348	-2.0247443965247656	-0.16103995859634282	-1.6404366735628526	-0.9127249908840308	-1.7359797626443663	0.5578132788794965	-0.6018717928572556	-0.9236218336155133	0.6039076120368856	-1.4806095875725376	-2.375770086563581	-0.11170179868416491	-0.7738086424778937	-0.06341647661221828	-0.6044251294444959	0.49133421503128044	0.4102374083097686	-1.3472547253359886	-0.6853600389450276	-0.8940301759819947	-1.6195772477387633	-2.9235759434943125	-1.9183704140005784	-0.047873987554765775	-2.417602592156191	-1.8559049387417341	0.30398250377411584	-1.0138071785987044	-0.4550074705143249	0.26375430411621176	-2.497901127802565	-1.8128719664476747
-0.6651828483062342	-0.37633546189461736	-0.9106196980029757	1.1268221151956503	0.6077894318017163	-0.4067770071457332	0.39081732306087025	-0.9191725907227787	-1.112490978714046	0.7022396656515634	-0.37390525947635944	-0.5508638374642973	-0.05050851530687214	-1.0909534255277673	-0.3161058775900118	-1.2736963218533988	0.310556647713543	-0.7136167273296757	-2.0303621310320086	-0.844790464445956	-1.1859211477103861	-0.09467837869400757	-1.6849206180364138	0.9241027391391133	0.024631225150231785	-0.4480872645445717	0.7570370265429861	-0.7033556046933642	-1.9479068367440995	0.3657655356617951	-0.8389146010703814	-0.11127008991276664	0.38339097152565205	0.04180512743319738	0.0924912937442191	-1.4161481695250515	-0.15106204653644414	-0.745031150768579	-1.135100155725943	-2.4402060461145463	-1.790957654052048	-0.3797658714293372	-1.903017442731797	-1.5439775756461622	0.28694792887479204	-1.642352712699782	-0.7426842022844562	0.835721849861951	-1.546241878214596	-1.625949230169665
-0.4362271229833547	-0.28429959285524253	-1.4729671863573541	1.5015286825507055	0.6405640698456997	-0.8476735036404444	0.6887003586938618	-0.5724130525724845	-1.074153727759583	0.2501842116587578	-0.8002203453583445	-0.7674872840829807	-0.4201510133446969	-0.19073324387299673	-0.7029552533947473	-1.219384496728956	0.5995234588922859	-0.2644586552039384	-2.249664595882531	-1.400840109873913	-1.282192275081701	0.13445733920517058	-1.7826551252619744	0.6702546660649543	0.024545456166651006	-0.15927130406505585	0.37013991453963674	-0.37252887219126335	-1.8015139488058194	0.3420305476281215	-0.8729194078697543	-0.05541015265267703	0.7113228394907297	0.028671521241244825	-0.14604964296998837	-1.3869077736118038	-0.1886524114958876	-0.8122987505948895	-1.2134333884088693	-2.1997385271617125	-1.6533986247676076	-0.718377069715226	-1.6059600052535221	-1.6468566337529122	-0.11125101031719915	-2.0454108615126256	-0.9888882936371369	0.5758722431670416	-1.0745359884290642	-1.4544148097953413
-0.2515301279380482	-0.18122206095042087	-1.471340532705308	1.1605222869616416	0.7057723714141088	-0.4489703786044704	1.2287259915146413	-0.6212420349271179	-1.2308053430457149	-0.40787488404092426	-1.544313983508193	-0.808420758658051	-0.24780010798768412	0.14091927405159455	-0.9347234767003797	-0.9949705003728094	0.21500605045711235	0.20004101855305978	-1.813604232617727	-1.522327646052713	-1.219936820859642	0.1365891256775346	-1.53630481501656	-0.052636014635970174	-0.16665531994228644	0.29192662729807495	0.11855421571466507	-0.15335809865182087	-1.4027739816745595	0.08271536542343962	-0.5160917459481295	0.04706007400869232	0.5998077389625283	0.7804573232840982	-0.10936454547642163	-0.8167160259918754	-0.4434685513840207	-0.5467223483777863	-1.2635296929148787	-1.801685529318359	-1.4060596158092526	-0.6456942507982912	-1.2444901420703496	-1.8836357031968123	-0.27779701868330203	-1.789613676117432	-0.9680316024849529	-0.16396611996411892	-1.015456073847416	-0.9338444086383233
0.022572294912066134	0.1569404082981277	-0.6346305605069866	0.4630266527283475	0.998559444468989	0.6966509982161097	1.3285578271803038	-0.5772719960117596	-0.9748352817022187	-0.6522481347515027	-1.5922605775312177	-0.21872629345793906	0.3683604342028627	-0.5047950507172804	-0.7465760509446553	-0.30920608486135376	-0.4325018316592632	0.3023377565857457	-0.2410003159638478	-1.3311787391541747	-0.47972918151042676	0.31088019609706813	-0.7332529774120797	-0.6512771405616964	-0.006477220702544071	0.9912008806786222	0.3042872233354713	0.4025387450728553	-0.3075428466254938	0.01920404799253461	0.07194677685834801	0.13717642423022652	0.6449424882449861	1.6612038277130867	-0.021352144828617838	0.16085378496077038	-0.3997135381556958	0.18346380926622405	-0.6538497008893246	-0.8057148402526675	-0.8648814532426	-0.043071421271829176	-0.43642052431318534	-1.5812563793747394	0.01772175136218675	-0.9603107506146501	-0.614759348743485	-0.6631082141240109	-0.7647770407796354	0.0881366751181783
0.3173010206540719	0.608573225459544	0.4226341478783076	-0.09036500914222535	1.340446421815522	1.5359497471684898	0.47748535671207065	-0.20073671594581882	-0.036428297713054676	-0.30089718018459966	-0.7260847995450664	0.7041582960915199	0.8609483262595521	-1.220452528792005	-0.36066110703460824	0.49445043030190977	-0.7572802032455854	-0.0012962208320042826	1.7667805102953813	-1.0749857694484097	0.5552230051569362	0.6434209182686865	0.2736915595559821	-0.7613044068247389	0.5681972291717211	1.6047086697575719	0.6161079920209312	1.2511546566160694	1.1143089667610782	0.1731658984578828	0.4029240186197825	0.17364451470845224	0.9931720359203201	1.7073560875969624	-0.23608794109508463	0.948418348625312	0.09533197607479099	0.7894058886288927	0.34488833794255824	0.49229886370634707	-0.12897719798913476	0.5679628966993349	0.6024510185136784	-0.5580186170536802	0.46093684248925215	-0.13646598806760554	-0.12181969425992505	-0.7296991243171724	-0.11522152780429572	1.1484906980804428
0.42055757098595653	0.7347752752487811	0.879461450567463	-0.4443615841954112	1.5363760315248032	1.2785597732128435	-0.9296290234058892	0.25794704534543067	1.0413745495471112	0.3227423596415754	0.16019523057840224	1.24494300749145	0.9405520697620154	-1.0897663629558592	-0.19774569063823733	0.7212634264578761	-0.6678177876352719	-0.4392491875511517	2.8996865060146173	-0.7553078860079758	1.0596683175498736	0.8856381213586488	0.9521588358060041	-0.6043577760757047	1.1946359970084974	1.7599455402998714	0.6061182259545737	1.9174469260260754	1.986932260666046	0.15940046107319858	0.2900767669410428	0.13996056298106327	1.175527160389218	0.7181102177532356	-0.7877254125089493	1.1363534976800735	0.7253341191244927	0.6730354637619512	0.815065452149586	1.2491224638826572	0.40302047405985764	0.4182937903932275	1.1414677185577387	0.5694150888063266	0.7050444778347559	0.14796559410186969	0.18727268207844633	-0.8001046291222792	0.43963407735783566	1.5291309129114738
0.27191120292998194	0.16359479306604308	0.6254347293114249	-0.8379048357618281	1.6027370851218485	0.30923543977949774	-1.816795391610288	0.48349054858104296	1.4589680591905942	0.7770615233298329	0.12464879554675234	1.0373047484648905	0.8333056482969659	-0.48174109208925353	-0.2904526060769228	0.15265010034791104	-0.5088981664898119	-0.7399639244530934	2.542448195905545	-0.11633115382993246	0.7464447841769403	0.9390632010101653	1.1397519696186575	-0.5917885279195096	1.5462708662162397	1.4630648841984546	0.23731975603020167	2.0429178157565637	1.8659130028706434	-0.2929820712358779	0.07957148681147436	0.023678180187328594	0.802963815856007	-0.45853925486361496	-1.3554210907491704	0.838475026871865	1.0808203793661992	0.0721186845674489	0.33806796002354367	1.0333258910375287	0.4527154668186305	-0.6748501206709414	0.7685845507986668	1.070213140033255	0.7914829293836285	-0.09424056765591246	0.1869192611448428	-1.2149738124630969	0.3735593466387301	1.0471938886723475
0.12780046192868527	-0.9980426498079493	0.2515587573450081	-1.1877679999343316	1.5942818180571054	-0.22462704648771328	-1.4645342393782261	0.5992291955057547	1.1018269618435286	0.8711281981775699	-0.680521958637906	0.4099127591708282	0.8058051920497952	-0.6111259444974557	-0.16934118210920765	-0.5732794562612908	-0.4668982457440303	-0.8248999466091304	1.3426149584723874	1.0046018009486906	0.18159216106579257	0.9008709507816461	1.1328509331526944	-0.7060671771457008	1.6037019629505438	1.0789979415131459	-0.10114199072635027	1.7413212104547062	1.1904433127401337	-0.9523505059617798	0.1918654483797598	-0.19902983592735332	0.20591313467650665	-0.7807351541761156	-1.6238896675927328	0.3889052320063945	1.091429116941338	-0.07520057656758576	-0.41312104168666786	0.39296698925413115	0.2338946226630357	-1.9546747993069837	-0.012327143970458842	0.9702147122285154	0.9677337488194753	-0.34139338962483295	0.16602164050685847	-1.6519344095606268	-0.13573304749652115	0.3627954138012562
0.3636390395016385	-2.0719140750136673	0.20447679006137992	-0.9896250589533152	1.4057596783750692	0.37001704024620485	-0.24173791881755957	1.0547524085502893	0.6909349156929375	0.6989206079625956	-1.169181889170591	0.040741407715254654	0.7631641218042825	-1.8757251059638738	0.5575428322110562	-0.5664102515638737	-0.30595479012162163	-0.6871919322587731	0.45526246078308813	2.3449525661661523	0.14138223970401087	0.8295199681889446	1.300158772978775	-0.5024299837435742	1.5197683949140353	0.9545443581519671	-0.04133086962623027	1.429237304574896	0.7607533219147837	-1.2806264977180848	0.5794242470551971	-0.5145394195215733	0.13026148552999486	-0.04739421122849369	-1.5368128191863215	-0.05689908649751394	1.054323172196938	0.8210747363799691	-0.41254207247687974	0.30436381444456695	0.27765220093463416	-2.3505689472023534	-0.21403663980550397	1.0224023631664145	1.2505838457147913	-0.08202354242195319	0.5886500321505377	-1.4411683404611548	-0.3634404376312957	0.34688043246238676
1.0892906906849285	-2.214578256357193	0.27546029370058955	-0.02858550020039278	0.9221496012929387	1.636878831403295	0.7728599821473561	1.981582882775108	0.9142456710743453	0.4444294436454133	-0.5729655612980432	0.35336778056697693	0.5008439742479679	-3.0847969399175423	1.6201240164843784	0.3370049218974719	0.20980637521055837	-0.23380298429924543	0.36242303957067756	3.267751529537543	0.8147391514132558	0.6643409241991631	1.715209026648889	0.22679946560785746	1.378032347873854	1.117638659391473	0.3808981543133745	1.4038107914327012	0.8840651305250836	-0.978249776480916	0.8076737557559832	-0.7807957888502884	0.799403672569179	0.9896782668547005	-1.1927121862350412	-0.4593563123734756	1.2439257899016327	2.24172522354785	0.5112717979407287	1.0924850581705972	0.8353125969457172	-1.4875814195440686	0.559656488511364	1.7468433102895815	1.3710404743144233	0.7127690580378047	1.5118493817126248	-0.38115780249280695	0.10999531350450137	1.1126492575209554
1.9745992053052743	-1.135363855169862	0.07437590707626549	1.0272812358750578	0.28843954106580066	2.431912315496022	0.8379474620085147	2.818581472364347	1.585631302661149	0.22784779705678646	0.7149858445345351	1.187802592096787	0.1696593113516177	-2.638455240068682	2.2698726505758997	1.3264073942566788	0.8255830550006992	0.5872619146418784	0.546903716831194	3.202868654120102	1.6926005139852576	0.3997490457457958	2.1561500814519445	0.9936094523457284	1.1611650368347717	1.2990681081789281	0.7606380282750735	1.5994654740879568	1.1424028194411722	-0.28163533223906706	0.6576221852368513	-0.7318036430457465	1.526162660799685	1.4311308713430715	-0.6772105056163538	-0.584369024353882	1.5408479887294788	2.9763732582718743	1.4496235329310132	2.0506113244253226	1.5295140685228152	-0.0039524507499072775	1.5975005774046047	2.670996373965806	1.1465685441276712	1.6032101181523493	2.2886171479707125	0.9215719355882811	0.9239829212835671	1.7880259360980255
2.474866754220642	0.4706162321808957	-0.24530210339158834	1.1156311984498632	-0.18378302987563516	1.9585972201210833	0.12255685748076416	2.755588147382569	1.8655010070893459	0.0897326306840161	1.6503745145369066	1.91583420570813	0.17791193954449724	-0.3376764832475915	2.0757861559315667	1.4243322310537105	0.9668145125828127	1.507690971587614	0.2510356657241914	2.122333769312579	2.117721905611193	0.1713131408746206	2.349415303306544	1.0413998377340374	0.8780309089447711	1.1599730374266675	0.6730750006889056	1.6669403264961387	0.9579946013119791	0.26877978847087264	0.4649632147361311	-0.17733139086581143	1.4461137410915785	0.9812755918315518	-0.14078026080962147	-0.06919763207100374	1.4992238109256457	2.263315762144989	1.4434849405331485	2.196957714463632	1.7007754972912938	1.1409371130199453	1.7704683262823133	2.73855739178797	0.729639964349003	2.107807144175454	2.0449841363122663	1.5900512693182656	1.4064088762253528	1.3724649713399535
2.248274010224407	1.3450464576578736	-0.09687300960374445	-0.03855858153736582	-0.4285994568733439	0.38273194382537284	-0.7032363858739357	1.5761547726803176	1.2701357544118195	0.02519935488831207	1.703725676759358	1.8671442026966087	0.5878556195437425	2.260724237540411	1.3788020813919026	0.4995074931650342	0.4069265060765961	1.9572155427822746	-0.6268643781109736	0.6292619344951921	1.8257828055107213	0.057787728704947014	2.1564562221752843	0.22203528750159407	0.5985829036393983	0.5147982018193741	0.010982338153400543	1.24320368835487	0.2511656585954364	0.31297022083023923	0.7180260572060966	0.7301867817265234	0.5399132413298	-0.06052457956942826	0.07613417073750366	1.064589174432173	0.8031025430375076	0.4379827328373482	0.5518822924425192	1.3210859507704045	1.1102894347321264	1.556797966231059	0.7332235212542935	1.4972766188941367	0.38325835980439493	2.0854415459312157	0.5888463961548459	1.2947018953232197	1.351534025920734	-0.17792689625114394
1.3884661656790318	0.7790153903344436	0.6778718988710448	-1.4712629364236323	-0.7593594608742795	-1.3830740020972843	-1.2286619461186647	-0.04422848146120204	0.2335737119945159	-0.0016075734299528088	1.281399360655072	0.8253915230785984	0.8633175804516463	3.320318869119927	0.8361013921395859	-0.5935396793734792	-0.4269134418582982	1.5230050837343578	-1.457591934290529	-0.4586345136481656	1.013403355516491	-0.10005059209653573	1.6053918662722138	-0.7519085366797421	0.3330505753478746	-0.5318694092603892	-0.9212688617498755	0.2345877280341921	-0.5179880048827608	-0.06008167305946315	1.364014684288976	1.4609871350074284	-0.31872592298755953	-1.2771521566472734	-0.3287833238380309	2.120950633415947	-0.3554059811702553	-1.4711179710581743	-0.26737155792572753	0.17453916154387636	0.2221733421910342	1.5437048538034843	-0.6659008109813388	-0.28470597136167725	0.11028481258266823	1.7307683938732703	-1.2137110433358917	0.4849378500368954	1.1276846548792734	-1.808225679846303
0.3034882543505046	-0.6060505660133806	1.3883468374591237	-1.93717222920324	-1.4209694247920648	-2.388708363871387	-1.5151548057305186	-1.146056261697447	-0.42788541821805365	-0.039534864847026785	1.0221939689123918	-0.7212378475316611	0.41728961278394805	2.3759478704694574	0.6191398557275226	-0.871553280405777	-0.9237194943736802	0.40967777076720263	-1.5841205190474488	-0.7112600261284103	0.056716711115152744	-0.512077144210294	0.8529225369357646	-1.0535198840911695	-0.05183635633378968	-1.5705291133427788	-1.6029754376082552	-1.038212920353048	-0.8743658325959237	-0.4454134335800999	1.6835001676699843	1.4519274347273279	-0.3965365136919913	-2.3749320177798463	-1.1529305833874666	2.190924911467393	-1.3686495725674133	-2.608648830954313	-0.26366472517815087	-0.3507788724003782	-0.26123328958752556	1.457500038915829	-1.2270212869939803	-1.3197747292100737	-0.3330839053379048	1.2830622338574702	-2.124467771846876	-0.14422880197717108	1.0528057719807364	-2.353796564414399
-0.5912811016624775	-1.3439655660936636	1.2128588902565913	-1.2399238064732496	-2.0883343200873816	-2.2731812608480424	-1.6828921891145998	-1.3387986834888879	-0.4304257631487982	-0.11539158282678628	0.975520772438926	-1.859688208699639	-0.6797057784497281	0.5005938351583435	0.2763625949383592	-0.1559812881228972	-0.947691754502507	-0.6454991820846031	-0.9657136092964428	-0.3591923939220221	-0.7534420808612329	-1.0655078116431327	0.11739124366837785	-0.6416414177079209	-0.7129072031462534	-2.0788416949039967	-1.6694667547248991	-1.9710466237055912	-0.779419011349887	-0.47190909106292916	0.975648895070148	0.5855427743651916	0.02947893908997438	-3.047068145644428	-1.6316791695899604	0.9886841169332864	-1.6913607208795178	-2.7371762977876135	0.3266994992088308	-0.10785888427331974	-0.10342354407767045	1.2196262494226038	-0.5937495628153917	-1.0705396769831301	-1.0429179405226476	0.8187723989966249	-1.66598320192286	-0.3227631549884512	0.9293250494961864	-1.6289378391694662
-1.0783184427798598	-0.5711469063878293	0.23983500819316872	-0.3674214353387077	-2.04721792263284	-1.4261249680283292	-1.5738636550158502	-0.9870381679045422	-0.19043770463152634	-0.22501948987807782	0.6993984287532543	-1.9665915391039281	-1.727802311251371	-0.893721115056178	-0.5650438272459753	0.8415694922337033	-0.8670732891001752	-0.9856405953671029	-0.13463989164210693	0.006397399127206014	-1.2898590653339608	-1.3003432634742802	-0.43357435170084235	-0.2501008254222941	-1.5923252038075317	-1.7911847481240522	-1.2039480304243158	-2.075075088374557	-0.5538033629996446	-0.07082819930167057	-0.6364674329213846	-0.6456072955163287	0.04978673867442227	-2.9329620813049555	-1.1045921592577246	-0.8244622399604363	-1.2501317660863178	-2.0750241602084736	0.6628845603095821	0.29413889634926604	0.28535356342762963	0.5824592130593698	0.45675671189709594	-0.19628960860372946	-1.72240169902824	0.328251902177759	-0.5231486026738882	-0.32547729276192977	0.3781854473934906	-0.4915760193739616
-1.1291266621733451	1.0254710252753052	-0.5163778407910774	-0.27368942790456857	-0.9805194967360199	-0.6069294530207424	-0.9726806520259219	-0.6262732441472849	-0.14215234896833906	-0.3581316313260202	0.05229630288228902	-1.2398284036839036	-2.1102974231124993	-1.18794165589095	-1.5616054275841569	1.2660405058427635	-0.9687316983007149	-0.5748406728218484	0.3645929540071937	0.0151973356648518	-1.5351096821751347	-0.8668133955905364	-0.7600544946005514	-0.48353203305712694	-2.3097041987598774	-0.9477402558280743	-0.666392170612266	-1.354901863565474	-0.45012877059566053	0.5035852547948684	-2.150462323665031	-1.4852731361825264	-0.6988060770809496	-1.9358571081266478	0.22241583222599384	-2.1668864833372976	-0.4378492929713736	-0.9895737847528996	0.2953009086808162	0.2628297970698346	0.3494513663812079	-0.28703090689887484	0.8760759117290168	0.2668810175179268	-1.925956670641207	-0.09539150083909274	0.21489715412580776	-0.5108028824315428	-0.4903129743003239	0.10591368654207937
-0.8086755921884459	1.8584289204940092	-0.25668561275206503	-0.7901014548377789	0.5482242497413519	-0.27868684221535733	-0.03494774754736169	-0.3817866409338897	-0.1833996812831185	-0.4916771410680957	-0.4442919387470954	-0.4476445298269584	-1.7807655556084871	-0.6594204658480437	-1.9258395839138984	0.8837681121948484	-1.0647104972735784	0.05491590402842385	0.42617799016317276	-0.19393589974232495	-1.4834671418441425	0.05989310390634207	-0.8669025391609211	-1.10517835703289	-2.3443451426630904	-0.10641438190509846	-0.4489552974322224	-0.29845870658142976	-0.39434755796824583	0.8839935770839135	-2.485534117380751	-1.484499668215251	-1.514529465019529	-0.4942047547284644	1.358577650438604	-2.34348114738229	0.23058240126515833	0.12012621549781216	-0.38967401979641264	-0.13831469047747325	-0.014041988071178912	-0.7803303349863218	0.38829207116421616	0.017315051791405744	-1.5007194265724808	-0.25325191021418136	0.1367116581825501	-0.8535737182384128	-1.0176802778619176	0.0028673456968366924
-0.2578277391637939	1.0895390766702	0.6401074997665221	-0.9676328003705604	1.543342811190411	-0.20713384943083293	0.7219297846871152	-0.058746540368662656	0.028568210823901513	-0.538754498569792	-0.20609373162470884	-0.09100840316088944	-1.016746636764944	0.10566302837736574	-1.3185760255363093	0.17551375101610403	-0.8049450434276746	0.33691678776378786	0.3423600959669826	-0.2523480125115033	-1.0751646397245043	0.9278450131912763	-0.6487988189857848	-1.3520141042909093	-1.4316810676376044	0.36481157091971467	-0.4688184590860844	0.5369867647927022	-0.15376480415097943	0.8766214539124295	-1.3896310164555032	-0.8066258217360971	-1.4449871656192663	0.6831718715499391	1.497165417068859	-1.389304064240538	0.4530368503644302	0.8887143087851548	-0.6767973837859869	-0.35212065945728793	-0.39454538114555493	-0.5139821297374612	-0.35702369099616066	-0.3366348237171885	-0.7092971866462545	-0.0622312213923585	-0.24462236272885932	-0.9832999643250012	-0.7158127276968512	-0.24364098582841706
0.2582473593687796	-0.490717938890125	1.0115486840837633	-0.3649132225475375	1.4836008748551315	0.22143890516924644	0.9075777543776925	0.33601975572970066	0.4078927247538818	-0.37016884210667433	0.5957750558538407	0.07822267536036746	0.015195669111412412	0.6737348144891491	-0.2874389953361334	-0.18526004993898032	-0.24454574370826773	0.11802903633285887	0.41803099251533965	-0.07218509341832664	-0.265853798417208	1.3332240782733118	0.044963665177831694	-0.866837001178229	0.10192635839464707	0.5682465338140181	-0.2774249654046914	0.9145706964232848	0.3030652158198344	0.604234930731403	0.36414887981173266	-0.04821035198543711	-0.46432167178013806	1.21716948980659	0.8166060936139427	0.14797968964497912	0.2319732968524706	1.1707504392446793	-0.28779360684286515	-0.020818331085328278	-0.34280664855318504	0.12887905435633454	-0.5662924184705874	-0.12495800500599895	0.03929020683715959	0.2763450127558672	-0.24744340971486073	-0.6461869566735795	0.1118267525953458	-0.14930711903905666
0.39912827677862694	-1.334564935861524	0.2221234052606788	0.3573175149700293	0.67405314035468	1.1805031453477044	0.618283226781457	0.4239476530336515	0.3921011910702919	0.01343337053307304	1.0698254892767753	0.5700969351441146	1.16135243313303	0.8515261150989507	0.2764944580383208	0.10302222217874772	0.13140990398493735	-0.3496276242198442	0.6487398153932578	0.01164412161992881	0.7643673592430346	1.2726959295374907	1.060135613473911	-0.12235976000508055	1.3800928210487005	0.7811285257548332	0.360767998909872	0.8936828066197229	0.6775749569948456	0.36053479994104126	1.6036394516380779	0.21235509790490786	0.4222715567149216	1.2847641422439993	0.1789934761310813	1.5500184242479067	-0.22410396016616166	1.154681273240449	0.4332039297296792	0.5948962222755212	0.1711823161242658	0.3230801992180923	-0.10637185024538337	0.5701233311853875	0.4580570470706401	0.4129047923384775	0.17872732425848065	-0.04905667703403882	0.6551945373355542	0.17706763898519184
-0.026675767353727124	-0.7904362668568444	-1.133822496692176	0.2677636837621551	-0.2613225057771873	1.9703580009345587	0.2353940091229605	-0.08085741138035453	-0.34148130578679514	0.32939192285990826	0.5320737984601935	1.2788947499770882	1.882292648375535	0.6809201102425313	0.018474041403836933	0.8092307355215088	-0.006322284979033307	-0.7241142710567398	0.7371472937010444	-0.34482571611415425	1.5040704566743015	0.8895447240037533	1.7321983686998335	0.1371603178327599	1.503420246539022	0.9418786018378961	1.0703235889546323	0.5299909603612348	0.6034750902100721	0.28304937572004324	1.6114774644491885	-0.226458158292984	0.2885511376241784	1.2071906662285383	0.09399185377331057	2.1389145816449475	-0.6249968854322784	1.1394260282675293	0.9611141014765003	0.8912683439877935	0.7612195518128332	-0.31348782785229834	0.4709972757891594	1.04678439788162	0.38777267216192146	0.18622346757754102	0.5159982193319818	0.3125740600847365	0.483281382192102	0.3153820143464818
-0.8348884301523896	0.3022177136240899	-1.903551339398104	-0.6394041564598633	-1.0223450271873002	1.6208196645886006	-0.03037612415757597	-0.8754092286605064	-1.3274291418011064	0.16543714618000366	-0.729665934546596	1.3936570562510107	1.4338261883363324	0.4491577316898861	-0.6545801776821831	1.414386327839861	-0.3941741614923237	-0.8182738025987082	0.4136559395050092	-0.9977115716448883	1.3930619134671542	0.18922881565069533	1.302178083496009	-0.2614289979916178	0.26675694431704505	0.6151744937296014	1.1917467583016115	-0.22117960413771431	0.04788100837659272	0.18307503574875267	0.5342448968428676	-1.1091234077835468	-0.7044669661226953	0.9814073856670116	0.21480010681689315	1.5216965971012122	-0.6996267833477158	1.1531721315363703	1.0486137290251711	0.5397196781232564	0.997674023764813	-1.2905203718553877	0.5783201913731851	0.813242446387896	-0.25737391433207674	-0.2087709022032113	0.4087878556661655	0.16698497889515285	-0.02713919065127898	0.14676171436912186
-1.518025329405122	0.6784417049394004	-1.5757629431245133	-1.3729146582357754	-1.649518277146255	0.02615720948819954	-0.24800478785950394	-1.2548868283951282	-1.7175127678253026	-0.5825193971687195	-1.732957608678221	0.371332663024298	-0.24482476305084014	0.5036087422585697	-1.150691378877717	1.48887157673494	-0.4747540604798394	-0.6214910388324691	-0.22592832175131375	-1.3548344455287247	0.3766852771914335	-0.8064152966043091	-0.27092936197880935	-0.7693078626857693	-1.536559906911732	-0.4252294691870726	0.5430064216001377	-1.2477810374644502	-0.5630158191112943	-0.22886808982432552	-0.8543445959066788	-1.8867743036091154	-1.5632075487038601	0.4121580763113508	-0.03883187024492825	-0.06017959076904007	-0.323224256873324	0.9105035708341612	0.7678557964900182	-0.20864464972770644	0.7373140950826883	-1.7689171108630188	0.15922627924313723	0.10381617761777144	-1.3341695401425149	-0.4313248509814739	0.09280551140469369	-0.2415845820877432	-0.21282048639776652	-0.0002692582438885835
-1.6321415384250486	0.07566626305167984	-0.6575011980050208	-1.0653542369850406	-2.078512689408655	-1.6878138675825693	-0.4522404268912241	-0.8587453686857518	-1.219746784539723	-1.4433067614590893	-1.792300934182221	-1.1716032864400494	-2.0239828355303775	0.8768093375064966	-1.3018772761841038	0.9448919448668596	-0.07371884484431941	-0.23359317344855954	-0.7045885362819152	-0.9884618116111055	-0.8525662321249807	-1.7215741601023073	-2.005636909776185	-0.760829415987605	-2.6266382220918056	-1.6943708712009815	-0.27857851333490197	-2.091504552725104	-0.6730806258046993	-0.9172872855539508	-1.7420898142851924	-2.0260799734366493	-1.6065749445748942	-0.3531862799309557	-0.5728281472715858	-1.6660044187727703	0.35993402782879685	0.23057918964683866	0.2862013124360154	-0.7949712370024206	0.15366400627667218	-1.4233417192692794	-0.35982826875607443	-0.4639782434904624	-2.2853446170877625	-0.3709226183076379	0.01347402333091446	-0.41793498068000295	0.07571461918774153	0.1944561017436812
-1.1941559456736943	-0.6076474622333907	0.032010421618904106	0.08540470318207292	-1.9961081357779982	-2.169072182911692	-0.42695888981887103	-0.10668442104118367	-0.4438854873092224	-1.6901147174183981	-1.124516627261678	-1.8861492625838432	-2.4128593901345705	1.1585617036978515	-1.342294336912307	0.04352132629074271	0.3885992373893461	0.16233435201201687	-0.5729974282224108	-0.1722922236144872	-1.3543371627382486	-1.9462853509726796	-2.660992190018704	-0.17796843190582112	-2.2549918614767046	-2.2948168183110944	-0.4953684814467761	-2.239290670380623	-0.12642790584791894	-1.3980805627980595	-1.773816393457983	-1.3517910296269657	-1.1173442639732643	-0.7176508321256068	-0.6455586736779043	-2.2522148048841792	0.9655152724692224	-0.5983197730186943	-0.2675559751418511	-0.8799077094503712	-0.45695798440820523	-0.678813482438877	-0.5640246865504758	-0.6048543527620183	-2.371314233131836	-0.2760499970356815	0.18202060394166067	-0.16210529204640944	0.37088543671693586	0.6046809924837347
-0.6656984746795798	-0.4888487545197072	0.1814553268272623	1.1271339683075576	-1.252579095351121	-1.2301709202214917	0.04970261475520154	0.23391929534944422	-0.22952247598697656	-1.0360786875767174	-0.4833533268076983	-1.1276592589035295	-1.0769523113193427	0.9020616931769677	-1.4463107347424264	-0.8233327534065401	0.4047235810583602	0.3467592000637723	0.07964852677915209	0.2985318946451726	-0.8129568581402783	-1.263306083204436	-1.927676488380007	0.5131712420439456	-0.8330030740028543	-1.8005548516966028	-0.016187424853899807	-1.6543317515338385	0.6003917489623425	-1.1598705622898078	-1.1753092198588218	-0.2238213691052505	-0.8079273557070764	-0.26381288466287484	0.15215445330105645	-1.572957687939208	1.1164662106450811	-1.0265907685412559	-0.7767723658849759	-0.617889345408743	-0.8840719384556539	-0.14583787419050115	-0.4316602116822992	-0.6052824077809511	-1.3217002915258145	-0.4839546932620709	0.13497447359343245	0.2163340302881787	0.2523455826319273	0.7879601878605805
-0.4748298237557965	0.26299661003108293	0.035628269066295036	1.4360085739221689	-0.22478387810075573	-0.03774272146509146	0.8183129198996215	-0.11545944742808395	-0.7510872615537469	0.025301942307574973	-0.34041570515885466	0.25738519391992976	0.6855526283917537	0.16496699509806034	-1.4722038163782152	-1.4124828064044497	-0.024908842556089876	0.2106957795421927	0.5627141811491043	-0.10190752175108907	0.12748525681321976	-0.2210420222889375	-0.7521450490093764	0.8821628036184755	0.46714928225665403	-0.7328187568782021	0.4571285560633909	-0.8748300103421068	0.7537213132635903	-0.24141273418913217	-0.49808790373635153	0.669638152422811	-0.8620978083641603	0.6257319804302927	1.2149607951346595	-0.4563810486533334	0.734174248733557	-0.8219948100000484	-1.12477393243206	-0.4659675830126756	-1.0988220241504933	0.00627074272065142	-0.2671186735065858	-0.8776872562271145	0.25261322566635774	-1.0361473641978716	-0.42464302379886415	0.2830894451263481	-0.09793458928600048	0.5041895891405186
-0.5419605737835689	0.7209932293675726	-0.13208744700697095	1.261420353788382	0.4628968230247188	0.19566857350568	1.3841279813409189	-0.6613974248518159	-1.4104896331845114	0.6710766056246671	-0.52006543434476	0.8241188136942578	1.2211313180456642	-0.4909049239526995	-1.1448017559487398	-1.7381283534716732	-0.4058608337118105	-0.10356635557406595	0.1817203356531756	-1.0261642253963343	0.49817009019033115	0.351825152233932	-0.34416437547841416	0.9220543809336518	0.789946706171625	-0.03562381535273212	0.25789630434283034	-0.4666384236662482	-0.005610916681092377	0.6988469341170276	-0.19574810659728342	0.8583406000761915	-0.7376822659713902	1.0465632199275323	1.484531455439103	-0.02094552006253238	0.0958358248245116	-0.3068744527578571	-1.2545640012589747	-0.7375847149066955	-1.2121023739634083	0.046944669877282685	-0.32965327031145636	-1.4134515858340726	1.2838503189943598	-1.5899883541244286	-1.1089952267452252	0.04176866519243308	-0.14180341247488415	-0.008047129248274132
-0.34783043454677554	0.35833922493198617	-0.31712605944724503	1.2308432239866989	0.5729208478445356	-0.45611421180386674	1.4197741627395797	-0.7214277551318524	-1.5407857374997869	0.5559773378050273	-0.5506550992780995	0.13806786830672468	0.21655665837874663	-0.5952380246505347	-0.3348851563628102	-1.9174623132173436	-0.29318439642421157	-0.2689171913522049	-0.998293514596274	-1.497932622160906	-0.02293332877626283	0.23081106838823873	-0.9172415509818693	0.9211483627150507	0.2959126868104139	-0.11756594472499783	-0.4371850480243735	-0.4408545974703006	-1.2082931617782666	0.9881189714825197	-0.3273662579960588	0.5342453631626232	0.10257223125993156	0.558048953810178	0.6574635018337411	-0.5562504655770047	-0.41126135544873843	0.04236806849959346	-1.1710887084811894	-1.2988091200445473	-1.325671973942549	0.20553406984223319	-0.5476602253500816	-1.757736434775534	1.2152606726771156	-1.7197030338657626	-1.1401235477026033	-0.0006305020600121706	0.3083510316912145	-0.2911160329885418
0.4618911326787627	-0.36064925002333154	-0.5615405937232583	1.5820623437057977	0.4374873424042189	-0.834662358578303	1.119494684552806	-0.1797556625642133	-1.0379757263305085	0.10750641641657535	-0.2025605334936496	-0.7904824161033385	-1.0778424178112735	-0.2543683305136031	0.8748789933043025	-1.9402285622869173	0.30709462786312847	-0.053411176208632276	-2.0427516612188352	-0.8196927736805779	-0.8442267464293999	0.014259639163909562	-1.570059080873839	1.1070991764668823	-0.1760685480877659	-0.5345152800817711	-0.7887299155318901	-0.34238322130142684	-1.9085497270572729	0.612073795288916	-0.5823081023661201	0.4072320623280818	1.4733302733769003	-0.2824449202496738	-0.40719174441232553	-1.2538200531560442	-0.5978747698587273	0.10785845574305458	-0.8495426133427061	-1.661868833937148	-1.3825793265559263	0.3944417324817577	-0.5745704062840539	-1.480201940816028	0.5205406950931509	-1.2977988888375107	-0.18748281715234605	0.5886577044996694	0.8214235214723252	-0.12243789906232344
1.5658166667607227	-0.5810644990719432	-0.6969149120644842	2.034121175405361	0.46479164340480783	-0.17802521108331382	0.9495952484040131	0.44231877016262466	-0.2764569157495679	0.006353086721152781	0.36146613397556093	-0.7688162923058502	-1.2847748399642231	0.050397967916657446	2.2242838572428987	-1.6509530074095156	1.0674468855816124	0.44974193509286625	-1.9446401528383117	0.724037493390931	-1.1520687130672762	0.35504545959998823	-1.409449891381425	1.485382878937062	-0.033656970566137215	-0.610018854885551	-0.2670731449182171	0.11412557871255993	-1.4943254935507946	0.20693297089431517	-0.5731071873297005	1.0086325421080649	2.587196763735514	-0.539042958530291	-0.5975039280178723	-1.0886884887575885	-0.5507503067891247	0.1037704504462608	-0.22304340225934308	-1.4009537661884504	-1.1780828392571183	0.42547103353377536	-0.12414158530008973	-0.5975785283286369	0.19074294199572456	-0.5877437513006956	1.1739995269970442	1.5657585509981042	0.8377734003451713	0.33499594057542953
2.1625577348590626	-0.019073545253823605	-0.5027933196148386	2.2477846836581494	0.6414478195020287	0.9239241608898338	1.0939926005593117	0.6203003763542205	0.4021605832582923	0.4678719901836183	0.8279323992913116	0.1452189923087473	-0.28385857686503124	0.052873555460975996	3.2313063588113367	-0.9790228441124965	1.7059657829855661	0.8946176666599736	-0.6066492384183444	2.052166901347218	-0.7422389214417067	1.1181760070212219	-0.5646164854891867	1.918250168785869	0.5808613883677445	-0.18994787142515415	0.7261144631773981	0.6849604435972394	-0.2300972533063568	0.3506978817526652	-0.1359387064907937	2.098655672100773	2.792884473401262	0.02564729251938836	0.2768537555933747	0.10919933368648621	-0.4561966703632691	0.11215610707992982	0.6490107844178398	-0.5399575079434541	-0.5761346852689292	0.3248788446587997	0.715334841451469	0.45338687453012866	0.7261068120653984	0.007668964726685836	1.908274057816416	2.112765885625407	0.3002006478422957	0.7618674850622075
1.750681651686635	0.8534671871793654	-0.047158162852151575	2.1491967593704384	0.680448403944246	1.262737637837796	1.271537490753327	0.3795536167578971	0.9378320135535057	1.115278277331015	0.9862208737195605	0.766696497959709	0.9560094623094987	-0.0787324389270972	3.261349064348272	-0.11932699197622443	2.1179974665346757	0.9958933060394102	1.0125504464001727	2.195525779765275	-0.08788871184640479	1.5129697340062482	0.08415153435954831	2.2170366063209204	1.163828003938117	0.34266639122512965	1.301008251447569	0.9670469816035874	0.9873635238509358	0.9288415740126992	0.5947829638572446	2.8237896578029416	2.084488448234735	0.7046506787960053	1.377992195393606	1.5316219042149908	-0.4115600896845164	-0.11089621209298083	1.44414754320536	0.43886525207627	0.27265878896743795	0.2894434893105161	1.4823687104834873	1.1797463472204146	1.7048658840644142	0.26896284322846126	1.4298458839752466	1.633596568888021	-0.31948846328990355	0.9592978049514234
0.6844901577221354	1.464688976666328	0.3249531245239519	1.7910622403499734	0.549020117231347	0.5147889680032163	1.1170965971460112	0.1553664292258322	1.3626404211532377	1.4849513788148596	0.7904746608765831	0.27603762349488864	1.6347320968629495	-0.10314328858906135	1.9860806246560316	0.6020340142978654	2.2433889991787987	0.7639448132735928	1.7862011210868354	1.0957446313961867	0.30247967150631694	1.048880429883891	0.047963509770875844	2.1660645185689447	1.4907728317711828	0.6780386144098215	1.0347921589020557	0.9703963675814083	1.4167881872495414	1.277591344899215	1.3372223280859072	2.5293916231225326	0.9626884034413613	0.7193646167915806	1.8262091173317332	2.262492897372812	-0.4212148797628498	-0.738751865194542	1.751530294947252	0.997161786019286	0.9902859261578291	0.3919733877647451	1.6931131306581266	1.3493307303186588	2.3201694593855815	0.2622482153715055	0.09684404049839268	0.4284355887496083	-0.571083160490278	0.9041191305424122
-0.13357481235455873	1.708623939665898	0.3904062208613532	1.1545062419252585	0.5798824610670719	-0.3512630517188013	0.6152028991912564	0.2190580073457982	1.5954539941993406	1.484431249687615	0.3486497898180723	-0.7692739186815303	1.8187359341247298	-0.07774129651039322	-0.054398009034334685	1.039119726468492	2.001393030951377	0.43915703731647016	1.4381786589205157	-0.4015621430914238	0.3953763765372488	0.12782583773482742	-0.20915202712370817	1.6145082261272135	1.7214072719484796	0.949981246935573	0.3314881712888018	1.0900556605526583	1.0410273497375386	0.9279005743587765	1.8465071116635479	1.4184130454258816	-0.012650619123554935	0.1319337291667287	1.5588230861178616	2.125440727658449	-0.5014226931527926	-1.4360879383648013	1.4570199847136442	0.9927655684822492	1.3016487107519452	0.5009479088802363	1.24578843394565	1.0450231299619113	2.200593587854267	0.18707269178622646	-1.1312377531907638	-0.5072662622370402	-0.46484692569959774	0.6496051161941404
-0.14772851821846236	1.7784094917737183	0.30740912699270034	0.2747682114673712	0.9770899284626566	-0.25778781721588645	0.0596902123109518	0.40674340354190747	1.538125888692947	1.301418113666775	-0.06281876355623027	-1.115953147177852	1.8986996753337009	-0.224058115085019	-1.548405266105518	1.3155367249317387	1.4240614236233684	0.23038387281724074	0.6526610956516402	-1.2972710171288888	0.47324701889107873	-0.45425301976318666	0.04799964695824265	0.6641328990012416	1.951719904972575	1.4151859511968614	-0.13681459566129686	1.498150816051047	0.4199916495407823	0.1042062601505446	1.9831812248612715	0.3678733472775813	-0.49595111856531376	-0.3028292393219737	1.138316318033861	1.6468573550824788	-0.683082481674225	-1.565481817190711	0.8835743769378545	0.7462889728748385	1.2768712630191408	0.5330857631861327	0.49412431389204414	0.529331422632447	1.6176850644287426	0.17002001400587283	-1.483069583912994	-0.40741576026582366	-0.3347535016117535	0.2716214281531792
0.31392934677377654	1.6661813039527473	0.38245265449164334	-0.5620415551903628	1.4299968104467473	0.6870564994456075	-0.33812446201684304	0.4347834390058544	1.2650503058128404	1.025921690218364	-0.09182603320976161	-0.30152943767727525	1.8122452680505552	-0.5337296798185948	-1.4276190694203348	1.5585458386290905	0.7358810402838251	0.14415325478138669	0.2420721161620763	-1.2266858198891633	0.665336665412898	-0.4449737484617288	0.8259848244272926	-0.2837471014575212	1.9191142500978216	1.953256327150716	-0.14516019571845185	1.8029685388498586	0.07609873046352697	-0.5526168697840679	1.699612915232524	0.08139090970943094	-0.4031533277940589	-0.1077949754915667	0.9297205520293362	1.3413420291384648	-0.8762474192912588	-0.8845672587765895	0.45359641112216303	0.6614069890192871	1.183606896015351	0.631185288797644	-0.0938330377906701	0.07997244746217293	1.002270990725331	0.2005110430776039	-0.8990942674504773	0.5397108514482694	-0.3928175292178881	-0.10916100936602825
0.44375617801272754	1.109090658341078	0.6540856964453089	-1.0055493569274023	1.4499474944205029	1.371394398704368	-0.6403118120999601	0.33184224383643646	0.9687423142542013	0.5669326592534537	0.3933997119654399	0.872144009826118	1.1861376576929197	-0.7274104071467333	0.06877258556701034	1.631073215833966	0.1747974166942489	0.05069609778499077	0.34367976691276686	-0.6125529493442299	0.8304853652036639	-0.32716571739027217	1.3780407903628693	-0.8059275150259465	1.3079142375869295	2.11621174468015	0.03134353406724283	1.5017487315743345	0.07283968631966294	-0.6654527975727005	1.0545281480747741	0.44158949691983385	0.06889192186868087	0.3617162139579012	0.7327270912449573	1.2035657252751566	-0.8061261176652944	0.13036900243292296	0.23785978957513548	0.8058582860814058	1.1198105831484624	0.9380090219773703	-0.3471871907335136	-0.12950741190100948	0.47653540264946964	0.22212267495674784	0.07106866119225469	1.3844303913777305	-0.5381360615124083	-0.3503003819341159
-0.14180815047157191	0.05461958736253354	0.8360871980578745	-1.0719145906305443	1.0259344118361802	1.0639118149854159	-0.9535116039522082	0.40965479716026443	0.7346216173536531	-0.053889778602301854	1.057840964329016	1.3641098368866686	0.10963360928039395	-0.6375292490553529	1.4893039586001198	1.2650900395737859	-0.2424049326915025	-0.13184834793753494	0.4792336990480031	-0.13420358670814245	0.8589130128025657	-0.5636809249427106	1.163363349381756	-0.8415883762703359	0.25181671702212616	1.6773211151110263	0.12167677649308221	0.6719020760606775	0.1316210898623205	-0.416753365688919	0.2555155792867357	0.6987083005905474	0.46927852488800914	0.43947173956107566	0.2194658927487621	0.8900686756482914	-0.20220107891885172	0.7843498165604098	-0.04955504230360212	0.9002894082015689	0.9044245892750354	1.2485505554161755	-0.44852233534372177	-0.09113417699513583	-0.0605632297090203	0.24151635512681835	0.7841192398590082	1.3037043068612089	-0.5676144181402929	-0.3906540665149269
-0.9859637061465644	-1.0448060296827513	0.6678740547225962	-1.1835810454627447	0.6740297568711889	0.258454485310887	-1.1611439967784973	0.8202333142609034	0.49701378107716876	-0.5249753771816955	1.2875723534426635	1.065701334220853	-0.6952580781563579	-0.4419571165758365	1.5132356189550338	0.48408307538617346	-0.6715221813927859	-0.34581696221516073	0.2602834497347549	-0.07666451278050303	0.8677245453698711	-0.9109000127568793	0.5403923656717433	-0.7437487233512714	-0.6635823237306983	0.9394601118759286	0.17048421444481468	-0.03627673830966383	0.02296092799849394	-0.19795784267215344	-0.384280400808094	0.2619553331825353	0.35806560473323523	0.03150082578265993	-0.5246163308056062	0.2323896753003835	0.8831244181796805	0.8942871900963366	-0.5846301807896559	0.6990780998838366	0.39586744822492576	1.099587539427225	-0.6090677339411222	0.05950293802134102	-0.5515153454101611	0.32924893339963507	0.9495278312718333	0.3029998490267666	-0.4350754735350781	-0.3113175886047931
-1.2922303253985754	-1.5839041987035047	0.19992848881004377	-1.6238655259943338	0.7360729602864826	-0.017814548090909682	-1.0349699809060022	1.2828407192010272	0.2388442879725347	-0.5209449588360638	0.7697865473200471	0.716243472452184	-0.6760695546678432	-0.3846752846825247	0.20558923837665075	-0.23641282303101496	-1.1496104740224158	-0.4688762765510437	-0.16511981496342568	-0.1748224375893837	0.9842878117779018	-0.7019388057688511	0.3150187885834254	-0.8881499427033535	-0.9505646343760331	0.3913706055027776	0.31368008613132253	-0.15157044426325997	-0.23307803548469821	-0.12699633922225417	-0.6197773167423154	-0.7176085487964583	-0.28498097329311506	-0.27193056559729273	-1.0785146237260874	-0.5439611064381724	1.969890127809835	0.8554620119250775	-1.0890941334522615	0.30057146104333776	-0.1739340938536661	0.3261853958965285	-0.7736172631393664	0.1537892440270906	-0.713304439841455	0.5180415264483768	0.6951493806662797	-0.8815285828418379	-0.24434911163439785	-0.2608545766733764
-0.7559016792388622	-1.4068468234237146	-0.30946245075563306	-2.0727388609255084	0.8610412117247814	0.5147828707886155	-0.5879838918912529	1.3452864657969246	0.09386445079440903	-0.10902127354659523	-0.12509947658721807	0.8317280252854972	-0.16222283167690982	-0.3940353673719092	-1.1505536788820656	-0.3663216390128188	-1.465548853294525	-0.4534822511905596	-0.3865409175797028	-0.03849364703031148	1.0679074916443403	0.2664681882759685	0.7447894053531263	-1.2567899873656379	-0.6617132352844585	0.17639719026108452	0.46409904339150626	0.08393144820419994	-0.476883483272814	-0.029472821992225645	-0.4443181370024758	-1.513385340570871	-0.9580021257674161	0.032598150830680475	-1.2013607448898582	-1.0503532458258078	2.444045238093172	1.0074555160618999	-1.0850576671810488	0.02576670434534034	-0.3477643341228376	-0.5789671070155916	-0.7088712849242129	0.11447502768285686	-0.4026217543038885	0.7156851875868037	0.31329659751635514	-1.479857994451021	-0.0772863461690493	-0.3216049693375011
0.17457691192617783	-0.915418744381515	-0.6590852122158045	-1.9233742551526773	0.45248076823737177	1.1276641421601812	-0.16146782158643683	0.8740269450875777	0.14236746881945003	0.2676671107714591	-0.6663390866447677	1.0938970665145198	0.03464608797617803	-0.20443699830221412	-1.4302658199946614	0.11943892375881121	-1.397582092197334	-0.389945140309471	-0.26008933040684357	0.3419930755102601	0.8381829128255176	1.3782829001913015	1.265211611613018	-1.4694733402076117	-0.22310662332378084	0.06250543318376574	0.41886908382722693	0.10782463215744055	-0.5712894112390554	0.17494142558008144	-0.07958711909545689	-1.5198087299849403	-1.078264935633926	0.7075388974328626	-1.0612746654055745	-1.0689124865604203	2.0319981817161272	1.1620147678983377	-0.4727993442776011	0.038560109489955155	0.02663097751408098	-0.8593632173595649	-0.33606629838952184	-0.006739846050445499	0.09797545639995589	0.7411674156899196	-0.004453250803682474	-1.2930024563196718	0.061893037565664305	-0.4555488627001938
0.8049296010372972	-0.567923438761304	-0.7521798037873308	-1.0855683264952494	-0.4324884783378717	1.070996249515569	-0.0723842595033294	0.19003140784892186	0.1970104463158029	0.2470563457340853	-0.531063817635833	0.9028490004183881	-0.3470213716880382	0.1434068121255283	-0.7165434052337883	0.6760424464251789	-1.0082182959797914	-0.44086415004608404	0.010263306263868038	0.569717679742001	0.2810614727722744	1.8190318304687332	1.2365321016614241	-1.217986539044324	0.058179814153948184	-0.11138116207811313	0.21593832104394373	-0.16463314748939098	-0.4083726895985258	0.26087585689733467	0.21684339147855305	-0.7990611797801723	-0.5569212781848227	1.0456689769666376	-0.9321896817535965	-0.6643741995218394	1.0244362555433237	0.9110124351902403	0.279803897840991	0.1912254923291419	0.5339610138095827	-0.3046861296525118	0.1381926625082016	-0.09170972714610771	0.30525591827824045	0.4747643046812651	-0.2004556996675137	-0.7373468127632368	0.14856188837953838	-0.5518834132269855
0.8240207492677889	-0.4157018190993319	-0.47003237782556406	-0.237717833049507	-0.9739508348620471	0.4687909821917425	-0.23943758571999194	-0.29515171027405424	-0.02527744221436516	-0.1129230576016731	-0.16886198160825902	0.24061360286988626	-0.7279397952116363	0.18408625513537005	0.04779567334023342	0.7298334599626131	-0.5850081075199457	-0.6991329110478962	0.26283914501554884	0.31890752063865996	-0.242788411834151	1.4041446192836498	0.7129563703089883	-0.5936750137484071	0.17767726249757215	-0.18594233045257413	0.16022496033933903	-0.22963587889332351	0.12456910129453451	-0.024225498821837742	0.3342056207883854	-0.010862296359368862	0.13983747902830815	0.6956756378589769	-0.8539034004583771	-0.09089256191360656	0.03178466585771125	0.2764134107688937	0.5895475705519301	0.2745978268935192	0.5914936277725691	0.45205585284622607	0.4597983232352229	-0.0399292806280118	0.039480131943985024	-0.007114582599830548	-0.20665394749175078	-0.4197201265360998	0.09651684281598753	-0.4967474546367065
0.39687606179642604	-0.22888933361840885	0.2689010651304097	-0.08877521811174309	-0.5717895018142877	0.021649785023317533	-0.26571272740957547	-0.4976231995560052	-0.49102054635856657	-0.5016807915704342	-0.28689065877196057	-0.3159530328248892	-0.5300627833516024	-0.3933381276580049	0.22157937379150874	0.22978440383239118	-0.29941044334291916	-1.0745321529239231	0.620730984691415	-0.23294793489396892	-0.3889100371974814	0.6536514113508585	0.2813157790422522	0.0404458331139865	0.18530300494381424	0.013621772429548274	0.41109011986222455	0.2442958792501235	1.0188698749015728	-0.5556121705620353	0.31222727819531754	0.15854139022944422	0.5152347125524276	0.028029948032782945	-0.7177813974265583	0.3349707414470724	-0.50973448766053	-0.19579690824732832	0.32454683948475704	0.3182971797015597	0.09516324771858013	0.5607002861744742	0.6024492134670524	0.1830892102007019	-0.3965320594307079	-0.4475768259935641	0.10275347358351272	-0.6614719214162329	-0.12972211600351077	-0.23011932054764184
-0.20109900415905788	0.030522902818729523	1.218036211371715	-0.5002761844270575	0.2683173567894084	0.03548664212797085	0.09831752158340931	-0.6574775735774269	-0.7817051703732073	-0.7462719841070493	-0.9888882547870449	-0.36830749915104405	0.003085836784166715	-1.1681079231470566	0.01805683493091021	-0.38209001161877776	-0.05991316219235285	-1.309414017792983	1.2070956452004802	-0.5417402370506553	-0.22585426686086876	0.1393666809529683	0.2693943458505023	0.41802587443271993	-0.006858599298452468	0.28839817097436343	0.6959280280823191	0.8131635078884923	1.944536465966608	-0.8670484530001821	0.2070935737271964	-0.4484998807697209	0.5183768101933648	-0.3365349932158919	-0.5619972925149603	0.3484804995682133	-0.6352918435506385	-0.05363640234732612	-0.1553830972484213	0.5161252594675909	-0.4581218585036067	-0.16303808595494065	0.7056827611027476	0.5142550482200119	-0.5754467372657371	-0.5847484323204463	0.7164111185337223	-1.3120042160492644	-0.4236410119880779	0.1830506452205098
-0.8290214073263815	0.06516723176701635	1.7319433272411804	-0.6151489478624572	0.3816651833277867	0.11402681459112499	0.643114649992472	-0.9667450134353766	-0.5796915213776345	-0.897064344738019	-1.5769439136881707	-0.16031770841039483	0.14153949369118124	-1.2812642890954855	-0.05930194168802863	-0.6723320019585534	0.22901509545042584	-1.1540728744758006	1.7283325196582233	-0.2875740793899441	-0.11213420164633663	-0.0379386118786865	0.39902945385473526	0.5148615715005318	-0.4290765321810925	0.22098885131807156	0.5971301105783638	0.7056945141766864	2.3036233111245803	-0.6498513511330218	0.0027958203327887758	-1.3748561899249785	0.4212902783824905	-0.19832319489229266	-0.5646144918218445	-0.12390183061251019	-0.7023333035555315	0.5209628119842462	-0.4534538840383386	0.8560928828629166	-0.5409397926672564	-1.0956976190307797	0.7816413469218358	0.7683011109929884	-0.4123805162014791	-0.350398129912962	1.2744351193815446	-1.922816033303732	-0.6365840926288829	0.5095580789958034
-1.3460028810845435	-0.36833047450644535	1.2426657455465062	0.061705931247179886	-0.6629925179121605	-0.14524097831242858	0.8773993643779061	-1.3073608465832858	-0.1426155672396047	-0.9777056911060829	-1.323030990452901	-0.14983673222726643	-0.3012104793562093	-0.4147814646511052	0.006893380706824398	-0.5701233585541132	0.3822662015638312	-0.6007600686706714	1.574096860819034	0.24684763557579442	-0.23163722410157248	-0.11219463791161792	0.2797169481420511	0.3631528691268888	-0.8091417823715101	-0.2665033244343108	0.06909896775935027	-0.172111800987241	1.6556486617564152	-0.13580674759035985	-0.3360640628400312	-1.9739179732145513	0.3266241303607182	0.11521823418523673	-0.730720941864698	-0.8734290405562265	-0.9668443002730388	0.9347195835872074	-0.4890486992954348	0.9675765824023547	-0.18732464404040083	-1.547002912757443	0.6387606043750518	0.6894484802837113	-0.21894011903276658	0.07049722813928294	1.2152001449394663	-2.1176007725902606	-0.7534650218195768	0.4568380085994776
-1.4605427184564144	-1.0648680310917693	-0.11157858259078682	0.9353892154495077	-1.9080716626436047	-0.5039844414708357	0.47944882600624755	-1.4050564541062014	-0.09621053291947453	-0.867510599892283	-0.3735086426815563	-0.36123648339085895	-0.6925422788823647	0.7016078050541887	-0.20205700764567538	-0.2440270358248403	0.08507757536762109	0.028486636818644683	0.44788724833332455	0.4802187557485352	-0.4311119988985209	-0.23432643138505332	-0.014332225240267064	-0.1148799577261512	-0.7835470812880851	-0.7305965419733879	-0.5164776661759899	-0.9960110695447851	0.16713969660783706	0.11353480488399524	-0.7631989643341242	-1.9636786773750252	-0.0024239612779574297	0.19244543818646356	-0.7977995593785072	-1.5142107100854523	-1.302882050224916	0.857608475201043	-0.3956982763687371	0.469152910302305	0.08939052003322749	-1.4926331783615334	0.17094358101780252	0.12892840224819618	-0.34037977697545874	0.36338543129028783	0.291873447660425	-1.8743660394022537	-0.8911106357367692	-0.06603540113276686
-0.9543178215266749	-1.5217108374331596	-1.4670733575151003	0.9190221359270512	-2.0034910758885487	-0.43236544258785725	-0.4268392314789436	-1.1833451719636294	-0.7025289587520009	-0.5498244034973087	0.29336672024153393	-0.4418405728550413	-0.4901966765497696	0.971386839541257	-0.8246072509311799	0.18120575952207094	-0.6524994247904434	0.28121430702073347	-1.1804576579057289	0.21059473304257537	-0.5617623805275033	-0.38732368453032434	-0.10449660108833231	-0.9562638048705984	-0.41418113145456664	-0.7416503813697476	-0.8755537610632567	-0.9619351232584941	-1.4031043261692049	-0.200955147880305	-1.1467717234907333	-1.61256945780778	-0.7602674523434355	-0.08376610708052042	-0.5981465123543067	-1.7615860240406398	-1.3325390931326713	0.4907489871825585	-0.2574200298594305	-0.5430171861336434	-0.08271541632306864	-1.4496542525944285	-0.39300908664063394	-0.7679176813491086	-0.8223460843081086	0.29303804194812755	-1.0547462421496956	-1.4866438780001865	-1.1005311369927282	-0.7833375541722404
-0.05898681627351042	-1.478307030584552	-1.9837903436635687	-0.26611976781139535	-0.7667888388728983	0.023228751974558735	-1.3570325892009398	-0.8713846504404952	-1.488789723612996	-0.32994639152773114	-0.09196302087337489	-0.29324899564112306	-0.09223990519628306	0.10417547965787669	-1.38503362537854	0.6228961501868235	-1.3478849250688048	-0.044075405382142004	-2.380927414252409	-0.11702130228101211	-0.7852761962472428	-0.6144103659324207	0.044060011911892114	-1.8798138568628266	-0.2836626516162332	-0.48521409451069397	-1.1685777741957657	-0.28262425438163896	-2.247634045030908	-0.7968035495210931	-1.37289196519182	-1.3823260877606922	-1.6948672308770167	-0.5708176545007665	-0.3868677466459474	-1.6308584342916614	-0.8334699460266211	0.16573601484588774	-0.11384973319207367	-1.4721659978952435	-0.5490904487728424	-1.7074126239946332	-0.6958849235067125	-1.5831287187164365	-1.425948806660116	-0.14210139545074585	-1.9793720216688422	-1.2279652255921587	-1.2389201514652568	-1.23541877959615
0.6031975706923829	-1.1779372588499248	-1.5988820087906486	-1.6283718375567757	0.5475564900605501	0.11217135474553201	-1.7677777160645756	-0.7338932590745612	-1.742470461284659	-0.5628101272063591	-1.1788682515305906	-0.3081991502569247	-0.3727331085938149	-1.0521228956300037	-1.3291990659067472	0.8290545055223065	-1.4852056718743631	-0.6615702099526386	-2.5561118211384284	0.08921563904562713	-1.3306064893453204	-1.0505362733012658	-0.050897987456848676	-2.330507143619798	-0.8569992355677064	-0.5858113515672542	-1.685438413038779	0.041327879278801216	-2.1014389318748044	-1.0986712010481172	-1.4278842346686795	-1.381552369726222	-2.2512769858749735	-1.0708637731470674	-0.568729374209632	-1.350020719062739	-0.01782948738850077	-0.0973988314274883	-0.14709035858806085	-1.762834992807013	-0.905984168738674	-1.9043001781578675	-0.7085462113012995	-1.909612029239115	-1.863076312699899	-0.6927823357667582	-2.0015587074067693	-1.0462615510305147	-1.0977878714461504	-1.1936064364676071
0.6209885368854405	-1.0282196061824262	-0.950137799535142	-1.8889564442351683	0.635695852842708	-0.7073115213478974	-1.380408217891487	-0.7512964277890019	-1.3029688690189385	-1.1248274458191865	-1.7867122132160471	-0.8062136203443383	-1.4170832892166458	-1.3941991610586206	-0.7171097302134203	0.4224286467021998	-1.064917835429574	-0.9728633974981632	-1.8972829197007428	0.8333490262109283	-1.9970141005887296	-1.6162645314083617	-0.757992011563324	-1.9400473201136716	-1.7872727835477225	-1.2749120349244	-2.2796059194109026	-0.5450611970763733	-1.3452472587996078	-0.7967980706213305	-1.3624449173033242	-1.2170194228032207	-2.1113346132593405	-1.384975066586384	-1.0741123270596533	-1.0895239306425368	0.6056067556649323	-0.47238809517712343	-0.6038156363522633	-1.433798689898982	-1.013726607897193	-1.4845354997191775	-0.8056602694568212	-1.6550395912090141	-1.9520651876057808	-0.9899760900856996	-1.461224322190149	-0.6316097105388521	-0.6287547811076225	-0.864084692114932
0.272100094244503	-1.0920804792990733	-0.5865022835100341	-0.8295388420674665	-0.41706232281741	-1.9503082557207811	-0.4090840724399404	-0.6397760256757279	-0.6884229237123319	-1.367761621746076	-1.159885479795473	-1.4448852800349978	-2.1658845682048184	-0.6480761610662606	-0.14158638468680335	-0.6724926477094194	-0.596926548874303	-0.5642574732240789	-1.0741625242019144	1.4164329029361844	-2.164805054960321	-1.8685499687757978	-1.7032726570782242	-0.9432882328787098	-2.0949332314953852	-1.9425567610825532	-2.3897198735618095	-1.4275885925460505	-0.5837675350667699	-0.09609161710352104	-1.1943904164313413	-0.4525229746591423	-1.469661488291661	-1.304000176380905	-1.2537231786461243	-0.8101728565490265	0.6654166569180555	-0.9009775679515094	-1.3957848546977714	-1.0105005289151834	-1.0722552271572465	-0.4556353000589677	-1.262815325391031	-1.0658236215385484	-1.6278337136454433	-0.7798428261996329	-1.1106896855098538	0.18089957920982389	0.017677995049183593	-0.6247436776798762
0.2170504168342095	-1.0457389759888058	-0.41643299544666645	0.5043404761825435	-1.3097793064459684	-2.5041486088274185	0.4644601753905605	-0.20582656457867066	-0.4287594532162631	-0.7921086899984691	0.1695578613953365	-1.512585594842577	-1.600531373376221	0.5042835366379342	0.02222982757819152	-1.9190757593440537	-0.5292387211454929	0.3962460827466885	-0.5662292362362621	1.1272807183678581	-1.4675170667474369	-1.39711361413592	-2.041036774643373	-0.0399206437214533	-1.1881291426182716	-1.7381788601454584	-1.726486478809836	-1.5345080159964555	-0.15672215536196452	0.5221582810219241	-0.8859581411790897	0.7912299761872529	-0.7521572944422784	-0.7748350631749479	-0.6080919003786966	-0.37749954108445954	0.233304672073344	-1.0626896871786458	-1.9314923757613465	-0.9428789235899852	-1.2249318267361948	0.5182241408944864	-1.7807939987749164	-0.4667156599431992	-0.9590492722173722	-0.1435954885223542	-1.258288758473475	1.118187255189356	0.6549334730756368	-0.5907940937996667
0.6683016876727794	-0.6420498061190086	-0.019044395466369966	0.9357137231614744	-1.0584968923180593	-1.858355519948744	0.5235121478552717	0.3608272720865194	-0.47192273300850734	0.2889839820002404	0.8999150676820107	-0.8345511013375263	-0.06849999008170594	1.2377187457366388	0.0432567030445549	-2.4852944354747493	-0.7832779889082749	1.248217435989423	-0.3473623499677246	0.007415139578572068	-0.3418119876389583	-0.3771003062170571	-1.398658813423327	0.2364004679722119	0.3782061250917561	-0.6005216303036138	-0.7385548674660781	-0.6405830339016595	-0.02000301814008181	0.7020954858744229	-0.4376394079576453	1.7958898663386311	-0.1938072609771219	-0.11196172672790834	0.47264853053551964	0.21227494076736814	-0.2996397241980448	-0.8488467929366318	-1.6053732924006987	-1.1641452475896508	-1.2917278233818965	0.8321093766841905	-1.7243084936889237	-0.022313342154667452	-0.21083176718397129	0.4821242713353597	-1.443157968947128	1.658504835227243	1.167289019774424	-0.5342525596556961
1.0279556977789672	-0.07391633748625939	0.6450817918896888	0.34025065104619917	-0.0746187822767187	-0.7028066600173988	-0.3271855961573339	0.6023586940128827	-0.3923220267734679	0.9638106667912146	0.34316322068266575	-0.1130502416184639	0.9702196371428601	1.3194831411685695	0.3834713432786352	-1.9732442033443358	-0.9075789692873724	1.3786582969193446	-0.13887529024302733	-1.1468804230721252	0.30855667813727566	0.46179019412516326	-0.3689063242750974	0.017618685878195574	1.3247235922530347	0.5095696446243394	-0.1573419095872853	0.3183706159312828	0.010245916768268042	0.4070028022060962	0.016413762846654092	1.8999075205190727	0.212217922660447	0.14640368824935343	0.9826690721008486	0.7495771693570172	-0.630509246934074	-0.6535662392553605	-0.5181814450728764	-1.2466972732979205	-1.0147010279662267	0.6040748518807483	-0.8916842142890395	0.24090617983449283	0.22621057395600916	0.5907375606617052	-1.0359839810948361	1.5386054604866812	1.4318980042140208	-0.24585200273013333
0.5327119137585057	0.2482317065368065	1.0741031109328472	-0.35852078876807725	0.40302988132695206	-0.16747636960520526	-1.29549013702601	0.23254913086418524	-0.049744321807328455	0.6788764071619197	-0.8174633601902807	-0.15684318921706203	0.5796337580325865	1.0575627391208338	0.9885698255658292	-0.7856858630491181	-0.5980581299891242	0.7493590712013362	0.18079073704677573	-1.5418627877831732	0.043350290144329104	0.5302042587137832	0.08219360110737586	-0.05663808159989868	0.8726464373031462	0.5293794819477554	-0.11821409757070979	0.29961015784826717	0.0010924262699459353	-0.13917782250211364	0.2601478846917787	1.1823097579737822	0.4687333632016627	-0.23668478106398042	0.43013357088174214	0.9575527749860491	-0.7866026436477147	-0.9598776684492318	0.46901130566554367	-0.9149514930235275	-0.45800603576027793	0.48036471649153467	0.12402092211460787	0.2767311783900062	0.13568025889870514	0.037844291259757315	-0.05485442531042517	1.0257613551082694	1.2647230774937739	0.1480790120850915
-0.76104369262296	0.25028691838851935	0.8439226396347086	-0.24273687018209725	-0.23620723932477142	-0.5978295101930662	-1.2963697360721955	-0.5310364177497163	0.23197923465674905	-0.1419271198292746	-1.2268039803429325	-0.8775880966463001	-0.573670719292438	0.7787451866145081	1.2846898157428368	0.2828159515271973	0.045697050111020744	-0.06717867428719952	0.47269459108652545	-1.080314444171587	-0.6489510136895389	-0.03616214201867954	-0.36042810316659096	0.49084978173085003	-0.5059001054349699	-0.6020241552986242	0.002991145727024439	-0.6763104836032128	-0.10334180232510368	-0.5898678678921878	0.19827846506630248	0.40770248164641243	0.49922810026599884	-0.8560874801202394	-0.4968508064104768	0.7408330210309628	-0.9432062496014488	-1.6655946165830844	0.5720254943637317	-0.3172814686921065	0.021663676226599763	0.8261099375992097	0.5171599806332479	0.02420829814018282	-0.24353090873578057	-0.7658676202875633	0.8008778575877887	0.6511329497805018	0.6120911476896979	0.3497599917574802
-1.8248521584113298	0.37364180173547684	0.2178470788127656	0.6973708117316079	-1.3160534868884732	-1.2570796436288936	-0.017895912740039082	-1.0838336276514362	0.20135030353602235	-0.5513973864291497	-0.26503237234130744	-1.2980567808417722	-0.9870851516096193	0.5570169198497045	0.9110641268565114	0.7645373290569566	0.7296419366950639	-0.38668691542631295	0.5522591565794198	-0.2980023239578929	-0.8833364387043546	-0.5786698942221957	-1.0497897015399473	1.4670885252697854	-1.5502445625598007	-1.8365428565728896	0.7537497178276319	-1.5658357535169016	-0.30912325580632777	-0.6150865183786467	0.025159147343606893	0.2583660633317726	0.362066747136016	-1.001964324146068	-0.6330155463800969	0.33798411813508605	-1.0576378637907955	-2.045691347813675	-0.0625751258970095	0.1895822662783864	0.2164568135453254	1.2953208521754969	0.17045732721328313	-0.3912766149809862	-0.3246810385848407	-1.1552829582876032	0.9613645185329686	0.7093878746523183	-0.1893783370541207	0.32122619280809694
-1.6231470161662247	1.0831036643950323	-0.06499292231814652	1.666837822549859	-1.6406616208708809	-1.189306634971189	1.6224745593158663	-0.9124348424871432	0.14483805746031572	-0.08006776394303398	1.3382838439767926	-0.6161620154038268	0.006490540470630797	0.36386890517876075	0.23814512623558415	0.7739828574573249	1.2559265714743328	0.0007627210194481156	0.39917727018095045	0.2738215577197559	-0.26659515377561227	-0.6249002970565347	-1.0737425825461044	2.1718106378241657	-1.333146983315038	-1.9824229938526055	1.8032354260370957	-1.4090571118242778	-0.471801906311823	-0.08579703655888592	0.14343761091714388	0.6888538822044433	0.3442531799014578	-0.38526715884707324	0.32030555158953405	0.2284266781366038	-0.7998367378363683	-1.5031116772125093	-0.48974099624866196	0.42118681607515207	0.3138673361609744	1.2993997889824533	-0.20944337028551935	-0.5796261070209967	0.31812689049765297	-0.7878240272886655	0.6604658030188908	1.061883434124283	-0.5121587476974652	0.3765726114051592
-0.1871325396822414	2.2209053220093997	0.37091344256277414	1.88871285646479	-0.7083854033789388	-0.17621058891139968	2.260357092737983	-0.008030314794854273	0.5597609403040456	0.8629004829862763	2.2936115286065797	0.9029128005498576	1.6115299490717812	0.2337540688704008	-0.022435655305279488	0.6473593491337166	1.5423069674024625	0.6886368382521829	0.15322316444608053	0.5552257318279173	0.8441682400481327	-0.2503249579171652	-0.14833082147604196	2.0635065346588584	0.06523862002928517	-0.7297705428055321	2.2468365705905375	-0.20960211700640183	-0.394315124822764	0.7637837941049116	0.8175291515386542	1.0972326983867307	0.6545864168508915	0.5624386489920778	1.4053654780049873	0.7759699159055291	0.07325996407776496	-0.24463697464123776	0.022333792108206015	0.4793497797964961	0.598860401728212	0.780843941770316	0.08383790728987615	-0.1714554212816847	1.501086401734133	0.05969057990346822	0.6367384638211433	1.3760456797888676	0.02779258026803685	0.7595881400243024
1.379558521629148	2.9861413115303987	1.053510852381172	1.2531330534939666	0.9066249606639049	1.197177467877824	1.4192312308640223	1.1418923802088916	1.4124648162132099	1.559977645676984	2.041789915680867	2.2046524634349733	2.5616852738995077	0.18685028320133837	0.3460965906978764	0.5342749274391307	1.5100940192238173	1.075158166057181	-0.01927691518642732	0.7501578802787443	1.846451377626979	0.23373714728805497	1.1920818459810791	1.2683431181133582	1.7889589954762677	1.185637707789198	1.7015113707469023	1.2444814821036603	-0.01769649070368608	1.4175721111609763	1.8351320174256958	1.0573024597363163	1.0836452008570638	1.1627028479636892	1.5033181225495948	1.817233445486725	1.3074374322031166	0.9306467432720479	1.2415847083458151	0.5584328475354258	1.0246015183572177	0.32006174967799755	0.9503064305474777	0.7665203453869596	2.5179120776013675	0.7962095222912107	1.2101342697436124	1.4376857450177336	1.121082254971288	1.2491590501167784
1.9667184620960834	2.678363493567166	1.126875414743687	0.28966133709408737	2.1889543322024005	2.2039466113708794	-0.0015632657482487977	1.9527953384441408	2.010997855741569	1.740074982697141	1.182891168100283	2.5027677489526132	2.398622842452167	0.13608769982485677	0.8111325224921604	0.42394898934333836	1.1505247594135652	0.9419506796515406	-0.021162524564070348	0.909023389511186	2.4181914951481747	0.7186318365409818	2.1444673967081695	0.44243783522940283	2.894854860585144	2.642858576092106	0.8205898181225296	2.171624130941411	0.49074435620337165	1.4686599992892486	2.5412153010613694	0.7311594337279679	1.1862158469828448	1.175353780878883	0.6575080318560729	2.596992388868527	2.230306944166149	1.464635541048088	2.299921697247944	0.7426792704467569	1.267307194159293	0.4276145175464855	1.6477888682852861	1.6868329594553368	2.724246549490634	1.1139422841353783	1.8580484385040223	1.2076182986718165	1.963240189567728	1.3600487173156581
1.4476294446073634	1.4740684473865338	0.26580423014855686	-0.3274749129650361	2.5120941679898596	2.5135920903445688	-0.6432191226640215	2.173219358194583	1.7826378532894704	1.6429789314901664	0.7108377420714841	1.9154222695151821	1.6192599493470015	0.021263705914426966	0.7185728256289848	0.3997587798530587	0.6926418852425874	0.6424761898757647	0.1527406854127897	0.8201626228154134	2.518774011523886	1.2714493166621263	2.2687924259985532	0.1425612954735941	2.8844457120596525	2.924532408762275	0.5439245210454503	2.283634251674763	0.8447813277264571	0.997186406339516	2.33390794866235	0.5305730479429301	0.8731941653880287	0.9279354939435045	0.038866735667744214	2.3012503422332204	2.3311468049398814	1.5037855122968002	2.6323654467039104	1.0010634853073916	1.2106868097605152	0.8915603976035108	1.673920789666682	2.0343988988459345	2.079342520669752	1.2363575143914163	1.816654842563011	0.7297023334428768	1.985777583179227	0.9424019562716123
0.6183411510873174	0.37621178562509927	-0.9494144902822896	-0.2549761382778729	1.952087426907778	2.2047282591059405	-0.027625590742594512	2.0015680360918204	1.0316781549552667	1.507248520618757	1.005434262571102	1.1313434454128757	0.8614881876846561	-0.023675093058380763	0.03453550014760406	0.6192368681163306	0.5038172431728858	0.7316007504800649	0.4198981832474224	0.3367634202974785	2.1608794013050314	1.8121406703510217	1.6904181920916566	0.33759888976982916	1.9003553258198924	2.097569338834943	1.002898921525397	1.7266573949497594	0.8654095721728708	0.5040109039021432	1.2465576630243673	0.5402415420497823	0.6412029120101085	0.8539047379604415	0.5617571571608215	0.8636233623773582	1.7619456294127593	1.529013573298025	2.408851127566537	1.2839670316755893	1.1737272766908948	1.0062545937274068	1.2590863195964415	1.7763931394585981	1.1511199318829548	1.562358261345498	0.9964180282579889	0.16525095759430122	1.3727221891337658	0.4199953010035396
0.3108903183218175	0.29241182294821816	-1.5623612206979378	0.35598339123258754	1.086378891305958	1.565654579051479	1.1133361327955111	1.8463024351756918	0.6765353620420231	1.2873758536793307	1.645590312249818	0.696010428458579	0.34960637905975955	0.19807471429895393	-0.6523454480075446	1.008573659655071	0.6959975489362086	1.4032657967775441	0.6506252580430117	-0.31698107961656535	1.4721564743423412	2.089808330112022	0.9055857081973981	0.5373703225783271	0.6563662789208243	0.9067475023276822	1.4520016169946621	0.8963863656692793	0.6447639614124685	0.4049474998933322	0.039844282263847425	0.46584091319030446	1.0199821981155652	1.0834731730623328	1.7819098643052218	-0.7551292738220187	1.2066169742485804	1.728008468332276	2.083699193003875	1.546288052894195	1.5072819982304666	0.44145563080686473	0.9329633774569609	1.409308141870698	0.6126502592456637	2.1412910734320034	0.13500079349398303	-0.10842198629212135	0.8219745298995568	0.332364612527332
0.6921980821796361	1.1354329851997293	-1.0829953096905185	1.0335441002576942	0.5988035118993043	0.9943269948022784	1.7667402322302106	1.9681892462905615	1.2035575366442057	0.9270657190300641	2.0513284984623987	0.7187862910557243	0.1131913767331153	0.6280059440567145	-0.7927086448394319	1.191259078401031	0.9364242849735636	2.276111051619644	0.7699213306053944	-0.6688404044967317	0.902458202731972	2.0327546110519057	0.44763834214059045	0.38014614598009033	0.04991231485902205	0.2908769630587366	1.2793528175207816	0.34555614082043096	0.49323810374361404	0.6196050396355082	-0.40052312626212977	0.1326567671874365	1.8483724908472796	1.4992010348417837	2.390138118548028	-1.2953003639170615	1.220066890189873	1.8884293710584434	1.8007015466991767	1.7071141589493282	2.061843983841147	-0.2916404968670555	0.8387301897455831	1.424485016688223	0.7052845215322318	2.5912225922515195	0.02810210552050687	0.3198846290201341	0.840263600286623	0.7426694428885777
1.3362840201760409	1.8902852283715361	0.16771092675701757	1.3569291181696164	0.842373996921166	0.8473025917065624	1.6562094483827823	2.2789697201991492	2.076286635734816	0.636793544461433	2.0619642993878196	1.0488802235220966	0.28230931260961595	0.9198487750698354	-0.39233070563155426	0.906366797701934	0.8220357072117439	2.714113881211944	0.8375270167898456	-0.4274160924728887	0.9836350111025652	1.8862451996348446	0.5548546000398422	0.04013039436632087	0.4786078475807716	0.6918333511652105	0.752568887518999	0.5187103071442822	0.6736232567925312	0.7298827591784374	0.12377917008509215	-0.18398444790084315	2.332947598284763	1.953187462834831	1.7221210792863058	-0.3869580467561991	1.7022999516703867	1.7935787915601316	1.432315279698036	1.674378776010519	2.2689967908234223	-0.37415602015196525	0.7188183697800234	1.811835524318207	1.1102158592285911	2.5214132470822714	0.7269544489703293	1.4062796961022768	1.3279458527096384	1.2492158971660152
1.725542632027374	1.6336622258589515	1.4048066771685634	1.2595845158676242	1.4843672549653761	1.0891104150202071	1.2178571729891126	2.4018831005852994	2.311660033183317	0.6351678314051895	1.8239719471707259	1.4277777666402311	0.8226516583371126	0.8253512645917366	0.12613382550488075	0.41919880466072645	0.4162775913230638	2.351527615767777	0.9750761784301658	0.24246567173970654	1.6462662402911272	1.8061358145191349	0.9584535039281799	-0.0015875733003180583	1.3554717306492499	1.5790499799404245	0.5221332134188539	1.2532956959992119	1.1279741941545245	0.5222857394240901	0.8988801544803529	-0.08601152851505905	1.919342870976605	2.2127592141522667	0.5048454246679103	1.0105310722308523	2.018695384114801	1.467223951420515	1.0358647504351874	1.4363905470123626	1.794514700560213	0.3722538620815416	0.4902868216800671	2.113349444308075	1.2695896136299687	1.9178184351716774	1.5401072531010105	2.4034232667721094	1.793625293764109	1.5299272127227017
1.5572817670819696	0.47950338704056295	1.9670597180175355	0.9863612389750989	1.5977592278674035	1.121384440485183	0.7794105340323721	1.9215214427375662	1.5272658476740772	0.6960674928186007	1.3303595747834818	1.4552501123823198	1.1811254801871416	0.509580574642701	0.40022851673665344	0.2790797563183794	0.2020764241609361	1.3272467937114008	1.175287415121462	0.848837287097379	1.9711524432237644	1.4566536479155743	1.0211490814952784	0.4128232775035808	1.4879009081715633	1.7511561756228642	0.5821982685521631	1.6385592728069729	1.4661127006047383	0.2444931068679339	0.9642523693874805	0.37385632184540607	0.9316265272672323	1.8144530844724638	-0.021465666861620457	1.5002838781605816	1.5972817476757268	0.9744518997915593	0.9025609498033856	1.0760724214629571	0.9309117765204082	1.2234696826790745	0.4748908291408597	1.9022704161015953	0.8433964550667099	1.0438656320336122	1.7102154669526826	2.3548481064508486	1.816830432527351	1.6365829510747139
0.7448311874907624	-0.554757868252186	1.6606573553772979	0.7163122099968259	0.4288056664305664	0.2749972985023557	0.13597647106255917	0.6751044407803182	0.2376023995895661	0.280748265826503	0.3556962647370881	0.7184949149989224	0.6728971338648968	0.3280039428527062	0.34936906046246463	0.5881972570676024	0.3980009041190613	0.06543843976204337	1.2250822093191827	0.9362716379979927	1.0051413729949288	0.34163120175892436	0.28734265974593715	0.8053467698907111	0.23546497612809184	0.4316011867915468	0.16603307353163216	0.7554064620351938	1.2828747926013613	0.24114476600321447	0.06886086109416345	0.6568341825186084	0.152084956373687	0.3571105796573791	0.4492471557087641	0.6314847289366713	0.3934868374502247	0.2224371921024526	1.0169713891206478	0.6560694096845588	0.1965735350411036	1.3060757762857724	0.8534686979776751	1.130132833259387	-0.0538894580559186	0.05966311190719727	0.987199024350882	1.0064207586497453	1.242345233642661	1.6375403819596008
-0.5723485298483849	-0.659853440073513	0.7585602567179187	0.2758518074013596	-1.6908345406048697	-1.33502193155286	-0.930265279076242	-1.0709300866730824	-0.8485799434686595	-0.7198175200067487	-1.0968843262896248	-0.7659908143225537	-0.6228499465550938	0.32405531862201553	0.03253487835360356	0.7055403309053047	0.5091607810304107	-1.1059473589643938	0.891301171327597	0.36861398399098977	-1.0646724395177327	-1.3739983333933645	-0.9928883912213553	0.49519115468358843	-1.6639327078771426	-1.7804084726484006	-1.1598670726205824	-1.242358255997121	0.5384135529152407	0.4270522223550661	-1.050895346841331	0.3506114946368683	-0.15674798828719483	-1.837161901129307	0.964289467712051	-0.6926825909764378	-1.1515437860759254	-0.8089712682464517	0.7356347163810932	0.1318257404131797	-0.3427201955588155	0.5300056371456189	1.1065346112562	0.032466284025690996	-0.9737800108972093	-1.0864094375481033	-0.34878993476146847	-0.8388643686901847	0.09314711538782884	1.1940221405546196
-1.9312286500219398	-0.15384186123109356	-0.2019490589650736	-0.6350179312309056	-3.329312026546555	-2.6138671298809273	-1.9815434843247117	-2.6923719047912615	-1.5789367924813424	-1.5844879562868364	-2.4980819262336946	-2.2923409665282417	-1.6689513087953483	0.14461221806427554	-0.4886544137429422	-0.0843471230977934	-0.16185950984311492	-2.1050024283428987	0.19295395162162243	-0.6124058006974851	-2.8120026202588004	-2.668884991995218	-1.9872442309207916	-0.6150592407292015	-2.642129397820372	-3.230393077958841	-2.6103899836368316	-2.983113371374423	-0.38032048144117886	0.3134806826940822	-1.3964877586966424	-0.318179602600879	-0.5337639226945342	-3.558565344497699	0.4546606605082193	-1.2366972368132094	-2.479688681993024	-1.7287077513166613	-0.6240000590048619	-0.5558728306717607	-1.1076603066811772	-0.3412581631583185	0.3946005305318155	-1.1608227061513938	-1.479964595310572	-2.3516992929303755	-1.772025171742433	-2.0276295337416053	-1.451522133738027	-0.1482392095914033
-2.679800835041429	-0.17885070190391328	-0.7227702788705794	-1.8776036376591125	-3.170520355005579	-2.4492225000629615	-2.154720568143641	-3.5498279488196136	-2.2684207075632123	-1.4193767621635793	-3.1746444267336056	-2.916701822762484	-1.5021661795146084	-0.4593932145868049	-1.0609392259812196	-1.6129267522981972	-1.5306583779864575	-2.9365199951076963	-0.5668668752234672	-1.5181007339128543	-2.917095400684358	-2.62440097009046	-2.0669979991776106	-1.7612354689936505	-1.8480129079883827	-2.742877164497426	-2.8095023113829316	-3.118853479656655	-1.0075093434009994	-0.36442796267315025	-0.713427103310902	-0.7269591348925871	-1.5080810457059113	-3.609868213798922	-1.0051085566393352	-0.7446179332263418	-3.2090310798052206	-1.9405118643076356	-2.807318758503422	-1.3092681740146401	-2.3033292483331755	-0.5454195920225192	-1.3757480274621028	-2.309484873477726	-1.4478983850276517	-3.3534524598393514	-2.7246263730938263	-2.1424521988674456	-2.938008430047853	-2.1543299858922023
-2.4698989810773284	-1.4274688418702641	-0.670796493158688	-2.6898693411830767	-1.3685731593822148	-0.9323620549648906	-1.1476875819504602	-3.408983613380996	-3.023982156641092	-0.25824978695004697	-3.0015492733353493	-2.321298803294451	-0.38220916512286723	-1.2099529197771546	-1.3532484202886002	-2.7624564480894223	-2.524968363848684	-3.4923466017809073	-1.068800640037846	-1.8706869007368496	-1.5671447012356166	-1.5462871879804665	-1.4481075892989574	-1.9417501781994733	-0.07582395530279508	-0.8637316456740101	-1.3564789294255069	-1.739305022298572	-1.2083541193280687	-1.1793674652016488	0.2667234225710528	-0.5644419348320198	-2.721156901111977	-2.0340670509849708	-2.244674437420862	-0.08374909483117406	-3.202117449120668	-1.3373196218373467	-4.505819652573737	-1.868318339025378	-3.401337356673229	-0.1350775555127176	-3.1140958504204543	-3.217544273812542	-1.1033569948114712	-3.622601369000077	-2.7667460263215546	-1.7879613913424002	-3.7243417785527373	-3.6745499986740815
-1.6328228963472309	-3.239948797693384	-0.40953826421738176	-2.3014493071729913	0.4821540199568577	0.5977201077686973	0.2642280384762588	-2.59656195943217	-3.439462351472919	0.7461332859252993	-2.5395707519527253	-1.1453413865722004	0.41465644338064755	-1.5772506936553745	-1.0479719118487851	-2.5218095595992946	-2.101287478055183	-3.5753590620046687	-1.2316104821589355	-1.4998957519357639	-0.27492817701929034	-0.7860976275957531	-0.9203571169826196	-0.8715572523114946	1.0124437552458807	0.6211202180053882	0.550391336773637	-0.3143262656891515	-1.2132541849126006	-1.3657883771323287	0.5933724328482098	-0.13076642849553738	-3.154407330430441	-0.24033990340531278	-2.2391608666508134	-0.1331157219403952	-2.5501020441451216	-0.5997864337052676	-4.481710954646835	-2.017464717285696	-3.558846660045128	0.13310075384328335	-3.4602025658127267	-3.5831140061452835	-0.7989341916506987	-3.1138552065763907	-1.8281831025089648	-1.7755288082178529	-3.449139704250731	-3.5658950979222124
-0.883794592243104	-4.096574475025133	-0.512931459166867	-0.8044425204163496	0.9135523569019547	0.9024718662031537	0.9336961410087484	-1.7064107303351497	-3.0437442636650767	0.44514613400056885	-2.3683106628074073	-0.33749087522163507	0.03638683517396165	-1.4381872104810047	-0.16666486570513445	-1.0417369670120846	-0.4095320070696081	-3.1054030294200037	-1.1608616879179063	-0.6828793088865509	-0.24021607840989814	-1.2378720696308922	-0.926005823250144	0.7157073408122256	0.5793782982637843	0.5175464259123964	1.3038910731622169	-0.09930816533473615	-1.249276657896517	-0.6832296342422192	0.041450854745973764	0.10193690134577607	-2.261139058927262	0.34916770874067393	-1.1221784650268398	-0.7792022320414391	-1.569147514333393	-0.5300365670976325	-2.8024199410721287	-1.7590526048748192	-2.5379874033823127	-0.3375781502397549	-2.137417944239168	-3.2156588821565006	-0.7370923298604748	-2.3078521824616853	-0.3918089099385201	-2.172783298589368	-2.446012338501626	-1.883208010873378
-0.5617248160450952	-3.076759059018176	-1.1954078745611498	0.7397708776535273	0.06517163563363589	0.13561445283858045	0.5286920196333439	-1.0874065436424214	-1.8858398999475583	-1.0494088249286015	-2.377076776775748	-0.22392600446666236	-0.9859759768147439	-1.2307620314217802	0.8703846897370893	0.5110246069832994	1.2837532353264838	-2.2452943282831286	-0.9111736622709697	0.05582081699607035	-1.1074855969454533	-2.205596079820372	-1.070950437247416	1.7452212675671186	-0.6361140099526948	-0.5532910257860023	0.5851997417550139	-0.7762944207996635	-1.2148090324826473	0.21495470493053367	-0.7619679848483237	0.05262017127521849	-0.6390658992521394	-0.24145460200021915	0.08115852893757387	-1.178553815104168	-0.7009233211009772	-1.0847959162688836	-0.7895845352367309	-1.2427953857773273	-1.0064787800158759	-1.3436620523935552	-0.20879345639778488	-2.2750083084572603	-0.8706820163956239	-1.702240108025009	0.7611156952642384	-2.3164921359027484	-1.507001352410729	0.06332327339912706
-0.2947084263190518	-0.8061558208369906	-1.9962028256192175	1.2333390072693604	-0.5797488126007491	-0.41579917240856606	-0.17614455569265983	-0.6110323623851223	-0.5247870916049777	-2.418147646324475	-1.9039180757279361	-0.33948002946563655	-1.4500445782843192	-1.350233345622455	1.561411093233762	1.1438165852242164	1.889632630238561	-1.296002788056326	-0.433251189983902	0.37716322406012553	-1.533026964736824	-2.101496885236649	-0.6765648953313865	1.7519613676428636	-1.2943102131586013	-0.9244265502370204	-0.4008274272516621	-0.9225763310348837	-0.8106549790781155	0.4118058536363168	-1.0968046084785041	-0.012821474471997574	0.5764086099875656	-0.6471425345219494	0.5655686982483411	-0.8704131693887389	-0.24573119793640932	-1.3257396729702051	0.29383135311898345	-0.577615819467116	0.16144558751420912	-2.1277549788406946	1.0479754905026422	-1.1976314499238259	-1.02183909250661	-1.2846369721606772	1.1728257711707533	-1.7144067209957488	-1.1020196760598553	0.9676835174252586
0.4215197982620233	1.0835498740041292	-2.136656325902269	0.5798528812513832	0.05852506370103214	0.1313899140845777	-0.24017948231836342	0.030007650976525233	0.49191950963699127	-2.4764094773824805	-0.6205870275782838	-0.1499709005530305	-0.975670146808334	-1.5732530182680418	1.6791125582381525	0.9298283282003782	1.518128539299322	-0.48593484030786555	0.1997535146708845	0.38132858110626827	-0.8390717180935658	-0.31105509365485395	0.29352340885005374	1.132632009519725	-0.9639740616398971	0.19507767771004353	-0.4051859938408293	0.22112629702658013	0.0029423404602555185	-0.30614122252021464	-0.8997053567766473	-0.010202755911857429	0.8506800161415975	0.21246443520301173	0.41681152348347295	-0.3241759302167709	-0.13484387580138443	-0.49685753755591966	0.36022881795561656	0.1830117674827962	0.7303362210676927	-2.1693383106625523	1.3171408674212752	-0.3529715201288969	-1.0550387170595488	-0.6562684784837076	1.0525164434615955	-0.7106056993243663	-0.9199097644163137	0.723033036844431
1.3860125363478992	1.4265820551794834	-1.2950350065894665	-0.31772345391978907	1.4024434973963487	1.224654954926491	0.38393049356303327	0.8151626433367147	0.9840509899075957	-1.3300856797945368	0.8821740195816	0.2654040799386041	-0.40530221058119453	-1.3157861089385612	1.3157179193297535	0.6654379328040918	1.0621059143216742	0.1211928032228698	0.640908071119992	0.3913455466501953	0.221334635657356	1.9336094169489118	1.0918561840946266	0.5254184642748037	-0.4288636362606511	1.8161344245006505	0.4415493575907875	1.7687447317828178	0.7840745385609906	-1.244301414737526	-0.6925357081340244	-0.2589529029946544	0.5719721180011857	1.8223890422006208	0.21341538253036257	-0.28447827870076736	-0.03573182906190129	0.986401667323202	0.24208696015737263	0.8626342631366981	1.0941973021233495	-1.6394551889188764	1.1755635967685465	0.18619761496663786	-0.9371743817468793	0.33288664557592007	0.8862794185085889	-0.12393138050473357	-0.34403194499298945	0.22408894053945436
1.6919786549936207	0.45523580675517683	-0.01867205629664896	-0.5980874081095136	1.888821071441377	1.5433904356077055	0.8778499377631303	1.274774553637335	1.0096731206854623	-0.13946359859269575	1.5716237310830392	0.38640673811242093	-0.6345541766844048	-0.43382011979963037	0.6723842831005377	0.8291446394074387	0.940478813660361	0.5450524941870224	0.521920214434819	0.49842627614925444	0.43504578293703006	2.7727207275278043	1.0374103073452112	0.09285432557842484	-0.5602788493119525	2.2917753543919512	0.9078909978195638	2.166138209093244	0.957334810527878	-1.5919509244979735	-0.8657209373393076	-1.0301906304826427	0.3015443883557711	2.6011216254284073	0.19095619934642208	-0.8004422685026947	0.2537475814123492	1.8648535945643934	0.5236966855343098	1.1125037964660869	1.5281049162954567	-1.100667128686613	1.079215631435558	0.5274859930942366	-0.6921726022112414	1.2540876939746508	0.749510334781248	-0.3330219283114032	0.6404327149823391	0.12121489639608261
0.7092737602329409	-0.6376121719879426	0.7168579733442394	-0.32995951061974294	0.7807153834432362	0.5549283349080467	0.5505327446240623	0.9459941055399004	0.6275338623368839	0.11405134619440703	1.04437005289952	-0.010976087689029714	-1.3994211794190972	0.48908065198506107	-0.09541365454872648	1.1156473445650057	0.6082584477739847	0.7806743542471422	-0.10333006293262952	0.42119664157093384	-0.40723132331664924	1.6860131571146844	0.32600864650977646	-0.49265571176136497	-1.2125733196820088	1.151382238227182	0.21076127608374487	0.9827018598322216	0.40504819908129885	-1.280171695193365	-1.208902650758878	-2.0111024762692042	0.03204405761002605	1.6708003328354466	0.0001010924703782199	-1.172945537757628	0.5544544822730869	1.3748639151809858	0.9084251606619267	0.6984487487655698	1.7370390053806744	-0.8815343798355724	0.8125411705252518	0.7057504619538196	-0.3708901680038381	1.532116355803806	0.21301456714138095	-0.9043066478435944	1.2371474396970779	0.10341303360107768
-1.0621452470074528	-0.9076808951382588	0.4122755447304247	-0.2583445453900968	-0.962596251962333	-0.8647644648581939	-0.41328689288283715	-0.07222303231384733	-0.039152558278527476	-0.5283646632793562	-0.008003445147406895	-0.5163916116327462	-1.583338725235496	0.7885656545795864	-0.8521179750453581	0.9912173027795189	-0.5713258090178756	0.8015050272420338	-0.6926206484374504	-0.11264995280078292	-1.2983695277156868	-0.032007944937416266	-0.1922142175427401	-1.4398840429860187	-1.4501503804756262	-0.4332933884928955	-1.0678689100797556	-0.5736125965246772	-0.3570356079041437	-0.9162772160192042	-1.2164217257812826	-2.4671289918263404	-0.5971244782390613	-0.16152841983977076	-0.7193309375584814	-0.8448574489314236	0.5268344211593947	0.06092724809736036	0.7765345664470564	-0.15877469511680933	1.2832081880386024	-0.8254772325507019	0.04799929214469407	0.6458622035057425	-0.0715213341983658	1.12013586557659	-0.9694064433347293	-1.13465936900533	0.702063194611259	-0.4598340787325538
-2.3425747336899176	-0.384418686485819	-0.49701673863433043	-0.7855098584956518	-1.713042725981091	-1.411991474355948	-1.2422315125107457	-1.1032604708356595	-0.6221571603796477	-1.2778398388308712	-0.4860770785915105	-0.5467407097533551	-0.6477230701271521	0.48896897961442476	-1.4392615389407384	0.4424672302954701	-2.252651603982256	0.638823324266653	-0.7186407564038513	-0.9095799146751916	-1.2040395024888233	-0.7713542797158781	0.014103006507224942	-2.4038983731317054	-0.723206576929372	-0.9871913514296672	-1.727156120187752	-0.9789666398179765	-0.6558785882177105	-0.9344776113582975	-0.7407343847584367	-2.005663193910254	-1.526066366453878	-1.2901169798613825	-1.7100680969520576	-0.081346993394674	0.1372621786927937	-0.8649385613292278	0.09493210854847732	-0.8697485385710939	0.2788908614837039	-0.5995467536862408	-0.8843337216419415	0.3621959646222037	0.08556627224064256	0.5597853849012716	-2.2617942484892657	-0.787116388879751	-0.673051716421999	-1.4513207639274508
-2.308781407372018	0.2455874106470522	-1.0946263282094717	-1.4426869997053426	-0.8779562083990389	-0.7337199545266827	-1.4173578853787974	-1.4746488656646755	-0.6693990481658981	-1.4225672494948967	0.02191086138683651	0.001961282183586532	0.6346365743163488	0.20037651371375964	-1.742964321686498	-0.042098591533544776	-3.261790878938603	0.405859807493747	-0.22077055686665736	-1.3763982351518187	-0.16478735909801623	-0.2758355143890874	0.6194257592532596	-2.7591930884396136	0.48395163886162623	-0.2613600577201676	-1.3419219088345413	0.011436766631447508	-0.304160372214075	-1.0471740207126168	-0.18193772167258632	-1.028161590292129	-2.0841390210853814	-0.9801942033780179	-2.2130916672075673	0.38406438628773415	-0.1995168452060184	-0.8224529086292947	-0.4938661596114636	-1.0103863376018634	-0.613883600165538	-0.12586294965604305	-1.1824791231095	0.07128240212817806	0.0768528030437774	0.3370261775429069	-2.705443137591951	-0.18270003947685412	-1.6758542099701927	-1.9676146465005473
-1.3253678123634536	0.4311597874811107	-0.8665097596796331	-1.4566435229570307	0.6109469013950649	0.34804140711077725	-1.0437188351513274	-1.0858817596948875	-0.10665244954662506	-0.7813108972483874	0.9146372047048419	0.6916897040109633	1.0549924149837342	0.28868214032999634	-1.7569255518090576	-0.14676160151478848	-2.8521337440234245	0.22282609598585004	0.25182809407865825	-1.1043468262550253	0.9078750739815876	0.3949315387501861	0.9340671577708458	-2.244792575453696	1.2384069017093424	0.7274235876643802	-0.6043696725207895	1.2679079594613614	0.2683713717772916	-0.6803944962429043	-0.007724567287613107	-0.29525745426383343	-1.7048031670867414	0.058407308421575856	-1.7415385220692479	0.22647827603910273	-0.029824531397715005	-0.3076796685252384	-0.44848558497068197	-0.728438507122697	-0.8981489458722174	0.34508994478575283	-0.5395465540110058	0.010020817497941953	0.05529464181501867	0.3468087611224365	-1.9231156181822437	0.30276271226338297	-1.3803573405932854	-1.3891340725799524
-0.37722029570063553	0.15576614919497006	-0.10887464031544358	-0.6735353568625956	1.4103739828555277	0.8562035180584712	-0.4845415354994297	-0.37800313253395607	0.5928447970987292	0.3905494840518085	1.3037675894587968	1.05477359663983	0.3434596696378107	0.42109926361516803	-1.5096253750770974	-0.1159879676540038	-1.5302719105566245	0.13301645453984867	0.270736200227574	-0.3170728424311059	1.299948609129727	0.35098788349424587	0.7332340533301642	-1.2298275074340166	1.1530952329647655	0.9775149019660151	-0.32043014201918285	1.6295371054259575	0.5083825500165204	0.17660800071574448	-0.2136337227435378	-0.12195295823067634	-0.6225848736715844	0.6638076347525663	-0.6576042483781918	-0.17961219978295578	0.6131901764435211	-0.0884015534670984	0.05626372594241734	-0.5167780726754702	-0.7419325242019918	0.5258199882501826	0.39859223614820877	0.17008902068322715	0.22646950411940228	0.14211303942228495	-0.5610727508943785	0.6089723533465635	-0.1274412766860789	-0.16933040205407154
0.04122959953278527	-0.26944198721592955	0.497687543081783	0.2800203258713198	1.0825622148808944	0.6191093082984604	0.08615249118293206	0.18733172874482565	0.8603741460668697	1.593302816029198	0.9207220427002148	1.004341596792537	-0.616876327703432	0.08051352826879804	-0.9767882684671577	-0.35477306772130845	-0.4450729703305228	0.10423160543290275	-0.008523354802605219	0.34781910265081883	1.0808290333100519	-0.12153597359879839	0.38692458161217064	-0.33345370170610944	0.6049731412400012	0.48285840441523975	-0.41857032393031535	1.038459541162133	0.29143711695797797	0.8241472630984035	-0.3702358245181041	-0.16744272093886106	0.3667522456998945	0.4578231152050617	0.11551430996594092	-0.3258192024262756	1.1848492625985676	-0.25849943665031694	0.40541813430270934	-0.5901149888052936	-0.6317485817926481	0.37571078562901533	0.7483490727837648	0.3051611839942799	0.5935252020302657	-0.37281932783093247	0.4188323459538053	0.8330176566924516	0.8440967411042838	0.6935087029889222
0.244489352281264	-0.5573778145740172	0.6178980406516101	0.7353940224825115	0.2158753888708054	0.15430872088779818	0.631402980388283	0.5086598639653489	0.6273053001385006	2.180734847352376	0.2379253704430386	0.7305233532216102	-0.8750576559261036	-0.656173219384755	-0.1849992786064308	-0.8056144213665564	-0.10733625639451905	0.09858592017890597	-0.1078434081749916	0.4797124826953594	0.6884770766294406	-0.17497062182635986	0.23658755777646873	0.12936020487857597	0.10372571693239119	-0.11070982478137838	-0.1933407488387504	0.28380726641055987	-0.05400911134251863	0.6628469616373134	-0.16362044352073166	-0.008703158100386452	0.7757571965637156	-0.04949750797401681	-0.0029375034255017408	-0.16658976145367843	1.1685321586677122	-0.294106468161524	0.2796513550327474	-0.6165972629810812	-0.6751543979567587	0.10398160643514283	0.3935906237951262	0.2285610866810886	0.8705227506761941	-0.7246389011181987	0.7566828753599742	0.9162663016311243	0.7183079431678806	0.8261015309678804
0.6345647901964802	-0.54046933072578	0.5077090057165403	0.6829207602663315	-0.4889717746144732	-0.13298269008884828	0.9468145856426234	0.7139797818566697	0.33597687925474673	1.650443124152789	-0.18365310507454835	0.38260635123631015	-0.37789537058078476	-1.1300009881628483	0.5915257093335933	-0.9414930211221648	0.00855539819632669	0.1229198312853701	0.12286894665701974	0.2346513332084102	0.29071207710137215	0.3349123667667383	0.1329017862812116	0.2907647200775236	-0.23481515764954816	-0.48406597680782487	0.6249175962514363	-0.07843980188615972	-0.2033537218893105	-0.0035329282316629135	0.2476419711989038	0.3033382513721203	0.822021317970535	-0.3216662984294951	-0.6468652666653132	0.003956496930391603	0.5928158070301981	0.10652959079730372	-0.07253307692650587	-0.1501060900950004	-0.4908791281820815	-0.0328118094392852	0.003880634927027307	0.03755695192773787	0.7385134047021437	-0.43103316598245794	0.9722634923493779	0.6914334487363287	-0.0939009218596944	0.7868499458841224
1.0221348041788143	-0.11600752776914713	0.5929530820895585	0.633325593728653	-0.894533116939125	-0.3403391616154849	0.719956639501204	0.8212675637926964	0.35448495794690055	0.18234078824168923	-0.26793144809907155	0.011480782703218667	0.26607805337712703	-0.8958852677649269	0.9068863991768773	-0.39076287918661057	0.5822709169529864	0.21627236692495824	0.3012648687934128	0.045917802628597	-0.21512859631789397	0.6452981640941671	-0.24591932489909554	0.42733345453039356	-0.49217053031805985	-0.9195501924684721	1.4007883484550705	-0.22889237328565717	-0.18946910637620717	-0.19881540613903947	0.4732560652244736	0.42820386751915324	0.9246115982617474	-0.37299411312162434	-0.8360161108248465	0.1020845859946203	-0.03501957487168183	0.5741605149587975	-0.24448048359057195	0.7604508812695843	0.19008525972826712	0.09496830514523086	0.08661147122178106	-0.01355573702985501	0.21983312299149796	0.37336349582442735	1.449718156325438	0.2095033216952753	-0.5133817364992245	1.1481845145025056
0.9305797425361007	0.6773561437833301	0.9388966991727205	0.9127677640939461	-1.1677300768289733	-0.6836642634128539	-0.012728606226753092	0.7094034395195522	0.5542824492083557	-1.1766166369976423	-0.3004673720712406	-0.25241006731362226	0.6915679588302756	-0.25589906718363375	0.5874285445624455	0.5953146223306359	1.4726513762499995	0.4069445345761951	0.041449731944292766	0.13020008749686582	-0.7405549497086048	0.1769608529109062	-0.7801754526608105	0.6518431264235761	-0.5010809691834437	-1.62184687333795	1.3336246743306672	-0.5473673914996777	-0.2458911688738804	0.6512309086222806	0.40367377720079745	0.35699528776625883	1.0717580270199976	-0.43259697709073247	0.05009128750319268	0.38699297988498593	-0.2738606627919482	0.5741931804832605	-0.12271524483509681	1.5505260732830428	1.049213871865201	0.44786337972654805	0.3574834067338705	0.17816206519372274	-0.25186885602858533	1.0491557835635716	1.772926882953608	-0.16767933523930253	-0.007373517520509626	1.6118532883457308
0.42754482318359127	1.510599213488817	1.2232300202385369	1.295204847095304	-1.203750725410189	-1.022576160892906	-0.6587845459679824	0.4222466104254187	0.5893493955046142	-1.2289756217556038	-0.4011036297816203	-0.1855781621292886	1.0919891142865155	0.15322475025226331	0.07017196673683912	1.385361271581309	1.875166359891979	0.6830859373410831	-0.4416225719927586	0.3800250260706098	-0.8917883894402441	-0.5677004701265272	-0.8993191351013432	0.9080233863590276	0.06675632832618897	-2.133471137101132	0.47181881877741155	-0.9202788522763794	-0.38247415015406794	2.022924050906972	0.36292177590149954	0.5570261201351814	0.9335236748225824	-0.38280678386298694	1.606510856315794	0.9862905084036555	-0.149892944771109	0.14819089477929182	0.16107986245755618	1.7513359569841984	1.4882191172275174	0.856520321189042	0.2517544729852086	0.4681342158310589	-0.19701719524459954	1.1610956268271444	1.2482264186720387	-0.09328837773739956	0.9136737956281672	1.375016438207906
0.25316567093939557	1.8707160628970674	1.186123078424126	1.3532440657441889	-0.6649344068435801	-0.9877504355976794	-0.5460362867899021	0.30937528604710407	0.4670091046628122	0.22602042337729375	-0.32404828399862795	0.26164534839617765	1.6620917990016086	0.15200816028925573	0.097416134219095	1.573192993153678	1.3582218506695372	0.986549754018184	-0.46504597467010633	0.6595132705386376	-0.4304196226480185	-0.5398190058632301	-0.264799631888979	1.130659300726708	1.135506687186588	-1.7357757341010864	-0.2638169123837135	-0.8509236429197694	-0.2725929601966539	2.791023732116318	0.7277105977067031	1.3559150337260955	0.49862865947515167	0.118181237642747	2.7143874929629006	1.5270750637612247	-0.007891527913654134	-0.09846102768455643	0.5374621599387159	1.4828859792485722	1.3199882077158291	1.1013457799416935	-0.1702451933212112	0.6836934330221407	0.45626884960426833	0.8978190927913351	-0.021133493118770774	0.42744044631795225	1.3765042302859571	0.2992415656104231
0.9284203158626696	1.4812347687998373	0.9703863409389722	1.0022362996393723	0.40716036234221015	-0.5034008343971617	0.36197333225384987	0.6901238244068453	0.5899043612479994	2.037285039282796	0.1827107780712406	0.7853386593970216	2.095045050775136	0.16930313923186152	0.9356696302807137	1.2228878076465604	0.44590883719751784	1.229497459566979	0.31442077404045626	1.007249915621532	0.3420797316933471	0.505807141803668	0.7103700310752187	1.2916526172955431	2.0082384423053625	-0.3923923026050946	-0.0853547644465578	-0.1894403462658393	0.3477359427771889	2.3620685028610247	1.4629886781024461	2.337467496936734	0.2553028100419736	0.9891212938349748	2.551066288069282	1.4670521188430787	-0.054093450100609605	0.26387094597048716	1.017956130414127	1.2242532297459046	0.9374069753119816	1.0463376194501526	-0.22654973867764644	0.8450703409948036	1.285326161777587	0.7268866507581845	-0.957409523055456	1.1045339882477623	1.1269765240153198	-0.6820099353705215
1.95539005873383	0.6192866977549281	0.9237279531996808	0.5648102711240301	1.3211972331091169	0.03237246658030885	1.3456146984100827	1.3986437644226823	1.15704805592947	2.694248800424233	0.9616718865181048	0.94640231453013	1.8866964340605512	0.6302493409792708	1.968687873862178	0.589440859079572	0.04151054618032941	1.340746853558455	1.345139251721055	1.4631673209187464	0.845380920853165	1.5475377851720062	1.191005019936504	1.3220863124214561	1.9346405739396326	0.9700701736710139	0.8121960691510873	0.5119198075904091	1.2145917255597292	1.1861980613809842	2.086292922401236	2.606478917681249	0.5728334352976101	1.5356068027796486	1.3340151003628413	0.7466264043557292	-0.13794397838690609	0.9689257420990546	1.4242236451271697	1.168020612041944	0.7627127773897826	0.7704254556261332	0.40545971217746574	1.0808631757781777	1.7182336194078704	0.7995232969304896	-0.6148857990395963	1.6888106706125492	0.7154277771031948	-0.5591339160794642
2.2412609107326738	-0.08802233113261491	1.1036195936156497	0.3617251377285368	1.3227554491113518	0.15698978372067618	1.5937322912119467	1.8255879184696175	1.7179805049684274	1.7340775182737544	1.52582879618837	0.5664990345168694	1.0110580884031812	1.4369239987827802	2.2299297588470655	-0.18830858259034794	0.4318282512627139	1.3189311191394555	1.5925151367943802	1.8302696980252176	0.808476290114863	1.3650964085984452	0.7391392106943083	1.118117654603757	0.8673414730901894	1.2865848510575675	1.5032155454403726	0.5152397262535382	1.5995627480933312	0.15449759524774773	2.0742144131264633	1.7292853191230493	1.1063994556579408	1.1287311217474094	0.09035101300777404	-0.09569835913297582	0.021251191082477732	1.366494306313259	1.3575650916478543	0.9849119306506443	0.7268098406254756	0.5390686955124206	1.0499602083738535	1.350986359628748	1.4515809116742104	0.8763895417818479	0.6900526793533502	2.0954595479600786	0.7933017823701884	0.5229598438303382
1.3596133982401621	-0.24124561164088443	1.1085150507142232	0.3888158400627952	0.422618030318983	-0.17983269351449366	0.9442643199506472	1.513682344196344	1.5497843152643773	0.09782360871277578	1.5436638251363535	-0.1630740230037635	0.025678388281249433	2.1565272911390294	1.3858462770187285	-1.029807307877487	1.051589105493357	1.2262545497910746	0.5568807806964243	1.8010709081892498	0.4422339291891383	-0.0837168382051742	-0.3042430454855923	0.685278201079501	-0.4787097885524681	0.4112824712544194	1.3247844484407416	-0.30531752638183085	0.9502321495780125	-0.33445082343915505	1.2919108513676887	0.27802211836968127	1.1164837220745438	-0.03008883389505766	-0.30403416579770287	-0.5145261056095565	0.47858732765869594	1.117769337628028	0.6252335913243148	0.2919736947138511	0.4468780359568998	0.560588154062929	0.701586173740451	1.3678876695939812	0.5902722065788392	0.7770816806454739	1.6217867385117926	2.230637516996044	1.3916876588834888	1.3406337487675817
0.12248701085275647	-0.01718905004137909	0.49999623860086706	0.42095504411480095	-0.5324526524407389	-0.6247297795941403	-0.064275067833608	0.6581701851436829	0.4824989154004111	-0.8877379589511727	1.1437661036430427	-0.9307594667253196	-0.5193398304426239	2.5139755268922546	0.09727259860544554	-1.7147696504926084	1.1849777850511054	1.0968180521541926	-1.1614985312244739	1.3452894831481277	0.060235946083975506	-1.57871035370574	-1.223581606340194	0.21533194370472264	-1.312554088340261	-0.7377524574994514	0.4761849558073447	-1.2932757834589201	-0.49615995023375065	-0.5767622275900853	0.09465368538676218	-0.6817448625289517	0.401387192820344	-1.042894577919755	0.1296088561329584	-0.4974710859407532	0.9889876494021808	0.4351694963811661	-0.39151457345741175	-0.7788647938293317	-0.19063197333405352	0.7447835721293136	-0.7296184582926685	0.8724812679913146	-0.4886276271731205	0.6501430007376806	1.2326876245757257	1.9034260409309354	1.9336444127057588	0.944975151981323
-0.3011285136678262	0.08320117449850568	-0.6176852407234111	0.30815106714581897	-0.6819252413876536	-0.8113054992869693	-0.782069236881095	-0.07860514963431152	-0.8225108673966044	-0.7327650332846437	0.702942440630129	-1.5231539206134506	-0.5654611540391867	2.469394955376587	-0.6558667386086406	-1.9696508355031759	0.6982156969548596	0.8561125041479198	-2.33904203664461	0.8222729567576927	-0.24719171081779345	-1.9177919052362966	-1.555773872281319	-0.05649280718303586	-1.3854506798919133	-1.0636621427572464	-0.3298250318060458	-1.6260001243371756	-1.772218944356524	-0.9355469656126727	-0.8913017925284478	-0.6047291488835652	-0.3446122602229647	-1.239268723289787	0.6383357663243988	-0.38403174155640357	1.255913222586102	-0.28672655486654597	-1.0029471242791321	-1.6305798208756748	-0.8517047753606136	0.7722378273677667	-2.155915535179521	-0.031032050112357053	-1.3265010571482565	0.678912675371597	-0.059012234956345395	1.0665510226939714	1.8512344559098888	-0.28971482267243565
0.29598963100913855	-0.20335095556412383	-1.5287630053200063	0.07713376337135773	0.0329646698136633	-0.6167272243265369	-0.9680357456400385	-0.23661936462410643	-1.507241720551736	0.045206488809415434	0.41826522127146604	-1.7566116887544616	-0.3523812006011237	1.9293010813132507	-0.5320279055119331	-1.7784177308753113	0.02566460872347588	0.3896797231833065	-2.1586917990198717	0.5929616465334236	-0.453950101085758	-1.0848313266945022	-1.2720160377548764	-0.05845740486437195	-0.9240719800972214	-0.2525707832889538	-0.6183577141569876	-1.0339796195090178	-1.9282390221563919	-1.258087647812568	-1.1043303024966666	0.12152195083930845	-0.2871050050764274	-0.7988633888217089	0.5778486056751283	-0.273162340369519	1.199643387778604	-0.8501651843025438	-0.8901361614774908	-1.7977861231700378	-1.1870195393731136	0.47253209092146303	-2.4206257098053614	-0.8763338093864753	-1.529114948389587	0.7006367202374132	-0.9913084297108037	0.06334872224319081	1.1130326225908789	-1.1214238383368351
0.9854014118031755	-0.640926355423601	-1.4991808448078074	-0.18952179930899563	0.916683272453822	-0.08144874078391665	-0.7650488811655484	0.04779921704119545	-1.3321967097383423	0.734669864056555	0.18497253573381886	-1.3753447072897411	0.03910342387838114	0.7640575343342441	-0.025667899758185692	-1.4379149614376394	-0.38062397813179477	-0.2599091496112779	-0.8114336588280586	0.5826841991558165	-0.31783085319608495	-0.06156225661070256	-0.5353769953519215	0.10465408875000062	-0.17431470696435541	1.0891715380203424	-0.45226472520346256	0.060171320508440845	-0.8170379934102946	-1.0550556524246522	-0.3528508013357968	0.7246115400188502	0.5443942625777481	-0.37012917553105606	0.03743504900086402	0.12997973210962135	0.981888346046863	-1.1940711505076504	-0.38185642147641485	-1.357349936951983	-1.228462337127218	0.09940574358123315	-1.4717254313531845	-1.193824190130174	-0.939677761374498	0.3760102976382918	-0.8010770762615655	-0.573036117036553	0.21404060587028537	-0.8015237090165823
0.8616602170805557	-0.7756137422726371	-0.471568074599967	-0.4470607772910236	1.2764260201275686	0.7195225128234864	-0.37072596159386745	0.31991466901746435	-0.7548151877633714	1.1100852819629123	-0.12798294128612234	-0.26199753043592516	0.6866608526502653	-0.7221713591095867	0.21185520186211682	-1.1877782085241815	-0.4135152996791627	-0.7968513188034888	0.7821988903988208	0.3660339057704439	0.4357669835428724	0.34605057233797687	0.4727962882470896	0.31547801445088774	0.7558365039269695	2.0786930269279216	-0.11642186839908454	0.9837456484845459	0.7797545713453323	-0.16713581957197213	1.0009488070008783	0.8320839446193126	1.2298322303233136	-0.2336833451632588	-0.3586289034680461	1.001860759029344	0.8157415280854108	-1.1611824345328594	0.01828628876877497	-0.7142908870978782	-1.1937293041097132	0.11665265460454742	-0.24225171206699514	-0.8646455760473328	0.18371833211009392	-0.25755658125087927	0.133419881721399	-0.641956871178555	-0.2410709819687525	0.23819110516963315
0.09537205309600515	-0.41287207159805567	0.827988052191256	-0.6577757112581728	1.0054390312475936	1.6042240043892098	0.09487596191728595	0.3424838220455849	-0.28610565110413094	1.2885744476813175	-0.41681043070286694	1.2130195493955847	1.4118556834954261	-1.6370611365208914	0.05443005426722825	-0.8794331373327848	-0.22098873930595245	-0.8690827189123048	1.7265311317872396	-0.2998339912810017	1.5997304570673665	0.265987763767061	1.4697899225355133	0.5127399256909337	1.6397989976211926	2.2417591644921124	0.2586103616333247	1.3250905655301024	1.7796580842805139	0.9253335127736854	2.129565135547239	0.6299472973799212	0.9630681254396216	-0.07353036514589532	-0.19439467359456428	1.9316657971745144	0.7729792244412002	-0.5800512883997069	0.23416948328062462	-0.1340381215115533	-1.028344329694469	0.6479896426613783	0.49040313976221556	-0.15193374688478642	1.2118960410693511	-0.6560058249665828	0.8987705123076009	-0.4787052719920839	0.029416655500696793	1.0160407036285817
-0.38375486011091864	0.20596099508100055	1.474769249837476	-0.7840986077397177	0.4576623606774169	2.1956530151726	0.452086981976957	0.23463290789621818	0.019297836816226765	1.2411549475996138	-0.45651297172425304	2.258480870419359	1.6770969980791566	-1.243389547948376	-0.162970476906536	-0.17903544245282454	-0.01195788937481645	-0.4278574650479932	1.6925066885262514	-1.149268947829102	2.404415156523316	0.35361813701260353	2.047819006717971	0.5600417887491614	2.0093878073331997	1.6833065719297131	0.6640797354827822	1.109845116741241	1.6219254721941607	1.511879051050524	2.2003400748877064	0.3884154422419465	-0.09636222644100854	0.4196612263489373	0.2723799761417786	2.183076128075266	0.7410460962124182	0.39722643397693297	0.5600885966344451	0.36404941524522416	-0.42288626598823514	1.206214836513998	0.7983412944232033	0.5433853108451563	1.5408359697626486	-0.37704356277501044	1.00265055405086	-0.5309225672862441	0.7965242639395319	1.036454646428091
-0.10594150739560611	0.6499468149793305	1.060507606435748	-0.8720016722748382	-0.04689591336494033	2.120083701805714	0.4226013825366598	0.1433798652809812	0.3681923604408203	0.770517105820911	-0.23726244735341592	2.287330735944256	1.1023179922655366	0.0811441553222179	-0.21360085446292984	0.8987381401385122	-0.032636980924863064	0.13607756938641694	0.9497682653022821	-1.6883359150695159	2.1863918812329755	0.8679386387719111	1.942835655263786	0.18336258779033238	1.5223929476271871	0.8131099540559137	0.9385683850846713	0.6475564113711239	0.6056386575416782	1.2894902477699874	0.9901185143637133	0.07113356414154016	-1.080326045995845	0.9681675520955142	0.40002940313256624	1.42615987478052	0.5307206830048914	1.2347029613546476	1.0536216325154493	0.7278552848897364	0.6367428021585663	1.0937729669220746	1.108906833131167	0.9256882818862027	1.0675391601071516	0.29255857657742035	0.6087669535829703	-0.8134043166064422	1.4475894533479114	0.5496296782518391
0.3782489423932706	0.673154503713258	-0.08386842205450763	-1.0477863650710777	-0.4383790827967585	1.3763584564211224	-0.10595006823087885	-0.018655809849544135	0.7192703700975844	-0.051894729412608066	-0.06261298652229205	1.4790516317203406	-0.02404806921489634	0.9604251186032344	-0.24961457291345057	1.8299435307648733	-0.5205407226717519	0.2949549474172569	0.06434314556829808	-1.711833488442841	1.103901707695115	1.3580869016929047	1.3113799503596861	-0.7610746512681056	0.42016197376040815	0.015648501946715455	0.7384952390818037	0.27236165079355645	-0.4658963099450021	0.5470065942211927	-0.8555979238833524	-0.5013314831547134	-1.380759160707986	0.9499881664591587	-0.13631659949326	0.06917694625294188	0.044985145693907984	1.4450408625666034	1.2636046512148895	0.7418547684937908	1.561576063986673	0.12133125153570813	1.3805269111604055	0.8852407057480033	0.26421522505746226	0.560805020567661	0.06308811192130276	-0.9451673105924758	1.3816675982513564	-0.00879569073975697
0.2579834359753168	0.37851724092965955	-1.2467645935720109	-1.3160622268383184	-0.7048975522193327	0.41789780044958574	-0.8140412500191645	-0.3973951637834696	0.7148753592787048	-0.7290656112785416	-0.23459437595614505	0.5911094448237563	-0.9623048984939248	0.3752771484674605	-0.4858797353574895	2.0694251361957843	-1.4288587779942126	-0.13205487041995886	-0.4572060551606435	-1.4203782702835837	-0.0003620765674627275	1.2425100090264405	0.6016106942895223	-1.9138528931784136	-0.5692344488835488	-0.5041773057207566	-0.11424642897125271	0.14966596298202364	-0.9530149474381681	-0.19484442676873076	-2.248537972237474	-1.2434802516803578	-1.161024314028177	0.18454061436298805	-0.9887019630460829	-1.1652822746812654	-0.6080665412193753	1.045698324672085	0.7523934753144723	0.31669020105344936	1.6467056250110175	-1.1335347095913169	1.1457731669564248	0.475557018059589	-0.27460223291655944	0.0291294104646192	-0.4782984061734021	-0.7247283875883711	0.4655046065403263	-0.49827508485731425
-0.4913386533227934	0.08756092867492045	-1.8539734684289055	-1.402372482957875	-0.7247891780474865	-0.2287600902480165	-1.1064756757599676	-0.8732405087967938	0.15563988851841673	-0.8176908284464839	-0.6778480348338567	0.17363327153018826	-1.259927598539327	-1.1934955023898024	-0.8269310420460207	1.6180209898741111	-2.2153007740817205	-0.8099612086441583	-0.42685576706561007	-1.0726170688705126	-0.48887405324503136	0.5219802504498738	0.11613326529955234	-2.4853724946629465	-0.878932990346325	-0.722897286676642	-1.3024586961579898	0.21881762231755947	-0.7826045817453846	-0.6136210593840793	-2.479799693433956	-1.7500565118607003	-0.9269084311179968	-0.7320834939389853	-1.4817407029409064	-1.8557202224051748	-1.161921602159584	0.4831238146162949	-0.23410042281449644	-0.22238456852204158	0.8468880238873123	-1.855193356515744	0.32024177037255497	-0.11968669551546361	-0.3598582808326721	-0.8272345098328221	-0.9240594355161876	-0.46777177291972233	-0.8142230499052316	-0.9399791862977673
-1.126690203564425	0.06531512385841355	-1.724959358274029	-0.9672217873330088	-0.43476666488155014	-0.4065293277490932	-0.6415493921925262	-1.1101887813721278	-0.6359528168271656	-0.4664971883068439	-0.9709669802677339	0.07875489393308514	-1.1144790363739823	-2.2373695597743386	-0.9854227699666465	0.9631251627140298	-2.1651226514741224	-1.2208771408594652	-0.04887919456314146	-0.7219045985059419	-0.5222184785299302	-0.19377186694520332	-0.19934964473054767	-1.9222702549318558	-0.5989251449964778	-0.7337065615831315	-2.1379431685731265	0.28812725012440327	-0.3214883957277742	-0.693511467863522	-1.719072016653194	-1.6896486885087925	-0.838863752904986	-0.9977293892273361	-1.276330780597311	-2.004217952728658	-1.3989765924344175	0.12744677598787307	-0.8902033454237074	-0.37227411405208505	-0.13784895848518752	-1.7632524791317394	-0.43671250390288996	-0.6501112476234969	-0.26305736057855006	-1.223427716126052	-1.0622405479419015	-0.6214651312033324	-1.7211384986226175	-1.1944354117296092
-1.1487495736727018	0.30464800666809194	-1.0185126771831738	-0.06317340214916371	-0.07783031975416115	-0.33802482199302397	0.29913129122292126	-0.9737478917884438	-1.0794032392220922	-0.27895742720669897	-0.798696274734151	-0.18532263318757575	-0.9704105763109124	-1.8521325131877218	-0.8979208293905606	0.48203387813439763	-1.1099221395634635	-1.1512899451514575	0.269580647042161	-0.39662276420650167	-0.6681276878060932	-0.32764277966467836	-0.5017579437605937	-0.5467591656206287	-0.28201763226002924	-0.6547121779042864	-2.097524894732174	0.21731408907637073	0.056553848736397745	-0.5824306086406811	-0.7527771704874392	-1.1595468251995695	-0.6300920219758742	-0.44315288601376784	-0.6702362063662836	-1.7259065826393913	-1.347821959164909	-0.037184113356775544	-0.7258657754621274	-0.033336613876351076	-0.6261119655787132	-1.2957526299664985	-0.4220132630547992	-0.9297902508518265	-0.2987044447429999	-0.9860573279023334	-0.7655898328088062	-1.1406841890797783	-1.8916201350261848	-1.051515844604704
-0.9456975621831992	0.5161194899284488	-0.07580922123147797	0.7350001066721437	-0.08007838440422478	-0.2552735932438827	1.014622170451512	-0.7551462567787367	-0.9314284461409064	-0.6246161970556843	-0.33546161501997024	-0.7426209865941656	-0.9622498770872345	-0.6554695564658055	-0.8089250186563474	0.09058741628674241	0.25430412166856303	-0.8374216758947021	0.2859958368920514	-0.36726771293648014	-1.081746806387977	0.07988877135114071	-0.7331866844557956	0.6087270379154995	-0.3350614105849102	-0.5539652473924175	-1.2796379449891349	0.02984617235180543	0.2667570774736207	-0.4649398589639356	-0.26314049442779464	-0.5804284632561767	-0.1091002418950692	0.30732459464348294	-0.26301833360579413	-1.08837702869565	-1.2486448707906217	-0.20728866529651654	-0.13658585768771772	0.3098050137121582	-0.6446286214893497	-1.0282165102001357	0.2265275476158315	-0.951686961818695	-0.4743220347252712	-0.6814075392420557	-0.30418653098212095	-1.4705637913436695	-1.605311925019213	-0.598308956731282
-1.2204567313371144	0.355392212700065	0.7036948373957472	0.8308191450002411	-0.5785435536716698	-0.16292556833114535	0.9837414166412004	-0.8426827630955505	-0.5047838735093607	-1.2413152429241334	-0.10957442953060971	-1.1918500299515882	-0.9366088541726095	0.03789786687960644	-0.8747428916784817	-0.4243928978220439	0.9560125148612794	-0.6698562665121618	0.14719933539516933	-0.9455965196876265	-1.3309520709919724	0.43192531851292093	-0.7183127862329749	0.7441959275201864	-0.6954640604231757	-0.44718907321777823	-0.34144099053775484	-0.15415017331181258	0.4365301888642548	-0.5125936250957005	-0.3550825802807704	-0.2766963579471595	0.4908898591033259	0.5020251265259427	-0.35884486971196927	-0.29993477738527885	-1.2801869632082972	-0.41354660719918823	0.07129263031648636	0.13334807622738232	-0.7069717797478463	-1.0238520147813066	0.6657490785672607	-0.8543751740450277	-0.609885022321501	-0.8210703150569021	-0.1790394561743341	-1.207138582266547	-1.4128339309603657	-0.2432972844389902
-1.9700081906870472	-0.25474220173153017	0.9861788710787696	0.26121260564894866	-1.1512430867803352	-0.01177894584414951	0.28795397098602543	-1.2140791390555672	-0.2874371924555955	-1.5877218375531805	-0.4562089033792728	-1.1766365752863315	-0.8930124170823444	-0.2813341537273229	-0.854568939974479	-0.8912804887373694	0.7000651204813368	-0.8205184242936613	0.20091312566866953	-1.9365263433558122	-1.0602685156597622	0.17310985711722024	-0.5275270675316586	0.06844644202008766	-1.0534615085791326	-0.3502362008433772	0.047237370453124754	-0.2741700079739801	0.6180295772566098	-0.7982713021009851	-0.6883478113701456	-0.22415821795466903	0.7433952319108004	-0.0034679191748589575	-0.704787373413003	0.20159052313002274	-1.3394217404541497	-0.5356817676955918	-0.3628509743787187	-0.4671536964351132	-1.0194975666087271	-0.8689365001479182	0.3876057699895823	-0.7618098465743719	-0.6924225481319913	-1.2014229144912978	-0.5419679504797662	-0.5999631879268699	-1.5346507482053326	-0.26084721102429365
-2.387896284944419	-0.9882067796596488	0.651137648190759	-0.28029721108634953	-1.162192924950846	0.04234093581919378	-0.5040390239708529	-1.4085279124068335	-0.44849706967420083	-1.4516075607485222	-1.133325153748308	-0.9033163395112107	-1.0758784357885098	-0.9272331006114847	-0.3845459518668333	-0.8309151159837858	0.12046316155536946	-1.1586622722578697	0.5503668879619984	-2.510625615888056	-0.566703794902073	-0.6773805197624294	-0.5151189511954073	-0.4459907787990094	-1.2191649588561435	-0.2929413465528292	-0.2397565209814129	-0.3738264534992135	0.6461953970005229	-1.1918497579507314	-0.9133545426326449	-0.1925389567076427	0.48236787134770437	-0.6902652062061059	-0.7866409113440272	0.11176973326952556	-1.160889162610385	-0.6008912746191803	-0.8966439664646203	-0.8384868602293547	-1.1799396125088453	-0.314730792758933	-0.16816399720990075	-0.6792698730679444	-0.9255337537251536	-1.2285105435675512	-0.9513777905777199	-0.23609615682727148	-1.7092792918825446	-0.4548835207483245
-1.8614080598064788	-1.346287099324388	-0.13538378625987238	-0.16857595123590047	-0.43021488119883483	-0.2522640657047902	-0.8254117336097937	-1.0562134299640102	-0.7665645180143511	-1.062400423006156	-1.5267307262932845	-0.8931580257574812	-1.5096184023446986	-1.0408632315354565	0.4708481637610033	-0.0972761031314237	0.028105898302303447	-1.4358592634154694	0.8559225382104556	-1.8987076983716296	-0.47762363196325	-1.5356387138309702	-0.8663747610418181	-0.09570726622467003	-1.1872962015530695	-0.26589679786488873	-0.7043135166700716	-0.4859122189713147	0.31048129878910985	-1.4167326305765986	-0.8985512090331993	-0.050049619503852	-0.08186924948193375	-0.9460835261357073	-0.3502969800858657	-0.3095381405203092	-0.6754526495421651	-0.8459456993199925	-0.9212872104498087	-0.5255439690520657	-0.7557007866033606	0.2910268652178255	-0.22870167431479219	-0.5594330671693043	-1.3669584301924365	-0.75705730683978	-0.8745334296254792	-0.30370033542195435	-1.6197146211559446	-0.4305299474096427
-0.7929909856982312	-1.0920271967654305	-1.0126521305145226	0.47484785104568333	0.5068803458962352	-0.8504709907050804	-0.5211244587869418	-0.3274255250602654	-0.942031972664411	-0.6811410996295133	-1.252901045104744	-1.2639555185264368	-1.690749613627747	-0.5987736725334498	1.1387149460437096	0.7672670421673801	0.5215906937130254	-1.4622734671256419	0.6663632576529297	-0.2603153936968364	-0.9227292069103387	-1.7637968832893258	-1.2380286195180579	0.8405348949359452	-0.9632354530952354	-0.20308228826570424	-0.695307024494577	-0.5411970148954776	-0.353524790842997	-1.2955243197584063	-0.6347473519409588	0.11879648135185779	-0.6200789761224691	-0.6021068552142316	0.3680300335202336	-0.40334545955757845	-0.17307149262032398	-1.365105169978485	-0.5242796171567874	0.1856807863503974	0.05322390701267624	0.3504284180844366	0.27605629213507	-0.42461198332874295	-1.6564540352068515	-0.29475789256824086	-0.35176739760600034	-0.3872962498582056	-1.3155864038420377	-0.12661644029122238
-0.16703917226487588	-0.4726865238012029	-1.6128762424685934	0.9488905597849472	0.8734014610658802	-1.2880938355007285	0.11940587145678838	0.25017234438037733	-0.854925820409355	-0.31317504334896784	-0.5385811560627415	-1.4818292631584016	-1.0571258555309815	-0.2001627952103014	1.115069918339993	1.0204505433747064	0.977505708491995	-1.1398588573565078	-0.054555921786662416	1.3124402518396672	-1.2948144044678156	-1.216885321409738	-1.07333921018382	1.4576578501113946	-0.5152965688981284	-0.07887978989569154	-0.02002294112494432	-0.46094232581776223	-0.9967661863367715	-0.9197676351083194	-0.12771500797593272	0.1527661831665553	-0.9160847353825442	0.038538904759675106	0.8942227066136367	0.16071081295903783	-0.016575195649379135	-1.8199700455764003	-0.3055237416812598	0.6013013091651627	0.5753800196648912	-0.24817406082034543	0.6181726697246942	-0.35889963423455135	-1.2948618686794842	-0.29833545923567106	0.05026512308865359	-0.05453940651591294	-1.0836839637278397	0.12193291743092322
-0.3736085797160529	0.0107041071939783	-1.6957269956293186	0.8024830086809506	0.41336706011843993	-1.1067016471161126	0.6548504835083745	0.3682051060805146	-0.546064618429266	0.08610171038937334	0.019847733498595935	-0.960976991324415	0.22858685173486276	-0.13751849397561747	0.5215563779303688	0.5278107078042783	0.8669326615753936	-0.4706735700323431	-0.821626727411965	1.7967296592170898	-0.9617396497793624	-0.35519867123192467	-0.30943383157035403	1.211095399559109	0.06305867194301995	-0.006366064492258451	0.8621747613759922	-0.31883409139054225	-1.2275856402825747	-0.5114385832644098	0.49967587593618945	0.0047633868529964735	-0.8685253769049311	0.5552693794767889	0.9646240165507851	0.9316502522814952	-0.2053233243559779	-1.7038546428648962	-0.5267999229713545	0.4087331810885481	0.46032832576125354	-0.9041237465326458	0.24113356617430837	-0.3797114292160928	-0.2410909424011313	-0.536645525448075	-0.024676119386824857	0.5387725004140549	-0.9731014324669138	0.08520994714329178
-0.7536783794585306	0.059096231539105336	-1.197684726007815	0.34893589996661856	-0.3629162187499358	-0.39023240154733063	0.8364908235637577	0.19731934673845933	-0.10839249628807056	0.3119979162393936	0.06504279403832196	0.18250346825008454	1.2322547260911239	-0.10617921001646044	-0.052900297821998225	-0.1018722074801268	0.3795233512356951	0.37013947973922784	-1.1032073199696952	1.205179476485686	-0.0641253142778261	0.16489043710762213	0.41374251991060085	0.44085088716978715	0.4819266940514358	-0.1487226748047564	1.2648609383820746	-0.3134336780769253	-0.9609550047866182	-0.1401385313926288	0.8976135108602472	-0.21201162828620718	-0.45805953659075527	0.7245724760310774	0.7246314116171624	1.1150639463340841	-0.3330449535352139	-0.9349696174556272	-0.7417155538287884	-0.04252143910394909	0.06832527161426119	-0.9163553683097253	-0.48311071419437984	-0.38861339637535003	0.8848006806017561	-0.4184489013355482	-0.24553912150137255	0.8145651970303313	-0.6658299312553838	0.0035970115370758025
-0.4302126554717549	-0.20809735387668352	-0.27795703247648795	0.2650861593830527	-0.6907142697749946	0.2431110305753422	0.744414914537859	0.06364822353952797	0.3105757214345921	0.06370285247425402	-0.18353438184507465	1.1456789730503296	1.1666385611194807	0.15008385127656473	-0.22994073991521893	-0.24044977436718235	0.14202961957369253	1.0350405702275478	-0.8505980393822307	0.46395190365269406	0.6038385291365927	0.052917355555582274	0.40333259050658066	-0.07410786714077597	0.4789320605361056	-0.4772118561846295	0.9378808843280201	-0.5197589368256622	-0.47734438454887407	0.3147069150653648	0.69249834173133	-0.3268124755743079	0.15821905427014918	0.5743797943445444	0.520559905442752	0.4512377115878015	-0.0503566994916527	-0.04195467132967302	-0.3999910310393988	-0.25094011371619723	-0.03661490183543017	-0.2589061767344749	-0.704251728684712	-0.29884950190275933	1.31860380750909	0.1413132256687059	-0.022081749524430552	0.48681203063473655	0.07183213056874051	0.28340177767232594
0.61381626954422	-0.4575388584699554	0.6521324171903421	0.7721717722274646	-0.2697353637367808	0.24977600741023515	0.6325806963016846	0.03116627713753205	0.4978431437073152	-0.5875655455534871	-0.20888468522291512	1.2420960052545038	0.257449259984498	0.3314130687082538	-0.1909203068852793	0.06365514254836425	0.4516542486533864	1.2268789629559276	-0.4727948478718018	0.3783564083851663	0.500364655428144	-0.40600796398519146	-0.29221398411588057	0.05233048313067608	0.10842203632881518	-0.6742616242118891	0.32590500372039033	-0.7163611652004684	-0.11829778415922815	0.8838572081059134	-0.08460475697181942	-0.24304211024263742	0.6160750796511575	0.27240620805359855	0.5443148271437992	-0.48706029080631047	0.4924555635420094	0.3632625169198652	0.38369005760252933	-0.1452299015502822	0.20530060637478426	0.38621835878711935	-0.16189011984000312	-0.16679617508973046	0.883838797425951	0.5221101585960273	0.7011931388042044	-0.09622903693707946	0.9418627142344298	0.9116739039922056
1.5302467420322623	-0.48394992804743314	1.080157760405302	1.3728023667245466	0.5389975635352265	-0.28226206620721134	0.631624091571442	-0.05445280154078512	0.3345352455199664	-1.0847444952182435	0.2242362170421969	0.5886484653957085	-0.48455483728060994	0.0276342019017626	-0.288651219561441	0.2613870510071295	0.9730539385203789	0.984219137445387	-0.3054819985813027	0.8701350139988211	-0.06534688336202049	-0.6673915973263305	-0.9033683910244258	0.5160362568212511	-0.2744238937524225	-0.3882199517661207	0.14097627187137643	-0.5550024464230013	0.058206625829375164	1.309773813629531	-0.8464220640713193	0.002642434758945733	0.5979794334351743	0.011042556857841099	0.703520235601871	-0.9181587794075484	0.7794439180853946	0.2482681510665749	0.929745575159557	-0.004420193491292631	0.3766568093708503	0.4006922239428971	0.5108950452441265	-0.11198254566461514	0.15169024905095682	0.20614371515213736	1.3256310688260404	-0.38829942973719367	1.3277796539793267	1.3924836765110942
1.6314725326696295	-0.3150455054078066	0.7671420744145669	1.4210683887587705	1.1591513191097709	-0.7352752200527094	0.5991975594374378	-0.18653914855208675	0.0021192414597371255	-0.8916477434468061	0.8234440331576122	-0.07029773380874466	-0.33427510478589895	-0.5358707063656134	-0.4765620391716653	0.07652291645682054	1.1862574611716195	0.6732774206368904	-0.23314336776200076	1.2684436578459342	-0.3367865783623794	-0.43578231231915115	-0.7795009137366536	0.7730999132289746	-0.3425216047824301	0.371906040833908	0.6493098932028506	0.06130654328736967	0.28257347848709063	1.2770535778642347	-0.8888631660232342	0.2815383150501488	0.16930628503266273	-0.06541751334927239	0.8038033957008635	-0.6494454786062753	0.5224058820748007	0.1708032437885332	0.8396027278120497	0.07108046690696654	0.26040867350977426	-0.07418921667368153	0.6093254829105372	-0.10103805441467666	-0.14016995819621797	-0.4532979735333654	1.3214918940311058	-0.25902703230559804	0.9859997958115122	1.3218816453067892
1.148431730927475	-0.057499054992168105	0.036577686496882825	0.8221287254312658	1.329707787981512	-0.5893526236993962	0.3005715367138631	-0.0880888476252972	-0.09066688110578637	-0.06529688184767872	1.1111126347261877	-0.14820851289891285	0.47098773534958044	-0.6319141856708174	-0.33858647529471375	-0.14780459791710718	0.9508797629213911	0.6139746811233813	0.07243132659639177	1.1675532777885542	0.010932751714040385	0.13865842972386308	-0.06944173329355165	0.6201036666165203	-0.07293523468932775	1.1487540186606853	1.3872348997582105	0.8092739429946497	0.7275417316920036	0.8365384345923413	-0.06910935238011429	0.4765989560544531	-0.2457598127961793	0.09151853418105506	0.7817803190984131	-0.1555956063615264	0.015556807872970408	0.610468623165452	0.4652976257924227	0.3206145184304485	0.1941793754935529	-0.319713063745644	0.20314895714703865	0.0884983963814851	0.21771308251308336	-0.5773485472543656	0.8542164459546213	-0.019163648013291637	0.3578858537838921	0.855384592851621
0.8275599180037474	0.23277993807861433	-0.4248770514658223	0.07512578031256324	1.1666132693042346	0.10711696189160407	-0.2348020066852076	0.4118954107590472	0.3002969580469306	0.7893010114644621	0.9535140152871994	0.2734684438613262	1.1418895850397701	0.009272664321432426	0.3047457813464787	0.03514272752941085	0.5263545885979656	0.7423578895694399	0.6093855647087792	0.7914922060541362	0.5638170367971711	0.7196834595561247	0.5260059720023644	0.27478149825416065	0.29898023109035404	1.4074879251303427	1.607705384769712	1.1961206317710136	1.2044546762029125	0.4461119912692879	0.9944275440301342	0.5618608101563451	-0.2949916191142044	0.4271964090759155	0.711352472343901	0.04192205913254661	-0.19042598696146854	1.4009091958419757	0.38022162186622804	0.8638765152199539	0.5821484300060421	0.11698498077197139	-0.06988159746364091	0.595626400802338	0.7972176608805484	0.14832258517194633	0.5060682840021807	0.07444153749863974	0.06809243174083371	0.46237860841054573
0.9595449023806865	0.49746349184761984	-0.19785602825783458	-0.29710004044909655	0.8234296677202633	0.8653416982843053	-0.5896546327226676	1.0267807910910227	0.9519629826962976	1.119247740799977	0.6770175235522173	0.6846691758296389	1.2119634396376078	0.7385469568299001	1.0251583359263814	0.5133709909958969	0.1675295502805606	0.7325905544143438	0.9102624460720278	0.5478927983289984	0.7250430347289153	1.146433433105551	0.5733385771189254	0.012376007316355615	0.5250923125439246	1.003633449448793	1.0169101450273546	0.9822395726769563	1.2761677306097927	0.4853551674819162	1.4773512997072618	0.5801803658772092	-0.030937647991420496	0.8295309363819388	0.6215992268378725	-0.10446516923293934	0.08020558194721	1.9088660491826999	0.5748256798137532	1.3129225019389932	1.2305157300531782	0.9005591266390406	0.09014978290684685	1.1955779104619697	1.032264637573246	1.0336000953959037	0.48885483835493104	0.1079053983703658	0.20944486176917362	0.32191305078354643
1.093527207210561	0.6053754452155418	0.43228777541234514	-0.2218644741569291	0.279807602681859	1.2500274537929272	-0.3057700407897339	1.2375046563671224	1.3464042571738624	0.8798151436541528	0.6578857640199611	0.7462711855424711	0.8448922716412882	0.7772749153896876	1.188622767811454	0.7186937580074183	-0.09601037885512123	0.451308910071169	0.5391523519811167	0.4773742817343838	0.40296453219834133	1.474404647909643	0.30961417103751193	-0.11150835687866387	0.5109336013174747	0.27422848647875786	0.06430383393230471	0.3610079884290147	0.710641218711051	0.8081186606789879	1.124943240264328	0.5472612077679874	0.26518958784550545	1.1767623185139189	0.4115482045998896	-0.27392812118750554	0.44533738691421904	1.7203929906050806	0.48994085409005766	1.1278619877535703	1.4656026659328008	1.2989549049573434	0.2946977447346701	1.4136020006232668	0.7442445412495013	1.1979137439500944	0.41550419450989473	0.25099211502450175	0.3186833614679623	0.18212046437625581
0.7444628872674987	0.4610783343668834	0.7703496781426673	0.00694839680452858	-0.4587754433026553	1.1954037550212442	0.577482260402356	0.8934796730631616	1.1679031033983698	0.4169285511036309	0.8836613634362188	0.5597728937224634	0.42165207149455924	0.2770488320636129	0.6745756771542301	0.38122108661092813	-0.27514255440646346	0.16603993478230294	-0.34394193559895747	0.3198320082832636	0.03920075723671399	1.7067592024506613	0.23312657548989596	-0.1668643353734199	0.3271927835906617	-0.29683496156218003	-0.4891125337642165	-0.23087745664646842	-0.20111184278847075	0.9211256434374925	0.44546328174241867	0.4160469886227949	0.4999838130960629	1.3359994543373745	0.008318591313368567	-0.21009654649970408	0.4434162809874721	1.041498989854058	-0.1242078182376151	0.35677956726193455	0.9602517247590681	1.0070957417324176	0.11306630248346605	0.997738003826653	0.20409032540077052	0.625234780726758	-0.06443495133684506	0.42290838502378086	0.07488811949201267	-0.15916901039846235
0.12161439318240914	0.1815839567589783	0.4829651593891695	0.11508332315785041	-1.0770810025063426	0.9102790593195682	1.385441788357377	0.43282964057478435	0.5858786172226437	0.07928065356976174	1.0056452979022321	0.4094240324878086	0.12819294524432392	0.1771200614290395	0.022866630612422584	-0.07224065877285081	-0.23204331401214492	0.20823477251346487	-1.043664339132631	0.013072222717122356	0.041029399531789135	1.6262981278356203	0.4783026699114389	-0.13399787567754537	0.170717000436955	-0.4526683445724384	-0.2759127760618851	-0.43917799016568276	-0.8347952718722353	0.6031392589908554	0.1310607930077983	0.17683796803527968	0.8200498589868834	1.161682454175021	-0.43673692167682127	0.0888791830186532	0.08645668544304255	0.418368924112423	-0.6974124108005443	-0.2535249162979082	0.20321894980797423	0.4371310375759347	-0.233900473251938	0.23892722322608143	-0.19821821962990735	0.1257636628761704	-0.6425880095002356	0.42487257831387837	-0.19885232912778208	-0.4704773733725859
-0.07839834622890272	0.05602733729981906	-0.018612459403759326	0.033848773134543673	-1.081488441521267	0.599944601747513	1.3379919625201062	0.39213798804833344	0.04119358795576063	0.05823942017427303	0.8030472727219329	0.3817124512452856	0.01829023348964828	0.944597284171098	-0.18581961937829325	-0.049050845821843124	0.14696063238297344	0.5049794799688376	-0.998337053756948	-0.13258679518148314	0.34061734928231713	1.0061404563408027	0.7296530065754554	0.07544565459227988	0.2905833151450468	-0.24476241114000696	0.3812562412023146	-0.18248536500660173	-0.7803973617140408	0.1843015358962046	0.3463351678470984	-0.032237625282663246	1.2205269022112253	0.5873018674828572	-0.6175842928704879	0.5019089887920317	-0.170049854235852	0.175100772767565	-0.46405613690726333	-0.08124703565651127	-0.048344923623299826	0.17527064181225044	-0.15051443251204602	-0.2669534946731604	-0.26808000826431083	0.2855139091577734	-0.633359144217521	0.32892833100845126	0.0776354701528954	-0.3820262914906505
0.4582745645732433	0.2605255767062518	-0.06067021185511397	-0.20738168244435354	-0.321306349200173	0.3232885269128331	0.30418701272281223	0.7776010744913847	-0.17510979824968134	0.45595112804992605	0.47330575459522045	0.3098359084192009	0.20097260494527514	1.8501661260647282	0.036764637813808086	0.4013915905071413	0.6494062570767656	0.6149920080482808	-0.33482632203882573	0.1502231761109562	0.5425941293029167	-0.02477333769799594	0.6711720474030434	0.39772126879732306	0.7940045713739204	0.11683903726932066	0.8136165816157355	0.34924366221656145	-0.21258497187524789	0.1110519746257873	0.646023323111464	-0.004713148238436909	1.3194210988769908	-0.22729570553682438	-0.39360793916543724	0.8926813860155944	0.03187732199832278	0.2003365146466728	0.4936357346113831	0.554123554994351	0.3173166195573114	0.300407809982346	0.4225482303925907	-0.19801039951286	-0.0609187690586623	0.7823121577491955	0.14455076827587462	0.4670842151028194	0.9320538342202739	0.029081498524006124
1.2387328032896676	0.6540166490663679	0.48860569685669825	-0.5817567105724583	0.7041161448737878	0.04876133384644272	-0.9881703989382787	1.0732287240717437	-0.09108394174409222	1.2274018579767445	0.3709461299169134	0.04500451306582394	0.6797725962078547	1.8168620912778828	0.19605308436970711	0.5689238419970077	0.8051479800389447	0.27943457899325314	0.2867321465444525	0.6524458559321075	0.3951750071739155	-0.9284793154050794	0.34394352051647464	0.5484207087451832	1.4249833918397594	0.3967500562182713	0.6073313703126184	0.8090618969041362	0.28036986726241886	0.35221227580539277	0.5634204516389966	0.2853912345703092	0.7483072253617796	-0.8888981871077408	0.004870009081534292	1.0659910527177772	0.5771220961484743	0.21071887123855104	1.1579782936330631	0.6603665380123102	0.6369814171826466	0.38453942168950583	0.734554630213116	0.19813989203604715	0.23880646014170734	0.9183604466903397	1.0179665421758188	0.9269396305389803	1.6683089634322168	0.2099877058561295
1.5065276932501812	0.9139889725501059	1.0530677112501194	-0.9981446764524465	1.214513543339079	-0.2380665463863683	-1.5723079574070205	0.8721511010712607	0.10340785563169833	1.978144578226339	0.5064014121357279	-0.30661229277477237	1.07938810640281	0.793273020483989	-0.009209377287652889	-0.056370245622988265	0.3472716475977242	-0.20855925557033975	0.340362869549717	0.8517489111525626	0.025940096204973253	-1.1561098501205351	0.02739937551085465	0.26969146514016484	1.6311735477463725	0.39452484011959255	-0.0909163790990272	0.8782458140529869	0.22907115898200006	0.4326511293935485	0.1658197472850676	0.5629474798565682	-0.2711025036680453	-1.0272319009525241	0.16273464888074113	0.8304222744526651	1.0822443115810307	0.08061829369720087	0.68923991549765	-0.2768465649755384	0.293202432763211	0.1226241492566417	0.07576209217220627	0.4023680393587631	0.4402120235455569	0.5846216360412526	1.1300590270242783	1.2554537721726473	1.6143412604100924	-0.22156533803501127
1.0636208087886416	0.8409627499538362	1.026165433389228	-1.2638659832134338	0.8815441790835356	-0.4929744317483221	-1.1310504034881672	0.3367990136361075	0.2409952237756869	2.057493957262167	0.448818415490402	-0.4644435414821042	0.8611917935119501	-0.16507495908392483	-0.3099034708305879	-1.091934641268847	-0.4806211649889819	-0.34398999434795396	-0.11299934058008801	0.4926663203086865	-0.25160333222685155	-0.6243701603192318	-0.09333543573951569	-0.37122333352388015	1.0347049828388506	0.054990106935173186	-0.7671294591538477	0.4830864974705952	-0.34062860274540585	0.062352420275551025	-0.05961932874948974	0.4821831833044423	-0.9909822699463873	-0.639592062680309	-0.12166668867723521	0.26949995002157945	1.3459630759701093	-0.12753853622491335	-0.5566864518610875	-1.6073957892259434	-0.5470027100359822	-0.239710517962388	-1.2647289209636134	0.15679943011251968	0.4220596242490631	0.32750435722891935	0.3396977281001253	0.9075279414342431	0.8851333022975317	-0.9783624615193478
0.3853250813329329	0.4595790618270057	0.46285676584339785	-1.2531132456641838	0.12426438245325136	-0.636571292946141	-0.282933008594105	-0.0695886058649842	0.19701651117585933	1.1336618549078035	-0.18356359108552284	-0.2905105329525412	-0.029822938052918625	-0.25375258721582566	-0.2504816716490182	-1.6220184981205168	-1.1721722146204792	-0.08105033729343264	-0.6052830710315726	-0.15011773375439133	-0.27680308668623205	0.19996385221231125	-0.04330673176691549	-0.9987964938861196	-0.10819430315085996	-0.40013242543456135	-0.9924745338969467	-0.1121851948526423	-1.0001283514838413	-0.47852524860284973	0.16418109081227425	0.007944096221218703	-0.9191962930520957	-0.1633751937171008	-0.66838840206812	-0.15928499780219624	1.4501807422085875	-0.35028462345796596	-1.3741498619019104	-2.1616478150646303	-1.174585528190355	-0.234522599582001	-2.1797196827621828	-0.3507921964876962	0.18617544610488437	0.4613623072312244	-0.7091081086449094	-0.03392583960166195	0.2051488686587269	-1.4253205439541357
-0.034682775903017986	-0.1361642388239368	-0.0536468775674186	-1.0895089975902215	-0.38670226865844426	-0.608325433851555	0.025452722818841735	-0.1937973470067259	-0.10946146053791728	-0.3092689316430006	-1.190900595937561	0.0007688087110386175	-0.9181995486315776	0.06992038753505149	0.1692774903634694	-1.2045443502666822	-1.4727866467750588	0.039312415139769206	-0.7706188079310262	-0.6408276417677601	-0.16843661816465802	0.6743179380519702	0.07101560699808637	-1.2733642934436074	-1.0316446801063526	-0.5650480983700766	-0.750274166474774	-0.4967530507275947	-1.3083734008214507	-0.728010908479533	0.5162441519962226	-0.5047058515661943	-0.40474313895698477	-0.12218323834368934	-1.1434000901286832	-0.034892310163399096	1.4471708821059983	-0.6121591891008527	-1.0494066772948911	-1.512522137455167	-1.1976831544555173	0.1706847380958962	-1.9126320452508987	-0.7735173350189211	-0.14047956416708066	0.5214621116358973	-1.3478531698190483	-0.8218711684147489	0.017433668722490515	-1.317636821502886
-0.24669685431221555	-0.8699123422101176	-0.15792644724764437	-1.0343407884342828	-0.45696004934250806	-0.4299094905272842	-0.5719747052008538	-0.33727618652120056	-0.5818355638979182	-1.2629406828722904	-1.8740487433718291	0.006365066162572577	-1.0343597881571267	-0.2129789420432732	0.41659152633862945	-0.32829048398263	-1.5519917764010491	-0.44725840555825486	-0.5981453667949768	-0.8805731645922116	-0.15848661463357663	0.45578876825337755	0.16657616380984572	-1.2015456152497368	-1.15221456575887	-0.23868535511368277	-0.4196080968732538	-0.4787874541531628	-1.0978398257609114	-0.6762960051521271	0.413321464379039	-0.6729672497529141	-0.24176219040547767	-0.6294864559076955	-1.3738587565748583	0.47344248782356796	1.1488510481984877	-0.9130256622786871	-0.10757738742823411	-0.39303487743355164	-0.915796881488468	0.4565583654843315	-0.826568506502302	-0.9422187405987665	-0.3922948237002941	-0.09215057386262342	-1.4940649431620616	-0.8425473424607471	0.01378620631292775	-0.9985455665581072
-0.65090753958019	-1.5271239626303328	-0.07659670240513583	-1.15377491445333	-0.4797229213172321	-0.22578774673390847	-1.5293617945704703	-0.7646678841357221	-0.859447955558786	-1.1271442031170926	-1.7069219313603892	-0.4230652973383284	-0.3572852849343313	-1.196684793351008	0.0336498670084175	0.18944560181523495	-1.6858064656378262	-1.2544550197340198	-0.2484677232236725	-1.0952885447066578	-0.3207725070915941	-0.298027896815597	0.18100528627315235	-1.0948339885592662	-0.6049035351247511	0.271017595044344	-0.45763243356347305	-0.24637417439039164	-0.4675869210906833	-0.7450717128272092	-0.2934124949476601	-0.4831384795253235	-0.7143738688628144	-1.2361546853435583	-1.3810898501655346	0.6693068685500599	0.37995595898531864	-1.109785506654753	0.3981747565145015	0.17515592984247919	-0.8117654722424859	0.1740486598029893	0.10738486031139112	-0.8691745067448846	-0.47521526056402585	-1.1107632680634962	-1.454820832348089	-0.2944538624050696	-0.33192734679555463	-0.8366491409886158
-1.3637901870972222	-1.6679701978363515	-0.16803054932896486	-1.1985203623096468	-0.8097472716661764	-0.13814407548117977	-1.9295634070612968	-1.252972312857654	-0.5623892916411996	-0.2802516506770117	-0.8789329630244034	-0.9009875447522039	0.3963712935628999	-1.8046068586293769	-0.7847857533344861	0.09030158754855912	-1.9076450018142248	-1.5476085427854234	0.21992616282925778	-1.3761738603774947	-0.44921751065750665	-1.0783952680118218	0.12301074281463692	-1.237688809153462	-0.012479128995235775	0.38391643407839005	-1.011423187894827	-0.10204664842433611	0.36858384399241684	-1.0997002359173547	-1.0695679017173079	-0.24218163285690755	-1.2622477546879067	-1.3163064318483937	-1.1800278133160065	0.11206982810751455	-0.6184940883500762	-0.9864975954596095	0.14200878888845164	-0.03502454856738659	-0.9184014954198843	-0.4608681097892249	0.4032689303957089	-0.5398724596128806	-0.3901511243098069	-1.4824041388371623	-1.36179253026406	0.10916729766610729	-0.9553704202865975	-0.7139925064555711
-1.9641909084965181	-0.9733949474263498	-0.30713718119975686	-0.9032220960414153	-1.1822180263072495	-0.18118090016233873	-1.3502032540910396	-1.2990855993918118	0.2580656399467298	0.38354645888596217	-0.10383540329963917	-0.7770561725091577	0.6449000918033477	-1.1849516132422637	-1.327319067703812	-0.2024687872228127	-2.041996753958883	-0.871720416104357	0.8484764101299516	-1.427099601665764	-0.22845020900185303	-1.3565186379631535	0.17934944507891873	-1.6028349011343404	0.2227488792279658	-0.10118749246428087	-1.749497445280063	-0.05602771024482302	1.1693017873418956	-1.272061696006414	-1.225670917979082	-0.16063190924714965	-1.2042102480562735	-0.6614321712909154	-0.7130667735290448	-0.7750062895574402	-1.22696173886095	-0.45858850449181954	-0.20394284380468855	-0.4017481189068599	-0.8927016957318017	-0.7864606233258673	0.4026340129581957	0.11671428035293965	-0.17898604480234326	-0.6107600735486135	-1.0563163811817649	0.03224459363523469	-1.208886413617217	-0.280928669884909
-1.9121519633297595	0.22790872986400668	-0.02581804794257415	-0.3449890708588116	-0.9372730165432738	-0.2032259331756727	-0.23300442282959938	-0.7308389786246478	1.0015927184619613	0.40475593014296934	0.09803034044511548	0.16907497395583895	0.5385607023425248	0.08377215335634552	-1.0720224979650315	-0.2562633914373872	-1.9654561448524617	0.2779281047016422	1.5603594906146228	-0.8877296933673241	0.400706427679017	-0.9010900281788559	0.6075733869747922	-1.8645012608268001	0.23685882060657973	-0.6717164355770966	-2.083280512216586	0.20005384020290137	1.6859489743770928	-0.746966403613823	-0.6680554420435609	-0.12865661369831652	-0.6044137952946089	0.27943777023600685	-0.05304848522977989	-1.1155558029598478	-0.9987271953371455	0.30150614037202833	0.06387340738477253	-0.34427726700183753	-0.6016009651778592	-0.5113574928744729	0.5881593081803642	1.0024953817551763	0.08482008444292612	0.79650694774913	-0.48807422115485577	-0.1513920381339078	-0.7005524079930205	0.4088531520594254
-1.124834715519345	0.9905170277853929	0.719870952030916	0.1257090134819063	0.15155424133199152	-0.0495305139868295	0.5538868904810196	0.05924197228022169	1.0229980290089433	0.07728103736401888	-0.13727982811791867	1.3063242779754898	0.5089921787311229	0.6357868467841233	-0.19436330259522916	-0.15749485031950708	-1.6737937920677322	0.9541327084439117	2.0706530026548173	0.15963374450869877	1.0299713576283365	0.060177007777636654	1.3425615882053854	-1.6665989418373979	0.28995897130181547	-0.587832025269568	-1.6515856341547082	0.8397396554326113	1.744488429278185	0.17537999921441172	-0.03129284926338598	0.013656567125642664	-0.16170512401199025	0.7664651518908021	0.4541756794573209	-0.619653660479624	-0.13488708431816912	0.9424921902579916	0.7534889338343324	0.03017252703143272	-0.3369520875201718	-0.11360184013300659	0.889393931499598	1.7273555812292398	0.23940229379900543	1.44568711671193	0.059671328119688255	0.00918788875066245	0.13565303955204072	0.8421628261848565
-0.08121976489629018	0.5960808947158757	1.2272567904285911	0.3192924030683686	1.415649300673472	0.23323730586764768	0.5074996815405589	0.5365704232915021	0.3039057966200789	-0.14664581538901897	-0.2793147368495469	1.6010435701426622	0.4641587567576104	0.037339564171180686	0.6309090650024827	-0.24912396121545094	-1.1177496233741515	0.7616190817011268	2.078480522681039	1.1330647245360241	1.0568749334266367	0.9460136525983677	1.7807556755290481	-0.9104322979703481	0.26066142537275444	0.2512780999055051	-0.6641332266334851	1.5018185723175785	1.3808368138169806	0.49320245182206707	-0.010423249141186695	0.11468248883431835	-0.265969502707774	0.4256053023847819	0.4409565595736489	0.029268830213634547	0.6598377280430169	1.154799320147273	1.042763438872416	0.25331065345221043	-0.3558650298581178	-0.2631287719154941	0.8766230729313264	1.8695593571735045	0.07356194868787792	0.9330296882932885	0.29862716357664404	0.33330786888747316	0.5199773826382094	0.7249195632557098
0.5817064171581663	-0.5935522568426894	0.7553127513534743	0.429616203878303	1.8052497909794358	0.4169452241625329	-0.10946715922127309	0.5435009002277869	-0.4810537277837303	-0.2739377486265731	-0.045227005313514375	0.6579975378963794	-0.12828062569104193	-0.6688569145263624	0.8695052618471799	-0.5260749001765291	-0.1869940802088137	0.18828653041366195	1.5241801697511486	1.4264085646410007	0.31674700382595516	1.195382722322198	1.2356654742647182	0.14767785139744835	-0.1840444910538022	1.0631583041717172	0.24937362454682907	1.5052528495528261	0.8440607936071601	-0.30547378553080046	-0.6020303135535249	-0.15700875849422716	-0.47453411161523446	-0.4113620256252898	-0.04823298520272278	-0.0001985398943948676	0.7841751474478399	0.8739333545905329	0.5376369749678281	0.2116433119769378	-0.44158144263877325	-0.9244679018841137	0.4640179697396726	1.3791179047057323	-0.44155170232899976	0.13873367109010787	0.3276792375584222	0.21738397283751282	0.2689066759974631	0.45146833485214105
0.5272447374934277	-1.3511396406751661	-0.5252171612066452	0.71968394829765	0.8926628900706813	0.360008991777191	-0.590343987720455	0.29305600577222907	-0.6587358191365515	-0.5640574679892608	0.30595843001777845	-0.723236440257726	-1.2672138283489918	-0.34897513213368786	0.5449188557519681	-0.5696594610217476	1.0002859351015434	-0.08790530316521074	0.6279325107777669	0.8965570868508859	-0.5724533182829038	0.6801694297181824	-0.23132939132507913	1.050050412359101	-0.9347854306982273	0.9507209186954032	0.6024684994471662	0.5397236822167953	0.37781903866224903	-1.396400156173396	-1.086791937662073	-0.7748687292246242	-0.13388993335630284	-1.0097228470163	-0.5175472393189291	-0.6329445393664938	0.17541450274212142	0.3284270441238476	-0.24972632134006165	0.2369924455727463	-0.17759544921025466	-1.274585307059192	0.07830765117642333	0.6254396213794172	-0.9535430046764706	0.04026565484244122	0.4651727900035892	-0.4997964645710579	-0.02195158270444452	0.6074585876633466
-0.11788182567854245	-0.8421467796072744	-1.5792212678409874	1.081208505063765	-0.6832727619394873	0.2131005945659007	-0.4656143763483008	-0.029632535248457374	-0.2708556397004091	-0.8600817721059997	0.3112781863161277	-1.2320991315033427	-1.9567177127662627	0.7024072081421256	0.09453774556246118	-0.12983057043399587	1.9169377430537458	-0.015015597359967096	-0.29094582044772327	-0.09119467773688082	-0.6855611060501298	-0.19477254084915005	-1.591034350701129	1.4462874108006911	-1.2685199212483316	-0.09659479074127655	0.5079060212106055	-0.9193884527561129	-0.009198004008068209	-1.366889260779799	-0.7853624273396567	-1.1624356198412644	0.6526881560653343	-0.8978271058096786	-0.5444214242632391	-0.9580270328378225	-0.775222659649203	-0.113022426571842	-0.5725488044386581	0.5071344379068796	0.39837959835729775	-0.6388885656622898	0.05183037366084296	-0.006820716262931491	-0.9154632398179646	0.4810056045002706	0.7291044358532598	-1.2055678056025314	0.19253540480263778	1.0871802376216537
-0.8740679221822238	0.4093553777296496	-1.6083165779101851	1.1080171777015193	-1.776823834581314	0.27538038794435044	0.12998733154461195	-0.42199559880302	0.01379694830232639	-0.5393528451242829	-0.15264149236372704	-0.3966159857310483	-1.1814525595658347	1.1250954560499484	-0.08925711090690241	0.45122531251672693	1.9992081655175382	-0.08816909182095312	-0.9824638020653855	-0.9778643116260963	0.24382239239181674	-0.826880933939785	-1.7354363654533445	1.3466993854524738	-0.5924858962027515	-1.1000841951670712	0.5535914234415811	-1.9677053030317149	-0.4828965540625153	0.1095346797619122	0.2246445226208602	-0.7717480467009097	1.0333855392476152	-0.25692371171770123	-0.28089952758856973	-0.38740982101000027	-1.5707734902409598	-0.20411380714669022	-0.35607733982452144	0.6769569754750565	0.7104271984505921	0.6266247096069519	0.1186666086650048	-0.4902018379980539	-0.12522185981315315	0.4938626469860794	0.7618175275835573	-1.2240537244873306	0.6487221397715588	1.0842197838531986
-1.151633519321565	1.0339323702679608	-0.8948318884405804	0.6683718885253341	-1.6981008036799532	0.6273065669350378	0.7211713222079342	-0.7810813840449956	-0.2957589929016609	0.6518628985438731	-0.7236483275310236	0.8717061757232093	0.7013268921937446	0.2969993360487695	0.03173816623195551	0.6020213880999715	1.300578576709379	-0.5222732716371419	-1.2909739624173475	-1.3270830438639645	1.4099781598037848	-0.8889329041456576	-0.6538679690620417	1.1072326728911297	0.7168603802650189	-1.0634819544033967	1.1800789259680393	-2.0413603188003533	-1.0561795756551642	1.6870207028630122	1.1903417487706587	0.17653340846413332	0.4823159982756729	0.34285515419316964	-0.25030593438381876	0.5601818359707885	-1.822895471226575	0.010740398672387018	-0.17666729185243119	0.3346375094599562	0.3643226208346985	1.4165771673830228	-0.22505868833650597	-1.026561096140405	0.935405029156351	-0.2671190499728514	0.4082241179234903	-0.6652055845520133	0.6141808014625664	0.15974631343068085
-0.5850606566938418	0.3523496907984741	-0.33953352687143945	0.23810116453905494	-0.6553035784552557	0.9729797948181232	1.0451548418502976	-0.7254686641168382	-0.9180906109533754	1.934711519476749	-0.9221941447170366	1.2599083647938165	2.013433490126281	-0.7859886540276676	0.1945341632049495	0.24923983668205657	0.6105779418246778	-0.7968082678018179	-1.1463420718391637	-0.992350660143289	1.683744581887342	-0.5022804827928214	0.4666105647539743	1.1129786958404062	1.51092832728015	0.0038692366200980227	2.1610147405155047	-1.3032926127633726	-1.4003887384283955	1.7720380116805583	1.440425813257313	0.7899437362146916	-0.4060751388672818	0.5751531967885336	-0.5889545842967984	0.8849378217974996	-1.3172420507584994	0.2782944554337888	-0.405619073158354	-0.3092412359204828	-0.23536800911826686	1.0865344998601658	-0.9393849515148188	-1.5928878535301645	1.4505654009031903	-0.9342357391185117	0.1415333500566734	-0.277391201960579	-0.07940975421844979	-0.9337277566859419
0.637586677364082	-0.793003003383955	-0.29334408302104537	0.46009538990811255	0.5967620145263586	0.9099620847666823	1.2703934614526569	0.011923542749667384	-1.1116942160700067	2.055935878199948	-0.6050410697216475	0.5415713099968588	1.4921790605945087	-0.7475205889413956	0.11404462053085074	-0.04457424039835482	0.7097133512946837	-0.23390720185624522	-0.6464654549490926	-0.2034551918696829	0.8244179899129632	-0.007828952514471505	0.4694889746979269	1.410491756562783	1.0481429601154966	1.0992343805375986	2.720551942467107	-0.3339013695515562	-1.1195510622504252	0.44384318887632085	0.9800141385700817	0.5062325119664363	-0.49558211862013707	0.6735827515732676	-0.6669871861841428	0.3669345851200563	-0.1553137593312014	0.3895437943137058	-0.6948294563554512	-0.5063202999022974	-0.2684130527668157	0.20130791595168507	-1.324820097880693	-1.7957891494184186	1.0559285385664332	-0.5544687511461361	0.5769322170280173	-0.4770356861694316	-0.681038761828214	-0.9092264350466408
1.756144950454201	-0.9305674378207058	-0.21073778934032728	1.3601759522213932	1.394893690065247	0.33996221008748695	1.6578195726221419	1.0280466105346793	-0.5411828195213276	0.6313079839102174	-0.050115148082081985	-0.16765161967536893	-0.2446667746875169	0.38780726332840687	-0.26660167261373535	0.2297638178277272	1.5010620808040003	1.0597736652528003	-0.12965667857932303	0.4779929285537364	-0.22302923413480172	0.3450118586832329	-0.5400411334468836	1.6515934650849866	-0.16937322099085142	1.227487065783516	2.2142685141840404	0.41196509638034196	-0.2630942865678398	-0.45922389803887065	0.3321180853399787	-0.14027147581184923	0.551530873291562	1.069313069667815	0.3039613825459036	-0.16866181183396436	1.0857955488791513	0.33285700369589555	-0.4913381294677501	0.14203214294658195	0.4816762019723466	-0.10257031382749883	-0.830802009530713	-1.3118955152817622	0.21825814897788276	0.4900366143007695	1.5407428786869208	-0.8404449850794218	-0.4022054503660629	0.49399310814592623
1.9510809287294677	0.37826601977631136	0.41327927058379776	2.170938232977055	1.5018657692725084	-0.43773241239496735	2.0984439858966857	1.3921801329173331	0.2967207593425665	-1.2822318661529002	0.35217517498919765	0.2112242448507	-1.3529360724067194	1.1850119750380264	-0.7142087102447985	0.8461551268394685	2.0618338603411255	2.0867216946893414	-0.024314477754843557	0.5095787723021421	-0.38952740200493563	0.46938339867811557	-1.3841357708497335	1.4546202256199132	-0.9273258741562928	0.3178697563472164	0.756703022020163	0.7907913430158501	0.5305234514480303	0.5946116015315843	-0.0854812726589627	-0.02891763905645255	1.7988307215179071	1.7466587817806234	2.246251016665166	0.05243770161598163	1.5598455267090168	0.19008740471019003	0.12492257833149252	1.0809465449963152	1.2445082253883437	0.5506214069217137	0.19615546693346353	-0.4104658114636594	-0.26737122455058787	0.7235154364262639	1.967446663010195	-0.7347802114656183	0.5203202218235893	1.937841207825412
1.0724752573818976	1.9959651007837527	1.0987013661841034	2.0670833533580972	1.0445006003735795	-1.0278649787502383	2.1260300079822017	0.5917971379399699	0.5770492005061972	-2.17363093160284	0.45423296419035575	1.2773951424356103	-0.8763797530286453	0.6048926658254591	-0.8566145954593666	1.0468606572776245	1.6642168961923127	1.925067173749032	-0.49477824757014965	-0.10057242606721595	0.2608884633441795	0.3310812493773685	-1.2100857217332925	0.8485830095246342	-0.6231918252783053	-0.8269438413224901	-0.7795303273273001	0.7825990449350214	0.5490573777403338	2.892664577847459	-0.28809097973568665	1.1962821797304986	2.0492234898499335	2.085096256506278	3.9712594641569354	0.717672066769567	0.8230369869229247	-0.05281037128635154	0.44073961563217096	1.3205290069699964	1.0951498685207375	1.2989024196836148	0.8150747886432655	0.15656518706308853	-0.13535364520881077	-0.6261556252020455	1.0281039108010817	-0.21882440606920603	0.9758023241990649	1.7988106210415926
-0.13787513739378834	2.416176322221102	0.8118829855360467	1.0296168333420295	0.3256143027831886	-1.2607972281493576	1.4461488548428019	-0.7397871704854321	0.02342961490238769	-1.5919420567488485	0.43064543990978693	1.4391048172124474	0.18862004679263497	-0.6711789096841623	-0.4652327938674748	0.4357251623317071	0.6305857742559648	0.7090217973704958	-1.2199366246495738	-0.646671264624445	0.5819089756081047	-0.060335206070363114	-0.4427017973830772	0.31202954162036206	0.1455181640809748	-1.3572960323230938	-1.412130751225416	0.3677800686740516	-0.27569269632824517	3.989363177371903	-0.45464078277847897	2.4945141092673007	1.1648478741775168	1.4610084279210005	4.136320672331926	0.8297187378920986	-0.6148146851458886	-0.4858436495204265	0.01844259978864211	0.5433481427020815	0.07567790384582149	1.0116666813067319	0.5448670069260783	-0.09285998017125927	0.11927199962519384	-2.4593694023166934	-0.729041781148358	0.046234060722972356	0.2774416158386668	-0.0002961208410572454
-0.6847756974149164	1.3529675406155122	-0.6291667865409303	-0.13745809390660357	-0.321169367966443	-1.1956964649702082	0.3663850848489806	-1.3154662112871516	-0.7948870550228051	-0.5060033235135709	0.5563366852920193	-0.2372815931243644	0.18010370853317945	-1.0779673605176952	0.3088526496241973	-0.4983030551955812	-0.007769215424702022	-0.49147885651910367	-1.603354397108671	-0.34676476164860726	-0.27939364329057226	-0.5159552808197321	-0.17430555531572323	0.29703948824211246	0.36511508387601876	-1.0757822124809335	-0.819312132844648	-0.3280719364596044	-1.2237949036934619	2.264616721684891	-0.5329816605382026	2.3786659170055713	0.14180677708638267	0.003179613675981663	2.480233924696693	0.0522484196766475	-1.5861516660076247	-1.042798430202882	-0.6377119463198269	-0.5066216440232545	-0.7497743787102926	-0.3898899756312168	-0.08533650837589098	-0.7860549790930116	-0.09535434646620504	-2.838583552923541	-1.7181757011104166	-0.21103756273401955	-0.9408852892785368	-1.778145363894363
-0.2641727910872424	-0.05467015573597941	-1.9922186452261401	-0.6470389163496292	-0.6752569121585742	-0.9097727199684744	-0.4341062534071813	-0.5462298960493145	-1.0443053008379617	-0.16279753793191604	0.90740558810777	-2.7178694961612955	-1.1537583166405427	-0.09491798714219535	0.9554478578160236	-0.8636015348341032	0.2971060428286244	-0.758081626274018	-1.2815394724207265	0.751243531126833	-1.782368535024401	-0.6731074214366026	-0.7731609149518095	0.7025531569894585	-0.23564368320592924	-0.4248223563216362	0.3856349372700052	-0.9261792525546924	-1.4433049319450553	-1.250510471814296	-0.303712524897718	0.4992558772118156	-0.0915228877584274	-1.3661925556182581	0.06830358214872495	-0.7676086267092948	-1.3165134385262225	-1.402897093873691	-0.5704766672588193	-0.8326338441921834	-0.42907221126439915	-1.7763879193945038	-0.15318315455000492	-1.0044412835149255	-0.7122914461495538	-1.1441391606421174	-0.978672648767761	-0.3579646166499604	-1.3803554538397234	-1.8468359557311174
0.4617977030997563	-0.5558958302294684	-1.8350587979221882	-0.461076918096199	-0.7579596341220465	-0.4227610972293287	-0.5887589638841011	0.7391188638797404	-0.45553710835637196	-0.7922668284643972	1.2433825273130499	-3.857441934821382	-2.3216851423036147	1.1391878952750247	0.9504813767174313	-0.3013462435871892	0.9536303682356505	-0.18090885373431376	-0.4439320138030916	1.6190663942031673	-2.514154764980462	-0.3110191839401327	-1.4249146697303448	0.897331759292799	-1.0087592211290533	0.026632880325245033	1.1092711180763277	-1.038976967406852	-0.7678712919207764	-3.800897126232388	0.18891592411765068	-1.8808900988188941	0.3281626946879489	-1.7398708338091828	-1.6564669651782404	-0.6328479144988328	-0.2008203476564214	-1.2637766109884017	0.5031470758300326	-0.24690125667428217	0.8402925296433672	-1.987014541572822	0.6075615266087315	-0.23986270009272107	-1.0759703929547593	1.1548559594899914	0.6751659844061518	0.362337421515213	-0.5730810933659067	-0.2850394496200088
0.5785674676098906	-0.05539289540817828	-0.18231261427158674	-0.13372013589574303	-0.7808765436429063	0.15807473263071684	-0.390276995088796	1.1239826376716526	0.4402373971893871	-1.5464468692873534	1.1845309485834317	-2.592897247487031	-1.8753707743106023	1.212025635792595	0.2110407949865989	0.6872710648549807	0.9142026983077507	0.3804182555894383	0.3608017842472626	1.2368247245363078	-1.764503999246681	0.32794153665311643	-1.145041363966349	0.3612681651725365	-1.2553337342298172	0.029458603825763596	0.6445738718027455	-0.6618474693144626	0.1516625159908755	-3.5734433142553574	0.4963833132683876	-3.053982576111185	0.5486480271538136	-1.0630459655536055	-1.9937487272789363	0.3192663899948508	0.5877863339195469	-0.7171914333388566	1.7709055488610181	0.5276949979704332	1.931890709960296	-0.9910580054227255	1.5383454579360734	1.0141906788893615	-0.7390599173074293	2.0311790809618797	1.4331057116698718	1.7014320649549088	0.5528927518725447	1.2489879624812903
-0.12718596849689395	0.5292299572735707	1.3675619907979812	-0.06731528232284664	-0.8761531269268116	0.5632683866677227	-0.3697872548462444	0.14982797687179752	0.8580419768917272	-1.5299510952674864	0.5706931159850835	-0.057142622053180096	-0.10274889581972173	0.03505233956578289	-0.731319970171703	1.3334529470917404	-0.07020574858207672	0.24724147805989904	0.7311634470126138	-0.22391318446436853	-0.3058764133389721	0.6777023968894267	0.012237906744533868	-0.6801239269495019	-0.9543985445532861	-0.2584862690265177	-0.7125469749743945	-0.2050862962862182	0.534981082209375	-1.2629604466568811	0.2434340986382325	-2.4039556464918417	0.14803829102383875	-0.10825026755889242	-1.2459881375980137	0.9612364161060211	0.32238872648659234	-0.2191656308651824	2.1393812049737773	0.7492860205345286	1.9624132838532795	0.226047373094481	1.8100934997779399	1.703656703760741	0.011794768991029056	0.9709183853851883	0.4333754136421887	2.476864611759767	0.7324657979657242	1.3763676542450785
-0.9852778510144841	0.4605523271564864	1.3566918320344676	-0.13037729506697918	-0.8918926131717405	0.5809481755048177	-0.6137502245794173	-1.1471383285246866	0.5129775791578308	-0.628959449643501	-0.29702385706849266	1.6183566175649455	1.390586709212559	-1.2357256702547201	-1.0682352864454152	1.3704631888187258	-1.097317771367742	-0.48526465602288726	0.7215739155709566	-1.391684500796527	0.5247768137926396	0.4241530538686434	1.0259967991268948	-1.3458507578003627	-0.5140157254235087	-0.45352877161330096	-1.836849150198384	-0.05438557720027737	0.25122527337125805	0.9319763807198338	-0.30772067369771217	-0.7378383240550008	-0.3870452915055994	0.36151624714583735	-0.15148969846922336	0.5966349699957917	-0.5237522798355253	-0.0885988236590407	1.3588438060436578	0.4339996526868662	1.084688224485025	0.7876781671710784	1.2748367285785673	1.2530307754994556	0.5446243164655685	-0.7108074236556057	-1.2885319463795244	1.9213191170331851	-0.1928265037040874	0.3700888816729111
-1.1826550681131724	-0.0611914325222052	0.05135791808798359	-0.0429290905709197	-0.5540013666979053	0.3475844364716468	-0.6853249927141531	-1.346697113866966	-0.13307281159009796	0.6387097438668383	-0.804036318065587	1.44604040509487	1.573711225609129	-1.63042790658508	-0.3613911255822371	1.1316608199532563	-1.109639419123066	-1.221158003087602	0.6857201043940303	-1.0421198665208962	0.30870792238587336	-0.1045205897863253	1.1246997262931446	-0.9355023051101778	-0.0746064987568588	-0.21976815026575225	-1.6934683949107363	-0.1555039451493471	-0.10505018756690973	1.5292754909679986	-0.40352171475242926	0.7112090320667701	-0.3809254098682074	0.300716469837752	0.6995611524111779	-0.16896790761260067	-0.8350863137944253	-0.10852232238006349	0.20672653133627156	0.16606119323199878	0.1395805605011725	0.6984718418304348	0.5024144763064897	0.12974353683185935	0.6578481130173912	-1.4626508442052912	-1.9234239344257995	0.6737121888838973	-1.1338458294038547	-0.41742337740368235
-0.5844547822025172	-0.3525183621559245	-0.9426881609418201	0.0703852380613217	0.13996431418004834	0.28219069158059157	-0.28454199572236	-0.18456151279560298	-0.3208714452370089	1.742421955391796	-0.518972372460368	0.3222052129189136	0.9810817571246221	-1.2637267769730884	1.0299932148601514	0.9978998983134929	-0.114222592960514	-1.5162443357117932	0.8816919287187016	0.5862971545041583	-0.17286774111553407	-0.25146068233867036	0.625448829619516	0.2846162199630698	0.5769708815480203	0.4721312085841518	-0.28843088074681084	-0.12287811796870969	0.13463309442173985	0.8047495501365741	0.33850711805268113	1.3429054874420812	0.10356242718781633	0.21658224586849426	0.9810893669713846	-0.2516077089580948	-0.12087682607109208	0.21805189211794093	-0.3885951615285163	0.31234218483940007	-0.2601292865118902	0.4874230522760609	0.11589485778085552	-0.6247977207213035	0.7243288306711473	-1.0231672439412438	-0.8253626898558108	0.10085109416749906	-1.0407237662022693	-0.2112347803080587
0.21579567170269112	-0.17792128540585075	-0.5393673210870782	-0.24389772575749136	0.7876284097826589	0.6246065287565015	0.19435704632447443	1.176520150858744	0.30197023966547604	2.3664078048036985	0.3775186238673881	-0.2688176028161382	0.7190269237699446	-0.7819542914990554	2.151661139484403	0.9386930291434119	0.7778511671931729	-1.3646848597254844	1.254643336318801	1.980738510452095	-0.09173767760098324	0.22616789941956753	0.4150055066954247	1.1973300718882545	1.3931242023341357	1.243521136900232	1.2241377578537116	0.26482292419757936	1.0407414189975246	-0.08443725183279227	1.306581673804992	1.2859894017274123	0.3189191624750749	0.42738651216239776	0.5567448482539351	0.4445502588042104	0.910165039915012	0.9832619615566202	-0.23171279141184384	0.6403125304421795	-0.16414046457637183	0.3778844038097982	0.2469214177489791	-0.38328628077463056	1.0234438025224153	-0.27247093288422797	0.8732377154181277	0.6967046846891263	-0.07563896168775754	0.43711896516937154
0.5562114967320638	0.02189947789726083	0.6903457692080004	-1.1075119934367401	0.9421872512964962	1.07730893256536	0.014855580893199268	1.4012644565558547	1.3508512945033162	2.2259002732136506	1.1764414652297173	0.0812518747812619	0.9482336554811426	-0.3989797358970772	2.177219942045909	0.6477838397470204	0.5544241683336908	-0.9794943918754206	1.5403091170194034	1.896172290299889	0.3655145959491361	0.8216510693128898	0.8012639472204736	0.8489891945578384	1.742077588496636	1.5309030726887378	1.4980969963828197	0.7863587566095676	2.032363466264637	-0.4956454259989726	1.3618219377833316	0.8320139015442616	-0.22552343103277406	0.6743140012639851	-0.40427896479687664	0.8333873857225361	1.1028789227160372	1.5934992768754743	0.15437836957780976	0.6916323163486324	0.03632979907968424	0.1073491552019569	0.5854548740243746	0.5461814543043014	1.1820740173675974	0.04890188854337382	1.5537332639772672	1.5039083054562914	0.6600412620403318	0.5280310970178363
0.2889788279507453	-0.2264036147244148	1.3322241555190086	-1.9199490196883966	0.577818060545177	1.0312872495670697	-0.9471999304592533	0.34048648416184035	2.0207719407651794	1.1148035938235017	1.2249425276407306	0.5452055941455678	0.8276806875107624	0.12734524651524678	1.0597044949431849	-0.0069499991580501035	-0.5987961283476457	-0.5126049459177879	1.4864248514045446	0.5813813287480272	0.3514555249792574	0.7862794696132601	1.181489807810683	-0.5889305303353488	1.0288921043931911	1.0622849344617733	0.2308950986707191	1.02941087326616	2.392520749074036	-0.6335575018406534	0.04412487573028165	0.1428411612594932	-1.1266649898842194	0.5117314939797684	-1.3126534135620325	0.02493310501225911	0.10516982961860132	1.3317425102227898	0.218899721520687	0.30588953859674056	0.07438413008768732	-0.47637947883444004	0.7443711605697685	1.2938615153950563	0.557257269321977	0.042633552327189246	0.7821226073118451	1.2724682901522455	0.4218926016817902	-0.12734781537461584
-0.2651541616295594	-0.8170403365540283	0.7669856855515642	-1.8425138792717595	0.09631583628113241	0.22001498776448963	-1.8139167024412781	-0.9443511801035555	1.7586087456131336	-0.6530784875906426	0.47757308355868344	0.3324834764321444	-0.13219079686816804	0.7592375431741474	-0.4597607454485142	-0.8071601804695161	-1.5190064997242345	-0.05584771211505143	0.9714491627616446	-0.6240876784146262	-0.40122221436407624	-0.036215819469586685	0.8757942756979901	-1.90204959059875	-0.42788134291109836	0.16893767871803414	-1.4892610143871103	0.8333501199489061	1.8008546462691049	-0.8333709630630889	-1.7840657079276796	-0.5362674402716978	-1.5298857124611536	-0.07999805031599981	-1.4891105297368352	-1.4583162837957764	-1.238201328545836	0.19300369702317519	-0.13734916448083206	-0.3485503719659031	-0.12082319018103911	-0.9911937811614632	0.4818635201837349	1.2269658339996463	-0.8346222166796595	0.12379815875431621	-0.4419948780891127	-0.06556315039316131	-0.4218588827691228	-0.7957041473188781
-0.7560650005363136	-1.2272339173415618	-0.32262521395735155	-0.7189618050584564	-0.13403236133734628	-0.8893934851479912	-1.5111869145693455	-1.3712699435797069	0.7021419546408713	-2.0978377804774535	-0.5198359527063074	-0.31153742306600346	-1.207846222559304	0.952197774614231	-1.4979482809365614	-1.4187967538792199	-1.3349785341947484	0.22705776433441516	0.034991522447315765	-0.7991894584637367	-1.1048024238594956	-0.9644445171324452	0.0240520820007889	-1.9560066028945369	-1.4700845630418677	-0.4514213420666237	-2.140389129189038	0.40658510341106213	0.47601467882562354	-0.9928575510677473	-2.6620582697635498	-0.786496604784565	-1.0968555308777466	-0.6486004223714329	-0.810651173405232	-2.189943786776061	-1.7369709272577187	-0.9795242226440579	-0.6969023043883256	-1.0940543110530097	-0.5811131771132826	-0.9456024402915587	-0.2557542985690036	0.4044586325888816	-2.047405042112377	0.2619581594086629	-0.9388895702688014	-1.3800709866837062	-0.9655456723732422	-0.8303625803377945
-1.0542826266375183	-1.1596369670620252	-0.957956680782549	0.6004851229460006	-0.12521973567004657	-1.4411282751405936	0.010108687883088456	-0.8492166146152005	-0.48200190745257854	-2.261599351467679	-1.1694730623994773	-0.5275692489989879	-1.2747008202155967	0.36666795290860044	-1.7335665108889027	-1.6586056595799925	-0.3723330967595035	0.1477914298807624	-1.068906153073953	-0.3415661358011981	-0.8479785249405922	-1.1113591463791859	-0.5580376396726052	-0.7902089821777118	-1.2279837961143172	-0.3673523865520616	-1.1785363251257976	0.06319108789295523	-1.0211238087948307	-0.8256504466897444	-1.941919838394662	-0.4330837436664609	-0.3611283610789854	-0.818044244610626	0.07130884930519191	-1.4726342356072162	-1.0155648926407732	-1.2758962329721937	-1.2546221096789238	-1.829003857129122	-1.2583343289802447	-0.46004483584641875	-1.2618305218528314	-0.6049414595215062	-2.0852316959730763	0.08735747511317014	-0.5723978065379611	-1.7148113981411701	-0.8394686343268445	-0.43770731381847544
-1.129180557504313	-0.8338048610316718	-0.9317249529555155	0.980634924981431	-0.08627699353269824	-0.9786020192305495	1.5277771716168544	-0.10569957266683924	-1.1775180832599355	-1.1612854363523046	-1.30556708829985	0.008873093078426045	-0.22978577653934207	-0.5117068999024904	-1.5176841403547883	-1.4919399557031277	0.25980859492540453	-0.2918166771375862	-1.8590702841483309	-0.3312711005549035	0.2454757832171855	-0.24325199293618127	-0.3297704954647277	0.41364389747026425	-0.04251913333697788	0.1866250792046787	0.45320563629413385	-0.0364165931338832	-2.0697411840485076	-0.3773509890409841	-0.3984050877163938	0.07644712882121772	-0.1178170405490065	-0.7053697110657485	0.3468499034618173	-0.10038590283469001	0.20422745884351085	-0.5895683306170284	-1.6496896690294065	-2.2788510402914457	-1.8315880368815942	-0.22881951831380748	-2.0252354041868443	-1.2187851058891614	-0.9960307322697997	-0.40759727057893486	-0.16541810754074915	-1.3003050934446279	-0.4739449277876351	-0.30151894938890844
-0.887238935541513	-0.6379705787450519	-0.6759813687118083	0.08377592540560186	-0.019698096082606958	0.1008101303035829	1.6635102492415557	0.2518107880219127	-1.2612622685151098	0.1343548707980592	-1.1616010110406336	0.6966648204006338	0.8325030799154381	-0.8192437341436349	-1.3381585346728417	-0.9182145141830164	-0.11726084305655166	-0.8178281300184147	-1.846290444185578	-1.2037560810328651	1.1064101521002727	0.9925828420671021	0.3931976286058907	0.4802879365681454	0.9220119264236858	0.5750452882629509	1.233117902331177	0.11641976210245514	-2.244561687651423	-0.005476100492442411	0.6083304437807426	0.044133868746269886	-0.6005537569786128	-0.6884560931521305	-0.11390586642792394	0.6242756484511676	0.8939985753207522	0.3471688208162592	-1.6282283727217348	-1.953082580347762	-1.807292870679226	-0.6351456366379135	-2.0001296904291417	-1.1890519317176167	0.12220142315233329	-0.6778880238182184	-0.42302702985687474	-1.0385410855376398	-0.37738895337470607	-0.6664753205488462
-0.26627187656263335	-0.659093767741333	-0.4150205434794886	-1.2935501862442451	0.290724420720486	0.8836367177550238	0.23061733058010628	0.28232753984771586	-1.0380697272364419	0.5501230457150061	-0.9770726318265165	0.7730661232968673	0.9074964599163459	-0.3105208493507234	-1.2553405804121067	-0.03167592421451903	-1.0817975994418123	-1.0848174758878286	-0.9529182783231542	-2.2631294098413646	0.9561881503921122	1.6465465649707682	0.8535371049117303	-0.6346060361808377	0.9333021580198292	0.4123489629826901	0.5085539561926866	0.48282334694275436	-1.5439058319995165	0.09054999300417758	0.4897079801247906	-0.6328879682778349	-1.3330803127803037	-0.8639021576130341	-0.6848796005814417	0.33459606081861204	0.7021221723200372	0.7348613076385018	-0.9767620849363914	-0.6404247803518165	-1.0080668639513943	-1.1392831519068787	-1.1364474423070365	-0.6446552785631399	0.27621814542118844	-0.27216557299667715	-1.1780881981684468	-1.278347565019526	-0.46646499146192194	-1.0781241743426526
0.5634788110059953	-0.6626226763216418	0.04979568536594098	-1.977831496762341	0.8554887587661051	0.7575731063040979	-1.5902175611676312	0.3734201763770173	-0.8377150176365356	0.06612334663900757	-0.7716162685271185	0.19501577824224214	0.17696052209837523	0.4161462614133541	-0.9421139545710852	0.8202843748606014	-1.6528556405959232	-0.9513001548624286	0.2615170095822935	-2.4810845041601657	0.1630696754670729	1.2578868599020376	0.6705619317579556	-1.8626839781690714	0.353306131731989	-0.090139416509061	-0.9193006892604803	0.950143436646799	-0.46880924461075085	0.06461103108726782	-0.14860923351165703	-1.2251242016835926	-1.6945128216374394	-0.9108109388462623	-0.776096102244961	-0.23291731981912256	0.1796546616302018	0.41357312667777724	0.09924149693702176	1.0706074711729343	0.09232007320869767	-0.8533842742259661	-0.10264437028740772	0.046684966330135504	-0.4045140436576879	0.5714586160534717	-1.6908903882746984	-1.50344330539818	-0.29116487391188595	-1.0317573269199638
1.2332629033027303	-0.454627881254775	0.6792429666344599	-1.4975501109071943	1.251859196562619	-0.05119927416188221	-2.374182570981324	0.6251160243138227	-0.7515947654858103	-0.39999216892193357	-0.5114293984809605	-0.4083135755399212	-0.41356630409032413	0.7403300561608809	-0.2593123940913703	1.1383126538696167	-1.3629514164210454	-0.5435653248286262	0.9383231181977485	-1.5684686716818188	-0.2930808183074442	0.17267212521135794	0.11119176710244608	-2.1217436442024478	0.012976151501206018	-0.40513134870954337	-1.598342865316244	1.2648870975044955	0.24750921652463817	0.09037867905655689	-0.37142853642382506	-0.9981985330599252	-1.498672754434117	-0.5114561412584222	-0.5108299808447065	-0.3645611620767689	0.14869303577869517	-0.15946211574020253	0.9141222823351826	2.0443459397034447	0.7046803302278588	0.2780289547518473	0.22838527050747415	0.46780933195823265	-0.9319667705991712	1.2047352017614477	-1.4809511023068584	-1.222338448662093	0.23810756364323235	-0.619073076843299
1.4716614366680574	-0.12335167073334667	0.8264194366666664	-0.411858491648359	1.0349498547221858	-0.701419611417929	-1.6589387742661814	0.7614030020507446	-0.7279833422274508	-0.12083708300247092	-0.34106343139648	-0.5142537699660776	-0.42042779557049226	0.7351765511820819	0.36304856293945464	0.6980834294767884	-0.667018438702374	-0.09000899377788531	0.6430733245983937	-0.15624606969981283	-0.014912437503249465	-0.7820681033014673	-0.34630022020581136	-1.330012165198792	0.1693887646452962	-0.23362215166231984	-0.7843115857622417	1.1697252039636374	0.19506870367925266	0.05565291393582947	0.017222724350682693	-0.1646696103229309	-1.0267554847119271	0.24439576647719546	-0.4376209159321467	-0.2109564858941566	0.9083523679360942	-0.44722489104872354	0.8588475378437032	1.597589066578576	0.4692084302168611	1.1851742362872413	-0.36700509393186953	0.3642610432648052	-0.6424742699774232	1.3340413541990108	-0.7246190961428823	-0.7345024029787174	0.650278214164179	-0.3442662723394178
1.3214941381305376	0.09139934759068423	-0.019117361528050488	0.3771280202914892	0.3382732684198159	-0.5087058052368048	-0.09777755197902843	0.5839124097582173	-0.767729037864167	0.6420328852268795	-0.48208365812498083	-0.19841992760126154	-0.3142662461709355	0.8217984407397323	0.29469584046473923	-0.14608380135400786	-0.3077677264963048	0.2596519708282867	-0.21121147647352734	0.9290798370155973	0.44783563643026053	-0.9331498048785385	-0.5056205581165517	-0.31671149712415775	0.32850295477392816	0.25926220023355995	0.9381322813957693	0.679692897744738	-0.33390004198965517	-0.21170888887841913	0.41339249383743637	0.2969952087217778	-0.6239283297857379	0.974209277753141	-0.6805502709506231	-0.31082072641461633	1.9925834434726772	-0.23238879540978666	0.05652822620978405	0.22792234722660903	-0.20826382447214162	0.8118161807359116	-1.1925553365363462	-0.17955989617833568	0.1137758148669402	1.230800588358265	0.07576766101759344	-0.6904725333867612	0.528042273354517	-0.3983237142584741
1.0230021643483502	0.06717163054048646	-1.2433052996327307	0.5548935488740846	-0.17333072679549025	0.4205918027164058	1.3246278509535065	0.29230078268498044	-0.8837429693463797	1.0578839591846076	-0.894486999476762	0.14874933496792164	-0.5831443830556654	0.9504978454161792	-0.506952555352445	-0.7236550372758948	-0.42855032608139293	0.48585040192313594	-0.733896926044009	1.3557710209872946	0.4296508218026577	-0.2489639848728714	-0.476302393756068	0.17043393417267566	0.041086120401187094	0.6555998968112431	2.2545277703445232	0.1179499660095097	-0.5838247849455336	-0.5109399658578362	0.3129355264702993	-0.13608566469950376	-0.35307078947375137	1.4166727790602387	-0.6965272137840729	-0.6015490252896368	2.5974343001809417	0.3835399296101305	-0.6811093727284898	-0.8051973182356555	-0.616967671116195	-0.5454155333255765	-1.3191687752225871	-0.7539917940794294	0.53489765474802	1.1600940972631404	0.6249699127416066	-1.0740786839582581	0.12252504050072746	-0.3579206928499588
0.7261639797372614	-0.10807195727877042	-1.400392491438049	0.596984079250482	-0.07908051850789603	1.2571472684795466	2.0207364560302175	0.23567218053551925	-0.8992039838492099	0.7741745781015728	-1.1823393106470717	0.35382228398349136	-0.849331509704369	0.5868685485307984	-1.2184213384822975	-0.681883844620207	-0.4533689360172719	0.6700966905631687	-0.41103949150002617	1.2834458088432956	0.04069996444074111	0.6196572631803383	-0.39435385161801184	0.21374496971194162	-0.4319674583550378	0.6185818576348217	2.261014490904111	-0.23309990721799176	-0.05799932332948726	-0.33466206335238247	0.004393390326207475	-0.7570711343807481	-0.005594603938161567	1.5626327586468343	-0.031753419294640796	-0.37372938463390953	2.237750863181831	1.1217568686450716	-0.6476591358844462	-0.6850719783345413	-0.46288556353186894	-1.3411040308338817	-0.5255631816246845	-0.9033542147391659	0.41492274584828215	0.9208622419843386	0.9822508115109743	-1.0731391681745241	0.12676380048188565	0.2954162094826838
0.3888689504270338	-0.23125652595240004	0.19120789387698953	1.0853153172277559	0.22076780124328435	1.183412963797773	1.875905733704905	0.4336725437484665	-0.4777299135709329	0.31389047656601843	-0.9549852975865023	0.543719954118313	-0.2773914413796131	-0.39988868046114445	-0.8469032206389409	-0.2957894735554372	0.15912895882345743	0.9567505166987702	0.4171484767860641	0.9517752948331918	-0.010867474630672799	0.8030781488625048	-0.2853323118104195	0.439117854389613	-0.43496064996794803	0.05558773089579191	1.1010547806662423	-0.4592464024263261	0.9641047616372415	0.5235218398327753	0.2062089317887697	-0.37998908960762345	0.6221645299552093	1.3994042264077846	0.895475341387093	0.7193365539848632	1.099667414387721	1.5941759133263416	0.07026888358032835	0.2360366567021868	-0.039641244045736955	-0.38509138899068557	0.5321162960054977	-0.48720818870732185	0.3721219322755356	0.22723093709007527	1.300825867900803	-0.12579863762837729	0.836516017708199	1.4721718042811163
-0.04738464523496043	-0.0986537779114506	2.3716975348063913	1.9265001110973217	-0.056502484867267416	0.1687930292652622	1.0035461001694839	0.5059545498167192	0.4910619165964793	0.41518949220949636	-0.25326189497758367	0.8130079194553528	1.2158443055998291	-1.2497433640463775	0.7273503510613868	-0.08208424325681647	1.1788669830738643	1.4639466275748183	0.9526814231461238	0.5013200051961938	0.6169878004241828	-0.0713214895844648	-0.1497750728091884	1.119103717232281	0.23244980801917164	-0.8599787919666338	-0.3189757383373002	-0.8441031524806221	1.6622120541562293	1.587803345615562	1.1128396681593569	1.1626751234588453	1.4613859625498473	0.7742847401042695	1.1054984492445965	1.9755992321803888	-0.13640796874909206	1.44502328271752	0.7806992914516592	0.9296869016656215	0.2595956885421777	1.7798681744426956	1.07564056408953	0.20339942536553168	1.0075684107209226	-0.5940173671733369	1.5625317284626656	1.1990033062729273	1.7211023319700958	2.436010860961263
-0.4677157669166496	0.40405521081442813	3.087093850382004	2.348923411832955	-1.0428454977027353	-0.9300776331110016	-0.27867970430770944	0.1303286699290008	1.5781364876571868	1.1693603844325555	0.4861121225105215	1.0355416848090204	2.5653958072348577	-1.099767591459983	2.4815994517873006	-0.16686235148476175	1.7517314106420139	2.117758376487475	0.775072967999264	0.12719562076493557	1.4030161867185218	-1.4520117071057201	-0.011675907296967953	1.7635359540583149	1.0227719742515013	-1.6944628823747938	-1.1074138495365444	-1.3571958065794787	1.451531490916275	2.108048697637941	2.027607296984736	2.583951282831592	2.130571612982067	-0.28706900103744554	0.21682850086600752	2.289957733043964	-0.821508810464898	0.6792308985205019	0.991385406170585	0.7936442140799663	0.4137391272664501	3.2981529377945367	0.992842507896071	0.701563528722096	2.0576308083834736	-0.7018219500167239	1.5932057110884614	1.7148044158828173	1.9479190894968401	2.4800593712035384
-0.6369433952059698	1.1735481734585966	1.529886924282355	1.7060936484374105	-1.8629043100354628	-1.1047160201546902	-1.334103843914033	-0.5132992211467067	2.0625029632366743	1.9439892079978225	0.9041320068896694	1.0529787089796567	2.595690795797212	-0.13543110749490783	3.1235902655722314	-0.1723405085956701	1.2999062130061432	2.562711447315677	0.213174894972594	0.12102723102070367	1.5396628193381865	-2.1962103486529037	0.15990439890835134	1.6776994824924016	1.2416720981925193	-1.880976746328973	-0.9612649549794443	-1.4989750117729848	0.5202567940173078	1.8127719868845455	2.050189502191535	2.4167989963101735	2.1857040997618475	-1.2283442652942396	-0.9610838676252916	1.4008996199734576	-0.794381049091761	-0.15405469257442925	0.8616841824392603	0.14805837280286646	0.6566480952413608	2.816991097878084	0.7862061504830424	0.7514007650692635	2.587266291634332	0.2526559764876167	1.2715033374734253	0.9884013116327751	1.2611560328024816	1.5729533767014734
-0.4317577223666472	1.808937288328109	-0.913023191963919	0.2328785876367386	-1.5174410723120448	-0.14467133817740022	-1.449270295312623	-0.8596267844314038	1.6003992172681094	2.0651384592075055	1.053224874573675	0.8848942062614954	1.2909741629348177	0.48448602561481025	2.2623937367125584	0.2338794404596833	0.19038855465424834	2.3487751998827076	-0.11432606354325725	0.5742868704885304	0.841772690125009	-1.5266728971767571	0.4402185565105308	0.8134506857664616	0.7718074459702888	-1.094922796447581	-0.20283959166217785	-0.840913029300035	-0.39510263296518966	1.0975475909657395	1.0394369189364905	0.6208568572809514	1.5150281009597706	-1.245298118376423	-1.2297139596909654	0.19212200534438378	-0.41983834826048627	-0.3462785483230098	0.8135271339067904	-0.30467212841569846	1.0037502521465596	0.767700613385954	0.83988648122377	0.4584009127366185	1.999848981677662	1.4319614035442338	0.6734444417351653	-0.11079578342710726	0.21355337044428768	0.3275022492309673
0.016870950497020018	1.7981139932090702	-2.054950147690239	-1.0705145344213711	-0.06026823751026509	1.1021066691734789	-0.45621123441666744	-0.5426468511755527	0.5979503036235025	1.4174801852743553	1.1837283420569233	0.6291330939783852	-0.2106945149439173	0.009484934244372547	0.7035964557078971	0.8106398922010558	-0.5781736123902261	1.328111911353414	-0.024558245119012154	1.1270885705501452	-0.09837108647205214	0.20656131811984577	0.7540075650533803	-0.09703110492173783	0.08606697860318759	0.34593591198892926	0.572758981888353	0.31958958703572987	-0.7223291354903025	0.46505803122410083	-0.23277832554478878	-1.303371529271732	0.5417043413871911	-0.12091402846281188	-0.3225296608720961	-0.32556981906637744	-0.2045182841183645	0.22996707449040082	0.8756893162341611	-0.3064886169673271	1.1061957899581003	-1.1746285037466146	0.9400872203553894	0.09953984597160574	0.6853916951479994	1.4824293275414488	0.022831126480106684	-0.38846365162916546	-0.46117404038548226	-0.5890001293615182
0.40728094223293654	0.956147350611981	-1.1384887479193422	-1.337702644041196	1.3321182078114397	1.474728886635824	0.9461993182556211	0.1757655267652019	-0.17594987183286503	0.4026228295395685	1.283162218399693	0.25362362478564954	-0.8512674065907961	-0.9168535868088312	-0.3743946402630551	0.9250300781819012	-0.3589503102755927	-0.11164450237418999	0.0728199368165468	1.222938039907431	-0.605656166136513	1.7439659175986264	0.7850536505552786	-0.286905529660145	-0.34094300863084415	1.5475513333490571	0.9049908938550948	1.0588416326413053	-0.5134927700871398	-0.007340866565701245	-0.8720579370272723	-1.8239801399139048	-0.044024617673192365	1.322632769958329	0.8235808371705743	-0.09334237225557403	-0.3503109737990482	0.8558946377041247	0.6368810928387869	-0.20534526563282038	0.6589716883414269	-1.7393113016742006	0.6026391434512559	-0.15558740919175276	-0.40045723702416874	-0.0034392503826548948	-0.47782871780888064	0.33652026103231936	-0.567861364864472	-0.9648565935736706
0.469268195108381	-0.28984033156332834	0.5444410499221923	-0.6043208987288211	1.5537620539940098	0.5859226956030993	1.7124424507062654	0.6014066678788561	-0.3366720684422613	-0.4864970781143867	1.011507026894308	-0.32775201855909547	-0.6373183318411498	-0.9926030322751896	-0.46032814761537527	0.27591887064612886	0.5219114642166232	-1.2716426732690578	-0.2618035307131589	0.695940073965467	-0.5738297755010026	1.9936794338612482	0.2649798468273743	0.2671817699670965	-0.4446450181113183	1.713336415457211	0.6930795609397699	0.7168614810969803	-0.24452849638760107	-0.49496922590525855	-0.6869186485997787	-0.826190632818969	0.11810393880510003	1.8493163056659345	1.1751654424369713	0.12940259701571966	-0.6532182702602694	0.6465514407109169	-0.13878245051451307	-0.3929811821633168	-0.15423554125010963	-1.0466234421425353	-0.2482174141681246	-0.3146439967378413	-0.6847078034064742	-1.8921767821689348	-0.7739167170784955	1.1197741509066463	-0.47871315672594683	-1.0438005619200479
0.12271278551060781	-1.156099847441428	1.209597625856944	0.3194297695040204	0.6900589393864078	-0.8064446568017805	1.3953144161075342	0.25284441925706364	-0.16035529460891249	-0.9419509006201867	0.18416158590421564	-0.9620286895367961	-0.328927283819131	0.1307913668542951	0.04796706658792994	-0.6953472949112491	1.139861166246574	-1.6631974686587185	-0.8972376067499447	0.006423007445867743	-0.3768621079019881	0.9529104142033802	-0.6095203628756903	0.8820020108173714	-0.40805206179740455	0.8591880523452683	0.17014902635136792	-0.3848178543871251	-0.25406372344649064	-0.8900382485291648	-0.1923039582909188	0.5067105895610213	0.6974894223873318	0.9948237543614995	0.7462873427447093	-0.17234487892022668	-0.8025942445065665	-0.46027419830449773	-1.058510047870865	-0.7888532563072347	-0.7666925628654804	-0.10900311611534856	-1.0981030790949817	-0.4126776756258533	-0.39107379957922705	-2.559462872666143	-0.9336446687303332	1.0695146051309947	-0.5618177816638048	-1.1454559207685073
-0.4613841716919186	-1.1384830213837052	0.4541015158540179	0.6841821141877173	-0.19571569526529128	-1.524234695908253	0.5124412629148547	-0.6637573839955733	-0.12000637729232755	-0.8618110763872296	-0.7818869844112603	-1.2313256920953726	-0.40555248646411235	1.3737740564602698	0.46276901213433513	-1.2235811021986749	0.9123116422358083	-1.3395014724725107	-1.199867457377857	-0.2190019624214869	-0.31846865432021015	-0.41051007657620636	-1.20252314599061	0.9151030128167562	-0.31530994100188464	-0.19100342666980658	-0.31128533248183154	-1.2483350304255205	-0.42979031175488197	-0.7761018687364868	0.07188899725315116	1.042747500019712	0.9854902982289233	-0.45349408897536087	0.4167578446153836	-0.6640630887863629	-0.7261969065296424	-1.5451414641223133	-1.4411036384684828	-0.9638169490805547	-0.7940181567744681	0.3175403411048658	-1.3602263671906243	-0.38901279683253986	-0.09049081165771082	-1.4932996869181767	-0.9978915653874704	0.3510884247828754	-0.7541903287165826	-1.3292895418010826
-0.9047562142222229	-0.4105443194864408	-0.5846175548464548	0.44550340086801504	-0.3084688140002494	-1.0711633294592018	-0.07135868023049273	-1.3984525525026799	-0.28986925220634224	-0.36486647593271565	-1.086930404852209	-0.8763834466815016	-0.62543781330471	1.50055270381865	0.48238696673837406	-1.00814512627187	0.11430128761714174	-0.7447185151800872	-0.7015906705166359	0.136194130984866	-0.360304132493463	-1.1248031785315693	-1.0294360276832735	0.3627824362978296	-0.13640445958832192	-0.5940888412220727	-0.5263493105304788	-1.21388254289486	-0.40624841549105023	-0.059192157700716376	0.05406700757379455	0.6837986094528486	0.6256893593726836	-1.2466330708975932	0.7169155063648419	-0.7042457468486335	-0.607905269752404	-1.649828645148997	-1.0667594626592776	-0.6647839389545136	-0.4057147499680781	0.239678763199919	-0.9596933388638474	-0.16305921978801405	-0.05377830378648534	0.2728635395172874	-0.8653921649776768	-0.12836876694926996	-0.7340402631861888	-1.3705963486390063
-0.8168702527786159	0.40954467445614817	-0.7117016207195719	0.102912203664504	0.07285253732282261	-0.02142834064853972	-0.0404387485330524	-1.2909764165440423	-0.3370602625918571	0.15238125114998535	-0.30638035187893126	-0.18809009160338633	-0.5690792211004443	0.5505309662608232	0.2574157438731237	-0.47027219837486206	-0.5035489182198939	-0.2846691938263844	0.3701336815956246	0.5529317160119509	-0.3513942543972685	-0.9975319665189515	-0.292960318766285	-0.27686434656034575	0.03400407704121627	-0.26272876825862884	-0.4845771508613836	-0.5476525245173717	0.003860551243472766	0.6178772869371301	0.02277714865975392	0.07289535496820394	-0.01461773197047804	-0.8989884171625843	1.135167275832849	-0.23091246833419118	-0.603904066108792	-0.7966741335461784	-0.4137737290771123	-0.07831274896978646	-0.08709042431372016	0.020619796747177257	-0.32831968292269137	0.20509280844677288	-0.14963540758335922	1.2824377814437533	-0.3771709991124071	0.1510864720724825	-0.38035569290963167	-1.001239350807951
-0.11314532640310357	0.8362160888804158	0.049480845356518935	0.03350319408975222	0.10192278460053943	0.6330058883317865	0.18117363616054238	-0.33436936641549614	-0.04290049909313589	0.17330818597056996	1.1069720341696734	0.1942818537318979	-0.2950719980727045	-0.32254791151382484	-0.003206983224541445	-0.20606207681188982	-0.4983263031821847	-0.05940138086182224	1.2614001739404808	0.44646118625363024	-0.3071395926335415	-0.5013727608299183	0.2981259245312744	-0.5853912697454146	-0.04513518583571191	0.17559300016272597	-0.3395225751729891	0.004734092824298899	0.5942213276457078	0.4169642278465326	0.0759670488342333	-0.3054785439683712	-0.27098780686950147	-0.05060403607587015	0.8098879540696619	0.17020973298009653	-0.6328009153252839	0.07608929564571865	-0.08580112197149703	0.4163866878416354	-0.09346494561197223	-0.15633922368984993	0.1088806089169875	0.5074794232775179	-0.2383193832671024	1.0284241024264975	0.4325577260731918	0.7804985812353208	0.07259284639337367	-0.18719648342202716
0.7886795398206441	0.8260677022865685	0.7225626401765423	0.11486254938266646	-0.5268944587716957	0.4368831900524967	0.05591952599813246	0.8133663001497694	0.3632425550994274	-0.5050039348941247	2.1478109646703043	-0.06571581770234404	-0.2334138897007331	-0.3085483866288276	-0.2846422133140372	-0.3028091373990439	-0.07697694539131711	0.052638448162614024	1.3582997745853964	-0.21443603920674217	-0.3383585548778293	-0.0920214394426544	0.274337826214381	-0.5508372524099493	-0.4483789612913601	0.1346357752719984	-0.21928915507960392	0.08746650168205705	0.9354716983384423	-0.6950146870636271	0.0051887957493479174	-0.46600844654675466	0.05329361451955155	0.3285406096662153	-0.2894591354665554	0.04168906663892589	-0.49867202151289464	0.16777985081139032	-0.13275278371810073	0.6300372025011606	-0.22264007870338293	-0.30180137968663956	0.3174424888989734	0.5784333142541253	-0.42422102331015354	0.16523866406856771	1.1899437136167588	1.0122684372606534	0.32002659199400013	0.7740289552780076
1.1899032230030482	0.5982530504603126	0.6039568881595612	-0.002104222604582049	-1.2189803155387606	-0.23524919529366659	-0.44326306494713713	1.3676507223143224	0.48633697959200123	-1.480991304651051	2.1102806869240656	-0.6470430763883027	-0.543817149908169	0.18620525852964165	-0.6284621093132295	-0.31618299160231084	0.26161033701344877	0.15793939313938657	0.6727527436746085	-0.910346884709856	-0.40959538266189965	0.18360913488019603	-0.1318661451108653	-0.3858098507560376	-0.8730352130391266	-0.32953900667231684	-0.14984073512321586	-0.004496729581539526	0.7368253751942674	-1.7276407297829195	-0.3528316783627044	-0.5181982227632219	0.46075161924130464	-0.07335908880107526	-1.1979270147389196	-0.3762972612560681	-0.17544765548354668	-0.380352215642824	-0.08522036954857432	0.6395425720076511	-0.11909574127698601	-0.33829160695414856	0.5160457345573386	0.4641778799839702	-0.8353838038907897	-0.4182851229462444	1.3867368705371712	0.6371376438929657	0.30655125408428463	1.419822241155689
0.6933767141908604	0.3140542334518157	-0.07083294952172582	-0.3928162476236592	-1.2231852429143275	-0.7153664264756469	-0.9067113269715826	1.038741838441519	0.2660359695149115	-2.0305153282384203	1.1327602848756961	-0.9420535618938348	-0.8524342370976139	0.2613308986261292	-0.9230424049761411	0.108970398438666	0.27407857071647285	0.23996697275132386	-0.2603980653154645	-1.1359581809810833	-0.3426808457739482	0.4547915558355139	-0.3293289409375376	-0.21273694573860694	-0.89816083603837	-0.6933157397636039	-0.11113826738309932	0.13149254248983777	0.08533995213726032	-1.6471453005547012	-0.7950440110774482	-0.32554173096488404	0.3392651909607967	-0.7680271497554586	-1.0378060131572697	-0.49410798858195376	0.121410615920737	-0.809705145485981	0.37551263576552946	0.5752573773734383	0.28536157028496617	-0.10148218795993669	0.7846531849857405	0.36069314081638715	-1.2958284879717608	-0.4659454417678063	0.8273706539968498	0.1004538508129921	0.20892689624907726	1.4453849067223403
-0.37086815144974833	0.010288815032533719	-0.6085610309098303	-0.7550395886569252	-0.5097991695297889	-0.7140241703788025	-1.032852881858889	0.21278176997556936	0.025837520544106297	-1.7660643568730896	-0.03580938649483957	-0.7135941688163254	-0.7169855667007127	-0.2388342279653422	-0.9732990765138941	0.7526259992379878	0.10666528833839972	0.22769389702563264	-0.8672866233658894	-0.8683968769353277	-0.08382448940372662	0.6513174413807129	-0.07570818585839348	-0.027875544317668633	-0.45576054167139685	-0.6117656601705651	-0.10994619129721267	0.44344778428729154	-0.6086096587972346	-0.5059116808106714	-0.9188344168375294	0.22794774609411342	-0.3298618231274792	-1.1387669506374782	-0.03557934119315331	-0.13593359243122977	0.17305163737383317	-0.6948031541559769	0.9657157378733624	0.4632008346676849	0.6910576756076825	0.34651586498558873	0.9334621813971133	0.3833977925291243	-1.4056333597780124	-0.30766655537269616	-0.1230533697093772	-0.12923787903777414	0.17473970970941674	0.9304924958229567
-1.1732132461479068	-0.2583167280227731	-0.6782566347713451	-0.7768200377083172	0.2461662317515629	-0.4384173591771058	-0.9042461601811367	-0.4349907064504614	0.02298057743347601	-0.9798419531162039	-0.7239915104796	-0.2751014105577189	-0.195060285802719	-0.6065527008985203	-0.7500876562067168	1.0515510116635705	-0.008407561370723633	0.09043381443722988	-0.91488156180646	-0.4763628315159776	0.16059527070198132	0.5459191662270089	0.29919912895326545	0.12478130635523181	0.06738552777500172	-0.2503928839989365	-0.1644131720934985	0.5440802887330642	-0.9067006936311952	0.5971836933407243	-0.5873317277317777	0.8222814782364739	-0.9593090264410067	-1.0383410196490652	0.743185276775077	0.2668811348461861	0.005901415226586599	-0.33633995173862385	1.1188271057625472	0.29134644823454164	0.7552994582502279	0.6199998061230719	0.7574923230743728	0.4378742742885411	-0.9834587354534629	-0.2454988426091433	-0.8042017640821176	-0.06134213139360785	0.17425264058437448	0.26625461811112067
[truncated: 72 more columns]
