# Supplementary material for: Diagnosis of autism spectrum disorder based on functional brain networks and machine learning
Source: Sci Rep. 2023 May 18;13:8072. doi: 10.1038/s41598-023-34650-6 (PMC10195805; doi:10.1038/s41598-023-34650-6)
Supplement: Supplementary file 1 — Supplementary Information. [file 41598_2023_34650_MOESM1_ESM.zip › matrices-bold-time-series/ASD/ASD144.csv]

0.7208997301520919	0.18833384978982445	-0.37237061423147116	-0.5170574363988536	0.9586107469876574	-0.6306237353785688	0.6661710707075542	1.019276278472678	0.10159676160980068	0.4776664411269992	-0.8668643998774331	-0.3596998228052743	0.05466051291246537	-0.26540402529749996	-0.67199664860992	0.266145089293579	-0.5263975170165042	0.18033994790275035	0.5326751693671271	0.3974001375722164	-0.8109551149952985	0.3408663153455742	-0.7577463472852423	-0.4065349555857442	1.2169664974669387	-0.013123920981746043	-1.0011445898799565	0.5634302872325816	0.16460099363523142	-0.38851417682756934	0.6030316890586067	0.11504011293442801	-0.26502925066005667	0.4646566352558424	-0.7727346292222241	0.7068173287844861	0.21020081063908555	1.0235096962728878	-0.44097192155060244	0.10134835365673275	0.20990624923167234	0.9421768719288894	0.23327395996348788	-0.6192551928333005	0.10621199591394523	-0.06664640923406567	0.2559844167609846	-0.08772041908959148	-0.8154806658255142	0.37612755060842734
1.1959428733859416	0.23608895092090282	-0.2859158308324518	-0.2532751756311469	0.11606415215319058	-0.20938433146050667	0.8679107151924041	1.4766237173744852	0.7665524935373278	0.8843465226572657	-0.8821985919819758	-0.18968984938769956	0.32910970764532654	-0.35390925605398815	-0.16784030762395669	1.1181881408311614	0.2190031717986378	0.3736359334482294	1.3017820452419144	1.1116241281086716	-0.14186632199583776	1.5071384079107895	0.5770986148146295	-0.1130275511643546	1.6487638603061399	0.003421041002631692	-0.4213257474991495	0.40323962767670923	0.6855289454539404	0.7811490086429824	0.919298245504091	0.7224316154719778	-0.14669844397877305	0.7413112628093235	-0.010561207312934973	0.37108211231615956	0.24546325764512614	0.8780231080074326	0.16699115032997716	1.0826880665365883	0.7765903346498317	1.7084764462238822	1.0877003740614852	-0.3516476174363292	0.5270666615261888	-0.32724624722446477	1.120066737302643	-0.013509570553911878	-0.5205106150771266	1.231275070894836
1.4157811039565364	0.27035975641360327	-0.5146325245757444	0.24496471182194626	-0.8634798452470134	0.5230052373000161	0.8011489036198051	1.5364065057592189	1.1977848954081867	1.1236732964399347	-0.6855688760943369	0.0267895870804904	0.823143181712479	-0.8110145217195263	0.2960216404089161	1.9638911075342427	0.8861813939312536	0.5589750955595509	2.0609366376445157	1.1987931510084302	0.90407445888218	2.1442112082535427	2.267343171454254	0.26862514604647586	1.5944300888606888	0.042121585819976236	0.5651398662198394	0.24706884255181896	1.282383031505032	1.826861044847902	0.8454405966716986	1.4311016015761584	0.44017774632841095	0.7097331398422558	0.6165528963148555	-0.24241349003754104	0.1584470348742861	0.5066472345585364	0.9927273653452429	1.902434049877704	1.3640413886564662	1.414379215610466	1.778792014978246	0.09203801239397157	0.7284848711983121	-0.6882492114459947	1.3476389993688338	-0.05990093313982762	0.263072342314242	2.1569210191047326
1.0421291338890373	0.5638270157176147	-0.9723976850453722	0.4227198318068205	-0.9036083576735544	0.7687004281368335	0.5043184445238297	1.0155470666568103	1.014785980238193	0.991808298390314	-0.5221828449202193	-0.01220185566655258	0.9422300115283169	-1.402105477500684	0.11023818702963835	2.3462104992252697	0.9364151288241391	0.39451250219866957	2.316220265119755	0.5213395385721055	1.323506164213725	1.3776030467507852	2.616769147598611	0.29666666759448873	0.9540663502907398	0.058169059231990554	0.9078423189325188	0.22406977270477063	1.5530265493492332	1.6141479583956972	0.43041728834613735	1.6093295653704738	0.8430258791728193	0.41401482038042403	0.5104068822243174	-0.6408114600496891	-0.11855150104916996	0.18640548019690897	1.462467956511231	2.112954907855567	1.6517426671958786	0.2990777494949992	1.8455858957094322	0.3187343675511375	0.5208023236677874	-0.9677179719802744	0.6518687744249142	-0.32642732398841295	0.8109153626519517	2.5155740232324484
0.158429228189604	1.1322094997168817	-1.0320520166265883	0.12571314282133794	-0.023692277518447664	0.232090437422118	0.13665963364964567	0.12645105042025742	0.35761235819056936	0.5520353563916138	-0.45204670914178996	-0.23887360670211166	0.4142755943650415	-1.6305564867493383	-0.6910608318912588	2.245690652966529	0.500069172002757	-0.227694386012897	1.9640523767490932	-0.24937270089483352	0.7611118402785926	-0.40807877309497065	1.1336824402574546	-0.04078874838742659	-0.09081802197258758	-0.03149405080593342	0.08658497439577918	0.09169003129943816	1.4294582933002336	0.17806055971395585	0.04496741972941597	0.9556158262765783	0.4828188070085947	0.1413524508882996	-0.0005582592255955906	-0.32056571366437064	-0.501599785893698	0.07963423818996468	1.5104709849195865	1.8694641693626262	1.5886008336082829	-0.6760068718532536	1.3751508537521921	0.21328535752024375	0.1795413487905558	-1.0081720035175878	-0.2996470749255507	-0.5868119005027135	0.693128017486164	2.0971106003190414
-0.7060636167826473	1.48398102866062	-0.20654070217435935	-0.1704456251912015	0.6960538617478362	-0.601835970794716	-0.06853044140959737	-0.5650790433437317	-0.263977729770575	0.1094562410554577	-0.3250948549747139	-0.20685068351377975	-0.29988114903339635	-1.291801903732076	-1.4969467193561805	1.9694460156078546	0.12235586537950546	-0.9659728192656649	1.3647625248006474	-0.32685559985636964	-0.08368067061805454	-1.8502385803888006	-0.8609676814801134	-0.2837388549748327	-1.0973843865952035	-0.26065921448979573	-1.3306887326923567	-0.353891449376193	1.2147031386504574	-1.2480922144279736	-0.040162498934672185	-0.19160178177113443	-0.41372756909110525	0.11746254595308424	-0.11740383712806463	0.6713552185662135	-0.6572272300332561	0.1384035797362291	1.498618661549912	1.6124693540870676	1.406788850851266	-0.8811906513856799	0.8430953895885378	-0.014920158842600423	0.13969835926303228	-0.7951977649867943	-0.6770969976752381	-0.5264734702467113	0.2233072188809871	1.3282987194658895
-1.0470717536174712	0.95485970288513	1.169242077115606	0.042428479985146254	0.47026034243265047	-1.0091723306915255	0.033902303087810885	-0.5829012879945208	-0.43667275104811887	-0.08400082981621593	-0.027472287602886274	0.37086292184424224	-0.5633192053845291	-0.7112485676875436	-1.752728200867473	1.6630725468195906	0.05509189826527942	-1.2864708697360296	0.9062073522109949	0.3333203439159852	-0.2676133359942012	-1.9476594653079644	-1.619576903053928	-0.04731995654569147	-1.5867897637833563	-0.4799917852046605	-2.15111820896372	-0.791312130642183	1.1493617314235332	-1.5103832170213611	0.05307814487750002	-1.1286180584417251	-0.9813762333125025	0.30793859695453674	0.3496435683769384	1.5966092586451013	-0.2373619783253173	0.15139843417970003	1.5569088156663338	1.4694438599367208	1.3213232410612823	-0.6092408680781558	0.5728024001030737	-0.12075888597300896	0.44538992324293847	-0.4343396595248083	-0.4376545090079068	-0.09777563893697462	0.03943491062355682	0.7849941376124379
-0.8497985180561917	-0.586883545905235	2.1319509569019433	0.6313440612040205	-0.2338329470087053	-0.7338413429832522	0.31763708228093596	-0.008217748561459941	-0.14613791544657	-0.06994723826732388	0.3445243481304339	1.1537611548215747	-0.4084945438535748	-0.3504383127521171	-1.415515225803945	1.1153972103059635	0.019024351859412272	-0.961986636243364	0.5826943216154051	0.9966531020429521	0.3259163974904783	-1.015761115593144	-0.7805821720526405	0.4934620673223607	-1.3917703901184018	-0.39845057750986496	-1.5891117053135349	-0.6046479875232259	1.0670555426090962	-0.6472862005776377	0.029234448062760723	-1.3470317401566463	-0.6505189555995002	0.5036833459073157	0.7016043107261177	1.622570181671248	0.6937560583580641	-0.10786033848184728	1.3220968503848214	1.1455974997304568	1.2851598942688598	-0.5493634190655537	0.44766350784274883	-0.06643651125567439	0.6274355683669678	-0.04356995972505967	-0.2544929489858563	0.42200859987439	0.3811374980105093	0.5739480669315331
-0.5202134530023547	-2.3746585734583068	2.0147078053274785	0.9757672363170009	-0.3653160005832219	-0.14580490514065253	0.4287132805559258	0.539432388553745	0.3097284036035499	-0.08304272304182306	0.6054386254917415	1.4077861322480916	-0.5064149133965545	-0.26450040880124553	-0.8003521737930989	0.13749757498731752	-0.27107108853574624	-0.2827558645790051	0.0996004242878908	0.9801487707089125	0.9073773820597328	-0.2427694985886006	0.421351657555736	0.7997113630331842	-0.8175339085095654	0.12275125915442742	0.04563985766417497	0.3005533894231138	0.6063937888422212	0.38299176664050383	-0.14798810713719757	-0.8436143960336978	0.22037857419701012	0.5237608359975128	0.2921526891433005	0.6430159160325275	1.5550706529739942	-0.6784609420228551	0.5129281948620215	0.41192718710929693	1.0790329695774332	-0.8665232218799526	0.1667533065053635	0.024095071561909345	0.22551164020983733	0.31175656420726516	-0.5433272964423874	0.7033896557393305	0.9138330057614231	0.3160679275963566
-0.3793940802644038	-3.2045517733792774	1.0708710637199512	0.7844894590099925	0.2885046114603743	0.18293560988670046	0.1307183563897836	0.4662199012163797	0.6111587642913292	-0.22807540263081882	0.7118207052114768	0.7651913419103927	-1.200209527303834	-0.09026400979122252	-0.14470479747978574	-0.9889600140162241	-0.5465966351312985	0.25358597359074947	-0.6393983127332639	0.3975008294894746	0.7261037875382443	-0.3910432219529166	0.6607867289073696	0.642992888945876	-0.38105289058577796	0.8261718381168927	1.5693267418308772	1.1437240810110292	-0.25605046886432004	0.8896228086156512	-0.2070492616858702	0.007769341079052607	0.7573509070880955	0.3104496761794765	-0.5051266822715778	-0.5698050410333749	1.7207832624925812	-1.2855361946684165	-0.4373169501737327	-0.4785225002108025	0.5962618928292485	-1.0344767094382858	-0.32460675142969997	0.060177415275830065	-0.6086388714199003	0.6014162573834049	-0.859747709967818	0.6353868324493003	1.1814788690260503	-0.278009006548744
-0.32789291441097806	-2.4236953382384554	0.1233942402929343	0.4982542930369099	0.8012273531212777	-0.02159378056078511	-0.3763118016330624	-0.2227175312062099	0.6153622222107675	-0.33632462308149186	0.7733407039230764	-0.3384833510484565	-1.8581367120651031	0.4301878171844762	0.5334530615106012	-1.6435842506624807	-0.1999711159763654	0.432276495925785	-1.2895035132868065	-0.01985268457824368	-0.11947341256973146	-1.0844914856298424	-0.08690053498831651	0.4279067268036731	-0.31815885331723825	1.2381865905408296	1.8708650078204931	1.0072710380409025	-1.023505971826894	1.0577534152126842	0.015792681960879056	0.7640598210692883	0.5510389252773401	-0.09015525135036105	-0.6126343661743473	-1.120535507732666	1.1338279016286155	-1.475169672009809	-0.679242667248888	-1.0119476791850623	-0.030601739386189666	-0.5626006278705958	-0.7625404850058349	0.05656545354770392	-1.1613803836345684	0.7917059181720327	-0.472223248642908	0.3358128149320549	1.034215304357744	-0.976495539544113
-0.05231423107531428	-0.5601609712491923	-0.27897385688392995	0.7008787024117791	0.3615255296299891	-0.5684841730147971	-0.5905317791858384	-0.927679530892974	0.37445664124197914	-0.1915941408971739	0.8330325752392655	-1.0709135617199796	-1.5108843474507119	1.0654581776142957	1.202906542142082	-1.4994588628770802	0.9172670116809211	0.4590224593965596	-1.3905284391324304	0.21533925688887962	-0.8915137122800425	-1.3766519237851704	-0.7803384798102799	0.7125841661342582	-0.3644789387789751	1.1678245465814645	0.8327012659836145	-0.08187987420973512	-1.122903198515307	1.3516530160376978	0.2763320405659683	1.1125365433145251	0.07047550157935506	-0.5425728263553421	0.4566930261509385	-0.8618065972048474	0.36923613973571	-1.0069746104023103	0.03758722253308188	-1.0006965685031444	-0.5796789808111261	0.35946341120379605	-0.8884345568166423	0.0350877979744435	-0.8831865390198834	0.8452331729011632	0.603711599525422	-0.01677838784117778	0.591588136831784	-1.272878198962296
0.526531885566118	1.0565059565685961	-0.20963672598844552	1.284595943812321	-0.5359454056859433	-0.977156577093738	-0.2520130897982927	-1.0302885272617366	0.06866420040106136	0.15268751648676324	0.7588822112217551	-1.0019225652340211	-0.08142393132804025	1.3370218919582524	1.6457727706010967	-0.8951444010277829	2.1223819408699454	0.6277731233922251	-0.8705936545539765	0.810481464873131	-1.03857135526672	-0.8393118066818236	-0.6576055788080937	1.4651940702280728	-0.07850551822356924	0.9371890105411038	-0.5395723447200614	-1.0559503817478424	-0.4933486219490874	1.657691981268051	0.20545679327492758	0.9500983969694043	0.06005256913525213	-0.8298473951310333	1.9302597562025454	-0.4077450455455194	0.042222822647476455	-0.16322702425293867	0.915013760305795	-0.7792558951843555	-0.9375340668922622	1.1005524491922507	-0.7135568734595474	-0.05100922943869643	-0.0014003017749381083	0.7557394118442384	1.4617002077480523	-0.2978767590423886	0.014649035356971487	-0.9799436961741759
1.1259248671512836	1.4241788671720734	0.048241233657416095	1.5069131243216765	-0.5745070766615141	-0.807004094281925	0.3005783837913289	-0.4457611236851814	-0.07656736934791163	0.38198725529810995	0.46405493846248363	-0.41050449112393833	1.364648201364412	1.0763955732036228	1.64090117005178	-0.4602207978696465	2.5152295436522327	0.9389330650588512	-0.11919531478925309	1.0691502042450944	-0.6034169883908578	0.06727437391826058	0.009365489385837783	1.985893685980697	0.622126713261639	0.9827437839918376	-0.9514237982829157	-0.9325418994159059	0.34824569086306223	1.3708213472906343	-0.14984602456387125	0.438716030854585	0.6544641550304849	-0.7602499532551658	2.6105207733010514	-0.2907272497168775	0.21889747495550704	0.41439356674055394	0.9282859650259556	-0.7495557782051663	-1.1053609041789465	1.3423035436320305	-0.40291611803271904	-0.23106971763264297	0.7029953440140064	0.5830166434921067	1.3142729966065638	-0.4302260564973369	-0.4971399358066252	-0.42530204636497954
1.4083355851743358	0.7309918051013099	0.47247948380290267	0.9385567314324584	0.73008949913767	0.020074016339319174	0.4433760946132263	0.3748273802637817	0.08743275254751909	0.27505492971229295	0.186779328884467	0.1558731343859774	1.7604956534335563	0.6112458357603104	1.254897358804857	-0.4279809858149764	1.9241784729143772	1.1155449841285936	0.4264488389731876	0.6869705391396496	0.09996566050076156	0.6310588185774237	0.4840587498765991	1.668718767982078	1.3059592611534308	1.249514598592842	0.04178867134955619	0.09871732394320164	0.8190511150243863	0.3026091260049015	-0.280579338898136	-0.03505124032603457	1.2292882710915296	-0.35123705967674196	2.211348347463293	-0.2898215260446365	0.4726939461814434	0.29841409207022224	0.017479744073162037	-0.8587013819344411	-1.0757892859433014	1.3546575651352706	-0.004065739552347944	-0.38310223665314225	0.7388768895898571	0.45605531766332386	0.4480119078010246	-0.36612575143633636	-0.6168792437207218	-0.04428574635689419
1.295742183455301	0.10917324695243265	1.1660856460504798	0.08171899383727664	2.2549194147546445	1.07694420419234	-0.038277942554591986	0.9037842450308333	0.4906510817570919	-0.030792422695455835	0.3695634627462403	0.444336473917188	1.1915068038858498	0.3900933913707494	0.8103975553535283	-0.4666853583585576	1.0618004884168617	0.9620121001732016	0.6412525617719929	0.024233185299426523	0.8826209384130824	0.6590902478316867	0.49977765971343885	0.7328711648300601	1.4350183051000112	1.158215602736354	1.6159897786069848	0.9061846079737189	0.7616163536004058	-0.8465440184559375	0.16055711776834208	-0.12609796069318027	1.1070231329638798	0.11270319176482395	1.552338556381956	0.22286499847821917	0.438026959866667	-0.3091115977819553	-0.8262711154545067	-0.6942123286602617	-0.8191186849340946	1.4812223314948145	0.5480490279720277	-0.2740674927522961	0.40796107100595985	0.5121247741832794	-0.077191207874101	-0.12585991093908488	-0.12597901209120022	0.0716094607773664
0.9226702743567122	0.47304976683889755	1.8763176097158651	-0.21190566977817843	2.409595144055277	1.6583087389169464	-0.6860990670772834	0.9328709548085335	0.81582650033006	-0.22155320644865634	1.1297768037506488	0.527129719314812	0.6146624003849117	0.5347622690143738	0.5333090501687767	-0.20920441648690272	0.675842385784415	0.5963001834421735	0.614469493974406	-0.4161889148217476	1.5860735723851902	0.49329147013857	0.3501281153747043	0.011189639537467865	0.8871815876667907	0.28859253378780264	2.4222256926991514	0.6846763167479849	0.4106798635674541	-1.1659137515002536	0.8016783759881826	0.13149469357538857	0.27416678130968924	0.27405810102908507	1.4098497996758506	1.3187017967371386	0.14524038275723192	-0.794519493823261	-0.7469707015148606	-0.09447321100994498	-0.42320282319385893	1.573920129029823	1.141571787970066	0.19303073029321158	0.36791603524452315	0.7668841417850624	0.3298024333853527	0.17697456893018543	0.6419168599820437	0.12081301891188821
0.3865280177328923	1.5728067845002194	1.9650507315453865	0.1604940035159043	0.8932915802568571	1.3267714190036135	-0.8924956942671937	0.5778418455251783	0.6869559539509077	-0.23657116083406024	1.913310671558847	0.4385777838094989	0.5356791675997475	0.8118836010364268	0.3288074884459789	0.2201225816320527	0.6918447744638029	0.2684252335162066	0.35093153752118295	-0.6187728127907719	1.8321662821664684	0.40546830826187485	0.23458504344856815	-0.018531451745381875	0.042370819599256024	-1.0039792094988313	1.8161768418377802	-0.23644512785420702	0.00689641366544771	-0.5724613681252525	0.8393829537054814	0.31658835697980464	-0.6616765958941495	-0.014190365110423403	1.5217424589999542	2.159049866934583	-0.20865320015046726	-0.7679045651972839	-0.049417089912046595	0.5128810411496493	-0.14764467581936244	1.1633971615370893	1.3736923236136274	0.7692374810717547	0.7605165625970632	1.0087516299769432	1.0881669983286926	0.3844828412036602	0.8436055738790595	0.19807643514373605
-0.29653664004711167	2.244510070984267	1.038266932630868	0.36843568137424043	-0.980223410902034	0.32291525542166083	-0.6047016157735141	0.060110657076529316	-0.02558124531353276	-0.3920677721129865	1.8694756193574746	0.06983444163361988	0.40998805695965534	0.9338085557467577	-0.018720225181990437	0.36138119951932185	0.37350262710680343	0.023101776987955333	-0.21318062605880977	-1.0030521113891537	1.263476333425269	0.24184881341240022	-0.06270638379806467	0.18274262547337192	-0.6018450918113164	-1.8415184740283155	0.36614241803345254	-0.9265332591325407	-0.39423548702021066	0.09029033423975681	-0.04208527301394985	0.07225476577490705	-1.1257611657144622	-0.5944549526735061	1.0198609871822857	1.8153620595582443	-0.6125088892632804	-0.40494129203939594	0.20645868072368362	0.5285931295932925	-0.20884909117274375	0.16428692723834282	0.9034812369999143	0.9670543574443047	0.9654776757953986	0.8844028430574689	1.1320748717843432	0.3627285077622919	-0.0624387482087053	0.15469891251912965
-0.9789176660573397	1.6388976698658233	-0.4903977269104433	-0.3027101964166208	-1.7160777934563594	-0.6381374333378359	-0.33304085268754174	-0.4067531906727139	-1.036925733576268	-0.9744938670878119	0.7042468402269845	-0.49042013893967246	-0.4182368895753518	0.767283379853553	-0.48682276134439667	0.037802654130085024	-0.6874218916714523	-0.319808328472245	-0.8851099068881753	-1.7511673310236522	0.13026422518919842	-0.23441822022487482	-0.7032727932958105	-0.22832687188819292	-0.8256034439422878	-1.7313619546589398	-0.8389447899040411	-0.9621604076940657	-0.7411879295164768	0.0361553585407652	-1.1830709091884457	-0.4425817076262943	-1.0615303253653015	-1.153178101268266	-0.2965514324859335	0.3882543595873143	-1.1484035624814266	-0.127611670685212	-0.46390123231017016	-0.10491222472922751	-0.4851784250158222	-0.8110769121179	-0.08383179553702176	0.47871616607745554	0.3377938594885667	0.21763645256015154	0.1765508461597165	0.030575552577721574	-1.534177084708709	-0.11444101093173271
-1.2956599545434775	0.15741929306721075	-1.6522650729395265	-1.4545330718106027	-1.1229440164850668	-1.0575341811445444	-0.43161417557946086	-0.5973530747915414	-1.7803174268294342	-1.7461267998507686	-0.8744583109657645	-0.7506284933784831	-1.520115529385087	0.32015233384082453	-0.7812512851906837	-0.39427987574789186	-1.94241976678641	-0.8014249568648233	-1.152945243039661	-2.3575135103993814	-0.6641846480438854	-0.8195674374034361	-1.31084987911069	-1.3781598550246204	-0.7217527484894115	-1.0791486255298168	-1.277914592206114	-0.7414047741382477	-0.8267723337750871	-0.5961590972690658	-1.5524821098284598	-0.6869337525626432	-0.7890157405567433	-1.4029036504334786	-1.5346529466485435	-0.926241959013067	-1.5935617907072468	-0.059586458765214574	-1.3799887837163423	-0.7702260074502539	-0.5350653469800812	-0.9941776976082621	-0.9247647866724257	-0.44955521616461885	-0.8998709852396747	-0.6889096593861094	-0.9288901199195705	-0.5891228986081665	-2.2658053244185474	-0.42769277834588576
-0.9582409880343301	-0.9187114898084596	-1.787907154206727	-1.9323150211864435	-0.23339353360618664	-1.0879424287416206	-0.5709754401145203	-0.3514541915831291	-1.757709601715733	-1.9947941401323104	-1.6882628931508252	-0.2619435635791074	-1.6587737787033303	-0.2606698336714828	-0.6909393301733476	-0.5147256578914107	-2.3927630644925686	-1.0518506948806148	-0.6964397789510771	-2.0225653816917695	-0.42992787755925255	-0.9316226980086226	-1.3131618492234314	-2.3528641666723518	-0.4712125368575729	-0.6864746106993534	-1.2842281300659477	-0.7567343059545728	-0.5110109291333287	-1.0225287853148215	-0.8395729802543491	-0.39327017807733994	-0.5429531054280122	-1.1423669074969829	-1.7308887735544705	-1.0243947513679972	-1.4051198042071025	0.04663788222737063	-1.5727267618181304	-0.8389111092661544	-0.025986025794907223	-0.26777678934572613	-1.1101221103096646	-1.0908105016284473	-1.6992069460154686	-1.1490150534372356	-1.1516734412019878	-1.2400470981849474	-1.5124276941049677	-0.5295981268958804
-0.1327898090767662	-0.7395985534959684	-1.0857956775663022	-1.1740118476276786	0.016113400389294975	-1.1829382025915036	-0.13777338083266127	0.2015507653590178	-0.8683516655131405	-1.1854442018549751	-1.1455725424505516	0.6924561833235362	-0.3564819139547916	-0.6036314638179716	-0.38199159251345044	-0.4209522914942614	-1.6701659777760216	-0.5620181722256908	0.06479925492638984	-0.5384541662292198	0.4214533536944427	-0.2571504696816702	-0.735812152374363	-2.1336502491731917	-0.18972484565399955	-0.8314785844680777	-1.3214041156930831	-0.9013153247958114	-0.07873057567014106	-0.8321363560299826	0.19721418485538467	0.02294368568980148	-0.2768455036346172	-0.294032282201149	-1.042950678800855	-0.05628440870074487	-0.32906669606453803	0.34760785151683926	-1.0016389181806282	-0.38957243557213794	0.8288702716403907	0.6815630296471594	-0.826980770813748	-0.7999862058958664	-1.2196417645801234	-0.6547818552777955	-0.4052896190192549	-1.387006599193292	-0.0033563457779938904	-0.48731972271258023
0.5965992701042471	0.25823391944771057	-0.25946727828657523	0.071457920595436	-0.30731948887347377	-1.3719838276280454	0.8794807690777894	0.5690634618537855	0.48443627411530976	0.4349757421315626	0.22247577826088585	1.1165125288858944	1.2571243639329988	-0.24341680274852537	-0.24425683580857765	-0.6345266373077704	-0.46542757874314644	0.677957209217778	0.19473992075234112	1.2981692589135747	0.6457829663624578	0.8065111325960038	-0.30789145013850777	-0.7931388910903564	0.04747510878836435	-1.035355841135547	-1.2542922215714218	-0.7140660474662018	-0.15071975448550978	-0.45900108723735583	0.5430554227997846	-0.12194209164944239	0.10995277057586225	0.9493595167441895	-0.581523871874034	0.7543531510859501	1.050983662254191	0.5728587680605602	-0.5769395321840841	-0.13752422403445358	1.3313677585432946	1.0234833107818275	-0.7525150333198719	0.3755356959610137	0.24806466646377814	0.5561138883415169	0.41261770508249956	-0.5199074342802629	0.7019208902263365	-0.6711706206949458
0.7100270046873889	0.8559397330496045	0.1710978808812493	0.5318966377340185	-0.5358254165447625	-1.1128224855257012	1.6632492520685456	0.22842172905406094	1.568010117881921	1.9360278385549965	1.26984302265576	0.2666386374900866	1.5774570569140545	0.872158184442053	-0.461974335554994	-1.4048337727404712	0.15724515538421788	1.87598780006104	-0.7954865243629806	2.2581102679504967	-0.5107974806696275	1.4920439258148055	-0.5767781590633877	0.4327398520991759	0.16886835628745947	-0.7637953629065728	-0.5829316681201189	-0.13557285413237732	-1.053964175431526	-0.5672683435232945	-0.012518654689157012	-0.9434446980950933	0.48858754774970325	2.017737209629056	-1.0708171549802221	0.4340519634172279	1.6434074152129658	0.32874444995155006	-0.9840564801299176	-0.6354384215679872	0.8818444034734415	0.5156801723193386	-1.28650348534118	1.6148806230331334	1.49324928037877	1.542372831918185	0.426260017468221	1.2636243308151842	-0.17774599426901236	-1.2643836955931307
0.1570736489236341	0.3257967850979755	0.17556688773492277	-0.23800617573242713	-0.3565658358213141	-0.016809568351977253	1.4074139590394064	-0.8610742059018308	1.7092810671128809	2.435695039668489	1.2373362260162823	-1.4185632819144764	0.38688506629613323	1.9921074777278243	-0.8177106578626661	-2.2830150675656684	-0.22918698745642357	1.939428701606535	-2.2822738044980686	1.723164947877737	-2.3962439462483274	1.41344569650338	-1.1200877324847753	0.3652191162208407	0.15923557872578797	-0.15705449373526828	0.6659227217457623	0.3237294732176615	-2.3136289393519553	-1.1791115996072195	-0.7573817878213316	-1.7315425061186112	0.541297343499253	2.20229278953231	-2.0152983347321736	-0.7693566721247409	0.8860721951994264	-0.30735190802393114	-1.8110861815820478	-1.6466661479072269	-0.4522057989400522	-0.4251456245702206	-2.0868892867734408	1.9336863511788778	1.5150943643222867	1.4031859550741366	-0.3583650519178251	2.9728778279052355	-1.835550499761227	-1.9397254022962178
-0.7366063457872247	-0.9199904952130766	-0.08206832567217816	-1.501826457050342	-0.09922390531802097	1.4141002236219267	0.29158251574721666	-2.11715070029205	0.7187975177369466	1.7499749609265998	0.26462343516705333	-2.5673569402748893	-0.8644924355198829	1.9856349592366125	-0.9409841438396719	-2.535153764692899	-1.1497314637717209	0.43623764564075146	-3.030842646053755	0.19763641648956404	-3.560532035033655	0.8592191092979796	-0.9707823015936374	-0.8955658437996034	0.07777848305581549	0.13134592099310696	1.6107364824269845	0.2483238585223688	-2.9492360083598426	-1.6364958554198799	-0.9562651692728936	-1.6637058982501132	0.09049517618243753	1.2240955310630353	-2.400689570834071	-1.8093582426738728	-0.6235541315163932	-0.7048032650829978	-2.054860892989312	-2.3849926728595943	-1.93849791772572	-1.2460441355484797	-2.4365676063840294	1.005067950056063	0.37661289543379683	0.08454621213375876	-1.2140359504133094	3.2805584412243487	-2.7552711823354525	-2.1840505579325717
-1.6510462704063982	-1.9129684311555832	-0.5692242942634493	-2.24954903371813	-0.1962593551696242	2.075351340840182	-0.6133379887933615	-2.788978584255111	-0.9171336205791611	0.38835382339836355	-0.9483235549774207	-2.180866038470346	-0.790494322864184	0.4502471559409926	-0.6798788160120195	-1.91926028301113	-1.8508963793723856	-1.874159795016095	-2.420801134951729	-1.1726311337536415	-3.242817729934366	0.3359359296329358	0.14363853178698296	-2.0679230163830877	-0.05540482861879772	-0.22654412776714022	1.330975953043778	-0.10879499272543877	-2.3857303032136077	-1.3915790399800294	-0.6644579429698332	-0.7162366177347456	-0.6416598049875751	-0.376621945538769	-2.002121519724421	-2.045299902802485	-1.6761081719449207	-0.313372774225664	-1.3236235423572207	-2.3156074343344195	-2.7516876483583834	-1.7184634460397954	-2.0001230180730185	-0.5402612525827057	-1.0285544950769767	-1.5349775739569946	-1.5097627502139104	1.6652393523414575	-2.2455944823352794	-1.8884381467684812
-2.4132203693329486	-2.1434410340116834	-1.290804213194786	-2.1530215293684694	-0.6712530106412723	1.42015913261825	-0.4880178695359224	-2.5764710921618064	-2.2838634522514574	-0.9612273705688932	-1.8034409914861103	-0.6181810666179415	0.28248022974060516	-1.6331535250145175	-0.17492252258697566	-0.893413723576551	-1.9937471395435211	-3.5083262633313486	-1.0437095452148462	-1.5676230595831173	-2.0452885753937107	-0.015452013118389821	1.291038303882299	-1.9888604781505743	-0.3430749102702873	-0.7799641784602585	-0.051129372968029725	-0.15316467538916256	-1.025147464541677	-0.6146172158796509	-0.5125263057524951	0.29613509282348344	-1.121542105277887	-1.5374108355899347	-1.6136038275621476	-1.7663423459070624	-1.623506126328033	0.70484562118805	-0.2280983018161101	-1.6048699538899545	-2.5744731664397524	-1.9148829737591662	-1.0983111124003546	-1.6284174003062664	-1.8852197786134928	-2.3888380921088115	-1.199154813299086	-0.9203426526215355	-0.9279156872288494	-1.4187439679622151
-2.792648899010427	-1.8456167028033519	-2.0155661692051563	-1.518530480351947	-1.2435550824544215	0.16613615049312194	0.33240617217070967	-1.7847841768828425	-2.637975682869163	-1.8692191872034931	-2.1073023973184397	0.8185960378461347	0.789476012512674	-2.6304250241780927	0.3708907499430615	-0.03771406795696111	-1.700949503990325	-3.3909521329561647	0.0059993340374519	-1.0493401920189647	-1.0828203212879859	-0.4082096307371389	1.3081263023840624	-0.7271359007368154	-0.8604828244793529	-0.8063725501744727	-1.3504765450675487	0.24494619943358922	0.1653838189092658	0.07478983493429603	-0.8013110655619168	0.6257080776197474	-0.8930869381457421	-1.5181530580875837	-1.9160422194635753	-1.5229922296202845	-0.9002446597765257	1.6114175791025658	0.4440562749337235	-0.7781966492423233	-1.7179042160280165	-1.911141230903871	-0.24941240141626114	-1.6178930796335922	-2.018265160852338	-2.0943104173908145	-0.5949343727097741	-2.690466374656865	0.1889220800917795	-1.0537448781879437
-2.4132890835210095	-1.4205564335139613	-2.3320538275259763	-0.6155070686368667	-1.7003132962625038	-0.397353320217622	0.7372881624338524	-0.9094493133218972	-1.9293687826572494	-2.1992933133351005	-1.929916245377441	1.213233652316442	-0.07592257993834922	-1.8197109338023287	0.8711923223350629	0.5546788599294801	-1.1422487741985061	-1.7023908689947478	0.30485970023740416	-0.3102610013345532	-0.7122379853269143	-0.8980221920168683	0.17643737937058596	0.5979349206118867	-1.4069013028137498	-0.1614905503194278	-1.4968258512255597	0.5537598898524119	0.6048770297707261	0.3176936734393882	-1.0797563005066462	0.390765482294462	0.03133669267207114	-0.5355548758051664	-2.4660314711505107	-1.277475411238998	-0.3860180748957644	1.8393860869995473	0.6351391164740638	-0.08941346361194405	-0.7584035709163504	-1.658916420566722	0.3884779381821255	-0.755921397882354	-1.6899698569203498	-1.1533158009245843	0.0544405472425413	-2.554004235010009	0.7758856337680479	-0.5688035077176806
-1.1193746435095309	-0.9115532450472023	-2.04378037211304	0.5251429268456433	-1.9492722490548808	0.1839806165620864	0.05666482129761801	-0.176204266361128	-0.7982769089144524	-1.9532033889524727	-1.430124203266934	0.7995682582847903	-1.3487774227617102	-0.14304114383129837	1.2692930208336173	1.1718302787815469	-0.3497657187711126	0.27015516045959714	0.37127813111093877	0.0009117086307515643	-0.3587589177911304	-1.1300584403390879	-0.8659465057616086	0.9664907019111281	-1.5543484788606448	0.5515286613809874	-0.6200745706313543	0.27671568558910864	0.5465564590153957	0.26932965555199173	-0.7477089791176619	0.33453768687253654	1.093114518526664	0.4315303588495525	-2.1563931150322797	-0.5526721351327377	-0.4396928348896338	1.467802770299932	0.8681940865129988	0.6174970197876667	-0.10324493116243906	-1.1340872973597589	0.9902095573102558	0.1439872435399228	-1.1494480241898528	-0.3858420765520401	0.6052689218513296	-1.0832732773728508	1.1644985863504371	0.3933404730828547
0.5805297543754923	-0.20379934098017063	-1.3830391883984845	1.6306840453099782	-1.8165644297927739	1.0304238622703947	-1.2672946336282882	0.46332361733192895	-0.027776356910690966	-1.2519937550168236	-0.8732477530801308	0.42248806570946124	-1.5197653913217573	0.7601493833400573	1.3782793425390338	1.8768571238688416	0.5146443521845202	1.1432180889474741	0.7974935770915006	-0.2771330835017716	0.48932874020767325	-0.7489071031698552	-0.6788244338164111	0.31486635622815645	-1.088417024443884	0.6744173741730571	0.17036597334553985	-0.3672965552695258	0.5899535446068337	0.2077134997175262	0.08510942819189843	0.8492961706077187	1.5322671215972201	0.49171974797754653	-0.630630847846591	0.6287259140635668	-0.7191788011417009	0.9283338516318091	1.3511669575664618	1.4563969480636645	0.1674279852933815	-0.4836450917282646	1.5770534525610338	0.43036013763595915	-0.543873501546018	-0.22295925413355658	0.7917112576788052	0.08909897254824513	1.5284347730006462	1.6019281823686211
1.6860506356997615	0.48837216958145857	-0.7273962962481788	1.9492939129756293	-1.098131122315179	0.967497326796982	-2.2302182589726542	0.9966130894671675	0.06719358013060739	-0.41451192077572724	-0.6073714738787225	0.4916937859557269	-0.42845474644832776	0.23746646246415296	0.9567633458285393	2.268625069229708	0.9583556373200168	0.47876010395160784	1.4011038403593858	-0.8720195378220835	1.4867411112859792	0.04177450173515837	0.5158334245803525	-0.6572731221589343	-0.3596329896965095	0.21361377585804608	0.02624597165481921	-0.6732936358639335	0.9128727889220897	0.15545007173496145	0.6135272070971868	1.4404181971946237	0.9456255289042158	-0.4362390175954453	1.110819643743982	1.3664581353622136	-0.8406991216127753	0.4309469866890535	1.5978597748652448	2.12386876566529	0.19396787858989864	0.059623145473595325	1.80090842296216	0.06677430026468567	-0.09596675068996288	-0.49747635243664334	0.2671103474480892	-0.11695908069610662	1.5232315558044394	2.204250998035855
1.5495186035715476	0.7025300426176518	-0.17267736777522144	0.9151250637209937	0.0749351273188555	-0.08607816775575333	-2.2881652855443186	1.2094013132000059	-0.21703894548976602	0.15904061536182207	-0.776380010593187	0.6934646381213416	0.5677809509613473	-0.8255576657185986	0.005059333960203529	1.9722875050284607	0.5227565765133017	-0.9570998734954042	1.476289234311943	-1.38883799194576	1.849714258931515	0.5548606724804251	1.4192193980623249	-1.280523389161199	-0.01212687822161714	-0.21599135855845017	-0.7889488000753915	-0.28617820388667514	1.144703576232795	0.03785638288949587	0.2878987692758282	1.2676655849723186	-0.37447178276304444	-1.625012067864833	1.7229138361578573	0.7810603830413837	-0.900500779917953	-0.12090889280445587	1.081570995871056	2.1583804286042203	0.18658137127804109	0.3850561797376	1.3474099619413837	-0.504914831660696	-0.03446400329242362	-0.7704717307303295	-0.9687059049371554	-1.234138813736918	0.8802458260115459	1.6252737340275532
0.5544014508454205	0.3752546905762233	0.47454909981998855	-0.9722063848652122	1.125942732562661	-1.0198893298611498	-1.6903139432568202	0.9671657694691953	-0.3585969067337289	0.3302646345184047	-1.0408188107553091	0.646794833889681	0.3307435527724829	-1.1527114800765657	-1.0658956574220375	1.220688956870612	-0.5795024783607118	-1.8725044210177093	0.7880083259087394	-1.5348700193943778	1.3840497097248616	0.3435905670078565	1.1235249577200297	-1.3690862371378087	-0.2610879626663155	-0.07930456749293979	-1.3048456701669042	0.433718920085816	0.9564576624799846	0.050215954442311146	-0.43828233428106134	0.12441726013903229	-1.6382748106080678	-2.159426196549087	0.9890326531054919	-0.7862198792919737	-1.1677824370485117	-0.7099426262549599	0.03776523927226187	1.547323366744846	0.34338081856444413	0.5625563329795853	0.4445916563674653	-0.8235177011434345	-0.23033649778358148	-0.7445708920374522	-2.283888501893409	-1.857295681457137	0.06748746065900538	0.3801970031786968
-0.19201464300577317	0.11711680544795526	1.2777168103478318	-2.286250972429223	1.527751263489956	-0.840345149862523	-0.9377350892433316	0.5340073660646292	-0.0934961101366377	0.40428307707589795	-0.7911656375670112	0.4993382570479848	-0.6358852564384033	-0.5335880435021284	-1.6516676433668946	0.707116872815479	-1.3799375207024454	-1.4806947745562298	-0.009837594434124816	-1.176982894552648	0.7548283736808934	-0.2716449613287229	0.05480670922978138	-1.0205975075659	-0.5449262537911194	0.5715362781702643	-0.9056499185949961	0.9354199703509641	0.5532231294744441	0.5638644262411895	-0.5377891365401782	-1.270895866908573	-2.1568489657022605	-1.5980707407662595	0.035269452397610083	-1.8328643370819746	-1.4350877209639095	-0.996182254625458	-0.6719087601871063	0.8827181173051124	0.7720557108516576	0.6789748635907593	-0.24015684301059131	-0.7269841458516723	-0.12314688513359888	-0.4005218798496995	-2.7617773234443868	-1.1529706565072297	-0.014730345161352732	-0.2981275698189778
0.07456804178351985	0.5455705773866473	1.8994835961883454	-1.932526734654866	1.393864501258707	0.1759889679247328	-0.21628098771198717	0.43557027740537313	0.4407762985370889	0.8229376997850893	0.18436410319661192	0.6494166953062457	-0.8585340699967458	0.09486801401029873	-1.4081735730416107	0.7991759031622346	-0.9436749302753713	-0.05729595757911551	-0.11336763992395896	-0.3606490443397453	0.6548034602222906	-0.5460359668606959	-0.6134350448886761	-0.2714966838989202	-0.07405066307207499	1.2502057116552385	0.16308092788133047	1.1381726778996522	0.41732023206398855	1.5615347646735769	0.408367230541085	-1.965008415154646	-1.8121046217854158	-0.21058718965434553	0.06646266704985189	-1.182462164765298	-1.0213482074826687	-0.7221329482727181	-0.5062338694459507	0.7636153898709349	1.3758890409355002	0.664165418675805	-0.28323151698431176	-0.3474664835842444	0.7036831354362747	0.10595457344394951	-1.9525869539953344	0.34128746076330807	0.9349564537677504	0.24735876335221618
1.0578185406856282	1.4058410325099444	1.8807732924706848	-0.20594044286204763	1.3699057461153765	0.8443498276069414	0.5235559263018543	0.9311907984533132	0.9214806288033826	1.6152548074767124	1.2932710953418936	1.026974385342422	0.2231402311855925	-0.07514447015288861	-0.5355089420165433	1.057664983098287	0.6793457796428544	1.3821999152081703	0.44585297070637603	0.6553057605212081	0.9614558932271285	-0.15480605170123285	-0.2807982898426306	0.8622862150406355	1.2385719019841144	1.5392655459420972	1.2258243903001964	1.355441709553313	0.6363775082393136	2.356785370575475	1.6600377198096163	-1.6325071203319939	-0.9919578268364521	1.2605131536773009	1.1096940987720056	0.6983361714208062	0.4184465558437711	-0.1966123133727286	0.1528335559784739	1.085806227087543	1.8284420021819054	0.3406676902628525	0.02524793720696159	0.06394558967147142	1.8591195600492052	0.5651409416054929	-0.28757177048381816	1.3944893302450607	2.1100193092022463	1.3312251326871216
1.782555094362411	1.689146737093285	1.1634592185498882	1.5370192454824219	1.838029927401664	0.47281511264863796	1.1559289507991417	1.685033673238921	1.1100582793189326	2.236715104822264	1.5942923693356885	0.9980505123073619	1.5300883047265885	-0.7157232881438077	0.36032661826463597	0.6983878396514331	2.3804300480208958	1.9622837868046383	0.816838186083439	1.4575562239328212	0.9613160888002729	0.45554131482357985	0.5461733539008375	2.0905659216783716	2.524026968680708	1.3625852285573221	1.8427589627093772	1.6596931278993914	0.7075590009767811	2.132074086282488	2.0981967491227773	-0.7096366404882358	-0.14426454121800913	2.078321197920345	2.1434400296080205	2.1042288761195787	2.241462613085004	-0.08797714012423179	0.44735305951453375	1.0908070209273766	1.7721001922278605	-0.3243868127681301	0.012866952166077215	0.2872137053612497	2.311557580396631	0.7810527700587917	1.2648178728668	1.391336759348557	2.301014615108906	1.6237441307473384
1.6147880265848749	0.8067980149103209	0.23044562042481342	2.195690232667965	2.3641782694086633	-0.3973968923597822	1.3606092387009612	2.0441140425064948	0.9523458620156948	2.0687399887753064	0.7703349666709555	0.13634823221679496	1.6340720235318555	-0.8322629155913335	0.7097330949138433	-0.48614164081189837	2.971772196773561	1.6212819874426152	0.34818525815498513	1.700442076098702	0.3275739425642959	0.6201030725447613	0.9575419866836828	2.8310470011388342	2.751524080205884	0.8743193905713629	1.969363666475022	1.6299205230632172	0.13104337781750344	0.8188670012350695	1.4692390536637532	0.18920472661946122	0.52376243258662	1.9388498867981814	2.316221757529448	1.8484574768376953	3.225075810586226	-0.6410547844006144	-0.0276707034014957	0.21816101699446877	1.1396268024869007	-1.0322565573759284	-0.5950198747046546	0.22050461235117316	1.4310066101197492	0.6650844221057426	1.9517058479079785	0.8360461540386481	1.0869753067638495	0.5830971126575574
0.8059313000401626	-0.5441533204219634	-0.3009727491659059	1.7694685519376603	2.1153618238017065	-0.7493003800727824	1.0522445628508823	1.650099862403923	0.5575465236835765	1.0918598299438478	-0.4280817492036451	-1.0961549185421278	0.42346939464383504	-0.048185501006106565	0.3809208503072586	-1.7955369280045819	2.2533689894956717	1.0305887950118977	-0.6300506588559549	1.346870626602273	-0.41165695784561784	0.2349527873901531	0.6122932561976148	2.6325114008064894	1.7574585995513714	0.2612941356043425	1.697608489596878	0.8752590535656722	-0.8913512870162734	-0.6887021673812856	0.6423050150891846	0.8037505226933307	0.9411548637816903	1.1105454018501237	1.782666707192712	0.44464615997624096	2.7091708229827147	-1.2911795315910397	-0.8633479920074871	-1.155153181473815	0.28398863119097356	-1.2737402548804575	-1.3256269571691208	-0.06552788817778121	-0.19938986530084873	0.34141199589379906	1.7018428130734535	0.6168545935419537	-0.7527696604856343	-0.9552169830182349
0.07594051828871957	-0.9911848742237722	-0.17106066626120456	0.9729119706300601	0.8293662094930041	-0.3412044383758145	0.5898031726769175	0.7498236634904041	0.16719870288950586	-0.012441102704296467	-0.8488958316449654	-1.7082063572724815	-0.8487883608221571	0.9181208184157262	-0.24461147225034913	-2.2592785912731075	1.0750468462240526	0.8924821858125065	-1.1799768963608528	0.6962081503566352	-0.49413890785020925	-0.1656133661736093	-0.0889208088303218	1.5936549611109831	0.4069139255126424	-0.3024073211745327	1.1263063630197128	-0.3579075405592003	-1.513059818455411	-1.3188082885532528	0.5672692791617886	1.1733276549600804	0.9717853103035887	0.19118866365999132	1.3069570592290154	-0.5591430292603906	1.2407418334976863	-1.2637742989993568	-1.3085367259430793	-1.95513229948772	-0.2776827260224865	-0.7198479841065243	-1.4070643042766477	-0.34871764100932284	-1.2313285335339064	0.10360649134496865	0.9890437366138358	0.9746797181122215	-1.9603186103095058	-1.6324822651086306
-0.15345361346164932	0.0028272863523424833	0.42420773166671183	0.34444182958370123	-0.7661583595696191	0.09086269582615657	0.37501116303956855	-0.06795394436821366	0.07229665930742833	-0.48042602628874714	-0.08314875575745952	-1.2564539553510194	-1.0440695179943165	1.1235705141565255	-0.567994142278484	-1.5342551581737585	0.374395431400362	1.289743572622715	-0.7704479372231503	0.16035660486777661	0.1683485293960972	-0.07927864065766425	-0.5911033664057856	0.28835704639127635	-0.26106926607189684	-0.6353679280580378	0.4758678435100284	-1.3246179726847227	-1.0461327691629891	-0.8139766472213167	1.160040272806863	1.2575223128621642	0.5321310414634469	-0.34985719221064354	1.2824620255800863	-0.26652479848238914	0.01532718259728098	-0.5065017931639477	-0.9151074620293445	-1.43937369255977	-0.308409749068254	0.4426894359462694	-0.4880965580497647	-0.40074928300927315	-0.8958324271862758	0.16709897681812882	0.3648071390099382	1.3294590221094784	-1.8285337974334412	-0.86283554115508
-0.0016224992404797103	1.4793430109500099	1.0913028600426526	-0.04613186597928404	-1.574328238906871	-0.15006516492949054	0.3498433440664726	-0.37011344545156577	0.40584389159789724	-0.164227558407281	1.1249430692345332	-0.3732605240509461	-0.27291612228363643	0.4692382206257219	-0.23320222035798385	-0.1310579234871554	0.2638043225213176	1.6717578491160092	0.2916759911556084	0.003679926930193305	0.9089438639201105	0.40276575950686466	-0.6865489419094988	-0.721071527910224	0.02889245804843924	-0.621020156259699	0.04508797778462662	-1.512568850866813	0.36097665969435866	0.10489201163441506	1.440674387265881	0.8360667097620195	-0.08380024880615147	-0.4616894670625181	1.3644252908715875	0.7656906119538534	-0.25488142265919933	0.2039538826648272	0.2599849905676126	0.062177161458990896	-0.0461881920502338	1.568444989354118	1.1076444124055937	-0.16270876235652176	0.21958856373885355	0.4448979829997324	0.1103978874973951	1.043013464576098	-0.5886936157506295	0.7821723947407511
0.25797478334497914	1.9971937475855897	1.4892909220231052	-0.20447736176652104	-1.125470734704644	-0.8242592538050831	0.13153447704522675	-0.12333325009187374	0.9576214173763873	0.4083126074152454	1.6543990030994493	-0.0763481460648793	0.5277473355696161	-0.3364574687524338	0.5882640538244187	1.1399265796451825	0.13319206982304213	1.4436296334894936	1.3901099721904813	0.26582697344730183	1.0871638222780726	0.804419339713651	-0.4562738695505705	-1.2450911624019305	0.6931073394055752	-0.3090874347999556	-0.1354787166487936	-1.0572453249883862	1.8776871574946838	0.522882785020306	0.762306400237269	-0.1591461166978534	-0.22949855599157903	-0.37742733892716174	1.0189446266066182	1.3733050712331438	0.1580833703857228	0.17261677468818726	1.8108778455314765	1.4690172222073599	0.06828056058264695	2.020974874812144	2.706016597701699	0.2320915640756553	0.8493021831308001	0.6349969631042119	0.19447368305259902	0.16100332915677698	0.9588482427102853	2.284759544416955
0.5731178933336301	1.166472363770945	1.4138014571919508	0.04222982271369429	0.05625632003728854	-1.0866689079046203	-0.3232218195109445	0.4162244207282253	1.2913579649877969	0.6181195835520625	1.1421543306385677	-0.6375338190152866	0.7808223813798125	-0.7382510011215389	1.3308527082416397	1.7967571262148125	-0.43962349916357274	0.5710975637419907	2.2482008545274788	0.8454299225442479	0.734744213734932	0.9017635009506444	8.896477588347818e-05	-1.3735026672430324	0.9792921912017916	0.12066380530475673	-0.4569852677096721	-0.4040092131284644	2.7328764285944755	0.1877901672328245	-0.3433049513727151	-1.3259670202292064	0.5038827744442317	-0.2373001939629422	0.20172469676090618	1.1304218830115813	0.5358566423084243	-0.36951501017527216	3.12305435096161	1.9579011502337482	-0.1378631333713825	1.6745177709430796	3.700207942685336	0.6194531088387265	0.4250317341940883	0.577952155490368	0.4269944659849402	-0.6752642476108289	2.023386953968572	3.0121989561208546
1.0055152299398096	-0.056889478401338144	0.8575412318681389	0.720956181185963	0.9727536997305719	-0.5591316474322024	-0.4388800740379278	0.9111998194185149	1.1658720607157549	0.3236210615172962	0.28012924089615865	-1.3175713336616584	0.6989648728439252	-0.8906469616716662	1.502237849302267	1.7913868795959909	-1.0823904878507908	-0.365024034193635	2.8623790320112366	1.5596776209960332	0.346656342456909	0.9328305151120856	0.5715475358934432	-1.1676945647458215	0.6308835203402559	0.5072248324365275	-1.2546936798481394	0.2152499837440683	2.718292364125306	-0.4075250722125148	-0.735685767074315	-1.946380173608193	1.7155926757799727	0.0708070561731146	-0.6229698172711551	0.6292798983406157	0.5436892917918454	-0.5299474398734592	3.5042460451705346	1.5799027951242295	-0.3977954902887926	0.9916179847378935	3.6987273351869088	0.9494351585026396	-0.3888482568427047	0.48210018002428573	0.6385094355655198	-0.932265450472693	2.179334587654694	2.8594192338224187
1.4089315060585066	-0.565210838909133	0.10092562996643037	1.370856946319354	0.9547835127151284	0.24353298325814482	0.35852178753157987	1.063912412994584	0.8241148474869479	-0.1356220180341369	0.013340522877084284	-1.242098319038861	0.6902808627093289	-1.1380112361234689	1.0819978623147617	1.234812586079933	-1.046146234138664	-0.6922899311754307	3.0026189903257667	2.1190646901422148	0.2124912449658358	1.1356979685324895	0.9917683542152009	-0.5836487430354368	-0.05406657039053234	0.770333754784815	-2.148117346329731	0.777359190733365	2.045986771236587	-0.6483324529546486	0.0023569167316474546	-1.5357234068899706	2.414436104587237	0.6593824035482254	-1.0159229767684994	0.5508464339131655	0.4259109802091292	0.18108877278744712	2.560931003749583	0.9241800324503889	-0.32182042388977894	0.5879842397388897	2.5531167550188187	1.2306982587771056	-0.5298066388247712	0.7025893094035408	0.7880055905485965	-0.6490688174112563	1.4795101620766293	1.9251892757741889
1.4371574633838886	-0.2791788386716178	-0.38182035496061606	1.3648329116435767	0.06790533217545885	0.6206993082944419	1.795258035225458	0.7175714485324994	0.734494834612419	-0.37558683964832984	0.5449299147600598	-0.3598953876500207	0.7926323830113117	-1.261225077139389	0.48050383889457116	0.25894317469531763	-0.1460871192415181	-0.24960824683795335	2.2034850399282293	2.1729994704755353	0.1664793191654551	1.2818274388009268	0.9692036837098075	0.30724550883040963	-0.6101458875940737	0.8264124759070147	-2.159307496556505	1.0858962433320452	0.9527338798080284	-0.3651950162228752	1.041777930266866	-0.2729033609804216	1.9661051064669768	1.3198091114701138	-0.9467738090832492	0.8020983650059023	0.5092062150609068	1.2743243753422357	0.6619255165241807	0.35574584319033103	0.14023434890319006	0.689303512344498	0.5209087471539819	1.3718504999175092	0.2936080849226548	1.268395955375452	0.9524057537197622	-0.22306989227344232	0.39535587389762933	0.3998568583176026
0.916931699100538	0.03543061403562602	-0.3094528814405261	0.6266187747123945	-1.0316888900481693	0.5437985156180312	2.784016047613523	-0.005105317116824315	0.9846118279665509	-0.30698395688472035	1.184973177153062	0.6108790899984683	0.8547798748771094	-0.6536045363253223	0.11074671777369215	-0.8461532113386332	0.9062625372817986	0.47157636677313314	0.4321939871286142	1.5446525879296562	-0.030994100896465867	0.8822486872139775	0.5632863597397992	1.1652231204922971	-0.7592781004990843	0.551261325488294	-0.7737727735082492	0.759858472106932	-0.381251213612168	0.17722146358654017	1.2130450467962357	1.0904553808361135	0.7700077131294972	1.6009670946412333	-0.6609002839541107	0.7412644076236757	0.7377787607277705	1.860672152275474	-1.1204855319349423	-0.2480679512044134	0.6073655226151408	0.9907817191931592	-1.6050855817740168	1.1903230324143896	1.3993022179014551	1.7028940771028385	1.1997997825473106	0.0849770092019426	-0.4679328662305983	-1.244070203255128
0.07793074877324975	-0.11328379156053742	0.07364457345347841	-0.18944439261652884	-1.5529704215677578	0.5510531688411768	2.454020720938735	-0.7007483942226501	1.0485334250279241	-0.09317977492610781	1.11825992776648	1.0885133942051353	0.9265979694283822	0.7259524014802127	0.024799137480133678	-1.584666863397309	1.2111752225671768	0.7561354240165357	-1.4741840317670407	0.4760758115235922	-0.2963561918975323	-0.1581972256007969	0.25716524793611345	1.5836663111334488	-0.5285653580651558	-0.06474723107360722	1.19016674971463	-0.2222048284543558	-1.6122954239156448	0.6595682607919954	0.27835131769838695	1.7647839061543447	-0.15186092249939556	1.263623232511076	-0.34088942844365905	0.07110966939638093	0.7802705054756913	1.631924024108162	-1.8189944166424776	-1.043066472508662	0.6622201316364086	1.0149040222105339	-2.8154382343092608	0.6454704010852351	1.9536208920693219	1.4205259233869587	1.4529744954584936	0.3007043660162842	-0.8029000514996553	-2.298887636491171
-0.6886789668955386	-0.4161400097724572	0.1886527954108291	-0.3823774933161777	-1.081617987654351	0.8889499107396737	1.051710346314896	-0.9902907866389875	0.3305072611561211	0.07086351436841158	0.22646356278275528	1.2368378799264557	1.080632537212255	1.949968436704539	-0.019906432109794966	-1.569327881067971	0.6374114332976774	0.2762532172099962	-2.394017548937172	-0.45313679361946646	-0.34686270104069	-1.2904479486189306	0.45135647418267283	1.4552455812075802	-0.21309226334673553	-0.7476876547436809	2.113806603053966	-1.1770372129001	-2.215221807360559	0.9328577967660129	-0.8943942347320136	1.4656206491807549	-0.2494550495804263	0.5723719798560736	-0.01888434464370118	-0.7811311297752602	0.47132344133756693	1.0585138344689848	-1.423142820310185	-1.7371717799828477	0.2991050653859506	0.5672040242055081	-2.621589500780886	0.0015693870483144267	1.7298186675397587	0.34393741929937144	1.4997325946831148	0.4722108649277891	-0.804259849735353	-2.353611358139446
-1.2296692702333225	-0.42710785016490155	-0.2536679604476028	0.032305627671927475	0.08568633211202198	1.1122143643037552	-0.33157782213894615	-0.912374927047371	-1.0399646664251303	0.06236381953479555	-0.8500619542349194	1.5736059325522858	0.959911089822143	1.9909907892520735	-0.1955419432742164	-0.9216688612585241	-0.0771945967963921	-0.6432627922091188	-2.026636629931696	-0.7869815959432293	-0.11703538022764866	-1.8411820385827733	0.9090424306855721	1.0642852719197822	-0.2099773095600461	-1.0599216475591895	1.1926893088692285	-1.2418372038252536	-1.8961529263809642	0.9327990181131829	-1.3852269366950887	0.5631341826126356	0.020027881056339094	0.03963469884198331	0.24820834386327112	-1.2079746287016948	-0.005040875239911445	0.6749010024633454	-0.8193953665606267	-1.7839881833452882	-0.08537673735999024	-0.14871197279792922	-1.5360396125535638	-0.36407904394460106	1.0169442201992456	-0.9160793526940754	1.1713844820572998	0.46945590783872543	-0.868203623067704	-1.7551740727135345
-1.6600588284636213	-0.3658409664426819	-0.895238437412451	0.3973184146212109	1.0758853506033168	0.7162271244809569	-0.8874012486022125	-0.9197283392616393	-2.1248020699532737	-0.1758358789196224	-1.3688546928864103	2.142675803205785	0.003689802890508349	0.9043103465084268	-0.39458349840733237	-0.24689301036533717	-0.20065027394093615	-1.3225606182003973	-1.2147630188459955	-0.6170810151705115	0.12945228383352456	-1.6864952676048672	0.9099828492227052	0.7758422074703145	-0.6831819746057484	-0.7825000119331846	-0.6055834114542414	-0.30968063313632876	-0.9963380855566775	0.5810653138380185	-1.1928845719568852	-0.23549005053112215	-0.1574848017941809	-0.09345017302081565	0.28521965567061974	-1.10915675234321	-0.36213799384481854	0.4611230254400437	-0.8115301963139709	-1.0657465945361897	-0.15902813321005224	-0.7744330286207737	-0.6779683175036655	-0.35702872558168647	0.08224236133604974	-1.5609167043737178	0.5091505623580125	0.16836005718776195	-1.0741945394070458	-1.3229739853426634
-2.008203560218054	-0.8379742035800569	-1.1190255186110927	0.20977202874586998	1.1259700977871003	-0.04378189172511212	-0.7733374254315395	-1.342186854899303	-2.0522991877719976	-0.5724666731893027	-1.1309957190086295	2.3332240015860313	-1.6272503221091816	-0.17795994785654734	-0.3938736383891622	-0.10408356421374504	0.16900428627501407	-1.3119580692727064	-1.0062385868706598	-0.4799363449931364	0.12440710947515467	-1.2594488250099805	0.07237509337362233	0.6774149701004946	-1.269964105307365	-0.14749819912869833	-1.4469831578374082	0.7692819392155704	-0.3020984369337898	-0.08313507088919349	-0.9953107609214513	-0.3984685733712787	-0.8887984459522446	-0.01769147703601882	-0.0355582632627225	-0.8520540829012447	-0.502565521014429	0.0990458680461993	-1.2927600510043447	-0.19704523099410826	-0.03746524042860408	-1.0625002833262154	-0.757110962314319	-0.28590576824027203	-0.9539110194307086	-1.3088068029516546	-0.2591781080127465	-0.24825094871364414	-1.0697675805581843	-1.4921661457515332
-1.9994140392412638	-1.7880283983790495	-0.7572908102801176	-0.332103571539299	0.3273489433246815	-0.30153087434264536	-0.6468970402248494	-1.8596323798709085	-0.9481994557127624	-0.8353286828644354	-0.5144989270803457	1.6002912094470807	-2.6896587849664533	-0.33190154901117025	-0.1287579961981079	-0.4798651237889641	0.30539242706978903	-0.7331314725061467	-1.4865153493503598	-0.759273370821153	-0.0998917312091495	-0.9250477522094107	-1.0888968018878789	0.5836377835712537	-1.2578408785821755	0.3853289145696271	-0.5383706348170587	1.07583136384467	-0.31964305438735946	-0.7234318914737644	-1.1080058920532563	0.1158555305831262	-1.3735990867331687	0.007375918326948643	-0.5803471518542597	-0.6533374910309214	-0.49328521815801	-0.349058631861283	-1.4844142462267482	0.034692905019712145	-0.1084924038182614	-0.9342249230044535	-1.4177633646290835	-0.48695263516298226	-1.766266634798088	-0.5849291392779327	-0.8777944090296632	-0.350318294651581	-0.5330661342517115	-1.823515159668616
-1.3316891948355212	-2.1775080463925054	-0.23936477234627163	-0.6181895197329463	-0.37075861858099984	0.3883987810583129	-0.7531520823627307	-1.679531971356144	0.17085108579466762	-0.5944249731624994	0.026977736970740147	0.21650966578356295	-1.9513563589289513	0.14395465808384092	0.2835219440369661	-0.8064440533661121	-0.16305102200719176	-0.0701307774174397	-1.7302003837014674	-1.2140211240242857	-0.3016615927601384	-0.5645438578438305	-1.6064358019953957	0.364188779169232	-0.28907151058618374	0.5815034995627377	1.0480680262894257	0.6009839984746081	-0.7532771127174793	-0.837880669853958	-1.0262537493747108	0.9423626970104941	-0.8262866932142592	0.027906805888143895	-0.9833725765341692	-0.2689401816925001	-0.35159060625260813	-0.36623572825669615	-0.898666052210495	-0.45846430101019475	-0.4684052005389314	-0.43698601630796774	-1.6224432127619228	-0.8407157255969447	-1.7650965116089758	-0.004626312815940188	-1.1555054827089113	0.0976201877329562	0.34748743802347665	-1.4720402797716203
-0.133526902044487	-1.0629143362957965	0.02339325610225977	-0.30302953867910687	-0.09321595021340257	1.4092477408716524	-0.7336825307738194	-0.390496309627609	0.5026107904763085	0.1802991717110963	0.4265077756097898	-0.8707790142986673	0.2528960131912282	0.2659653546950937	0.7380712819726074	-0.5095690401037305	-0.6956784682270305	0.356668625861271	-0.9186853702299913	-1.1985373289516985	-0.33498885407878376	0.0857481820106602	-1.0933544873767336	0.15453952708211724	1.073035077812293	0.5940843421569939	1.5657031437236908	0.14808362304207418	-0.7919199459697173	-0.2148344712977295	-0.16400054833838296	1.638710398966657	0.555807855847011	0.2604637236428353	-0.9259292853523282	0.5828306506609785	-0.021656134846313665	0.30154347247162405	0.1328428958877379	-0.8884318753679044	-0.6528056962800394	0.22073383363496182	-0.7001000336728177	-0.7836160672880411	-0.7252747902339115	0.28633090855922316	-0.9507072272318968	0.8181806965956988	0.9892238601560791	-0.12735911206705092
0.9840499347597738	1.1016387596308783	0.20187079010775139	0.4177654473341529	0.9672842774971535	1.6822619009605617	-0.3157350299467083	1.3874536672526272	0.31875301634346426	0.9220719886831544	0.9633907887578312	-0.9552770098369312	1.9577116759952613	-0.20798633775109912	1.2046483413917972	0.44129421881100145	-0.4493942196066857	0.6604645008085017	0.6739227076728002	-0.40956989204497407	-0.2573539407991839	0.8253243727958526	-0.20344632132943796	0.15903332773251733	1.684786642744805	0.6608300432580673	0.46753060145480463	0.2891620529225562	0.03864833253108341	0.7295356260953262	1.1461061734794604	1.9252738540011483	1.703346593811441	0.6245519467742565	-0.40713546637861214	1.6340135728530567	0.3951993180280565	1.0789604172843805	0.9063604030966086	-0.4069742642950948	-0.08623174301870144	0.6402412473131743	0.9751579384338068	0.09406809502584677	0.6176994299712446	0.6818170918582561	-0.23007762964387643	1.2376621515889443	0.9896907585906419	1.5797493883902287
1.3929288768565287	2.6095705107535645	0.7501377722087411	1.0735373003535698	1.6260805031557364	0.8336434799187404	0.11341034221713402	2.3643427579779845	0.5350357781068218	0.8356494721474915	1.7856352434843603	-0.2555592066473781	1.4390979759436142	-0.31805369692793034	1.537472591209896	1.4673104786325413	0.6033279169961734	1.088215792904766	1.9141568252779009	0.6389493965435606	-0.18119020392344687	1.0057523994745579	0.042869708596624576	0.28481205703173185	0.9191533042576737	0.7343263627817979	-1.1110454945724584	0.6652944069207979	1.321431199369039	1.1603274615645993	1.7221747634416553	1.6813034604651265	1.7257997528041134	0.6179087021776031	0.21985057007689804	2.1144700007782884	0.5220861346528396	0.9972662564271497	1.0969364667001051	0.9108687834763258	1.1464588349193694	0.43178936140612034	2.2903905636318638	1.467024300792042	0.993225989637882	1.4984755211824903	0.7267115063857208	1.0287174328345392	0.4470387545489713	2.59020370932246
0.9313611322443838	2.153435194395131	1.562986893917641	1.2518335761225086	0.908134758039402	-0.44569220927884967	-0.12810131397048308	1.7181209871599532	1.441105164565627	-0.2977358707694166	2.5057402570912455	0.3492576325550869	-0.9043744626511124	0.879045344271316	1.370959908156048	1.821095602724865	1.4006764003777135	1.497673509980038	1.9185145377657948	0.9940825489733188	-0.16678378120655424	0.278332302266283	-0.6548425988207633	0.10457287001142102	-0.6135012706286869	0.5198918588667375	-1.6956054916001706	0.47348745041844365	2.0647854944901223	0.4846049637364159	0.73647946179696	0.8760375626052179	0.717791647644941	-0.18075225188204383	0.4633502457951539	1.449659421484178	-0.007106395754739141	-0.256837333009997	0.8815059113072713	2.001055241443124	2.0859828365885558	-0.41800289469832513	2.3245742978523545	2.37749058022098	-0.12410072243712678	2.361498307263192	1.2625312476296902	0.3854288435080925	-0.31144779141960294	2.2732279076546926
-0.07138454019279984	0.2131116901548146	1.749015890664177	0.7095286449398504	-0.8681746371526458	-1.2224036651369463	-1.1342817081911223	-0.11511305872562663	2.107854386611288	-1.7105261556317544	2.3529255129161224	0.19216983589954437	-2.846167524551029	2.8471962923539778	0.4246595029249413	1.1592895280575861	0.8213830554007547	1.2977920623027088	0.796412700187389	0.1743782880382212	-0.29779568359420233	-0.8323365764295129	-1.5691094170910187	-0.7109422050694828	-1.6053557291121567	-0.12406222946301912	-1.0133129998177695	-0.4979005317934534	1.5877321174736088	-1.1113950378345434	-1.28395974280104	-0.3399595684933147	-0.49033944891512843	-1.5201049126084343	0.024772980923793275	-0.15233786199634022	-1.0909296064133902	-1.8909124941726232	0.4457547802460737	1.8091651936247	1.6421954253609017	-1.417243713782014	1.0434892475461672	2.0051101423251882	-1.7654342881716696	2.3561950630928745	0.7462418764128329	-0.2457391299031144	-1.1246257908446464	0.8333728394074411
-1.1346541269455999	-1.3966768710868491	0.5297163452344867	-0.5372995516880388	-2.3333708175231664	-1.2853114048684198	-2.1484414682826127	-1.8186532745968882	1.2979393868777458	-2.2274094614316526	0.8623475311922977	-0.6281142079482723	-2.598281415207879	3.7661194444880426	-1.0348607917614188	-0.17610421877511592	-1.0374087078969003	0.07294348034530636	-0.6289852747333406	-1.3199167175617872	-0.7121398014708386	-1.3388315339232693	-1.7271117616287712	-1.932413086926311	-1.354629156424726	-0.9300021202078301	-0.025395562036423017	-1.5693629598816774	0.1330579755743396	-2.743306970423552	-2.8385358723292744	-1.4919686988626544	-1.2094110093187782	-2.541383822329544	-0.9421830973301797	-1.8350544504350206	-2.0841660459373026	-2.721073769266111	-0.29813107940431577	0.35622222846384316	-0.32635908676618436	-1.9352160518576234	-0.7455770407932119	0.39311166188606306	-2.275529484861539	0.9203175132471214	-0.7640503240713988	-0.6318968398910007	-1.939826305980457	-0.9337165094287143
-1.8881915884704898	-1.3588591187298205	-1.681800451521159	-2.0229454632419808	-2.4055724085279886	-1.1454454965825425	-2.3195989502920793	-2.3578998882174194	-1.0459764861935645	-1.3936026188696513	-1.4943911301587232	-1.4782776450652555	-0.5769211888848386	2.3790042543332524	-2.2041813798387446	-1.3680776524295288	-2.776956405965823	-1.7411087015597169	-1.6023395371187927	-2.445651188278795	-1.400375107251015	-0.8255889595610932	-0.9039524305327353	-2.8388483222307554	-0.4108899167695093	-1.443168438881452	0.3656202197030269	-1.9327431676114302	-1.3353430641337312	-3.460549736135594	-2.855547883103615	-1.9442813981783764	-1.3772925355724563	-2.5295796389041585	-1.8394367327855028	-2.7600275247060813	-2.3075385819683647	-2.2868930745471707	-1.3556305346596895	-1.2350270957297822	-2.6920581924671954	-1.7455998640080415	-2.0041530354143933	-1.5439009901662957	-0.9892646489001353	-1.4061688217518225	-2.330827237764791	-0.8884252824999971	-2.468744875735851	-2.1680008953607044
-2.0844894689838775	-0.09277557239474823	-3.3923710293052283	-2.904230216229601	-1.2881688058959557	-1.2420609481011462	-1.6133933401315614	-1.7662615700177822	-3.4439948684672563	-0.002417600967500755	-3.4257751307503694	-1.8149711289872483	1.2225798967585535	-0.5509492637137642	-2.406464302273343	-1.7091411491059783	-2.999484876941899	-2.9963352937523777	-1.866246421478926	-2.5609141198892122	-2.0079995103522914	0.07686416517648549	0.21364711521231758	-2.8291372024109793	0.14114628183135655	-1.4725045273487387	0.2495293954707938	-1.5059425169628677	-1.9292226992885695	-2.8848107284349847	-1.6345783469593393	-1.43278291671906	-1.2817106288640363	-1.5828332214682328	-1.9910023255403833	-2.6476999710667326	-1.6859748428648402	-1.1852222711173745	-2.2380576893566553	-1.8020915019327877	-3.9247156728721326	-1.1539045532662509	-2.1269933275788993	-2.7128262517075936	1.0044602984912243	-3.23630317325753	-2.853974362657918	-1.1962439305228008	-2.2347815335856054	-2.378510965076401
-1.601524914876733	0.8539768236055483	-3.407842128302572	-2.5892057341327064	-0.11610601531090863	-1.455996758760214	-0.799119131894234	-0.8660608275802137	-4.186851784803168	0.6181199865336681	-3.7609133670604113	-1.5430133554773977	1.392658445634322	-2.8898925016491006	-1.7609195978595402	-1.1568392876004596	-1.6630825660277726	-2.839224121051672	-1.5552571897561187	-1.9125578888456638	-2.0209051452946425	0.3789711848492096	0.7687105594803284	-1.9803612694460777	-0.10939666249105823	-1.2506062652352214	0.24295141137001702	-0.8886991582653192	-1.5167607285234426	-1.3650011327527427	-0.4007941703396785	-0.45514458152674026	-1.0837555256193094	-0.5047486844905472	-1.177932467206904	-1.8149356250715651	-0.8432009030066382	-0.367472121325586	-2.250104034627118	-1.225964829288723	-3.385001184833279	-0.5793362432310609	-1.263544133182221	-2.61109359412279	1.8968655983571705	-3.482548292111215	-2.121692784603738	-1.506694391089483	-1.15712681703255	-1.6636237706781882
-0.6053221819945256	0.4750361566327959	-2.0186175823140275	-1.4188803865657007	0.23368246541852766	-1.473855472584026	-0.5343300275338345	-0.3706411505489037	-2.983705206175046	-0.09150390101445825	-2.4494834879837613	-0.9163749484497087	0.34744350251549566	-3.225489789126753	-1.0686912265983273	-0.38590484956794224	-0.07032548747429714	-1.5890363955014806	-0.9713619105681038	-1.2267325091473722	-1.2587052358678483	-0.16803700408422426	0.5249193192768181	-0.9667999713259018	-0.5990138790901142	-1.1336475173064313	0.4356924522736625	-0.6013615011963055	-0.7392007611453156	0.3670402495423085	-0.0571747052326875	0.054836306565969814	-0.774373034181222	-0.0636092978661146	0.10812000920515837	-0.8542422419138208	-0.5077315246510802	-0.2482459446557486	-1.2760523917516449	-0.4557214341694175	-1.8135924759121347	-0.12998625131430983	-0.16018091732274367	-1.5779053608774725	0.9364944903234815	-2.3190129375170447	-1.061777217739149	-1.5942783366809288	0.07737608527804256	-0.6552230093247886
0.37471689795320806	-0.7756799574665695	-0.6472777379497401	-0.4903347759562662	-0.1669069584504141	-1.3475341091153639	-0.6332500112738743	-0.3376895332284905	-1.197020147269214	-1.357591916469457	-0.6499735244474615	-0.28972647780431354	-0.544220721168842	-2.103286174664873	-0.9748668035326344	-0.1964841715702259	0.4672468948591059	-0.4709977798100133	-0.48663835702345076	-0.927154231421159	-0.12262768017318945	-0.814332053954982	-0.05922127042425771	-0.41514227869708625	-0.6444383322900687	-1.19862378635282	0.24530451179773724	-0.5997821957394707	-0.398677282022147	1.6613164423926514	-0.4618449460533699	-0.3957264767247625	-0.4697677190600872	-0.38349842337652346	1.0130248095146859	-0.2652664161617518	-0.8136865404364022	-0.513578868964748	-0.06766838673480366	-0.48172810046038606	-0.5609930715927695	0.29933332394448425	0.38223441343424136	-0.4426437750424366	-0.9007896833180224	-0.9853031814158593	-0.793293633274685	-1.3478434841797682	0.5374086328855647	-0.09883619726423945
0.7715849964620028	-1.6373209711903112	-0.3369601330020265	-0.5585586416631199	-0.6879516213015425	-1.3899320565596816	-0.36050661193194805	-0.3867580652299713	-0.42622059093167114	-1.8449499237028366	0.2725066374742217	0.01360649655485957	-0.6117902106915212	-1.1317302077483489	-1.3338669696206609	-0.7411004366885017	-0.1394808681934931	-0.3845931443143731	-0.3911475513708158	-0.8355395149669469	0.7476567512615867	-0.6865854346810158	-0.3870836758294785	-0.3667516957819372	-0.3029449643129248	-1.1837526098441866	-0.6176045877390877	-0.555262746652525	-0.7547379428793765	2.188172357078479	-0.8224104088189393	-1.3417907655368275	-0.4843633554148961	-0.9878725635213395	1.0405301759844863	-0.19567006631085565	-1.2134210671221526	-0.6290213978609729	0.4559648123359085	-1.3204255260673678	-0.3438605928094888	0.6057725485314691	0.10786106324278179	0.07418410339689196	-1.9748562809047943	-0.596762719616153	-1.4326227262698514	-0.9109783996527822	0.030748896083412688	-0.24404877526072677
0.5159815740122442	-1.3809584551294443	-0.7682391689442295	-1.1915808586565069	-0.9232630915669843	-1.5669605473485673	0.6311629298898852	-0.23076517278626515	-0.9625029644874897	-0.9745980528644588	-0.07553440367732162	-0.2045117210646537	-0.3488350468442045	-1.1193053235034773	-1.4915642963602274	-1.3333673699135415	-0.864952466447756	-1.010552973715935	-0.6098055476028991	-0.5756858603570525	1.0489537962809659	0.22034548041229532	-0.24216981188951295	-0.3833642810321613	-0.18056729282064582	-0.813540149153417	-1.4251534473109	-0.3672613543269405	-1.324337114636748	1.9284831644673288	-0.5845085719056882	-1.8552468218105278	-0.9920910760368044	-1.3016286106492807	0.47255142841560027	-0.3651515397597401	-1.086311178577796	-0.3735287422922791	0.1520771737078812	-2.030144499176245	-0.7369622914307795	0.42197987501935774	-0.5013362168342614	-0.21278121322377694	-1.5754883037969571	-1.1425499705862492	-1.9899090962572656	-0.5143789784807054	-0.6261820641066043	-0.5903962754287962
0.1677460071008915	-0.406101096347195	-0.8352064144685755	-1.2749029719572649	-0.918973315104198	-1.3379227226984702	1.8287423797136804	0.10849216879373048	-1.6967530954569647	0.5552281373167326	-0.9050668355688245	-0.8309396928039813	-0.4290439301110109	-1.3926651678651785	-1.1076953055303476	-1.1308332217741957	-0.76326419744326	-1.251446924608374	-0.6583219618629931	-0.08858911641820293	0.9697951227661971	1.066457787443185	0.17541526743683425	-0.11705554074415343	-0.5333993667221988	-0.14378348637414562	-1.078767383726303	-0.19862890245226358	-1.3611781128586535	1.1049143120498859	0.14338731100889934	-1.5646136331663008	-1.7130834567178876	-1.0667975878361924	0.04255240483270459	-0.2783304936317031	-0.39096057306010407	0.07892048119733641	-0.2724052298493173	-1.7101171009127294	-0.803598661634902	-0.3628481670758663	-0.6732623585088353	-0.9189571961819698	-0.4179056172525521	-1.6549466618692588	-1.5123280867685478	-0.2440435462608482	-0.49059178011765836	-0.37818690507926034
0.3680012244130506	0.34796858203817005	0.0004263991260789496	-0.38230295923739577	-0.7958455514733321	-0.3218320086035771	2.376736815244815	0.48221785652351307	-1.4314480081263412	1.5228545453485596	-1.1704296657139936	-1.3435808815131922	-0.7525781418841138	-0.9151778482388699	-0.5093453351171376	-0.0691019221645217	0.10165053076518048	-0.5103752955365646	-0.13228338513786744	0.37629657666528993	0.8072418417784538	1.1405569950182346	0.5468835793172216	0.32296183978380866	-0.8902687658131823	0.4305890305729254	0.5086135162181812	-0.1001468432277366	-0.5985947012649717	0.14324163711737342	0.8814830128867555	-1.0217483940478016	-2.0752164488343814	-0.39393170682055395	0.1731989076727978	0.31610603698165884	0.3365568420565636	0.4136107294006105	-0.14826055612338904	-0.4456271461604967	-0.11549135744342276	-1.1735295740788894	-0.09183821533084333	-1.4183154752003928	0.29453416743944916	-1.3071952014767496	-0.18239762003033536	-0.037332283656340476	0.4438015465160521	0.5629603158011064
1.1375407458415343	0.3888931138489729	1.1620470148125972	0.6509609746775301	-0.46782455562458664	1.030308772755436	1.9618845684415613	0.8013804779924631	-0.10045251502704389	1.3698170608517883	-0.6227624880080939	-1.1116748475606193	-0.6908606067685773	0.2957184402833893	-0.18687834083706698	0.9578565233972953	0.9041939250123716	0.6550713103113082	0.700541755591911	0.700835890804127	0.5976231589145653	0.6330600463325511	0.6819042768377948	0.5881351127463953	-0.6799697410386145	0.5144890746823857	2.010016136753736	0.1341011086765424	0.43775278330174844	-0.4468790531487508	1.2822967056306196	-0.9477541670201628	-1.710433207290739	0.41708336278377617	0.5745006337704723	1.0951509132680077	0.6214823735249082	0.42274547907584886	0.3762076316612983	0.7592444710692556	0.8851029312441188	-1.148311612911384	0.7754882556855922	-1.307732892276577	0.10692007785785379	-0.2530913511426721	0.8988952966111206	0.13325126601554324	1.2651689793371643	1.5317572286380692
1.8140461164181536	0.05375728149896999	1.7265290340763737	0.7478062875852693	0.14279938673558643	1.73990005512136	1.0745826084195964	0.9897577821941709	1.3235590347096509	0.6129923039401967	0.10180795697245111	0.0029906847053584457	-0.013101619648181146	1.16487711166939	-0.1334820986639823	0.9664007393538645	1.0435026442400217	1.2350508108620832	1.0141363318921772	1.1113717506061902	0.23429673672650558	0.33128127357182335	0.5653724527633862	0.5665503141491517	-0.0003790115551655337	0.09203985177740372	1.9382931579313365	0.6346260084032199	0.8911116307524823	-0.3542716894918479	1.3310194979838035	-1.2573836096277833	-0.7508717348222425	1.061987855264701	0.6278179221990965	1.3807547747806905	0.6000266305616463	0.11875029083885984	0.5811463884274791	0.9803955917915347	1.4433023661010247	-0.10396240520250881	1.1387143823382833	-0.6792849562166097	-0.3949903515378867	0.6330729171911658	0.9791906017330325	0.17711118739742546	1.2277711643304883	1.6494886561733455
1.7356702501981807	0.05120386546736475	1.4669357194590904	-0.007350186107195176	0.7927271726556366	1.3625166546264451	0.4218930762335529	0.9047570042505823	1.9336886308377592	0.17571470858282418	0.341051948557652	1.3460533789344176	0.7986774792176368	0.8763316233584724	0.10256847786815117	-0.05070913530091665	0.7122612170357473	0.957556339873698	0.3353149718141708	1.8206178589612834	-0.16625046636819263	0.6378216875013247	0.31359108428745364	0.5057105449594977	0.5003962387384747	-0.39315860097958494	0.256301682704816	1.14071420185496	0.40826813652182764	0.26449639747933956	1.223184500026402	-1.1029169066888298	0.3377983355849101	1.3536066329699632	0.12371867269927185	0.8142645130319462	0.8393502085826838	-0.2434623125951587	0.10769399550369586	0.28760412214144504	1.2794280983466693	1.062633223991418	0.6863037691241545	0.01741809701391942	-0.34741605881246235	0.7393221914284033	0.4691097120794395	0.03365093236325548	0.6010004283903954	0.8202804673045997
0.9182189864675919	0.7209696235939846	0.9602509885118532	-0.38767060711318657	1.0557309107392419	0.5420106532668436	0.21230242739016614	0.48134746830793196	1.7171276245793234	0.44805475576059295	0.15984298125387938	1.9385434431946318	1.1672408005543726	-0.1400699357737133	0.7455768734736297	-1.01771875933344	0.5118128558289742	0.5408150135427281	-0.7405641363796182	2.5516208778806244	-0.24921625237386824	1.0833429953257652	0.11989339975680197	0.642664063114573	0.4614075572255197	-0.3622932946555921	-1.4839823582432181	1.2071243142638286	-0.48078489593793233	0.8409603823107176	1.18297213057232	0.0350566227602105	1.129119441785774	1.288362690350858	-0.46834789763954193	-0.18892715029638169	1.6066149549341078	-0.2704434623586945	-0.5626776235536349	-0.33912150711036243	0.7917586229174164	1.1851787064292516	-0.1157329817636894	0.40896325977221426	0.48336219872322667	0.31568152749671635	0.36405223169644846	-0.15321736373368447	0.29676894188191133	-0.13856143773837024
-0.014023601363777885	1.6965319491078283	0.8067627675716587	0.45074702853417326	0.7992085119645824	0.31948842718702	0.09347785919920133	-0.042282007528090554	1.337029029946802	1.0389049183113976	0.16149754179799203	1.378278410816347	1.0548229538255929	-0.7037356902588074	1.42313103326449	-0.8120527158863791	0.6901798824662064	0.7460158754361326	-1.0116535772242674	2.6467087523692556	0.14463899720014514	0.8985979603754205	0.13882335114981373	0.8426125089623865	0.247814577765617	0.3946863810578847	-1.69082961848991	0.7175882669648372	-0.8621970946097566	0.8363422691140048	1.3437456006277146	1.5271290118771366	1.4465242725528409	1.0184712110446936	-0.49672628530404256	-0.7591104176294006	2.4242493725063885	0.28344601567990696	-0.6254659408952419	0.011386590644539327	0.5747940982356657	0.08827034440353786	-0.5332653740198084	0.5239124638526107	1.5073150311260115	0.10482881223027375	1.0207432225500277	-0.09582689095726774	0.7889649178926214	-0.37146495200692525
-0.5050318226640046	2.210187163487222	1.0208008436352443	1.8107522281152317	0.37727871402297924	0.9755628088094127	-0.2794273576776287	-0.20215213383280065	1.3216239304288988	1.3327084572095136	0.6786781810187179	0.2568045529489456	0.8260125393234838	-0.2022953914276279	1.62444515354041	0.6086150546076384	0.9048674955329922	1.4299628159739113	0.03511481806838011	1.7795640348744417	0.6782672041626765	-0.03162050580561727	0.3234528178523705	0.749743262644849	0.4291441768924558	1.4617081239655352	-0.30016428389163097	0.052303822191754855	-0.33452501372378185	0.20641876067770326	1.6465544637514349	2.132344275918468	1.355253136011229	0.7194156192856266	0.15985616483864196	-0.399906183683014	2.4775756060419543	1.2275611602113985	0.17833271685212598	1.2932045551668243	0.8447974024427632	-1.1198194056622788	-0.2993606790360636	0.692108379069627	1.8806724160567954	0.5158136811578424	1.7830885396075966	0.37297297489303854	1.6320621512108058	0.13646603006754388
-0.5424922143807297	1.7467320069799925	1.2413593547081037	2.186269557738157	0.26472957320272633	1.781910228390801	-0.7653382446095636	0.2510793075418643	1.610713774641601	1.132892119837431	1.3591935912809727	-0.40867262554145345	0.6838485638814668	0.8174958866953849	1.3960693191228797	2.1566705119092533	0.7002665871577535	1.7608747599596792	1.5478198368150367	0.4678955669247972	0.8294504849133804	-0.9463622427762273	0.4043037969271931	0.2935808388315389	1.020085638033682	2.079539146861425	1.2932483507809964	-0.2957193746272762	0.6298216856180003	-0.5671965441316854	1.8032033508268164	1.3611210836764718	1.093201296345351	0.47430402460072985	0.9384338492818276	0.5443224264241571	1.4888830996750746	1.9900833802608626	1.3211960118449517	2.5618805920464327	1.328968707368286	-1.1359234235734321	0.2200971460505699	1.133600113824741	1.2415367923049512	1.2676211799618091	1.857236082364216	1.1199594135047781	2.047153093583179	0.6673209454871761
-0.4548784367384907	0.5003529236214455	1.2855088869096822	1.0695145870272438	0.569357844674169	1.928903958441237	-0.9020023551413028	1.0056325305087304	1.8017356746389057	0.7264691804997828	1.6047655991381207	-0.1684389853507345	0.5206700819855045	1.3612717654265682	1.3278089306546639	2.6608155228532278	0.06908418877946236	1.2885153164809429	2.1270081432010026	-0.316236660197482	0.49226344759334456	-0.9874470963581774	0.1390524642263733	-0.10734158001638501	1.4917011201232764	1.8011435499272421	1.7463395335096683	-0.1624936021485893	1.2319923568116307	-0.9239900005966031	1.4722514419977857	0.07812779393692347	0.976906448607397	0.301951594912683	1.145471307008792	1.2777907534136201	0.09570046674696145	2.0796578419802114	2.0428356129673273	2.862664537922996	1.5973996857293844	0.21549946124323005	0.5268759113776903	1.6841282607871801	0.005819258249816204	1.7847335139761198	1.2868731376387845	1.8011521064475426	1.743852619753957	0.6581627524465137
-0.4124744646494269	-0.7548365953275576	1.2436545213854358	-0.3854780373413347	0.9842608545598239	1.4572484025233972	-0.49172364151016845	1.3995312653418899	1.6331288717382353	0.44203793450029705	1.267208513246139	0.5018139966354568	0.29039603087574845	1.0521423467037687	1.786342264946525	1.8943207157102218	-0.540168487790822	0.5045554540599447	1.2991010226958746	-0.1283161442916044	0.1135743004066673	-0.11248960129138749	-0.369970588288081	0.02256246388141657	1.4884223003791313	0.9312332619418497	1.0132387516143937	0.2816957225448507	1.181638452076165	-0.6992906021251882	0.6008103712612283	-0.39429600940531845	1.1971494836681482	0.25574257091511987	0.614254006319593	1.3475968613884914	-0.7316575921944566	1.5257627990392335	1.9987960282955184	2.0388403379015574	1.4144232063187576	1.8518602794412085	0.503154285817995	1.948272769694685	-0.959577169059004	1.7827836336599105	0.8124912921702967	2.1003813610297217	1.0305048946315367	0.2652008592782176
-0.3012309400603848	-1.2923191055010346	1.1034384834408963	-0.695363492131054	1.1600898788740586	1.0627257362345668	0.09844968369380377	1.052246728588434	1.1595306209457674	0.29522089267507845	0.7603841035771205	0.8383774030100358	0.21168193003123278	0.353088254507283	2.362296781484404	0.591571607070369	-0.711647639564303	0.20693938579489227	-0.002441184139193761	0.4515937160762752	0.15998519004100378	0.8678397411267116	-0.682168562443309	0.615573315873294	1.238682932240309	0.26941313130774547	0.09999648053889522	0.8239300362123123	0.8925592740073562	-0.1663395741633741	-0.411233786627144	0.34298564534881465	1.5959151353205485	0.3968446582967187	-0.1997633807792761	0.9775593237679825	-0.6335667202453876	0.816116090182962	1.3706407858574066	0.7268109812757758	0.8229434913460721	2.5707820648517172	0.3720965813668232	1.6973014935082302	-1.0182628595726648	1.4116319040068253	0.8592232630020211	1.8833818698875018	0.3095534837339374	-0.00015578576808728488
-0.04647577190955023	-1.0100471094849788	0.5992611823535999	0.24113710077689532	1.0041921191095966	1.0967682504412748	0.2983297143050326	0.26231217271408425	0.5920219226860645	0.09384873397692794	0.5323330999636945	0.6499838729640043	0.42065604356935676	-0.1092266678249399	2.2777623013573334	-0.38888011032262854	-0.4600414428232546	0.5103312760464563	-0.4767595933464749	0.4324250550170382	0.5587273169464384	1.1533231402992106	-0.4449125866970314	1.0410782522804929	1.1167028180360123	0.33986444225544205	-0.15142977154575352	1.3198715981633449	0.8723344287444814	0.31884692004533255	-0.9897212644453885	1.4533188648236104	1.721838575684306	0.6364096819374141	-0.7148846927731076	0.6614473383390052	-0.138030000429289	0.39227275109770315	0.5336808980028018	-0.3128014604923791	0.03899726012370458	2.1528455445117016	0.2887756969643853	1.0805506599462744	-0.28081283336678775	0.9614117048411908	1.0014848002095633	1.2101759178153633	-0.24641083413141399	0.030509408521299446
0.1636602992995604	-0.4165950647541264	-0.37748629619568336	1.1327382439052582	0.6299406400950103	1.0928616449465194	-0.025228591054234525	-0.27513294836233976	0.12157460002477566	-0.2209144685464836	0.6007647121265932	0.40175057353857835	0.6120449878375666	-0.17718998729394092	1.2996141897710016	-0.7650654952319291	-0.14034117385668568	0.7693391193306673	0.1933465301152079	-0.47895038819911	0.795387924297879	0.7539745572680471	0.17983496433377297	0.7688772088797728	1.0331026491133	0.8712976710729934	0.19551478678062126	1.55425211236584	1.0849973310337204	0.617201271686328	-0.8904944042000967	1.8711311926012293	1.2510373986624839	0.7077480382213658	-0.7434575901862046	0.5788178759320703	0.019472009152888724	0.2697092557331586	-0.21768451504815486	-0.7692883320443972	-0.6502034303951109	1.3013667869465135	0.1655080837395519	0.4628019255761063	0.48896934992440266	0.5998345254900257	0.5964197381290416	0.3148555234579512	-0.5407923643732564	0.08237824442801647
0.12447308401531211	-0.056484404889214905	-1.3664607687999182	0.9352975787035548	0.1824230459547334	0.43718128194097006	-0.379438143710156	-0.14626022547200773	-0.12491757402123359	-0.462273491839506	0.6611491729831174	0.4925525570855356	0.3315962439059691	-0.09161840339461925	0.050394557544493575	-0.7586742619125538	-0.05056417961712575	0.4763636239341985	1.1731796443606581	-1.5036820420817287	0.5246997384319722	0.3629927181593668	0.6069105183324293	-0.019431499253534094	0.5852475504965767	1.0977055059418557	0.5429368968829204	1.2622423582273676	1.0668193864337705	0.7490438525362858	-0.39751042797248953	1.3729356518334868	0.37738197160290987	0.42846952080630907	-0.5293095307030682	0.5011534681256894	-0.2630762484387362	0.1763907206044827	-0.6807771660205906	-0.7653148091310762	-0.9582677005288625	0.7062047385754464	-0.07040191143813385	0.11277761154094401	0.5681959219794764	0.38728751482911106	-0.2672244644638338	-0.4180525608716218	-0.42406979697606917	-0.03166552011199655
-0.014728152725712772	0.004823446845188465	-1.6174828048920138	0.06814460996213595	-0.17419363140908967	-0.6978243917542226	-0.17553166315197274	0.41609677079324764	-0.1158673266670801	-0.4399647876233673	0.4958026294692126	0.6918948864893631	-0.3522116689776143	-0.04395363403500615	-0.654378305244691	-0.580404968109229	-0.18255177480981186	-0.06577443440812641	1.5323754251019426	-1.6068949278287485	-0.06886728675304819	0.49216202461031455	0.42166706430565526	-0.598531941534337	-0.2072968399693085	0.5931506436285429	0.5276793390715635	0.4913317806727486	0.6237624376351619	0.675679553041189	0.012549065932992523	0.5518475171721295	-0.31623534334864506	-0.014389049556934461	-0.3632379439101432	0.18913805505643216	-0.4227178392536684	-0.03178100956222129	-0.7070966234564119	-0.4817936245372892	-0.7248228951126011	0.4186340246255907	-0.2219217156542689	0.0641476201111278	-0.019263958473191487	0.3590152133394264	-0.780395458745162	-0.6018969251342446	0.04196554645591922	-0.0849435375663781
0.15597622592138022	0.08755729478635951	-0.8738281239483979	-0.24938426375107958	-0.20939150700289072	-1.3990080249341939	0.5551689133200417	0.8298407162155729	0.012040211215988016	-0.23038821021551711	0.11897587923030592	0.4816322095507923	-0.7476541230886697	-0.024965200801731285	-0.625171696924393	-0.2010533511783926	-0.31808907801673614	-0.17905320873810088	1.1897080046646578	-0.6275248198958145	-0.5537291403627179	0.8731699041749635	-0.14523209060867606	-0.4782665215380374	-0.6896422107094394	-0.24917717196157307	0.22811927728164144	-0.169546452812211	0.1978029521728974	0.3046143036122121	0.15703941440748576	-0.031172982578441012	-0.4361475028834616	-0.18255812689257103	-0.2567359973842799	-0.27439102016543326	-0.015693506526186108	-0.21248899836078305	-0.2967105367506684	0.025502618703376858	-0.05468421478044479	0.12757394319392712	0.0019310179938306143	0.202409844748305	-0.5039714313009319	0.452444693509793	-0.40852382349781363	-0.14535429877949035	0.3715709211321852	0.1898366692423762
0.7631437579505315	0.36090891592513724	0.2643926619661741	0.4047552916796371	0.21400428776391417	-1.043037112154056	1.0658342785332846	0.759042194844876	0.004058522127642912	-0.12671057476545491	-0.4025134818597745	-0.14314623774476426	-0.3192782554480838	-0.03957186771139576	-0.32101240157133926	0.39692927171000714	-0.27508987735611	0.23701586880960152	0.7261082042014101	0.5250274389210838	-0.7387549033211596	0.8006069853206345	-0.423729760141744	0.10256525268314044	-0.362806577649615	-0.618602865504339	-0.20811101801560053	-0.019755368959135353	0.3854918370441398	-0.2644052487858459	0.23065560376225325	-0.3545633418701579	-0.1616543812981205	0.11781379721057449	-0.013026374894919986	-0.5882927540446282	0.6528094001055627	-0.17870646519488062	0.31462220889310455	0.6582256268760398	0.6989470301934361	-0.25382810969061026	0.5750182396844447	0.38970607491715853	-0.17079299127598987	0.43768853186530116	0.4069388340279687	0.562664857838632	0.07410803441677881	0.5832402774711174
1.3327443080022814	0.5594523640070609	0.8928278968876451	1.1732170274613458	0.8642375295054787	-0.06019475187058817	0.6208594258140369	0.37169163417487844	-0.2543379233266647	-0.31956354043406787	-1.0239992220037484	-0.518532109527004	0.5536124169244617	-0.19093864519618156	-0.1693458837983982	0.9570451615217941	-0.03145442756009532	0.519801850025141	0.513820817159749	0.8229241619631011	-0.7377693557501875	0.00380578721466983	-0.018537132741241077	0.5264771678975462	0.2855651822330941	-0.13511428760768693	-0.785206663374624	0.9505600030221447	1.157223159112748	-0.6508808473063394	0.4244783738455109	-0.6132089086490762	0.0247677652952807	0.5431998703693748	0.44224099831388325	-0.5729276377706503	0.8411693469269593	0.03381695598598007	0.7726344020034072	1.1178223033802006	1.1592491721901217	-0.5281851359423494	1.0733439771337379	0.5016063910941045	0.818218581161025	0.11856221834384179	0.7640102328901679	0.886278819389742	-0.6420874269679756	0.5680653718312667
1.1869247914880203	0.3253421277923158	0.6700835833320512	1.0764091452992106	1.175163671947359	0.5122570860126054	-0.6561572672051897	0.050729304715311764	-0.5339033182798948	-0.6803464777236659	-1.5211275302506897	-0.1280633976772695	0.8720333455437567	-0.42620481938608024	-0.12290280926924746	1.0989427552703999	0.31846285702513694	0.1036533003265893	0.3388058281707606	0.16730429241467343	-0.6305184412020871	-0.9785570772095482	0.7411124630600507	0.5372784843237091	0.1518742857562633	0.7639393442851018	-1.3958671050637315	1.832753171233723	1.7446211336350876	-0.5189828063721176	0.5824537298491901	-0.7509284405359621	-0.07009789728602997	0.5643571575097434	0.8809658052235403	-0.3298373559608982	0.27050158419080716	0.21685111348810546	0.8423343781403052	1.0847512039528544	1.1622425687281617	-0.6470918773664901	1.0846300352375784	0.4411175181825286	1.4913355318920516	-0.3425503951103023	0.3889923937642633	0.4947194869149295	-0.902052470084603	0.016895169753113316
0.17644521489071213	-0.2621373687742865	0.02271903961446662	0.23852969102870053	0.7328692540591387	0.159024791170169	-1.741568408937175	-0.055823267457965745	-0.45253096593681924	-0.8931489910439144	-1.4283001388938237	0.5899022569000462	0.14196805038050322	-0.39278582102293147	0.028409005525939966	0.7003768204566824	0.6372163410758618	-0.6931780148447754	-0.1196473762368874	-0.595695393628656	-0.29075595456732684	-1.3786768250807273	1.1347265403665143	0.4571472337902789	-1.1299905791028007	1.269539907811026	-1.5995291561197271	1.5986643492826131	1.3958917298162448	-0.0009529793147358507	0.3401453642792536	-0.5949885219108503	-0.17544551953285123	0.11218716670403817	0.9600911211329315	-0.11030821943149288	-0.4821942777990501	0.2295976223162272	0.513487739379646	0.5512020341895323	0.7773698612100464	-0.8873875579265388	0.6211131380159433	0.20223184147339965	1.0453986230353818	-0.46490792460889446	-0.0987546310616925	-0.305585633357316	-0.18113904331109287	-0.5040118183170963
-1.088358350468293	-0.6837764414195097	-0.4661457341246542	-0.36615328278421033	-0.26088604063362125	-0.6271631417978817	-1.6295838502415243	-0.14859392955258846	0.04479748921539919	-0.7777095135516418	-0.4820353781246394	0.5762089133261061	-0.9890251944970179	0.17862118343035202	0.13962347986010853	0.012728144695031517	0.7698354154834046	-1.0179538233305057	-0.7435525535708015	-0.6447216605491766	0.34704243970404824	-1.0763082928236798	0.8186396532090968	0.6347820135894127	-2.478343949440479	0.9490722487880544	-0.998370493146653	0.17078541628682029	0.16478435087069113	0.3432585296552766	-0.40740858572244854	-0.31636036979010723	-0.009865058860350061	-0.29365032114641365	0.5778849590364473	-0.10595907540303362	-0.6123446810224024	0.07554555243911727	-0.08315173221795967	-0.14724172522191706	0.1441882440952488	-1.4230019301859846	0.034132627441205585	-0.1013183453754944	-0.2709180406348224	0.007371858572331343	-0.08659308474346947	-0.8718217381580198	0.8495169395213197	-0.3794461142756857
-1.793243940389785	-0.5688743364679697	-0.6725007355997372	-0.2079802054839143	-1.1205730998370311	-1.0056346260595692	-0.33291615496071475	-0.4817225705155885	0.4783600926428893	-0.4402469176364715	0.8342453677919618	-0.5831854290147844	-1.390055485569212	0.9379640931496015	-0.19871840808138427	-0.6249831218690326	0.5877477143235065	-0.5634091798132738	-1.1352868921067345	-0.03238716645595837	1.003187213859423	-0.7350210043427977	0.17918077499144092	0.8554273686351719	-2.354230231713531	0.027827145439610276	0.13048727649103067	-1.4317133104797453	-1.147162676083959	0.101355875278218	-1.2684871497713426	-0.37675914328835336	0.24651249981273626	-0.17485975753039912	0.011892676714200903	-0.3399908042605718	-0.02863899476309027	-0.23209163805994953	-0.7628676568700122	-0.6919105842867618	-0.6297480399838	-1.8728742436494301	-0.42361012995243996	-0.346863917248178	-1.3456625339680255	0.6379949928345618	0.1489954367573841	-0.8973339440227338	0.8822173941870005	0.2245616270028654
-1.6449883515274537	-0.15974858878910858	-0.8379162785031319	0.19540741571170014	-1.3200049458722805	-0.7332273433315208	1.0769918525829332	-1.0241403000824458	0.2575408693279944	-0.10325774139738383	1.460898449973263	-1.9309732153285477	-0.664774351756766	1.0350442146741436	-1.024164292114793	-1.0893846119134236	0.10462077279980678	0.008297304843151231	-1.1943869510769514	0.47429303143929175	1.2465533426833981	-0.9945079420419521	-0.11986445963196488	0.5156896869674156	-0.48275587680745474	-0.9554429318661272	0.8537916905997973	-2.090279297817735	-1.7896688714620792	-0.49370344090697743	-1.647614124098951	-0.8738057243041871	0.11727783892557828	0.2591815299684622	-0.3217590118585044	-0.6483922093425116	0.507623858090181	-0.7259815673151236	-1.2759731747731307	-1.0910185697252668	-1.3938298236273863	-1.5528122262150121	-0.7985614515406473	-0.5521813882762708	-1.2976516473995414	0.5905123779330297	-0.22692138852788965	-0.7193989277536473	-0.4869020127240257	0.464682898900683
-0.9921221673516633	-0.0383323248731617	-1.0280602372811678	0.08330026092909465	-0.9441208613882743	-0.29611678411550846	1.4833591437118647	-1.440406462245458	-0.6444207793558882	0.1645732550991099	0.7487587210903941	-1.9676863616568825	0.474729326811777	0.0076783398884640195	-1.7020090926894889	-1.4258764637081038	-0.4361173998203814	-0.12149168739110623	-1.2365197776868009	0.2886967323504491	0.9849878281438874	-1.6360028239862947	0.12661507936167563	-0.5801675092022867	1.6799533267529105	-1.6178958082961616	0.47877254892588117	-1.6516375946899866	-1.6864983487405838	-0.7565480308231554	-1.2738567824408191	-1.195884344338426	-0.5286766234534259	0.31351744384444546	-0.2505935246691353	-0.7334878461100206	0.24032284092658318	-1.3182281855258156	-1.3487752416883683	-1.5260590629726893	-1.8814674121479582	-0.27329934294466474	-1.1659180493453167	-0.8345024287569219	-0.30762150427088436	-0.4644947865977564	-1.4201548742515784	-0.8761673439383098	-2.0586767898404212	-0.1567960689854167
-0.3165433068768397	-0.40348673144802477	-0.9576510948151739	-0.49346363833176177	-0.47259625995259025	-0.20093892634352825	0.7813493759907885	-1.3883956584323356	-1.5379471846608423	0.49493305669611964	-0.741143096035738	-0.2641868839089673	1.0546443730492685	-1.515451752645798	-1.4787433346201875	-1.5827414045814463	-0.661229044804447	-0.8779587211436529	-1.4529737764456219	-0.38672404461907667	0.5913877717357897	-1.7338379192523785	0.4838957143836097	-1.7624351799457025	2.367152924408277	-1.8542237495254712	-0.6174316404355986	-0.9166523067585253	-1.2724668635361847	-0.27594135967179917	-0.43039096908515734	-0.6409019087245488	-1.1668142477282286	-0.29595398356400876	0.01873304818200298	-0.3576316236359197	-0.6969386617729655	-1.6769741359246515	-0.896359036236578	-1.9278170815306135	-1.8497826938731334	1.252863193363423	-1.3248415151736888	-1.1635363049667282	0.6843442341734225	-1.8093135275840662	-2.4740836515873172	-1.3852545201965782	-2.190499079494183	-1.0959502185417156
0.22566363079757853	-0.7764823494310589	-0.43400490457641144	-0.7695295301777523	-0.21966082484633584	-0.374389414274515	-0.09374116643252567	-0.8278241897173175	-1.6423646133722072	0.988283211519546	-1.6500347055328446	1.9396962102516166	0.8511634990153824	-2.254184223667138	-0.3109321276419997	-1.3516273607526719	-0.3483914576657044	-1.330801773643028	-1.488091959031601	-0.827887669640312	0.44218165607703064	-0.7026719379066894	0.43672060242042954	-2.0097493668068496	1.2677638869052645	-1.6730995231656256	-1.2842858906301837	-0.6556810363966119	-0.9040538643502661	0.6262081900489729	0.31061197675737123	0.6492124610839881	-1.0827399063134109	-0.9481679892686184	0.14241479217130693	0.38122928362932945	-1.38079631507061	-1.4382377003713633	-0.20440279606926012	-1.8818364963494894	-1.3305100397675078	1.9607982799596297	-0.9594269424798048	-1.2235979424262697	1.0130164171658267	-2.231880429116516	-2.1674639293782696	-1.5970673469111953	-0.6055584430367249	-1.3297232283821132
0.714615566126391	-0.5299976793381571	0.21651249068695436	-0.3178138890157855	-0.11457577446153902	-0.3556579769548043	-0.16710372564332537	-0.06679693665449567	-0.8587823833010849	1.4769772759659718	-1.1608231730094758	2.8977776001942024	0.41871527359420646	-1.5440343767088966	1.0069616818198188	-0.6433037415735122	0.3458666452777248	-0.7899168344380255	-0.8192986798275498	-0.5346807820423215	0.44764754730939593	0.9194656267414286	0.010530048756123475	-0.9566713567648121	-0.2970686310675316	-1.1087185390121552	-0.8192835949426166	-0.8234738994964429	-0.6072991465740867	1.2215327402509908	0.5552575195779297	1.6698327993475106	-0.12799039534309847	-0.7374256316422725	-0.008476874539671372	0.9934718212902153	-1.0721140978478154	-0.5916067110788987	0.23122172001706193	-1.0891783356096678	-0.6623244091399441	1.4080955710112313	-0.11461857248118404	-0.6679697822335627	0.8685654892535838	-1.2061392982826313	-0.3769815166503118	-0.8731029348914272	1.2571755546951964	-0.5575281114896122
1.086094445261456	0.3489782181325864	0.39003758146609707	0.37713761722785366	0.0036533276403662904	0.06454342444159385	0.6077839696048851	0.46328787977909497	0.13981130447583787	1.5779216685307633	0.16870501577703026	2.0484996552179346	0.2548968306673905	-0.04741332312321186	1.5705927238489945	0.2524166578577514	0.9574323984120342	0.3795320060230176	0.46010859312406754	0.3466686162135118	0.20973043392636828	1.8860438379095827	-0.2843829802064176	0.6769580983866431	-0.8774312280103076	-0.32164783998747304	0.2514970119819693	-0.8104132820135292	-0.342777814534938	1.105665358351398	0.3328813628693597	1.617711244411113	1.0692773811737823	0.4250645761227129	-0.2616866389737995	0.9685956692425841	0.01520727242521973	0.42468804913992986	0.14058535416356224	0.1304392582302271	-0.19589490624956696	0.14261697543423815	0.6564132001781815	0.4134027400772855	0.8334411409193193	0.5302570727599395	1.6648067070153454	0.6123114270683031	1.791632374018663	0.41589995228631305
1.0596227384322718	1.147054399955269	-0.11560629167555032	0.5430941099285597	0.07453478517761843	0.5708630727367078	1.388767455081849	0.5018051584809861	0.5794719062077753	1.0254202701374762	1.027582856685764	0.4070939393568694	0.2181058450177272	0.944970038675882	1.1176630897036208	0.7988719599422943	1.071265448165464	1.1776237635888216	1.4867538301301573	1.2345430211290558	-0.38341607272268846	1.467683284186975	-0.10912832534348077	1.7004388713524876	-0.31277232594498233	0.3460449151869693	0.775782469901544	-0.30926781594449904	-0.25305863812934837	0.5117652653200959	-0.03501384139879481	0.7841680760918236	1.6447763052601934	1.5359229649601172	-0.3911459671968332	0.27970455750980683	0.956409023723381	1.0683030021202577	-0.2826371342741519	0.9636012666080722	0.008444315475191803	-0.8804346827638947	0.758142973516906	1.3495701182753312	1.0266359457217986	1.628503549570774	2.5188325179760884	1.8566801781770625	0.8589937852543863	0.597319938122343
0.5028149047037757	1.1093315067645764	-0.8259704080799012	0.05640236475118795	-0.0673588570810653	0.670391447591651	1.3666835296797224	0.10827600476728076	0.2708733275802775	-0.029195637673685368	0.7327564971541817	-0.6666903071111695	-0.1367185714694737	0.8636438849281802	0.04574180869787941	0.6497679172784852	0.6622746498101822	1.0457664734196266	1.423882968407707	1.6010389777109277	-0.9355480266996185	0.17665433390470936	0.24761849754741633	1.481058641133624	0.4160750541606776	0.5500045816736423	0.2957609906098348	0.2766530350169095	-0.4682475704469097	-0.07333321357759948	-0.2597344569172889	0.15001396863991684	1.196803078659744	1.4653868736042321	-0.3847898935116576	-0.5609560804141992	1.042595990325387	1.091062881147899	-0.642373233404839	0.8307688061605938	0.11988310903456678	-1.155278238608624	0.13885865415891335	1.353600166742314	0.925018271735818	1.3310807210549418	1.8207215368636303	1.8953515403364238	-0.34722618579250186	-0.08818796894885737
-0.26495200003862895	0.18708465242830338	-1.0880595459068814	-0.5174820968335836	-0.3554105891785453	0.17336604626552857	0.5561942086731205	-0.41055218135165283	-0.3750244932683006	-1.0548492385054344	-0.17766550614705917	-0.8351381330215326	-0.8441908911825329	0.3302426629119406	-1.1144140178416195	-0.05945040436545952	0.10534328907885045	0.3023309729222669	0.34371569849168493	1.275514857767788	-1.0392065962139558	-0.7798110303422398	0.17935870905510803	0.39142382197758574	0.46361049161757273	0.211121745148013	-0.45201464419376897	0.3164346830111061	-0.771257394531789	-0.44157118374733845	-0.3085961046153655	0.17376326842549697	0.00303806279951273	0.13743348074572767	-0.4110205610728077	-1.03325554967961	0.3905359790331328	0.5826454897473216	-0.7850949347460122	-0.05004883400455487	0.2016218470485046	-0.89753178683807	-0.6814953483655986	0.22956512803943302	0.0683633935556121	0.022344374066769545	0.38750957679142484	0.6930442319280459	-0.8550060439260547	-0.8156372233057989
-0.6838057933797647	-0.9107213616095398	-0.7526677424598281	-0.7080525611181984	-0.470718455893686	-0.6985770734306583	-0.3148704861236928	-0.720195297061645	-0.8711488970155906	-1.5111707965424819	-0.7114634831122008	-0.7916753895050466	-1.389492561105782	0.2642943760575841	-2.0337886218194696	-0.8463333325446606	-0.16454438890137735	-0.4270675397278203	-0.827855925913394	0.45649293264630997	-0.8582356756708144	-0.6933438218744405	-0.5167496522125137	-0.6472656921429499	-0.07790504184169456	-0.41321468047345794	-0.4403773693943124	-0.3050153149254654	-0.711294881817374	-0.7044299090223923	-0.35919240639557815	0.3096060370509449	-1.2758612038395827	-1.374346880690274	-0.5470202069779521	-1.1249496779726837	-0.3078766187396788	-0.24373762584136383	-0.8628542382860636	-0.8939542217355687	0.0785999870269716	-0.6195598884369515	-1.156719366955191	-1.368299762507013	-1.2287659277431844	-1.280758097637208	-0.7421541243694977	-0.8309720881343267	-0.8789870035751046	-0.8996175287827494
-0.49152890837792823	-1.3532996481170803	-0.23640133550753048	-0.6256490185581149	-0.22913304214306912	-1.5386439437522113	-0.5866997496838485	-0.6672693641479837	-1.043302646205085	-1.2460100774345197	-0.5262911705381386	-1.1373456392326953	-1.295433372227837	0.7635794769730455	-2.4752377616378958	-1.2630943858027155	-0.033232651859391046	-0.890584373352349	-1.2424099927634238	-0.4278766742874596	-0.98177563065013	0.08242867530855222	-1.3664162198588514	-0.969957495573446	-0.6093713391520555	-0.9192395215458699	0.4254210383237197	-1.0433109195767605	-0.15454586389695527	-0.9131351318347491	-0.5519394723561666	-0.14368891517306462	-2.0066338107251873	-1.9166894330878501	-0.6444375275249871	-1.1836148016975079	-0.49862765663477465	-1.1367770438771685	-0.9557413423398974	-1.1180818524088993	-0.3600961790021962	-0.6050996525212091	-1.1790035829646885	-2.4111944160319094	-2.0527013800373615	-1.8091027360125254	-1.152588783412516	-1.634550651045355	-1.125881098408585	-0.5227832815044795
0.01807718895443145	-0.8597268534299001	0.0516775883660166	-0.5852997686312983	0.13040005593124646	-1.9786323207705998	-0.2606713158350108	-0.3429383108555395	-0.9404979214207166	-0.5907070163073145	-0.08102455858581693	-1.634659878351375	-0.6770563526662855	1.1067933682150302	-2.197959745566193	-1.1544389800259718	0.218843781022728	-1.1602301867012195	-0.8842014441174838	-0.9381663613171032	-1.6605193667210456	0.6892029462710403	-1.7293108613515027	-0.5856038386121658	-0.8710810315358027	-1.0193221333520157	1.2161438278661136	-1.2585580522603923	0.42553507576651106	-0.8818725690259005	-0.7894803008268717	-1.0048820939722918	-1.8547318180689853	-1.3141243474794977	-0.5380858158996359	-1.2962996160279863	-0.1875729702098011	-1.7182320002613363	-0.8203400554911865	-0.8074947548355874	-0.8187797172437952	-0.7933740052236974	-0.9755102441225417	-2.288009125287872	-1.8028401272015113	-1.4406687626125068	-1.027264892141925	-1.3932810130716136	-1.5823759288912993	-0.3133872975532942
0.30797371470518053	0.15146897342872026	0.16067554728520356	-0.5623981046215272	0.17667529006444216	-1.7958719152535936	0.12455478705255438	0.023646020769021447	-0.5954021718969154	-0.08042570038266415	0.14887731607068647	-1.6881096113122933	-0.10441207523337022	0.78327986621621	-1.2305709262476774	-0.6497107106396935	0.20740812796092137	-1.1602081666867465	-0.3798917952386836	-0.9014868277951121	-2.3897493838717154	0.6865327219813969	-1.4961054796412208	0.008109319638300408	-1.073550810342877	-0.6908389378053653	1.0935831546525459	-0.8279445328821476	0.3992887053322937	-0.5020928628224545	-0.809356385273407	-1.3863165305293987	-0.9409612174332679	-0.3558197537504844	-0.3331817062771277	-1.0673482793007314	0.21530770638965355	-1.588556007375583	-0.1964318445575982	-0.43948423736275183	-0.7701216501803635	-0.993239678465412	-0.6953415832525163	-1.2276886491637526	-0.8219720358840458	-0.5130508757686122	-0.6502036978942887	-0.5932639182438141	-1.5047556167085643	-0.4413693477471039
0.13234385121275027	0.9469530901875908	0.3847855602101341	-0.3180350673676718	-0.21142003395745654	-1.0222213322961502	0.0829629915867534	0.24238147085149758	-0.062412823852728415	-0.029974024484442446	0.23229068285253815	-1.2544284007544018	0.015275704798688734	0.1755396045185574	-0.1346787408707903	-0.027929966909208563	-0.18244047869908397	-0.654040934730322	-0.2220594384011931	-0.5661707717696643	-2.42926174928812	0.32590622711622813	-1.1459563992793254	0.3008913702720057	-1.3237377134370163	-0.17180280624247316	0.27032174782173635	-0.189350089722019	-0.2793430058284143	-0.0784187561564351	-0.48707678587259834	-0.8773831689768913	0.15193031131816678	0.11210479313201516	-0.3406448976812836	-0.19127438807900402	0.3163759280685116	-0.7505966820332263	0.6842737535348044	-0.2965222543898416	-0.07684237490337453	-1.048260707813117	-0.2801820182128336	-0.05053006412115804	-0.034122149601118784	0.47466906941715215	-0.18555320515716758	0.059575457634963185	-0.5855411600653273	-0.45711753698128343
-0.2641526648002134	1.0325892782841495	0.737473084017873	0.06852182830758229	-0.6822438107974137	-0.020700832697774636	-0.38375989349496165	0.27020924925894163	0.383088756778731	-0.3046138692479977	0.4239638917878863	-0.895107038739201	-0.18893534813125296	0.016184863121926577	0.3317966051186171	0.40607825073071724	-0.6856528894329156	0.22657482598365739	-0.34143641417433723	-0.3855954417249578	-1.6645995533825788	0.06430654245958606	-1.1016308200033855	0.14023320155815414	-1.3023799376173735	0.18331712060707198	-0.3099319358515326	0.14376919023226814	-0.9493889892292284	-0.09591391575521287	-0.03143726939519872	-0.1492724790239966	0.7068701628260111	-0.05161542933682671	-0.647034718158238	0.9053237289573548	0.01415462067139915	0.16490727800371344	1.13653329540997	-0.27236174724793494	0.6919146916063936	-0.8220576422468584	0.2651694580909932	0.4763525503563147	0.014160549598970961	1.0086223069512432	0.18550784094542855	0.23632537668843767	0.392653756858826	-0.03042276831670126
-0.43503079113725596	0.5020341002176882	0.8622098609814121	0.18598425414378114	-0.7841378111492583	0.7017596493457668	-0.8454198998870327	0.1869804900369985	0.35108184948562304	-0.47119026179211615	0.5492952538591229	-0.9217139760355811	-0.27092414022328315	0.36381931406010815	-0.012539445961405092	0.4523138264178448	-0.8955465598805002	0.7980478854820457	-0.3930510211362831	-0.5320482460652215	-0.7342436770175415	0.06101364844966925	-1.1675736593002257	-0.1990225780817854	-0.6923470625184306	0.16767383094461744	-0.11875490485134071	0.06274817486256563	-0.9522304245631487	-0.5824975254359304	0.21581738826374888	-0.11081582433802982	0.4579600918015137	-0.34970106898686054	-0.8378669180080199	1.334610916128853	-0.4819148752630863	0.4010008334765933	0.7307151957093564	-0.18447542832466216	0.7816838972926478	-0.19889278513346087	0.6781244433245827	0.169401717772987	-0.33425406266966906	0.7501090073725382	0.25914220531691545	0.08039763730940494	0.4336378725045543	0.47817338318656116
-0.1708607976680256	-0.0404906538845346	0.5281622169008929	-0.07675058250380039	-0.4279094502313068	0.9281394636445692	-0.8569157325166328	0.09054626317002713	-0.1939886334894813	-0.21614539789242015	0.15934408355358098	-0.8634700362165023	0.045298642065460165	0.4924792050788532	-0.47172520741618024	0.16629933510997819	-0.6221619558470377	0.518676394014799	-0.24818279374418842	-0.6723512708706985	-0.23915147646029786	0.2074533449059376	-0.7536766456546741	-0.26236029471030325	0.25404522457929596	-0.05045868071274678	0.396373035693639	-0.09864497159938973	-0.3628685768042798	-0.8940690170100523	0.20624749624593428	-0.678615790310401	-0.1183617244811519	-0.2765639239706798	-0.3329147443195611	0.7827489492242974	-0.7999102276591269	-0.06474657921703544	-0.12475195860487907	-0.0656721431107477	0.13594443040662618	0.7633172173042834	0.67842070579709	-0.4904630236905423	-0.3185364953335392	-0.13690804550552915	0.0797397484773746	-0.09932578398310161	-0.35739813100041345	0.438528222953864
0.31480343911324427	0.010657762925724526	0.0519660391916071	-0.2209692040041581	0.06352719510657849	0.9465669826538216	-0.3684815915723931	0.0072436571770046285	-0.6830308816646585	0.3127113040905842	-0.6643779851530099	-0.08518061818146488	0.6073167068148978	-0.09991138709451539	-0.1617157297141875	-0.11680322093227305	-0.06267105716714126	-0.21516884975614328	-0.0816787838503295	-0.37864072074605104	-0.01943401393244253	0.4175958112589406	0.34168678841821487	0.1489061076948598	0.838386108818138	-0.025089556204563372	0.4566323069147967	0.04458224182271203	0.13307171732644735	-0.3661541588502462	0.2969400510096603	-0.8226041581991506	-0.2736171111409176	0.180719828496986	0.9068917386703198	0.020844710964056313	-0.6568853409511148	-0.3657808172670695	-0.5171917678467034	-0.03297998232509399	-0.4189882874233123	1.6948102142415655	0.35078694000465205	-0.7465441320505897	0.3172557261549389	-0.9128021891503215	0.008952853633171264	-0.11704407275134357	-0.8030577560819768	-0.17476867553974665
0.5555575348745166	0.646066355850067	0.030788103945832288	0.1989047161027526	0.28940917036785485	1.1738485697835164	0.16029628063264567	-0.12826350293031505	-0.4066947712364805	0.5604566489860575	-1.0503263649279315	1.1929215828472546	0.952070312665435	-0.8732174011641645	0.9827750958282512	-0.02531092906388406	0.3357058804673644	-0.3535698115432025	-0.07785338637776909	0.21427046057429783	0.5696236465570966	0.6325038813051371	1.5047293148871073	0.6804234485710426	0.6302504347098682	0.4811976740483224	-0.07194309679758172	0.48420151329409017	0.06676315806642225	0.8073638670035297	0.7841076151273828	0.06759411054826679	0.14529839604527955	0.5385830499183806	2.0947931274805494	0.07009924827272747	-0.13358955149396604	0.27936153889698684	-0.014398544284209405	0.010722513665161037	-0.054120078977354526	2.0484323981043007	0.11714156553231038	-0.17715288402684212	0.954809427695686	-0.8169645926145125	0.27636685276519424	0.03718410744783594	-0.09537668018371183	-0.645781620526074
0.18908375775279226	1.0992556904311668	0.6353567511546167	0.7373866783341031	0.06998974261783392	1.539483549641291	0.06188723146459502	-0.42503094953734666	0.670126706812442	0.031927734693597595	-0.24163631935684815	1.8821823984490036	0.6293139922400532	-0.7764383119451019	2.0545028223875756	0.48930808542492715	0.19724896079750884	0.5386477639725387	-0.22174990378294973	0.35495154806954865	1.702611939423742	0.582656995496339	1.789999917695089	0.6340269837033612	-0.1094623453392883	1.072446707083811	-0.5753507718954567	0.7364321896619914	-0.28963103902488707	1.5552210214105315	1.3399449254870115	1.2352619421161941	0.42749719711865636	0.2092337837158486	2.2214231263108073	0.8979697566051875	0.2598299876644318	1.4785867688119734	0.8137925988402358	0.3280723467325495	1.0354814696018833	1.496278760294296	0.26926503680367897	0.8965876928035639	0.7001717115023269	0.13061041686540198	0.5161610469434194	0.2672896879815981	1.1646668601288062	-0.3646212050628007
-0.7318636166246462	0.5016598797047523	1.3138408109740731	0.35515672466462167	-0.522309246966875	1.4352517181002142	-0.9549421967485017	-0.9387513082044154	1.6897650514212126	-1.191550465921519	1.315981688145558	1.22250025862211	-0.45753648304075556	0.41602311717317725	2.116249143205181	1.0574546916425764	-0.4994069790000447	1.5489161395303452	-0.3895474318816307	-0.5129712562900485	2.665678428287268	-0.13279060185140537	0.8633398638394885	-0.34266345378808183	-0.777751639627332	0.9564577494016578	-0.5023434202382576	0.2586259776425803	-0.3219560738064581	0.9828650932439008	1.1436686338197333	1.3468653735992362	-0.21298620946421987	-0.9858774530032501	1.0512087932180172	1.3089316440142356	-0.06135659827520019	1.8763961442865524	0.9936029003765618	0.941668504728147	1.6965949008786962	0.26671588538371777	0.6421600172876818	1.592133847951232	-0.6409783771672074	1.0018625579551697	0.04880982613533528	0.4121089392169869	1.683079972618376	0.4018131062236612
-1.6740481661899027	-1.1397141988771573	1.32552450835126	-1.2308876226890098	-1.2497484157694818	0.4546636384189219	-2.374810983537088	-1.5595816488744958	1.6772909963148053	-2.367984546728261	2.1737495325364855	-0.19933101114095822	-1.8421836786768162	1.6234092958338902	1.194307326315807	1.231172996990575	-1.3522744463714758	1.31603230777004	-0.4953079341974496	-1.9136532267529425	2.577236426144491	-1.493347618050717	-0.5710340063916234	-1.709309967548387	-1.0399952069505094	-0.1998046026544105	-0.007591654742167247	-0.9407353942972134	0.13471546581996655	-0.5671746006942633	-0.20500354599629203	0.1397826589125785	-1.5981629577489622	-2.488324215834196	-0.519303638208959	0.358500827005978	-1.1674585704939997	0.6598444162018462	0.23218572569815252	1.4321686307661805	1.0392577328792736	-0.9074420018563176	0.8515224312858153	1.2108657354404544	-2.200474516440268	0.8452433053990471	-1.216087421377169	0.2926445987306438	1.0508944720925382	0.8190591369398986
-1.9291846922922176	-2.665024428031051	0.5510260525677144	-2.817776496757853	-1.7456636775454086	-0.9003346279516551	-3.0988461430863805	-1.9662873034840636	0.5573408841603646	-2.6049193784176365	1.3783803053604384	-0.9191513089372262	-2.6292928027923494	1.540373337205422	0.20891351136124792	0.9351908678254373	-1.7505014702752688	-0.3233090829371586	-0.4628642965136683	-2.5611192570441412	1.445727009990305	-2.6987124863155745	-1.317763322213391	-2.3252891693367648	-0.9445548655911353	-1.6811364623581966	0.341684551419525	-2.082900571264609	0.610559471389594	-1.6802700542453408	-1.9461489749460241	-1.1388130776519616	-2.556479892304477	-3.200546062185867	-1.2072754877095673	-1.3432643100434736	-2.3705723284638447	-1.315902663363487	-0.7366606863128395	1.3154737301625399	-0.5101959031093843	-1.258564026881478	0.7741893529322625	-0.055227875846805836	-2.7056462874439524	-0.2781464028757516	-2.3457429360869226	-0.14424703951512488	0.18499311944388525	0.5057285117122492
-1.1859620757446963	-2.687712930255407	-0.33180680139976426	-2.797051130244811	-1.5993780753329505	-1.5177141574185153	-2.338445518563836	-1.745938407160029	-0.7181011805832734	-1.5845955580165476	-0.4070847556013918	-0.12185308908175126	-2.0810559504987918	0.08146676386158405	-0.024912969147884226	0.5234560804927167	-1.3008000232555061	-1.9284586742647434	-0.16545213705156156	-1.6093889308021896	0.287681539097435	-2.6895351152649587	-0.7028301392776433	-1.498045732067055	-0.5516614089853273	-2.2138915614554886	0.3138680687668438	-2.1342940078911674	0.6244341547068479	-1.226659352723368	-2.6144588737984122	-1.1457359243955998	-2.0770822922477388	-2.301465085845474	-0.5263942876234166	-2.140367097955759	-2.7066124661193105	-2.231818937642047	-0.944093148840513	0.6167340159729249	-1.5680470100337833	-0.5583529590842613	0.622260052799043	-1.1871854301343079	-1.5905699954553971	-1.2973462384522063	-2.164975243432045	-0.6766630144567393	0.11245277927039099	-0.02124062736664159
0.06969357073535386	-0.9553641275040784	-0.5319862142119741	-1.0043478696120975	-0.6192492265000524	-0.8205635162752689	-0.44958036347607666	-0.6742096916939745	-1.1222001759332603	0.134296000319134	-1.5557139448006758	1.4906468791504843	-0.3164270510460887	-1.5058218022152396	0.44502283824657785	0.3536006179117127	-0.20996844821250277	-1.9485116557255264	0.4330436865497427	0.37691934133454924	0.09348532050342724	-1.2050215036812493	0.8687939061700624	0.21146716749724817	0.24559553443950458	-1.1953332390779519	0.20278910525857083	-0.7036704217587276	0.2898547520697862	0.46188206758428996	-1.4603677373980068	-0.037902092087887994	-0.39604417634742606	-0.12414960309098522	0.7524226099118787	-1.2183556754036626	-1.7825874226471352	-1.2006647322803727	-0.23003920533193287	-0.0782435968915636	-1.2397686308121967	0.6448541687614384	0.5233411067034311	-1.2374274282991973	0.4520195598634572	-1.2519400412585584	-0.5534233640196543	-0.8746261964618316	0.7046044624845519	-0.0378931995278535
0.8111195787710017	1.2608533373366653	0.029907589323220185	0.8918979218114322	0.9152298380416644	0.5173954383966978	1.2001456001095785	1.0304587804544172	-0.5598299681066025	1.5427128185483834	-1.231303643441529	2.4531590942152195	1.5757236442324203	-1.98573327997654	0.9663441923489468	0.3620307801342557	0.7290812252998461	-0.47663836260330594	1.0683115887580379	1.8834393026743466	0.7805606117060512	0.7932369301784408	2.2538394011345613	1.3611948555183069	1.3862342784106867	0.6434440083415601	0.2728493512985242	1.5250344646624807	0.12742697276323414	1.8592674953461947	0.6329128996587584	0.7083527423499011	1.2367725841367767	1.8534310141616759	1.3225234689623488	0.3597776348579343	-0.1518635792532228	0.7834400395582665	0.6022760289888353	-0.22749922288074756	-0.05724080852498157	1.3754412303687733	0.23051250138198875	-0.22122241468984744	1.9994964696520823	-0.29024174720103246	1.2330719748158914	-0.43017924283524195	0.9698854657317028	0.44130582268876845
0.3450182299625458	2.2675360670620086	0.6262350423657159	1.1208239015465484	2.359614757628747	1.2049446640981667	1.4032695493120504	2.7266041613201453	0.16286238286745777	1.9750992730388939	-0.21549988079417168	2.013547463185839	2.3420838112037274	-1.3495751199775101	1.084035411919933	0.15136494406932668	0.6900490295985472	0.8157722682724594	1.2791235297311274	1.9252902178813882	1.3155317904513166	1.9467402074997926	2.4593601797349547	0.9406876413683728	2.320781022930284	1.9479989816572356	0.2976226952552965	3.315659969379963	0.35602816865737547	1.7251992068893254	1.8739016356814984	0.06387921153324531	1.8427981855466147	2.2055667629161015	0.5401465562296043	0.8239662402098056	1.1956535101461965	1.9652330742948256	0.6484412908781196	0.08925391032965999	0.646930683676541	0.9788983637200943	-0.5477796409703796	0.9450522676644529	2.059482903523204	0.5931167869797878	1.729215533349137	0.5237589684561317	0.43633071028505394	0.6666396397785208
-0.9446246997557097	1.4875048560223483	0.4482630088936518	-0.24943887411245325	3.1603378429630693	0.6875946081019851	0.26270740726680414	3.7000476004091656	0.31273105745009183	1.560582604668148	0.14239760797213205	0.7060185394296629	1.67595425472209	-0.5516464795321443	0.8914919443958257	-0.4884168596351227	-0.4452862316111251	0.5624755777974805	0.8649097087591241	0.9433559598060418	0.8716934957990975	1.7668796489107395	1.3562054483285642	-0.6718611887706476	2.3413987647799854	2.087101183283509	-0.12192617481388002	3.8844829449458405	0.6136902053239084	0.2933156038212011	1.3175492311932493	-1.3269935266271078	1.5686366353175136	0.9308942313592272	-1.0351763342121147	-0.21590810081870115	1.7123749899529968	1.7249604726659693	-0.17244378057055576	0.3081772237745911	0.21078076620361638	-0.3115355484338305	-1.5698984642276816	1.4270932503447975	0.8480496390996224	0.741029499574612	0.7191205144003938	1.4475468007090824	-0.24149809069014774	0.10802701789007944
-1.8001247113584438	-0.11710756361377556	-0.5911538772433531	-1.4310041335769945	3.1977723102967377	-0.30054588575651375	-0.8814234125108863	3.6003788408658743	0.0031676312375931125	0.9589394286315449	-0.44869634477208775	-0.42359440698776785	0.5246788626167177	-0.25662669997119575	0.6737382944484344	-1.2321014570736253	-1.8362709398188337	-0.7618351485296092	0.1981044655611888	0.16029891811819222	-0.26223975690670237	0.9629097268535297	-0.2689061563963433	-2.0979696094065843	1.3371515995344092	1.6286102826739468	-0.8737348006089735	3.3851379627069766	0.484437525455286	-1.0215722275399313	-0.19170178238131116	-1.9120823215856824	1.2098818652735635	-0.48032696945355574	-2.1997239384881717	-1.2587750078597766	1.6415497273360635	1.0554161039152392	-1.0635687862709744	0.07302686658495108	-0.7001719763128833	-1.5242781463336128	-2.0552823558300872	1.3013027897965064	-0.47359640251204416	0.5128532973903043	-0.6035539493579719	1.8024562009659642	-0.21657738714068636	-0.8263072686181608
-1.2038672025299806	-1.0977607118129415	-1.7598183331239485	-0.961338163417492	2.6628051694833417	-0.6080104021375715	-0.7585083295852179	2.61781436933726	-0.08026452776940608	0.7042761507480754	-0.9849886421679963	-0.8590714695747624	0.17778259239823566	-0.21072400885542578	0.4934679479265436	-1.477198780601827	-2.294087926515222	-1.4329602531283578	-0.06676339397489986	0.20395035782331755	-1.0045958096944676	0.5094249986027206	-1.3002289901353907	-2.2683531440587856	0.05462710022899254	1.4560751101850762	-1.2522045563271385	2.4550989443434377	0.12790390725053005	-1.0450599237689286	-0.931687747362371	-1.017550135422124	1.1450267120439037	-0.5264866587009148	-2.1573956239504977	-0.6581998573329	1.5528308428133966	1.1595022837963478	-1.1327396761521973	-0.3461001042322391	-0.9345755815728429	-1.7571613734447078	-1.4289420061264622	1.2933460727158053	-0.8240760872725028	0.6754567194404263	-0.9224899148055322	1.4683097595532535	0.3918445773817046	-1.1934421144140572
0.6218738392213862	-0.8620288247077061	-2.168650615957232	0.7338949953981322	1.7087776393433243	0.07565367185549214	0.6038682453886036	1.283484190128218	0.4051741517577326	0.8155849063340453	-0.5414607555691043	-0.7896395649711507	0.997361757569312	0.0972415382962733	0.2694501865102403	-0.9480501321947623	-1.311286472724423	-0.476222415172127	0.34503020829520326	0.5947006464159249	-0.6528772984499469	0.5879343810025265	-1.0950488156154667	-1.280872149113039	-0.5824150280619886	1.662405071754224	-0.6912284055333299	1.467086296258606	0.14200271315986127	0.07221803208641739	-0.08929478044458702	0.4844177185108133	1.0454524678430186	0.7856344116211892	-1.094205012474372	1.3991753114891177	1.6767262722533498	1.9561196226062427	-0.18951887731703668	-0.39158439744567514	-0.1562857111292673	-0.9307649311223742	-0.011611868338829727	1.752155349873046	-0.05617027710977906	1.3163830775854206	-0.08679511067123277	0.7844113319129115	0.7029678814508113	-0.5498699380974166
2.355198642468011	0.04484114934862178	-1.5410234736804345	2.021677984764118	0.4007080573336761	1.015655259158688	1.9956128956277905	0.1093905420633126	1.0232790188068157	0.9791081052670136	0.5055065831408709	-0.5445586065319862	2.0940011744780893	0.5296690263435806	0.068295163201551	0.01615184679678014	0.4509119406178648	1.2654493200625174	1.0289657295946715	0.5741701928388702	0.3690683844842862	0.6185177398497946	0.051832940414989356	-0.01899156268300628	-0.40422125684033255	1.5789814307084784	0.5470471307315281	0.39229722710979753	0.7793491998693187	1.135300011163463	1.5061196234856664	1.3065846813544353	0.5955964960362222	2.058227015561379	0.12985833270600952	3.0199691427421183	1.7825183041562216	2.2861526563242207	1.1391840697380717	0.12008859406387443	0.8812227843923348	0.2292589994316601	1.1982840266399386	2.1140101742503847	1.0671290985247919	1.6653881791397422	0.9400294953979629	0.20056090576445568	0.34879911202142466	0.6020337530838481
2.7687556139174516	0.7707003263485122	-0.4009348304509922	2.013844115837355	-0.9825390679319668	1.4033592513815407	2.316914333973303	-0.6238793673899337	1.090485152607286	0.9841997263731549	0.9333545342026393	-0.228250844014351	2.278419319715508	0.4412983339276835	0.026647586115115165	0.7953800432525849	1.7436205996806091	2.1659392801649395	1.3268030617761344	0.1251115882088935	0.9598544081249388	0.2156310864062856	1.1424243385502832	0.8578225314499951	-0.10761372527287423	0.8223832715411183	1.5707899630383644	-0.6868009453181962	1.5165729446425544	1.145077098499016	2.408009230014048	1.1759017254505642	0.10245713348897864	2.121346401628764	0.7530286079365244	2.6876400831504927	1.6169081966175678	1.4353622338966328	1.959344649896409	0.8069951600530899	1.2871568269280729	0.9337287982696042	1.474416703832298	1.553937678583992	1.6388155564415567	1.061045912921459	1.2239737805646218	-0.09748146748670128	0.03808090571166353	1.4071355767357026
1.806286712811435	0.9925787468980757	0.4299919840473713	1.3915426798471566	-1.8313647830513398	1.2363597428032087	1.6373788357635506	-0.8446237210573475	0.5010395257759598	0.8946247583827441	0.20751878851101654	0.0685888456992867	1.2653449789540088	-0.3269935277406224	-0.025971944882925393	1.0594293471143665	1.8482406460141603	1.6412159173352396	1.0016219592375146	-0.0992288042980992	0.4769186437532837	-0.21393560087619512	1.2848931904117054	1.3681263972158757	-0.3906835325743587	-0.06304766106335565	1.7054492012670037	-1.2662172403502563	1.583112661427101	0.19342176103205586	2.082571632308927	0.8544916426312056	0.0923469075775585	1.27753300251976	0.6289779853611418	0.8719591962517284	1.2648295400327918	0.008099158567477517	1.7920596468459697	1.1798257818682267	0.9954326460564913	0.9986692450727098	0.9953326624176991	0.08389160885388762	1.3514629234656372	-0.14044476701938705	0.7222721476156546	-0.23125620318061826	0.5654191698205447	1.5104591126563887
0.5001721761969996	0.9150143054298755	0.5350385432051745	1.2626923978471285	-1.652183465860609	1.0801432393806114	0.9434621297149348	-0.599415682754711	-0.13637089613620695	0.8347905763625736	-0.8417884507540191	0.06458626354063327	-0.12232069929419583	-1.0114372536577234	-0.5605076474915507	0.9636888339168098	1.128762525894199	0.6375615723003953	0.40650832045961716	0.2512429826821031	-0.6278791166397107	0.009888164556595245	0.4446059588643279	1.764284157149848	-1.091370824830835	-0.24045153010631137	1.00883455073928	-0.8913777090647204	0.8529875172131745	-0.8039119592310581	1.2549441423060714	0.9286924217217544	0.46619961644121843	0.758375801046513	0.1417269581432937	-0.6299151433644654	0.9897664138157575	-0.8676163049351439	0.8773796030435661	1.1449814653860209	0.640623927928083	0.7764563952444231	0.48457217115709333	-1.2392502466797926	0.6004777477525273	-0.8599210298207788	0.0508326813102327	-0.35289500868320517	1.556861043060261	1.2017529397709377
-0.09665772558106288	0.7371160251270433	0.1941972534740782	1.6811871398517069	-0.6583484077440398	1.1634614521356832	0.9816135432128056	-0.05691354884473153	-0.18244852782000953	0.7456382562541082	-1.0312344438242391	-0.3956608536547338	-0.8726998067200139	-0.7587677902084633	-1.70893852828953	0.8260536166697688	0.5064368821051182	0.3664382912316853	0.011488847280896719	0.6962269128698976	-1.2970414386170865	0.8989444348919273	-0.5495901449374068	1.9706602928444557	-1.3228513624603389	0.3279143018673485	-0.014508851580772572	0.13097159224109478	0.010904027608597829	-1.1137595661933823	0.8718688312399882	1.0406505940715087	0.48679292879269154	1.1436073650262109	-0.2562748732270517	-0.7165963938388901	0.8357847923666093	-0.8691258007348726	-0.062063593590231544	0.9626689063431911	0.6493297997041477	0.5691411860578208	0.35171444721531375	-1.328294846462786	0.00409172534179067	-0.46972411741807113	-0.289626495907171	-0.3939040842442406	1.708219785559751	0.8493989023129309
0.17929424519041548	0.4166412382064308	0.05049125419272764	1.7267254997285846	0.2785233977795712	1.0536091451929972	1.5260383023204351	0.44899597838857797	0.34144182922564276	0.44954146610324885	-0.2367977809187526	-0.9302725873820212	-0.7650044299262151	0.273030164537739	-2.7417198264362512	0.7211527570915871	0.4894408783304191	0.9227375142019638	-0.10334355537232452	0.5652902049906182	-0.9501484283417823	1.6528991756198932	-0.8123582533368493	1.7000292422087053	-0.46678431163549905	0.7774337493218205	-0.9594929178837992	0.7950362291108171	-0.22965059414246314	-0.8362624318407544	1.033335834665396	0.512934124179305	-0.2224629023803595	1.7150123322939232	-0.40680272222617764	0.00941218468542662	0.5662225145882065	-0.6418598284641259	-0.3996352108883744	0.8008139576551065	0.7481077799269649	0.3160645405213403	0.35791580520174215	-0.20109534290445255	-0.12203602463478887	0.5337725744819151	-0.2347703492578436	-0.13996800920435748	0.3674103865085237	0.4459061015057938
0.7001186855743847	-0.06254224901018127	0.47322834457726004	0.9130046520656321	0.42346018661698165	0.3015933978106127	1.7780871665186189	0.5143748907626289	0.8169320390616626	-0.07792080513864692	0.5414829701470358	-0.8877984753708024	-0.40227817381257214	1.0061238495247495	-2.5447886414598937	0.4547997998211365	0.813151108525409	1.3778515613307252	-0.2164333150081454	-0.051842742655760166	-0.06230267473110753	1.5003556513693166	-0.2819922839527033	1.0282633755950537	1.0711611182709064	0.38521728474801803	-1.6281367206542492	0.35290901409369435	0.07821941047433531	-0.6035338808962232	1.0747080492532548	-0.5651542829837506	-0.9621051976421611	1.4808685444203529	-0.43085649211254334	0.23607271855464035	0.02450161497381085	-0.7484289150176113	-0.10332714205121579	0.5070765232882187	0.4431869687343902	-0.0992280787272788	0.1033403172488452	1.02158546524996	0.08864988653239478	1.1130807499325635	0.12775218134693378	0.4395514942627876	-1.5103455662742196	-0.2052749734279761
0.8635198855036754	-0.47091401691779805	1.184449742924766	-0.01573536258131892	-0.1186520206641392	-0.8627570792232091	1.2860557477151837	-0.07292053383641128	0.7111638850299412	-0.6117944946946317	0.47765557362771116	-0.17271756157134513	-0.4125066330188573	0.7092466771308339	-0.8301541524200552	-0.116802189108228	0.9773944749825175	1.0366302377481202	-0.5307245714088502	-0.3536031423908258	0.3264305551011408	0.4865784862791469	0.2196636979113516	0.5403394459750847	2.158465128289083	-0.5911288197464432	-1.7962703617558358	-0.8956152622497755	0.24533476572404359	-0.7657475155365306	0.4874384011079434	-1.2918585861746994	-0.6320479894985499	0.4848250952273883	-0.4450081488518077	-0.4591506186572082	-0.5871225644045529	-0.9498388654956945	0.2507322440376515	-0.12694285842625877	-0.24692222461511207	-0.4521148458980735	-0.38857039296573914	1.2213871420482874	0.27059641264325895	0.7895113880013881	0.7767742799396241	0.9879306665601626	-2.324138859099083	-1.0304012826629618
0.6608999932630101	-0.5603679734501764	1.4831110896383586	0.026147759859947738	-0.6051147816024656	-1.7338086107161272	0.31731479938086155	-1.1187533351106167	0.0924181679066608	-0.9023506811077667	-0.09906171225482968	0.43968308252501676	-0.7903284164943015	-0.11901320510446405	1.271520266161875	-0.8503210542907302	0.9248020414086128	0.22035053157196294	-0.9252220020340292	0.11525144208132643	-0.32915942200774456	-0.6961268533734849	-0.1435967123065143	0.7213666751356722	1.9649802968021168	-1.355003315889176	-1.2636724492673723	-1.9459584360359088	-0.2002156190776426	-0.9811266841777975	-0.530507977587159	-1.0359164356895179	0.8614303775549719	-0.2927288976672186	-0.3469640328569193	-1.2938805955445758	-0.9124940191454446	-0.78439638922425	0.007869783905075757	-0.9999382762896558	-0.7906372099174503	-0.3463286006015224	-0.7461383899103923	0.26646775059693	0.1340054523428495	-0.0035158472073868775	1.5291756880075908	0.974549005592081	-1.6092955537355302	-1.6258017415763149
0.4757506767884157	-0.39370563252068397	0.8840441794012691	1.041110715128211	-0.5246750631228037	-1.938242169128956	-0.5841802393917485	-2.0934885376638754	-0.5206336583976039	-0.9324866809339013	-0.2469002286610657	0.11805622861977973	-1.044112138343102	-0.38650332374813023	2.116806473042187	-1.432268897896066	1.0210508598624146	-0.2894376585316375	-1.1520134080024536	0.760693624625897	-1.5030919936137233	-1.495961314624826	-1.2932110429494394	1.31273284425939	0.6879784058875372	-1.6473400554451445	-0.27651213103079453	-2.1761020634750614	-0.9928559188107474	-0.6258492056751838	-1.430746705073688	-0.2348738086137398	2.22669689188651	-0.2554282087653836	0.0926474079230491	-1.3810986565753396	-0.8764730530278778	-0.5129500111424856	-0.9306226864509555	-1.7285200874561832	-0.8430452222775127	0.2153408223417514	-0.8044182008621666	-1.0811011156019972	-0.3369571967312229	-0.581322511989045	1.8427696853942883	0.19046255031223822	-0.4836046760227001	-1.6684894800174555
0.5139120676656839	-0.23810344187864602	-0.3870913895403531	1.8295871534270665	-0.10406098230866428	-1.7476578908385951	-1.1673641887373154	-2.474055281428646	-0.7050508280023788	-0.86822599285856	0.2964434634169689	-0.9242954994951856	-0.838567387334068	0.21298614690754838	1.1588230432741244	-1.668363905003604	1.4319993629849073	-0.28471713312451696	-1.138477559051495	0.587277792044063	-2.0777660154130113	-1.872280269229838	-2.2275027959050084	1.4990716426382622	-0.6719965808708342	-1.9549799921975863	0.38257586353151196	-1.868260648872852	-1.5201727647769876	0.4442471685185359	-1.9283464426841357	0.1457666925469991	2.0833482631032507	0.0533308841681558	0.9200746255304089	-0.7321643224146593	-0.766917069837887	-0.9294307375071498	-1.9698424752811796	-2.018164838937759	-0.6867773215860561	0.6809521317779942	-0.8225711928581296	-2.0125148663714256	-0.8483184008783631	-0.7551590310867136	1.2196193673982958	-0.9510299874028326	-0.23706859685610168	-1.23908212127842
0.5806841179380449	-0.14041795464577048	-1.5014471337628492	1.3476114300271271	0.10279214242898262	-1.5116555209196887	-1.5042684254188023	-2.084801181819427	-0.4654828482287378	-0.7711468465498494	0.7776980399577098	-1.461497201740068	-0.3449383020810868	0.8253773751751572	-0.46650966750037903	-1.5904745802303109	1.7614519844393486	-0.2945789153872644	-0.9858461239420561	-0.5208390158585998	-1.4123999429181269	-1.917427837951197	-1.9776704951776782	0.8012753877974844	-1.1745757756775916	-2.5524836412783607	0.10167095158781753	-1.582090972364522	-1.548365786437755	1.6014079012282363	-2.0728238812456072	-0.17896868788309547	0.5136851723478403	-0.2260068922394429	1.8051623523071147	-0.04287749424034047	-0.832738127589659	-2.1339135535611256	-2.3376114795894165	-1.893743664806797	-0.8174000022942657	0.5604149362067142	-1.0412856654401337	-2.250747200651979	-0.9470112921112066	-0.7972485756772131	-0.11081193091611248	-1.6655168221421142	-0.8198447985587715	-0.6643200052984978
0.38476916253432986	0.15950696102939607	-1.6793092342669156	-0.12784891176415009	-0.047519384464303746	-1.0757896183879607	-1.619083685645398	-1.174297562457767	-0.10788537982992685	-0.4764674181574238	0.4679596685152909	-0.5865570355768452	0.027931788142148622	0.5614450420356487	-1.0819221507968027	-1.3060658674185825	1.46034564559105	-0.7602809278201429	-0.7427819670959875	-1.4889694298627765	0.046267417804794306	-1.4625246116194177	-0.5615184985299371	-0.3474743816773471	-0.6225538983664546	-2.763074941496752	-0.7320333762258587	-1.2812514269861301	-1.355954260216065	1.953137823296997	-1.8798164409763487	-0.46965585429164985	-0.9866212768655328	-0.9831062781623738	2.2160294587538414	0.21551942984461575	-0.9210839708472931	-2.9741859719661803	-1.7528052796369562	-1.5421869499356808	-1.2269060240715173	0.07231142878557531	-1.2064704394413093	-1.9209675614878003	-0.35178929336782866	-0.8579401206651102	-1.166092732549478	-1.4405794884869443	-1.0517448430619123	-0.15000471819204272
-0.08130695212190683	0.7519449400677334	-0.8379325587484231	-1.395818044960378	-0.17296649307864756	-0.08886605618077463	-1.3322970139340407	-0.21201952990937237	0.07731675868213893	0.15788178805948122	-0.31093741825588034	1.1458429432163182	0.11193588236993784	-0.30598383344555136	-0.152356918054967	-0.8458104442810217	0.5082309037211411	-1.3711929707030326	-0.34903571077249423	-1.191436848482307	1.196702241614091	-0.35251078599604163	1.0279807835642765	-1.0345317718437215	0.4418181711003416	-1.6566873015013472	-0.9343595412749081	-0.43255513606192925	-1.199936671610889	1.1745518000275565	-1.2264467045810097	0.07660548196962125	-1.1672554291488795	-1.1696200896412565	1.8470921210438012	0.17743133173570425	-0.6630869362199188	-2.1839850129633556	-0.5972228879960192	-1.0560192777479114	-1.3543614886161648	-0.08763541763729188	-0.7935155210435354	-1.2051573797214334	0.7224123414539952	-0.7287066273573712	-1.1226029089941953	-0.49367769743473155	-0.20408097931387048	0.2917947291312099
-0.5316958655680767	1.1588896816155325	0.33251418242637376	-1.7042213560615034	0.033614320005111796	1.1760117568951358	-0.5418918767104434	0.39876851069445507	-0.017607174254169883	0.9287494074168782	-0.5499489272968249	2.1907148829953766	0.1031398647249169	-0.6304309131578018	1.2706887538223253	-0.21978236467949777	-0.5032018233269743	-1.431392108609683	0.15156279343669307	0.25768170144187796	1.3006368977155665	0.990897326995636	1.7573609022348777	-0.8268910055071802	1.2658172052669874	0.5378976997398823	0.18540106578120824	1.0143579679282269	-0.9276952111800274	-0.1327493264634256	-0.20791076603601716	1.26107690617246	-0.3724041229230517	-0.20380709701071728	0.898676652253849	0.1421757818692119	-0.016092146279729054	-0.002961446098654258	0.5045382974981797	-0.4515628588041553	-0.8026270155772496	0.3208789177120451	0.25903073720034925	-0.33028818120550496	1.583938881880805	-0.2605378781028386	-0.22358986190583555	0.40323716021906064	1.0524089662053757	0.5972237913383585
-0.6913172079772196	0.7108980600075293	0.9421673815212676	-1.4084039679560403	0.3289762253132691	1.7250109753311917	0.4784579664722395	0.5006216353513155	-0.34002370003673754	1.3444117427870272	0.13554750894403156	1.663556811063532	0.2585164232550541	0.15003696322543456	1.7436681195680481	0.43550336899864617	-1.008057173184938	-0.7605168845724222	0.4871298320780713	1.58559532392755	0.5699017987908221	1.6617924237980704	1.4503155806503851	-0.1759404102357589	1.4153069111208145	2.2055003082954308	1.8560260438134333	2.1205964225229543	-0.29780511410767807	-0.9121088953282904	0.6462818608112798	2.0401142492001547	-0.01766487245747692	1.0708490352617825	-0.07877870158721083	0.11393858319194633	0.5323456526681732	1.804255505605457	1.183069573170084	0.12131460049125886	0.10178742722159577	0.6426179644682584	1.2580553306049578	0.2821419132940352	1.5611635202533694	0.22084810224319298	0.4370866742403422	0.5889692686246478	1.4625958857254497	0.5473367277876682
-0.5326443826782115	-0.5858783766669406	0.6319268019650877	-1.2586215919172723	0.2087485924984009	0.8729669881770729	1.2090505404885408	0.20419627475594662	-0.7324156111685997	1.0789059682590552	0.954693457539567	0.2902353770259813	0.5742329834108136	1.221572663859744	0.9007850809572354	0.8834775276240118	-1.0383784442912516	0.036794884283179695	0.40614321397101955	1.713150064624363	-0.19454024006230677	1.1555385074376006	0.799289639673035	0.13994705115265235	0.9285859626761028	1.9001978143025422	2.4926393744402677	1.7900774797469508	0.46014607111376965	-0.5447777700726684	0.7819553334655962	1.7132725612116257	-0.8567606712371152	1.2159849516184225	-0.6350747226601978	-0.05229660433307864	0.42379672329132995	1.785707998166352	1.4210724423635408	0.38143373164838035	0.6569995498295761	0.07771220040837074	1.402378328958871	0.22019488995572245	0.6132197592353844	0.19013815530036904	0.12342740933795487	0.04914897771008622	0.6832225114406403	0.058677924272991976
-0.2453050038686608	-1.7624900346670909	-0.17004456145620866	-1.383797476272231	-0.4291598920321122	-0.7599740354105247	1.3180775206344664	-0.20344779773983923	-0.9713203556466192	0.33125123037283305	0.913035927824178	-0.4455323788245822	0.7997459682364042	1.3180225351753112	-0.3379669709814867	1.0072168473013412	-1.037769448379588	0.26960051258782586	0.03291058105479999	0.801580107029413	-0.4272131303449265	0.03293037686545977	0.5827640421633083	-0.1557834447969584	0.11530150909578145	-0.00044650385687926335	1.4247302441655976	0.08718217406677173	0.7158840667089247	0.6245612780618105	0.23543823069015143	0.7005937817143348	-2.1010369060882566	-0.11730007711104114	-0.7322867689547264	-0.2676266606515439	-0.3449478735769225	0.4071030152243901	1.3289622020253775	0.2309161571768434	0.6239161597765517	-1.2118275396825398	0.6853984179043427	-0.42040394453865443	-0.5565671814095938	-0.3796339610379771	-0.701788914927008	-0.6649791608544645	-0.38285347622991756	-0.5078583555906149
-0.0752873699301435	-1.715982967463278	-0.6793149079622083	-1.274729974945644	-1.1224116508565585	-1.6493177296910289	0.9003110745708048	-0.42092216267935356	-0.8790033014493612	-0.343190864454757	0.09452547646580192	0.0534246885773016	0.716769488376781	0.25784114249796974	-0.8686721753582359	0.9373156600988706	-1.2021413478358678	-0.0549164566784005	-0.1863167617288552	-0.13621833435097846	-0.19605775317220692	-0.5591879935805844	0.9221863749310678	-0.6567504000955067	-0.714477630611068	-1.566398465061127	-0.25086127924638796	-1.5870161268346643	0.1834150112928346	1.5901980652282293	-0.3663652658994744	-0.00028445433217288714	-2.377634324728594	-1.7311481191898275	-0.6491152359665683	-0.2676478318566824	-1.1786751578268675	-0.5233291766395641	1.0020231793587344	-0.034566342296372767	0.4738557056261866	-2.0869919603492266	-0.04651851729256771	-0.9425418558575641	-1.0904182506069382	-0.8270651065902012	-0.9162076974771819	-1.0117643163670687	-0.7281145342881796	-0.554029429362222
-0.21697340952285943	-0.3663563181981931	-0.4791487919448112	-0.6660079298556736	-1.3806987098520898	-0.9289025161099219	0.29548283401826836	-0.3136323875429084	-0.501526133148217	-0.5673737261905064	-0.42019183194568815	0.9693646892699085	0.34661962891918535	-0.8164895056461079	-0.49388408167717307	0.8753346294655813	-1.2305145173095116	-0.3233628062851708	0.01055027711257128	-0.4468390348693489	0.12514848176446894	-0.08640370350760947	1.259144628997017	-0.8353655086976439	-1.3502419425927412	-1.3365065066575634	-0.7919930171495824	-1.8367029993338002	-0.5994491614381555	1.5513592481587257	-0.4975808980551465	0.02074434648806371	-1.3248902415845654	-2.233568439390099	-0.6398818843596559	-0.044304183208002355	-1.5072559298862165	0.030554996374292914	0.5812396349516792	-0.0016415766635597849	0.6953343731442897	-1.6977246673332946	-0.03566750184784099	-0.7156838238158194	-0.7479348928512727	-0.49893139233667355	-0.07574545895487463	-0.9390364231012851	-0.37183668912289664	0.11059614269726672
-0.7460694326325552	1.147430433208029	0.12007771495113594	-0.06435020318731548	-1.2091414751250897	0.6236168825877187	-0.2338374708844655	-0.004494189374475781	-0.1579382241663218	-0.4585228016260228	0.03195417588280083	1.1794125466521947	-0.10976452414310076	-0.8249847647383718	0.1003222884746794	0.8003005192265121	-0.8083475825394333	-0.13875341438531097	0.33471181603873673	-0.38721840074347286	0.36533535879403967	0.8122101559398303	0.9722089992141829	-0.6182152141991293	-1.6259011899200009	0.18869159989695225	0.2722243503057447	-0.6871348570150035	-0.7833552097648571	0.5901830151411294	-0.2695019070277782	0.2005856834670197	0.04060682219802949	-1.540963061245619	-0.7255901407613089	0.041507622021638595	-1.3587867342929794	1.1951544990322136	0.25178119159919654	0.3477673191916169	1.0361477116465514	-0.5542289238204984	0.5070943431763968	0.05791594963916936	-0.09186462631065907	0.41680665103070347	0.9928724457680174	-0.8214331027687148	-0.13743275082759415	0.9094187675224311
-1.5196457395570373	1.5186161102256128	0.42008041959847703	-0.19065903250581423	-0.967806748297571	1.3849552791608104	-0.6047561686523812	0.2352009787738216	-0.21218405240756383	-0.40358799547132973	0.7307367045882319	0.5773313353606488	-0.48426813373625055	-0.06296796331621511	0.23085232236041628	0.4570106576371607	-0.15665151758701848	0.16407925785608027	0.2380408473165896	-0.5067133774644145	0.6044818482455264	1.0552560320695996	-0.004903219622169318	-0.3533775214610757	-1.4177395678490985	1.261173245087111	1.6157885125777665	0.5267775351955306	-0.19297598769687285	-0.42977848882113806	-0.142932692212053	-0.19904961547940264	0.5090396778082006	-0.7428014663219948	-0.7800892365556421	-0.28534131050030326	-1.2090734515619017	1.3595422168471147	0.03429744698981454	0.5429811038171127	0.7091700413510313	-0.01294547597854729	0.6415413235332305	0.47352640980422955	0.10511968820583265	0.9571807584038899	1.0564209390636319	-0.9758411773582109	-0.4878900736003952	0.9602264755284561
-2.140132140842728	0.4897574256653204	0.06399782394663056	-1.0273953544426135	-0.8210470466762063	0.6293850091277893	-0.801129300943996	0.2513698092855561	-0.7200595083871589	-0.602149271281153	0.3775815550356441	0.031447918132445414	-0.7675107491122423	0.1998371615212995	-0.12826970381095312	-0.2830491540588625	0.13483404639414776	-0.04725385312536261	-0.40462975509014004	-0.820535523031771	0.8174940570698778	0.2900464346790865	-1.1045813876672599	-0.3295654730377974	-0.8073507595786965	0.8919820890714268	1.6076308989937813	0.6561939198552755	0.4324571271616544	-0.663827686837548	-0.24149589630034826	-1.1295714464997457	-0.04718340625697676	-0.6464825814403898	-0.7261565584400473	-0.8041334714766563	-1.2963557728961872	0.1869739558769594	-0.3302976645481682	0.17001838354316096	-0.5848104594301752	-0.6802014329051709	-0.1719150178565319	-0.03014314424090754	-0.38341395306129306	0.4002828029268124	-0.15612342667877632	-1.2704452804895072	-0.9338101811608348	-0.01397114816802287
-2.161574888530005	-0.9975682376809947	-0.5444683636658364	-1.6726536261818676	-0.5432708484035079	-0.7436085477923271	-0.8070871102455057	0.19356139449390203	-1.3002635112171523	-0.9183573734660176	-1.1970777099758472	0.15172758724143331	-1.049223418827421	-0.6299040912093842	-0.5338090541079246	-1.0974639387251373	-0.1655005806040179	-0.8393905004781572	-1.0373178976921498	-0.8526562205737709	0.7219570026186581	-0.8172560641798627	-1.599425798619939	-0.4716110604071515	-0.22115081867221825	-0.194088718022869	0.11398144336855331	-0.09302195955981889	0.3286454688821003	-0.08055681103986037	-0.2281887060103467	-1.789977517402692	-0.712808737015831	-0.9175216402822761	-0.5911974041510508	-1.0386476064492365	-1.246352541194228	-0.9828562722623461	-1.0775579032165423	-0.5433108913732706	-2.0413565832503804	-1.6431080195879566	-1.349497406170618	-0.8769503189982769	-1.0865155250710457	-0.8517672660808586	-1.600311978884235	-1.2031292607626625	-0.6971334891391724	-1.2858622756372409
-1.4730917338286384	-1.770018987640429	-0.5829566659012949	-1.233255372242546	0.08780721261099707	-1.2856330870094208	-0.6844441711760524	0.39702635158860744	-1.398094845900857	-1.1565118095328992	-2.525607826533672	0.4767683599822433	-1.3734013207577396	-1.5988615191725384	-0.6777130076373071	-1.3884350321399337	-0.5823862793943712	-1.4706421169432922	-0.9717437945777203	-0.3834126640962247	0.12641949931385563	-1.3934244500745594	-1.1978481121928437	-0.5155437090087046	-0.2360522775760635	-0.6071991241288319	-1.4356980044989833	-0.577714237891775	-0.3068819227619093	0.48580770810760265	0.07893462319250463	-1.5823976045189863	-0.6540681508564801	-0.8097817932088474	-0.41505365909736164	-0.8470601577048639	-0.5019892420424364	-0.776018873372023	-1.9523035571658336	-0.8576552099100515	-2.3882692859813406	-1.522201435139167	-1.739171079513307	-0.8437435269584844	-1.3881866796077695	-1.546077839454143	-1.9558274470474646	-0.35935648875292975	0.26978533657519305	-1.7358135371226007
-0.4896325191616028	-1.4379359240540874	0.35439443168314555	0.21532266231307393	0.8888864956021065	-0.5954932921295005	-0.6143207071495784	1.0156824521059755	-0.7278879432222578	-1.341364444150907	-1.9764556947804954	0.08630102723997769	-1.661924847990621	-1.242589507891869	-0.6446187781923433	-0.8755574308101857	-0.4800431279265549	-1.1147067027423525	-0.16834179218483367	0.168474416445857	-0.6729524605644172	-1.2333735532987136	-0.2759556223981927	-0.36956327196952066	-1.057894086584026	0.08760260383780982	-1.7166604923171993	-0.11265670081206214	-0.4788618633622736	0.12357231149803094	0.2504791024649862	-0.8277264220282915	0.053279663111394426	-0.3463341503259929	-0.19612246295428193	-0.5448543253390727	0.9133542939877594	0.5716486374996346	-2.2381830724612026	-0.3218242692095722	-1.1763946174620963	-0.12892001941604822	-0.8684616688605037	0.5810593869030486	-1.1472463085369369	-0.8016189040430516	-0.9328463280391015	1.1589763675565634	1.1671631686136277	-0.9134922785071021
0.13112222692226352	-0.5210120115619775	1.729129430129629	1.6224098768425061	1.4175602104627196	0.36898694695766043	-0.7605773204631496	1.7555007905187006	0.4889944135182294	-1.614687925352792	0.37252525798645153	-1.164092002613514	-1.7602478208583772	0.6396482199516138	-0.6416777996038611	0.02357976956661191	0.1150824998348464	0.2070908902350942	0.6565409717080664	0.2384288120188936	-1.060655082599557	-0.7895675998723015	0.42939659770896854	-0.2203086109816794	-2.1580761409844915	1.07804980274234	-0.9248621161176657	0.8052103488948507	0.39732361671039784	-1.222590118498739	-0.28923885795348736	-0.40286209408619283	0.7057517661513896	-0.2939066846825535	0.038530513009990774	-0.3912508735286381	2.212940035443888	1.533006089214775	-1.4634690664235137	0.6463006541021576	0.6787066513333845	1.2737664483652595	0.5053381635978611	2.475088764883959	-0.7469214255122845	0.9660881970467475	0.48825973003907397	2.6835168079521146	1.2170429710135369	0.5167423146381049
0.04297262763519155	0.21644684436333003	2.4203036056411387	1.8902082330672854	1.4482329553282907	0.4951727524577278	-1.092175160463804	2.025789057958443	1.6691861589359216	-1.8992093258520995	2.6195117199860602	-2.3371285745502006	-1.5417035488633675	2.555108057244742	-0.6635823614661617	0.5148174329936174	0.44519266029863197	1.5063386809960269	0.762189294495936	-0.19667264189400782	-0.7493468302045116	-0.5025711727694693	0.4083502791247454	-0.3116412874256213	-2.577051279516562	1.4311405496748932	-0.36043131391012295	1.1728985619414138	1.6668752449745685	-2.5800559282659563	-1.37185269178373	-0.7401494997878219	0.8171739551509144	-0.9896620736228364	0.1711145046992936	-0.18942912038680032	2.532771584934867	1.1015775106426429	-0.05491008652355749	1.117382012403512	1.720776637489328	1.4400022623825555	1.1616317033629247	3.2785407035664265	-0.6059663591992981	2.3754128814197655	1.0300325438488493	3.361425167793305	0.45456985162580715	1.3982194814189284
-0.5028437401080489	0.4245399557241152	1.7135281067165231	0.8175614781374614	1.1290257252096636	-0.2516870553528868	-1.394963240868393	1.4374554349490247	2.242485047661528	-1.8248088461485938	2.8939129448007557	-2.415575063706435	-0.98242934843777	2.776652795330952	-0.5149439931515148	0.18963379361099958	-0.13888490945477003	1.7011491496531823	0.150332623859112	-0.6402296607968134	-0.14238663004027016	-0.40264102123567863	-0.2490788364821001	-0.6801031446566453	-1.7670584830219485	1.077314597388213	-0.8083217076701392	0.6390521460444242	2.0368295552346822	-2.7869869305454835	-1.9854008058778183	-1.344453893851462	0.5100681752204885	-1.6780685918839195	0.07918493985786242	0.3847075199290354	1.7807280457736356	-0.11360806912956259	0.9221188785570954	0.6142724046222963	1.2829804275473125	0.5692260455971092	0.6588395812899556	2.314187179038921	-0.7360120115782923	2.330373111955824	0.2612106929092271	2.731838955685358	-0.40830757485877356	1.1414709927158866
-0.9309959127297955	0.27531761985894476	-0.012952308425899346	-0.7631587098113507	0.6679388243639547	-0.9310318996069575	-1.4680958710643766	0.20112383975676423	1.9701635774958566	-1.1007846681449405	1.1741530319759363	-1.4100392068042382	-0.17640848458274003	1.0825163830105449	-0.0909078740207002	-0.564406501861678	-1.3801487366698137	0.6339546227660966	-0.4864069760517974	-0.7365510613116084	0.09035673660973066	-0.3562613423541226	-1.0087785744571174	-1.1038148015269824	-0.1736994402208966	0.5635195737741866	-1.6759909767713517	-0.19709304481150716	0.975589025998738	-1.5954504718951894	-1.3016876691857688	-1.3540702836594412	0.19666668070047266	-1.349958317685719	-0.20687099565337844	1.16278889255655	0.7217788734153491	-0.7255072050348831	0.8039670923261505	-0.3710721856225123	-0.02835097058629113	-0.01764608651348878	-0.2865097966458041	0.423475227553826	-0.7933989459131824	0.9506208137105617	-1.1340343901771224	1.108974500969114	-0.7554617125507803	0.17934602963643298
-0.8775951753392441	0.13341315873460763	-1.6002792893145414	-1.682569990723334	0.07879693357382006	-0.7772681066154558	-1.2736732257067451	-0.9800861806534734	1.0335610580474779	0.07239159367228942	-0.8627120534033924	-0.29625290456343006	0.6865992184000473	-1.095350766391925	0.46837812113299476	-0.9602822756862311	-2.290851382457348	-0.7715381809438805	-0.549651649767721	-0.6744126322002632	-0.21877265561023335	-0.4166491536141924	-1.3975108006763737	-1.2649620136214486	1.1124026741879955	0.1943160637680079	-1.80470297397473	-0.5496698082899533	-0.6935899098685051	0.053266913913398634	0.2929998217215228	-0.4857452142048343	0.12564216128536376	-0.04602982040671924	-0.4818535833181406	1.500957662259445	0.19489975554704467	-0.19879651660509212	0.023546190917359894	-0.8830225034740129	-1.072360500658647	0.47977381186124374	-0.6373827412104477	-0.9129140418666878	-0.4932654636277059	-0.6756045510230521	-2.040854050086251	-0.5541757504261347	-0.5612088649695791	-0.56498728288517
-0.4325502595010148	0.202421990447551	-2.136172425439329	-1.3344286195709922	-0.6089585631650835	0.013483360708051265	-0.9005082449044174	-1.4670733815542498	-0.10239598213926387	1.0776069669361428	-1.6597070899346338	0.0741787792433763	1.3639625904519843	-2.157367845012012	0.9043994685959783	-0.5975469163584631	-2.1094792993800704	-1.3708535673586748	-0.14097432922237296	-0.833294789996179	-0.5249338240385926	-0.7103945198836843	-1.3383749353130376	-0.9726327158077861	1.3606359415559446	-0.19649443686152532	-0.8554652442237682	-0.2765697178050003	-1.6743709337135848	0.9151341196795262	1.4487329489986436	0.6827512508770796	0.2982026163197747	1.089540673247298	-0.5339787029480966	1.030012394194877	0.30566589478092215	0.6767009474818493	-0.3680566925328422	-0.46667521969134573	-1.2407362815238143	1.394879225232763	-0.12267972290882757	-0.9769027503087816	0.09137086825305274	-1.5594608544631954	-1.815308798479715	-1.3204728948353244	-0.19078303597880977	-0.5817214863869544
0.10354469023974035	0.39629064617475707	-1.680664702758533	-0.08828155220241465	-1.032123977292008	0.6544455951340493	-0.45440120517331106	-1.1940046246076599	-0.9476292616252798	1.4292600827772302	-1.1933223493316545	-0.19676581123842515	1.6396050661426902	-1.7678095890883458	1.0507297534654352	0.20373997988577242	-0.9842571756246897	-0.8407634838021497	0.17919279708808766	-1.1975900167375337	-0.1927757758853548	-1.0742062183809102	-1.0086079093654159	-0.30958092651393904	0.8388955838276954	-0.6962993363705743	0.37945259601397285	0.12565368645976993	-1.499268989408674	0.6355251443894923	1.2181119500819173	1.3509466373546506	0.629991012125348	1.1309259515668368	-0.3210341852614066	0.17853308088619774	0.450008636832937	0.8631203976804517	0.15813425901922845	0.4581697140144223	-0.7808982561826757	1.452834841075961	0.5903439423418072	-0.28883647021343195	0.6216647244478429	-1.5869376187066786	-0.6756190282222219	-0.9825231058650447	0.08013978345353694	-0.13543178141726325
0.5947653970905183	0.4544357240517701	-0.9913559506508272	1.059831299159804	-0.6926103689958583	0.685132924865144	-0.029268399998477173	-0.6609082026824958	-1.23217094106085	1.2140473714408846	-0.559016818865376	-0.34680282217990416	1.4383977596980662	-0.8111078511982732	0.8983495648509607	0.8375301359441656	0.28579378323506277	0.10016449728229633	0.13516394558543166	-1.3334429809577186	0.7530668423817277	-1.0679635145051805	-0.48159949126777885	0.3852910600094982	0.41421803072718777	-0.961148282377654	0.9676523246033508	0.1923775892053778	-0.7678616609308986	0.01573962342671131	0.035592586339075916	1.2958371261929666	1.0027684169502027	0.4238668783602129	0.03139749280473943	-0.27619188467586453	0.0935098799543961	0.2579941536734495	1.0973275675003804	1.1537390636842342	-0.2536154690811703	0.33233582689030844	0.7281087208063536	0.17589714529890446	0.8208315241244839	-1.3088955413626064	0.5800096423084401	-0.19984150765657757	0.2501804009184503	0.1814660434581333
1.1297270649676974	0.2124670879708457	-0.6171350206537727	1.3095906278519698	0.3994745941892652	0.34824990801399386	0.27715530211540945	-0.4266151223053446	-1.0041718764386836	0.9346370088278556	-0.47302821633956743	0.10068855334315445	0.9027246839737745	-0.20424990754153394	0.5249453956272019	1.0585901699805564	1.0380512046368329	0.4813591053559149	0.06146559957566342	-0.9286641835836146	1.5993860527049264	-0.45137636127116854	0.3277577589698593	0.7343746974773235	0.5751187575552253	-0.6449703142356363	0.8304448061880746	-0.025592927713702116	-0.19378222382636925	0.05980461469169785	-0.7764376199221175	0.9612900876661733	1.202323477768125	0.08072561896602587	0.36796383048927644	-0.0968128836713468	-0.5940529121640213	-0.3802946842184836	1.5619830102988925	1.3409454917329795	0.10340926113636222	-0.9549878885930282	0.252430587315575	0.03260700730111053	0.6952500345344687	-1.130834823347202	1.2012591857033148	0.1421941466556611	0.4125076679417721	0.1195661868414682
1.7473715328588038	-0.16236094834155151	-0.389282841568332	0.6869485080478308	1.4629462788200602	0.16345581690832073	0.42582907358341304	-0.5936726933588504	-0.5211723876212065	0.9320366474226583	-0.5431975219814646	0.8390008094405054	0.3320769689258847	-0.027254029829916704	0.039982707668746856	1.0875671454005449	1.1833940920208847	0.0688044275086266	0.4187935173996003	-0.15691065519483743	1.6473555298286395	0.4849241630019469	1.3168103802669344	0.6287788884874895	0.9673703855732702	0.028393887433317767	0.6078021970844198	-0.13583633833461994	0.23163433776156087	0.8287818870192524	-0.38885248095631375	0.8205057727129099	1.003816930385648	0.6110210881978119	0.5921238747298565	0.2371170088653039	-0.9524248847677288	-0.4642867205578369	1.2563045790540501	1.310559360614178	0.43397007051442466	-1.2337866320885287	-0.19973910598075703	-0.30441742528514787	0.47525261096167404	-0.8671841396848103	0.9962473615041956	-0.21585500831398466	0.5596388248672124	-0.06289634230434783
2.220694884434771	-0.23577541434836877	0.15697316648179815	-0.0646461084821087	1.5813342091408455	0.3566458128715317	0.5272995884345449	-0.7717187412880222	-0.028858164445044653	1.0359159030913643	-0.04304755963302872	1.1716368171170772	-0.011053314328827828	0.1994840005295702	-0.4051017604995537	1.124133751877467	0.9983355692201672	-0.4525252981315621	1.1037276447446092	0.5792103698302851	0.8577387499385537	1.1918892851400087	1.9600797265201582	0.3541400895970453	0.9229092282185832	0.44083465632482566	0.7341967768996489	0.09502653691355122	0.9136757890319847	1.3750626954299177	0.7885034060946347	0.8128977538364813	0.4122877265124241	1.4074256139252332	0.6418106217319308	0.27810400001450436	-0.62026221024385	-0.19997293192456858	0.6329756692849209	1.3389771544563676	0.8608244726372902	-0.40434194674213875	-0.12046626277792682	-0.29077681432842895	0.37781689685474423	-0.12977604202437598	0.398849283729077	-0.7116266252520187	0.6037560763506952	-0.028704847357661368
2.2029352220430543	0.26895350928903194	0.9981117768817768	-0.24047985594089866	0.6503919730034655	0.7588311109576543	0.771145590376363	-0.5264299456243511	0.37792412641016115	0.8281422147422566	0.9355301777921893	0.7394405124774798	-0.07148464514267724	0.6826022220392766	-0.6335519245411603	0.9621078410405262	0.7387797950963649	-0.2741162710920709	1.4299304182810546	1.1095387253394429	-0.1974196526405109	1.4031321839112667	1.6663703898120865	0.344071870414225	0.3149309949423981	0.32456344150481364	0.9451509638499709	0.5039407168935881	1.710111196824738	0.847303558404921	1.6911530253288671	0.5181820870180186	-0.27214158564873564	1.6192672619077684	0.47492142751185057	0.23835957767180166	0.018273253155857358	-0.14890292341283454	0.18473953652609457	1.2132394501952766	1.220402366663273	0.6539676962193859	0.2872973508974973	0.08373320765522195	0.4205173155630786	0.9707465329636146	0.060634802094699854	-0.6527589295132059	0.502748220224784	0.19605163883591328
1.5930304296105064	1.068215438171762	1.476129871645606	0.161630373460892	-0.45462051361865813	1.0860104238973372	1.1884287636145205	0.15426784456872805	0.7073574010252934	0.2089480629530879	1.4446482582877316	-0.1812587249811882	0.022741052335409587	1.061111119744104	-0.5444978211152515	0.2611703633374725	0.5486383860811465	0.6216104064194159	0.8756319216953539	1.5207377336897052	-0.8960137834218598	1.2822597063462244	0.45774110213010666	0.740518072776745	-0.2653932093304668	0.059150769529871076	0.7502607616336624	0.7354934200677856	1.77274238108339	-0.4763273855052114	1.7160598983763855	-0.17406367473319223	-0.730435618750426	1.1857064943391529	0.149914045182796	0.6067410176124439	0.24505535446106802	-0.4529146235566515	-0.1205336523627068	0.49833851366042614	1.2414969052090314	1.191340264135073	0.3925547723912117	0.3494114660970458	0.4452941252910841	1.7121476296810574	0.28634786242024196	-0.04116467670863102	0.30004180205252656	0.2939838659358387
0.71112027075343	1.4564224569540394	1.0282752783340252	0.5498080625829629	-0.7550909065867097	1.1603175507330001	1.5359358037850792	0.8425467400203039	0.9388355203272105	-0.3842769391971331	0.8038931607092716	-0.9662060251520679	0.15393678478102069	0.9154933328518373	-0.21382741330183352	-0.8388271996453334	0.5625743173312483	1.4240599408751595	-0.2414135991963013	1.784180403653199	-0.9987214604336249	1.087968072067148	-0.8549885404623646	1.2148391405591443	-0.17607864961188688	0.11103280515025228	0.1674437406407463	0.5988909275923142	0.5672517492079988	-1.4176523571886765	1.1590352273129512	-0.7523906485381006	-0.9269045750306842	0.7441984528438056	-0.11977172513508863	1.2836752398107252	-0.18701707864784806	-0.7214994110200056	-0.5617249623752227	-0.7667455296881094	0.8924922097865867	1.2547881606480813	-0.09127831883743429	0.15133547613468523	0.3274524225327122	1.4647349884426786	0.7974366020473839	0.4278183961703536	0.07006610595660055	0.1087733623033249
0.07703647960277787	0.9768353964896977	-0.05422438373943452	0.47048524273578257	-0.1414561353883111	0.9302358451768437	1.522221323688941	1.096003342807184	0.9911655797427114	-0.3705757463447099	-0.5044226420889162	-1.1144062973103879	0.34941282044026556	0.3454106975626634	0.1283286464773824	-1.5922333068278112	0.8433671493829068	1.3811023164628318	-0.9832627836844137	1.6155464312789627	-0.6420789723183503	0.9028534859483247	-1.3658137908003185	1.2815763020048578	0.5794320285019751	0.403271846074786	-0.23188959813220394	0.23490289545993398	-1.1680031637866826	-1.1505162675176042	0.7082528125120985	-0.5788564839851583	-1.0397566737958244	0.7022378918070461	-0.10227480262577482	1.503406047245134	-0.7649957173936542	-0.6016492935130259	-1.0368548158383897	-1.8345808924412643	0.457405541880109	1.2363361842899385	-0.7535160345127557	-0.3449944695456464	0.16816732791817046	0.44880144355302176	1.0443617396732137	0.21784164948413076	-0.1228801338527263	-0.12105884946283797
-0.004602633161752778	-0.06972637764984574	-0.7948368646872601	0.10172839346178954	0.6184963640812003	0.47001576392856087	1.1536957471923692	0.8676965512037482	0.8235036095240931	0.37242101378480186	-1.2751074906778346	-0.5240367116976345	0.6840397709684355	-0.11678341531850928	0.24771704804179526	-1.3133390577000768	1.1755538041649225	0.622372313278892	-0.7405541288650233	0.8447376023778537	-0.12182861993653925	0.7681055180226404	-0.9541680692870491	0.7890754339292677	1.4070137490436945	0.48725806949333944	0.010518360912537042	-0.008365404716952558	-1.8943229645764903	-0.05562127349881946	0.7304483993614819	0.32791323303273234	-1.11993052695982	0.7855865845632405	0.20158393124980523	0.7812104222973886	-0.7704856231819691	-0.2143008218365366	-1.0426568582522981	-1.8724922010127323	0.25974372218970737	1.1232557019327531	-0.9438005497076897	-0.6591307130209971	0.24089432732291394	-0.3791768000227506	0.7523640562543116	-0.36151266657181597	-0.22766757948275498	-0.060457799413547786
0.3247650866471913	-0.9058738481140689	-0.5344848760317255	-0.06918277208538581	0.7727673993852161	0.01016255923668501	0.7482579086285245	0.47872551013554465	0.513025881292997	1.328822735337369	-0.8683443045876514	0.4891153617777501	1.0697651507795238	-0.12320025330933683	0.06419685984478343	-0.149567555508624	1.1122759433784368	-0.016896910100778036	0.10582029995627178	-0.2100667346685084	0.2444025956517489	0.8683624768375987	-0.33246569873439635	0.04425409690040092	1.7748962533694086	0.23088183072135188	0.6971501248499321	0.12735109299801214	-0.8698656175228882	0.7775287507848064	1.0544554403861177	1.149037882737191	-0.9781805551922548	0.5720700534877257	0.4871400990738626	-0.3447809840919584	-0.06632218866079882	0.04945443864444986	-0.3503388941546538	-0.8316758987279039	0.34769611087677166	0.5275045725168	-0.496180916410451	-0.5313600435656236	0.6769863005062874	-0.29770148389304013	0.1369448708651719	-0.5127997919800215	-0.23129142038564357	0.25958902400081724
0.6148522687999513	-1.0781099023237017	0.33480754173224886	0.05395595946451681	0.3255999811604181	-0.18355818631993426	0.5469601999348356	0.2160700312723766	0.18393092184757653	1.7845624271534182	0.12423403371726081	1.3590064838932938	1.2313974128696863	0.09938900951686587	-0.29740999838498383	0.9567585110830853	0.40818753973914873	0.024854434579514396	0.5604379369716492	-0.9508717928056601	0.20871065373841508	1.3096593765897846	-0.16199321867220562	-0.5497788193619744	1.660014403390032	-0.00620272085346608	1.1773115376331516	0.5570814674448868	0.9206063440686536	0.7773426713198054	1.2375689520238387	1.0167434393215724	-0.4999614720861631	0.1332315178190515	0.4042507886144795	-0.8643186895430778	0.741085460610881	0.006757055888926175	0.5398840528236395	0.4040953521237048	0.46188614469659284	-0.607837843146325	0.10499234293093282	-0.1896612580136293	1.1956896803625228	0.392077271071155	-0.40050880700169783	0.02991228441663544	-0.2005385878200553	0.41710173998934774
0.47902426927292785	-0.8395960726933777	0.7710243327600655	0.035174038243682565	-0.1404763778182375	-0.09283788202245928	0.4174586924758456	0.029700228150869354	-0.1222126087604945	1.4638114371662552	0.5654551363180579	1.5890620317176367	0.9699554590818927	0.036920911967883344	-0.5836873429391068	1.162723424268916	-0.6111226127008186	0.39411172131868727	0.0550734546904299	-1.0929494193629845	-0.23063361520713827	1.7420846558976089	-0.28206853568464396	-0.8776859040618218	1.3529369848924464	0.021077713379414397	1.0129203770668234	0.8646288983140802	1.6925682407353326	0.3978543472570916	0.9144098804664669	-0.10336765153917771	0.04404225078388033	-0.1314011623600356	-0.08922792167495056	-0.5323922089436908	0.9229643993303487	-0.18211140473011345	0.8505686485397006	0.8208191553045595	0.29714591844033605	-1.6712724746181433	0.2808799934848156	-0.07830655741764647	1.2487467922297955	0.6968220260036936	-0.687463546726558	0.5922436820515482	-0.2500597216828725	0.09087381886782497
-0.08978436461555417	-0.662549282363956	0.21988635891786112	-0.44446789633300093	-0.21183416252924667	-0.035839151401268525	0.09532985920759202	-0.3168972194736292	-0.4444778731731842	0.7552538324212407	0.005023031266312308	1.1075641142578434	0.4350339397002773	-0.49387599210982663	-0.5585089955391667	0.5260714706177732	-1.246794644352994	0.29155432125698905	-0.955620069214316	-0.8773212457642973	-0.7153741429084687	1.528851952106631	-0.011922608505683663	-1.0452270205496328	1.0131714633735673	-0.01833776291773887	0.35670303500961015	0.6447817800373036	0.7264964175713544	0.37431834454803986	0.03555311239003006	-1.354819110062043	0.19560723474800248	-0.1275996175744828	-0.6598461449326521	-0.1779346875164877	0.3547026323976188	-0.2810102571830352	0.38399121418145504	0.22754476553116126	-0.1982844964528055	-1.9400670402065234	-0.018416912181553103	-0.35017570773212353	0.5627841109849075	0.0826802892627077	-0.8024605329462045	0.3650392728437161	-0.41658224949988254	-0.5075599917206506
-0.6897638470664689	-0.5391670601206746	-0.7626868475100593	-0.9874107399854758	-0.050358728373267915	-0.31081828105726766	-0.30071175408349193	-0.8238516189582518	-0.7539331426422032	0.3239806402189865	-0.898554924314564	0.36795280616092646	0.0440434687251147	-1.0987345549602239	-0.1389461168089609	-0.15939006758417804	-1.0529880713201445	-0.48035329906712027	-1.482684831008273	-0.6203827031390172	-0.756499251037531	0.5176119585366408	0.8313797453008445	-1.0026690157352378	0.5815984801383918	-0.5590719208033971	-0.29067425180666173	-0.08196576316162618	-0.8934766419439901	0.7245400322652448	-1.000241198761164	-1.822417112610537	-0.14385106196278902	-0.14866906984339293	-0.8943499122391858	-0.6001974675829199	-0.3969243872036494	-0.21187011921686102	-0.28259837492501555	-0.6245257657526228	-0.748360828444385	-1.3464426554285995	-0.3199693666829731	-0.663181047764152	-0.44605884279900493	-0.8446345516590473	-0.7498998005554097	-0.49618959349255615	-0.5674477519669806	-0.8086660856631223
-0.8062520786418677	-0.030949471411920733	-1.1032100950731796	-0.8048111135964374	-0.10075808312111725	-0.7485673753624347	-0.21637599202018123	-1.0951104643923826	-0.8709305635604577	0.47825085565403624	-1.1464565888800842	-0.0024811572023906393	0.06459138183346573	-1.1966704126638446	0.5503188532549709	-0.27548661753518533	-0.21882278335808408	-1.147197896652041	-1.0387375770089224	-0.2340467845884064	-0.21863678469117787	-0.5231883734250626	1.5065741998154865	-0.44792947680431155	0.068786882758179	-1.325075967468476	-0.586767557732871	-0.8229146160928814	-1.5037150785468574	0.7637010591781335	-1.4647511969860285	-1.3514517893573985	-0.5138516432816631	-0.2692220405414576	-0.6391078837271952	-1.4533222406779975	-0.6561025988970196	-0.011410335860640662	-0.5079696479258168	-0.8644909728062866	-0.9620573035071522	-0.49707477594223637	-0.21362818037095369	-0.5162675734896037	-0.9227867463344689	-0.971254477240603	-0.31927518231710944	-0.896721508496564	-0.4766840902534923	-0.500409483810125
-0.24774973323184513	0.9611784697537014	-0.3722728394285233	0.3066677697841348	-0.5750212689794835	-0.809675914475837	0.6845625774507359	-0.7156867983989176	-0.6129929173641099	0.8750063258149141	-0.4382078545115431	0.2349803521073494	0.30212737639734427	-0.6193084999514349	1.240004039473223	0.013214221370019688	0.680769625910416	-0.7745569013126467	-0.10641722801469787	0.5769342234787537	0.45922507815285285	-0.5991045336097153	1.1493175249741212	0.7434850299096586	-0.29601038973134425	-1.436318066109125	-0.5778973466846415	-1.075939468785151	-0.6676112139445584	0.08691789778829474	-0.8410050787180701	-0.5183409759391735	-0.37939178297732323	-0.04477944770639425	-0.054778306107742675	-1.6350443550119353	-0.25496962310227717	0.2745709328732065	-0.3052331126704842	-0.38236221125736614	-0.6676340377528812	0.03477678473239955	0.18397475052230922	0.19016642687808435	-0.37642628945093215	0.0284600353076354	0.5837442323259024	-0.08624231400158744	-0.028686784681971216	0.12277204814088778
0.6141846062240678	1.767729268983965	0.7499450964024154	1.5272506490971876	-1.296779742815319	-0.2584795146411774	1.874210204650112	0.19413253509650769	-0.03828334326360966	0.8352826729688186	0.6139192977685264	0.7030084462831435	0.27500237661253074	0.21434331786563598	1.6584636282032181	0.10332089751879228	1.20349428058475	0.6192904881934574	0.42488754873086076	1.6717448732750355	0.6440200571375742	0.2765624533040858	-0.11214447835143818	2.063351634101844	-0.33195934457027804	-0.5376890771093994	-0.5098224064362332	-0.8529547321613479	0.4492919300158593	-0.7732167647508976	0.5302048024370386	0.08419751322237866	0.23234751916258675	0.8402124632039848	0.5780212260604126	-0.7601564647299752	0.3860689907577615	0.5356136494773941	-0.19466070212658745	0.1467988171052557	-0.09380870529978304	0.23600307027899312	0.401927005014337	0.9509536708739728	0.7503365678107593	1.2073413405703515	1.5450345691393665	1.276695283460676	0.6351382211421663	0.4820895526803725
1.0616943224194397	1.5793540321645052	1.1822141698521274	1.7627717503085891	-1.9215931879343322	0.38894086540800743	2.221183686463139	0.9046168924078997	0.5188427141390299	-0.006019141272802683	1.1833201345001705	0.7845179535965648	-0.2692040182796531	0.7151192652762416	1.6536560541160517	-0.24888476515727684	1.225289117909013	1.9270198640662992	0.18590088259717213	2.3153202968143143	0.13340980067201166	0.8353023582054574	-1.1310397216676065	2.571119102061039	-0.2193991036407531	0.49222583729895586	-0.5067366176793143	-0.6380445547123518	0.4797154350881846	-0.9094945159742487	1.4619472618230123	0.35529682721483874	0.7325329611424718	1.788459258616119	1.0145898219208307	0.20291313977172773	0.6815455130382964	0.5421043101980277	-0.4576879876821112	0.062477914381250464	0.28195902702154163	0.41513506840588565	0.17253248907175525	1.0784177597376983	1.408512846567071	1.293785115921812	1.8149957262337808	1.6679119346486402	1.164870413033076	0.32117880070682536
0.6108928950243389	0.4584407794248586	0.527455260347659	0.8027214617267382	-2.159873899548349	0.3426817666016281	1.0790260195058416	0.697086259656796	0.7115067047671229	-1.2977158268605005	0.9857379226396098	0.24299702118584862	-1.0428701614173876	0.6821360614231219	1.2269280576701966	-0.6707772026112561	0.7365916495518503	1.9917988949089103	-0.392632886726008	1.881298704505304	-0.6696348523182064	-0.12748986799404521	-0.9393708447344001	1.7160006808133024	-0.35385164557215726	0.40903384127457404	-0.4595019401764937	-0.7506119722575328	-0.6261427175487131	-0.16029916474610506	0.9020051194851114	0.4794453550150433	0.6548949358142435	1.6495468171706615	1.0401074429758967	0.06809526191272798	0.3450693206993254	0.15403270186742385	-0.7982592834839864	-0.5674593831373088	0.12684866603338676	0.6333982252494597	-0.30080346547537823	0.38201369127028717	0.923147221200289	0.06770193471559564	1.0285848134795654	0.3882238905214127	1.2199776873866766	-0.10377410912058875
-0.521672087199795	-0.5778012772786609	-0.6035465734973324	-0.4420547217291708	-1.831800297235328	-0.4725467609810204	-0.9277237620461841	-0.3775215408820906	0.4789029860520072	-2.1993849963038037	0.3581063647481722	-0.54201069742818	-1.4565073917395603	0.42348918667257296	0.511384948531236	-0.7286543263760477	-0.265577671702315	0.7172670686029844	-0.6635252355003713	0.6314747789976042	-1.211325912365832	-2.2096384927354413	0.21690120561429668	-0.049048063966720866	-0.8388811566693334	-0.8027599849687231	-0.20172481306335052	-0.8471039257833777	-1.6478862617299979	0.6292933148082	-0.9372138560623504	0.451759573146577	0.22158554839694544	0.09504070097876856	0.48001398279263635	-1.031503537171555	-0.4545257691293869	-0.3643115963116439	-0.8066941813641421	-1.0802559052157714	-0.4495438236316016	0.5910952654073592	-0.6397356603426653	-0.583710806371186	-0.35322624200346703	-1.363756500967045	-0.2979388868435092	-1.516887651792491	0.7157034965433129	-0.4138851271539513
-1.5401206132594036	-0.6472269006090381	-1.2711253422120043	-0.9032356362345624	-0.9123166773410183	-1.1245380198865944	-2.3554608364559715	-1.4136506072378399	0.06092724045840831	-2.072207205928514	-0.21732467356903543	-0.9409242566226923	-1.1650370357951865	0.34206212613626485	-0.23913611489393552	-0.5342733516009758	-1.5351440285927342	-0.8974694560733238	-0.45490784728134326	-0.44030317716574857	-1.2941940092342064	-3.5117335172071154	1.2416932836044507	-1.5739647788480453	-1.2616252115630655	-1.6295877799652916	0.22380548181076815	-0.2482340093598647	-1.5173561893473342	0.5875583756761651	-2.570146285778002	0.07172551083248793	0.10449611694797413	-1.6576333094881048	-0.6166467109124728	-1.7063830336335273	-1.236217997593652	-0.4054409841238534	-0.5227755672547633	-0.9848579948013482	-0.9887652916033183	0.06515000902579646	-0.7261151013708135	-1.0009240439758278	-1.3960801234664555	-1.6990527390069026	-1.1361805760030974	-2.260341379183321	-0.061379222272441046	-0.5367335243142325
-1.7414904816662442	-0.005383292891977599	-1.0779877346621438	-0.40757926543380474	0.350127171896634	-0.6124962325963327	-2.24524156804772	-1.4316891453837541	-0.26542150945653165	-1.0402707846178028	-0.5019779607283487	-0.6401975078051417	-0.3743213315383856	0.4666314757350882	-0.6788847562608382	-0.5929968529694094	-2.396335022979959	-1.7358210362758497	-0.0891948583717357	-0.6142330444878428	-1.0466809846023695	-2.5276226746066053	1.4903207551823434	-1.9863222127525437	-1.1195152715055532	-0.6515645534732044	0.4906217803080432	1.169160208201441	-0.409455479809	-0.13643305072604153	-2.5778425957389297	-0.5826577009771664	0.653624947356649	-1.924315870713101	-1.7985753708080712	-0.9970118293683273	-1.4826267259050203	0.4160829632454904	-0.30263411548785124	-0.460060214478107	-1.1058050474821084	-0.7327757458214542	-0.7212127472359768	-0.5423472304725451	-1.5007517044186294	-0.7261442573716856	-0.8765680118012364	-1.189200015258157	-0.5837809159789558	-0.6466726804952382
-1.1344653380235683	0.2868313729604284	-0.36279669894552846	0.3402352818402979	1.4456718400416353	0.9137960839152025	-0.9478277124886372	-0.3110910130173911	-0.41852021474060097	0.08306119655455423	-0.4784552399084995	0.13147675274751128	0.3561794324415362	0.45773668350859537	-0.5215998656456613	-1.0733325863572436	-2.134161300146181	-1.4736861396565322	0.16471860558329526	-0.14559672289556358	-0.521264254723525	0.1679078194438743	1.3925040978097953	-1.3626104281786267	-0.4574891542779518	1.6947268077095516	0.23586692885542726	2.54856119326815	0.6493456717940568	-0.5545891615647377	-1.000116334903819	-0.9397476747435605	1.4915696117905928	-0.41158895673184404	-2.370269467593761	0.40180083439595843	-0.9431416100824243	1.7423494710600629	-0.21292789137143833	-0.04953992447182776	-0.8350923676712898	-1.3329217532861717	-0.6945217774260061	0.3677345273970551	-0.8846277176239218	0.6089532432039236	0.1409120146721703	0.5684898624792059	-0.44717604091313273	-0.77137986953574
-0.3977354694229948	-0.3387679194434822	0.2986502143894712	0.6838919009450831	1.9064112576680607	2.1044491663457325	0.3277630162328814	1.0613725544761998	-0.4875433464824193	0.453767414985164	-0.17929922692477115	0.8383592887590657	0.5692577871713292	0.07054778856102277	0.19902362787064426	-1.4565668288739393	-0.7286889033401941	-0.6012121779857322	0.42196793397037113	0.14984544585779647	0.4058734230423543	2.3462128955888653	1.6450394650182545	-0.4731192611131619	0.057359956176758785	3.3731757832902614	-0.5483129828999873	2.720100538998542	0.9956132960066466	-0.0524488357352373	0.7033600949856695	-0.44923524186647545	1.91935032943524	1.3128360589205956	-1.8953752192888986	0.9561042423710527	0.14232455185480303	2.6410741839345198	0.1184027819242463	0.017528209372506348	-0.5541967415977201	-1.44173894571311	-0.4208994827238921	1.0268836868423328	-0.3367211392968657	1.289741193386695	1.0245885172114628	1.3960277148862046	0.26048606351372305	-0.6640967593032584
-0.21462715605500507	-1.2771367782288585	0.6054470221859523	0.6632351387879498	1.668662398673314	1.738491602188973	0.6674770927691414	1.6127743665290868	-0.5583043350160456	-0.13615420154247598	0.2910025646892286	1.0267708252843415	0.1998237992812587	-0.485014197778369	1.0003848169044471	-1.0903039674822768	0.9227421406858786	0.20496065894081794	0.8682366325662605	-0.11928308389827841	1.6228976930874892	2.2780183378210324	2.0582786422437214	0.029544109962427213	-0.20840889928696174	2.875419268533086	-1.3759706351081937	1.3530258963712365	0.8649691952990692	0.8376740405786441	1.098571669985545	0.6966862790370341	1.630172456271603	1.417288612488733	-0.6013859489954317	0.16794886436338813	1.1076400398928634	2.395489531594585	0.8871111140317991	0.035864311825827194	-0.5751057244173683	-1.0957904435904366	0.3100267787653243	1.1120144634869984	-0.3782872848029631	1.1659707949461076	1.1721468719265773	0.908719721639809	0.9368272763563144	-0.15925607287839325
-0.6577283286097446	-1.512150011051692	0.5726334268636273	0.682944344496901	1.0939013232240973	0.02841916026826482	0.10175608270018979	1.076751516875592	-0.6376374333580196	-1.1580258965828054	0.6291114466009305	0.5574460833605687	-0.47339644251615975	-0.7437506243467068	1.2073060206023112	-0.029163316104188507	1.726822897497642	0.5711148288569582	1.2811990544237857	-0.5689719231974094	2.4772147520209176	0.3236307862998338	1.6273313461913297	0.10441321797239596	-1.1548598086259794	0.816546844540671	-1.6206439526184573	-0.6339163369845189	0.7676425455516093	1.0457423246761217	0.09006183633881243	1.5734990846056103	0.9335251121822795	-0.27395848566440595	0.7539133556559054	-0.8315653680892859	1.3246798437337812	1.1329146535915795	1.564482774966097	0.33409192900658224	-0.8390507326842596	-0.4725234300773766	1.2367669443447948	0.8208716688956889	-0.8351411330856898	0.780672413583323	0.6694047017605681	0.16001359828045728	0.9240311100248244	0.4680502532063205
-1.2249407287900964	-0.8471873732459151	0.2908880658649193	0.7891828264581146	0.6119774101409146	-1.558620063114159	-0.727691394492091	0.17908357169588532	-0.7201175145356667	-1.849513430409599	0.44864379925218156	-0.3625094168975963	-1.0710174207633703	-0.5314146372410149	0.4994833228447012	0.8828635301845476	1.394577153759045	0.435667377205364	1.1317113204480969	-0.6712690672774058	2.2120829669332385	-1.6440236625945106	-0.13860466940778648	0.10375761097940533	-1.983254463962059	-0.8156809154697608	-1.0977801721217637	-1.8774607267475758	0.695391697074206	0.22343806157743681	-1.2075380535674594	1.4046599891840337	0.3350207011066619	-2.1895067272287143	1.4710019122538542	-0.7114347958758988	0.7726080910495638	-0.3341190707120197	1.3120676759837295	0.7429639095191028	-1.0174315184715754	0.2586795761570613	1.6724530296649625	0.4565685810300624	-1.1609678302546567	0.5248400310620435	-0.022710989292631673	0.22330877684330885	0.10512468770883522	0.6850259336831112
-1.4140964310959054	-0.07352972691386149	-0.1534549779038765	0.5688958728554602	0.39039949409241137	-1.7862622635390548	-1.2766288874946283	-0.13733412596616174	-0.8181910114461306	-1.8153429258821867	-0.32701442481333765	-1.2640192242251205	-1.3380096204660734	-0.18980196978763764	-0.7333413074109449	0.8742146278775621	0.6335109039324341	-0.1044394279932127	0.255398064699507	-0.473170676080989	0.8282144747821029	-2.1774819093773767	-2.2701640595276893	0.25432510659218566	-1.9521712527041075	-0.8295645789099896	-0.27093720637049656	-1.7639199648312194	0.23383543116963412	-0.8416404879905149	-1.6986984624039276	0.3717203561934376	0.04269052751028656	-2.764450060844647	1.4056967398095486	0.4164249756321741	0.13182337156230456	-1.2358575521380037	0.03041036218859249	0.7412337208516583	-0.8667353636656192	0.8649516604091859	1.1469620756350858	0.06429145698133452	-1.0281240571310575	0.25395851885823395	-0.5641058441721738	0.9150674191806849	-0.9460473344697725	0.28275947430361514
-1.169106520417764	0.06975175134306599	-0.5520852406822716	-0.2177875430839723	0.35477183413710556	-0.8179736791495091	-1.3957018339518554	0.3670221425143815	-0.8668519538126818	-1.1985756774452812	-1.2284961660887908	-1.6146057397906852	-1.2456083646903526	-0.16604735246858687	-1.6481629105473674	0.09590733852096445	0.3088685547489833	-0.7881809135422027	-0.7416905444361901	-0.47039149310773126	-0.6663978762808619	-1.4215777036204302	-3.090479343404139	0.4557376804833115	-1.068720558861804	0.08940263372593305	0.21339656666462242	-0.8163585691086606	-0.6457905538619162	-1.1059518006443698	-1.2080070441433222	-0.5783635456092551	-0.073107452392438	-1.9686448843671753	0.9451097858498748	1.199526722299581	0.1623313073469668	-1.3837040266701688	-1.2519054366361737	0.1400360087501739	-0.4370465058879398	1.034250104035391	-0.02558624813177942	-0.43230498319543026	-0.5438234494277098	-0.2601067105961641	-0.858174804832744	1.1352102766649552	-1.466770586014565	-0.3442950035629106
-0.7551189654696215	-0.2341107361161637	-0.588899558250362	-1.1534694908353134	0.40844048625528867	0.14476452159838896	-1.1540791730386284	1.0785569344485	-0.6742925411630168	-0.3784343864828988	-1.5422284201087424	-1.1381629951054415	-0.9465533972147392	-0.44266762565539014	-1.6673926914733364	-0.531897439319609	0.5254705299143496	-1.1793226021170056	-0.9728359813574724	-0.8658855194514499	-1.0995607168664538	-0.5067163271589797	-1.961368828646348	0.510140060793576	-0.023781326823538933	0.4665667762620576	0.21063425268544916	-0.007138772810749305	-1.2765293687758363	-0.3680194788950086	-0.2688929402163084	-0.7167070854190324	-0.17278231493464494	-0.9759454682340764	0.5713563723244951	0.7940981258054344	0.897197728388101	-1.090347882511076	-1.3034566198831816	-0.5564643615454418	0.04586172481302466	0.6407771136448092	-0.9372524129296251	-0.8783970948114402	0.002893584232570155	-0.7960557742717976	-0.8730420829319544	0.2976804654056208	-1.1829273008252394	-0.5927662184305483
-0.32590278354114555	-0.2647213398207865	-0.1442291481868872	-1.50810216331186	0.4975947740412985	0.22894095355990962	-0.6745929194354643	1.2272507128186212	-0.0998051935471129	0.39642511119827595	-0.9392540682191005	-0.0769950871196929	-0.6055663969740953	-0.5373435943271173	-0.9956359068740362	-0.32315285801331384	0.6512079718151256	-0.9320382980198384	-0.21130632032750746	-1.2458416353771273	-0.26784779186684915	-0.19679503712733024	-0.041191989487892246	0.3941208794123293	0.5054715851382963	-0.19226908006032786	0.20152521582293162	0.1635652695871279	-0.9908018282764712	0.6478237056896613	0.6033166296959899	-0.19340248785284012	-0.265713703890244	-0.6277067771969536	0.47262549559535044	-0.08205823261293976	1.5195037995492848	-0.7468447009957341	-0.00819418487484458	-0.6342189407355412	0.4211416258883288	0.0024557220918032174	-0.9041443571734163	-0.9128315601898827	0.45348496423847034	-0.8599212616294338	-0.594164795217767	-0.9243085196527672	-0.4712940161588249	-0.26719319306883754
0.22458192411978922	0.19033498293391424	0.4674738126419461	-1.0154407852098353	0.49870433974957934	-0.3011598009238968	-0.1958891996982988	0.6464269636087852	0.681218262638086	1.0667132748740857	0.2074709819445796	0.8893664601307736	-0.2318750073613584	-0.12702101401654137	-0.40949759922762924	0.45531656613723026	0.1774348558376687	-0.16728890481961567	0.7950303993155039	-1.110570983604469	0.8871814071825351	-0.35782735090628176	0.8672648301721426	0.247388253878158	0.4420663091144864	-1.0352082008509504	0.6625951222179471	-0.09171989694066113	0.01618787999573957	1.1629518178000675	1.1903469813584495	0.3044520696413358	-0.3327299944883953	-0.6289270617624122	0.5061346844368104	-0.106020029676237	1.1627751501368175	-0.5644020540760292	1.4247905328844113	0.018560027762457333	0.6717965001303667	-0.3240819816008429	-0.07378040793296427	-0.42100929186298086	0.8186440062014235	-0.3434697048423051	-0.19426245557662508	-1.3771002849308025	0.12150098074604938	0.29765824596629037
0.9612364251365975	0.5615729251559533	0.7372962287843935	-0.14764184797798488	0.23554821674560647	-0.5761081883985592	-0.05726122953842576	-0.1678188995402209	1.187763412308866	1.5611117120143005	1.1638095541308506	1.11176653939242	0.2884758076039755	0.4688137707192402	-0.5062468177210551	0.9429314955623203	-0.6451681542671468	0.5371585667145148	1.0597542682610896	-0.5362516375309748	1.2773982645774395	-0.5199674521390735	0.12684158143877639	0.17266671256221722	0.2368046127410068	-1.0971331420483108	1.3986032475877173	-0.32447389313470615	0.7931718823322775	1.048760889639942	1.3324100877859757	0.37901571494528846	-0.4767796290752546	-0.27182625651914233	0.4339193023793596	0.9443209971092745	-0.14037918394475898	-0.610042285909136	1.6605516779636165	0.7428296528673418	0.8236195315155816	-0.11340610440502083	0.7866417095164706	0.19688447987447336	1.1187957890001587	0.24175512160931759	-0.047528083069978716	-0.7147288336779126	0.4149558261311551	0.6914866849632589
1.6129082035951803	0.3378352978774275	0.5134623126950761	0.3975915407201743	-0.2706331681918216	-0.22088961917182762	-0.38171881402215146	-0.652477313762314	1.03003842793997	1.6763010341462254	1.4763398306149964	0.46877910998098327	0.9337908205557414	0.6114753061980034	-1.1474227562052295	0.669286858111488	-1.1119437862384218	0.6650516538131956	0.35646256527820375	-0.07673448434887496	0.73216986937561	-0.5226215011441466	-1.24033548891518	0.1368041212651733	0.30863665496024395	-0.4512505190622366	1.667112461773626	-0.36267782425855327	0.6687097235595254	0.6492883417033661	0.8547065401629601	0.23603957705500841	-0.8320044898904241	0.460168169943905	0.17214939477506472	1.9105957075396256	-1.3852703765648806	-0.884897090681362	0.5520841960469219	0.8270061670771827	0.8690161790412821	0.25903061169062214	1.0388407188013147	0.3918349899776484	1.2802570021537452	0.3089770671401146	-0.378578736885657	0.31730253074751175	0.5855212130836274	0.8372701985773665
1.752043621423414	-0.16279426335869213	0.21146815852092693	0.34378538805692854	-0.666366015688312	0.2688351815299398	-0.7987960077948435	-0.7130219765439724	0.3208313171824759	1.2336604970308875	1.2596489919224088	-0.5478276323112902	1.361836225665833	0.14590396555595325	-1.6313257271372814	0.03019707442972853	-0.8649078948505277	0.25253759883851773	-0.6231081222693237	-0.046207332621346686	-0.020306069071752905	-0.46278719351075986	-1.8072130456577888	0.05956757651882469	0.6245514792234853	0.0423976397419946	1.0129010659714532	-0.3475365573406298	-0.005213173714414256	0.197099958367062	-0.07869613270694534	0.2481535328471473	-1.3530897859240776	0.8579863271295293	-0.1143062638548029	1.7167596711638051	-1.5321968909378276	-1.2779638845100791	-0.8317053718512076	0.2902727384197922	0.8223207782383539	0.2465214544006084	0.6612909482258563	0.07634175453489415	1.1726147414253678	-0.1501223030636475	-0.9230881870864018	0.7945882928788812	0.7227260984610879	0.8698890936401066
1.291225032642054	-0.1822694274785388	0.3424976056350793	-0.0863282418725054	-0.5679059163562332	0.19413471391809164	-0.7001458724178167	-0.653580900765629	-0.3693201866102859	0.33728732256933847	0.9114716131685939	-1.227575991275285	1.1431335048317328	-0.3206956681819511	-1.3886816731087341	-0.2277305770427347	-0.21076476188307838	-0.21775974678522064	-1.0724801586753605	-0.15099547764630816	-0.3134482279668058	-0.2964425445914362	-1.2314617806655714	-0.07115818245507437	0.8187228841968678	-0.14480833309051827	-0.1544256663765628	-0.43290922048974506	-0.301317394928713	-0.31997970265395537	-0.787377202280514	0.46293172212785805	-1.7954516595310834	0.4555473798088622	-0.10914797811236339	0.6892846322411025	-0.5034205772262115	-1.5346008731683936	-1.3865892084857854	-0.18445799171783545	0.7805715469051676	-0.20297537768874688	0.07922653768457774	-0.30317290808165376	0.7017709709091997	-0.6101440324985735	-1.111154934559969	0.5299662841195766	0.6024367348164873	0.7688908022182463
0.66894870088452	0.42534901572990175	0.8524587780747573	-0.5764176694890284	-0.03712768412113307	-0.5036370289163595	0.10174845064581231	-0.6971200388088412	-0.5101866310157078	-0.5867037764557992	0.6684657329449213	-1.1505556656907756	0.2936988479465315	-0.09953859067156096	-0.5016629076068202	0.15775520130891865	0.3335959776073899	-0.37850726866492146	-0.8595652195077883	0.048426679943864834	-0.24790706263276296	0.163822632613911	-0.3634062357329196	-0.1940448677683821	0.6555370246158434	-0.6777703331433985	-0.9486666355158982	-0.5822632516898202	0.18757240734719574	-0.7921790159096491	-0.6120695620471983	0.674121557912058	-1.9321987039356106	-0.32475030753912826	0.39321892969920524	0.09702798268027599	0.7724742168714303	-1.4068262450196896	-0.9902633815375761	-0.06529778707329664	0.850908609061744	-0.5582643227622904	-0.3085414523647777	-0.35813744575466633	-0.09300170983403784	-0.6564076798385812	-0.6675574955591604	0.002637249261250191	0.011793167795442013	0.3643622922317085
0.41654252840324824	0.917305566452377	1.0884292432654448	-0.9923435851698253	0.3829318499136868	-1.1660238525472773	1.059885844624489	-0.7229597159526049	-0.053294312147274474	-1.0582244511710106	0.4989164116477657	-0.40951631046942266	-0.5116452054939123	0.7073697490851402	0.4165607012651296	0.7736554624221361	0.5975187332192182	-0.30301151987335107	-0.4324505627672038	0.49589070814185643	-0.36502851827064486	0.8555586769890761	-0.06699382614967744	-0.23638853735916687	0.30896256389475446	-0.8981820688325138	-0.9279242916256258	-0.6359697221235464	0.9235712655881527	-0.8483086343145899	0.3096381359504392	0.8057854891998355	-1.7361410163381086	-0.6481364435586037	1.1955412680809943	0.5603234868374953	1.2555700744166867	-0.8751525182719383	-0.33033811459807527	0.4580386079436313	1.0226581108195218	-0.3305428050607402	-0.3543038746615702	-0.24803209740857193	-0.942223564669547	-0.39375333559250536	0.06711988232414783	-0.36266999031065694	-0.8064181770499841	-0.24309403057383552
0.5594470580199183	0.5983256308495795	0.5256269306376756	-1.2666432835843962	0.22059533129785833	-1.1118061503066679	1.3847966587372496	-0.514788067750185	0.6152352870918	-0.8857983831647437	0.33172585112723285	0.5281702514553561	-0.4800046112980477	1.240651586691083	0.7866674420093344	1.1051405357896782	0.7238738933926281	-0.24518898700731215	-0.10695276847651919	0.7078215473947566	-0.8213345193202034	1.3518071939816314	-0.2646593320055112	-0.15642155014300213	0.162233565803078	-0.580209698870702	-0.4758707708236554	-0.48651204021021877	1.1358993665944483	-0.31569227136278794	1.0406905622082783	0.9530312218619844	-1.330364517716312	-0.2047518063577236	1.6582458330390784	1.339853497401078	0.6687582220550067	-0.18403473867222814	0.04011905044705101	0.8027088511169369	1.1713943880361521	0.3346819059543469	-0.06281669689175579	-0.39699646599139465	-1.3642926027930002	-0.1661707670752449	0.5120190553914382	-0.5567538625921319	-1.2358707475786563	-0.5063787038650491
0.5716499019631247	-0.22868544972377763	-0.5557044677645415	-1.2484566959516925	-0.39765568471060075	-0.32132978819124325	0.8596008547708173	-0.16039082949531197	1.0777476910484114	-0.28838317892820686	0.2141538709246308	1.1142142501346017	0.4258339311656011	0.8645075895157647	0.5034715498725197	1.0968062246461385	0.7158564355029357	-0.229104265318823	0.2763844818346513	0.46124963316884465	-1.1625587576585912	1.3064311197188496	-0.2543120553520813	0.02322452114574707	0.35484231235628855	-0.021397135980095627	-0.23542634748782404	-0.1787409256833625	0.7378236872659938	0.31774718466464613	0.7908387608593203	1.0204473798655058	-0.8425662020188585	0.5336944588337951	1.1187433243841758	1.2995862020769156	-0.45693793092103424	0.35527976830495517	0.2213914021191534	0.7411640473125158	1.2024307349834917	0.8138150317360653	0.4835967527204352	-0.8041206967797743	-0.9618247877451881	-0.0708721325856027	0.4740195280219555	-0.6865352080349518	-0.8989458100930912	0.05077807962303534
-0.004288518114477103	-0.5755789706801014	-1.2873659460030342	-0.8607334299384658	-0.895580850282167	0.5422479023409762	0.0637474037372327	-0.06041206947312992	1.1625040667377768	0.27996938635235624	0.17455816471162375	0.98218979144116	1.26677801873414	-0.06031709793523549	-0.08994631195281984	1.0431850607697513	0.29226761089173964	-0.0840941702490894	0.9117934364435589	0.14557398397407492	-0.9664618560564927	0.8821331094963842	0.2593026691284791	0.16520287567107897	0.5809579615136644	0.3867143119169516	-0.33193099158388145	0.09800822359374152	0.31423161620133566	0.21770314382224235	-0.23133191228621142	0.5984460841300919	-0.39085749650222185	0.924556083585302	-0.4572421369219719	0.23331987419859548	-1.4126243644603917	0.5706132825313417	0.5559321916803525	0.594094977388244	1.1292950978298	0.7080060068967918	1.0156369512400538	-0.9306969452338608	0.12568935644803764	0.0380979213038968	0.25638616701320843	-0.6670991955500324	-0.1087411503862505	1.1271884437825042
-0.953832799079615	0.002426209670735431	-1.1503515228259047	-0.33635982613121485	-0.9049608721429295	0.7277799121537903	-0.244568664351383	-0.4877531243887982	0.8839645404987244	0.44142163094261927	0.04634287352951917	0.12885017790748907	0.9892422700771459	-0.578426604803488	-0.5464238724608769	1.0533835974509191	-0.6849496860337544	0.16245478039282807	1.4795388280763826	0.26116503992199647	-0.4907808679568054	0.5387932790677513	0.7484701534948099	0.03856872964033111	0.3910196254356646	0.4382302210181674	-0.3244727071051631	0.11632068035852657	0.26427893091896426	-0.8866656083771115	-1.0777446016313927	-0.5485438458984792	-0.15666215069208403	0.8000867420298198	-2.2211526146772016	-1.053557309767248	-1.8516543641997407	0.463183358267614	0.964258824373593	0.6587531316302482	0.9706297272907584	0.24867160144615338	1.0680551982683968	-0.42454623586451806	1.105872837366592	0.13210826433026768	0.15335027844653099	-0.42995800878987883	0.3893202563847199	1.6989693685045912
-1.518209621698412	0.8215660259640233	-0.5579732135435339	-0.07382990139586015	-0.6282263438729417	0.06264598133689049	0.12859405438041016	-1.201560918373119	0.3076894848284793	0.1279446049473161	-0.3937255840959051	-1.0305952728826968	-0.4230322113376145	-0.25975126896451417	-0.6068439917024286	0.8538965842239429	-1.787879514639856	0.18953378216880615	1.3348463547815286	0.7180702752784659	-0.44744895425883974	0.43684841622854503	0.5280729369702575	-0.4940773425443298	-0.29077075113405504	0.08659446958940004	0.13406116596371673	-0.18623204274050767	0.2591303497929108	-2.2501777510803267	-1.1155357959402428	-1.9387652756262475	-0.2965857960231402	0.46722171426980164	-3.005205484398487	-1.7959084500366005	-1.8048977882247754	0.1474658437433445	0.929767204326637	0.6934945213061451	0.6368355571683711	-0.028635790563751283	0.33313937093841034	0.25324324671903947	1.1035242077724834	-0.10337288445481978	0.04977973517423744	-0.2559563492519251	0.12635691927869583	0.99842026666233
-1.1629986089342368	0.8818119395739193	-0.35636934822922495	-0.16445933345171646	-0.4886468609945316	-0.8343868543338593	0.7480730963099177	-1.5930925149674786	-0.3839172931843577	-0.3832054058263974	-1.0637957875471926	-1.8366554978908622	-1.7804993251713912	0.3297089171009076	-0.25165191698931777	0.20134731084715873	-2.2586050882911266	-0.15680039889164782	0.29509853909295336	0.9005276585147588	-1.122287488311544	0.2772838598882466	-0.35483053518296237	-1.2498846882608352	-0.99175295221664	-0.5205124911262669	0.8147326632986206	-0.5384437238045799	-0.25792192638743694	-2.750588755447096	-0.6022701262782505	-2.6058550253707438	-0.6714163755220051	0.27580637919395645	-2.3265008129894174	-1.9769347043258179	-1.425693181422397	-0.15834380310532353	0.14391293188668483	0.2159286083804331	0.03462372850050227	0.11406394922422124	-0.9043104945738238	0.26324763605751195	0.026255603618582268	-0.7781537621320082	-0.30719086520953864	-0.5473337977896696	-0.6804929532952816	-0.5900141282827441
-0.16659236126179142	0.049441081560817036	-0.7815878534639998	-0.2004528660624502	-0.5698081690635715	-0.9805169898766866	1.1121667671486621	-1.2535318084407736	-0.7876470464007684	-0.6461939333131054	-1.4783706914096424	-1.78225155147777	-1.8106185779496162	0.3875487791596121	0.393525963989675	-0.6592158967860076	-1.7408419275194598	-0.45637051692946845	-0.9755185768337397	0.45752327777983204	-1.9006828179611766	-0.18075092167898332	-1.0773418520918012	-1.757124484557958	-1.1002232362178017	-0.9002332231887633	1.1883860272288165	-0.45835724330396505	-1.183268375726115	-1.9809125558593281	-0.16354106613922717	-2.03687231777886	-0.7516142397657957	0.3526156192954373	-0.8741089569997127	-1.9126856026083898	-0.8804102050450451	-0.1525180529015198	-1.0095576956094234	-0.7336950135691043	-0.6979705115945983	0.44576476744016846	-1.838805403528294	-0.499858752505803	-1.197218451972392	-1.3559320895838922	-0.7530815741145619	-1.180476860268773	-1.3852091692156403	-1.7981703103801607
0.6138624799590795	-0.8584325135633476	-1.11508667946664	0.2705641994527472	-0.5831809709396131	0.1448102662166681	1.0994059654369372	-0.3768268807191412	-0.5072934299670019	-0.358903710597661	-1.168582168516691	-0.873527472258622	-0.45006518774658155	-0.09803351682683463	1.1332532590939552	-1.1486846317359947	-0.6743843185490582	-0.06914509071047738	-1.5654475908954442	-0.21762191792129942	-1.8213868249164002	-0.6442308512648834	-0.8860208441432964	-1.6328425075704691	-0.47974948223338687	-0.46230085629077655	1.0326500963343397	0.2861778158033365	-1.6854223373519326	-0.597707711672157	0.035764386690913516	-0.7679378770867377	-0.006145683784762929	0.6456401307730787	0.08832536767695834	-1.5615817208527634	-0.3861855824456918	0.352628100455816	-1.7425833218915425	-1.4176762448795173	-1.1828653251664636	0.6189078104393234	-1.8335998539358416	-1.04498697812429	-1.4412122954343891	-1.032371757330381	-0.7249376538474999	-1.3654872505272906	-1.4801196277311175	-1.7321410355581177
0.5598136888261181	-1.1110666516664582	-0.5161714658830284	1.1093901766707706	-0.35334976624396425	1.9871321120562726	0.8501411695022286	0.4230800942846254	0.3468393477264125	0.3719655385708875	-0.2345727973912426	0.367453247495384	1.0708494001009654	-0.36761065158471634	1.72751738782275	-1.0004949659505866	0.13441976919059567	1.0065160466882404	-1.2597389569270787	-0.48283072232334473	-0.5969436264731601	-0.5665510141420489	0.11402559563017424	-0.9615505479833594	0.35551851169598114	0.782518756852419	0.5829541504197543	1.2945177176636131	-1.1534305877615447	0.4141335311134932	0.3225570333747556	0.1256614522805009	1.4804115012936043	0.9848102224438094	-0.10867893833579358	-0.6800155986155675	-0.12342368549707236	1.1428672190882803	-1.6119957745022235	-1.1861100097592963	-1.1567780236271163	0.5302085113152799	-1.0617057302753117	-0.3433405766176939	-0.5350963241368185	0.31256059169910244	0.02044993908089746	-0.45103154637768983	-0.9106386480058921	-0.7769996199595492
-0.14660094631985593	-0.8365115202339003	0.888903245206603	1.576441832698278	-0.10478746268601664	3.153626534842353	0.4272879998384138	0.6864426039477728	0.9923602533565766	1.0435374917213611	0.6176787887235303	1.2851892555562228	1.451989849905838	0.06174363884790481	1.9444176377762112	-0.6120037370430961	0.300336602498735	1.8540729463271641	-0.7098739213550701	-0.28945280351907643	1.002746101265253	0.12427940782034165	1.0513333849969597	-0.22970891369758067	0.7218162896906973	1.8405365342439073	0.13857309397962603	1.7528652423744153	-0.028877692077697827	0.6764787231389748	0.808869014347037	0.10813119161225496	2.8394638190842425	1.0626903925697206	-0.9470031246880503	0.4340919460809396	-0.019883397962678417	1.6039248966799389	-0.9055539990867879	-0.32557111846863174	-0.820165817435889	0.30196681307981327	-0.3530552380301707	1.3209623283209284	0.5126732860745042	1.7222095114547258	0.8937709520473206	1.160435112919805	0.010707975274131174	-0.14111074688355524
-0.7469734746833829	-0.5943541303341231	1.9613686771952388	1.0835050408969087	-0.13815069224348567	2.5306543916516917	-0.1897727139029784	0.48973027391453333	0.574752527189311	1.1235485028640944	0.692185128140408	1.5212991426932412	0.561935777586466	0.6856304736207082	1.6717561653663138	-0.6202600361967664	0.13856749999270487	1.4995132084808245	-0.6214171680112844	-0.24400021105865505	1.8204608632577153	0.8238583377989772	1.1256283776402665	0.16398094857790443	0.4207251073907648	1.49191279339201	-0.23747878544818793	1.2004675203529214	0.5605386525660909	0.5483040353956633	1.0457386212585156	-0.40462899687885534	3.0460980715692463	0.5893344334294973	-1.2964728488496438	0.8697597387726388	0.24825138957675857	1.212318275557809	-0.28097056654274916	0.13809114070546769	-0.6966490757936573	0.05016333303007269	-0.343236057086269	2.4181759093138475	0.5733278278200121	1.9792637130182906	0.9760927545467162	2.1891675296277375	0.846706738003425	-0.5430750418489488
-0.6327309542963574	-0.46077129814444556	1.6936485794894496	-0.09337896499600967	-0.36717165133023505	0.3990366788051189	-0.8189637726936554	0.2827719658539599	-0.9139914907621013	0.5255921186941142	-0.03098850376768305	1.144361214168053	-0.5566385591830325	0.6155013735987139	1.0097774787319962	-1.158570020743006	0.18305445375827264	0.07292567479963724	-0.9464724113381883	-0.7663250726361261	1.3521242314251685	0.9113516512996258	0.3438123197634936	0.27919941725321057	-0.11432240169592478	-0.3332872042832081	-0.5343592332274326	0.07814532496806126	0.021335293224361843	0.4858937837057291	0.6186695428306627	-0.713681005798515	1.8537776513746123	-0.33465404167938995	-0.5640864372403659	0.09223612510135952	0.8817561062256823	0.12684924300853542	-0.0949026737020759	-0.42728928165585545	-1.0611096825069113	-0.20522755742037738	-0.8392139214158039	1.8004345416415792	-0.3477610974299239	0.8659017776077541	0.09495240964552012	1.7491877356506458	1.2447048023905984	-1.4943022532244288
0.14801448546668133	0.0484763107712027	0.29997261047374524	-0.9779423555242198	-0.4037564238956354	-1.6034317295333405	-1.0427783724092907	0.3954907959848998	-2.4057727841781804	-0.24073674140638276	-0.8850393665878624	0.4726252888418535	-0.7921576215830438	-0.21857138292444192	0.2466889417549897	-1.6732838803517884	0.5527607737786402	-1.1248880907360987	-1.0532096726549331	-1.4404079753803725	0.15038846738359288	0.4668448742057105	-0.5105185562465553	0.444301639636145	-0.3108485519274033	-2.154056069090918	-0.5409877527866387	-0.6192482926076032	-1.0453917601794784	0.525119284346243	-0.11366523954256656	-0.6802475087801355	0.1176626783141884	-1.093048962479124	0.7395059150499915	-1.2122443641176477	1.601829014947309	-0.7935616846456628	-0.13697476685677823	-1.4940981542097573	-1.5812153848952137	-0.45787768385059757	-1.1075118326047406	0.08441264020217619	-1.0641434857381349	-0.5344532397214431	-0.8284761586544476	0.3342538565041783	1.1265347505708527	-1.9265618259271986
1.0079451882855697	1.1094340020227773	-0.979098617113658	-0.8173439294969302	-0.10230584341518331	-1.8618222982052974	-0.6420514690508254	0.7281164954584954	-2.6438180450035498	-0.45631804841032464	-1.179544295660978	-0.14870718655776208	0.04494364467004152	-0.8298090394344084	-0.2899684940730633	-1.5469976465739297	0.8746900119712437	-0.9094650485016571	-0.6232481511126098	-1.4600821922372558	-0.7191725844960133	0.1268587887781598	-0.5900599981043435	0.7434113135821432	-0.024833326288296084	-2.2690691216891516	-0.07445815604256605	-0.31647304642683355	-1.5335663892777314	0.4567044858828034	-0.2607344373375132	-0.6956562182829994	-0.8861778082296318	-1.054324577193659	1.5349497798311822	-1.6950271920043518	1.822646009891029	-0.7183737555302967	0.013846579760962846	-1.9238171785794889	-1.6583236745514394	-0.683879108629939	-0.7422206765312188	-0.9084156123069868	-0.48516204715027295	-0.9011919409317257	-0.7216890589871598	-0.6588968436995111	0.8023576215586568	-1.3924739578265295
1.347925590307635	2.0355614763944185	-1.156790600626161	0.20217499247215984	0.21343681444804247	-0.2810575222916701	0.01881137148413526	0.9026243563735121	-1.3972603342361942	0.17400783576977624	-0.8399202470194794	-0.45056079491777484	1.2512662444474736	-0.32211611956246294	-0.41087176864790137	-0.8205274344600143	0.7688403232524282	0.4887355640865904	-0.11792714173981259	-0.6584125144479628	-0.5822395540105111	0.2628638818571721	0.2745218207751667	0.8500383065516356	0.42498447575410114	-0.5331004205855081	0.5536038120099789	0.5719423609575286	-1.069728712760521	0.3061354730522529	0.5232961323675864	-0.9275390650875053	-0.5491279333610471	-0.27861647733802447	1.2162054831986848	-0.8266957784797133	1.2659844357763217	0.34100264155075144	0.460038305704626	-1.2351020493810387	-1.1341894848769531	-0.8994418087940889	-0.10705494713529218	-0.14354268794188801	1.1561288208855591	0.008785751175660677	0.40961353274064694	-0.3888087224916819	0.7804233458949804	-0.4826666795757637
0.9986795029743095	1.930242886634544	-0.4489241445678269	1.1832356889555404	0.21153388975460005	1.6258707095208387	0.25173595665399023	0.6784385775733981	0.2623226635260021	1.2181818749784645	-0.3781006475576694	-0.3010811985586949	2.0019412299001806	0.9230436982873135	-0.15516697203631727	-0.1713313896846478	0.28101655185423163	1.5924801953397056	-0.19839672169925635	0.2009943881481344	0.3873102257826713	0.5488894382478374	1.4298301945541436	0.4691872758887963	0.715555570169621	1.4453560134372627	0.6280032955806626	1.114715549315509	-0.35479598329127904	0.39780725169043124	1.4847297704767994	-0.9457964231071474	0.5937527014340027	0.444321375237853	0.1770470886209272	0.4781608006698372	0.32494339347506224	1.4932641712455246	0.8651912862620015	-0.12331640211059532	-0.5256747558724455	-1.1097980597312367	0.13956289993891585	1.4508943275235628	2.4740529916108183	1.1891108491187339	1.4236463293426127	0.6208577624406354	1.254399523629251	-0.0687098699445023
0.28052389442835407	0.7966273042615217	0.11959194293917448	1.4006659398581955	0.08505069037220239	2.2183181541950465	-0.225421335792395	0.20830213275602205	0.9743188314695245	1.853022811990076	-0.28714936082650366	0.19366981688034893	1.9622186872512	1.5236620165403183	0.26005656499389873	-0.1644471859806471	-0.19961737392149909	1.1956311359971221	-0.8129999410224727	0.30326271710917785	1.4417460400122089	0.4656143178522525	1.9641419034655514	-0.14900210565221117	0.8720845814871683	2.004556903309885	-0.16730747917987676	0.8588377076699527	-0.24701946785872692	0.9200447392971622	1.5614056154085196	-0.28608154344937753	1.4257406338976422	0.4219962067473411	-0.604826228699436	0.9290029238269298	-0.29967767646380267	1.8056139114209186	0.8435555982032958	0.3566062859654982	-0.45177297962977986	-1.1369439794083442	-0.1546286713303283	2.006794882067054	2.313747771057323	1.471984549508047	1.2947815379361087	1.1890579633387333	1.751130324528015	-0.3141932085213912
-0.274648058270434	-0.3547972696860944	-0.0742855501167044	0.9030919944172661	0.3618745673506794	1.2687557345944285	-0.9240660209715307	-0.09480169856911957	0.381149468189102	1.5505930351984343	-0.5380002054501365	0.6815674871785774	1.3002107976441724	0.6129047166385666	0.5928002121566601	-0.6366195720483262	-0.36322815378804035	-0.4041615344712331	-1.1230985345243754	-0.2292010748333444	1.9019076907492931	0.043987759346665094	1.5062737720779615	-0.3385755078418587	1.10812275292638	1.1195212740288405	-1.1757906442880592	0.24457361672937053	-0.7162986884094341	1.5957651044818157	0.6405846429795802	0.805139926576842	1.274115270751732	-0.1534212096373458	-0.4505192603706497	0.3577165307433488	-0.313627794270992	1.1848768906446667	0.41052716005645573	-0.0419269530467057	-0.8933443220296455	-0.6559305309148775	-0.4623319985601482	0.7981996933790765	0.8538721026952615	0.6568261727323851	0.24741768786012963	0.8152542425467332	1.4833893442143067	-0.5747968844352568
-0.31642039156724955	-0.6324931102845881	-0.6263394421395423	0.288158193625172	1.1578572222470598	-0.023070596320359526	-1.0677412132972237	0.06569242478396227	-0.6154788487862687	0.4938457870751023	-0.6758650532853177	0.8118503689946097	0.3996155066906382	-1.1557572160787015	0.7275429185383756	-0.9131392572594093	-0.23401448174688116	-1.7695866351162612	-0.43871516209909683	-0.48190996590544677	1.6027917178708846	-0.16425393107428296	0.5605014168293928	0.24463020734878288	1.4183121396625789	0.17090405733875647	-1.3333757115794385	0.029321434683170357	-0.9146480566861646	1.911523132104719	-0.2769798196571499	1.5114767989455486	0.4251469213941122	-0.43329710647698383	0.4762775747584605	-0.19147688255614312	-0.07465702522886847	0.40117198769707346	-0.007160174632673302	-0.5908940640260182	-1.1836677260012205	0.38330093619191247	-0.21441583773606526	-0.9741928029905382	-0.6862039656787438	-0.4542271461042584	-0.551323019018102	0.10941222545818372	0.2282964604526756	-0.22134044718936088
0.05817403599663556	-0.25737204939668984	-0.710893503640863	0.013737626755876583	1.8712234797120189	-0.44845031214955444	-0.4153078241738495	0.5950511488742598	-0.844926196462667	-0.6295250529205987	-0.33881125504537835	0.586664094199027	-0.33380593567833805	-2.29629803707218	0.7182090512244586	-0.5864600511308123	-0.0354166497271623	-1.8157476923075628	0.9111047354302423	0.12893327314027514	0.8651718095114175	0.14277336982216485	0.041541688717862596	1.119201235749648	1.4860069070717516	0.18479367225948673	-0.4047358262534833	0.43938279540634095	-0.2390677703010077	1.6312736591614219	-0.2637051771951742	1.3889774129908072	-0.2872046539818262	0.06074680089188063	1.3629494862690308	0.12819939873155667	-0.10019551325105064	0.2528890967272721	-0.021071580826166364	-0.5286124557666105	-0.7854873759527053	1.3847314693549926	0.5268810465645956	-1.5417227955631374	-1.2945233416762638	-0.9724473885022965	-0.36337440002779314	-0.05863830109932975	-1.206252719808643	0.6143121532675095
0.3582177729663812	-0.1864450199817345	-0.11895226258369737	0.014699075240201143	1.820088187010469	0.000983674876834485	0.5010755282867215	1.0682794572698324	-0.02645233451339854	-1.2197407119559849	0.37754153427992465	0.40448570482687024	-0.5924398830473766	-2.0641493350807845	0.6898047983129967	0.05131098220726699	0.09074442384783621	-0.7837112740056354	1.8218696228782645	1.137626220161319	0.1407604625624239	0.5533396121841458	0.3958608015508325	1.384741797065151	1.0340684175349124	0.729169863910872	0.604720957560871	1.002284328951733	0.9149786523853197	0.9903784167429999	0.4326927232423262	0.9103246904134262	-0.3289041301650504	0.8425292535177095	1.440562617649704	0.8561897337324351	-0.4475635709305921	0.7605009900024412	0.2969160818292589	0.08611054048893782	0.054437397156959395	1.4236411114302197	1.145231934035683	-0.47813694785946703	-0.9964133029752102	-0.7124245543441916	0.3155087330953512	0.429569764045052	-1.6049982110962837	1.2057282972356818
0.10011537263680342	-0.8507283247078808	0.5047521753278149	-0.04848075130494056	1.0734208942252188	0.40839930650685224	0.9703214480123321	1.0734414293418384	1.0680021688254058	-1.1940526821039465	1.0363604823475152	0.6325701833693046	-0.3759065910433932	-1.1050589787585554	0.6795456879208499	0.39957352314647965	0.17906363746787005	0.240608237351384	1.542529398672472	1.5951390610933207	-0.31482105105022457	0.44695629389592734	1.1395260382509147	0.6824251997325869	0.16571403731909237	0.72752516450242	0.5369262051594234	1.1427371664260764	1.600220290415337	0.39983952197127576	0.7269659896057747	0.8489531374133491	0.0919457972681416	1.0369154387621173	0.6013651909112309	0.8362063201634857	-0.695106599954652	1.204301474531889	0.4955106657666029	0.590449755478812	0.5763828963621226	0.1656951953661306	1.1737904558077998	0.9573012885602854	-0.5322788988156696	-0.13033483683312305	0.44250833569043785	0.9321250461287113	-0.5463583120498758	1.0693486863290707
-0.7135529512905259	-1.5966439217412742	0.44830756472430966	-0.2903323576372361	0.3912869822218646	0.16879458356078492	0.824727794198918	0.5563027085119518	1.490056281946378	-0.9252570978613279	1.25884393592875	1.1200048820004345	-0.11755290822230487	-0.5252136557010986	0.5634256845572561	0.27175706348413287	0.31440684858126366	0.5414727827817329	0.44742976283996133	1.2043611450521328	-0.503743676577027	-0.17138079966860462	1.3006649693334686	-0.3509848477494575	-0.7314313000313645	0.008283407455675015	-0.5090904196513107	0.7670783184551553	1.3995702171965663	0.061462873899391084	0.04331957923930009	1.2372136800458406	0.34585649868134855	0.4247612347297619	-0.5224831885929136	-0.22012825964914418	-0.4844834679294876	0.906356010492782	0.25729570952716174	0.6166244421457024	0.40911332770734554	-1.5817324298067956	0.7841328220034411	1.281935905816156	-0.46010423328697175	0.28974088232996514	-0.26787245565265766	0.8894334742652338	1.099913270314575	0.5059095129447977
-1.491358338824528	-1.5029201709426778	-0.22782137842258798	-0.43715378541311106	0.3023492797873155	-0.3858195802178965	0.4957643301039447	-0.12002531165069222	1.0332460300001354	-0.835132684764179	0.9943401278298211	1.2484757905798816	-0.38795222645307176	-0.5906317173117248	0.15642153272603077	0.09201390700458184	0.5016636982998113	0.3345172575704396	-0.37196647116451764	0.6225678347998754	-0.5298918810529966	-0.6296043100160287	0.3699526871636827	-0.6943309238682659	-1.3673196269486185	-0.4542840936956261	-1.1878872436566503	0.21041542581595765	0.8496048447538368	-0.10424999287771061	-1.0038926311866878	1.2561804247139994	0.05557725923297324	-0.32053665847152557	-1.0756848046260001	-1.2195662481656202	0.079252023460953	-0.09165747332259899	-0.22874026272661038	0.4984859025421309	0.027978386782349412	-2.4676034794300157	0.5227357792529234	0.3073323319468571	-0.7122340361124321	0.44025526147574323	-1.001159866338286	0.40418432071012517	1.9834908541731393	0.2614973997187199
-1.5307028889437775	-0.5096754643136961	-0.759404761459374	-0.1572836909725147	0.4886651843798398	-0.6346468363603324	0.4326868508368549	-0.4657568806943085	0.30314951958956143	-1.0376161215175326	0.4800451810395326	0.5702388160553596	-1.2845906589097722	-0.5872916686925668	-0.5799002897301584	0.35511709746540576	0.6790760747499767	0.23118678861876032	-0.20316268705601148	0.5936954543530013	-0.4558226725740452	-0.4459638276621241	-1.1755412660260611	0.003171757919879278	-1.7175026420110708	0.11199865948387983	-0.4640736238096897	-0.23809421125680288	0.7439958106585554	-0.2667530660773701	-1.40802692045928	0.28892096142991797	-0.5699920077116387	-0.46295470115476356	-0.693637306842402	-0.9292449787819863	0.6152468356267735	-1.1229858379684854	-0.4826009022029806	0.7307406663923198	0.2018297606520283	-1.8631080923683623	0.6585198373958516	-0.8898812058549579	-0.8985394852216234	0.47885147488494606	-0.8359597493483235	-0.06301643996175608	1.5551960014351347	0.7056075888338833
-0.7003952095033713	0.5386196229373326	-0.5168889732239914	0.5008813036522242	0.2801260460864103	-0.5996375282591158	0.6171508092586161	-0.27826255160281677	0.022716152469456942	-1.2909391538458574	0.02619194790719643	-0.6296406512215338	-2.1626578989158007	0.12404640694319718	-1.4096172482075577	1.0087569995210648	0.8005204976741218	0.4396566982635983	0.680667631397679	1.0235565454880091	-0.3227657406704821	0.012293248917688303	-2.2926850714398848	1.0559459508292448	-1.8146772180582724	1.1407167169387322	1.0862484792807685	-0.5867858353556802	1.1907480881478056	-0.5299538697828978	-1.0005907270098175	-1.1363467733798744	-1.0141489294801618	-0.04215164387738737	0.18600341241702487	0.5211311150487664	0.9058917563001152	-1.5895447936765912	-0.31495646090493973	1.253528220431387	1.0667184454291374	-0.44165044582190455	0.913572650636899	-1.2663330419624124	-0.7879818563175202	0.5221203209446418	0.15704188020129747	-0.337864394260841	0.45326399140413737	1.4156427516194559
0.3593944249178267	0.9067064202732517	0.35953566897877337	1.0499294992719064	-0.3914560651271969	-0.8774678498763718	0.6892140444749032	0.17640341394517361	0.3641626707923064	-1.2239924888240417	-0.16744738129603404	-1.514171119991203	-2.157580112634942	1.2328554690528488	-1.9241070677022916	1.4878478230239567	0.8468908188627625	0.6504059739165858	1.436924222395124	1.1389027289294167	-0.24537534226768495	-0.043371567863114774	-2.2958032620389965	1.447629452813587	-1.5472042242414488	1.3252459375109915	1.8364430777638465	-0.949195932403732	1.5324419970502612	-0.9142593814360456	-0.5707350158748815	-1.7485043155525317	-0.9841207502654687	0.28781314616235704	0.7236230956996547	1.7206623069080846	0.9925055717667817	-1.5003493138187347	-0.08844415836637941	1.5012586256551597	1.9207418346404233	0.588515021181912	0.8367361406528986	-0.8064152778855559	-0.41320050713929785	0.5305002923068453	1.0061924148095769	-0.6500355523130505	-0.3407418289124162	1.5944823858190744
0.798852502836534	0.7110626949270116	1.161970517719775	0.972230278454093	-0.8595299879250117	-1.6777332328640016	0.4274022317315109	0.3924519692701149	0.8965344740324414	-0.6326445360147066	-0.08842866926603525	-1.490806801926278	-1.0654602204725319	1.8149855528159942	-1.832264644153489	1.347496033237349	0.7656266727574278	0.5659147318835575	1.5064596623125144	0.4935655986001655	-0.3831711387761192	-0.8149800315370197	-1.3719998707523753	0.8361021190261533	-0.8330866041788089	0.22765217233207435	0.9384470561563147	-1.285773839714083	1.160954854193481	-1.3421407735145772	-0.7822389374732203	-0.9096905195586178	-0.6414074945430446	0.1259095392880937	0.4568814132333782	1.557151696517917	0.89302769889013	-1.3384447841344596	-0.30019251954107595	1.120081465038421	1.987050296877273	0.7228605089645204	0.3280255854687225	-0.2706895071337716	0.11575501470060452	0.39806192672762575	0.9465705964414143	-1.1683273361658928	-0.5372098942335022	0.8830206139632494
0.3653578224200348	0.5286223782964732	1.312222698712854	0.20917130850543686	-0.6241077655587925	-2.3070169667123945	-0.027511432828786077	0.07714218746101474	1.0445034339405628	0.3446403163217944	0.10326407436157495	-0.7847006821189675	0.3650573329906567	1.3827238156442945	-1.2103762429112095	0.7507044733006389	0.46159896945128337	0.28247380954450474	0.994530292769349	-0.44227983829437206	-0.7555474497916713	-1.6126343756827641	-0.2720919106163646	-0.18457522363297468	0.04183080038688025	-1.1385754152540069	-0.7275450409455037	-1.4436330452568964	0.2196250320065132	-1.5885373968042173	-1.3093315789572695	0.6269844862650779	-0.35794732786254163	-0.2441476379443461	-0.2851565194569778	0.40961501208331247	0.46462911448088007	-1.468973376551407	-0.9318272515162178	0.4088371893116577	1.257965167600828	0.4671967289786456	-0.28001965914555643	-0.2695022885371658	0.6884426757928493	0.04935519901794481	0.20731658505938616	-1.666305092453096	-0.6201323323900231	-0.24672999516661973
-0.37325311108023423	0.5273685117322802	0.7828638208206699	-0.7476901733366257	-0.10359612262516017	-1.89438466574612	-0.40154486430884867	-0.5820694121843621	0.5622900671529371	1.2712895577847396	0.18196937597358198	-0.16619560100028036	1.1007296484402078	0.3681583822056784	-0.4785681017804526	0.2678214189557106	-0.09547251663111661	0.07654650972041462	0.35655369789014674	-0.8084928677714214	-1.1119254952492876	-1.6606016779910115	0.3883209044974381	-0.7516211269345865	0.4746727037980416	-1.496072315040626	-1.5925674040662152	-1.3677601262873917	-0.5977049827356822	-1.3627194516101095	-1.2778443143727174	1.4898186174528971	-0.32556556364856365	-0.34337684685260905	-0.7550359492015286	-0.4120650979995665	-0.30472262830848384	-1.738880153424699	-1.350090293828573	-0.056307377610548194	0.4619295842369822	0.46948345100186506	-0.5969852389529084	-0.7735671257013682	1.103867869633439	-0.5166256203927754	-0.36378615190422076	-1.7705127498515467	-1.0392695035050048	-0.8966006297657284
-0.6303138177867335	0.32346134534381377	-0.050579917826898094	-1.2648269753824086	-0.18833810311661367	-0.5169096940940874	-0.5994777143418469	-1.0868494773628121	-0.3172709725704699	1.6699087545393463	0.03585502205777288	-0.13479510386510798	0.7694211805098097	-0.43203782183547285	-0.08815382809342573	0.2587800943605127	-0.7441630479101979	-0.008599148561950013	-0.0791569141521202	-0.3197273466708707	-1.06833047928356	-1.0067478544679014	0.5153358522563862	-0.5507781081954429	0.10488335188652745	-0.7835606564764542	-1.150553615138913	-1.1390194266392988	-0.8250323264593454	-0.5836052786605641	-0.40686199299340714	1.124380206326813	-0.43414176005393434	-0.16702102728440923	-0.5566440186216013	-0.2156742062920924	-0.9931088935814872	-1.6626518019617382	-0.9464267424376017	-0.08559135473837043	0.2403397765541738	0.6558941131897582	-0.5187981657466013	-1.3683325012429164	1.1188572700681765	-1.1628253721639978	-0.2632625284287971	-1.4083409722591085	-1.5854575045192267	-0.5513557673232714
-0.18606942551215858	-0.3041057596468385	-0.7726694650903545	-1.093264153423001	-1.0927811262759666	0.7227610892759603	-0.7125427722432106	-1.0717980208154985	-1.06235348399072	1.3522799129144454	-0.20707889408728988	-0.4484263822377512	-0.09167857314139048	-0.6696516799529509	-0.17130500231224727	0.5566048182629517	-1.1499807961308284	-0.17311198050031215	-0.23433259876556672	0.472931430669019	-0.4363319415083069	-0.3950819105639978	0.3907883239279219	0.029398029317667468	-0.7081881070879887	-0.11916105867402055	-0.3383320874869032	-0.8146894282651502	-0.6286719102556032	0.4195631295557322	0.6132795939019899	0.2776175804691014	-0.4754444553687476	-0.12285473457612708	0.010087989953663244	0.40505188009780896	-0.9940228881273195	-0.9640629637231344	0.17333594515792067	0.021810978166205672	0.5115754554127105	0.46133393595190353	-0.19871929125987653	-1.6779691453459393	0.7308622468232973	-1.5765243713119066	0.26494511071522614	-0.8362885787190724	-1.6670339281049111	0.4677533592548601
0.46939101785327964	-0.9031619981563597	-1.1071138382561623	-0.5207662926166878	-1.9635261907494042	0.8616330792848673	-0.7910988573644852	-0.6008257939757577	-1.190495462950809	0.5796390750387684	-0.26450158512633265	-0.47991725166886806	-0.6611219453629648	-0.5794478545991332	-0.46608245272743815	0.7581680906460716	-1.0199986322584969	-0.4854487823419982	-0.11355816128230024	0.8355595953173828	0.57036153156175	-0.29211215485231234	0.32109763320940243	0.4108565416649925	-1.1214450779518572	-0.36271923653149496	-0.20045105861716192	-0.3691576312529467	-0.4416961943477839	1.089609256331863	0.9491286730067092	0.05079078996768448	-0.37655662788146665	-0.3779191452171549	0.3710849943963804	0.4674715641407057	-0.18145638782871495	0.09691880117690159	1.2447039046360435	-0.007449819019627965	0.7044506821774946	-0.2180140933332506	0.1939087153006669	-1.48026737404428	0.32336610318603776	-1.422553922885839	0.692693292564759	-0.26353195193963286	-1.0528851316153311	1.3091177532386478
0.7337229914804986	-0.8170534293899638	-0.9273515002636247	-0.03696074489339777	-1.7976464255970686	0.12110271912022755	-0.7376318053608182	-0.05615332503400133	-0.6028661337578494	-0.11738964833670022	0.025789393105885648	0.0334005801093532	-0.5865970981680771	-0.4629568375186261	-0.5910892417100546	0.7036632670896837	-0.3665928118159374	-0.6904215093297568	0.26513796635028086	0.5625681797979132	1.461668081078692	-0.3365088706903613	0.4305419280049503	0.3532604347537618	-0.6112873168364844	-1.0989103341883644	-0.5868507078064173	0.14338313655836712	-0.3888670752675827	1.0974330964951484	0.5730915393509043	0.6661369796085581	-0.20796665666832287	-0.5664869284163416	0.33574907072309496	-0.15422607133595453	0.7991612022893272	0.9303009055719118	1.603475945672195	-0.04281258433936701	0.4885045147674313	-0.672824873143213	0.5725475469705088	-0.6797180268808262	0.335788747450986	-0.6639164419476608	0.794059128537185	0.3455109987407517	-0.15547749128248392	1.3459618516893115
0.5207440872720038	-0.055181397101233265	-0.30654819056237104	0.11630037631204435	-0.5889161800472309	-0.41936134338282743	-0.45964595664617314	0.22832426252403903	0.30180643527320905	-0.3543772052464531	0.5028669075816008	0.6758627755660266	-0.12333115032625958	-0.30105024049193574	-0.4064244427016405	0.5664930995512019	0.4226397869535135	-0.5115926942999623	0.7350481963184261	-0.026714016418594035	1.8055949161574507	0.08400472798086552	0.6295634063219768	0.002252014507373334	0.495364550731861	-1.2469703548335216	-0.48700869845881173	0.47789369286453676	-0.2323928907323624	0.5957962827880129	0.164816279238123	1.3158536212645766	-0.03435713024739344	-0.2959430254259383	0.22113054343923924	-0.6478048813266382	1.0798642588409328	1.1266300927377393	1.2992774007894432	0.17887992262551075	0.10544556368771697	-0.16940144506098528	0.8325967183351057	0.5517508957582974	0.7314945442349878	0.2803387081706723	0.656706869326992	1.0038774417674037	0.41002061501862624	0.672615900299916
0.2418615205704677	0.6036055942436729	0.4266735477626809	0.060149724498726305	0.6667968651821558	-0.10674519027826102	-0.05285929224009328	0.2120996920315333	0.8823728390252812	-0.18908957944553226	0.7964137809931714	0.7861625727195302	0.29737347055963076	0.06186111493085344	-0.1034662784915058	0.5181520594591549	0.8306079055225772	-0.06478365130148683	0.9334521162153414	-0.5999763073905865	1.4745039554463144	0.9009170556554977	0.6598990191949714	-0.40273515031529655	1.3445667531689791	-0.44520775986297473	0.5189796717434985	0.39784308562008774	0.1730256274312883	0.001971341317446355	0.18327385083584657	1.1418654927557215	0.1507986069451945	0.2352874080811523	0.3560620655029958	-0.33059692267232926	0.43268801994677747	0.7655949075692409	0.9051058319942127	0.5470418986028032	-0.02198498716143218	1.0826852866311292	0.8081136209206214	1.6444135888454199	0.926748202078235	0.8145675141925423	0.32248730712742696	1.4082422901211935	0.39341933750684216	-0.08401103144989223
0.2511435482186916	0.48008771029827707	0.8493485111425638	0.014670484370761178	1.0673984720029306	0.5979978070081675	0.24428915119880837	0.07381267331956763	0.7565100986957677	-0.012254584426219725	0.6803656889218928	0.14476168314044074	0.4698992090787053	0.54328741628936	0.05579946671344514	0.4589060059138298	0.6169224163523079	0.19129401741993768	0.5631884993693796	-1.0836735057838207	0.6582628733389795	1.325855716327095	0.24951664002197474	-0.7239063106966838	1.3795717414155404	0.5253842185782963	1.5982083352080794	-0.011259577247301202	0.5777370390811241	-0.40558121967724303	0.3466748766281945	0.1600142167939912	0.33678503846642377	0.3881613017517632	0.6355633708572349	0.5168688983620013	-0.513960588139849	0.2608797560808151	0.8140108349020007	0.591761734771547	0.15851118576957698	2.0277950781104916	0.4345758782318433	1.9257671303585702	0.39111781349869235	0.6843843818311023	-0.28351336445518316	1.1547529352071093	-0.0028175654123900524	-0.39417603517103894
0.4526651485536758	-0.21646032651946434	0.7948244198846667	0.023974503446359156	0.6665446628828863	0.8012745352361097	0.27639641347115984	-0.028007492072421127	0.1260197509490509	-0.13115338486063985	0.30122800036524144	-0.79506577193103	0.4300979847930648	0.8290867311412699	0.049724554661368846	0.16890042268767935	0.03197738232616643	-0.03514085501169892	-0.26469500733586704	-1.4463376170082984	-0.2676608114218503	0.8052520409514632	-0.5982141855733041	-0.8748682545711491	0.789294058514254	0.7200660542259667	1.63799382243463	-0.3519777130961101	0.6013586142310493	-0.6086204011367911	0.14012780725752924	-0.8447663050263826	0.4281099072108748	-0.128629180175281	0.6856869199638979	1.0215897864258068	-0.9536675271323917	-0.04342178184541973	0.8681115622492613	0.06580703145414933	0.2975745077905034	1.8648693597620831	-0.08889938185958335	1.2402219833098231	-0.6984277332752487	0.19750437023092718	-1.0303177909612211	0.28676054996373984	-0.4410826484203907	-0.26104208344144614
0.49369022188103	-0.6508127497740686	0.5119790404505883	-0.014925720962651287	0.173765428519637	0.30665402286715415	0.10950295353124866	-0.07763122290505263	-0.421791213809598	-0.4638465292875891	0.020921007050359094	-1.3241484521051747	0.2767310680996663	0.7385245424155196	0.09933810042820158	-0.3448505777764217	-0.3975746627447547	-0.5044704859762164	-1.0397176209893348	-1.4797357175064048	-0.9008943294873751	-0.2273149880939745	-1.430062177700742	-0.7554868378080036	0.17902868085231907	0.12585708956846997	0.6078800688739492	-0.31214049938799826	0.2098622585059244	-0.6433239077517428	-0.39557709253953	-1.1890108058860809	0.33988404108217757	-0.8357925674113562	0.3844293305061192	0.7388908180899266	-0.7030575798450711	-0.10456553743215428	0.6847566733338484	-0.6627949400067259	0.10654462458875796	0.8580166315658748	-0.41965724324289216	0.20405236307329813	-1.5308965851425715	-0.11160385803311819	-1.4468560139919997	-0.5589505579383128	-0.6969372291061215	-0.08622728642907443
0.23137225330264666	-0.34258919610484745	0.3790396204815762	-0.12718280090971634	0.04015870614989728	-0.2104296939398096	-0.06008848793884636	-0.12533062159074587	-0.48173216089030346	-0.6549848432303473	0.033009038479253	-1.093543165556366	0.10270833759693687	0.4336896357344009	0.3600270242126363	-0.7878839574604679	-0.3532471900739823	-0.6866094278801897	-1.2890248786986818	-1.0073713220383373	-0.9879379737590042	-0.7766465258800062	-1.6170161878975247	-0.36055973747745007	-0.0732087965215734	-0.4339858962130874	-0.39865565421387866	0.009933616071520069	-0.2246706970088753	-0.45755744457314945	-0.6625157711234994	-0.9045019541116927	0.1380184677047163	-0.9977816244026348	0.030404934822591687	0.0664797233529366	-0.25395154028528166	-0.0695112749044366	0.18268659497607231	-0.9697323452762158	-0.30511679662937874	-0.05613540516640067	-0.40785344230971476	-0.3295923622128444	-1.4541601678315672	-0.016619191830840513	-1.148591367180819	-0.7214041931085358	-0.6583625899002818	-0.19407138290284737
[truncated: 72 more columns]
