# Supplementary material for: Diagnosis of autism spectrum disorder based on functional brain networks and machine learning
Source: Sci Rep. 2023 May 18;13:8072. doi: 10.1038/s41598-023-34650-6 (PMC10195805; doi:10.1038/s41598-023-34650-6)
Supplement: Supplementary file 1 — Supplementary Information. [file 41598_2023_34650_MOESM1_ESM.zip › matrices-bold-time-series/ASD/ASD145.csv]

-0.6598983061348569	-1.4044683975403005	-1.1552540308748047	-0.5465478576237683	-0.47927344720529463	-1.0623465658358509	-1.2040035803988682	-1.3450008949055394	-1.174409808899807	-0.6470392474724549	-0.692823714809378	-0.4689313853295057	-0.122836424668364	0.06678768005321546	-1.1080711488727526	0.010466323544974659	-1.4216477816180233	-1.2179047087880188	-0.30023946150697034	-0.6435975997426399	-0.7132157467514918	-0.8239428548692618	-1.0575789487776894	-1.4448817419314832	-0.7000891667390007	-1.3028783033271656	-1.0720860028515589	-1.0555635339260152	-0.401912309762182	-0.9878330688319932	-1.0832496824405669	-0.41877277068754704	-1.2577593284889688	-0.7869057632523315	0.012991147108028131	-0.5170357002066108	-1.5255398376732348	-1.6738399271203828	-0.5492063782700941	-0.835153771724795	-1.1306375746981552	0.5552738706307536	-0.981998837162253	-0.8806401282046842	-0.3977484766287411	-0.792171534390403	-1.8368060088896185	-0.40995809942736566	-1.154199434727199	-1.6971614252225196
-0.41712666296852685	-0.5737681649287272	-0.5523776895843462	-1.3751564730110184	0.17898908256676993	-0.9163285673621463	-1.422779265982119	-1.0956580979355433	-1.11210571077495	-0.999325815462025	-1.58270151509902	-0.4785779817113611	0.021423601997143972	0.014623711393718247	-1.5109933445704204	-0.4760904421598087	-2.0053480452673833	-1.8060543788726362	-0.5210472116705857	-0.7718775634300756	-0.9493937657100112	-0.9281769972111027	-0.8420895705587486	-2.2163575295687137	-0.9588314110632605	-1.2537350326407077	-1.434659251171953	-0.7455020085567077	-0.38489970000936125	-1.3438602182641282	-0.8518964307268813	-0.9764087137060214	-1.6890104258245997	-0.5022807673054828	-0.5498254456910036	-0.4862777014923721	-1.19552793817885	-1.8179925564838437	-1.132757466701323	-1.400313441757971	-1.6583195655659946	0.044918639702978005	-1.6356749648521407	-1.395357667821511	-0.3771179325499439	-0.9980649764037973	-2.153057205691081	-0.25317599707647354	-1.613059221582342	-2.0407684380005064
-0.049281088916289836	0.6605187632591857	0.9498655034723422	-1.4771276693709998	0.5084564995912897	-0.13200915725203913	-1.0171520389075417	-0.3564221845769291	-0.05028132086084153	-0.5977369960990652	-1.7057966378168432	0.051399127379809145	0.44051173886451767	0.024456713486405168	-0.9976118570578226	-0.5275760679789216	-1.1624438197313818	-1.5300700266993024	-0.030137440794825703	-0.35702683376262234	-0.4472593499640599	-0.7576508567843399	-0.065534875619686	-1.4580066124063351	-0.6043607488285552	-0.5486381249465333	-0.8559125032636324	-0.05811464253773602	0.47822401173347	-0.8582053646201143	0.2272761357880408	-0.803260415343693	-1.2406985070814496	0.0684208478095895	-0.8216384148544666	-0.09629914701080235	0.021727702804128193	-0.9651082272953477	-0.9237662745238638	-0.8066916085825091	-1.3137349299205097	-0.007322890076845418	-1.1491422212820914	-0.7626727983315691	0.024484886476599296	-0.398896065914988	-0.9944809493149386	0.25429249746583665	-1.2772209605200837	-1.2927782851067593
0.4514099131391251	1.265513142515567	2.2722430559543825	-0.6525374454052689	0.10688681840538458	0.6560007469023184	-0.2595431060513084	0.26124992107563505	1.2317699113353606	0.34176445344271467	-0.6783873803246508	0.5453158040011248	0.81798777666841	0.24213548671720656	0.025463236476659802	0.08743425801454335	0.6336218352788953	-0.695582337569415	0.9100078979578788	0.22835308534897064	0.35952544792578345	-0.33905419248891444	0.5666937207148546	0.3757066607582984	0.20902557159945606	0.27635912121535244	0.34944857269383167	0.42765862825108364	1.7433526534117052	-0.07575009039568731	1.2295325663283376	0.14679243359451483	-0.28705888574566424	0.43941820247384283	-0.5865492912910711	0.36989254140905387	0.9337450657185155	0.1634781736835688	0.1340534041665287	0.721898899003897	-0.2695340598175227	0.36699521191471546	0.35633575547382373	0.5969248188144195	0.5715860936931068	0.6044524652892671	0.7094479962896145	0.7283014262636374	-0.35740722067267744	0.10073171935229967
0.9832006927227598	1.0598671689530628	2.3893719257678256	0.45996118527678737	-0.5782342793187899	0.9137346829258014	0.41268481941607565	0.48841973600632527	1.65862553823402	1.1148683870088751	0.8121093228679533	0.5074154305732064	0.8054405780140239	0.48734910934065057	0.7551387220222547	0.8619645314124293	2.02950220702681	0.09850184531114237	1.452390553125813	0.47487210338443026	0.8200282241347912	0.2604300481179429	0.563663688031586	1.7535020608254852	0.9683908271407959	0.699399848537648	1.34433960831221	0.46580605175530754	2.355094567947246	0.28597972940649824	1.4327170265220013	1.0878923282825013	0.4604596229159886	0.4253444267615902	-0.0367472376632276	0.5858948105039378	0.699232080941285	0.7325917452631866	1.2096208537806057	1.992943917716284	0.7721608683833606	0.5959712479101222	1.6322749563203567	1.5187434370745718	0.8362651282805833	1.2561342313818757	1.4903341049560948	0.8568437562353849	0.5347411938316213	1.174273877621011
1.1320602895445016	0.6658214290275228	1.276576834033939	1.0495258990706418	-0.7261144824126164	0.6635394149936847	0.7294003137321154	0.5531872222496416	0.899329402464964	1.1425515923778158	1.5326017610872944	0.15171217135068793	0.34976889595138616	0.3908481547714919	0.817735349488339	1.0803457359749489	2.1086835577237717	0.533607920682385	1.0747079985851429	0.27671411660272244	0.7564655135741698	0.8757225978448075	0.1809588395482993	1.5885863925458126	1.2807143248151485	0.6629080383960094	1.4999464763108994	0.2901106663778215	1.7004697681758065	0.14361202625415698	1.057105083567394	1.2189355045237578	0.651743631563873	0.21965602227573663	0.49510680260808726	0.5122205429115233	-0.22263737319579974	0.5696292202097509	1.3758833127197871	2.024867174164755	1.212874405582947	0.39858359728967113	1.5210765219390492	1.3003954494551073	0.5567448015346502	1.160421983607142	0.848242303660527	0.6558993801900423	0.9185431027535338	1.2579270616627423
0.5306601377117318	0.5490253980198817	-0.08357758943600635	0.9016730217247436	-0.09073175328602141	0.3043175722455519	0.6908525341657625	0.6966930226538621	-0.32977215326822623	0.44750036560462214	0.8986078835043093	0.11503486911108554	-0.24227383924344467	-0.14243531779158325	0.53390931257482	0.6050365432459969	1.1769962160102663	0.6798646137035699	0.15660724515004956	-0.014492583143657554	0.5337370297635952	1.2529425876185607	0.0800601240578329	0.26558590269781723	1.188145347863317	0.4771522511408214	0.8759349729022701	0.2078171442138183	0.3004178019708174	0.06367274902664205	0.8138470669328616	0.599087903156213	0.5199842183853428	0.07521084825779926	0.8518434647649312	0.35885069030573735	-0.6530334657933998	0.1697784328667833	0.5855146330222213	1.0031180814263003	1.0269907539625227	0.14626175865230387	0.19972764814528696	0.3951552163929073	-0.0928610106341995	0.5784392740077094	-0.2845368062639457	0.36206282944587614	0.7738066457909893	0.49962715972485783
-0.5498663103287167	0.4800550130932856	-0.6365806511500229	0.4310424295338792	0.689716721900029	0.1216202686009573	0.45456525948682924	0.7689038611258152	-1.0198755944329918	-0.43781362517257383	-0.4230265501761996	0.5928639638692982	-0.5526050995057846	-0.6931024185460414	0.3775376937613183	0.0001305715712480365	0.22393186073163088	0.6762477994688035	-0.46228075740306446	-0.04928417272393562	0.5145333785164703	1.2188018750403882	0.52041686327703	-0.9129809969250661	0.9834914322275675	0.38244455684316186	0.02599988099019769	0.21440051878886968	-0.6761439601193854	0.5117080399782852	0.8995647319720066	0.006441411828792694	0.4591682086135194	0.07026392476692496	1.0293501126578926	0.2579300873889342	-0.09851052983084008	0.05955494561334976	-0.3108041207081474	-0.03601572440893759	0.6305022012052416	0.24645101077881976	-1.0110884473141957	-0.17968524117723467	-0.605858216794744	0.03831675113788581	-0.6407197715447933	0.1475859779010598	0.38100560494046176	-0.3840726584024934
-1.2450992378974348	0.03617451699572226	-0.21233700466272296	0.0822372440069254	0.8007471061425425	0.08352240365587817	0.19658352725256337	0.471262470463109	-0.8589304434112834	-0.9810145834076934	-1.1804169460838745	1.009535781618398	-0.40296371652613067	-0.6479812576610132	0.36904954014001073	-0.1422904966204175	-0.18401643506535575	0.5126147264181804	-0.4057604687738262	0.13051645297387568	0.6383571113195574	0.8478425044704185	1.0376473819566738	-1.1222754595151296	0.7755141074227542	0.3256294081338096	-0.5620002438050061	0.09854434234344099	-0.5814509650788787	1.2466761660086607	0.7571755611269315	-0.05987974616474581	0.5162293068167582	0.19158928876971407	0.9558689283931683	0.09774202272479078	0.725506262811534	0.29140986374593936	-0.5620599117948665	-0.360818379686716	0.3742835687195055	0.4397341560342682	-1.1038006404574483	0.005081882274996994	-0.5868304483378911	-0.2338436651710393	-0.011604279062242573	-0.016336303912534534	-0.06328037755816443	-0.8126739428714396
-0.959721468624058	-0.6736356018013894	0.3944932213978084	-0.10412827295291678	0.16193994603970505	0.04421544659517935	0.0418660836168164	-0.09866311959132518	-0.4139144277618965	-1.051627026183205	-0.769238852313664	0.6810629899694577	-0.028127278212447496	0.1984920535801977	0.1610213588019075	0.13614564152029282	-0.2867679440470416	0.17344453332435683	-0.08251862710262836	0.2239084628251677	0.6019906535223319	0.39452716995238524	0.9652710045702123	-0.6602143630729066	0.35366524632197677	0.16034366605329986	-0.7840177072136412	-0.17118918723757115	0.12369758548378752	1.5471077745815507	-0.10326170660775844	0.014902606401065633	0.3809322399626953	0.45817121278882306	0.4982389124112548	-0.25976157200649447	0.835992510160663	0.5371980369154808	-0.3562793843411543	-0.19384865274234597	0.24070347118907248	0.07715668660473117	-0.42903306822264203	0.4133451179664667	-0.15074237645101327	-0.4130070896948747	0.6372800529040653	-0.2608480410024956	-0.5729252606945702	-0.7591625179711416
-0.08524657400080375	-1.0879235655509145	0.24171167753341838	-0.3228258603916051	-0.5007543830182049	-0.03300896621890422	0.022079031760736372	-0.39380343963207187	-0.38495611202332847	-0.8747876306562187	0.27115097978370856	-0.33060316878659574	0.08651288362252035	1.3553391701120154	-0.36224912742495374	0.27999142284753287	-0.5309365300534851	-0.16409848559032322	-0.10111775339939405	0.09656462185523995	0.2992674475176575	0.0305354525964079	0.17134239922275188	-0.2943961865388801	-0.4619700095716585	-0.07015425414930795	-0.787674358175013	-0.3336455199498546	0.4620446094767659	0.9663754162996788	-1.3208233734215127	-0.46972975351164103	-0.1709769870691959	0.8112245805428301	-0.2515278604070928	-0.6881297165939457	0.16213493562075398	0.5174181568329441	-0.4837753493107183	-0.2159791044521622	0.014479125005052319	-0.9014849941564533	-0.12459894113425361	0.30144893139204365	0.13628272265859076	-0.6734853369397493	0.3862292841179571	-0.6527258089478736	-1.1245243905509439	-0.532844402924292
0.39905771663189116	-0.9153676251051553	-0.8481911792391046	-0.6108956138060239	-0.4674039103504756	-0.11784057036764684	0.050123850904734105	-0.020456063537035222	-0.8067906752753048	-0.6888133588080845	0.942600314638338	-1.2281800657813613	-0.3782829774280542	1.9458826708236472	-0.8085968004624324	-0.06578381000754194	-0.9183681544106493	-0.24705490169764016	-0.5569981017577031	-0.07196878390868502	-0.089391624968094	-0.29708975855089936	-0.8119166231170878	-0.29982216531748135	-1.4136087147883936	-0.16489798249468868	-0.7040235655061488	-0.15019570550577288	-0.00409850478293861	-0.23252828303526335	-1.985439898722421	-1.4884191680437302	-0.9282314977585688	0.9725427708225625	-0.8532040601025297	-0.8629420149443491	-0.4751463094312089	0.246587524495119	-1.23191761946201	-0.6631871433963988	-0.3584721729888304	-1.6255977688141754	-0.6525424363667156	-0.37007483273109126	-0.20838364592259412	-0.8593613203432621	-0.5543629461827861	-1.1208256994869912	-1.4223782874080895	-0.3094788915653753
0.07731043369454785	-0.4664610555167569	-2.1129316036307584	-0.7919384361984754	0.23045380269674948	-0.2426787981161898	-0.015494693290857649	0.7271491174774714	-1.060356177622538	-0.5164332493976151	0.8065628525388989	-1.3421405784220157	-1.222533666228931	1.3582078778191102	-0.7102811210775014	-0.632805722366721	-1.1119843170037984	-0.060108467222328196	-1.0222933197566084	-0.08490024256933712	-0.40256075843265265	-0.6974669852346941	-1.3353587503436948	-0.33861418245651237	-1.89154742563759	-0.05029104389810986	-0.5812857155865344	0.27620218871418895	-0.8132799507896445	-1.3565058020914396	-1.6659784403059694	-2.119813012829521	-1.3799120147189639	0.6423795672337228	-0.8727825712781803	-0.6449563617957147	-0.4412791466523011	-0.05848316017004979	-1.8871255909037814	-1.1212702421716851	-0.6722074885214919	-1.2001019388485001	-1.2218381692395421	-0.9512347271107884	-1.0466304630376217	-0.6688711718395334	-1.1274620646182738	-1.4899746272054417	-1.0721777859128963	-0.0008911694989042362
-0.40314138700535557	-0.17431275849681926	-2.5399699269083613	-0.749388640347897	0.9215472127472962	-0.4387127223355911	-0.21684556714980496	1.0986630674526867	-0.622300894647568	-0.2530822908528176	0.24356528235819067	-0.8067967634946693	-1.791286823601037	-0.27608824602406745	-0.11109252017859404	-0.8866926393272567	-0.9935803683044411	0.1053089838905953	-1.1245746070073221	-0.03633858075823815	-0.6986841722740803	-1.0770302305543442	-1.2004949250314232	-0.11270912366617268	-1.5085552926543895	0.08591642228911163	-0.47638679649078164	0.5913253652099768	-1.2330677497300138	-1.872319103929686	-0.8771476934276385	-1.5486061398821875	-1.1785549795639672	-0.08078708163538459	-0.3751714695762844	-0.2910891784431332	0.009222957200625045	-0.17967092219444655	-1.506161719151876	-1.1433230153637786	-0.7084592011345453	0.16429578517636192	-0.7761103822592681	-0.9389012743573808	-1.6352829053107372	-0.11910638515034187	-0.6691377915565003	-1.5790661851466503	-0.03634150188013549	0.45267864885669734
-0.17877941088948565	-0.044199207972710174	-1.7810209543214486	-0.5749591899171681	1.0201245916356656	-0.5747474151771002	-0.4152062434492421	0.652793488398776	0.30494706423818374	0.10861091654673885	-0.15877204186684188	-0.29525965992795655	-1.5010691104968379	-2.1118184694207267	0.4421370699533425	-0.6799160743375315	-0.8162786242391739	-0.03345745643838034	-0.919606741436804	-0.19701930146040153	-1.0709634596140036	-1.1634918596461379	-0.7016178666918768	0.2039250563599739	-0.5533607832661611	0.006792462169588366	-0.45617590098274685	0.5556851816803071	-1.0641517863580972	-1.7011077874360776	-0.4308108043694057	-0.08127137913567643	-0.45987556481258923	-0.6445996494727082	0.0761265411813556	-0.18809890734599147	0.2242799908603916	-0.017001028691133478	-0.06407872627563461	-0.80827900994761	-0.5058544503676571	1.2253838500016025	0.6708518189086636	-0.5583097140432699	-1.264507188521168	0.32155624697474755	0.3664630752122864	-1.3341193341606503	1.1705613638562926	0.8380862296681795
0.6419493109687432	0.1818857465823518	-0.46697198547907365	-0.4011270326020752	0.5071539933924087	-0.4319688504032869	-0.41992298218274005	-0.3241782627032272	0.9576723055391932	0.4210204047512344	-0.2457027235977861	-0.22899184565502692	-0.4045985853682038	-3.1096745678165107	0.48692104453302754	-0.37439864750545043	-0.7718470354866295	-0.42215080036544317	-0.6550267758371621	-0.6224915795415563	-1.3998715819832785	-0.835102574460017	-0.2568078478476827	0.2747111298918722	0.21859076535491143	-0.28083973414774943	-0.48150777420745255	0.2230884283932908	-0.727157181461474	-1.0837094691317783	-0.5241984432151485	1.0561443239744892	0.2637024134752684	-0.596114507238061	0.00012368150860610553	-0.40674479713070477	0.055993200544313476	0.35101700893743826	1.4018468456611046	-0.5334967582754342	-0.3320957958362158	0.994969952041994	1.9597695430346922	-0.4060669541696201	0.043550879493726775	0.16340369176196995	0.9650230718341858	-0.9118419302631229	1.8457325871400723	0.8473574330603533
0.9931583444662826	0.45296590848113427	0.36702788935431707	-0.22403584618874675	-0.2358279996218537	-0.02227012006988129	-0.21290058671916662	-1.178168833988343	0.7715184930213658	0.5501191795452155	-0.27172176600429265	-0.43286028445953034	0.7749950180388158	-2.7254509971049705	0.08774758750524633	-0.3050023597300105	-0.6663424260937962	-0.7321502062056799	-0.36457983650658454	-1.0123568732648822	-1.4566989568869504	-0.34804735677897924	-0.09260956679006747	0.104422166382587	0.29074131561551225	-0.523866798301372	-0.40411822829944527	-0.2262464812172057	-0.6571845101748213	-0.3280377906085763	-0.6790122352505576	0.9549117482752343	0.5109714490987946	-0.1525830711304279	-0.48950950453171993	-0.6214068881657626	-0.06271022070544562	0.649578409239911	1.8438837558210743	-0.48075962992076987	-0.4032420354144312	-0.23672391596746645	2.0386174305864015	-0.6624588767049402	1.4673197603545	-0.5663657497229868	0.6523237057118935	-0.576398618774127	1.675244636693414	0.46056486944153
0.17551354950196524	0.3596837962326511	0.22679212620548636	-0.0008314517483865683	-0.8403802741860132	0.2826948376690715	0.004750151153050978	-1.521500536045607	-0.0626858641474474	0.537088529175148	-0.42959866515140677	-0.5322990037238882	1.253986857164768	-1.3061673551145887	-0.35114568327336954	-0.30152318417895047	-0.2312538791393194	-0.7305962602326168	0.1066003124635722	-1.031045679422106	-1.2271747252895169	-0.12739368503292117	-0.19750086847239673	-0.001716412273254342	-0.14470226358253022	-0.5130188589716098	-0.17230661274500633	-0.6813477942089798	-0.7979962997292182	0.309108641956401	-0.4911291946797974	-0.08388815083469071	0.1888219311864556	-0.011167368853805277	-0.8546963990342304	-0.5005946765045787	0.11367438295731012	0.548064039093885	1.2320736268141481	-0.3821947449410814	-0.6655545792434019	-1.291846355735035	1.0557031318666739	-0.8764037497434312	2.0639344015958425	-1.2959136942756329	-0.11817829436973312	-0.42603272154367144	0.9144553828375629	0.015787229835499225
-1.1057232518621956	-0.2404437840203625	-0.41925541851267306	0.16266334440047064	-1.0950956669699317	0.09651789754259217	0.024713102255535482	-1.4109299717861234	-0.7952339263982025	0.5271453889975987	-0.6112952720202766	-0.45806260689642375	0.8809856993464132	0.15033755600501514	-0.5838489547632326	0.08367637450418045	0.349355124252875	-0.5107602140328277	0.7094532784485321	-0.698548631718784	-0.9634278864060851	-0.31891835577952105	-0.40879823295666434	0.07796922223495362	-0.455598744572436	-0.3117149744173954	0.011267700614243077	-1.038596659298255	-0.7585958949022802	0.649396151654333	-0.1442055073330519	-0.9547068207342806	-0.3730626305077227	-0.5015040074564563	-0.782343347560734	-0.09736625327172463	0.1806271742259731	-0.03352006564954724	0.41666023937951374	0.011097427066908045	-0.8557061387017445	-1.3790504144624485	0.07828269365886396	-0.5673917462603031	1.5610714499656466	-1.4511365125838829	-0.5977620804884969	-0.24031562635271148	0.025168929795776677	-0.15788542242845013
-1.3740851617072467	-0.8436438395989497	-0.6696084254335901	0.08538660301927264	-0.866246794664406	-0.5146816693048628	-0.148123283980574	-1.03102638675304	-0.8352435815393249	0.5355417651427777	-0.6212202653886519	-0.42241078388916053	0.2044675310491501	0.7724220456647823	-0.7027970256657214	0.900831489941654	0.49104404293651505	-0.33947872812787133	1.0340429602101326	-0.3569734435026001	-0.8499339598744852	-0.6271000538927124	-0.5030050108929965	0.08708465060006323	-0.28585322397350255	-0.1663439701863542	-0.13422146825139988	-1.0647396296452563	-0.35994689816915515	0.6359931704333002	-0.06341177486650175	-0.9236872375075195	-0.7173435952543958	-1.0952498701113282	-0.5277918712470748	0.22029509986676335	-0.37463526712746004	-0.7488385595997303	0.09951069039605778	0.5014563359270499	-0.7493366455993481	-0.7712656449187804	-0.12035209144835649	0.1297078439444568	0.49745807915441115	-0.9901184799544134	-0.5507403664495412	0.27802926792348803	-0.7474554511267727	-0.09148509424141817
-0.08345030022269719	-0.8493861023842306	-0.1526815284832514	-0.21191236266767086	-0.1712287678020075	-1.0533890874959946	-0.3404344592410016	-0.4616973301771994	-0.2666385236726061	0.35091747507568044	-0.43139738404865	-0.5260972973867816	-0.16045630912153275	0.5160942344045294	-0.8747111901292981	1.5481973176685027	-0.11511441842347002	-0.34650388975754504	0.6840433858768736	-0.24704905659172197	-0.7515480659361858	-0.6456717773231028	-0.3333914566934494	-0.2214480169650977	0.06250702382617504	-0.23625508514172885	-0.592533200799019	-0.5554061764492808	0.1142530706992714	0.3440531408577813	-0.2794165929509834	-0.26697961058887615	-0.6370579298813054	-0.9705241229950649	-0.5592038229557679	0.18901691103381424	-1.3462790889876184	-1.0840797137577431	0.17657931867162438	0.636967734184233	-0.34490509214689136	-0.26698519727603837	0.23008657990049786	0.5790317713360268	-0.38826899604464277	-0.368028503832148	-0.35519056317430875	1.049552738350123	-1.366619997949287	-0.06184823738416942
1.5919618894131848	-0.39783444412392527	0.5831687231669638	-0.4473029030748257	0.59987847516925	-1.1437665928734282	-0.4477540865125976	0.1593841795113959	0.315288273557705	-0.24872929965027699	-0.12221322777316687	-0.6080452174507707	-0.17422759814703834	0.12998624615409338	-1.0681586392410762	1.3362396014644755	-1.0310543514143757	-0.4166432209986609	-0.23748737799170003	-0.21409011783083623	-0.4306079859417911	-0.29765574091436126	3.678862516573598e-05	-0.6674948827831315	0.000755737235078383	-0.4686537362655618	-0.9490232703634748	0.27797903469623353	0.23084747440369727	-0.10483177082650107	-0.40679510090721754	0.21165739397072245	-0.31256269802448944	-0.03824981728663832	-0.9730923729752152	-0.09315748340720689	-1.8577410907012017	-0.8779510260553584	0.1209208148927555	0.28503033729786686	0.1619058561620888	-0.263434119937248	0.3729119839575306	0.37375154487817686	-0.8417962371355876	-0.012923697129278032	-0.43866380455497317	1.5229535712139506	-1.68982721990132	-0.1621770813141397
1.891849651150443	-0.2963259479507216	0.6938198630257187	-0.38501527311875605	0.7765120180327083	-0.949173175954436	-0.5319607019534462	0.46275465975857677	0.4337631195367458	-1.159558456640996	0.29481877961453007	-0.511243557062343	-0.31269286002457936	0.36300119577930284	-1.108504153535018	0.2677562431092115	-1.4368831202708574	-0.3465563605090594	-1.1250443385914632	0.09699098423942175	0.05411111673295782	0.12015628724868634	0.1652567592201812	-0.7976667057492418	-0.6274578423870554	-0.7212175417804839	-0.7806723906019181	0.7431209540854159	-0.11170578151141644	-0.611274770198878	-0.2254109073051366	0.10732587191025601	-0.07956830431653639	0.8279747575349721	-1.3932463265174782	-0.3388376601428921	-1.3125513050727105	-0.5175901727287856	-0.24316808627767006	-0.16320666273550405	0.5467141305066853	-0.5171974632211015	-0.04995589593694647	-0.19787039063036632	-1.1338349011520015	0.07991296544117305	-0.7799044071866822	1.207936510965349	-1.4039440753075059	-0.13315202843521573
0.3254644221630986	-0.9647517201076725	0.01022842195820864	-0.10813389176349196	0.0008877532837831555	-0.9059587350997778	-0.6464554733288855	0.11858513452017427	0.17155730918253992	-1.8852440177766736	0.7997998543715877	-0.32093799838227277	-0.889425649747693	1.1780694430198297	-0.8915217062493915	-0.8813082958154148	-0.9391755960225165	-0.038005378925930464	-1.3745612143316503	0.7870336459042012	0.3579922858129689	0.29812590440276276	-0.08060889067378121	-0.4196136370211284	-1.276808075205723	-0.9258960284411324	-0.14707895838545026	0.23786060362308772	-0.5688977562330728	-1.0174958558838794	-0.003490104178116225	-0.24389281895673534	-0.056413333488795195	0.7216248230836271	-1.4184553665530268	-0.3995451410893416	-0.08865629535013869	-0.5075833276426864	-0.5910308202471208	-0.23830043246594432	0.7034751007088581	-0.6301710815336358	-0.7127541562117373	-0.4928701696458995	-1.5006332597453247	0.2050794439559069	-0.9654887035733126	0.3150405755969904	-0.41402022992637183	0.28832880771071656
-1.8001237653449582	-1.7252971705550584	-0.7412345057558951	0.14419682655551047	-1.2465938868944226	-1.0977048349294452	-0.6610018073773036	-0.6781051345357407	-0.006200644575619048	-1.8972557083141182	1.129929776261789	-0.2170707654718045	-1.561304804511024	1.7914459007366816	-0.43446727641765703	-1.3119677289722376	0.09577136850557473	0.4480965105233578	-0.8534962693324645	1.5134185122937238	0.3064865684424747	0.21540151082117764	-0.5574836096215157	0.19132198637993558	-1.2062252919704106	-1.0813113897941422	0.4091670311018242	-1.0341762847404294	-0.6830537639488306	-1.016589346113582	-0.08863009400220975	-0.24983406210543196	-0.03205108942390128	-0.2669166045690691	-1.0209188744562383	-0.33831141036711243	0.8665155815082644	-0.8597741490372452	-0.6484671336654106	0.05946844449191452	0.6676961999510671	-0.47725580498151754	-1.1097854863734007	-0.245895790213006	-1.7221655821393795	0.4795724704321706	-0.6136507731709704	-0.31824491590543413	0.8036577721705245	0.9243991457600352
-2.7242923991128185	-1.4753335617062502	-0.7459751926674286	0.35697007743518755	-1.9246244544534115	-1.0953369032317717	-0.3905434716081731	-1.2022593354895603	0.1775509413949442	-1.1187318624228137	0.8659732664142268	-0.18740881106535762	-1.6145877158103636	1.511367909544528	0.2153474791685846	-0.9532647091084111	0.986354203394847	0.9375101588418784	0.09509047221659811	1.7737793825186252	0.16330417527350538	0.05636989343587781	-0.7693648803127356	0.6553205972069832	-0.2521041301140595	-1.1255944171661512	0.42084235556038163	-2.0614418235238947	-0.2860401725333812	-0.3406557100835138	-0.3481453351246963	0.2694087665632379	0.2432531082862758	-1.1456720017530915	-0.4501114530535177	-0.22320672875095338	1.0153960609363117	-1.0386245129671874	-0.5908475225929116	0.28628496299415107	0.5359072452464121	-0.14253215054471446	-1.0895994922056518	0.1542687515551906	-1.3827751987034764	0.6418797104639831	0.29826865811736925	-0.09276607848053187	1.4651406794607345	1.2084432907126967
-1.9330902477782126	-0.029270986795460023	-0.017514406500078173	0.7568137381465396	-1.4030716477415544	-0.5098867755528012	0.10119627088643339	-0.8597566400459816	0.4875478831239649	-0.03555209613169828	-0.05822392307117386	-0.05194242553397123	-0.7289108380778224	0.4799382693898756	0.9639793542227884	-0.3904283926269498	1.356779286711541	1.207211238696658	0.9951929743318477	1.3571445292614257	0.28203668121747966	-0.057084088329110716	-0.4392215140079792	0.8923289136459619	0.9436004921792319	-0.9084476467958229	0.01572285475145333	-1.9156933182413503	0.3981627635880952	0.8285267606264912	-0.27372902338882205	0.9246816423747402	0.6936098315180386	-1.1216071487321504	0.11747832359506166	0.01889130085321234	0.6283805271070494	-0.5735278383045445	-0.7272688298570569	0.11864986371142981	0.3779665140209044	0.2855449588687371	-0.8384325848440596	0.14088343781274973	-0.4889491620055449	0.3754087845865699	1.41055234488055	0.6331869682301405	1.2118838558485585	0.745822118824639
-0.43383323562016196	1.5467469106282048	0.6512867771679297	1.3720239118401647	-0.1214656691934184	0.4432513168914616	0.4673326319760937	0.18160459601141724	0.46873983624852283	0.7277162360695099	-1.020854338400262	0.2401694602907838	0.6358647401032846	-0.47553838299544554	1.55032227570208	-0.11268693242724744	1.278232359615361	1.0962318221900482	1.5280603823061252	0.5245481240623657	0.5832674061990086	-0.12489662718007036	0.1320231741699559	1.0397972358634293	1.510778540611189	-0.3426359979198234	-0.19953700129446	-0.6747276711467695	0.9713689758612805	1.7562646524683727	0.3557680519971879	1.1679198158352864	0.937969766411086	-0.3927912853185306	0.6760396105828635	0.4783075656933273	0.27706250325337733	0.36922099871190406	-0.944658269761575	-0.2329552118094295	0.22518250003447765	0.6679284609730154	-0.5376037766841506	-0.35475033796149474	0.3746574537335746	-0.22141727094743224	2.177176731622691	0.8893719248456127	0.4967099319921951	-0.23540949473876585
0.4877829542182299	2.09841257620495	0.6429024641603943	1.7543254107516932	0.8418370460999267	1.128545836024015	0.4562654516503838	1.1506245446296053	0.033234393675016086	0.9700847486980932	-1.1447243130234324	0.5139540415128424	1.6560451780476428	-0.6852724603589321	1.6221720135487367	0.0023427609697910853	0.9901144536234473	0.66876578129288	1.5972630323280697	-0.20823734962281748	0.6231838854812876	-0.10280286227448268	0.37791235619447977	1.0920860512929302	1.16367897662693	0.43395537646508464	0.21363527968508753	0.6371304014909462	1.1578024125005542	1.7295729668663664	1.1517828533930226	0.7947121236074345	0.716145344090725	0.24005237127670204	1.1853688843049752	1.059824089098766	0.19688340236771545	1.1392011441029253	-0.7402258938827272	-0.2518636976291139	0.1272342306075482	0.7328106659787941	-0.22080069420596052	-0.775388240038231	0.6375307990360028	-0.5950957596019362	2.1611489325765265	0.21273854353279775	0.10288522515515726	-1.0629151042856595
0.5263923071007082	1.6421895526078916	0.22324946154806052	1.3771529749833873	0.8548932604344471	1.2227421115664248	0.26148305379071235	1.4579464922710537	-0.350302831312651	1.0318520539775407	-0.20093555171407457	0.6482684019774935	1.894846718326068	-0.23041376341066777	1.0858009735675178	0.38061454808540046	0.6988081785399	0.25950023718058157	1.2919363172563152	-0.46171538908445714	0.24777857245561233	0.13662351147027504	0.14392619342139074	0.8636037668031437	0.4357110486919795	1.0951217531466944	1.049482813171041	1.0774998547019723	0.959562695818978	0.8499490637442669	1.5798416507016486	0.0974736120814034	0.22099735151072056	0.33670418005046443	1.4761738697738693	1.5032414792530655	0.25553157675483346	1.28996068406268	0.12989402172140974	0.2902965130091242	0.17834126572197928	0.33805400727728585	0.09534814676110663	-0.49352665137969237	0.41342005782501107	-0.2353984255010577	1.3289349004237778	-0.7533863094892771	0.27968833690430794	-1.235134002913526
0.3544566235190482	1.166426079504053	0.14999010944463753	0.32557614030679527	0.27754409288783893	1.0557398921308494	0.33548390197532624	1.1936033733042222	-0.1473966184059521	1.3277717306494536	1.0206832208032603	0.800347994631912	1.5900903967334312	0.30699991248093506	0.31822367148942576	1.0497776610449496	0.606317210822828	0.22822608982063064	0.8451083657501909	-0.25289902699886097	-0.0515271269568958	0.5679749684215376	-0.09242668773843267	0.35991657719098136	0.11681359451602828	1.3594209502473698	1.6580290559935549	0.6903338871065946	0.6101289977845719	0.08583056816636629	1.5748408038753883	-0.3927385665261457	-0.09200659720898106	0.13312935352928007	1.469042034732507	1.6171136421447638	0.32793393835152074	0.9752318594166246	1.2218637800425163	1.0509413970162922	0.4276164712261171	-0.16105793205349253	0.3437412912147117	0.5231886220941988	0.3907035763133251	0.7862300075214022	0.1441203215091048	-0.9541637343808331	0.48841297974966946	-0.8117519709072631
0.6216754801600153	1.2670773339891177	0.6868531966488161	-0.6140574209510359	-0.08767074388109346	1.108171251147321	0.8095025963348049	0.8188582591529681	0.5800286101849362	1.8000539338232082	1.40994746185727	1.1628057603497748	1.250359748763567	0.5387241775943449	-0.13895530975908044	1.4467903065204128	0.8646254024042676	0.576850108197643	0.5137429189056478	0.04088713238747207	0.31972992695914637	0.8575609317997344	0.22014127631951436	-0.029677769473758588	0.48071575609152123	1.2067467850379707	1.5829099379245652	0.322607840863716	0.38025265485406723	0.303867840327761	1.4726772430285935	-0.3236811927021853	-0.007040038196630344	-0.03818624502186912	1.3612468843045402	1.4297328688018616	0.4248879459995835	0.6281561999340987	1.791410694108889	1.4346677500736604	0.738590542796139	-0.09445739345266528	0.5266527859554758	1.597579504270731	0.9881439152693963	1.8045867208672173	-0.7277294734832427	-0.14958092103953918	0.08987735890917488	-0.22248243458379227
1.2096124229327716	1.3976850502310396	1.2674436166746914	-0.6959110422060124	0.08411679764543402	1.3305539546392917	1.2384117858578245	0.559899780827022	1.1260579306300058	1.9288340245861648	0.6330012797234299	1.5439447520665008	1.0892554040591806	0.5699660397777347	-0.12498529694529131	1.0101031663486948	1.3361545306642568	0.8639208652178073	0.36846787100601947	-0.004083990183249308	1.2217058898014486	0.6655851470979509	1.0163746403308718	0.08298941347753755	1.0782892014525778	0.8839860787010851	0.9622379988706232	0.6103466367758458	0.35496531723230446	1.2512549604080596	1.4016305123578128	0.2273194274155945	0.26612322066115685	-0.2694689039939296	1.4069574001038363	1.0906606431372938	0.4797567393126737	0.4093853975610207	1.557647220547399	1.137323687196454	0.7970253236843527	0.7549425088642837	0.7481677171257695	1.8919652301486105	1.767758189992757	2.1039530351457043	-0.9470184193716683	0.7867644373190883	-0.8014415157653141	0.20026067288516722
1.4785455648810197	0.7070346926782348	1.225896527327667	0.03226969893023899	0.43501446276724764	1.2173182054527827	1.0813331648819686	0.3161773013855684	0.8613448233604121	1.3460668183733857	-0.5493737056277008	1.4449714817155606	0.9177412854991733	0.6488049113812604	0.04463433457869006	-0.1273973554615455	1.5428978351634501	0.6235259158887314	0.21024373411168143	-0.4646002229826964	1.7830426522523102	0.15901918315260588	1.64729479932534	0.5625769430118487	1.266616239731715	0.7080536372440287	0.3359716812686054	1.3036138499747105	0.3498301987499222	1.7316207987957637	1.0655730410081652	0.8553006750580827	0.46093604387634035	-0.7699347798491019	1.5201447829785883	0.6996381361338883	0.3008422228043572	0.14813162198812796	0.9284222017300826	0.3642222053279254	0.37281188155929046	1.7029465231984229	0.9973370398933088	1.1277208096573899	1.8806078443788894	1.4957379439973937	-0.7506311229348848	0.8825692569929852	-1.3088772484835502	0.43173063713657167
1.060957745826779	-0.6394729057677672	0.6524847062813811	0.8449899852809353	0.5646027323800147	0.5812368252941477	0.4105052530089922	0.1020009589652786	-0.023260270856674328	0.3831803051930504	-1.0716524559978367	0.7021398037551339	0.51915915447036	0.7264565655816932	0.09442087741862644	-1.1657679644825882	1.1045099861676007	-0.09513645336951458	-0.19404000482064376	-0.9265364405112014	1.396647942320497	0.030512788185113073	1.6217848724651143	0.828154588304621	0.8886862569254419	0.8417839772148021	0.14088439635383415	1.659924102077872	0.08723072500883863	0.9372191493427546	0.2974550084626067	1.1892716544405493	0.6702532073263014	-1.2286563700158568	1.298047466838927	0.3077843003212759	-0.10048133409384753	-0.2175377269550088	0.46258883920507404	-0.408654818619397	-0.36221342099435316	1.779861787446673	0.9987062691633146	-0.14744098465509528	1.0981097298358782	0.41616996272410056	-0.6050347681646843	0.19353127132482892	-0.698407368017031	0.5767069485367117
0.2809713113086723	-1.4226729424180993	0.2748873882366694	1.1431298296928833	0.6041607333975118	-0.005659724353224751	-0.04471414687783299	0.25746463510822193	-0.6193224336021301	-0.13314607340681728	-0.5779243621407403	-0.1034932435146236	-0.0014640035057081678	0.5192637386835552	0.218718528036034	-1.3747369415827833	0.25207494644224254	-0.6928579841511622	-0.7457810639570113	-0.8152298568440893	0.5276565733108329	0.7853886878689081	1.1599929062477403	0.5217255542265249	0.3972174598736675	1.2100766351355563	0.40874108224670946	1.380309491988652	-0.46493675754445407	-0.542039573700793	-0.4122670590527185	1.1769461078519174	1.1933116265326342	-0.9103031290206017	0.5642126508271953	0.042011161659059236	-0.3108710327073678	-0.38568194605452205	0.28213603469051063	-0.8024375817382907	-0.8404448990876381	0.8476303490170677	0.4921608528893093	-0.9713070007467517	0.19715664239111277	-0.47156825938356156	-0.6164011445030014	-0.3058963783811602	0.7793904546716242	0.6343142965196162
-0.1663761052400657	-0.7616536966552293	0.5226249868585925	0.9470720528793473	0.9807633045358644	0.21565690392500078	0.31699342145202514	0.99587420025123	-0.23441971765537717	0.2714313861008997	0.3830239655031806	-0.14450622507629698	-0.29627094190482484	-0.058704908554836434	0.7562117245175685	-0.7325861920126516	-0.3124519908895686	-0.6135220647840725	-0.9709270221522213	-0.0008289134337694251	0.24583040336020676	2.0225139608041083	0.8902027966660839	-0.06769370594633567	0.32824605275364166	1.5883831033100106	0.8560887537418314	0.964451313762279	-0.9207182478362904	-1.291536768232646	-0.31982328207414534	1.010806377377338	1.9536414385721708	0.4387915895022975	-0.24381683660570017	0.08398051357168869	0.09033604379094642	-0.03575403617224737	0.1282619420198791	-0.6938983328646373	-0.5619430012435099	-0.1493465711769385	-0.29970842760614724	-0.7268133068696088	0.1465731335436705	-0.7571899876592775	-0.410813715981838	0.08657616900334275	2.03175014311208	0.5114308514023642
0.13581901268068788	0.7591201790453841	0.9848799184206781	0.5674460165989362	1.7274527864363074	1.2309536520791171	1.2220505507073365	1.8694149963936273	0.815016565797517	1.114852017947582	1.0245577762743547	0.6948383960187349	-0.1539220462155988	-0.714754395906206	1.4759633031596102	0.17816579031011906	-0.21299123000057948	0.04220763413614893	-0.46224553538238844	0.9195625315096333	0.9439126246107774	2.6526146291467527	1.0835592854140712	-0.3962385355274205	0.7106143288875711	1.7686909307450978	1.1479823238307896	1.088494332681556	-0.7364853858948145	-0.6703499077141297	0.5779011584831124	0.8022754671530403	2.300497029715707	2.0237603137940483	-0.45749866570313025	0.4327570869045786	0.940165132370285	0.6710102713037918	-0.1341696575961858	-0.15560646636974595	0.36514268949000095	-0.24349923225568598	-0.692355332261471	0.36419487020070446	0.9669049369005287	-0.46935635742364334	0.31755308668789645	0.982241330179684	2.1044867625355628	0.20377664562823192
0.9692972349723293	1.6344492585110288	0.9517117569476348	0.058644953950049455	2.2856374583483543	2.115670878750598	1.7287853627870367	2.008167850302228	1.4478007693254018	1.3351523452779686	1.0020379342061696	1.563572958749323	0.26012604565438496	-1.1050919569609534	1.533262954566548	0.7952864337693855	0.0873018867148632	0.5745675895160341	0.609436764826326	1.0882404100255383	1.7952267164512241	1.9976890791171302	1.3723034887464063	-0.3711295782186139	1.0359024254620885	1.6763230954942336	1.0772282494382144	1.76699184735268	0.2418769788104914	0.4197820081114688	1.2766053935299118	0.42969867036577136	1.6300228989867411	2.6610938772024	0.019510657549402195	0.7458264651773334	1.5404972634321359	1.1519552045991606	-0.3098122611555175	0.6194231890070279	1.1971161693088583	0.3923613682408091	-0.23405995513189903	1.4212710014340544	1.6084096349892025	0.05967537305721567	1.246026250882896	1.4063319467889288	0.9963942643825346	-0.13843223482024092
1.6699938781357941	1.028658862236152	0.3151556309319233	-0.7163731813278903	2.0889664696999684	1.9844560718644728	1.221898102283621	1.0375760397231106	0.9027573077640937	0.3649426055631764	0.47332114841662076	1.5161119097154987	0.5434973387432014	-1.227069570011014	0.41292635720560894	0.9850012964228255	-0.19004715644318015	0.38828636383145415	1.500739341988408	0.264612448141918	1.6781145598285099	0.5864688506958188	1.2533695378305563	-0.418071874103589	0.7998521486486966	1.3717600383072832	0.6262236640582849	2.2872244044267234	1.47134961966908	0.5647436674548465	0.7929646076596931	-0.20965605341886429	0.19106922110638824	2.0180283259485066	0.4938833916663199	0.5598248518484263	1.42487689887531	1.0238984908746165	-0.22059214338205504	1.3200300455123208	1.1882353894532292	0.6356374495942664	0.6656192115193199	1.621992516949308	1.0730061764465402	0.4451052090892497	1.6134605928277714	0.9406496653522589	-0.4423200607489443	-0.34299973916496074
1.6594376923312155	-0.4319242927631888	-0.34148461037033817	-1.5425222405378431	1.2003433485318862	0.9494525796230447	0.08155487015045106	-0.39693446061148163	-0.4583837768948046	-1.196384083278772	-0.2354500211544954	0.5533104660459347	0.41056865975057794	-1.3426300351136704	-1.2009220427710863	0.8902605811359727	-1.1004270237399374	-0.3983309698213726	1.4949679573916947	-0.7993433427691383	0.49705904253149	-0.34992599075088426	0.6948085937913744	-0.797683804652403	0.03255155553154018	0.9665638749903562	-0.012878231378023379	1.9758395754932432	2.047185583737378	-0.49306459350721166	-0.6186644382565731	-0.8644127926207008	-0.9614623526024996	0.954856564266757	0.24178636748618407	-0.24247967998697748	0.9056495232349459	0.5229580948055642	-0.05207240786411691	1.5673380890271784	0.3203211288778479	-0.19686293455095447	1.0330531828607235	0.8609545807681981	-0.44400427337318404	0.45634068860028293	1.042913606238091	0.1084283167884186	-1.2992526520182832	-0.3577081063781859
0.8972667519878454	-1.4625926746879663	-0.5339070835634385	-1.7462952081574779	0.21382424235823927	-0.038925234857616876	-0.7360507111620667	-1.2248539346553153	-1.4768792505510606	-2.07937955813554	-0.8110753997236068	-0.40370354542292325	-0.07922750243688943	-1.5352932802109949	-1.862398161880114	0.5917975059250499	-1.7269526903937404	-1.072943352012233	0.5327938392157128	-1.011184508280363	-0.6937408834907338	-0.2187161634542052	0.09960319497981335	-1.1078608055698524	-0.7244081907446962	0.5391605797492142	-0.4904071194361504	0.9018522669177544	1.473344339360976	-1.5281400142974007	-1.5981269951167687	-1.0306769561634168	-0.9844217738011303	0.5245417864802531	-0.5907609435488461	-1.2122230206386597	0.6417809955043218	0.18706080310709283	-0.13740431642718529	1.1232747752566514	-0.629766770448804	-1.4386197179594589	0.38121583575930973	-0.20575130085590024	-1.6859654021754993	0.1397391041876991	0.04530422528365098	-0.3508553249192489	-1.2559087579100094	-0.23641390177044436
-0.09549708229263396	-1.4322422957351657	-0.44277408731649864	-0.895981855858503	-0.4242064387479895	-0.26480198172172636	-0.7134884219181029	-1.0532032211739397	-1.3145669601942938	-1.5685260054314532	-0.9258443162289001	-0.5838828392814657	-0.5948799068286926	-1.5119079766627157	-0.8506759073823833	0.07911125492215801	-1.173446024935057	-1.023445537023275	-0.7397795571891583	-0.04763854679685629	-0.9116799728723141	0.2751060067511094	-0.2359024159915175	-0.7270446818774727	-0.9433480407756384	0.11391199472977014	-0.5070436280939998	-0.2579307849342951	0.15393952557850504	-1.270917358982741	-1.160181396625434	-0.4963667632302774	-0.1417216430158331	0.8227833738354854	-1.0628204725005683	-1.6624021354433427	0.7406796895246525	0.20523443215762394	-0.43214818216096057	0.13402797126639687	-0.8139357007052503	-1.7869694834004055	-0.6580222260675956	-0.7534294896406954	-1.611695080237973	-0.1856725040424125	-0.45589085850656635	-0.29253128277709695	-0.6049177891362912	-0.037289534979216304
-0.6847881263695949	-0.7060611074532052	-0.4991141735151648	0.5092631056477155	-0.8146871159504311	0.039061818075537276	-0.22574474526303273	-0.5045002800281866	-0.22451925382324936	-0.21113753084414574	-0.37233716127260136	-0.19413926763612396	-0.8164298788952129	-0.9568492479677889	0.9533156791548069	-0.5179037691387104	0.2999366815078195	-0.2847123248724763	-1.538753242529732	1.2507987277067838	-0.32789509678185985	-0.030715410216074136	-0.4072035912985005	0.2985582421594091	-0.5923829246895058	-0.30597132762685514	-0.08346494954567805	-0.9666855382059657	-0.9257600219452599	0.07573132074264695	0.16232594421863125	0.3053464241892711	0.4880834551753805	1.04262316053526	-0.4862646589247428	-1.2761519119945817	0.5961364273208726	0.25785658798214983	-0.4427197799809299	-0.8696853688241394	-0.12605012497900245	-0.8012493280740492	-0.9449995460016118	-0.4782465059385045	-0.4200192701654526	-0.13250202072172837	-0.0983566911893513	-0.08716946790000174	0.17290842809969503	0.20799792133653872
-0.682195697275581	0.07584797063145585	-0.6327434482178584	1.3501476551013096	-1.2815861751137179	0.11566999677753656	0.015805132506216037	-0.41424809578262545	0.7517911990697296	0.7251147955642061	0.5980658758534925	-0.041282363339815616	-0.6896945206207358	-0.014313990164078791	1.9099487850034458	-0.9004136057753892	1.3941928675534632	0.5531090941453708	-1.5801892298885911	1.689204944912653	0.0598766950694872	-1.338783562634303	-0.6045822229707302	1.1029338963151964	-0.12096992191735177	-0.7066833517633941	0.38452831245416763	-1.2955427526979393	-1.0879113193713261	1.0394088024069132	0.8890201742425649	0.6502688014603222	0.20295679068011696	0.5666367948750521	0.7477741161266256	-0.4157540269967368	-0.25238138091690404	0.01525464969670953	0.16881884552274382	-1.3317560167265572	0.7171582936044236	0.6114440215698542	-0.09548121185208702	0.2198763770400836	0.7402282967763815	0.41520935499765177	0.5476802850058838	0.04228202973123052	0.7681168708822328	0.44468700671383626
-0.4887746538915522	0.6547086865927514	-0.33972196802985805	0.9885581293364146	-1.8236925674672244	-0.36682006126112815	-0.21171189422052955	-0.8767648453425216	0.7771043177389318	0.48315697237961597	1.2500726212360675	-0.48958098954435464	-0.4526167412058328	0.7346284885577818	1.3020605458894174	-0.9349546734007338	1.0986857662543041	0.8906404583621154	-1.2328417123250024	0.9140059927284029	-0.32521898950859124	-2.5567737553324417	-0.7496334280019236	0.9018381812721218	-0.01998822234578988	-1.0634939833878367	0.4270016367763974	-1.6296832992535462	-0.576208855212006	0.5539217510293509	0.2348086679382445	0.25705632876518003	-0.6026623562584329	-0.31731225568116356	1.5342536372551105	0.16275829262253944	-1.3455431014712318	-0.3984020191588473	1.0108712826485515	-1.1374202244042277	0.8936057754690233	1.2508864661527352	1.0212346458133845	0.66791790228196	0.9499105198481216	1.1125302798989296	0.6322424344013915	0.23537907693663762	1.0939638962953588	0.5853663484509979
-0.6483563202513739	1.024383605861246	0.4298757876684583	-0.09606994275830723	-2.079665333880079	-1.0080554713796759	-0.52094137281598	-1.2623446735258743	-0.08989658087604425	-0.5243474165699712	0.9789664938984344	-1.0751570509323978	-0.4029103282448363	0.8340106715537132	-0.04523579092621056	-0.910488639902553	-0.2696856557536614	0.5758645694361227	-1.1065654446715099	-0.2776692773437035	-1.0361772263279292	-2.4836373506710507	-0.643933903618759	-0.09255627576616139	-0.4089678419897239	-1.3517528489975987	-0.08120772061776133	-2.0646777933509077	-0.27286295460115706	-0.8648565553253895	-1.0879145247834134	-0.45256593215711954	-1.0114165589120945	-0.897945985637024	1.1912862350039883	-0.0743760996964714	-1.708770489577581	-0.5905260087184413	1.2135408771509353	-0.7398572671145088	0.23979583323798953	0.8759038211854278	1.1592219505640933	0.5125334668244252	0.2760006748941762	1.3759591070792905	-0.05093885851890245	0.5083379764078797	1.1545322504905942	0.5751298683443603
-1.2527053440729727	1.028559960961064	0.845327031012522	-0.8784097039425871	-1.8149387921065097	-1.2793030258891427	-0.5273642806029977	-1.0895695522875473	-1.0640778014015893	-1.2450976946346595	0.019440659862644056	-1.191563591134047	-0.5933840537100887	0.42345421135122285	-0.8418348451653423	-1.2546847891483333	-1.479218505887171	-0.05548111790772418	-1.4659596356949083	-0.8247019000545669	-1.2976507718585586	-1.1693186653773	-0.41432872228707385	-0.8772504478702517	-0.9978625104290565	-1.5447156532786788	-0.8017945564689595	-2.267557215219421	-0.7746311235724639	-1.7631503551873227	-1.7824800221648862	-0.8794144895421019	-0.719327549880479	-0.9585392547763817	0.0858743250887133	-1.0200012683091897	-1.0240153822316442	-0.45034901988587445	0.34674038794307177	-0.7452461677181705	-0.6872226444576826	0.19057711641453853	0.011847541043048467	-0.05890975462589542	-0.5631756950823887	0.8970903213405931	-0.8930577927858578	0.4279184040110299	0.943496314454313	0.42328056199463454
-1.846909855600733	0.4684997912455669	0.062478088071897454	-0.8551921032473103	-1.2491716242087314	-1.1739986141217882	-0.3418171669594103	-0.6077765337377372	-1.358722486193514	-1.071349233205728	-0.663242871298179	-0.8806969026645919	-0.7479270764401655	0.07900887097058046	-0.7325901736207021	-1.9298124770211715	-1.6960677960326602	-0.4766407410964033	-1.9609173361062109	-0.48445990221555846	-0.9993347884114415	0.13222065130792987	-0.5294565170519147	-0.766699768406248	-1.3739813745078189	-1.6119502358214337	-1.2495645778257651	-1.9450581031997922	-1.7477157597418018	-1.3614650606401573	-1.4220041343079315	-0.8916417934296695	-0.3431287482969699	-0.895394858605731	-0.8603353338808315	-2.012047745109811	-0.09499333518080258	-0.28301283921806825	-1.0075883159757242	-1.2853304561010048	-1.2179583356517563	-0.2108123938956042	-1.4618508191510917	-0.5851102801546106	-1.0244515117987243	-0.040022833818350284	-1.1612866004708629	-0.38101764302835184	0.45057047342910944	0.1430420941778477
-1.9477353858683975	-0.4365803897277085	-1.5466902574153336	-0.36526876951904064	-0.7895097686297224	-1.0947694397439611	-0.33825506571207353	-0.39627495779934996	-0.770095681907166	-0.3425422341424733	-0.37210116470556487	-0.6975287183237472	-0.53210441860264	0.21093960987145305	-0.38169035350867636	-2.259739012336571	-1.16237547058133	-0.3476579411304723	-1.9063449458848691	0.053461918006030756	-0.7112975709794774	0.36267705169776127	-1.2140612747145156	-0.0827667447444183	-1.3122626396533896	-1.5416524047183096	-1.2229057000704435	-1.2910209394410144	-2.230414472759426	-0.24733975142822606	-0.7285336137080101	-0.7879295289079825	-0.560129463493987	-0.9908500748950329	-1.0915104277934158	-2.31601387907643	0.041608552736065584	-0.33327158248174904	-1.7312778346150242	-1.8053392601343612	-1.1542044292656108	-0.4630337467071119	-2.0179730416541295	-0.7547756630265512	-1.0878367854686468	-0.8019434355938402	-0.7131858459420992	-1.5009505730322268	-0.2668921630217335	-0.28463617035582867
-1.5708268523056614	-1.0617536306966207	-2.478015799800927	0.04773400660389238	-0.5437615790145095	-1.231524347321825	-0.5825846024901463	-0.5744977241313086	0.2667154175674842	0.14572785756699533	0.5009663276973171	-0.8972730367752851	0.04431215752121059	0.6826993308603371	-0.35990631407437995	-1.5463402270125617	-0.6055110067989882	0.23775876006056326	-0.9213972280361806	0.04848092591270535	-0.8123719375246423	-0.22078378760324402	-1.9935468239437408	0.35366336138447135	-0.8847293900731417	-1.3665441507937166	-0.9181544662456895	-0.8219292918532385	-1.6046037559839728	0.48835145877768626	-0.5092409367511269	-0.7121445374430142	-1.2003151135312842	-0.9663652799961571	-0.7410017617966727	-1.6448436207646986	-0.6996412490301314	-0.3801146134302096	-1.2469649024582468	-1.5720195689350716	-0.7812923404403674	-0.8926916628723627	-1.3282357128702242	-0.6043520082091937	-0.9494159308871711	-1.0020207446505924	-0.0058495612797625895	-1.9107521010052482	-1.0222501771534729	-0.8084963206966665
-1.1422950063497395	-1.0434552301841027	-1.6894545493873177	0.255873760973515	-0.2643832501399708	-1.3180566909679474	-0.7285123708367675	-0.6697210458135825	1.0420184414745142	-0.025096258484996106	0.848901580381238	-1.089339144651537	0.5198943247983104	1.015335969583032	-0.43160231405061333	0.11223657023645	-0.30206568132777867	0.7827481953292672	0.5952172119591345	-0.4797871851640113	-0.9759549758550304	-0.48841601308213983	-2.078935395047992	0.22451179111183447	-0.36917750809783784	-1.1482026319164653	-0.6592959499884606	-0.7859283963072032	-0.26241292487796725	0.45380105816116073	-0.700509792309046	-0.41607994623465316	-1.4514935060999914	-0.4879841355943556	-0.23056164961211456	-0.3714816065565183	-1.4179584353344712	-0.03358901500363258	-0.08349589039265495	-0.47510538339207314	-0.44846640174353736	-1.2479900137728426	-0.17934670968483046	-0.4001223478577998	-0.6873455124753879	-0.8359069187868109	0.4309561735045491	-1.1275530460249954	-1.5325588151892175	-1.185605706005834
-0.9247689597948794	-0.7458644544080751	0.08863796859677402	0.3902754126407489	0.22380312660432275	-1.0717324671024786	-0.5218669712151195	-0.27953068547664855	1.0415865034133978	-0.6088126274667514	0.0814411767456117	-0.8323562300740801	0.35642616961598605	0.883532627324923	-0.15075161569473303	1.740602844868646	0.0233476941332989	0.7440317849696356	1.6461376268088124	-0.8869677523851421	-0.7052257808664762	0.1275134610064069	-1.260650469014872	-0.037377349038134694	-0.07500410015514482	-0.9277125565407152	-0.5798010883419347	-0.8760040426252957	0.7235195108800658	0.09626140756714069	-0.667422302992566	0.23016510143035637	-0.9166316038663662	0.12594041786342874	0.1485960203997881	0.7162793624916661	-1.3416667646921598	0.594830608934828	0.6317561158084036	0.7106448739598061	-0.2551259454831029	-0.9034214644611132	0.39163001696892347	-0.38860520377950963	-0.35759474748835063	-0.8000928550950214	0.37483544885536785	0.06499480762321597	-1.592682232286467	-1.090368546047994
-0.6994516533684725	-0.8003068949372455	1.017550105660002	0.35137380766022536	0.7050303224030353	-0.6683718413065116	-0.21612658489590525	0.3665797304565123	0.27083084075849684	-1.1099764130981071	-1.184828684176012	-0.3343563206002738	-0.5240271288562117	0.3702996538608733	0.19713986359071137	2.326884698514978	0.5187026222840513	0.015657437816577434	1.450338937682982	-0.712045666663743	-0.1498916125598003	0.926253835560941	-0.24020314668533768	0.03715291771658229	-0.17848265943903818	-0.714000652002705	-0.5867528828490954	-0.6177914601704335	0.6209455399849371	-0.11103211271139657	-0.20530691171861024	0.724335719359304	-0.1735120552175011	0.12035976491381578	0.2218977373837082	0.9824036500298801	-0.6841923943393903	0.77446045616324	0.2089508710517197	0.9857692076645765	-0.11448249938767266	0.17975942288003222	0.034909017655451464	-0.6229353733189139	-0.22240525658090857	-1.1119585194813921	-0.14159311181247006	0.3739360354393036	-1.2862852831473415	-0.4560518342995043
-0.11942034786365355	-1.2337632882805583	0.1803310263988732	-0.12423463615985297	0.7943272813641729	-0.5675815544545273	-0.3044629991598586	0.6679769117233497	-0.7311433528716405	-1.2993119141029739	-1.796321571654124	-0.25148258262810946	-1.5861544326011068	-0.1884072513839958	-0.2178306424507969	1.7330674864567126	0.8140668433645399	-0.8949469604666493	0.21389397375280333	-0.17089147449899567	-0.03740406624379378	0.7812913297672478	0.0774551568396616	0.2924177878137434	-0.6185609250033622	-0.5403231296934039	-0.5703219678508917	0.0236149998700838	-0.2603119218855381	-0.19817460339017695	0.1591458444398363	0.33262180596851426	-0.10494348757938503	-0.6964699082353412	-0.17959195447885865	0.43207163780159613	-0.2452925408805357	-0.10404369178547741	-1.0405476429237497	0.13106140853600903	0.022392080769149503	1.1109372728264533	-0.763966100750357	-0.9429229787032157	-0.59339596193515	-1.4822055604257998	-0.9853696167524796	-0.5093232548133605	-0.991424528464022	0.31852240245635105
0.7274960593481087	-1.362826441170318	-1.366188531951266	-0.8852403794573408	0.40755800494178596	-0.9009636572768346	-0.8805820020384281	0.36994447592429963	-1.2516512614273478	-1.2686933587787952	-1.3210720833753535	-0.7939412402461491	-2.0991059761604824	-0.49726773937167007	-1.5502967827275231	0.7237749101130542	0.49108898853274724	-1.2744907978074307	-0.9364678903982542	0.16528625159342467	-0.7347819769930042	-0.487041578822765	-0.4481613368420943	0.20017121595111323	-1.107483956670775	-0.5013586170162004	-0.5559225200635571	0.554434389853977	-0.8825604420164826	-0.3371295951995469	-0.05982690230383384	-0.887076957423773	-0.8132661102641665	-1.5055871571307633	-1.0003333416915228	-0.29104804196075373	-0.39021657321364744	-1.72964292001817	-2.145132023769292	-0.9853961416886347	0.09975659355565002	0.9792352262700356	-1.2513033154281032	-1.0897960046214814	-1.3742365941621029	-1.4859916264624573	-1.8717433761444346	-1.489603871110223	-1.0622763678593246	0.6339429452325993
1.3059376072984805	-0.6918120304648094	-1.7981834575956066	-1.24075990322219	-0.12376057097653746	-1.2430367398255524	-1.45501030647615	-0.1788797020256428	-0.956856657348205	-1.1173491053215727	-0.44703576920369875	-1.3250070837653325	-1.723486044567201	-0.4401940190098441	-2.678765199998873	0.13890781713014222	-0.25776263093662966	-0.8948852857298706	-0.9195216483819116	0.02536356154739849	-1.643869075046366	-1.8241578929640896	-1.0866046539049685	-0.3699692030415641	-1.2847834140940129	-0.6651614408323184	-0.6248985847162969	0.5037035110591773	-0.48738709288724086	-0.32877424564378127	-0.5512361770204051	-1.7823021283663132	-1.4618205558752249	-1.3290726983407068	-1.692598884868509	-0.4479394576735652	-0.7336895440147974	-2.988221297091881	-2.285543229824719	-1.203279157354654	0.060129597513944956	-0.04086986986623768	-1.0085436790354314	-0.8971772790241453	-1.9334339973983163	-1.0927258740327404	-2.3083583366389147	-1.3370668619258064	-1.435766759037326	0.25461394090141315
1.2337672716698278	0.3222355240875584	-0.5955025627177298	-0.7221247560749913	-0.41326472196806974	-1.0920050152503655	-1.488984497752374	-0.49027679058654317	-0.1922042988437865	-0.7634518000489269	-0.12298080962278464	-1.047202712925763	-0.705687687452069	-0.058512232547569834	-2.248596790115289	0.15248132086026125	-0.7282715484041477	-0.2826623872040698	0.3175739320418115	-0.34067375544632805	-1.756219783069149	-2.0533931325256716	-1.0840050522641238	-0.9210658800108283	-0.940922224499231	-0.9174095640759542	-0.7468103312231185	-0.030790819627352074	0.7092955759172328	0.16862107287590183	-0.5185226988997506	-1.1947919186588272	-1.242514151679375	-0.21499599539348155	-1.528157535936982	0.1698270721633469	-0.7960065591186856	-2.943918821868383	-1.3535879958264918	-0.20874348266653975	-0.09123016114770763	-0.8139950732360578	-0.13366484470280604	-0.44399144963483206	-1.616962021712646	-0.7347460170122176	-1.8792076501701576	-0.16923843697309165	-1.606851372313006	-0.4139265829396469
0.7502562299142125	0.7162144757479403	0.9521699586239382	0.18207784539934813	-0.3789567691671394	-0.4578368171895337	-0.987741293343459	-0.45975963145290144	0.31446736338271664	-0.10358384454086833	-0.5179333872522136	0.04137166504967059	0.4359278892985168	0.48421366088155393	-0.2670356361905667	0.3652473175862177	-0.48425180934446793	-0.20356910279154225	1.7903937884927026	-0.5183611816373206	-0.7450717953079696	-1.0947900944730167	-0.4337427414116229	-0.9336465018491128	-0.1522938007207073	-0.9525246341104254	-0.7657863486851986	-0.48371651104073365	1.7912353583619551	0.9686342561593924	0.3273459750756054	0.6559273698292346	-0.29343136611748916	0.7684519284571553	-0.4050731431380106	1.1136824523226354	-0.6100970595195038	-1.645206374118807	0.08413475881032918	1.1670719309115987	-0.32983408442742596	-0.5217914765822692	0.9299117149326742	-0.02197707321131014	-0.40235678057732815	-0.8247263273602289	-0.7038573434799762	0.6784150011337399	-1.0993251811939766	-0.6852894151392395
0.444041308308233	0.21817439228639424	1.3376779842974156	0.44195910431704793	-0.19386440442349645	0.1817748514100725	-0.41454746382827107	-0.31021774885673803	0.14920346331566298	0.7520851324594708	-0.9828735923975043	1.115092940265446	1.3231855761074616	0.9291606739179573	1.7095559036859527	0.4589692912015441	0.17210689036914295	-0.8412121480991611	2.4539905596917704	-0.34801270256382333	0.6855251493396203	0.05080448767316007	0.2884510977703409	-0.47999965975888537	0.775573012549453	-0.5220986864794867	-0.5676059191758823	-0.44070252324928927	2.0451450533029454	1.3225379166885916	1.3793283504120004	2.200229626996887	0.5136377738481571	0.8014790736601697	0.8049320837735207	1.7562196729248387	-0.47067807952583995	0.04441723846993117	1.2410765080342203	1.8158887040135843	-0.618423276239259	0.4371522981078605	1.66146590646189	0.11245740782802481	1.0379929421200802	-1.2584394774841763	0.5187472924139572	0.2835094385346663	0.004545961832304684	-0.2560427869276064
0.5649960369829706	-0.3224846497421756	0.5594891684525668	-0.2656344823368201	-3.1937111040587935e-05	0.4726213104649345	-0.06120498347222508	-0.16510006495254	-0.36364648205706585	1.5048128345224254	-0.9039887293267481	1.4447130689644327	1.8154284126139417	1.040279210464673	2.145195977903052	0.5421575217409721	0.612594747219196	-1.5524076495114298	2.129071453347175	0.035068619996793345	1.5441907012530738	0.42941798838651435	0.6851533634079454	-0.05166827551280537	1.497579095497196	0.2643595110200153	-0.22007952655014384	-0.04174365760887753	1.5552374909038436	0.7781157717172903	1.8342090085758904	2.115817289509928	0.5920138868036076	0.26870724824018527	1.0054412501121186	1.8535213463328524	-0.32602897054916097	1.2719164990140066	1.6067030461279055	1.4572736733124476	-0.8110040370464388	0.9822954379402422	1.7173734391477664	-0.0005860254652937246	1.930845897221077	-1.4580544742596344	1.0983009756423634	-0.7056551882166805	1.056971675540244	0.5120936566497678
0.7719157766186948	0.08341120061840848	-0.052226746156126436	-1.0517210043683174	0.17863906781316152	0.5431436563578861	0.28501831491572144	0.07391134356082207	-0.4841103086366127	1.9050820374732746	-0.32233851621241105	1.1177040020482372	1.8418690644091844	0.7957786409890558	1.0636739767642176	0.8162075590433457	0.6017057167358879	-1.50521297058805	1.4307592058478633	0.42692905329058234	1.4593371495348502	0.05080367801337448	0.8792950257250167	0.10537236881887553	1.7934566422163911	0.9398265798388188	0.08359634954168545	0.27367116660363583	0.9478052354323984	-0.1510714170346155	1.5563615993641349	0.7129204026429655	0.203088039734853	0.16837011845883854	0.025878577698661233	1.60235951730487	0.18060047965880066	1.7385438076339288	1.203610024697412	0.799957618328564	-0.6434478302697895	0.5982047232284095	1.1295442272494913	-0.038936779527973114	1.9906501437393922	-0.92429253100315	0.9912548414237704	-0.8167034385947923	1.4159027346196325	0.9688630918363509
0.6066354067627665	1.3037925043541883	0.4412171096409157	-0.862639527091619	0.26678373694726865	0.687894170827037	0.9245455865332438	0.39413149849598833	0.1627560753647407	1.8879367259699473	0.3329048025644637	0.7144322764243443	1.331008510821692	0.4499962817854421	-0.20062197173555255	1.0996865281689032	0.40846559007356964	-0.5377472275639399	0.9084727229435198	0.6833025145258814	0.7792130229145026	-0.34006111385689647	1.0870053915888176	0.20738943545807711	1.6126607592592739	1.0628744708581241	0.20910820543605843	0.31292340511518363	0.6630298406764518	-0.5198196505632016	1.0257344539579498	-0.5366555223885707	-0.045599374717476514	0.7153387060594124	-1.1792120098713086	1.2063804351796648	1.0241624561662024	1.5565764791893324	0.5026120117879129	0.6412485464355164	0.018403083167008397	-0.22650953247691197	0.30870707663083835	0.2666838874650697	1.4371381080583803	0.26247593639846745	0.7433625829835055	0.47779113281396685	1.0147184889620464	0.7860134933665736
0.0651099547576316	2.105098708093251	1.4850861903004409	0.11375022373768387	0.07695943457132469	0.8382195744295184	1.6244866851092592	0.4543557287714264	1.1563482492070702	1.4827563736695935	0.8478094463016274	0.4730991644336916	0.37989558578057964	0.3249982316944191	-0.6275421727305611	0.9139503850589435	0.27245947123934705	0.6815494946941499	0.47424308368860757	0.672840262128711	-0.007184755231680758	-0.2049409502531369	1.1304734335216067	0.4292355886278412	1.0376019135197698	0.6282357339593804	0.18610483458595073	0.2751178643182984	0.5700334962986614	-0.14879832871579093	0.5478547255925419	-0.7663886313626316	-0.024573731799394833	0.9589154996992748	-1.6017451054811063	0.5495899135347356	1.5270880108104252	0.8827869740655615	0.06309464411380578	0.9667836480327013	0.8771055068377895	-0.7542996290519446	-0.24687422510442392	0.7995438522440383	0.6041591163541133	1.4761788704400822	0.7804597321307573	2.0823778594536617	0.3527050530285055	0.17928679166033448
-0.45103463087729984	1.4958528289432464	1.8073493018919273	0.5216828239158972	-0.4458369945864776	0.5683423613051068	1.6664700419992882	-0.0789658818199415	1.6639371915376706	0.7129939694077867	1.2981139877576864	0.08438078162156279	-0.612721883991834	0.4903864010039138	-0.5011421942139407	0.07529193934564811	0.04026905750901043	1.3457416415021968	-0.2491885371008566	0.28428316113636387	-0.6692843556095533	0.26253765484633756	0.6393480323762784	0.4536206818737869	0.2447247078314809	0.0700382284938016	0.13966944712578655	0.35275784625749484	0.27300137041143496	0.06646844713721022	-0.13190688705230327	-0.6209052352578005	-0.15057091765557973	-0.02359905347382672	-1.27820532251808	-0.5745973252796984	1.0853827497922273	-0.11636822089979108	0.13156459816425778	1.0611113149326508	1.2858648290738537	-0.835095196587267	-0.34612320848459655	1.1067928790602122	-0.3007352471020353	2.0576346891996313	0.8966109613223421	2.4646401399032936	-0.02343239256132079	-0.3977306569697949
-0.6824856080239033	-0.16543254346070552	0.9666919123810556	-0.5160855465961509	-0.9989448206020042	-0.319173312241651	0.6326456856433931	-1.0195622413146737	1.2392844855485274	-0.31217833212026697	1.618496738714328	-0.6673034335550843	-1.1522280814471966	0.6637580743030259	-0.6817170179445114	-0.9575703293637804	-0.5190614486658348	1.286912528965544	-1.2120253494634157	-0.41514059654706525	-1.0838098118804702	0.5069211127079725	-0.3128292920504107	-0.1900371757599145	-0.5267220132821362	-0.1554525325242044	0.15096945328055655	0.36852901060610965	-0.3362671683731975	-0.7208639789291482	-1.2723835059803628	-1.2011658502803921	-0.6628924243014083	-1.8290703073163135	-1.0776074441627599	-1.9591061250941741	0.0333850100472467	-1.0712329399558707	0.49127132081674724	0.4340167505302605	0.807663679611531	-0.7875636246506668	-0.22301254528051076	0.8286465331629147	-1.0940139142656327	1.8260932939563437	0.5698335237112886	1.2657543980069954	0.04740844048363378	-0.6767724452858473
-0.7977492421668637	-1.5688595899401543	-0.2532162389344346	-2.1370795665035476	-1.123262051070513	-1.3643883214067294	-0.9634110243046774	-1.6954647640033358	0.20993908439115316	-1.2563443945622332	1.4585889954038853	-1.3751275607533031	-1.0658818513409698	0.46538861167073015	-1.2694350677102093	-1.4738357751834563	-1.2047702740759225	1.028933076655782	-1.8390679003307078	-1.0981612793572675	-1.0280409501049041	0.2906918134855458	-1.0586283105960868	-1.3668490216626332	-1.042836503378001	0.03519576852011585	0.19656291364027403	-0.013398042477376892	-0.9429996580731687	-2.0776120903400646	-2.439590528311191	-2.41260616354407	-1.1132837583418216	-2.9929685794001726	-1.4541729981184588	-2.897571906829752	-0.5840468256966217	-1.485724850222787	0.6834061228156604	-0.5665970993549022	-0.270127876714876	-0.7002630638408182	-0.2422391959238356	0.07044757488524193	-1.508279303244052	1.1681251681698228	-0.2839175656008394	-0.4841569390111188	0.38945814087735203	-0.695723964653269
-1.0452589798181295	-1.8327682583545115	-0.9215407408971583	-2.511852705378872	-0.6863259038213815	-1.7664358831963058	-2.006104196889976	-1.5907860092517663	-0.7027080203017121	-1.6680517418181255	0.6670849342778052	-1.3909073768182278	-0.6724946866433881	-0.21144593596284025	-1.4341738358829337	-1.2321963301108092	-1.4556404901458169	1.1330825163310647	-1.69408222527821	-1.382503587873431	-0.40331043999288047	-0.11687965922616267	-0.9993509192228412	-2.2069700744687295	-1.1763521778951587	0.37524866537742274	0.1964468361522948	-0.7299673258248893	-1.204026309241542	-2.571483353387739	-2.725816229924642	-2.865397703339034	-0.7942714052286856	-2.5542986044075966	-1.7674156225537316	-2.755318729136045	-0.2079305483857161	-1.1604998153561124	0.40843701830375484	-1.1621962377036938	-1.0899165860206852	-0.2817220161204613	-0.5089406196380611	-0.6889222143033988	-1.3617932910407973	0.6750556315781517	-1.067664048604806	-1.5846131500225682	0.8041324297718643	-0.6269030505186273
-1.2805106280523257	-1.2508337563734644	-0.9934091886943808	-0.86292612619233	-0.050623134161502895	-1.1407390525934602	-1.7909523576213848	-0.8456608386316334	-1.0709771804216197	-1.3470223255771665	-0.2713026036471765	-0.6426080887508084	-0.4645971340128181	-1.0810636629182078	-0.5725259363181645	-0.6797952853701856	-0.9728651940674589	1.5831706215007417	-1.0346539157920882	-1.1512274209430398	0.4207998529176129	-0.32292987054576233	-0.3075881226613042	-1.9283599037901435	-0.9583744238969988	0.5952856522587827	0.09423469077323057	-1.1639870609020564	-1.1508650322486098	-1.3743818853282697	-1.7421072249434708	-1.542440817632119	0.38238914524729356	-1.0408661712428713	-1.081985709473783	-1.6172767787726823	0.5427004483151802	-0.43593144149032464	-0.23764069761704149	-1.0395416278309486	-1.0005551178278262	0.5128185098612398	-0.8016319192874992	-1.05931118220671	-0.7881867961543401	0.6481138406653024	-1.1052471098488201	-1.733284608265341	1.1948126562350916	-0.6026487717223742
-1.0569200015451146	-0.6687623584094814	-1.0338837481339598	1.6312009978102324	0.341563247525284	0.12372764484481884	-0.6419115040948065	-0.007659685769529664	-1.0385248970306054	-0.5703931998917533	-0.6057859840497949	0.23033514134775016	-0.6033260711783691	-1.7051705321992738	0.7818201177574661	-0.41085108066041615	-0.08762676032374533	1.8250998164025949	-0.5126914492844105	-0.6141191216799146	0.7984171616605039	-0.19374578252301372	0.2456800518713878	-0.6900811408267411	-0.5160641794618992	0.6694789041788467	-0.08903557964680307	-0.7060983772454047	-1.1023308729842547	0.709395082581361	-0.15569584574515938	0.8126988063881216	1.6474007030040174	0.2715332187698907	0.5407502047912741	-0.2535931295793874	0.6284206804866321	0.14993040068435456	-0.8659418904158953	-0.6444274409876648	-0.1741936171418688	1.0811924397167816	-0.8553804557457502	-1.0633971778337192	-0.136170166296657	0.8652402329760434	-0.3825229467497774	-1.3272976481219312	1.428712937394611	-0.6819931965669249
-0.20771566672731964	-0.4041127485040244	-1.1999565792591373	3.113065681969293	0.4855509456171057	1.2880426516821315	0.5171824449501501	0.6304867288425952	-0.9871356454100289	0.14044431719466752	-0.17560259361676497	0.6606328053058349	-0.7487706219481981	-1.8418219906974322	1.5109410652086082	-0.4938227844924176	0.6176131928445727	1.3461036315213695	-0.3838951623294728	-0.03426489833012329	0.501096741477623	0.1819534081585484	0.19860132124761387	0.576397698799297	0.05133706311504273	0.7350199473666942	-0.22474952310197	0.5496445621186741	-1.2061415065887986	2.081879963634524	0.9704952084854181	2.367675987962553	2.116255702440745	0.8390697297972812	1.939445502265037	0.6224944678656319	-0.090968614684249	0.449393122888181	-1.0964959439969844	-0.5494316021205782	0.6188345828450544	0.7761443248315114	-0.6216391381422218	-0.9706271191980996	0.4099390842588155	0.807056749304759	0.4558393040252243	-0.6117972003265276	1.2812287486669791	-0.8478131657507971
0.8380117955193848	-0.02520423934560778	-0.9662842366941704	2.973761658278697	0.7711520470679697	1.9698981948851364	1.126457897313904	1.26290960768819	-1.0395402654926997	0.5090080855274753	0.36262229353194847	0.8408373162374541	-0.39900838778800374	-1.5712109765280435	1.234777960740746	-0.43869763856308974	0.9470877781002492	0.1910117009451201	-0.2391802939595835	0.5336910763365897	0.07575445750725367	0.7536021098585335	-0.040467507081519735	1.191716842605541	0.7266079550602336	0.8846230488174512	-0.08185859407219756	1.8053181423349116	-1.1883708271178957	2.090240115210434	1.2954408555827672	2.1995185740553294	1.6896473182721359	1.2469348518404366	2.1550249131193	1.0106674403863771	-0.6326334952847765	0.8251877222383368	-0.7867744122516691	-0.7036152870964625	0.8514823764948429	-0.15782332036129648	-0.21728698816671554	-0.8575382195497576	1.0003825439706702	0.18987937375080263	0.8395130894400832	0.5316163755309442	0.6731269586750763	-0.9477527651278729
1.4513551353784828	0.8841733103858309	0.047518837820211934	2.2011258730982726	1.405648895577803	2.3676929697395845	1.4261147476232017	2.1185335515505908	-0.9317421067298216	0.7084904904347682	0.3569761684741321	1.371149420029795	0.601334711078871	-1.1209236225686647	0.7308456962670759	0.1737395380898493	1.1812332030698447	-1.0227469327958876	0.3888137822348352	1.1734987271486814	0.29619530203557354	1.5569645154995657	0.31676087463235475	1.3871112240792784	1.4910001707300877	1.118834921585137	0.5691030524163906	2.3146453622724636	-0.6472273501044854	1.5840052983014161	1.434836524824784	1.2394703760264578	1.1109177894996618	2.1545905428582106	1.5493479549590674	1.4671111732244415	-0.06976079982880923	1.6258482437910544	-0.05220809333809069	-0.49674763859263793	0.7714638139055491	-0.6400289741212927	0.29349223989747597	-0.44175256645203037	1.8130437374693626	-0.6464745509523055	0.856755054844668	1.9785601088723184	-0.07780736143886095	-0.7017869844322736
1.4522610265898073	2.03289839779302	1.342213311185505	1.9218228063329974	2.03581479804712	2.829701470803062	1.954030787812221	2.9717897403378135	-0.3283150478306769	1.0477883882728638	0.04903331303764356	2.2807872492955648	1.8523895757671145	-0.6201722345144259	0.9371316336324124	1.1271933161222014	1.5573864774470392	-1.5445956806520407	1.3165939584240196	1.8330446111610388	1.2470861738672723	2.4826651812349647	1.4455558440156293	1.8238958564723595	2.185789903256223	1.4319359062540808	1.7399912522097216	2.0670276129304286	0.4211792406578215	1.6617733234013967	2.0391638354702217	1.053596092761409	1.14833491659332	3.2437632457092884	1.3191590021513322	2.317656321165015	1.3442977304282424	2.6375601542939355	0.8519370382588588	0.4350694092222975	1.0341834654353832	0.03292420481572142	0.9430180122271893	0.5652729218179372	2.6354157129996407	-0.9239391606445322	1.0226002135650543	2.9996462955338137	-0.40373061274060656	0.09366053213742634
1.2293723700311736	2.6407322289741484	1.964601453263954	2.0592844682888645	2.0891183220246146	3.312925430136633	2.755103665093276	3.2873921145414924	0.7806902147489754	1.5193271193484563	0.3077064376713516	2.7217836722421134	2.6462251882990464	-0.05792451231070785	1.7834302463301759	1.7001370319113844	1.8726840763642298	-1.0318294929448248	1.8141422854869802	2.240956596751666	2.1192864889233034	3.1223305851425565	2.5706288887541526	2.606575063745209	2.4844850020305436	1.792297518174285	3.0471812041074116	1.6454543138511	1.4699157633641027	2.211650564724791	2.8551655531590874	1.9587128625397516	1.8134417977408506	3.519884787483466	1.9749796101142623	3.140415896704609	2.4715834012500277	3.1828821105328298	1.657004461367059	1.636299268855844	1.8628394822987846	1.2197352544817353	1.6674834628057398	1.953906139465993	2.9029817483515292	-0.14356859466141603	1.5577421096781232	2.8568595515366133	0.011810555176313029	1.3055244141339541
1.216140042132825	2.232516391621973	1.5782376730841008	1.6938146168420947	1.4487162351029126	3.3361054382377775	3.2188657017382893	2.8124759322454933	1.9681501512603912	1.7633118266288197	1.399981467201668	1.8532386981694255	2.454409017320022	0.5299325886276732	2.2575014479842315	1.3452763005167045	1.7310281178892744	0.16701115994713078	1.4180036518244061	2.1417611828953094	2.016613673465681	2.9809522944410203	2.6905896206403157	3.0357023265655747	2.066497221108563	1.9972117316183575	3.8034825764309628	1.4714503681372264	1.8283498941584422	2.0805209549774015	2.927746899629794	2.720547519253214	2.4067716340471903	2.5267229554703654	2.677523163948792	3.12480609365488	2.560689088444749	2.7720512487848565	2.1562974927742533	2.1914018001643303	2.6926747834206153	1.5028295563572176	2.174896321990302	2.9619654364497365	2.2265781057620586	1.291948136198307	2.0620500020603116	1.6703339753398023	0.8967628514101317	2.4562312002215965
1.389140600849924	1.0714952739928225	0.7899165790671909	0.47127324474283966	0.625098990533518	2.4613829492430934	2.702739984887843	1.8474913426591446	2.612836408684508	1.5007580451804172	2.3416447218585326	-0.06819843061452163	1.3192668314742204	0.9003624343507476	1.5762139652472404	0.21230301682071143	1.0734464613558135	1.1953471384900314	0.467434551662409	1.549457142081005	0.8985008057947809	1.9025638878020021	1.5791839250980544	2.418826496082358	0.9038356691690385	1.69628598471807	3.434748968558179	1.3538438674786137	1.2887704757831897	0.6514026953328391	1.717328534930563	2.112292354821678	2.250393350903735	0.9080335173732648	2.2846064997362316	1.941271081775796	1.8860408677661407	1.5783293259350062	2.2363185056430437	1.6290870151942691	2.702658561661951	0.2802036561639406	2.1187297242284493	2.841628068992507	0.8330880856422522	2.2511483124008125	1.954111960303615	0.38233720903132973	1.5993070187144351	3.046450324070477
1.3690825416235848	-0.14374671931248595	0.3369023696291299	-0.8301676893311793	0.19038365477349467	0.8056150500669671	1.231126989712115	0.8772822522176479	2.308583380886793	0.906161683679916	1.8320653995764484	-1.7098217581364634	-0.09582746831278517	0.7316362654669993	0.06536817170355648	-0.9748991102920359	0.2776441478045267	1.290945600936745	-0.26436511901010135	0.7120200069110433	-0.36261806457702356	0.2891405890728457	0.01958988035417164	0.953859446257708	-0.56959133478925	0.7443603569579832	1.9469450800536168	0.8540334608228488	0.2712319640477252	-1.1645712727214896	-0.1777744346268304	0.40152772934733405	1.3118936246904767	-0.3353605545697884	0.830749149196012	0.18913460068871296	1.0934827223521737	0.24780345990610467	1.8803591594879705	0.3786131243416893	1.6491190872906005	-1.4340739530987587	1.4258667092664183	1.558127368994978	-0.5730175104668227	1.8440485393015185	1.1351778627967433	-0.22388757823187505	1.6264566761969863	2.90394373487206
0.9247118985207265	-0.8554168206069324	0.23366545214898532	-1.2383944463045646	0.15765205209949285	-0.9129949839330357	-0.46806244171925954	0.08510668618746492	1.1734882488847342	0.44538870329731967	-0.16718922091994065	-1.8501692867606951	-0.8788294544871158	-0.013004041345588264	-1.185464480726237	-1.5123250098705672	-0.2770798485333116	0.4126601673276912	-0.36898019877469285	-0.1208921146963363	-0.8121622242587087	-1.1213198897551386	-0.899679201200318	-0.3847858322634017	-1.6121007324387893	-0.457527934061573	0.026451201612562838	-0.026468620275288197	-0.5630189141531808	-1.8050700364657775	-1.5221063253021645	-0.9659994639161461	0.16256794532538935	-0.8801591592988706	-0.39907163757526176	-1.0659237346312955	0.3103672743155819	-0.6839096698309579	1.1604445641455463	-0.676164785467199	0.11155763805649525	-1.975537635231401	0.40532439143677335	-0.0684510737313716	-1.3667199059432957	0.31467154137793396	0.11086117367779867	-0.25877629384225254	0.9704636646848945	2.2123647487167566
0.2329205259587217	-0.9297696510409884	-0.03291684057109527	-0.7349698334481806	0.05985557887810386	-1.8474000492721665	-1.5772161783508827	-0.6318586659797735	-0.16081575659214956	0.34741963051137587	-2.1210646510915985	-0.46932298499292496	-0.5126429594666814	-0.8713632745763904	-1.3805011781303205	-1.221471362809106	-0.5791483522557753	-0.6733508644034261	-0.10358265743298747	-0.8020138595074342	-0.21373048387901517	-1.7515095122720115	-0.6677671052992998	-0.8272711305024142	-1.6370585740887085	-1.1478423842136993	-1.3877611499203952	-0.7113678675665687	-0.8378146050556717	-0.7926897470283322	-1.5931723993967837	-0.998308698127508	-0.5700370248397869	-1.135768166529004	-0.3223850294851908	-1.2097222500070983	-0.7325478641150704	-1.1340504198845982	0.23686890323911217	-1.010447417210767	-1.0653493104260363	-0.7298809681919896	-0.4985669183634521	-0.9780164506251896	-1.4051336823219358	-1.0969060843793486	-0.5309930109557679	-0.3466420723304181	-0.01466334494593082	1.2484932387401844
-0.35658923411223603	-0.5925396699860991	-0.6251810736426558	-0.15413868849715454	-0.3874590112255244	-1.636312213733003	-1.794114249304867	-1.265448648235151	-0.9417159089143505	0.33907670136724216	-2.4365503102272177	1.3424183976119832	0.6432375890563548	-1.1538344116161463	-0.6252909820664285	-0.4933571798993212	-0.8294514026440406	-1.0505597165681033	0.04378836185008267	-1.1888127312707109	0.9069708378826316	-1.5671482829133794	0.3698418841368859	-0.5235336131037367	-0.6801610000939614	-0.8934343482043271	-1.7557112738460805	-0.6534831677502564	-0.6479233594068472	0.7238449881687563	-0.7510951939534304	-0.14948517946248338	-0.6867844927991741	-1.4156223032871482	0.7072734523697815	-0.5604845335116072	-1.8492434222597367	-1.3164823252497964	-0.6478254489988624	-0.7989158566381636	-1.5061330814736276	1.2612301762954767	-1.0484982069733733	-0.7290421875701797	-0.9667010026081257	-1.2997880215489122	-0.667789439680499	-0.7126572011515869	-0.9292699837007653	0.17729225897474707
-0.6739084351980182	-0.2591156776533814	-1.0604480609068758	-0.0744498353739201	-0.8774256856547814	-0.6799458920153574	-1.3823882573536028	-1.561799017046035	-0.8471323925339377	-0.01831572702899457	-1.180511863826561	2.399777386968853	1.5212985338503466	-0.5563750004466854	0.3683941371880309	0.06303565228337432	-1.040156406880552	-0.5150743069998711	-0.11027235046076671	-1.1148724119004674	1.8039467296801992	-1.0525302284046527	1.4129664970360412	-0.2227826946497845	0.5378755361816228	-0.08123156085855038	-1.2763304495066694	0.033871384824909895	-0.32902909717700624	1.2351228758546615	0.05834944629006743	0.3542237818643079	-0.45710569308333704	-1.4374591301800312	1.3538206104933268	0.006011331627785669	-2.1996404412098207	-1.3889394404201645	-1.2371722058061885	-0.5586623582311724	-1.4902669161735391	2.3469020510279672	-1.3118680705810795	0.1621613395080286	-0.4312030856301182	-0.39388044481042706	-0.6327643411444118	-0.9607843865255199	-1.5004047902035957	-0.8827618391374048
-0.7770244061115755	-0.3234602938907592	-0.9100591775418034	-0.19528605856498846	-0.8702925630675664	0.1524994534498673	-0.7608691756578166	-1.3780619635042772	-0.24665252912815785	-0.7651832097371883	-0.0038573732337980815	2.248334895360915	1.2012508912962443	0.4786824245254414	0.9499538774566717	0.048318645326177315	-0.9706614595327103	0.23409258051473397	-0.41641219587607	-0.5998366365673526	2.001751126800625	-0.7869769113322057	1.8019040044428298	-0.3687231543400937	1.1012554457873736	0.4038159634472474	-0.635792073116289	0.6514560625078414	-0.1300878319813778	0.439128855720746	0.20658896970863613	-0.10617925159254737	-0.2835139163104004	-0.8112168182867783	0.8603734986395555	-0.12887169081594071	-1.246896401946245	-1.306725173429843	-1.4058960171767294	-0.6024379068026929	-1.5159367900923366	1.7656291154666144	-1.4698699528546313	0.7073858298337673	-0.043908014735279124	0.47995122279384844	-0.7360022323816733	-0.7719450116447831	-1.5944478990767947	-1.7075337994405977
-0.7611775287538322	-0.8493121849512876	-0.48497573239394326	0.06724624813966587	-0.2777413678712083	0.18422424711763483	-0.14729810413482625	-1.003174301599457	0.12509822577680182	-1.420799030419553	-0.28567755214580404	1.1733894294518104	-0.22047724494970003	1.1086470632888654	0.90165570080526	-0.5020544762025279	-0.47970181919489246	0.34508114368205867	-0.7301704282027526	-0.03262773290354539	1.4319047167586618	-0.9395647370467886	1.3600880859662212	-0.6738189811285852	0.6033525271656699	0.05189077011785847	-0.40550945021045953	0.5936420273501902	-0.10267033405134113	-0.6425513458695764	-0.22609903013902213	-1.0444059198025932	-0.3387929023942257	0.21450558051061047	-0.14977332506410204	-0.8444935820952304	0.32186708292386657	-0.9523029408933107	-1.269050455165347	-0.8615083876906554	-1.778507227206154	0.12260817992428154	-1.589406360815983	0.3187403688156269	0.1411431409935094	0.3463004111442046	-0.9020877322470578	-0.48673481088469445	-1.2487366088218348	-2.0290444835875103
-0.6695038720374977	-1.3743105916416327	-0.48622837987015766	0.6638138550729423	0.3661042858810887	-0.5539571884350731	0.4183621657265348	-0.9034872411990221	-0.15692257843531485	-1.4782698386284068	-1.5920332888659978	-0.25205206054424933	-1.6246604752746066	0.8867611470499438	0.397604525364925	-1.1952725865674165	0.20308586730795833	-0.26705422160196446	-1.0658220952410205	0.05360571914874566	0.3723918398050576	-1.1173322756317023	0.383405300150267	-0.5946170409188922	-0.5377296903890088	-0.7776889754748826	-0.6257321296537756	-0.12410699974851483	-0.21384699777399604	-0.9672743170363632	-0.7634004901025585	-1.5943754042662572	-0.48184614413034077	0.8250695963047461	-0.5175224426817538	-1.5087983211709222	1.072924626225959	-0.33075617099442656	-1.1023823948735418	-1.1082707303617998	-2.0601140474076995	-1.360792796638293	-1.5885337461239242	-0.7164529513153687	0.22247074774179174	-0.6144194061759392	-0.8202420267187859	-0.7099369667824047	-0.7248278682311764	-1.7932608001794172
-0.5722173661659733	-1.2085557076934275	-1.0264729809410504	0.9127617501173979	0.4592268545627801	-1.393510021086539	0.837575713746932	-1.1451754010581285	-0.8314747333178147	-0.9734111038962462	-2.2162996011838936	-1.4790134106917068	-1.8710630500025769	0.19689215139518124	-0.19999869666429443	-1.5819544915585697	0.6544857930508805	-0.863958693656892	-1.4154473692318996	-0.47990702331155904	-0.6668085510368953	-0.7653061662485511	-0.6121664040299162	-0.07565733365375826	-1.4590019176031217	-1.279720291122661	-0.9043389404874623	-0.9871362644259791	-0.45880503394157035	-0.5768636682239472	-1.0294380856372252	-1.4211835345955275	-0.49356490207819953	0.5064624616876909	0.05241137087910316	-1.611453745054465	0.34628479377870275	0.3528498239493629	-1.0926629414718714	-1.207823144716319	-2.0228715928030168	-1.8601517741597395	-1.3771762986896707	-1.563723650617904	0.3350484774416811	-1.3355720874248067	-0.40221444076099205	-1.437229017356669	-0.39493608016606874	-1.276102144672508
-0.5624591709624961	-0.15257274965749187	-1.3552719200101295	0.3706373075488512	-0.03451702520301961	-1.6375019634788819	0.8849922289835097	-1.2587236475716155	-1.2644627951796947	-0.46843858334222077	-1.169919210665151	-2.0820219536354334	-0.8908650509363859	-0.18275118369230756	-0.5621580434441014	-1.4627304317948544	0.6521303626334894	-0.7728168336537915	-1.6079235375003	-1.1200493097226838	-1.1955229248635688	0.19394000791966687	-1.2286591386977401	0.3202939124379005	-1.5864025506082704	-1.0482701297863537	-0.8691097692888795	-1.4922689709694907	-0.816092897882042	-0.3202931717697014	-0.9395947784369654	-0.8473410243871735	-0.3830322240527355	-0.3704943421071541	0.6962859640170016	-1.1818752165387583	-0.9584836438676548	0.770283349373899	-1.1577371768973674	-1.1456626548426854	-1.5402724874668017	-1.3475855579825569	-0.9832718131802002	-1.625757971749103	0.45795102057304005	-1.0572406469917972	-0.003653820931080687	-1.9034407494071197	-0.44308087346782826	-0.8474773358302176
-0.5805156245884938	1.1039485021736157	-0.744831768609239	-0.5971488323468278	-0.581061667148982	-1.1633959537231924	0.42875818473949495	-0.7962970887029721	-1.1103522101370136	-0.4365226969217711	0.6775044165625795	-1.9147542769083832	0.26024679916272647	0.05065208165549158	-0.6073503548738839	-0.964229084063567	0.3193225136886795	-0.17550265649400976	-1.4693884541558733	-1.1276604162182002	-1.1047436489890956	1.1291127369386589	-1.4140844042478935	0.028451340044200836	-1.031818197496416	-0.4036348294394499	-0.5163325788900609	-1.473481105315752	-1.121033895929728	-0.7274118480508928	-0.5949227822245748	-0.33081147892482976	-0.4263477233232326	-0.9651561419499424	0.4551293376538966	-0.6508837918972475	-1.3415802535996806	0.6658645821475035	-1.0450129855248962	-0.9225343703172062	-0.7808809325776176	-0.3525496974279063	-0.528000783427026	-1.0224196224720754	0.33361053226871884	-0.10943291536653937	-0.11901462263162894	-1.4294590100436015	-0.683912296501005	-0.6089971853200032
-0.3633153808601114	1.5238111169046846	0.5568702918366872	-1.2470766453683697	-0.6603006219048552	-0.46663021611954403	-0.33283536447425266	0.07400597680630118	-0.5878262337361092	-0.7239786838926442	1.600775580849354	-1.281012620610917	0.49158683183510665	0.40414863908597615	-0.5597484607064661	-0.3325003555782615	-0.06489611297855695	0.16180739275162234	-1.0314761254859637	-0.28619053334443106	-0.7851307856574007	1.2258509799560338	-1.399529547300844	-0.8562928956872575	-0.32086684676994454	0.07380971321390178	-0.15883166045197136	-1.0572839667155172	-1.0569618326043995	-1.4379159655502332	-0.15224430972016698	-0.05418852293425979	-0.8510775901519133	-0.8561116195006696	-0.6266528209652371	-0.36466872055624816	-0.3470937800664588	0.0795935316083964	-0.611656487300742	-0.514878675368885	-0.04830408092909136	0.4726631916881745	-0.08725822188759444	-0.3376385927375694	-0.27227709405980843	0.5398645198951202	-0.8255573708667563	-0.22613344000654223	-0.7588532190924622	-0.3206464624631836
0.24473971377606915	0.7924545463685647	1.5465717422808607	-1.2800036287165615	-0.2673343297155718	-0.1401868181121983	-0.9520118265976388	0.687706845399439	-0.09823365404486607	-0.7162942931442572	0.9669330276787912	-0.7615072930472178	-0.2241373874393265	0.22728921986631678	-0.6907848988986112	0.3292259047529919	-0.28353872946053044	-0.1071753914862368	-0.44321451450702376	0.8217478282547662	-0.7430178143328766	0.33148766430898713	-1.3901594262516377	-1.5951538613808292	0.17382214615830244	0.1505957754390169	-0.08962823998584321	-0.5098699004896666	-0.35790323215839503	-1.7310401296877627	0.21992929976320363	0.04436348049149448	-1.4887314384722308	-0.3670976207864189	-1.6022344010794625	-0.2615222073410796	0.9832036757067351	-0.5972390375892045	0.028496961762268527	0.07003088984404145	0.4470871671590802	0.7147985870192015	0.4029918798106061	0.04115417094045049	-1.1369441508016673	0.3847720799406257	-1.5605259999390138	0.8446840793815723	-0.5233312970170257	0.28053843041643167
0.9225249545787386	-0.267803652424249	1.6065026471431032	-1.0422615535723956	0.16050279854878735	-0.3385019669700879	-1.1165331467893365	0.5914096426664579	0.28237326805159013	-0.0667992228496684	-0.12670607891013239	-0.6762856566683737	-0.9201772603339636	-0.41038454763725585	-0.9423726525983174	1.079513134341244	-0.23275463336937174	-0.439268099111241	0.26988666574796716	1.3390662953711325	-1.048201949690009	-0.7768729250583701	-1.3389645420973204	-1.4887359668406444	0.45342432544137673	-0.013766026808376661	-0.31796590119361295	-0.1687211314438589	0.9075782803523977	-1.3627549634167986	0.38727551155085627	0.09287213135961166	-1.8333447696048053	-0.06946212722504794	-1.681920694848081	-0.022015369576844697	1.2972346390217955	-0.893837738595666	0.6375741544161464	0.7521072855160365	0.7187972148943018	0.4272019932477933	1.0629028246486492	0.26038871588209034	-1.549881173243667	-0.1445220708447824	-1.5451027595517444	1.2128570026380623	-0.16775756354698573	1.1132307629358786
1.003840415821511	-0.5320628397619266	1.1255160044201606	-0.9907716319287009	0.2099849643117032	-0.7387357277583021	-0.9536929655869019	-0.012177403645804503	0.7621074497516095	0.8084184659689784	-0.21074976088837927	-0.7568380374724316	-0.7708172450343472	-0.6825294501117481	-0.9098116367594911	1.8947779157398243	0.06623668042806372	-0.10803379146298771	1.1598186270455813	0.9268788892328437	-1.273107732932622	-1.0923099867702872	-1.0814685920323255	-0.540996179582978	0.6090354445695706	-0.27183485723922457	-0.6002024882294822	-0.32179043757169656	2.2331998185317645	-0.715832855051151	0.3290811108438595	0.23275374137418095	-1.5324873305161983	-0.16651999882164842	-0.9936521629789852	0.4882873914547652	0.3354182198825881	-0.6999026298307637	1.0573659398771	1.397734699912887	0.950395231289517	0.08048171690016728	1.836215626691766	0.6671149538152272	-0.9705452395789445	-0.3111263622788632	-0.5329167631928141	1.0530971502888216	0.06783162409490279	1.7355326192995513
0.14147840083341606	0.18859161066034116	0.8488352658949689	-1.191852427005241	-0.17787156654072558	-0.945865148664556	-0.8996558111949302	-0.5750181775020814	1.3081599668176658	1.067623484355567	0.8316038087702988	-0.5070117537511071	-0.004814345357598337	0.04533045452339918	-0.3121959537723772	2.489265774198726	0.39623694461954995	0.7687169676647642	2.012429252738747	0.022703288180626356	-1.0581615036974996	-0.38785306786084855	-0.6725973441128146	0.5444516695361177	0.5139410894052592	-0.6757265978021658	-0.674904145921081	-0.9292163034627693	2.9195570764286574	-0.23961772547393406	0.14873181298164548	0.5745641957577432	-0.7942446992094339	-0.4322305741236172	-0.30343499996757467	0.9690303202090516	-0.9696678692924768	-0.4103066925948465	1.214563307364364	1.8505538542893263	1.2794444258177278	0.1311621099296319	2.3401129945858483	1.2293948286349494	0.22503318948484743	0.017731348060548005	0.8419395446090995	0.7867353817946341	0.1977178435804339	1.6991994958708685
-1.2013677702793495	0.9211225379688389	0.8649152631092552	-1.3898864514860987	-0.7683101409380967	-0.8494149405099963	-1.2243750246772442	-0.8126709263829136	1.407543079883942	0.32509057081897813	1.6736051196441422	0.10615662774392938	0.41282667772004683	1.345433078900602	0.5843370625643352	2.494732579781389	0.40567253274996146	1.2242226103965606	2.267125023026608	-0.6337231463123487	-0.6257286148080307	0.5448911249527719	-0.46000024193919375	1.0202717690220202	-0.03173589702631843	-1.1929984627861228	-0.45683142395665705	-1.4779840030571276	2.5532982340662222	0.031999576694279684	-0.03184021910914786	1.0320445319266796	-0.20181473391375754	-0.5770308057449101	-0.18267261031645418	0.9219433926491588	-1.5901192896688183	-0.5103312614185237	0.9880314752985162	1.9553146873325868	1.5887865454366834	0.5222833794815428	2.0543691754162015	1.4347320692180994	0.8846006900530582	0.2683404526256017	1.5483449056857055	0.44990245922130145	0.39940372914482647	0.9251089677171889
-2.08246083683691	0.631157831192337	0.5816805737186044	-1.3534151150586653	-1.2898866453760305	-0.6010055771826707	-1.7008842221914842	-0.8506461529526811	0.5884243547585709	-0.849627066913041	1.144140140991399	0.4985156892007181	-0.08919594234680427	2.0188091393841714	1.1733725027690685	1.8566625908041343	-0.05282134679560388	0.5797741346421047	1.54161491490394	-0.6571318795449312	-0.5560994338273028	0.7212514446671116	-0.7164187165914635	0.7594266711291899	-0.8810708293154693	-1.4610485907106754	-0.05695395025444482	-1.3448950970593077	1.3544889437914533	0.3496309118460356	-0.17504510060145068	1.2554362342015353	-0.0910130602592867	-0.4898641461177825	-0.5713178887072519	0.15761824610320105	-1.3307388941189537	-0.9801589809666699	0.24729909006735898	1.6263133814953152	1.5409133951306302	0.6992637833431686	0.812859108503249	0.8459839777793716	0.21379351813769057	-0.07032530235105947	1.094801401888083	-0.1678983930427762	0.658158476034721	-0.22980565873227748
-1.9682071554623717	-0.5889334620462372	-0.3063615153756807	-0.9927905090622623	-1.5930816907182124	-0.3711184628769074	-1.8019276469354246	-0.8385798509134054	-0.8395132387373456	-1.4096790735485683	-0.37558782237094657	0.1193737299832747	-1.0776930123936712	1.3318562439006612	1.1503183664235228	0.9716527937184706	-0.629755682277817	-0.6371069772191117	0.22836369460366232	-0.2309892523976212	-1.0568226048428775	-0.032245419025877	-1.2476691172436343	0.2824206312287588	-1.4731444317944116	-1.0958817946079726	0.31432499856957624	-0.4778827530364411	0.054313280451223175	0.7868123843801893	-0.3065793098130234	0.9144599431643604	-0.21264193159166125	-0.18569283412836446	-1.0440688495665884	-0.9492079451912783	-0.7068526034908774	-1.2299921201904462	-0.8699253753154516	0.9517013833320994	0.9076705687277647	0.2480675546614364	-0.8480575267741006	-0.30473179834569236	-1.2623654959004893	-0.7869885564648206	0.005468740301233662	-0.8922399161976663	0.6694612032374964	-1.2275925198596975
-1.2145149159549113	-1.6165449391575457	-1.204167772234948	-0.2836468388097488	-1.6457666596473333	-0.2300557065516176	-1.2557890321527247	-0.6715183597271067	-1.815884499489837	-0.8652557656201171	-1.3660031217822493	-0.8522315148751934	-1.6852917101400122	-0.15812920602909405	0.7775362126858162	0.3309894032900997	-0.7276168347292028	-1.1934920041563049	-0.698480131617256	0.18869758820382712	-1.649912211819473	-0.9828772479469334	-1.5132826616339303	0.13645714372095744	-1.3514181432433119	-0.2605384806062506	0.45251857232614207	0.36470677054166284	-0.6647593904500477	1.0606566258704233	-0.4263935075160074	0.09724605520947821	-0.1116502200067344	0.2561814785778659	-1.297440039697395	-1.7353818137487595	-0.23073878429427586	-0.7475015879193315	-1.8164332516760047	0.20117625136508685	-0.09314647407806712	-0.5424920821200486	-1.958805580904323	-1.2165754186733477	-2.120010089180905	-1.1940298340121331	-0.6934835273708126	-1.084956236302317	0.2009019040975938	-1.6872830204471188
-0.6060332378483869	-1.554721438416425	-1.2456505712325576	0.653605349623511	-1.4838725215622246	-0.2145538596944785	-0.3736748601930017	-0.23197115574743055	-1.5062441728510778	0.1874315800063791	-0.8820198004754705	-1.6369839813404592	-1.6027111153192186	-1.1447670697944476	0.41907556348071223	0.029604111151279575	-0.19040998970031045	-0.5584393808191606	-0.6584385791811981	0.27588052978168487	-1.7104086498717768	-1.348926332166569	-1.1984688218944346	0.28245798820943535	-0.7045321291200006	0.3074604405415075	0.2433640063934074	0.2736341077515864	-0.7055966657431759	0.8223054515361323	-0.49360375052540056	-0.7027290160628351	0.22906618881380694	0.6247589980674676	-1.3217360718251554	-1.786637442115365	-0.035864311249467366	0.2424558853576207	-1.9800959005407455	-0.3512708762878485	-0.8532107863240219	-0.9345637371794423	-1.9095213928380543	-1.2823405330122177	-1.5390004606619971	-0.9383458960445004	-0.48872650708315973	-0.4031243920441441	-0.524092510348843	-1.5688217135236386
-0.5023916394738923	-0.6722239773040212	-0.3949049407868313	1.381284819865995	-1.1898967540035483	-0.35560757090112377	0.23151116279616032	0.2394641259349256	-0.21063956250904606	0.6396722181508135	0.4171534020016392	-1.6706311928764872	-1.281987313693904	-0.9026648342402768	0.00036066071288315074	-0.27554086330540767	0.3691672136046901	0.4738044075616463	-0.13014730499794	0.0018475615855715096	-1.191689954869545	-1.0826990712637423	-0.5729531831468232	0.16062508807125336	-0.2156315973632991	0.01996142333108197	-0.2634418476716378	-0.8213769069471168	-0.5614462961334455	0.06119491228866297	-0.49168797088816035	-1.0873762205205162	0.3165503732781796	0.6332646681430985	-1.2365603545525483	-1.2067328853140875	-0.048392962539759464	0.9316571899842215	-1.2674112248045144	-0.6476060120832245	-0.8666109349041122	-0.5843996411950116	-1.0182576393673004	-0.6903530894971808	-0.21849523748547084	-0.36596810062159907	0.1656650213977875	0.5875721602818793	-0.9544151959565377	-1.1230808095058673
-0.5672150278485468	0.029639153761127246	0.4225751481134868	1.336873582887066	-0.8654229741383792	-0.5689973042201409	0.25605695645553644	0.2727562310347476	0.880084831841087	-0.0014144351098318488	1.067186996351265	-1.1123077669608006	-1.1786551904283988	0.061849891563405285	-0.7961086841012616	-0.8658607863147185	0.1552337132292311	0.7458941860369751	-0.10254094087810482	-0.4354249751082399	-0.6109184463540948	-0.7282174011518425	-0.17670089443925185	-0.6126092555321556	-0.3005857617844967	-0.8788285327602986	-0.840804633706223	-1.939607768625322	-0.7554368560476986	-0.7979457919862544	-0.44527766893737525	-1.1485631107925773	-0.20188084066429382	0.2347666709402895	-1.1093495825209947	-0.40510169119313666	-0.21062304261357542	0.7973476238339492	-0.25337039086771884	-0.8497375437851192	-0.20624043167703365	0.06197830619997895	-0.20744502055919328	-0.17939322843695182	0.4151116018626647	-0.027502910698619983	0.4317102772387626	0.9004212277767255	-0.765271930759392	-0.6779403640322601
-0.3148600346076534	0.02220306264679152	0.37553700918183286	0.4251460216237284	-0.5746129443536993	-0.6208432643722455	-0.021025981791868462	-0.26404125434423725	0.8962581765624704	-1.0980828641208238	0.46006750561391574	-0.47603711006211674	-1.0772886648530047	0.7013497639234624	-1.8213381819408812	-1.5026693471711186	-0.8749939524851176	0.1395762790477264	-0.8439353676215645	-0.7689848859259688	-0.33461734828213685	-0.6673837239262429	-0.19441540183995942	-1.694265658252052	-0.6185758614000069	-1.5350279668523004	-1.2075932950882418	-1.9731974127843468	-1.263337644509335	-1.1870865366566687	-0.3521930648511285	-1.2398957855739527	-0.9772912179152233	-0.1837046945258519	-0.942881554563928	0.2888588625035517	-0.4513134153961059	0.1752890580208061	0.3671604306664286	-1.0866369514089982	0.5243390342262666	0.3618295126676895	-0.042572220700330766	-0.21760896709365404	-0.16007637360564703	0.0011244091056822952	0.026921359255123397	0.25498168770520907	-0.20053219200591663	-0.41567291547151164
0.2640330659829171	-0.24800976522112747	-0.34220890800923465	-0.690729919263363	-0.3038914226788697	-0.3493086085837054	-0.10994297834888703	-0.8898206699450859	0.13486142859297726	-1.535032357697343	-0.5415888496592457	0.040061232438382915	-0.41334641913840653	0.5819925444065345	-2.3096849634100494	-1.6090286224801391	-1.868239098268851	-0.3226828378621483	-1.4715884840922395	-0.8281959054194358	-0.14077719757652585	-0.7536564598164104	-0.28607696883048583	-2.2880934911947746	-0.48887166762369016	-1.4114831171093596	-1.242802256555015	-0.8099947733437106	-1.5327145910502662	-0.8343438311969326	-0.16904842965860634	-1.4243794639520029	-1.276545299869829	-0.15444901026289864	-0.7503864063589998	0.7586290086450881	-0.642221768468193	-0.18366474965571244	0.446497344049441	-1.2367831435840924	0.7412657314211458	0.31211634902952023	-0.17601048843084213	-0.5481556700490652	-1.0105332351861742	0.10172228417817412	-0.5620575981851706	-0.5646898870997933	0.1959771327144451	-0.30074231131010554
0.750737993092259	-0.09335597711422775	-0.8540526947162843	-1.1553607409491893	0.023770281114667186	0.07570825260104502	0.10369511981879787	-0.9581524102458273	-0.40622909658991485	-0.8575489289845227	-0.6876030704151814	0.6114366763198533	0.8119989553711354	0.17315472374795432	-1.7254889266941245	-0.9499616363298546	-2.0029153342312407	0.15631317888835652	-0.9508180699023199	-0.659219702735432	0.3398672446575793	-0.711449121069271	-0.07258892468159159	-1.9962684231259455	0.24614389543157916	-0.8179489659303102	-1.0899746049223096	0.5835084817019333	-1.108287192985423	-0.013416179756036166	0.06808233925310542	-1.3594901140582112	-0.8747616650690224	0.25348478679905956	-0.5876281279463323	0.9491026952669286	-0.7493989091674813	-0.054655622698686235	0.38884459413803063	-1.0425310247497712	0.3682614374911189	0.4916467854502383	0.12845668589366432	-0.608821530125187	-0.9314202875595664	0.4468291527084323	-0.7894594431593095	-0.6484887558429472	0.13229453586109505	-0.20200245083321147
0.8719375398178622	0.45321645780468445	-0.727605002407189	-0.8230324997961612	0.4964553760909091	0.2588429045725166	0.2563739080675892	-0.33745469266442757	-0.22046552152368504	0.31024514097579015	0.18432597693775823	1.2311466400176658	1.7604113893144335	0.06536654755964845	-0.6086225429986752	-0.018786511744076712	-1.4043778180289261	1.0067098026882912	0.5959741605506554	-0.4831504598009498	0.9290853654270643	-0.6220798650264243	0.3659358883982236	-1.2722408401126797	0.9738874756099599	-0.4057145849776725	-1.0007638620271082	1.2145431492163197	-0.19852224444264943	0.6299300383547017	0.16145627891778125	-0.8010581926947653	-0.39522874211065073	0.3748597172218025	-0.5190966568838379	0.7761681136599851	-0.9123082990370374	0.006991279908253814	0.5122122289304285	-0.4580107412363466	-0.21650602550288145	1.1160956862523006	0.9700927866886807	-0.2809401385124914	0.09281903004378905	0.6087317537220627	-0.7439107404278983	-0.056345045334708896	-0.2167840840314515	-0.06872201552035641
0.8126661849076514	0.687118207333446	-0.4246244845452123	-0.37605059471668784	1.139659668696045	0.04948926527719214	0.02712265321642005	0.48988055509337675	0.21543154209802792	0.9807900946542705	0.9889520274580302	1.4476185460385798	1.6152572076433034	0.19596485247300008	-0.16022958660904935	0.39661599447768753	-0.8906965220199307	0.8775114830821901	1.8725934045940527	-0.456452073883512	0.9958676684248384	-0.7464190381464392	0.637122238352458	-0.8842488786837911	1.0319758183556427	-0.2872061369455625	-1.0399476097695401	1.0533409866438457	0.4656919312940699	0.6235387295888996	-0.0716880789440453	-0.031740615176466244	-0.5538456932687789	-0.2820229451602516	-0.5499389570252329	0.3009064048659302	-1.1659326533611827	-0.5359853678514033	0.6207140915916749	0.1955532927384414	-0.6308488841489056	1.4770113998822292	1.5467906314146682	-0.024327378636471456	0.9466677060123058	0.05921023765552228	-0.912363582320295	0.333978218228695	-0.4815339187133701	0.041806949618049906
0.888185950776605	0.20428106055219994	-0.5489412558170178	-0.4155887410562637	1.8198676888993104	-0.1701907167989497	-0.3430603643544171	1.00038326332144	0.1911904950083126	0.8225697211413971	0.6963755990880595	0.913539362516314	0.6050933363523597	0.05463011140672451	-0.8269787095659593	0.046708155008131545	-0.8491479960757083	-0.6485035338126287	1.7945027246805139	-0.46329539620595034	0.33881379562036523	-0.938112149938163	0.6247634491751598	-0.9672467115387773	0.5337275548850068	0.06792724256357982	-0.9736772142223759	0.8603244776142752	0.37139734681234104	0.15975962685547848	-0.4863043575168018	0.4219614974520367	-1.152808313193722	-1.2806160567194005	-0.5574515953117614	-0.09567168099255915	-1.1290480202821778	-1.3394434739833645	0.3800731220374351	0.5060290621580329	-0.7828449653145776	0.6759677895355971	1.0757274674287653	-0.22454432006937117	0.8467011630417722	-0.9887487711885807	-1.3192297542527829	0.05326668801793916	-0.44050251050818456	0.10569563037806329
1.0594454380608804	-0.477940424870711	-0.9548417083551495	-0.6414556055292571	2.195254635317679	0.16651110905046768	-0.20735925600605212	1.1355601562580429	-0.24609758195456205	0.3575800796657313	-0.44295285306373106	0.053335923503329906	-0.10843879224788561	-0.46492638012331455	-1.5983892341479191	-0.49655819818394326	-0.7162250259212724	-2.289191834270813	0.6756283376454655	-0.24210258138949262	-0.3141825048510074	-0.5851527472829393	0.697522972810247	-0.8191772071860022	0.2436586031471829	1.0011842958292907	-0.5053374249722609	1.1419746537118787	-0.23718149512306352	-0.009777338726412246	-0.5954061975757705	0.4432687863318274	-1.12229054996142	-1.5508027902582453	-0.302739731761612	0.07082810799602664	-0.26694278771748026	-1.4060634031554597	-0.014493589351415941	0.3926014862478036	-0.7403882686002612	-1.1174888886733012	-0.15566973780561325	-0.5948039359643873	0.31960830931075	-1.5110857401151678	-1.2363239532072203	-0.26687230195719885	-0.07728159070582069	0.22627198591955783
0.9652710376455128	-0.485988910871936	-0.9283801014151442	-0.239859818189812	1.86713104290849	1.1246828688165535	0.7566656010132723	1.1479784743517107	-0.34989219165834173	0.19773067791030874	-1.1710719903374431	-0.18995188251892284	0.31277469050723095	-0.7438295038181484	-1.0826391856794695	-0.48290537694743496	0.18869553940626238	-2.3083752946398906	-0.19219902415131823	0.22479556202501483	-0.018186560803115513	0.6360139858591308	1.1934898863657284	0.2183441528040014	0.5981215540967093	1.9850721412888435	0.36758117542482194	1.5365316155215725	-0.6377369923251738	0.661118590735863	-0.044180021042615716	0.44393166557127195	0.2719099632081838	-0.5687235866667522	0.3917358631877279	0.8607770887355003	1.3511262805603335	-0.2444844853981384	0.110770220142063	0.16906143561810338	-0.48765427272128614	-2.5138587469300853	-0.9614616270887448	-0.45885877856869356	0.4333106218091039	-0.6669061626622154	-0.01104037485678986	0.2798096794336076	0.5214877156375209	0.5006175760346832
0.44096231884786513	0.3257397774650926	-0.19554873066392411	0.9366989197881925	0.7527453888766912	2.052558801754327	2.059945617264058	1.0980963899383276	0.2717316335528819	0.298356502727063	-0.6652818072834609	0.564699649371688	1.3871088198874393	-0.15378990234917705	0.7638031170008784	0.1401836134115021	1.5293569567412604	-0.4530327142721413	-0.060604511758490985	0.5544846355546162	1.1912799467122135	2.10202743236321	1.827930287686007	1.7946869394034248	1.076249102628022	2.0632824678022947	1.2768878228821934	1.3487511221319561	-0.4382382379812158	1.789704573032784	0.875426903699023	0.7337909756561248	2.405357998968394	0.9320647812428058	1.390027870705638	1.6648745356400714	2.735328500931735	1.4108510377253207	1.0141598584675273	0.14295520424776686	0.013651680938514531	-2.2630616551813425	-0.5996740158353531	0.35063159976356933	1.285171362000317	1.1598911911427594	1.9137406463415139	1.520879489369158	1.1453676422472965	0.8025258588886903
-0.16304999406345155	1.1180247372551635	0.6090458341360583	1.9448964362134131	-0.6321093640185017	2.184896938938065	2.759591044361652	0.7528019481794248	0.9673725438544976	0.13508121478230012	0.5135453217181445	1.5254740880465874	1.7807411059427107	1.023854235201168	2.376573581286033	0.6329097070086641	2.09858725657788	1.641180495447348	0.47383120488033503	0.36519334077897453	2.1255873950334006	2.6706726508355367	1.864991657548575	2.723398008961969	0.7710926814195249	0.9783542761733284	1.7996099270046968	0.514530603146316	-0.007226855675152865	2.2482748272783164	1.3401771754416933	0.9887946400502291	3.7274687163878215	1.6571683418761578	2.209105318471457	1.6619195339834183	2.7515275599484847	2.2458180358914435	1.9049583827837127	0.21426705887399528	0.5400022507623438	-0.6297217639675058	0.26858351355169086	1.0904791429575476	1.7527427350731826	2.5079093669767505	3.1380191468737983	2.117271526210191	1.4031156807835727	0.8166577574715153
-0.3096483090203611	0.9899909278958	0.6773803387269958	1.766067383908642	-1.402173538816871	1.4397758803808889	2.3242837114979955	0.032023880576674664	0.6868870619028887	-0.4597557609547887	1.0362959354700367	1.4909937397003028	0.7824607752703894	1.649479599086752	2.2698662428651444	0.30597409476141707	1.240303614124825	2.0990511938968233	0.3114964722678786	-0.15616679781936546	1.6775762596237467	1.8776002032998713	0.959594375924249	2.223080672799347	-0.4533549651413275	-0.38428284325430906	1.8290596968505233	-0.2397196993764576	-0.02604635538500866	1.2568205932436383	0.7837620737403485	0.6142692445379706	3.2722709062356055	1.1285827044361663	2.3692875495935812	0.6241046433660221	1.3184516990542663	1.6905970611803993	1.5738412546486724	-0.025373736662383132	0.5905087787890935	0.8655654168684164	0.25292375238836656	0.8133227632323652	0.9151453717233409	2.173311574375708	2.6457861429348575	1.0354718813355126	0.9509641527988776	0.386617174646745
0.11946371268474533	-0.0031595843729092074	0.03653820741322788	0.5743708082859903	-1.0243904514238193	0.48940377689553605	1.092023451869209	-0.6584907244209185	-0.7330497812566081	-0.9053455908129104	0.25776733857489337	0.23028061645162703	-0.8609271015601512	0.8217122823717744	0.7391393297238418	-0.6352250813168995	-0.20081572096187325	0.6982229421918158	-0.740850535822522	-0.28562914002032813	0.10232472492505829	0.49968618836921386	-0.3305945712983983	0.8255565441825364	-1.6200865132649085	-0.8530068411305759	1.5913587837647916	-0.2486397859443575	-0.6663963002108405	-0.6985644212427935	-0.4393993181340294	-0.39176202081100786	1.5885979813407562	0.13391186293557808	1.845527936929231	-0.7757524714060638	-0.36645215391503466	0.4174784430803061	-0.22065942473490846	-0.769849354069259	-0.15577796736265054	1.0764682605430818	-1.116796380315729	-0.5345704650857304	-0.6359758136982524	0.3892663222403793	0.8767465701952263	-1.1185555787149888	-0.061474107910964276	-0.21457049297132194
0.6701595307620029	-0.9385307080036198	-0.4804608152918471	-0.37321248210304087	0.12120596457222337	0.007737313360630079	-0.13059598709995812	-0.7579497978601741	-2.2071326477778	-0.4894036532142338	-1.1300140357784116	-1.1479270293587256	-1.6960520081594397	-1.139257467979866	-0.4816406307557212	-1.2347888326227534	-0.7189923420330477	-1.0474853101695527	-1.7183297693388704	0.45839566317598934	-1.1813121539848281	-0.27763092520043625	-1.042693339086967	-0.15356212898924368	-1.5977209728493755	-0.17748411302771835	1.3183382228074565	0.301293350740507	-1.3431137724743152	-2.1882642084679467	-1.3072188665896707	-1.2262615658642928	0.08185261627950983	-0.27886388487895236	1.108235505823476	-1.5443517953961474	-0.9783775046221475	-0.4986532200892858	-2.222518625396782	-1.6500711175434077	-1.369611980639264	0.3187610669940741	-2.6851490205015023	-1.9002253873216084	-1.3266893109076365	-1.3931269973451226	-0.743917825890269	-2.5655603667847418	-0.902382086886548	-0.49245703200057744
0.8091414259195403	-1.083848821556482	-0.27075431212371753	-0.17356106338281146	1.02139791590204	-0.016138600393056028	-0.820273842657569	-0.1874397902980634	-2.4791345287387925	0.7230641274402558	-1.8987153554066067	-1.34735047665947	-1.0561819070855432	-2.8976222416219053	-0.2269778922467821	-0.81235474120582	0.12856805835971769	-1.5755837594959774	-1.668199165023987	1.6329499288439775	-1.0811453067634953	-0.148927430636645	-0.7816372217173717	-0.015864401585509117	-0.2934368413904838	0.8106019229571513	1.0060934056061575	0.6419384540521443	-1.3394785230256696	-2.169318394022483	-1.1092661409733224	-1.0997809801930762	-0.4134532520622219	-0.017841310836642803	0.6463100848256064	-1.2667106078305868	-0.36204977495259844	-0.6938915522668123	-2.799765507371789	-1.9903788703027923	-2.2045014456879763	-0.3010388266879719	-2.8305270512282914	-2.1188376308605106	-0.4090025697796071	-1.886550974721894	-1.2988261667357353	-2.1712427118020883	-0.8630931728745154	-0.25440352294151286
0.5007604156554489	-0.6449686990901685	0.3326933385846679	0.7218016298994998	1.005840589896425	-0.08584498012870646	-1.0100368547989649	0.5377161710034779	-1.4241422609150431	1.8349694120019338	-1.5359373584073701	-0.2559051465884741	0.3526915588872845	-3.290999382345342	0.8502054865993222	0.2571981364915736	1.2335230573189628	-0.7594372529746514	-0.7738786903260831	2.210354487693147	0.09949179453216686	0.13506502247544117	-0.03571454091550753	0.6728884892523329	1.2839126598257629	1.2345804042980308	0.5732536588183937	0.4242530066490166	-0.5897872508666014	-0.9223526612877946	-0.10182719753452808	-0.11315636967986631	-0.1994356385137979	0.1128308935126558	0.5029080424657176	-0.3916220666978257	0.501376918030336	-0.6140229709889194	-1.5878042880321048	-1.423096878032522	-2.0061032876097933	-0.3414059559389582	-1.2309445231733105	-1.0480021457470758	1.160181413003422	-1.05870482876085	-1.1502363821008361	-0.5450008937064867	-0.013556976972599926	0.18022524592532096
0.22130302239877	-0.35028626668438717	0.5817156005843627	1.194880264247839	0.42907288506089486	-0.4025317349703862	-0.9114227912483298	0.9098289980900415	-0.07094150997405652	2.0547628856546325	-0.5498056099775126	1.0370090682532729	1.331944109855006	-2.287966075713809	1.2676469650123727	0.903973373995244	1.347971819241129	0.35694070685963186	-0.07718503831251705	1.7188188733555325	1.1910230696831439	-0.07826107437550449	0.5031694452007553	0.9289017219746536	2.118561585872007	1.1375467562502997	0.19491310875972315	0.18925453921491586	0.2821030530587911	0.40634618719558246	0.8786544697943391	0.9113762505584445	0.06648503570886864	-0.3822408056319833	0.3901760635096868	0.3469204258698483	0.7709846663384368	-0.6498098047625501	0.18735089324007603	-0.21363179388221948	-0.8744434433390018	-0.37900157611227187	0.7862098818982157	0.4035102516265149	1.855093511009374	0.12797977303573344	-1.1390851443457886	0.792781059039669	0.8183658653116949	0.3998757870341812
0.41156624679963294	-0.460823263895549	0.3450470863916936	0.941980610772873	0.2634119652896495	-0.5110432282854763	-0.5065964452158209	0.9938249121791005	0.6299420527637262	1.5275099686332343	0.33698563607925086	1.5211419218176772	1.4325878891961978	-0.8352243845395275	0.6410419188108504	0.49704941275509434	0.6643247708906564	0.9838633755350562	-0.19550549021928773	0.8805648800221729	1.5335466552470578	-0.349670936120135	0.7376261089553467	0.6230835047167129	2.1265738491723103	1.2436644650893558	0.2990484155036978	0.6848471486781078	0.6968170018090472	1.0717704140506479	1.3596063213195846	1.420793305592073	0.3412483861062069	-0.9265018250129455	0.22683016833366473	0.6713929014633121	0.6907556114601293	-0.5358169026523646	1.0811167447476089	1.0187410106378962	0.5146616959358107	-0.8966528487036356	1.7117826349229035	1.3224220896964236	1.3235946004024324	0.8716838785496073	-1.310582372464561	1.0998507381847056	0.9589536082328843	0.46215026887963917
0.9721061090395565	-0.46804114422462917	0.26964297942755067	0.8196906147340745	0.9853537637939811	0.1070020607801863	0.3198421472375847	1.2214971876290341	0.78274461336944	1.046810272515277	0.9712654090792614	1.2658881403134359	1.1610600588723712	0.09482695268518271	0.1099896250330056	-0.4881211690451671	0.550478710090038	1.3418181178153628	-0.6275538188231177	0.8611093682295055	1.5124397111309955	0.328786356152523	1.0954413111549932	0.596417244246043	1.903606678614695	1.8871309753417296	1.092263660518671	1.8349903724583403	0.7468578248169196	1.3205962718495754	1.6039793058069483	1.660552496500137	1.0840926145767515	-0.5728001348086207	0.34621784313442105	0.8463414174746509	1.0730459086682251	0.20595010871428532	0.9171750139674362	1.8378183577706197	1.5838316630543063	-1.319767098257919	1.432920936413971	1.662924721037632	0.6096168783179986	1.2209385213822619	-0.8407072460035184	0.9588018022226695	0.6698029262603522	0.835366405733372
1.3239594724935522	0.15863770938396476	0.8452686786145807	1.5904143780615094	1.9929461079011015	1.206586710827276	1.3298868122826204	1.6779536026025283	1.134826373628386	0.998207782410721	1.5961209882691971	1.0170139605267672	1.0831899342109743	0.24384714619821665	0.7620598365791821	-1.0024160633915666	1.7184226556773676	1.9563474639821439	-0.45643563114453917	1.8570066817046171	1.7285763210802458	2.061137769613096	1.7416751160235524	1.473096447604769	1.7548643674898095	2.4824193346546464	2.1245171995562844	2.6375208784456086	0.9760729755225371	1.7110497974054666	2.001135226471502	2.0909168384905295	2.2902651994234384	0.6940200720389963	1.004767997159976	1.1184692606786475	2.034971667383097	1.4198928037513165	0.7163512436658783	2.213182979063361	2.2435727799117235	-0.6429667708579374	1.1293251485976918	1.9764379891632509	0.6762602094283612	1.6254716450318798	0.7187775456319508	1.188217366207322	0.8010274134882757	1.6903504500740874
0.9548804389625883	1.1495649864760196	1.6178021961260916	2.702577094514814	2.248239581226745	1.8121706269264448	1.8697792309088788	1.8342047507584331	1.896078099053071	0.8623928644472924	2.1224025750921167	1.0675962397957877	1.0563796607170857	0.00047254098462446657	2.1073382635947713	-0.5612655361799559	3.1271427014499347	2.5949108291082976	0.4651592342715984	2.6692958272037766	2.011006358853634	3.5184093132438137	2.15576598319441	2.668444320252604	1.315891251116853	2.2011696678449764	2.500337914734665	2.1879530257100614	1.5953275412276926	2.152534164910131	2.3068596865427575	2.540757353921528	3.062225321472458	1.7340389433618875	1.7921393631871578	1.2861103834854033	2.6375071674088115	2.2503653605148135	1.27747912664526	2.2839804974645883	2.6330184878578065	1.0620169708332996	1.7118701020424638	2.451709611715459	1.1676192432866472	2.0703924925326813	2.50683466718457	1.6309411451587732	1.6520430637503507	2.416899860069396
-0.08856818981926365	1.6251627934741313	1.646381576073495	2.753480398440394	1.4347802905928375	1.2104793260462547	1.4365095402680472	1.1396467249682156	2.347305672644034	-0.05343003260204173	1.972012466058515	0.9265378444272215	0.5417086389215554	-0.16911846205193315	2.581514273643312	0.26660659327587005	3.077997771349995	2.3400195180257777	1.3013046251332976	1.8988914588082912	1.600575047444682	3.2082156875786834	1.6913339602362838	2.8892152172694185	0.22087450724055896	1.0137030126490136	1.673977348141521	0.686127317864151	2.1056396567806783	1.9517368375569455	1.7866552509987539	2.306597418543046	2.445521491553566	1.4796721497814587	1.8280042174100164	0.958032330061232	1.9362194414336946	2.0205111892274186	2.183166052822173	2.0497589432015824	2.67607009892464	2.3002288824954285	2.7082291297684558	2.5378316559100607	0.963169253325616	1.9557348595840116	3.0566464486344764	1.3705726098507869	2.4294618861867225	2.1116539668993113
-1.210793080256661	1.1289130776044305	0.6905755016711291	1.1511477287524836	0.2938659018612677	-0.19690700697927366	0.2689572866444082	-0.22121150932315675	1.7587685225447374	-1.5292305064716127	0.8119681970861652	0.16497002070142164	-0.4792432591184634	-0.11298942707400514	1.461906894243148	0.5346248611757088	1.239671835923899	0.773510302005287	1.2162637279358426	-0.48197243460475553	0.25452017797921606	1.1684851928748985	0.44990701534530103	1.5966963537739343	-1.132036414362735	-0.19136158635426911	0.04513902365434846	-0.7254621851138447	1.81856302332287	0.7979466401514014	0.19729388568455158	1.1111651070377895	0.5991453325285327	0.17423403920642533	0.7125368682766559	0.15767705833488926	0.17447645513855614	0.9900834184054383	2.376864702474122	1.389376278499185	2.1069058166034274	1.6868350615218064	2.8692114408099236	1.6528783699439356	-0.25497224441267946	0.8909447912601507	1.9173952152405442	0.044164362737357875	2.0640565378231104	0.624005909132961
-1.7516610893161482	0.2511384235511324	-0.3815365444300288	-1.065567189061594	-0.2516415075931189	-1.2116763318517758	-0.7737262227624917	-1.3645485647527151	0.443678178913742	-2.3881259366170315	-0.7693189875714205	-0.7763515881080463	-1.234363543783845	0.08126045922046854	-0.22259573894081716	-0.022111315420766466	-0.8647496542351117	-1.230373678298905	0.35214918650024324	-2.9543380406332873	-1.199778485805602	-0.9449450952933495	-0.6659573271339319	-0.30981179271246617	-1.8149129167555336	-0.5656204613068778	-1.3261132947135101	-1.1198346467968723	0.6841232119672997	-0.6383095911328532	-1.5834576143458727	-0.37780280727247767	-1.1712538696656722	-0.8665157793187921	-0.8520075823922288	-0.5348957071410193	-1.3479811341028436	0.06350898355857393	1.4921492959897193	0.34828371866453667	0.9457631447741919	-0.34304372531924504	1.679398248212953	0.0868778088076622	-1.4727703844450313	-0.6096004200644203	0.23980784458139484	-1.4738764887861477	0.4931369641664608	-1.0670613860280844
-1.5146677832031572	0.029338081863268937	-0.5427044591846459	-2.2779576184997397	-0.14568439870729946	-1.0410342953334573	-0.9900343859689033	-1.5541429414512709	-0.43883142745381076	-1.6899129413190144	-1.6350180397958651	-0.9925465176952808	-0.9696635277676847	0.3567058559834174	-0.9358489493111072	-0.7188515149344472	-1.5317108066596583	-2.1961743412143875	-0.33195124250840197	-3.9081278190033673	-1.6512678921416613	-1.576622825450395	-0.8765476283684254	-1.4252769604586732	-1.401014915798093	-0.2023313825468144	-1.665884491924292	-0.666182849449535	-0.5476208881898476	-1.347659642576281	-2.1844396857563493	-1.23215594784152	-1.6872137495695934	-0.6891939697958274	-1.630217780229138	-0.5550643620314827	-1.6007622041179173	-0.17778211792476054	0.2663185800206452	-0.7075773204762742	-0.2448065771564883	-1.7828405958536813	-0.042751281108837434	-1.080295381798577	-1.5312472197720557	-1.4713774238635893	-0.45318457156892555	-1.931381284977237	-1.1355541370990698	-1.7274563583148808
-0.8875737392601933	0.7684606652690132	0.2127740735086249	-1.951614111238036	-0.1780943772945711	-0.06952935821459466	-0.4454267520337793	-0.9065974373653941	-0.1615935015548423	0.16065468745300115	-1.2173968117297849	-0.2809744013782702	0.10920020844263302	0.768924383658632	-0.4690551546121692	-0.7025117458925558	-0.7200973319656003	-1.5299508063325313	-0.11626875119006863	-3.1260274365727403	-0.9275087944731583	-0.8477520957455619	-0.361541353052356	-1.2998273841967523	-0.5169570253198741	0.05373570543117007	-1.1482049128550034	-0.3179915276093257	-1.0349621568626655	-1.1111310189400065	-1.0900804688899377	-1.30334269391771	-1.0750029597010298	0.34332707452826977	-1.100137987096055	0.005294616850363294	-0.8155190895553319	0.04496120971878408	-0.3877654597237849	-1.2999995249498897	-0.763622965168467	-1.15063856887047	-1.0709314538012467	-1.0426654030260238	-0.515218205071705	-1.1397733247150823	0.0987550205768301	-1.0778613391374263	-1.645375433114914	-1.1149896562094337
-0.4595036779086478	1.6522084268543515	0.8996431058284012	-0.9783522480530429	-0.9420614469924483	0.6332422996379878	0.21428777126834153	-0.18961024261980125	0.7546188886920567	1.6996447502951018	-0.08186449743550106	0.4620035503572802	0.9338306456678728	1.3240608577254127	-0.08291347709641478	0.12359094052994028	0.08840480596033838	-0.11945534310265575	0.7552838623392699	-1.718934863358821	0.015009094982482464	-0.20278661373793072	-0.010704069602920134	-0.7455752791203074	-0.18081438154405605	-0.3886419771796085	-0.6086917770015017	-0.7334998395374975	-0.6267975295276258	-0.6968971278984034	0.7448577241907878	-1.250966687565619	-0.5206266797452543	1.1069745611271755	0.01601099307781276	0.4640545192289895	-0.08527975279876893	0.1928720749380707	-0.4024666652575131	-1.2017315413350138	-0.44076806315572725	0.9215759372020489	-1.0266883502184778	-0.10261931116865589	0.3795334581661359	-0.17212166535194626	0.7627891034554831	0.09540036253302606	-1.0438930413410943	-0.19404744863431833
-0.48540302065115387	1.6229455729306437	0.7380633475145346	-0.46452606255614415	-2.0450592230811773	0.4730642604756084	0.4564619673461577	-0.01941441333777309	1.1871447953464191	1.820364382844485	0.7418978194920364	0.23282619347083877	0.6691540873810875	1.8308907898875937	-0.8191783223937708	1.042255356146535	-0.2733018679206817	0.6249947538899064	1.421996917528645	-0.767701159912125	0.15615018039030118	-0.6292132315645922	-0.3817837583563265	-0.7307839862476012	-0.6794120619221785	-1.2373321571619729	-0.6528552027304635	-1.6275177073066962	0.1223814414837744	-0.8653926494794255	1.7463025911047527	-1.51849205551206	-0.9137975123825439	0.9950373909143331	0.5600532148117062	0.2841494009051716	-0.16109070266828907	0.12065177902038618	-0.41664940243616716	-0.5854921381492558	0.19747382311189265	2.4303664893170405	-0.5344796590808915	0.6901731688168277	0.2660795668213247	0.35882788441998303	0.47700843775434304	0.5081523516428736	-0.3732724880059718	-0.04603693934752497
-0.7017536454529342	0.5374523878333162	0.039093679715664055	-0.5747353346424038	-2.5264356564318895	-0.14677861180930085	0.25769006057003635	-0.38101117926061273	0.7255134253633557	0.7775426636411641	0.8479407446943572	-0.8552475638789424	-0.4137729814045762	1.9934690628324536	-2.114947646616234	1.3264663691937957	-1.3857163721122312	0.1990295642446915	1.3205844253588277	-0.3463002060968825	-0.5232056128461486	-1.5908341658656446	-1.0964780762470483	-1.2660083221751295	-1.3080179128147502	-1.7300065315173043	-1.116961265392402	-2.1693399352444875	0.6215776341242428	-1.4329218407900175	1.186575799714173	-1.645539532212136	-1.929753137203064	0.3970880666078382	0.1525292030938345	-0.35222030441722557	-0.8351989526716771	0.0965920560406032	-0.7882015211255239	0.14593943323133887	0.4688426434722486	2.188385486356239	-0.3030537268864761	0.6647433319819017	-0.5191097198379347	-0.005383884310789174	-0.5003409127350655	0.13347353752991803	-0.44451348039577754	-0.7075062502128286
-0.6688435378914084	-0.7071561110277983	-0.2848739752960822	-0.7384490454163289	-1.9660219203460336	-0.44635667751498487	-0.130164299884101	-0.8758437687390689	0.05230841620829829	-0.2563623739411323	0.6652841215044268	-1.6406703271948528	-1.256846707215114	1.6825291095534352	-2.430054895205251	0.9612151014992257	-1.9498621396828286	-0.6503631417213095	0.6407139963700195	0.0509115429328905	-1.1613227952924121	-1.847358158310119	-1.3533997569743124	-1.578754836631342	-1.2435464152221347	-1.517855354969396	-1.3916546275501567	-1.8748468231453268	0.7610376149969195	-1.5625298612588525	-0.23996185992053293	-0.8954436571243227	-2.5098469812842596	-0.02040782576500719	-0.56754350724052	-0.7818161180536726	-1.423065891692722	0.2221889934378076	-1.1216435221838033	0.6282388927944295	0.1657107077676177	0.9325992890365299	-0.3839526199858243	0.1298141597731751	-1.0289335002307074	-0.6967984240681581	-1.0259445601934012	-0.1707884918362524	-1.001395755973101	-1.2426672780073291
-0.2726284657696922	-1.1802664705618293	0.07349817039987652	-0.6630411240190424	-0.9500599459056391	-0.21393632039848295	-0.5786170111515082	-1.2117583600100756	-0.026735253640554735	-0.47097886698012026	0.6452021629015915	-1.2493872255472254	-1.1340788654387122	1.1009593441282115	-1.0933598852522424	0.521546798870256	-1.4183748328504227	-0.9122124089787088	-0.04516416037331823	0.47230300517124413	-1.0655562129957787	-1.025460410015392	-0.8942854457336455	-1.2200302242669876	-0.4741022581850455	-0.9826013355540538	-1.1481218111801936	-1.0141487480503928	0.741817797757415	-0.8847157621906946	-1.2473513373029597	0.5909594468869919	-2.071739361113482	-0.17028084199825214	-0.8489699936250228	-0.622987503447638	-1.5579107613823622	0.14796675577273505	-0.9036474147133254	0.6721888367051603	-0.39721546781768324	0.19571270137394353	-0.41444937558665995	-0.15947933323432115	-0.9012164846907761	-0.8338051323470186	-0.5544007850354961	0.1914556284406952	-1.2423263195265428	-0.8998769393996259
0.1683006645617813	-0.8712611799871268	0.422025570321868	-0.6812211586074689	-0.371338199643607	0.03656574174921094	-1.0831367727147971	-1.318899588640731	0.36114309220165447	-0.0877037587787576	0.581058651683301	-0.11845326207739648	-0.32676127710896746	0.6295825592529994	0.8642743637472673	0.45486423577792157	-0.516619174734941	-0.41249011657340656	-0.42112243185322673	0.3403543167709906	-0.4271728682859219	-0.007151172044822736	-0.266008530594685	-0.6454550614653414	0.28273515260379	-0.713653164946249	-0.6264871434886695	-0.2200448378838121	0.5867903389589031	-0.012094026490221349	-1.2289434785149296	1.6852588403183468	-1.0509628802274076	-0.47624579825325414	-0.6919636855808512	-0.1831463308492067	-1.3671902020672513	-0.46925057524765357	-0.33462311641681436	0.2696937625930923	-0.8581747116599225	0.4369439114612542	-0.30510144378588927	0.06401365400333982	-0.6010192730652582	-0.20147928215614536	0.2049036207522961	0.8672817147663884	-0.9248969227147754	0.03703162750212045
0.3104180409900848	-0.5297443768361074	-0.032896397464156006	-1.0712244661725863	-0.4497098731070512	-0.20693665488970742	-1.4693542187332649	-1.1359091685373346	0.34841125308004567	0.1631436176957707	-0.01461139984523764	0.5019470881177535	0.29738836731237583	0.4557652189720326	1.8141334509259386	0.639237855863142	-0.19035844475647098	0.15854136478122274	-0.6304500441792209	-0.6236053096230081	0.02214443559151553	0.2119066914489633	-0.12945490028390752	-0.5777610655009234	0.45840082936410265	-0.8514106428558912	-0.2437746323312901	0.1405629921261081	0.053917768889593425	0.18595274357882108	-0.6619396252097554	1.4706869835260745	-0.29024311915109385	-1.1177280618843104	-0.6459117101930241	-0.06913403832758094	-1.0616399186507324	-1.3841946629413386	-0.19527067477170487	-0.41279967151404523	-1.1636875987651745	0.6723467050668065	-0.37166725982842624	0.3550669953668091	-0.5830360761124393	0.5793010279103927	0.21755382977775345	1.068274531728366	-0.6331730826694734	0.6470967470903174
0.21485192505427045	-0.6756795576300496	-1.1415261307554698	-1.4652949918762315	-0.6356579961604211	-0.7972875238112164	-1.3820555215726118	-0.5682223826297877	-0.5071764788371592	-0.058453758970034096	-1.0167285725025077	-0.04552823654188367	0.2093202933694898	0.3579856375688986	1.1950209819731565	0.6543961538409063	-0.47618164646975036	0.14174142487717942	-0.9533253095929614	-1.68060857966135	-0.1397049824351998	-0.3382589866027738	-0.5109584838400609	-1.0343591286781362	0.1843825342531709	-1.0491831035314303	-0.09168282912396981	0.15212088895799317	-0.9361158145543308	-0.39341973445308837	-0.39721528996118577	0.29136271659271995	-0.12800624187338394	-1.6745233307533718	-0.9339909990173652	-0.4868567334736466	-0.655387075785783	-1.8983909245397328	-0.8788693946105292	-1.058553376556981	-1.4243480860529036	-0.09612029115870024	-0.8048370967057255	0.19327585504298866	-0.6576563382108832	0.7739302812850164	-0.5922094363881995	0.5288140739713707	-0.9389172599213664	0.44252419108897484
0.2546160403730762	-1.0039219437248115	-1.9356960006165704	-1.2770331488453066	-0.4180971225975083	-1.1420423761422587	-0.7296697144435499	0.24072835811454968	-1.5995213947773812	-0.49918905932254554	-1.577398737552889	-1.1569735102415692	-0.3785139497568464	-0.06460697935601464	-0.12349134456878925	0.3226389457129797	-0.6853955779104183	-0.405359125141958	-1.4261705976376857	-1.6672135882649903	-0.6668718621003575	-0.8389053352877506	-0.8816531019042648	-1.289539212953626	-0.06655835907725642	-0.9873807791900948	0.049119142905128005	0.04096280624508681	-1.9774670692626306	-1.03119773381405	-0.7530177754950186	-0.6754618105460629	-0.2235619301282426	-1.633593565782672	-1.1204491800915946	-1.0429706245572907	-0.15103842589724462	-1.6278292981567026	-1.8291457793348285	-1.3528604950928136	-1.588440389235202	-1.5138047136670765	-1.3005914373640655	-0.39990262687252554	-0.40772274007105563	0.2514353882417068	-1.3078509472823294	-0.2721539914029067	-1.5983976342154675	-0.18721590167898988
0.5919146948728956	-0.8618953514415322	-1.767975401348025	-0.5689405382771133	0.034925474217482225	-0.9785845239195998	-0.00890896138303749	0.7855424307877842	-2.003677805747122	-0.8486494973762189	-1.0950824361031273	-1.721793986872235	-0.9134744239144246	-0.8759930979060465	-0.9486148885318428	-0.16303854774483648	-0.464432184474018	-0.9316066297240778	-1.800184681618296	-0.3165272133791528	-1.0332504247746872	-0.8227473225990476	-0.8747709992568287	-0.8100447545918874	-0.1391795042386594	-0.7501178031486675	0.267433475066343	-0.13389790683436265	-2.4644282206830916	-1.0823135365381475	-1.3499593373982406	-0.7911925959449585	-0.1466112448663986	-1.0478684004855905	-0.7442902778857281	-1.2351322118899348	0.22840053454723738	-0.9587544595807576	-2.115493078263212	-1.2281796035699593	-1.4486803422102097	-2.22975775961452	-1.4003985708764681	-0.9965461791498273	0.04915055509754531	-0.5455904688539923	-1.2055280774182786	-0.7663755257988808	-1.8163939722089053	-0.5716849992937612
0.8923465019146742	-0.15832219788051838	-1.0515423758861633	-0.09614098775063945	0.17611424316101354	-0.7129537188437978	0.08020662327093217	0.5973118494557516	-1.6215195007184349	-1.1575432750505057	-0.06495974337836716	-1.3030413802415601	-1.0892076176166954	-1.5529069383891458	-0.892124863127449	-0.587363539930095	-0.22836659539033077	-1.0766322051400903	-1.7880517520660397	1.308762770477401	-0.9679482584902599	-0.6582274740208722	-0.6939802746756982	0.03570005104201077	-0.2590201157241781	-0.6428165911908551	0.3024501169129241	-0.42409930894245873	-2.178727744507044	-0.6343076848366388	-1.6614622925841611	-0.558103845603784	0.1029337759354353	-0.4640804152805161	-0.02851360219737509	-1.0114478267179665	0.21441095455380846	-0.5972679494166754	-1.446431546268	-0.9451622435388272	-0.9753693034210582	-1.4773969965520395	-1.0709332111214114	-1.3498329414165506	0.13223524394487707	-1.1617975117835697	-0.6140571246198812	-0.8965899497110377	-1.2077424197257656	-0.5294540264930586
0.6940949098700651	0.4357789993541732	-0.6983656914567965	-0.37102412843261895	-0.14750337559052656	-0.8842328263922244	-0.5573875620965155	-0.1886657770773806	-1.2574487061863342	-1.5987571806726322	0.3734789149348327	-0.39597739182266267	-0.978503881695166	-1.3957457857216897	-0.3789201664835585	-0.979068210616506	-0.4550334488797647	-0.9439440611033655	-1.2912932776184072	1.901062803275276	-0.5708007021302833	-0.8269246112902646	-0.7357524212582802	0.3901858606714512	-0.5110675640765285	-0.755006221935759	-0.10901248944053599	-0.7405587537016912	-1.4490204570132312	-0.17000855974451928	-1.523926312108113	-0.7684141981452005	0.2205843777130709	-0.22353186448006163	0.3211841020529186	-0.7428036776756097	-0.1291153994036981	-0.7455738772458663	-0.4151677052125769	-0.8303743576013065	-0.47390146896262264	0.03630225213950137	-0.7189350391731285	-1.5994512795994225	-0.3461637879055899	-1.4717237727150805	-0.3992372252418623	-0.9497921118796231	-0.2353298369564334	-0.37206273457464106
0.01909662067112066	0.24884926237344102	-0.971197569587033	-0.9709838090991432	-0.48842256647293003	-1.4160105403933385	-1.1486786278140464	-0.8265623809856887	-1.5075081442025426	-2.010077394661736	-0.24263919328869435	0.32227644912812425	-0.763142814333944	-0.3076114741206089	0.08793605234410837	-1.4120143364667619	-0.9101284528819665	-0.7642192302486146	-0.4294430702930719	1.3071654433061395	-0.08591833768612686	-1.1053332146088586	-0.982686015042607	-0.07550715018374479	-0.563624106200981	-0.840451658828067	-0.7558247037017313	-0.8214574542930594	-0.6918081211956839	0.1610701766968698	-1.104711928707853	-1.3938212574016002	0.06423904264140923	-0.05284812881468443	-0.012711126965104147	-0.6901422992249654	-0.38857195158305485	-0.9046988545453111	0.22715539438177512	-0.8869081316180255	-0.2839687129736319	0.9113516987847684	-0.6239484053675222	-1.872300421235159	-0.769462712006189	-1.5131533299859485	-0.8071248542688784	-0.9977490496052422	0.36652667453796306	-0.30590519657968374
-0.5575770721754303	-0.5736335702785436	-1.174943923482895	-1.0443952556608125	-0.40905387447375446	-1.6060685132391805	-0.8065728147758321	-0.6666554817373742	-1.8994646315177046	-1.9464759978787003	-1.125619745803806	0.6683614931154122	-0.5336115988410695	0.8810234596995338	0.34277905402080744	-1.6600814041188223	-0.9135646278953806	-0.532059248807645	0.5623258813793472	0.6183704565167502	0.26956727134865316	-0.846818420756604	-0.9914482587684587	-0.7841290996338444	-0.0987748466384687	-0.6360034014361082	-1.0273215832748037	-0.5147466348348692	0.05048074709530963	0.6155341095494152	-0.5706852813884874	-1.6755212474001402	-0.18536096540298302	0.5313136743265622	-0.5643124660868578	-0.6556474664613946	-0.24503038863681847	-0.5247554713756005	0.31612965975738605	-0.7367218287031198	-0.37613547229172417	0.4995520607725555	-0.5742368084212424	-1.9292010606476235	-0.4303736428248011	-1.238196046859827	-1.1730970317299938	-0.7870653927832625	0.3961828820038567	-0.15324088320438947
-0.5342333852569867	-1.1609163222188867	-0.5587452073669155	-0.38356180688993485	-0.06852921255813423	-0.9252303422509549	0.4406950870440728	0.15632768799888577	-1.4528482614397558	-1.2295256566406356	-1.180089644096037	0.7991638879547923	-0.34424187728062267	1.0438317268019246	0.3568098766349638	-1.2851001299329343	-0.2831006633879201	-0.10768644261398162	1.4270570955374797	0.8584373987633562	0.3198691641749151	0.005886261839430408	-0.4936548030808835	-0.9376555246372751	0.6186410589000098	-0.19152212707806068	-0.5657895386115719	-0.023771549759430615	0.9603563729756901	1.241052696813692	0.03081108211640492	-1.2225900026509169	-0.30636081886431016	1.5223290870897783	-0.6897513279018599	-0.26167029756922267	0.15971616213851417	0.30652047624476547	0.21024801735454943	-0.04894266788097313	-0.38223594503138697	-0.61179346808371	-0.20659207344912736	-1.4417246828397794	0.5103755283910019	-0.6173901603598851	-0.8332753411460994	-0.2113332584045535	0.24788797069422935	0.23938774507743835
-0.06685361999210049	-0.8187735566936211	0.6924033610130473	0.33825602001317284	0.015315979963861553	0.2985346831854476	1.546363137960011	0.8479707058991386	-0.02235462854771704	-0.258979855651158	-0.3399174476024367	0.6890550800524196	-0.27255384006503663	-0.14167485618799738	0.02527044036434752	-0.17120937418922968	0.3549228385023028	0.44476749534291865	1.9295568593111962	1.81262600516836	-0.006413853986738393	0.6224791185121332	0.1851531343989166	-0.3976230287661275	0.8751060636003141	0.19652679170677545	0.2507880673968906	0.2394734218742531	1.9095435902039064	1.5561635093840547	0.597295179511511	-0.5827586294800592	-0.31025642812096405	2.3006466273437294	-0.38048103995119004	0.4847835773085674	0.406077474386914	0.952469879728566	0.20007674976773185	0.9790223884997366	-0.048083726153830546	-1.411032008282079	0.4241857163419871	-0.5639736627071916	1.1214112313004867	0.09750097470414325	-0.024774449995322207	0.3593377885042551	0.2994655491915005	0.571191901811029
0.22759424098923814	0.2586528934465224	1.5960172339567253	0.47126947445707357	-0.2774822475451587	1.1430593426533124	1.4967477935351985	0.7849605778053417	1.2872988100122191	0.3679821376489477	0.3684556206837673	0.11769590474494594	-0.30099223581534046	-1.7388848745126513	-0.64358147046241	1.146056917856502	0.3490816119796741	0.8332479978714136	1.9013511904336535	2.3284706737518817	-0.5271636936205291	0.24591405800432964	0.4588984072465629	0.27216500918330394	0.2981958013569057	0.34323749311377205	0.6416563046950211	0.08813001886324784	2.3335465243149986	1.0973391971663184	0.8763014950638195	-0.4971628280756137	-0.3501247562269569	2.231409748245637	-0.22392145052297727	1.0588951546500065	0.3020114870237874	0.9378342400170199	0.24435940415852345	1.6811065610158664	0.4642785657765648	-1.4502175634742183	0.8484188199751386	0.04421076884259554	0.803012129304854	0.46361407850873676	0.3881816392510741	0.43851027837175155	0.5023890433416603	0.3646449418427218
0.027198777492585424	1.1983306244945715	1.4738003300692968	0.2316849291312847	-0.4211243367035777	1.0439531645833071	0.3981473543116416	0.13694305456534572	1.2812500843937653	0.4809210376235351	0.14253177090620892	-0.8104900805862686	-0.23446572625530757	-2.3211065054106017	-1.3145639512838827	1.8593969115727362	-0.11929788716053134	0.8989428754301503	1.3237839707352643	1.6634015668673972	-0.8418327573406275	-0.7592786746421964	0.17171530896181653	0.5498951765749707	-0.6442128289437923	0.37079273818542924	0.27856382388998	-0.2048079807643098	1.8129787767080274	0.13547497748842785	0.6897241211782672	-0.8590069803399734	-0.4458294521763316	1.2791168723219084	-0.5812025567092689	0.9388472423034055	0.0800047948776068	0.41640090358051085	0.2662241437416501	1.5563789551193532	0.8132282171914307	-0.9676130564956396	0.7844172422281479	-0.0702111891887772	-0.0014503748120586499	0.31799181967622797	-0.002959254301648561	0.05227377222978822	0.6352012132882615	-0.3315906624697989
-0.3280200482943498	1.2810874770321157	0.692809876787644	0.37211708348182576	0.09747421414964405	0.3653238687808778	-0.6330524447321275	-0.3846520276932948	0.1041914175310356	0.43265398924361087	-0.5396795636225075	-1.4583591473408697	0.09623815121023573	-1.2991466597949963	-1.569053737183089	1.6326481552785792	-0.2513769345189335	0.8544201470600701	0.4013229002623605	0.28380191955981127	-0.6818513076523667	-1.1829355402474786	-0.21820010451498623	0.511392965013738	-1.0929303163015476	0.5062332225961569	-0.31031333916536147	-0.18266120888410597	0.6801226331577794	-0.4821028801751861	0.21785908490283473	-0.817022629603247	-0.4292774247928359	-0.013997046639138233	-1.0769388477259307	0.21430011198822824	0.060818368796019276	-0.0899469294684285	0.41210400129720054	0.8136359315182983	0.9323824872432127	-0.3300858500627315	0.5325215176413512	-0.5359437191709332	-0.39918965586862304	0.037240681591865	-0.6419462110707014	-0.22020749295110997	0.7263320413700867	-0.7937691671458841
-0.33436754966751026	0.5183836373873917	0.18263588128346497	1.134558973037861	1.013376938675182	-0.05529459947548626	-0.6790187262414106	-0.3180292422400639	-0.7936448844074848	0.5754378407899899	-0.4767370293730199	-1.2332878980507298	0.5409432282564733	0.49831089753077673	-1.3590278637388111	0.8665658093659925	0.3277306507424372	1.0259773747135976	-0.4787499662752161	-0.7342081699096247	-0.231832821302745	-0.34928384891446695	-0.1999857222172629	0.5625927590481985	-0.707472592630401	0.7403399440653698	-0.3159616554577499	0.2683524147546879	-0.19290983193970324	-0.28283030420213595	-0.07646306283369617	0.07780686800506746	-0.16397361982112305	-1.0602228174316404	-1.0655887437190423	-0.4361457861532141	0.23101076650804714	-0.2706959307525523	0.8067425117269671	0.1790875338915041	1.0831978923878696	0.31893228814974284	0.5943884497793698	-0.4832411729627525	-0.16306219348955958	0.15316413461985487	-0.6953807687859572	0.07098080998880554	0.99192358976034	-0.38135050335752335
-0.04783826019609955	-0.49598433745180787	0.3414845075271117	1.885751420677586	1.430885641363891	0.14278965096812088	0.02243242922819107	0.11133224862996563	-0.21198605912643867	0.8049003392057869	0.7342136207901616	-0.3052327132427749	0.7001088343662146	1.5868963657546347	-1.0107985585398052	0.17635099351709183	1.0307402677901694	1.4000325024580453	-0.9526194018637126	-0.893327669052996	0.025496130770084176	1.0562088861817178	0.1766645396862219	0.7950403613734693	0.012425443113996614	0.7768068620740302	0.39277639750101695	0.7312965730000597	-0.30377508458762453	0.2768314933956257	0.11346212950420088	1.2142674740684816	0.2837734754182308	-1.6390095235319184	-0.44315661878085555	-0.43036002386633365	0.2634196961982895	-0.23341050746816908	1.1763608458971901	0.1212962285257373	1.4135938118876508	0.8801899967028046	0.9756552472509068	0.4523860221103892	0.08112830615986749	0.7108743245265696	-0.049736866326453945	0.6677241257566431	1.4088628977622575	0.6396158530780666
-0.06633915888208629	-1.1509606886012043	0.63908432949573	1.9114150640706165	0.8113747102910855	0.4873564577507401	0.4271639206665382	0.3221776427216562	1.4590554507042148	0.736088235134444	2.083917811000163	0.49694957850763827	0.3924078938882252	1.1821715373440274	-0.7173394799727243	-0.2864157325073182	0.9727762933979908	1.5692128610591325	-0.9456641629433905	-0.6686420547185884	-0.1534899406937369	1.7422655241624723	0.39546440917984427	0.8390106442429008	0.3273256417729046	0.3572835671030988	1.0258586583634204	0.6708637157492646	-0.07868213798470658	0.39866374945129907	0.6040675924996985	1.6587107348282022	0.7351718592968043	-1.8480703257827469	0.2598631480512081	0.09669219593868172	-0.06319889269097996	-0.2212007900414441	1.0016242624571472	0.34574128342105226	1.613317950850975	1.10111263986869	1.0867977659850194	1.6083464078509644	-0.2064775144120816	1.1651315396948434	0.6071496124810806	0.8814676970936015	1.5980712606415264	1.2474995430148055
-0.7351548720776743	-1.2235934546741445	0.34467836199839164	1.3040500373272323	-0.34150547539037013	0.2988577439225315	-0.10321010890561153	0.01803314205985462	2.623563222390219	0.2447827914638229	2.2279101435613713	0.5842585254028135	-0.047352955868125726	-0.1612185073372803	-0.2413236608475473	-0.8482612952070898	0.027825408394410844	1.1799619867527797	-0.7557908588952775	-0.7857319889036688	-0.4781957362750142	1.2460535135139603	0.15190333216296936	0.3860497682728134	0.03535629344533344	-0.3976143675032498	0.6854808049414041	0.0386787298546494	-0.35713491304416445	-0.05844263143406021	0.8840680471642569	1.3277649274013803	1.0769360876866834	-1.8285484896940174	0.5823454561226808	0.4316077766856284	-0.5687334322912598	-0.31306881081175	0.14263597341718853	0.15445288840527777	1.1836462079950554	0.8072029508440929	0.4263536117754262	1.9278239201847518	-0.7107124399535701	0.9999322756655853	0.6506565462611934	0.42082319020402786	1.2462025417034208	0.7058559724207079
-1.5675900495603117	-0.8916907943318976	-0.5325384447844843	0.7766817683588649	-0.9465212146272963	-0.45188941508382313	-1.11595078554096	-0.5702650329237118	2.1401137599841458	-0.33323265262758894	0.9848203596350804	0.2355241402840403	-0.10493004952743751	-1.1621012776183182	0.6718935403278895	-1.6756621488566121	-0.9970189879710089	0.34319637283879295	-0.795465062791769	-1.3548658929033657	-0.4630592780170874	0.33804316678317936	-0.23347467127358376	-0.32160657846142443	-0.43776674686390826	-1.023468740892473	-0.6175423795919596	-0.6009117583380763	-1.3480173620942435	-0.4527104197550694	0.6234990477628881	1.0302459830071065	1.2663879617671006	-1.634879251042789	0.6527724050473183	0.0642065191209526	-0.8405969919102113	-0.45247999071174083	-0.854153255773011	-0.7087582832273185	0.06239096358100233	0.246840817826928	-0.7606806434541941	1.0800503390708567	-0.7017438973921218	0.34759364452851593	0.21169381104371432	-0.24252848695476042	0.5092614682673989	-0.6604684589673095
-1.6623101956566535	-0.5059812814808258	-1.2026781697967566	0.6876843465637615	-0.46744335375725593	-1.0540810368187057	-1.6202222594907896	-0.9915174880615808	0.4312163201161732	-0.5659339330531888	-0.4906344525252506	0.18356171152753697	0.28346554081580316	-0.9838525212903151	1.6904799218844404	-2.3249847493035185	-1.2287102160290129	-0.4780924900470846	-1.1569160328152899	-1.8366668893476208	-0.014192604012039459	0.0015712045489770766	-0.18615808693475072	-0.6766645351444148	-0.600644155420358	-1.1032852356749057	-1.8659326307586446	-0.6118778239663725	-2.2806922858660394	-0.2526932880487498	0.005539387799039246	1.3137270959798164	1.2179875721163511	-1.288683329868512	0.841487221044174	-0.7115351159714793	-0.6449979996736055	-0.6110968378207051	-1.238136211578328	-1.6830885918158547	-1.1541235648404298	-0.04569499124378522	-1.6449138313398228	-0.18256961427962462	-0.07201175317030024	-0.15043986256914946	-0.10272885372319672	-0.41917296687009736	-0.15141408955027885	-1.7986663281988695
-0.6769676839057437	-0.32565305564416935	-0.9600138066944752	0.6105983798941351	0.5709939600769697	-0.8283960915763711	-1.153225582192739	-0.986385976364509	-1.0526341965615051	-0.3511305902624774	-0.9798440131341573	0.6835118917481364	0.6217000468399191	0.1428991216655031	2.015860980292247	-2.107709309327213	-0.5679230411849572	-0.9271582490831829	-1.4315456272134752	-1.7125455130681906	0.46302031887447676	0.3245079112843705	0.4180454854659267	-0.3446482271317834	-0.352185358803432	-0.6095102223988418	-1.9902984631913334	0.05939830014321876	-2.1931111966175854	0.25233698255323855	-0.4388851168282512	1.6731631131834632	0.8386350501864698	-0.8170026742203929	1.0913986213584548	-1.0331353476352467	-0.1154888387255907	-0.7533751978465942	-0.7968096880340882	-1.9245703580709124	-1.7117052148481517	0.17956845684295702	-1.6049819276990125	-0.8008645551307995	0.46231038662195745	-0.07244601090029541	0.012437404113266342	0.02077637581429566	-0.46630190828943563	-1.9327614491365739
0.7806910871121473	-0.3274105009698661	0.07206981076166173	0.0268222669001575	1.2200923624390587	0.13437651525770547	-0.14379531536824908	-0.5913407324729321	-1.2655244918698212	0.1051087935751713	-0.37478053291485713	1.2282828007275588	0.4822358205299695	1.2732281984312646	1.24998481293223	-0.887385306149686	0.4059135110067386	-0.9885087739955716	-1.0582220346586877	-0.9805949631980182	0.5795612406165913	0.6226177042851726	1.0747470337358629	0.4134583240042162	0.12160746719208629	0.13677174261421976	-0.8724649941894048	0.8306576763400969	-0.970041577650498	0.37995063897401526	-0.30324791209182195	1.2290524488757133	0.23680316490475337	-0.2175383635305127	0.9370468929776766	-0.33022777463078007	0.4378931494066904	-0.6810469307938919	0.017445006139733273	-1.161652087498098	-1.3860325307727563	0.5936378688210245	-0.7499450106438518	-0.4146710876789666	0.3015532592626161	0.35624274868189176	0.30657903459947333	0.5818332548811661	-0.5170610990390012	-1.1288980652846345
1.7758932996729895	-0.21056660132272173	1.109677787723124	-0.8193889255776163	1.1126750025502938	1.0872298012157975	0.6995813499353427	0.015904482519429015	-0.35411177313052883	0.619165218786847	0.49138636256327184	1.2337209087631125	0.09871476951964231	1.5835724726397675	-0.027178783162317515	0.6367475470319646	1.1573561252440059	-0.8013379680621027	0.061085661550035884	-0.011006236442248464	0.45022038341123033	0.4680052399586814	1.2118591331924256	1.0709575182400675	0.6708451248002149	0.7919467551568291	0.6223616633480881	1.0977706683727602	0.5332009183339241	0.0347320498234887	0.3602731172129696	0.009155759532867945	-0.2221146509129598	0.5048559919133483	0.24919872936054444	1.052410505698154	0.8275763299586186	-0.12967657718411207	0.6640786870423074	0.05761930389116159	-0.6073824901054284	0.6863661665290919	0.3223954559270168	0.46588110195706917	-0.21226007185384024	0.6215333898921284	0.4629992569304848	0.8047198028603814	-0.41873971764655094	0.020216672505077714
1.9099799735494072	0.30494009903812186	1.4825835232217714	-1.1148025773068564	0.6953363434390789	1.4092949079464148	1.11303494334954	0.6400093130375375	0.7735772496163363	1.1500042306913305	0.8907311105320446	0.7782908997289235	0.09416220267307597	0.9347268364393693	-0.7726283939472861	1.5211161088087657	1.5768945758417798	-0.43594487947515936	1.3094486612272087	0.8489297138948043	0.5209595832815196	0.2000352668608376	0.8133912755690321	1.349990274978619	1.2064702570306427	1.2182149838358312	1.524571628815165	0.8344153796923207	1.3592391965909414	-0.1226088415748409	1.092777818766463	-0.910009760807075	-0.22997395577925753	1.194969754794045	-0.3527037029135866	2.0992661305982674	1.0676628159020747	0.8428548888485985	1.0091581274499217	0.9359835226620313	0.047467492042809895	0.37227766410571955	1.1033372356634972	1.1337229160234512	-0.22654710194452862	0.5440775337854559	0.549456271485124	0.7563014293707051	-0.10043942466859207	0.9913225666594022
1.4604528362840958	1.07257710847013	1.1086441584678148	-0.5371925614587407	0.5321919374616749	1.1476094455140693	1.2828300666070194	1.0761295522496561	1.3303007243124518	1.5782220208558733	0.7596716950082537	0.4476649618500157	0.6090719831965418	-0.16394408974374153	-0.5541284820525213	1.3960676799111313	1.6911892319763693	0.009567874966174795	1.8138475102003802	1.3775023653156881	0.9474548933560432	0.3137197143659144	0.3840168927294034	1.3027253713216385	1.4983392994264824	1.4127376012670596	1.5644620490332928	0.514841471048592	1.2793280204590634	0.38920107618670113	1.3675011183625079	-0.6971670690500243	0.0851046664984267	1.518534726290236	-0.1392201810772467	2.011735661453496	1.2105527462273604	1.665962277151086	1.1573558159551647	1.1219127402442155	0.35264977513888746	0.027335999227928627	1.4029425765445112	1.3033616422428163	0.46599003193626376	0.3570502035365849	0.7872151113806437	0.7301055127018746	0.4145617267618697	1.505428093783114
0.8278278306876199	1.4720019211773063	0.2940966567927825	0.20466042923189381	0.6126592126472904	0.7817714482942507	1.3266891149842088	1.1590482095713124	1.0524679103845531	1.5802425712831456	0.31402223566150766	0.5324100057333815	0.9749881893754329	-0.9997276070157367	0.08822323545376144	0.6496794950375171	1.3306250469340524	0.21403245670807486	1.2326009174007204	1.3494289463148539	1.3360192741286026	0.6722670742066982	0.3507313407005443	0.9836672432588395	1.2427231738289557	1.3393124679656232	1.145059230055762	0.4888705473562586	0.7370421624336937	1.0734559438632636	0.9554820627960227	0.13756567213954896	0.23993245204231312	1.2248473136098883	0.7454967818916147	0.9089488777759637	1.1884967419176367	1.6757459023289247	1.0138913454134582	0.8101932850947748	0.3997084027152263	-0.07138594168822653	1.1701722951682847	1.0639240156698682	1.084534988497336	0.2158998574000055	1.0275897012791557	0.6401364380767118	0.6762335323302168	1.3694119215285132
0.14123671518133052	0.9547393897657839	-0.6606814504207182	0.14055421674152777	0.48995039558287223	0.6207855004250046	1.0800628874390148	0.9108181439813509	0.07568522131992661	0.9360322762809656	-0.42850752162010924	0.6765166708703028	0.4978986309468086	-1.143215026143016	0.4048516560686334	-0.09577851278392234	0.3643360202363548	-0.18429461599994407	0.09418094353883953	0.6202879351947372	1.2227700138422173	0.6842732754352723	0.6460477660972239	0.28990542677026604	0.4871884745597231	0.967794025917166	0.7316170854845528	0.5812581376124788	0.1925014702466939	0.9597416886849971	0.104770416313818	0.3281094603506016	-0.03393956819189046	0.4925447323407295	1.2810092351649958	-0.2822921378046717	0.8663183004399587	0.8282908414509944	0.3439321208101015	0.3253481096307286	0.2514537000936962	-0.12198165731240564	0.40040245626046755	0.512638889700369	0.8358334974105757	-0.09187615911613664	0.794347340491986	0.04151909527305964	0.1190439703742269	0.5360858880795413
-0.52129197319556	-0.2769448447592226	-1.4964316872264691	-0.7578423724690305	-0.01342954128431936	0.5897138223633984	0.4829597802087179	0.59301176310911	-1.196434986060183	-0.054630494478315195	-1.4372189312631105	0.4539743593719662	-0.5346469414236064	-0.6916655623573484	0.34345930256746954	-0.5174338429873643	-0.7974228698113341	-1.0776394655496957	-0.6682404543223156	-0.5354267907957523	0.7163460553332867	0.202025234510163	0.919006336977158	-0.7290831443285493	-0.1669225946782042	0.4856785150337904	0.46304449872181147	0.4008273983908024	-0.22802501220593527	-0.11001546387860689	-0.580195421628933	-0.5256494274899142	-0.3757470744980747	-0.07651559392095	0.7376036654215309	-0.6152340128453004	0.25275731641943994	-0.09881919150277568	-0.6727142233354678	-0.16589722759175046	-0.13716633055886587	-0.4464380788821583	-0.6401221454780698	-0.27652249351276453	-0.02745656380120438	-0.7657284002010645	-0.024155325799169708	-1.1339515459303642	-1.1492699101016715	-0.5699702577075484
-0.8191024059716099	-1.260038769260977	-1.8060014001926432	-1.4244114261637293	-0.4871241877104545	0.5534646208332147	-0.05148904884335145	0.5021018774543063	-2.093566763560182	-0.6668100612862341	-2.1985678812903955	0.07668896555857396	-0.9687494333084181	-0.1342291784808153	0.47329178337241945	-0.5993023644812132	-1.2515011867465788	-1.722859239459973	-0.5263993573079955	-1.3635191359248515	0.4681405233339284	-0.15339691097441657	1.0083647198445438	-1.528464786924256	-0.057962463164027415	0.31245464516810223	0.3249048604823554	-0.04597593498268542	-0.4744608164924652	-1.063479215833125	-0.5455820602603149	-1.3445087604010604	-0.12462513986197296	0.06070581558658188	-0.3398481239024751	0.11427621088939906	-0.37326463116385916	-0.16736911792716416	-1.2424958316317827	-0.5087085335294739	-0.6219959999423261	-0.8776260825093869	-1.2902365201611472	-0.9670261092909758	-0.45501920297936443	-1.467066335055891	-0.7438676398157036	-2.1079053951885087	-2.107664151073615	-1.0739638402389597
-0.4087657603555295	-1.1183396220297526	-1.1703279337604728	-0.845592077180626	-0.4208977725091246	0.6087736758916065	0.06273140375471917	0.6793358080964503	-1.9325259459299273	-0.41053119210857375	-1.943796097507262	0.20992800055408137	-0.07951258998706581	0.08325114880041276	1.0858027164845494	-0.3445271765948299	-0.3975019545417203	-1.3489734138472818	0.2726906663256383	-1.1913116092067222	0.9291811571608941	0.20941242791953835	1.0365055633868159	-1.3254704521758305	0.7640310600529978	0.722529103216773	0.43807084950032155	-0.24861944124657628	-0.30596930010379025	-0.7230929970762938	0.24534676006829623	-0.8286871115584518	0.8748793800221677	0.8574232160869546	-0.6188253377697667	1.2458304551976218	-0.6064041666926712	0.8081851709395912	-0.6404618256134992	-0.38659959262735927	-0.7175591033988746	-0.7837054329402027	-0.9151326917543334	-0.9883007247427381	0.1225099847310856	-1.4903284598918074	-0.45206995876658557	-1.8639898780162867	-1.6993719930521334	-0.3581628219045579
0.46691756193485295	0.05335000025219392	0.31378455377780023	0.7941769465393708	0.12598471003076334	0.8894004676642576	0.8780458733442892	0.8791121623758599	-0.6198922694622119	0.439933641556624	-0.5483034623212366	1.0388953622963601	1.4410212730255754	-0.04474153571693402	1.6856020715203435	0.2621810440289776	1.3209976201218487	-0.0022124100969805965	1.056027786551894	-0.1320260230173863	1.7468191271903186	0.9501359891291111	1.0596518228995218	0.1033552161184425	1.430480539430969	1.4302335942934246	0.9372694946688622	0.20791050525596483	0.43651188904245486	0.7821222784077241	1.1818703627569884	0.8866810613234419	1.9223266317470757	1.6563362063720317	0.5056478437123715	1.8129825848142869	-0.25306648081003585	2.0469362060640046	0.8862552000299827	0.4141365436469295	7.501905010036237e-05	0.15869260027506915	0.4120581237574016	-0.11959577931875097	1.0899471582909028	-0.5801194957729944	0.9258880950285322	-0.31667621757805753	0.00042125141557149967	1.1850129801091522
0.969125734914211	1.2630419065535896	1.7759283324238277	2.2535967319887606	0.5375873131120179	1.1833698536524289	1.7000336722983724	0.8593312077668793	1.023788286078664	1.0858877913521703	1.0526625410230042	1.790168846996961	2.0921505586745406	-0.11493714174707213	1.5575109574922694	0.9992747215660224	2.628625873345204	1.3724341155673772	1.3402033329882095	0.915579937501434	2.040305313972339	1.0719527033657785	0.8412651758109877	1.9289612345801526	1.0987107424487932	1.7063955671161397	1.5875833913854462	1.0473122880895067	1.3654892800108278	2.024310421680032	1.4405090725706333	2.2152104292698653	2.0796235563052465	1.7469738498869682	2.117991536797952	1.2940724669131825	0.44383334494774856	2.518748336690095	2.13803734980323	1.537796402306055	1.2935106225996713	1.370235654874831	1.7744918708453337	1.0329135412746195	1.3945675891750517	0.6137339959191466	2.3156444063429777	1.339824396679749	1.7122006790713618	2.3287379374405606
0.5078104031016432	1.6262550869438595	2.144156530238202	2.4527098484966663	0.3498712548613838	1.0018042257321347	1.734468845964413	0.6481472533819023	1.8299976881077533	0.986994640332279	1.6792962264052367	1.4400748504292227	1.1895031128100608	0.20433511972903817	0.6852815104674306	1.3619710049928497	2.4945626006203825	1.8344419705466544	1.0989133503613762	1.1142339013007245	1.2873129996462862	0.15999830389267827	0.1464335459243276	2.781450987943069	-0.11785925468223099	1.0735449991536712	1.7657668662956094	1.4861304417295989	1.6779032317857543	1.7561510100426192	0.6977686003802361	1.8257234566044185	1.1549351377454398	0.9771647324055724	2.686869122403914	-0.02300513146705103	0.9575555829529773	1.8451411772809212	2.067407612125903	2.105686598833599	2.243620312528936	1.7908581950159645	2.1457069953172287	1.4357824528688485	0.7851928547737852	1.1337398260886404	2.438975585652329	1.6878457251375822	2.1946097997940828	2.1396266133862722
-0.48452177608117425	1.1942401359923491	1.1408116262740355	1.4150614928336402	-0.20103307200221987	0.1549892421429291	0.8936086297658684	0.45170454751614636	1.3538776297931308	0.3336415218839985	1.1329492031746091	-0.13229268633509775	-0.37056042963548896	0.7300280184350656	-0.16801649545023895	0.9946400851128013	1.0341793729559214	1.3697932824400363	0.5634895237614916	0.509912295334786	-0.14854098633817125	-0.969493221582317	-0.7982664528551306	1.9295406545131368	-1.2108113195402979	-0.11540978525465424	1.0273270964081145	1.0583885386501894	0.9502795609190036	0.17662868746447238	-0.5422716912758131	0.08657219139201466	-0.05570549410385139	-0.15228324504568064	1.6660367878771487	-1.2996726636233014	0.9245192511615528	0.5024581600503026	0.8123526040529145	1.4790957904063065	2.018180186642278	0.9525136338457709	1.3190645497719462	0.6629159643321085	0.010229100049323073	0.7467488847520283	1.0735547607861735	0.5066041298059759	1.4483827717153976	0.9033711740902022
-0.9026357012517251	0.6960173200851354	-0.36520587292411033	0.042577584585092795	-0.46038479093090723	-0.8696717931139276	-0.17319321059923157	0.3261051549113653	0.3023498700427486	-0.265387089698836	0.3482010931497231	-1.9097621298350442	-1.1324366630295297	0.8805921962272772	-0.3413204844172617	0.15058578406140924	-0.6437361408959685	0.7673233536419619	-0.0647605002972862	-0.09441201652493325	-1.3967933275888595	-1.1336934995181427	-1.354981173626837	-0.012550647787170568	-1.3166139446220737	-0.934477797957626	-0.323911563296617	0.13640702611118358	-0.3043633883079681	-1.4017548317723585	-1.387874039194409	-1.4006790623547996	-0.5933615222384022	-0.9535349942149882	-0.013794929051320088	-1.79092395511571	0.464351217298627	-0.743460046917713	-0.4963872594193738	-0.011349865294168083	0.6962212096211685	-0.5069747109387626	0.06083214171559747	-0.583081426838933	-0.1824440966873544	0.1599178525596567	-0.7254598162083933	-1.0045048956357285	0.521823974671258	-0.2003792087763768
-0.19697650758045285	0.5812992390248317	-1.143569597977952	-0.8283344335565633	-0.12924814033666115	-1.310522271566762	-0.8272926085181442	0.06622768208713732	-0.23916326420054923	-0.447253803632996	0.23465018051101735	-2.726711869966057	-0.685364470633868	0.281881657208268	-0.02431364972096129	-0.46009604720013464	-1.455323942872169	0.6093813757733181	-0.6580550054233298	-0.07065545395498114	-1.8961065471610055	-0.19151304928557153	-1.1117050043879184	-1.6034113204734939	-0.5870605253919039	-0.8157295248459128	-1.388623822058304	-0.4785669642435451	-1.085303620993498	-1.9608912598464743	-1.375942613057494	-1.5505302070779505	-0.3308885355713517	-1.1006253225213631	-1.0439478608755661	-1.3649596803651052	0.02598994791135246	-1.4632611173916745	-0.9234303511819145	-1.2629223998035737	-0.7514119658002872	-1.4960321822164984	-0.6652050167527895	-1.1586661440559933	0.09585395055975535	0.12223013733077467	-1.663022868149174	-1.473007059660968	0.21148182920274639	-0.33686419331577
0.9314762551218472	0.568649102902036	-0.7652863538170397	-1.0294126540058754	0.39664029437958537	-0.9435849137232332	-1.0362029463390878	-0.4924427299038699	0.043067353990182806	-0.34808583716497016	0.6209793354372475	-2.348511451639337	0.0506092809793977	-0.7899558950312386	0.04494332995340057	-0.3745406928270962	-1.2183580495726123	0.6226740369790807	-1.0420909798019882	0.3774543363507462	-1.761113878069521	0.7378841378230295	-0.3892088633045197	-1.8400829915910246	0.06923053290889113	-0.1566206381125352	-1.4849327085413335	-0.4268119033250628	-0.9302143061568822	-1.5939578053999297	-0.8330576972142134	-0.7742309065443603	-0.018186668025745516	-0.7791659447675539	-1.0821250825095303	-0.506772200332623	-0.09359957829413021	-1.6484977508293681	-0.5696287115076059	-1.4257610241608294	-1.3457690779458205	-1.5434638211179905	-0.557782117691206	-0.6737968020791172	0.20409523382336203	0.5188897314036566	-1.36378523288612	-0.7037310619662105	0.25319151784011856	0.210387769253287
1.2702717964212602	0.2130558403714361	0.0854716684060074	-0.8837466747365414	0.5155688589267232	-0.3374982720500921	-1.133731093785236	-1.1190118435062437	0.47329493189563576	-0.26532969635812825	0.6158630913454594	-1.4562489401975753	0.12525549490731006	-1.6293212580085368	-0.4639879047785084	0.15348909167906943	-0.6108740410031286	0.191644053524985	-0.9985900092680934	0.5769660813736783	-1.418806997737073	0.5767255299666417	0.04438625433108746	-0.9346075078821546	0.03101828424188804	0.1302462194580094	-0.764697775449552	-0.10466888918259053	-0.32889183036991526	-0.9861038339787439	-0.4115361516093813	-0.2012687540477547	-0.339160689447778	-0.3926893207885521	-0.836688064773066	0.15706810416959172	-0.023157372910922798	-1.392054266881453	-0.20668447527764713	-0.6692963366276852	-0.9335456071417206	-1.0938524529425766	-0.060471979132419564	0.16308673897429674	-0.06875629613964947	0.6126443527639727	-0.48194527852746155	0.3159043743804003	-0.07193402944555377	0.543758650444651
0.47912079690567017	-0.32130462346792515	0.4548987335885008	-0.7027793193214997	0.1291426783607858	-0.18534678932574933	-1.1646597487848922	-1.2833055252292582	0.3201917646164224	-0.25411559879395806	-0.09804010865589377	-0.7178653215615487	-0.24099541657522636	-1.7338062604965745	-1.0477768401467573	0.4815087454230447	-0.37832294477506756	-0.6430960990001419	-0.45919173438610406	0.2846405616711973	-1.0666310687141953	-0.4307181891921119	-0.20229399286556984	0.09762893950394345	-0.41639136572647434	-0.3271560434281161	0.03508085272111419	-0.08758737477747362	-0.041971660578983876	-0.47921845121955464	-0.34308177492932274	-0.26500596452469555	-1.0825139587301489	-0.1753681617020405	-0.9772625985577494	0.3707399074272866	-0.06904810840210743	-0.7221782514649602	-0.2845327581808712	0.13820152588290177	-0.14371025221234032	-0.7978488057532043	0.26828746015917304	0.4424075263559336	-0.2412156943373951	0.13255802530206184	0.16815238318858294	0.6444313318742071	-0.7902413011312617	0.24912734354010901
-0.498515614960756	-0.3596419609180109	0.14462686313811696	-0.5509634439942916	-0.28332034506840353	-0.478743408758986	-0.7614957762491428	-0.6979790498638859	-0.2760853297937646	-0.15018525804118532	-0.7373529758490704	-0.16700598280688764	-0.07305642792439788	-1.1490043712886218	-0.9700054054871095	0.31452477707552345	-0.6281478053702743	-1.0392114433921957	0.3367926335490323	0.0009206124496627676	-0.5911063199123999	-1.007681948033252	-0.7134900795012528	0.49777730254664415	-0.5322698076724718	-0.9088827209493906	0.39128445899981223	-0.4081075352207417	-0.1839789084738346	0.06295510596590667	-0.2676627610960969	-0.3679358137375016	-1.3884137454199628	-0.06528914475170848	-1.3007366251990087	0.3407288277998738	-0.26548447443315165	0.20642791573834715	-0.5240915920398015	0.414104437864814	0.37200783862064807	-0.7469975157386294	0.29076442114226214	0.1173856701029254	0.11703635545984711	-0.2248565453645781	0.37466509588044955	0.37810859014454556	-1.0798443933446555	-0.22355611552000296
-0.512658369810917	0.3908546689345869	-0.2088286535241384	-0.3598637544595077	-0.29311591301627554	-0.5399261231166813	0.2385793137653405	0.2783316983993788	-0.509383605573003	0.1085782493841765	-0.39260777063605173	0.4404495864391968	0.8961374593766015	-0.23093888074142913	-0.13917156415439597	-0.02892518209720366	-0.8596157022268887	-0.34687146825146814	0.9365297396103338	0.30695183857106706	0.07306660198259703	-0.36611450798919604	-0.742352204547714	0.339289979226666	-0.026084195961825374	-0.728656338809421	0.42291993737685996	-0.5838634441990206	-0.20773582437725938	0.6429743769011597	0.1919866181287728	0.1369543352014065	-0.7718596205003949	0.11073756306480029	-1.1130989976213492	0.36823554743455383	-0.31861130308669966	0.9419786844774389	-0.45765416434270284	0.3479046394730108	0.5205474285527346	-0.5480971739686296	0.19310692255390818	-0.03106956330490903	0.6988227207003689	0.37014392524412515	0.42072442443081376	0.3290116564003884	-0.33922239312530605	-0.2574879441050927
0.4593808007804528	1.3115019660052765	-0.00039078243990280684	-0.10010079395576754	-0.06625813327435741	0.08718704740814828	1.2763516157356607	0.8858896761396295	0.03871430902729693	0.3413048126343678	0.7136225441154613	0.9629836380404712	1.650779209932456	0.7486385766636872	0.7619274544594514	-0.09819187737549125	-0.6053829069185056	0.9576735822825381	0.9659388404604639	1.0441435613057701	0.692669023453082	0.8500468743556588	-0.05921555868252503	0.1372321568634324	0.6431265100993767	0.26355286321349597	0.5191413046252057	-0.3258824818136437	0.2374704400140512	0.8413388061495544	0.8379217008941419	1.0032911592888438	0.275074077081132	0.3760768068248025	-0.22691386302273678	0.4483764042365785	-0.04925027029359287	0.9811936246548705	-0.1043936454724266	0.4009512561263927	0.6015608789686736	-0.0009137366368395779	0.056218342596527325	0.5429875246218335	0.785619116270543	1.6830354786639545	0.4662394425561341	0.9033468746105495	0.8838226288149095	0.10297873454122354
1.2642995867949278	1.449462883711468	0.5963464604742891	0.17093143817894	-0.1484220747467313	0.9615239428145523	1.4576555035458991	0.6634249932057819	0.8192940811938222	0.3256103927002935	1.3313423739555401	0.9242096856417072	1.0320479467079555	1.6323806616280965	0.9853547846334512	0.1101156162677976	0.017527310265623326	1.6242300681320225	0.38031876540899107	1.373223474185961	0.9290945305187944	1.2892489705527646	0.7864457464294754	0.1045308771098908	0.8261558902953501	1.100236499661173	0.7123974222685333	0.009961911523809154	0.7299431353230699	0.35319154594050434	1.0386847826828105	1.3489189595479365	0.7909226641399555	0.5386102440611994	0.7151991959081444	0.28490101880498747	0.2470893292531013	0.2601998982870746	0.08236205108066025	0.5643294135446012	0.7431476685225135	0.5798283649309868	-0.26600059777011176	1.3740643410144868	0.15321381307788473	2.404245963416575	0.29924155254783713	1.5649837544467773	1.3343329900290546	0.21959662459824764
0.8597261969409045	0.5495318876956793	0.8484700499845248	0.3390935102554554	-0.7477794222035287	1.149351483524042	0.5153625651070727	-0.12327032841106081	0.9247396171755713	0.03229151983111378	0.6088624745123243	0.23598078725561347	-0.7772075989607443	2.1389337314985815	0.42284258926177415	0.19886114000855495	0.4138821497191407	0.9499531896171538	-0.5022566084897354	0.7020186117524756	0.7068878608772055	0.3927688068579854	1.0539814492921058	-0.03458632994566726	0.36569653139017994	0.8079096402474018	0.6080835506366684	-0.15879709899226654	0.5700601424139304	-0.4227813818322116	0.45989958355975713	0.7207237154435606	0.3607566194297919	0.3867223509567787	0.9536937764465055	-0.2998052498380977	0.07190507483526071	-0.6851739338481458	-0.15417962998619497	0.36658603722964606	0.6918013174606462	0.7906410790745175	-0.8299269323641026	1.4516667833730699	-0.6474458076873756	1.4986136656281692	-0.27568110641418436	1.4703289492659704	0.4056278439020056	-0.313120662843755
-0.5289268064976631	-0.6941480780876876	0.32897887250148133	0.29215086913698984	-1.3925177187220241	0.28392960638396475	-0.7915831258188896	-0.7766688675723333	0.13393414448556057	-0.3962351593580485	-0.8827874994930912	-0.45688718041948473	-2.2918198923637836	1.8928402957762962	-0.40367373512536964	-0.07396743504787798	0.1521791909281063	-0.4609378829779449	-1.1868135304836795	-0.5823324894963556	0.2868098381974749	-1.0549186975340783	0.5522916102280298	-0.5328576387349001	-0.3418645192173589	-0.5073605205344655	-0.05870671460054642	-0.8566062687076081	-0.27258929288809525	-0.6844319142451115	-0.4934107296005215	-0.3548556335848911	-0.5083334667810415	-0.04758384788359168	0.4450155079556216	-1.0406684660792371	-0.626405115741777	-1.1571030572958358	-0.5315742110493781	-0.40216296576560556	0.1850482156598564	0.6724907876044929	-1.3424866688122885	0.3851941232023719	-0.9819153438573698	-0.5953438060029383	-1.00922728665522	0.45843341748032734	-1.1770999165565128	-1.1335042344547603
-1.6462750622420137	-1.4241888437596242	-0.5995412420150255	0.029552442101220332	-1.4028860819320614	-0.9577563013032606	-1.3925197745065552	-0.8547130933526168	-0.8542001680452682	-0.8106118660816781	-1.7821027289534022	-0.4190839382497064	-2.3033018393234483	0.865303502946578	-0.9024555342967884	-0.4867464888044326	-0.5410959574127882	-1.3823460643674954	-1.2963220831625102	-1.4393026985239272	-0.022669883199958416	-1.8370163065439469	-0.26009980883214096	-1.133695971503416	-0.819887118817581	-1.7324543792525056	-0.9704347847619446	-1.405545206453269	-1.00426581210265	-0.1567876413990453	-1.0645006539906496	-0.9384146500105758	-1.0069020298447664	-0.44331139878670317	-0.16741702933354466	-1.3990924554544784	-1.2513911749736089	-0.9192631237912037	-0.5962640275020902	-1.2430885753285386	-0.6084277736398429	0.6010547940488842	-1.3818016725034763	-1.0962651432439072	-0.8549804339557251	-2.325142353208076	-1.360269710157421	-0.7514015433144265	-2.120451698459961	-1.505648987457721
-1.5115978137755044	-1.443284297933867	-1.187046114884076	-0.25174864345102693	-0.6519405171818661	-1.5349584325509782	-0.9721328379807521	-0.5143797545705511	-1.2143614677096481	-1.092197607067135	-1.4482610370710376	0.2797415614032028	-1.1290802657040298	-0.33910809997943825	-0.8610684908217416	-0.6682843375977775	-0.9814953910580904	-1.2554937878645704	-0.817083965097262	-1.2118293631757089	-0.1403349678318096	-1.5156147548438483	-0.8092662066123963	-1.267600492078552	-0.8874237995893814	-1.8940582055912398	-1.4766398263668294	-1.1659872763544554	-0.9019503136029299	0.5371908994672108	-0.9111485197440581	-0.635267458746625	-0.8571651826850992	-0.4610581687754333	-0.32240646025862046	-1.0834718432178831	-1.161554091304515	-0.3591048145836044	-0.289469275867745	-1.4238802351665918	-1.1576886173118621	0.7107506392876136	-0.8741636148110835	-1.8637654581792145	-0.7389212616918214	-2.5519410727870735	-1.0728975012929565	-1.2983474653782128	-1.8521246496611967	-1.1292372074389518
-0.35605154315295967	-1.1440277300280628	-1.0559906775062788	-0.274712705551186	0.25563479392282323	-1.1065802632991182	-0.19932657983111063	-0.20375637129647428	-0.8184457188465205	-1.0863647971088333	-0.534090566074554	0.79250087050262	-0.09889899450501509	-0.8938474166267791	-0.4502640164797801	-0.5615108004254147	-0.7372621991216963	-0.578827299624105	-0.12305653484602146	-0.23872462161496477	-0.17737228878286787	-0.6352003537093593	-0.8994730972674683	-0.7154370432951059	-0.6241005255575162	-1.0951437904134447	-1.2652722784671533	-0.3069797441688412	-0.16417853262528528	0.6078541838975022	-0.37026112214832624	0.11482988588997839	-0.44067240406127	-0.0995082283566097	-0.09447146108075931	-0.36846758353454667	-0.4203073485852093	-0.04225536860856307	0.010676251053595934	-0.8183710218763716	-1.0848349112823035	0.6973318917528385	-0.23392514762285516	-1.4811626484109959	-0.8335864509335414	-1.5363446172098356	-0.46962558037300495	-0.9666235920882682	-0.9039826621915649	-0.41230747319138394
0.7061887371890353	-0.8397307518644143	-0.47744070931404986	0.009848589550283294	0.5863083618823819	-0.29096054625490175	0.08825000950707002	-0.1354169258317886	-0.18079085110636295	-0.6914017015792443	-0.03023538986410595	0.49517761199467747	-0.013361479128357223	-0.5462717317325968	0.0031052882836162463	-0.40331844273038114	-0.09214741771422323	-0.08445840741425599	0.29157020730111827	0.5703853671457422	-0.23054478532468498	0.04980804154607145	-0.7024620156741849	0.0708048958187084	-0.19903111095431214	-0.2604641731635643	-0.6599996599383096	0.32513123920528975	0.34826396945758703	0.048594480834957536	0.016624907698008062	0.5918999078088008	-0.2227909274800652	0.24050434156773126	0.03983047150995785	0.13980865206035878	0.2284284241217456	-0.1657557309607179	-0.021069633922819984	-0.05645337686313701	-0.5344323605409167	0.3143735384679855	0.04215444225590787	-0.49565682121648336	-0.8330446955044609	-0.39774649504422965	-0.10393331795665506	-0.23367370741274046	-0.13768550693723924	0.031174950561640213
0.7761058310106076	-0.4919497253604671	0.024072658415660808	0.26830831895869195	0.18171379483654224	0.08827760178690607	-0.2452389555369001	-0.16268527274582323	0.22959991147400924	-0.11073129511388068	-0.0791531218308547	-0.2676822221446824	-0.4655667049223908	0.12106343628436123	0.18544291687627273	-0.306506564076092	0.26385687511025513	0.12346473938690863	0.19896991022277605	0.647193822519065	-0.32051999037186496	0.2537406999380632	-0.4568204641550067	0.3977830503667242	0.13842622822487394	-0.10090512679936417	-0.22175877973520544	0.11462414906202427	0.15823195647706453	-0.4008064320789816	0.07494531709920796	0.468973473162242	-0.2669327644400441	0.11914972116419648	-0.18912329109213946	0.05868977230806292	0.1772488494439488	-0.47582512059139853	-0.28369760638814373	0.20932614729454666	0.0023644537623645854	-0.1367703181934206	-0.12240739826905765	0.23709965583214446	-0.5043008746970074	0.13440728894646276	-0.1888808255091571	0.28784651434218117	0.12949302527597284	-0.0036546117516949622
-0.12052617747169543	-0.11095006264522533	0.1921896979506399	0.0766750887315016	-0.4851051320217668	-0.1657486580846423	-0.6686860343093858	-0.1303821186982834	0.37888771080147077	0.12263816331067448	-0.02680353799964204	-0.6529646333607306	-0.6791599407823057	0.3466039457253662	-0.08601204221484436	-0.10400978510801634	-0.005135176695861487	0.39021566157836646	-0.19792081255615215	0.16898232009885802	-0.5034636830157363	0.09583229168862872	-0.32053391241530677	0.0293763909135566	0.06187197969659153	-0.5101127871493868	-0.1742007622926967	-0.677793386757665	-0.29927718636965467	-0.234566577808946	0.004485717566861392	-0.053255054829481056	-0.3627600098771177	-0.46917245894028015	-0.6112526209344054	-0.4473667663092317	-0.3989873930589764	-0.6507692612734375	-0.43054741385294154	0.004680786260769695	0.1759229902990199	-0.0966071565298283	-0.352011933727496	0.32487947698362674	-0.1886347959032236	0.1962706806466608	-0.4505881041557718	0.334114246503729	0.1517722273671452	-0.2544040220531071
-1.2590783336952416	-0.053332711697420446	0.15380112667183185	-0.5713891534200168	-0.8773273261964413	-0.6140645895408242	-0.7376166022296227	-0.17919550919199995	0.4002470593889239	-0.39321536545636826	0.4956840208015946	-0.4213940012652103	-0.5779009861273706	0.03750933978636705	-0.7002950249221684	0.28058353869847963	-0.5187894602358927	0.6947187007561798	-0.4947409523980064	-0.342779786476115	-0.8812848096055089	-0.28291128894781276	-0.4183922494000389	-0.6251736936697142	-0.5548195200946796	-0.9473351542572602	-0.3274277448814313	-1.249776282468953	-0.29370453073869884	0.1565564253851098	-0.04124264880789927	-0.5840309172314312	-0.42793008905561375	-1.0161014796313492	-0.9208527200752873	-0.851801714229756	-0.8323033434754314	-0.6492230135730251	-0.31827129604861726	-0.1445599215199197	0.035447902772524235	0.46875896623563623	-0.27368082759340145	-0.04823065799855323	-0.4081381298672461	0.16999287685124337	-0.5095408034270049	0.038391135814701036	0.1705705946082305	-0.4036332931747308
-1.9373360688682009	-0.5957380102451563	0.15896598915414137	-1.1462247013967988	-0.8923491192136533	-0.8350456070245333	-0.571735780865439	-0.5731482966958944	0.23620767915689472	-1.3772537720824067	0.9733420259475873	-0.24101946246939704	-0.6681501518108669	-0.197762076054839	-1.1882085699282985	0.4964813580785664	-0.6365355774631513	0.46629423420175825	-0.47533749312454254	-0.6151359583417313	-1.3909636743329337	-0.7608805560183611	-0.7961479032173628	-0.9898696513344551	-1.294899527058039	-1.1579596993846895	-0.4910712550197986	-1.1469912581623085	0.26303215032191407	0.004070256166203745	-0.14399291894623076	-0.8685507461912244	-0.5522450217191053	-0.9685207142926437	-1.027763372619895	-0.7279399547261852	-0.7869367154264748	-0.6495622000445077	-0.15402482571447332	0.026409982049378784	-0.16271586638842045	0.8630130156217903	0.07527471461790061	-0.5229113177443695	-1.046812372739017	0.021091093843858343	-0.28879471886468433	-0.2711551967368564	0.1109175853880036	-0.38049687475199495
-1.9499146557091938	-1.3328265775619659	0.3212844473121164	-1.0944084608766538	-0.7839335871403812	-0.8573294191292389	-0.5404222617960402	-1.2650215513285274	-0.2279549852948597	-1.9394504637495238	0.6889039715791049	-0.7554559012056827	-1.0488304440317546	0.13446246892401134	-1.0020902890103471	0.07661021658080597	-0.21195332236336797	-0.6020234281600358	-0.25124991360882326	-0.7312644551171941	-1.6682589572471087	-1.022012919424022	-1.242410877368805	-0.8714374196464483	-1.3723829648230892	-1.3190093288038964	-0.7547593999556947	-0.6842055836305793	0.7451080798088192	-0.792684249940534	-0.34456756423440543	-0.8528894357922737	-0.6691450581813435	-0.32042667090496785	-1.042298631418171	-0.06812134928609308	-0.5758774071376446	-0.7433158285275289	-0.21489494816720842	0.19671315762339195	-0.29736819612305904	0.4625819747710271	0.32849193206457533	-0.8635058697247088	-1.2991706424075111	-0.5008407156160969	-0.005066076785401947	-0.2728053275799056	-0.1338307681590704	-0.2764634466496253
-1.5338896578545023	-1.416112730016741	0.5597556204594542	-0.45861070908750146	-0.7356046500268544	-0.9228622655986559	-0.6961117753558305	-1.7940409792722822	-0.7888864696551152	-1.4051181498141974	-0.24864248626027202	-1.5980720781484787	-1.0741676216346956	0.7607211657910986	-0.040142190221214076	-0.8846420547040957	0.2332645398257608	-1.8394002587690415	-0.04520031176747171	-0.800119810380096	-1.3216719980210074	-0.6782185120005669	-1.331637217918084	-0.4973211686068284	-0.4270761938849389	-1.5699766827027972	-1.25118918771606	-0.4825978216242166	0.6397695393576397	-1.438116680388538	-0.40477144417986916	-0.6174384248077498	-0.45446831581024627	0.29402036657178793	-1.035157580629437	0.7270852822630601	-0.6242366984776395	-0.8135090039941544	-0.5366453388100135	-0.031203094031949388	-0.46865372546070544	-0.40077234657657285	0.21977854744983338	-0.940555431990883	-0.6436552796289756	-1.2140639420725254	0.13860664342227863	0.1446950422295354	-0.3908181805867212	-0.158593274305428
-1.0335316084714192	-0.584086721153995	0.6651703367663011	0.12676694829410823	-0.6666668603004466	-1.0366351911117193	-0.7491478981584554	-1.7239939889312905	-0.9839740096498963	-0.08631494542365555	-0.9236377859301207	-1.682411455819781	-0.2488987926593521	0.9567376596970452	1.0937665537841317	-1.6150943630392705	0.12217351125214773	-2.0938493064951893	0.05909203194213231	-0.7526973988320517	-0.4374764010296033	0.2064082389646632	-0.8570805153004688	-0.14046700684825697	0.8524303599263052	-1.6815280399435502	-1.7622289581202768	-0.7334336944982421	0.15892757582747283	-1.1483506445369394	-0.08541449486838966	-0.33056458640971914	0.23698888004900073	0.16888707284546217	-0.9515329486915313	1.0952199834710232	-0.8555963529618772	-0.7316031280164025	-0.9210290947337718	-0.5157887933811081	-0.780551135078192	-0.6789804265371184	-0.14816690367697047	-0.6997865434508839	0.342469061734061	-1.4712184681398874	0.12162397664019316	0.6852203301613868	-0.39078992657463385	-0.09727719632212903
-0.6368312785195828	0.30801676665656746	0.4177250438984588	0.10499044643985121	-0.45006430835020583	-0.9503418239538652	-0.5674650152708683	-1.1352139208140024	-0.6427917349529453	0.90626741545491	-0.6941745582639489	-0.5120620607792631	0.8669079661305046	0.4229776220809849	1.4776774913375677	-1.4428251043455649	-0.49749601915550007	-1.007146932457947	0.08657280731282077	-0.5322461831268596	0.3086890567933906	0.9033492673607864	-0.196252417790845	0.12478164128387262	1.1759537508670117	-1.331984642270035	-1.782483398025456	-1.032436870077297	-0.1352070282013711	-0.08490758308559099	0.3788692818318673	-0.17563587131572816	0.9291155056770661	-0.7616882665685595	-0.744544132541074	0.6474510962305438	-0.8355946067367498	-0.5668258612272227	-1.1582932445252891	-0.7143949482209938	-1.1279896545389707	0.1582235738783932	-0.4602202195359772	-0.2961949152717871	0.4954134907697725	-0.9152489371227628	-0.019656159724881345	0.7323452267284765	-0.1743104036433517	-0.2780272507089254
-0.3303673861632454	0.14891536547682852	-0.2165453317139971	-0.41912715870230316	-0.1522283145141286	-0.550917778519341	-0.4447585478795443	-0.5549197944060843	-0.1968039888021814	0.726234682285907	0.04769969425323408	1.0939980433640384	1.1287206331398105	-0.37365439729543976	0.6507818815450351	-0.6082500460909863	-0.9989322096994333	0.47943742138907336	-0.014989338977978255	-0.3263287746580837	0.24852728620759065	0.6375671521766745	-0.012643053191126801	0.29783076360163546	-0.03266305560771241	-0.5769541395446741	-1.0653694101644198	-0.8896697681761133	-0.12604445388354543	0.8235154173794969	0.36606175510520794	-0.19752045515521666	0.8166536091116002	-1.7767399221916418	-0.46361273175886325	-0.5151542636594919	-0.43895117023543095	-0.4956099929101641	-1.1487743961985637	-0.40866225236970855	-1.2543572146665505	1.3581112350203395	-0.5267740038251071	-0.11087347800369525	-0.5413364202069563	-0.026042841981009646	-0.33267067922597743	-0.09989977340412477	-0.08315843686173574	-0.8629481811365467
-0.020705052341048833	-1.0449558961090746	-0.9125711316415454	-0.8378201725284087	0.07857439367201068	-0.06243499683398347	-0.7056904384511392	-0.3562637844824865	-0.21999556142398163	-0.3566879831531549	0.40728595412076296	1.8240503821855825	0.23391392560503965	-0.7793896175253449	-0.9282611812390436	-0.039678201889170685	-0.8720726238163051	1.1000486887644392	-0.34439095268911946	-0.4162233984301421	-0.5054333702258743	-0.5145537677146799	-0.45674279161216014	0.2817270095281265	-1.803693450108873	0.16666785690682015	0.000643638680457102	-0.2608291223727632	-0.255457686630814	0.9280517890460127	-0.383622167714683	-0.21424636863953342	-0.3247317414573065	-1.9681408759615482	-0.15664672094816093	-1.697409406308651	-0.0706792011182887	-0.5215624499958145	-0.8509535891856893	-0.03702272750696343	-1.0081740540124196	1.626910915774794	-0.40183658597684563	-0.3982970952218074	-1.707023288208713	0.36271434189744645	-0.8390873378246773	-1.388074842736841	-0.27705131475967576	-1.6486067425330806
0.3153660034763014	-1.953505160604859	-1.1222768225030186	-0.7171304246203872	0.3035033033758514	0.23630703208564033	-1.155081646812779	-0.3207470090260453	-0.6925775812397674	-1.2199597368243533	0.11953060344833367	1.315514923524664	-0.7253214184172312	-0.6773019362306965	-2.1939197543819056	-0.23383671874658915	-0.2403205422867926	0.6228008505726909	-0.7695800130608834	-0.7794718765082909	-1.0160928831172047	-1.5341980266680437	-0.8126349211395332	0.013955328432673792	-2.351686824340595	0.6187811860227815	0.708620638695789	0.4738017723240471	-0.8071913927285693	0.5011353375144816	-1.2362263800216198	0.025148794760813716	-1.63852784453468	-1.0421513125187558	0.22168569175769604	-1.9608656855756768	-0.090826081733256	-0.40060726931960877	-0.2542273977540662	-0.14957802197473322	-0.5049233469067709	0.6069753086537538	-0.21005879760372362	-0.8903910344655059	-1.5583233760714403	0.05441252659440935	-1.3244425742530541	-2.061686378363904	-0.4189686953743134	-1.9978778462894349
0.5956891842018666	-1.3783449177088645	-0.5838440301897013	-0.18559523409359624	0.7845893272833544	0.38065681271409685	-1.155090401732325	0.08881929169268592	-0.9432541497548202	-0.9734762179969422	-0.1628272896545244	0.4938742062519973	-0.45386851840106884	-0.45843277606658994	-2.2885820499447656	-0.5791086892162486	0.36995206036725437	-0.0031290053029950447	-0.8476107065533657	-0.9914691648600726	-0.4218692242002971	-1.428047262582586	-0.19902161134072419	-0.27846999899942404	-0.8191031142696931	0.941792730337	0.7474330409766836	0.9540793773369219	-1.3691471869265504	0.2687274421065305	-1.1717733723463406	0.5343534591367487	-1.8484542740441632	0.41837815417819174	0.6971428151089767	-0.8668324386165074	-0.23583791612357524	0.0787924980850844	0.5233889041939821	-0.6653315263635101	-0.01656169166311789	-0.6666668142988788	0.02725270623121378	-0.9439070851808694	0.14023283218908236	-0.2603365067902989	-1.3903222936837802	-1.4066835049663984	-0.008758627760403585	-1.3275733085569625
0.7552428169833235	0.34587905158888727	0.2740543856706139	0.35324724896306353	1.5807047280123723	0.6515200702135585	-0.3307529661397834	1.0301191875617048	-0.4266770783984512	0.2724542325309959	0.2342101256848787	0.40842886573226655	0.9605830870148925	-0.38255904926647694	-1.1782898798025494	-0.05207679367035682	0.6569218437848303	0.16224706312250128	-0.24395982489239929	-0.6422223069210324	1.0945178912270686	-0.23684837269928838	1.329562555141466	-0.1665085118202586	1.7400484509628906	1.436196552432728	0.5105301491621349	1.148185110138531	-1.2681387036072997	0.5061151955155594	0.07086133471002726	0.9809744442792223	-0.5303900306325406	1.4559001398216973	1.1021411598113013	0.9766917016620723	0.09424758073199292	0.7834788869606858	1.1886144989476202	-0.905771947387969	0.2934003821033446	-0.9362876971414229	0.33139501977147023	-0.22389053692001745	2.0841198551216173	0.15179721224079945	-0.8168827485759352	0.08085320598733366	0.9892471233183271	0.24701267046135159
0.878144930335023	1.6789254889815426	0.6254650028993805	0.7235548414032297	2.2473515213126243	1.1473049577901928	0.9306559425181673	1.9802558393945937	0.5886686442695119	1.6580286190972744	1.0959664583466888	0.9824862339298066	2.0465555647456544	-0.2611826410821755	0.39463228840609077	1.4397625314681504	0.7875005541028318	0.9944749002276869	0.7525303688056265	0.1850146873681638	2.352075314249095	1.045652919373815	2.597993173345924	0.501964878788877	3.251369978290336	2.039048384743623	0.6349687003198923	1.2386484726777862	-0.45390688718486893	0.8108012921581433	1.5312575628607534	0.9607857660325622	1.3661426387213735	1.5244602859269993	1.147983129501862	2.2335850593086874	0.9800565994289967	1.2984790623576543	1.4519119677906906	-0.3968376704136408	0.5135140532310392	-0.16849561912814254	0.5961532867518121	0.8446005222769886	2.7484222436106447	1.1603969798284526	0.1594244982169353	1.0712977490758442	1.982533944364811	1.8313752319561114
1.1258555139136435	1.5993755868277368	0.11102176930028279	1.0380262422024136	2.131089111467925	1.5713411881875863	1.8123203492489781	2.2255327835543217	1.284124206670437	2.4137161772939377	1.5497887343152377	1.1690473946399509	1.625431529926743	0.11099615361704056	1.495728533835389	2.6965847851911358	1.0250822755349058	1.5955613487492775	1.3466376397394282	0.9578674222086692	2.2793700662609755	1.5278721130522501	2.4312575030405883	1.2861135778356088	2.554763684421375	2.3167226195884973	1.2805314237076475	1.3313854619958059	0.3474747969738408	0.7138972749124093	1.9143763750675753	0.40694513193012744	2.377676788146311	0.8625142890702209	0.7399951722872623	1.9562334958929124	1.708713815669325	1.3298110973997186	1.2923207710540268	0.5544727974763166	0.8533085266560644	0.4319254014489	0.6064806344952395	1.4726742843603164	1.8748242885953301	1.9155196976646556	1.0123953584925345	0.7745360822070513	2.260596828977569	2.4389125318462073
1.4824344567233512	0.6694657996410772	-0.669595006652227	1.317958691146806	1.0579965307936796	1.5329043277961834	1.8582105791905508	1.6164336933458952	1.1915371320652104	2.363388682668719	1.113182330393814	0.26898437980167533	0.16832952797776718	0.44246624994332634	1.6203039915438802	2.4118404270556626	1.2898285386246284	1.419947974707516	1.0473605193949953	1.2351009317498363	0.9521743976449438	1.2324873874955211	0.9157697467680926	1.4851882334070403	0.43159213080327585	1.9906655184055577	1.9419801507666639	1.363370328682438	0.47317617522542277	0.2549853240718473	0.9238965749904265	-0.3049148407308601	1.8916515313180875	0.18290409088594176	0.15202301568578025	0.504787746410843	1.5512685606010161	0.9873547424591733	0.9867149234195774	1.2126392544537745	1.3576482433137786	-0.15950321784678548	0.29109844676583424	1.351810094442997	0.5266930303865855	1.8226540220974774	1.3856660985037847	-0.20195556610585189	1.6086849119196958	1.826215878075385
1.6433851115580453	0.19998225448207285	-0.7506414947456345	1.2821489081745336	-0.3390205128718267	0.9942577365217993	1.3213859709277966	0.7362988214621703	0.6291011415799199	1.753170314973057	0.2242384151991889	-1.20835298273505	-0.8049455125010454	0.17850897773050106	0.9342689813174929	0.6317088118160528	1.2335835544605382	0.7709700895684065	0.2854217773165901	1.0777460856268022	-0.5299292409744553	0.8191713959154314	-0.6449664966727513	0.8515311648720728	-1.267486287569408	1.3203540750115506	1.9762024253999892	1.2549582952395761	0.1064889382887388	-0.17789707131670124	-0.4535676306510061	-0.6894371962165114	0.595764633218684	0.030932211549131002	-0.21009861763709997	-0.7325040498120374	0.6723222428229233	0.6250957663694947	0.8263845936862386	1.2237653448933876	1.7578945908110575	-1.6321260144900545	-0.09869542138113181	0.9332807620447959	-0.18167517562951127	1.1137029586269918	1.3436724982485253	-0.582046116584017	0.4078278897593101	0.6639533596028878
1.296774294835482	0.6246731866594011	0.05675679821494744	0.6722930226572342	-1.1003885721015616	0.32498269960343085	0.756934155227481	0.2971953438164921	0.19240201505055507	0.8705917325034552	-0.36397841019481686	-2.1227420985984007	-0.5212464508772673	-0.7230480618457416	0.05542289005915591	-1.1876433560338664	0.7131642694047224	0.17308983215107127	-0.002140368063444275	0.8747795530891807	-1.1556293179740325	0.7065098625876357	-1.070163433532075	-0.10422417567516652	-1.4015811292292089	0.8392238443568184	1.2561330755129718	1.0514845495824165	-0.01087263041357781	-0.40482835715185217	-1.028050581706327	-0.5863567648463798	-0.3601952299552627	0.39580468980418115	-0.2081823355512894	-0.6626072352093599	0.0007121409954901499	0.4547810533357862	0.826279864393454	0.8818442396820707	1.6537635157308783	-2.7584377130646955	-0.16621400987307183	0.7889685264850554	-0.13784757739372866	0.3780662011938961	1.1725085927431969	0.04112054332392094	-0.7453412248059623	-0.09952632088153772
0.5518938727880872	1.1169928152406956	0.8246907203519155	-0.2747976690295437	-0.7964382554908934	-0.06289646204076971	0.4520352626894393	0.4514218097903842	0.03181383060755088	-0.04245710007292007	-0.4841035648343057	-1.9268411629851334	0.2632283911156356	-1.5246617890922372	-0.40365207858821317	-1.6316214930925281	0.04402583055053381	-0.35865687674730384	0.530174118357903	0.8474055375071524	-0.8739088975795437	0.7099814027686983	-0.42203042653256806	-0.5899619201954368	-0.39283806343592215	0.7669844368208231	0.2870716325178477	0.8726364309057557	0.42538320430355775	-0.5945492702707864	-0.593189948786463	-0.2539274658403661	-0.4648683384220678	0.8522708693223513	-0.04465541463008658	0.4616754847394446	0.17720628283052067	0.40865970048638706	0.7575419716054083	0.6147523789829388	0.909419880307265	-2.762318294116331	0.23165338155108847	0.8655733887411898	0.018547821604971326	-0.20222834428288594	1.0310357605101579	0.7056336713763366	-1.4047786922013792	-0.030596906474558767
-0.03739713125595282	0.8345487982570378	0.5273521884615633	-0.8654187552533523	0.1108030531165481	-0.04066904862901583	0.3604499985668747	0.764483035278356	-0.14333278592205417	-0.6754482159395254	-0.5990055468080722	-1.0653415201007124	0.384626467520183	-1.4490819888043445	-0.20688878960453366	-0.6878146390322931	-0.2818856296053106	-1.1004984982797605	1.1465346760386528	0.8558416478436542	-0.3526570968007536	0.5250704529310982	0.32235939605585934	-0.2812717717631584	0.5412376546715539	0.8210875901007614	-0.26542678317987767	0.7630532527720402	0.8706087408459745	-0.8383349335622676	0.09551893128728864	-0.04494482170730528	-0.04885477558334822	1.008318273749846	0.08018583030110787	1.379659208858712	0.8715470599294735	0.37618165507083673	0.4574731793391076	0.45506115113680345	-0.1094565424951321	-1.9646867390197988	0.8049393374107966	0.6074470087746208	-0.09622419307047668	-0.8509486296518791	0.8848536107098466	0.3057480343858497	-1.3643289801857643	0.5710676198861081
-0.014277441162658937	0.10072640946726265	-0.6777184688890068	-0.5680899478744594	0.7547126731341283	0.2615568337946319	0.4430552011428116	0.7961854226077124	-0.4373313418016164	-0.7338192318066407	-1.019057268234409	-0.23485436165035248	-0.19989453589937728	-0.6076190465147395	0.43998333163863607	0.43053733311590303	-0.07046421339340056	-1.8387079819037935	0.843725037953369	0.6950232611145551	-0.06390683849496549	0.2760920454184755	0.5281386343864853	0.45360600994119343	0.7300932392669667	0.6233591082852458	-0.12448299358108932	0.6430980947266487	0.6466145567723325	-0.8352095316532114	0.36808764702048047	-0.025742692250939437	0.39393206205788456	0.8146730888518945	0.2639161480793659	1.1922118835398365	1.278909407750418	0.43895574513091856	0.05523944710171036	0.17869576438359513	-0.7532300473091736	-1.0991440152381993	1.1029570271234295	-0.19497935540533623	-0.1634055196761531	-1.5101753171453918	0.7269646571544099	-0.9018823407644488	-0.6519935299958358	1.1104405495640235
0.4434309005043858	-0.013897916430031002	-1.4880902656725659	0.43265751979266065	0.6682373832088467	0.6539593009893566	0.7956028783577747	0.5606453724417728	-0.48745567846889376	-0.23692380414401618	-1.401889027419859	0.40407537646595404	-0.4199029793571098	0.0619642394274184	1.116149500845685	0.6696887881153047	0.43214143871354427	-1.7966911916665158	-0.3999235715214757	0.4234219967028379	0.16308741157414883	0.35149025749931045	0.5109171870461476	1.0131192750735922	0.5027537661709721	0.16134635459019042	0.44750920771299957	0.41280933965306094	-0.14277487285029544	-0.21646371143239906	0.34885427640417754	0.05604955984241887	0.7709073219315908	0.5054050795961728	0.7295334384661343	0.2701298659374117	1.095088866822682	0.7455859310611694	-0.13328300064842405	-0.1908939750633351	-0.6383165091316655	-0.3887363473044202	0.9590240939707613	-0.9605639814076709	0.28182374353046885	-1.572789257965775	0.6907838140121463	-1.4273744672141624	0.4011583938629962	1.2521020700145271
0.6834594626392113	0.8781281587018654	-0.9212220854612317	1.364058682036071	0.10820770956928859	0.9608658187063508	1.3578829253036833	0.37290866643765513	0.006399230642268355	0.407987878052654	-1.2213404881143157	1.091536746863616	0.43403397029509067	-0.13425180629554864	1.4853721471504218	0.12769123662574278	0.8115739087260099	-0.5966176754130752	-1.4436137971615814	0.26408108611239584	0.6798619884156838	0.7815420706180697	0.8451273677609542	1.1161818177223697	0.48842301700726276	-0.23830538297383405	0.9253969398077071	0.09041715328635022	-0.6911166980661594	0.87443083172796	0.5336267492595563	0.4280487915861621	1.2001238629966584	0.3200105136888364	1.3934223947495334	-0.2650831275837234	0.7232265744288228	1.192917517835952	0.08895745784902101	-0.3116125971059814	-0.021071480430893085	0.39685588291283946	0.6202226026662602	-0.9348532775987175	1.129998133796161	-0.6018783550919524	0.8433933286583217	-0.3080408395385416	1.2048987115080927	1.0735186543591955
0.3501279439289853	1.9300721833878518	0.47546271177188354	1.558845440309896	-0.3103634948102132	1.0031422942321333	1.714131992272212	0.38567769908410987	0.6811363247598945	0.7848125906629109	-0.559186683577264	1.7852033719475873	1.7086088810963347	-0.8230639074234354	1.441481518099405	-0.3136898649712	0.8211674800938823	0.9609272908976181	-1.1828956923818932	0.2382244311889567	1.3755305644124096	1.0677375150888615	1.417961404556533	0.8864199379478621	0.7973906628446337	-0.3021032279468141	0.930304863105933	-0.14828400753904306	-0.4647388711319054	1.7499449748002542	0.9541150558544617	0.9517133522871862	1.5222435674808785	0.31992259540845563	1.787667496240084	0.1632698496618673	0.5723671238394095	1.4046957149928325	0.613020290982662	-0.012498731868066364	0.4256681320960399	1.1771466801989228	0.43677713916580335	-0.13780486144754767	1.7529200840784591	0.8363529104161794	0.9640034824311499	1.5747284562210921	1.285092142815828	0.8151345875677638
-0.12525977472815297	2.0926291443423075	1.2004748444352271	1.0185556026065115	-0.178685265272653	0.7176400179835029	1.4494351726325594	0.4558642827511077	0.7975404145862366	0.8954328716902824	-0.10625608101599174	2.0161160732730194	2.153739013553524	-0.9994627503304344	1.0618089100376977	-0.06573676428149726	0.4957511039815884	1.5086842532220794	0.21981720070652971	0.09088121486743048	1.7469699154438358	0.7731134562610954	1.551919951702796	0.5590468751007676	1.043515689016254	-0.03327042493403117	0.48896579704659293	-0.0681572405951234	0.1906297160446929	1.8328682747701044	1.1224985970030457	1.1764850681082888	1.3380053574781425	0.43576883690598694	1.545841237673859	1.010237319868353	0.5270029759294028	1.1400200491796517	1.1072491510382734	0.3952687811881923	0.2819469011312299	1.3742900390579424	0.4931850322532351	0.5998169131729753	1.7169711052796415	1.4782077768157267	0.7230937745929266	2.319300531971631	0.7411312901031827	0.6106219052794319
0.025398924279097446	1.363688671695847	0.5945364918536926	0.33060989401085195	0.48382341905894327	0.3509136188888912	0.7184446482225526	0.4678449330616479	0.20473435508584886	1.0715451494488328	-0.2874907838618863	1.5318568126698757	1.464794603747696	-0.2197075308001637	0.5062947454490621	0.6707083699437193	0.08131102797388362	0.6079980432808492	1.5109536286012983	-0.31817032211893387	1.5763416017098053	0.13326182999454417	1.0306487168594014	0.2842341959154227	1.0003960844349091	0.4298949393099793	0.016578636450390347	0.43994308089881273	0.5806026990787387	1.2442265078191979	0.8085413947083278	0.7818372357826289	0.5885684333273087	0.604883260323726	0.9025609625171702	1.3458694510105966	0.3255096640978348	0.6489128318629038	1.2555368689246356	0.5210406075077424	-0.16383611715942084	0.7186599607062837	0.6025326490750987	0.6418610288924941	1.2370863353467383	0.71248975974005	0.15117367208451818	1.1459486618784882	0.22883441416042127	0.47110502851010044
0.9618594983101884	0.6615916353054857	-0.2833530229513845	0.08902511436603289	1.3779030339395648	0.35696615270404775	0.22996233821750814	0.5903947608240874	-0.2710081737915379	1.4370913330157904	-0.6179669341582468	0.7964106921477404	0.6247440252027486	0.8728846790076021	-0.027695108387340725	1.3513652873438875	-0.08834637755795155	-0.6410766666579519	1.71480761599025	-0.6659520090356738	1.2696184834197166	-0.1474868120270222	0.5775441569904988	0.18400289887205934	0.9307232005458402	0.9863763484573688	0.020506985233343464	1.1986162872569832	0.5904302585153874	0.6226593449626278	0.5070376918405598	-0.027814979028272995	-0.14863480226637368	0.7980864889113402	0.5301164550192781	0.950371951331714	0.1906502509368811	0.4567551503040819	0.953733988508239	0.4992045671059843	-0.18752157454138382	-0.0799245249916771	0.613714067532449	0.3551817456276598	0.8536055042722865	-0.5636166406440941	-0.2125082892673823	-0.6308189402775128	0.33570929513427866	0.4273491814439183
1.902374821781872	0.5774782707931551	0.13136548951454272	0.3935793522572079	2.110247043617455	0.9061153600316276	0.48703735064436104	1.0318727599947422	0.3029955613435042	1.6158124518766397	-0.18934151482267852	0.5448348733902145	0.6207384403371389	1.3064760261025146	-0.3383186766899429	1.6919202580893455	0.22183653079810492	-0.72525573079742	1.0814738720696786	-0.41441532429768774	1.340309358815159	0.2676018161904198	0.9962343699271452	0.372659118028464	1.1565182910957992	1.4855217470181465	0.6668605793004161	1.7554002963489472	0.7470407222447506	0.40680153889602805	0.834140280516049	-0.6168158044967234	-0.1848720963355911	0.9302090521070284	0.794651785411468	0.4591132680191908	0.6192212941854848	0.742597511293852	0.36357207355407334	0.8741927058562176	0.5934150488429414	0.06718493119320229	0.5955939753213432	0.6439966231645164	0.7915167336983848	-0.7485494085186987	0.16687723215330144	-1.0128487800326784	0.9566829409036822	0.5668840314456493
1.8561615871037518	0.696933318182217	1.9391985509340408	0.8393666066566148	2.258170446611358	1.5231006550738688	1.120714968953944	1.5775213910363728	1.75134131884716	1.1291403137302647	1.2053897291038749	0.8804390312136775	1.181524716395863	0.8993157322037078	-0.3191926189752311	1.6848870070640087	0.9005485596615616	0.6395454082657425	0.5591703918423501	0.5201719488680878	1.6753089747325391	0.8934092816555854	1.9897162013050844	0.7615044895748385	1.482494177795397	1.596269307645474	1.5305912482052069	1.6422008885907282	1.3246555180363773	0.4367198517162905	1.5746209814405456	-0.4728217553287099	0.4805262915791932	0.8311504676636755	1.2752495034152789	0.46416962654962823	1.4695511535131136	1.0511501986476923	-0.18185233086860933	1.76346069683191	1.7347936677992928	1.3005977266419702	0.6546594957092411	1.7145691644717005	0.7746325609988067	0.7358459812907763	1.1257898499166166	0.4532829235568823	1.3799866057630155	0.8891653670334431
0.637043556207713	0.32440307346235486	3.4123571264572417	0.9290193725249795	1.4853088096760465	1.4248775629613641	1.1899168970392733	1.5829983782689916	2.7445522198726797	0.04211082010152446	2.64584281273433	1.1012014836249298	1.1346799313420308	0.4186922181594501	-0.06315451939920869	1.2496697629467908	1.4152620175352704	2.225083846622246	0.5464262150895414	1.4648973928061049	1.5763871402243057	0.932976456596722	2.2556362840491704	0.9423783126801178	1.2947003716206313	1.0068241953510744	1.8321138257061604	0.7413090193421555	1.7337909293932983	0.2803886225758514	1.70106633650482	0.30195260364736765	1.080797210808051	0.38029050858124624	1.171038284189429	0.7414331959215165	1.6952008255712352	0.758069473354012	-0.3877718596422502	2.3838826362943104	2.315754456543401	2.4576172987341685	0.6619555724817555	2.609006905613135	0.430162892668105	2.7031011166765357	1.7724802487387774	2.1751246808271456	1.0240937808214667	1.1712019266012104
-0.9603844653683523	-0.48188977554602713	2.8018010448729527	0.5070343222016926	-0.1741885852316411	0.34552160189057607	0.21268718458405403	0.5900189806720784	2.138040224409009	-0.9776959782811182	2.9237325537065972	0.5541970803145725	-0.08542482362442533	0.6422569562789631	0.18574611922275613	0.21616205436303032	1.1588332890743924	2.640802232360153	0.49109447802727624	1.5182254908892208	0.6119311898687776	0.16343291195419568	0.9342552721507492	0.49516929556338735	0.2850363258115662	-0.1618782770728645	1.0768016806259078	-0.5646598127852822	1.126522572802647	-0.20969563916077721	0.5172322527030611	1.0704599534049593	0.889376280229458	-0.33155422297686166	0.198313513211688	0.5550177110031884	0.42403008239598455	-0.1983534305013711	-0.22456843098341947	1.7398083496144467	1.797274567526098	2.319994199820821	0.31877290671996417	2.175111267279958	-0.27781989036095245	3.328894834497352	1.3041752610498571	2.2862844063692513	0.015595040592023124	1.05855022648382
-1.968029618606835	-1.025494946897796	0.3102179745536207	-0.15165384541782312	-2.1176595953746133	-1.0759748935740547	-1.2398993070715216	-1.0837339122507	0.22767017693053768	-1.3469348559735044	1.747861154196243	-0.5300753326972376	-1.6844648904858002	1.459122405447999	0.24110324070135453	-1.260745900980113	0.02586510900484272	1.6984750801279644	-0.2450415244061903	0.42766297557185096	-0.7621875585092056	-0.8411845753216591	-1.28058572635614	-0.5048962335268468	-1.08157509319256	-1.2932274454366666	-0.45040415919307286	-1.6590166307903509	-0.45570265546676747	-0.803415113868909	-1.4111896391055232	1.250412830894116	-0.009698181464518202	-1.0309866900529325	-1.045784218158969	-0.37900549933916766	-1.7708729069168039	-1.1903727179591779	0.004186785874454023	-0.18892921259916148	0.5089948621897393	1.0368839368008052	-0.45534515275652615	0.3827899047120731	-1.0727130867061707	1.949378837441576	-0.14491506816321745	0.6361017869496179	-1.0101797911553116	0.3505113907056623
-2.0906875745754174	-1.0398503208572736	-2.043829063382909	-0.6502786214092132	-3.42471674779024	-1.896273132876121	-2.1142330618766323	-2.507339762646938	-1.5280510647063958	-1.2065026330193787	0.003236709237390003	-1.290882558514432	-2.429053540798196	2.013958230099359	0.1299215500071521	-2.511360356193667	-1.3819294654134346	0.2964687110529738	-1.4388419647892148	-1.1108189377139799	-1.634990320699125	-1.3751493420991063	-2.779262937215621	-1.4227019194968265	-1.9749784525143934	-1.7993209814701807	-1.8622054580113432	-2.17388123426351	-1.883018548246963	-1.2722336536080314	-2.730970863479756	0.8144141641844155	-0.882354509035442	-1.4891502330589212	-1.705843775627073	-1.4866526889296678	-3.1321310253021024	-1.5746453131003055	-0.13137134586750443	-2.2052265166624685	-0.7247413219959613	-0.0633861280852597	-1.3065931226650924	-1.5672548528411676	-1.707088137081819	-0.37807147133178065	-1.5740276905091901	-1.2070668454070586	-1.5930587004605226	-0.7855906671664039
-1.7263393836733114	-1.1347909519296049	-2.536863374825095	-0.8713117752071339	-3.490968281171668	-1.8492718348233463	-1.9839838700215047	-2.956765644104448	-2.0054909800888967	-1.2119886150446477	-1.1538712227380317	-1.268084390128551	-2.0574514991084447	1.6338970857225394	0.008214536811774227	-2.8344260627451145	-2.2499924798802313	-0.785643035662703	-2.194116102342872	-2.057839267627409	-1.6493838639949783	-1.3286439101496856	-2.7484287303362382	-1.655349381746248	-2.0472513225716313	-1.6968234440173513	-2.4163161761291376	-2.2273966655502027	-2.0712983948232795	-1.6431146960857967	-2.690500700567851	0.20179132108232706	-1.1999252379157987	-1.6988612984810507	-1.5849799379460923	-1.9760320474881572	-2.5076955539704406	-1.3981705992944902	-0.8263606282432118	-3.0228550181665454	-1.386675165870366	-0.09625500819200039	-1.7456033960093313	-2.469858627594184	-2.1462044718636015	-2.029799607843359	-2.0765042918186465	-1.7670752898460804	-1.803227053675947	-1.8960158856810234
-1.342893498626077	-1.889325609317915	-1.4363951558313077	-1.0589159980498322	-2.485427885947085	-1.5662545936901424	-1.4336132793694158	-2.53233040556613	-1.428067499515688	-1.6852973869793793	-1.3190238244523653	-0.904271761820157	-1.4405369250073532	0.460419592113598	-0.0583305093417058	-2.1831902305489512	-2.28865014598293	-1.565586251767144	-1.984813955457429	-1.9091654144835093	-1.3593042819615804	-1.1456759024518384	-1.9499022448305923	-1.2585018393059266	-1.7350950306340063	-1.5256614813708596	-2.1167104131974828	-2.1794002505744023	-1.1491877271603115	-1.9872476310806326	-1.8227029038497866	-0.2030905344149641	-1.1381666934585326	-1.7922444879891732	-1.2989294384144836	-1.7134745714683548	-0.6725556006698907	-1.2986811051512435	-1.8363437829044975	-2.525291438321566	-1.6320068605548796	0.3487989568877421	-1.65697347617494	-2.236301201471504	-2.4221317999592764	-2.316155896839045	-1.6685082526540975	-1.107353983482323	-1.9277835535053038	-2.562005811856288
-1.0592771672478571	-2.8063444163878137	-0.4358714002816316	-1.4694928303349943	-1.1636395761424176	-1.7465281194952798	-1.3078397431388566	-1.9294329285415674	-0.8357283850472952	-2.152862439929603	-0.9418153588039164	-0.9006407309934099	-1.379378391657268	-0.795557987560301	-0.16134734642532497	-1.2151898946780049	-1.908693594733392	-2.2932974955869776	-1.2084467416820701	-0.9953595964166386	-1.4872267952706146	-1.164781000976865	-1.6707247423969183	-0.8468190685670713	-1.6676590601567782	-1.6685148051762153	-1.5741843140320297	-2.1884179215899615	-0.24793781210771124	-2.11240735568079	-1.1616065979935033	-0.40812170925993513	-1.1733565854333574	-1.8052184709490242	-1.49149665054793	-1.2785778674754555	0.4552491397121275	-1.711394224140014	-2.631495942406936	-1.702496770140106	-1.8852289611005808	0.09746711717924261	-1.3965486503818936	-1.6752901097198167	-2.4411203097981597	-1.7819942635442716	-1.1195465529247197	-0.3901976722189525	-1.9794606154629422	-2.6714204383901916
-0.8217660562956843	-2.6951115578791374	-0.6267463578059408	-1.9602103252794463	-0.21743671380381852	-2.2680183453687164	-1.7420410004448543	-1.6677272218491979	-0.8004616675915488	-1.8752183576712709	-0.6050600262298794	-1.2912211798697404	-1.6164124006768017	-1.5240112782985344	-0.37761498524749637	-0.5996148389121548	-1.6455315000620885	-2.647611312201589	-0.605681711509206	-0.045498039989205645	-1.99987322720324	-1.2140689219866523	-2.1600815298696414	-0.8571232573494257	-1.892022901666685	-1.9026719309205127	-1.3148471011361569	-2.0725911670438437	-0.16358568202790918	-1.684185691577097	-1.0161922706508788	-0.6218513650503088	-1.3797078851953837	-1.5994530166712837	-2.041102007854478	-1.1968166664737874	-0.11972780041381129	-2.3257677381335897	-2.7794562226009667	-1.3883741913307999	-2.2096482025793334	-0.9361073923932762	-1.3270411139779066	-1.3679333146732318	-2.0417375434413456	-1.2714996375615255	-1.0501697469992726	-0.3472329708103514	-1.6733660997131714	-2.4076724378921663
-0.7264662673026022	-1.1889474402610183	-1.396187803983908	-2.0308651621000293	0.18231875175099274	-2.335403418234511	-2.0910412813399413	-1.6483568054961613	-0.9542185470513445	-0.7805165150447219	-0.42930048305717805	-1.4439262697733226	-1.2855684261538887	-1.556863061518034	-0.6084565824628468	-0.3889845060920654	-1.5346000216973703	-1.9574573897183951	-0.37790421514088673	0.4090406494435639	-2.153207286458806	-0.9324607731713161	-2.4483410083414205	-1.0679057234887936	-1.8414831424635139	-1.7541519792312112	-1.3007511181067155	-1.6141957604805235	-0.5132794695338582	-0.6872698746334812	-0.8001610371089201	-0.8595739592540621	-1.3595659580063744	-1.0650131114889567	-2.2013234240691735	-1.340922363594609	-1.5141358977222876	-2.434024152865439	-2.221346901499038	-1.357913836246442	-2.207210387496921	-1.5028373158500568	-1.3579683867260808	-1.0951530685688275	-1.230156349448381	-1.021124844412831	-1.3430681778488383	-0.5823624398148245	-0.8663269285193457	-2.0104566961996144
-0.9466502524881243	0.5400534835316736	-1.3872074370451983	-1.367611839762643	0.2514475437413472	-1.5010567453337658	-1.7582969707674163	-1.456276429666356	-0.741258923001423	0.3126712309130719	-0.1999157992285911	-0.9611786420635321	-0.1654254967218717	-1.0243505455220194	-0.6836988702956802	-0.16897024196901683	-1.1853574583282187	-0.22293735101473475	-0.14496835328508886	0.24859187891850493	-1.4493183601818322	-0.34126851315539053	-1.6917883202293293	-0.9628430125355257	-1.0812460086675526	-1.1945455633362347	-1.1351835608916134	-0.9148919359032414	-0.37396135726019236	0.3932710656345475	-0.022641280944525877	-0.9007853295947229	-0.8609088794714548	-0.35770434907786297	-1.5080601161767042	-1.2055759385064504	-2.179291088546779	-1.7441214787994965	-1.243264915856864	-0.8446504557407241	-1.5443218149085622	-0.6216444806040365	-1.0882515606398493	-0.4325158489017945	-0.28357461697327757	-0.7229845136021399	-1.457436718298578	-0.36350105380621617	0.13366540247297534	-1.5763628813381145
-1.3950908966154985	0.9533184245056372	-0.20036597312770488	-0.3006123155525146	0.15221700780735425	-0.29488198150500494	-0.8840269082741522	-0.9442123453498924	-0.26598409861733513	0.49893136596800686	0.1456471137795269	-0.2662924068290578	0.8863270701708704	-0.14168971566492888	-0.6098442550149668	0.28174203825203437	-0.407283421052585	1.4884311362969076	0.3089890018355778	-0.3586397457257409	-0.30974526094120197	0.10028899443601615	-0.3068253084890492	-0.44902751761243326	0.0645737050289099	-0.744862487018634	-0.6223242718887093	-0.3484926267095242	0.45059667314907215	0.9831049933288281	0.9159002840981164	-0.6457788812025159	-0.2226668039600349	0.15821445615286633	-0.3693820662904011	-0.6296957803225188	-1.723310811062071	-0.6959400905592428	-0.24490016672629503	0.2647514990069408	-0.4532004638315284	0.9833554100021048	-0.3981270393743327	0.4205061883525439	0.41697537927586836	-0.19862231449201684	-1.148673931890477	0.31662869479252925	0.7874151138542603	-1.0822535744788642
-1.672340419540772	-0.1002549292883077	1.200243534583725	0.42765649670032946	-0.16880739059865713	0.3458470006566238	-0.11171540556110697	-0.3782690804886818	-0.10967258495021803	-0.2619720967958663	0.3823066338055982	-0.0832263642658342	0.8691454400164247	0.7972072035764198	-0.5967926772145813	0.6943068358792578	0.459083967337037	1.9761587171355286	0.6080345055657822	-1.065795432950267	0.3697422068544732	0.03552762030812375	0.5213028971185922	0.02113935928340589	0.7686926859017142	-0.7990149473960341	0.008541587731931732	-0.1514324325299723	1.1359165111585217	0.9674615544369692	1.1661363707196262	-0.3450938434975081	-0.021329437902130058	0.252667172689367	0.36985514019620486	-0.022104119571921786	-1.1246918559504115	0.05073133652519202	0.4680865048424987	1.1337391898359526	0.4068023712176149	1.5469919183425	0.27253810708880366	0.7598404838278708	0.6526964305141699	0.2923974899127402	-0.6977143246788993	0.7858590410934974	0.8109069259436437	-0.538791167167718
-1.4397084010651608	-1.201989282084601	1.698688307430056	0.423160580237199	-0.7032072878986426	0.17325198596159697	0.18851523939330236	-0.03455101424339644	-0.42752474255188516	-1.1047295966713868	0.3422465445965629	-0.4876886657586852	-0.20487377746384386	1.4061453376727984	-0.7634018022477982	0.7177850946680818	0.9449945935549475	1.152072701102623	0.29607297093608953	-1.3739443504183673	0.22347931603181131	-0.3352355011458032	0.3002381302052413	0.08745226702674076	0.571074299415534	-1.0311781300437954	0.42595528841703284	-0.1416223780773628	0.8641928000248561	0.7180070724986284	0.5235577605226639	-0.3174937872507087	-0.3512496596201376	0.08387640701402284	0.3728530381858165	0.15835072040138778	-1.2163173416254696	0.29921400353227184	0.7665410959492731	0.9745164978747322	0.5925560589592614	0.3467134601377994	0.37643122002444385	0.30920042095952627	0.48697140775235226	0.42284757436805037	-0.45915682142251857	0.6535254533839929	0.3851081743519503	-0.04272902257901283
-0.7397735912792793	-1.0259678484849466	1.2594774759318892	0.07277898256839176	-1.1039000752452743	-0.09586215184753402	0.26009294872058214	0.18534591273138143	-0.5991687141989117	-1.16006514679808	0.2038713805399973	-0.7869859672898601	-1.3085446063838582	1.405475036251794	-0.8901726332935475	0.4343035134173518	1.0395742756011115	0.09539211081238716	-0.4236823886307756	-0.8333522282249518	-0.2493784640665064	-0.46176888892473145	-0.1924059948106806	0.010491592408903735	-0.12113084027172485	-0.721522959711923	0.5933928034839793	0.08440851054967831	-0.13206463544815547	0.5898558895452797	-0.24998542488433714	-0.4834510955641407	-0.6710795482098428	0.05534969507601444	0.1438777545642329	-0.03842630609889621	-1.4877721909112913	0.37367859487424826	0.7030167301244834	0.06865610159390917	0.30929045350248063	-1.3507752855896322	-0.0659242798648184	-0.29819465039556026	0.1775980474628458	0.24657246377700537	-0.39506404951282525	0.3318325944610976	-0.07008982024208399	0.3415373114109364
0.1355271403946806	0.1609549536782192	0.740452735609595	0.08214136212852842	-0.8792192509768516	0.31677316644194903	0.5139026854431143	0.6169004522281027	0.030818938695345556	-0.39958339647549856	0.2914281176243249	-0.40653562522739906	-1.4914643834080337	0.8690876714707897	-0.6081725263865735	0.2663161876051988	1.1509551593821534	-0.1669324388220495	-0.7909662695933518	0.5295552939964215	-0.37663434663430984	-0.07918614075543565	0.07082755441970531	0.32678795058131144	-0.4666130626707703	0.31501382943762374	0.7258434419614977	0.6864626171168768	-0.8104521556883133	0.544241961642924	-0.3002476659605647	-0.37536250023384715	-0.4419290729200557	0.40706580420460026	0.3670793542618119	-0.16127061702451972	-0.767791973409329	0.5776114616429691	0.4796040499006718	-0.5035518310717401	0.1604439843725815	-1.720714380687593	-0.41769900975668856	-0.20802600502328164	-0.005719067187989345	0.1183220406097323	-0.20222495264278917	0.43315051506757773	-0.23340280460733526	0.6866449940993332
0.9845305595177613	0.9573970255530968	0.6918514726966501	0.6073703092680147	0.06441471577495975	1.2595275700945632	0.9361370181860584	1.3435647579589667	1.2303771549460063	0.44482921567043276	0.6265363583773026	0.36274816243293934	-0.7642867873519827	0.17018758640802878	0.12154929243341374	0.3958623166016812	1.473420271782119	0.2919946513176665	-0.3883356462891174	1.9919912158875952	-0.11464552580248379	0.4712749562445736	1.0428713100103348	1.0253880478831492	-0.06729144491150049	1.3473613006986909	0.9025165757533159	1.3666536365129804	-0.5371597006393212	0.35362464056255977	0.34129060420063495	0.2742760064002174	0.22012641987429185	0.9738653038200146	1.060033139750222	0.05321191773609522	1.1123470318770712	0.793241875525236	0.3463170710879569	-0.11432482731299481	0.5022722909472234	-0.49504574321231765	-0.12933456453674966	0.5939029987801335	0.0652379122713029	0.23971643939980025	0.18994391399611146	0.8753396231194344	-0.009813109499802982	1.1016147144143085
1.7386000866664368	0.6021223920469319	0.715762988371865	1.0280830811060802	1.154687271714331	1.7821055114949926	1.10557984214043	1.9645814365977952	1.9672803216551626	0.6958516984450521	0.8166705039749456	0.7311607404807089	0.13457259258685814	-0.3721520850863931	0.8183285366420927	0.48335714051253	1.6231650635151322	0.6034433842864586	0.305596373294702	2.5572124343145055	0.025155827547478513	0.6030848952609954	1.6243544766243299	1.3527428599035676	0.6671023469788542	1.454685630726916	0.8878459547489718	1.63487864752842	0.20151845876319113	0.05019965204895004	0.8666146900707612	1.0584003833834543	0.6756059752376212	1.3572552933767394	1.5586543550017247	0.38621745619012005	2.8444488472250073	0.704054161731311	0.43888298416099975	0.7092737917239115	1.0942417309044359	0.8062910595836827	0.6145624685811046	1.1771903977960643	0.31457466125148287	0.4444650082161514	0.4626816566500246	0.8983151297360412	0.5152409872113359	1.5118447624973084
2.2137865566482544	-0.1564805517625315	0.11735421441619791	0.6940813454858292	1.5663353607432209	1.246772906921312	0.7540531989266299	1.9294191833378216	1.4700031092498198	0.3521584991441687	0.45235120369947324	0.4198616302736702	0.6254823687161309	-0.7384090401764424	0.8899945563631377	0.09350303968753641	1.0950300665619663	0.261774976146516	0.4589108121202423	1.79271146047961	-0.25425165860456334	0.11931889307431555	0.9976781563904777	0.6278865840246693	1.0149030364644567	0.5726500815216062	0.43202750611307683	1.2616863256043465	0.41279450509859517	-0.0470229944202521	0.6942537631737727	1.1979785842752422	0.5038744590239752	1.3094832333615074	1.3315385541983393	0.4771984582938718	3.0205807140433025	0.29211062202263055	0.6816900503910792	0.9593543572785797	1.3750483463312706	0.7738743558698766	1.087169948288469	0.7022926047816107	0.5235055882447263	0.4555257595730131	0.3296734008787083	0.002255602410965857	1.1032920860686068	1.6203211865959706
2.0895064490129016	-0.09581970288481535	-1.068800051626923	-0.223362787904063	0.9870928840481731	0.1048018770224444	0.1346442577395534	1.1009636771640738	0.04398148809091226	-0.0620984880467982	-0.4389509857593119	0.008368047557996557	0.7422887578280333	-1.0673894060999036	0.23879320190250494	-0.6900422264651495	0.0033258355161074884	-0.32516175861070196	-0.12019872079661302	0.2765890273707519	-0.6126623559252198	-0.5621015824174963	-0.3570445833157191	-0.8502005606023595	0.7021291529650896	-0.3732835339023045	-0.3193418632129948	0.4702506165088311	-0.2532057770480232	0.2028667576608131	0.10215086010999623	0.37343392944619436	-0.04558423580120715	0.9324220058086151	0.6195915554358972	0.3047629871669141	1.6981012553015828	-0.05947116725202544	0.8716862901292971	0.3325336699611509	1.027013173548145	-0.23636509242825637	0.8411722469342384	-0.6090752954404544	0.5076998188579941	0.2282951968956685	-0.016112939049679153	-1.3588679270253328	1.3869851414708954	1.1863618852320261
1.3247425622441888	0.9320669255373144	-1.9852200725638762	-0.8400369305089087	-0.02969961471550085	-0.5656123473232898	-0.2473950232082648	-0.04095470671540265	-1.2620504702367104	-0.10017042894781714	-1.3917844090186293	0.17624980629887366	0.8009710257150134	-1.3544144203592932	-0.6117362936774258	-1.2449158005077177	-0.8710081468225024	-0.4754884290305233	-0.7633649457334089	-0.8713915087717726	-0.522202422319481	-0.8026285316096948	-1.1632287376984307	-1.935027003689961	0.1123224178066938	-0.4384562582696675	-0.8495110367792806	-0.26147957499980345	-1.1661814472795697	0.45865166755578546	-0.2209153095965101	-0.858108732083486	-0.3935320557491621	0.5319072829997135	0.12664572780445124	0.1766520164686772	0.2766966722038731	0.018845425385154692	0.8756957624494772	-0.49434361011037203	0.25191394541107753	-0.7058916582586077	0.1986192861989768	-1.6854450804264545	0.2949763400774955	-0.04651769871758135	-0.0474607368905304	-2.1822853754203315	1.061080459341798	0.3603331054109667
0.469338046985561	1.8620214162411888	-1.8772568811490025	-0.5562958186530653	-0.5273968306843663	-0.20842109614665383	-0.1780404491258198	-0.76336263667187	-1.687323428332842	0.2540144500544953	-1.9199617584474147	0.8236193957428714	0.9060756315919115	-1.4070531494876228	-1.0202176214249339	-1.0365970346679092	-0.8748291549836357	-0.13758588181500564	-0.7387301313763771	-0.9663142566884986	0.04601391661095354	-0.3304446558440086	-0.7274430209503921	-1.736954257673452	-0.19041005402788813	0.3625586501451303	-0.753211922986709	-0.5463181543913218	-1.4713396371180179	0.2559228947943298	-0.041195111469128465	-1.5755633742025181	-0.28986399322931555	0.3253830971915412	0.15770506766199419	0.2860197899191253	-0.0963647917083109	0.4843945459392964	0.7358884646683379	-0.723461652791121	-0.450223551834513	0.02865397502071161	-0.14454274109505302	-1.7045771541031622	0.12426649084248118	-0.20751179130433342	0.49110289116131894	-1.932725166418588	0.19256591550924013	-0.3345082015604021
0.26300645538716755	1.7393178797374342	-0.90184963281034	0.23808559223140857	-0.014674115895702992	0.6749385848356468	0.10367430100475981	-0.6635001013293159	-1.3176745061322126	0.7381959407259716	-1.8664594875846712	1.197273632066581	0.9297773373948424	-1.1014510564606443	-0.804846580979388	-0.15701062795820506	-0.19815684481452334	0.09294670298058763	-0.05213814943698218	-0.2903271463194458	0.6068621032564537	0.5373190303482969	0.41015247642317243	-0.47833665491505245	-0.027204377716285578	1.15605263077884	-0.14295356928773129	-0.2958381654557679	-0.9509141472194008	-0.3548142832026611	0.22990420323243393	-1.377936948762829	0.0024483596019781095	0.2904486912787382	0.2758234659585717	0.4577100505091231	0.3458689423814781	0.9651474811373073	0.5808942723098426	-0.2947201885225342	-0.7096314010767371	0.9242927254527616	0.10440635242322037	-0.810582099967135	0.22008355767603427	-0.2674751541062284	1.2432239187881995	-1.0025520672491277	-0.6985221378693374	-0.4392324641176851
0.807704970186184	0.7756515283656465	0.09067884285077545	0.618185929743935	1.0869298859665146	1.1318360821657014	0.25784609955141385	0.045766375183376014	-0.7004012023601089	1.1259962576870588	-1.3637424276657788	0.8424350810480215	0.8285228634981563	-0.5695725500937264	-0.295194020032292	0.8187242752139564	0.3476877056830904	-0.22210248348344738	0.6893005697175765	0.300841581722574	0.8000272052853873	1.1864998329844894	1.1891691709565446	0.8167832390713414	0.3299896680989009	1.2091200680711338	0.4708283102938083	0.28545469221757036	-0.05265163724386134	-0.7363213223434705	0.1545910489850553	-0.664012916389161	0.13007748701564917	0.2437976301222296	-0.09728843882808884	0.4191295378651931	0.5524606303503082	1.1584301815819005	0.4680853263553581	0.24269578630142402	-0.5186444495518555	0.595077641129754	0.588409810568045	0.24098972475805905	0.5454808670978417	-0.2957600779876229	1.582871852616335	-0.1837407858633749	-1.0113652129850843	0.002743871350077152
1.318673752592819	-0.07935237714013826	0.45778006026253626	0.20506899587078625	1.8404096068289666	0.7473873036483569	0.2268664415238775	0.7575431038758373	-0.16709504377562914	1.3176134314912393	-0.5876706290942553	0.15412922339883237	0.7439698173662888	-0.06304268085059252	0.1032637243203836	1.4131435559010752	0.22071827901928953	-0.8188574969005962	1.0590588441415132	0.2256813297253055	0.8050352805079033	1.200982334264475	1.1476491102394213	1.3588127744501017	0.5485749170697917	0.6609977044786746	0.672117505476208	0.8424196371225967	0.7316897294013268	-0.3635251813791642	-0.1820948827991934	-0.07380533306804955	0.07455473606121711	0.029888442030256163	-0.8812709409488017	0.20950728261620244	0.032990140946971634	1.042268273062232	0.3478205474465219	0.5072430743260609	-0.1411811788440849	-0.8722369267619067	0.7983117120581588	0.9112899250414149	0.8072035226392419	-0.2791543071216034	1.2426698085024455	0.13704488728861053	-0.6013086188795852	0.48125810242916855
0.9182585807567675	-0.3147127476693774	0.2972485500118513	-0.4223615878630447	1.642941956835297	-0.04988449292064395	0.2089893836292745	0.9718469715392827	0.3156399999710965	1.2425008543955525	0.3248452990726404	-0.14839549999451307	0.7552048975672376	0.3010224718049585	0.27826942270922317	1.5652472576195755	-0.3368359187724944	-1.0947302176913634	1.1900925268416513	-0.3772454456201012	0.9930337455654281	0.6474056108457668	0.6889909491102777	1.1772461523763231	0.5679097493259831	0.22749237065318953	0.4659574015476231	1.0692334582744185	1.264877723740663	0.498747470730985	-0.3624665833461498	0.17530177595554994	0.07380509151373599	-0.33808003237797085	-1.338729811732614	0.1597155790493014	-0.6554846390494431	0.7351284646745129	0.1678866953194113	0.6394826001702988	0.13191213642004074	-1.9452688597082888	0.6404278031221857	1.1896672305658524	0.7395444931306527	-0.17897605614234136	0.5280547337080671	0.17136865978076446	0.08110228678524879	0.5196101345101655
-0.3425039717256182	-0.24612853601713294	0.1283787964570399	-0.4569084481912975	0.719247423673785	-0.5517188829989998	0.33850722781665227	0.6546594562706894	0.7769204675297777	0.852423159173854	1.1481762314690738	0.08913041452743523	0.7041293308648124	0.5607100840847711	0.353248119182367	1.428124493545093	-0.6908184429978906	-0.8332845929093919	1.3518454959210695	-0.9341277899553112	1.3234361372246735	-0.028057761451957625	0.4028945326366762	0.7662409589528761	0.5407545828081524	0.34066887012205016	0.15238508331853848	0.8923839164701286	1.5696714456628755	1.0005718371388153	-0.2115999498008922	0.30984452474511726	0.23876858191070655	-0.6683052802283339	-0.9085734765621156	0.4557467263301909	-0.7331431598223079	0.3142301145605612	-0.03741694126140177	0.8753851477085665	0.16781191665137346	-1.4621330323614898	0.41217477742981046	1.232464881490057	0.376982651124808	-0.06113781069379114	-0.05258851295947736	0.2658902007401041	0.43367629358075954	0.12736217434485858
-1.4502992995193575	-0.3114953366455962	0.23901632343399104	0.17994052613049547	-0.17066749641024456	-0.46905652768066725	0.5128051254700635	0.18600426178251206	1.0091956342676136	0.2589888267372539	1.5349718986221288	0.3378099041005492	0.40086518741382526	0.7085941399146976	0.41058967053469614	1.063209283376015	-0.5487508878384276	-0.36662245556711204	1.427017799092565	-1.0215169720100385	1.3333051845509536	-0.36394399786094384	0.4040799519309342	0.43348025231749004	0.5581289570257838	0.7416614159333758	-0.02042843153812868	0.5122422449735416	1.527861026899768	0.6283891020922797	0.03258667787965722	0.5070429923345687	0.4135744187427915	-0.7224651936902108	0.11159233779857892	0.8565911625205673	-0.15253359780568793	-0.1403988969324473	-0.18298094691570735	1.062176364463673	0.030929576331250933	0.025686241046154263	0.3327852805743191	1.0160541111251653	0.01723319637812042	-0.052976427716844104	-0.25620910919498213	0.46181986521915924	0.27331143024226767	-0.25874253768089417
-1.495088422044853	-0.4163338150285142	0.4551871334243092	0.7992415350039254	-0.46580688114093466	-0.06555653646918833	0.5457539846981303	-0.025665308045448604	0.8112222634732402	-0.23254398629853495	1.2657991927612906	0.13003797170151274	-0.0638505418733885	0.6166528015770466	0.40033335970261363	0.4725558640080482	-0.16398159686091077	-0.07444677744899875	1.057871255660748	-0.6538799149775911	0.7560222674085789	-0.2196408861274912	0.40404272456120705	0.15687767766338173	0.534752527130728	0.8876118550004796	-0.028302718564398456	0.2235610099987332	0.9994385624182416	-0.2160532168415986	0.10323746901051643	0.6185682032003944	0.4242211551151185	-0.42229417155895116	0.8442394157333871	0.9417969757341657	0.4520428140894503	-0.4346025758699252	-0.2250915853853138	0.8376047392585735	-0.10165473489967908	0.9763337024783442	0.2955710207459368	0.4867914756864562	-0.0874901082375509	-0.15691434485171882	-0.1857114301221446	0.5531258672136644	-0.06540294359035176	-0.2574682165318806
[truncated: 72 more columns]
