# Supplementary material for: Diagnosis of autism spectrum disorder based on functional brain networks and machine learning
Source: Sci Rep. 2023 May 18;13:8072. doi: 10.1038/s41598-023-34650-6 (PMC10195805; doi:10.1038/s41598-023-34650-6)
Supplement: Supplementary file 1 — Supplementary Information. [file 41598_2023_34650_MOESM1_ESM.zip › matrices-bold-time-series/ASD/ASD146.csv]

0.5295787819377974	1.0300112537270525	1.2153071899257566	0.3601552578569648	0.16444146818372382	0.6496241787367749	-0.18200410887059126	0.44057311287420325	0.5731892699645289	-0.12226083737708927	1.4456795160440536	0.31931031293945095	0.5785311687813425	1.071705916100263	0.16243424507529122	0.06769934727352636	0.9461538251628595	0.9466273905491723	0.3227757384945529	0.07364423204889547	0.8400880614546463	-0.070780689207179	1.2658135001958195	0.5216882483452786	1.1468020930880451	0.6097055182152643	0.30983974633718153	-0.2964564834026905	0.7856696524205373	0.5219317958932785	0.7412507969923151	0.721742355187804	0.1523093859830064	-0.25140005596846327	0.6422510323030344	1.5008292956081997	-0.01367560848177062	-0.24826903197449288	0.4609710818801072	0.5102512063091605	0.43500201284889706	0.48844249908952936	0.4232085535043464	0.9963498227467299	0.3684656416904561	1.4502055883708718	0.3482944234412369	1.6525850398736492	0.3076161830322614	0.513320424728247
0.12936861322024165	1.858746384305989	1.7021693884268345	0.5290075794758928	0.13943877180491301	1.1117599390445558	-0.12793344024947376	0.6853316466265603	1.2169981107160643	0.6145206868083958	2.174152014378931	1.0756736902030715	0.2604796546064146	1.7702965979206342	0.02410182482446256	0.883412043353007	0.9861670169770422	1.7663535243723683	0.98289442583943	-0.5776418701573456	1.1138170272209433	0.15864891958011262	1.520020907019128	0.6869603993806612	1.318896133086803	0.9600938940566107	0.33786435458496844	-0.4456450914855587	1.6232414223465097	1.4141880318129205	1.2629609319990651	0.7392377703744945	0.03725507110389616	-0.004958968885898501	1.4320028414736738	1.1525403385951623	-0.5323867010208019	-0.12115980735748966	1.1235605161238815	1.0612529581390433	0.9364134232158737	1.316265965437591	0.9659235967021186	1.6689611910103876	1.2745530252828738	2.395612148521834	0.2088000779718799	1.8330534162322465	0.3782679943233812	0.6514603331841414
-0.4846422867529171	1.8015147116136025	0.9683641428899419	0.26878722120019144	-0.1580705279610181	0.9298437059714241	-0.5956068953651215	0.4181578029677902	1.472389710181908	0.6652406541535595	1.7062798236887415	1.5566348531347198	-0.25767771737810036	1.4844290082750808	-0.07379922970893565	2.1197000294701813	0.4364038720442075	1.6889891129724506	1.291332671341621	-1.2714105442192636	1.0067435975468122	-0.2623915428339789	0.8685527106065634	0.39415681615197734	0.6304804972967923	0.7024670986319688	0.08760021246662517	-0.5240793960965684	2.0535748335552526	1.8346087533958824	0.8375335798784433	0.4471550296917055	-0.5577729590475796	0.1170158195204981	1.5736424319883113	-0.2735088397375626	-0.825885980622585	-0.20230675778103271	1.6245699784846896	1.369557568786034	1.0601600006571323	1.3788704501042532	1.4578823258385831	1.3379181538178475	1.4749121118479467	2.3150576143992847	0.0006366718897229632	0.651897682934189	0.15329419337165812	0.28210622285553727
-0.555225820023625	0.9509637205139329	-0.30882957772728586	-0.17159885193453972	-0.44459391175276386	0.28766296373022104	-1.1658654956478454	-0.09223256158947726	1.0859230439080525	-0.15096952900119623	0.591711094699002	1.340831727890191	-0.4785964123324278	0.3398978736356019	0.07233544305634992	2.8859073603236363	-0.1773211775493786	0.608072176386371	1.0749315668157027	-1.46934207126063	0.6132472965677678	-1.090460873830069	-0.16003136191295625	-0.030331069352030227	-0.447117297055892	0.05249821339895819	-0.23880747023782356	-0.3860655249295256	1.9113886190983058	1.3855051362469442	-0.3411243831979124	0.2707229301155931	-1.1099912441899535	-0.12349234439790559	0.8806244730490191	-1.4368573847508788	-0.7885293332702196	-0.6565590007539986	1.5585854203841307	1.31550321545097	0.7286907855775917	0.6632354436323414	1.5618327638348743	0.38048983734374286	0.7739666828478977	1.1444406131147595	-0.0961937141801695	-0.8073857882858525	-0.1808617573292915	-0.269392620273051
0.1304689182768192	0.026442235568643033	-0.9140437464167768	-0.4077952492949697	-0.4282437778125847	-0.20809825304601254	-1.0180330661130592	-0.27810040764288646	0.2581053354647007	-0.9819258400607538	-0.23658670952889194	0.5314850459858121	-0.19140162008422035	-0.7370709400663429	0.5225480303295555	2.346074316522604	-0.24037324041101885	-0.8175166216247948	0.6005544732481217	-0.950631107440316	0.08924104342830821	-1.3521638448425455	-0.8682523145351507	-0.23464946134666526	-1.241222472411795	-0.4627353595425248	-0.37706263944054896	0.011447172074654328	1.3457802217834933	0.35133766399535243	-1.2702589483755524	0.5777998871212269	-0.8312623821348927	-0.571304078702568	-0.2024430393301786	-1.2543083264141235	-0.6883398134957406	-1.113959881846025	0.828991151008613	0.9638640095954888	0.18383769709767855	0.014416049567238657	1.052027688132188	-0.22916809933990448	-0.19826903979696095	-0.5186131278020627	0.03171310807296558	-1.1913768107776181	-0.3626255638008649	-0.5172909740672604
0.8868508629310189	-0.49071966859672966	-0.4028107828539441	-0.36073018396974665	-0.15294516530496127	-0.27974524334948064	0.09659892935876913	0.0532097236797311	-0.5255077657925621	-0.9729491419413996	-0.4749646608348401	-0.35049419192961484	0.1795004230358328	-0.8924060727931171	0.9735107971702827	0.5209416029405931	0.21084638927382093	-1.7488478600759847	0.188776254164981	-0.022993061503924148	-0.4812079737247401	-0.512248469742511	-1.0579001663644583	-0.23526996150577853	-1.4674903819235363	-0.6158655255226868	-0.2652543788759744	0.43621909703678896	0.5274179217232863	-0.6143219675396081	-1.1423876787546616	1.1725275876661654	0.31749494397766825	-0.7815655895897686	-0.998972477574634	-0.07454708763941068	-0.821188058140594	-0.9774737986965067	-0.29933600141951855	0.4158842237845367	-0.3075916941792374	0.11899820413393286	0.014638523288363757	-0.055295510994361315	-0.7546264472441552	-1.8669932449393	0.27885072201963057	-0.29227790073805804	-0.40103382572324187	-0.4567433029993954
0.8460102718634711	-0.8078712643866981	0.5089546870483928	-0.25689672693104254	0.027627210129214163	-0.2692067654859691	1.4380816032389314	0.44880904201633653	-0.9032386987751597	-0.2879518178262378	-0.5429333806165137	-0.8932508398775745	-0.03850061846530735	-0.19545846380561271	0.9420191796134807	-1.5559370635712015	0.5100927725080814	-1.8203393815822797	-0.14766918932631143	0.7317197770034203	-1.0148477153793356	0.7659219486203407	-1.0444310117932376	-0.2708339038179125	-1.2860894097045246	-0.6874064638703902	-0.07466492460860799	0.526983596977041	-0.4475962509032026	-1.1460821651285387	-0.19884212837597176	1.3420046701281325	1.3682840292215253	-0.47532961517113187	-1.1588627695879623	0.7884208790587147	-1.0878305508066568	-0.09180662978370173	-1.3613694291799938	-0.2535161076984499	-0.6779762349192531	0.629995459211685	-1.1033216607412721	0.319766509466523	-0.8562825495129246	-2.3534508279354522	0.40216072657492374	0.8129645992195292	-0.5982001445170363	-0.5333511801461037
-0.055732058474726134	-1.3036314310142543	0.8486270035362742	-0.2548616765408383	-0.15194143711041677	-0.5878317627111752	1.9761102920718938	0.3182441339203594	-0.903178512606804	0.17750562419684676	-0.8224019149554899	-1.148389089961028	-0.9526953878236709	0.45296161477560853	0.2873000012126769	-2.6081497440617913	0.15814165660909504	-1.2560194306061325	-0.6101768963881467	0.9250329050203203	-1.332810808316439	1.2922884550363276	-1.1286369515551575	-0.38391291250044446	-0.9174013082400103	-1.004145816237749	0.014827043479425974	0.16992921238717384	-1.372158054872041	-1.3997930064042317	0.5387026049091824	0.5646151800748896	1.3260272904381287	0.15925462863842194	-0.8539373014898255	0.5700781681132715	-1.024515257228229	0.9998960970844712	-1.911679976341497	-0.9120011474497833	-0.9786920951659922	0.5404028203501506	-1.733617342071755	0.05282582188957289	-0.9103088747510036	-1.9099322326584105	0.26771448511247864	0.9869011578550854	-1.1457044279735502	-0.9480557197186144
-0.9943901322860432	-1.7878277181480662	0.42167548843221625	-0.24880516982880932	-0.5498922764382974	-1.0632774975419155	1.4287891399809518	-0.35525060761260785	-0.8377181821770378	-0.014545274425359902	-1.139222619585922	-1.4075969331977825	-1.7970167278605844	0.27091618940902773	-0.4977118323273488	-2.183536442182602	-0.5554328026797678	-0.49553748259691277	-1.2237528451732251	0.6107281377962203	-1.266783174478041	0.6898995084468449	-1.239641662575655	-0.33438632529600537	-0.41184375691385033	-1.410724967639341	0.0173528078888139	-0.339443910203897	-1.861257591939534	-1.6285157907385934	0.36031519181789395	-0.8038497075515965	0.308560504347124	0.6608366077930622	-0.49868331146286793	-0.20276051804189366	-0.3261153398773032	1.5352855908304148	-1.7303770520811859	-1.3326563093689654	-1.1745588324237048	-0.5811482568297671	-1.6082973449140683	-0.8935553632012898	-1.0444592534602894	-0.9216861578009653	-0.014984561190707667	0.1877973935341184	-1.7454172017434022	-1.254090334365986
-1.1822191680313283	-1.6041720185803965	-0.19580666468600916	-0.11170909425414405	-0.7680151077850613	-1.0757777493423275	0.46595286164504474	-0.9629521974265755	-0.9536165142252085	-0.3138694047593614	-1.1070777724630336	-1.6958225962099807	-1.6098037016034334	-0.609462862183174	-0.6815219915905103	-1.0042219006089572	-0.8741529506000769	0.16696683305513696	-1.671995330147571	0.14039820499307964	-0.8769583737689505	-0.21979012516559474	-1.134321370782866	0.03571636849206966	0.17341201984744561	-1.392076133934515	0.09061363234342214	-0.5877904117974294	-1.662130207912158	-1.7038466153934164	-0.4338708651270591	-1.7054306297246569	-0.5578781867974832	0.7549245038839546	-0.3356954124190281	-0.5308587178671279	0.7165952694843362	1.2357658369577924	-0.9812620054552689	-1.3519675248824423	-1.1228535897072491	-1.950790651693014	-0.9989800036578864	-1.6694353092211145	-0.9002458368030545	-0.014751917597825267	-0.22713607647019082	-0.6618875238888688	-1.7672366564973647	-0.8736683170217288
-0.6961140122621461	-0.5125225809868384	-0.48225795716997566	0.005540344585832755	-0.6161514749149543	-0.34467927107183854	-0.08707253845374868	-0.969547650885857	-1.178054745554073	0.026206088111011105	-0.7374220611248752	-1.64546899031064	-0.2497693153864588	-1.3225703754879092	-0.08053612642946506	-0.23390898833325327	-0.4730119484212189	0.6267002349687354	-1.5920339297788904	-0.16297434358318647	-0.46290979837650464	-0.42097728519779987	-0.7861523058191312	0.4883244652460759	0.5864981764876266	-0.7289060541993359	0.3196217539003498	-0.47392523852441015	-1.0049999150398743	-1.2510336325616798	-0.9476973753094118	-1.4087218075317303	-0.4414446415861825	0.5615383559791219	-0.2790213850702762	-0.17318730098892823	1.4233051384601825	0.5000785030673489	-0.18891768818891194	-1.0701457194317767	-0.7597046558887607	-2.3167823551347104	-0.48967960412869	-1.5210370374634723	-0.2151727740908772	0.31171556653598687	-0.2827390096204576	-0.7672932505658072	-0.8692387613019235	0.08242331525486556
-0.25408913104548114	0.8171000988270382	-0.4584985005226803	-0.18827417469258897	-0.3361905592575082	0.64161855896908	-0.0575133866528862	-0.5349818141588132	-1.192477008601606	0.9123076707988439	-0.4264722782457517	-0.9607712555924944	1.3761559994437695	-1.172735346695851	0.620498352564264	-0.3843758631527762	0.14447952242429268	0.8527009256944116	-0.9905554061860401	-0.1903273161842824	-0.27198468100107726	0.175587812946245	-0.4104768361257253	0.5711315997249681	0.5958309110942692	0.15750109884184268	0.60841256045366	-0.2730386971676462	-0.4669969206921954	-0.2492174485085451	-0.6555356409729787	-0.3520222831841879	0.23980767456014168	0.3613581731568007	-0.09275034235892601	0.25014561912320354	1.408573867918265	-0.03634653755702972	0.09189300219545922	-0.8050358378387265	-0.22202209637696357	-1.273730498216068	-0.4411693268149295	-0.638896999823262	0.6556222849094742	0.043113524781085426	-0.2896886756946097	-0.20354229913416494	0.5757471126695258	0.8090110101455616
-0.2819283419344852	1.4387027811555446	-0.3378883164642269	-0.6605222822038427	-0.2895444862564408	1.1182231094869484	0.1410929575695874	-0.297076276514152	-0.7566798974828784	1.496797141172677	-0.37291622608972996	0.0801550197530983	2.1717892055893695	-0.2751449949421264	0.49066123358642927	-0.950156332607251	0.23748423570912758	0.8704989159914392	-0.2764557375871779	0.007260225575104516	-0.22395625738235758	0.8218804534420348	-0.13450806512325209	0.10328079601797041	0.3756113386220498	0.6538149814824524	0.7919248374742256	-0.2721582318133349	-0.38819471013837803	0.7114334104672337	0.1755755488010204	0.213382052884957	0.390595315383705	0.2593405362795834	0.3322841989902472	0.26418621221844857	0.9719852687949597	-0.042216605493925405	-0.25099916924123583	-0.7767684487700662	0.2765555367409065	0.3154379436917484	-0.6665666010389302	0.11905550726470224	1.0615901744913625	-0.3239379161984671	-0.36260001078518317	0.3900393672495143	1.753751812650595	0.7301996456217191
-0.43943523399035367	1.1654214699525998	-0.04345233927075606	-0.894014369560561	-0.4629558668939164	0.8492426288855611	0.1978866441744547	-0.557929633128876	0.01954944621981934	1.2455626316837787	-0.29462715957249763	0.7569112187869473	1.8729731228545525	0.6676984940501769	-0.636885716963492	-1.076895058767712	-0.2938137470492448	0.8062631847682477	0.1542061101059637	0.34606124377438624	-0.01224256827928047	0.9604590438224894	0.1762204225332876	-0.6109538504190002	0.4515022421922859	0.6506992371464746	0.8000903918087935	-0.4343038175321514	-0.506270440148595	0.9444365141071412	0.9491174125002688	-0.4596125688129916	-0.3463523658553188	0.1607759203080225	0.8690121762681404	0.21464199519566052	0.7080918006813303	0.3712284983860353	-0.7302496224384014	-0.8642437337183845	0.6538473656312007	1.2078676754331625	-0.6713536731507351	0.23034976319670367	0.8391413302811799	-0.2282618763668183	-0.43019641818422033	0.5954907422207351	2.123713828308897	0.21145738617184984
-0.1423242577361378	0.6956015536237976	0.6194846194660342	-0.36672063175252056	-0.411980399079638	0.2618387839006806	0.2630691186231171	-0.8592179094771065	0.7104851831775436	0.5687406977583748	0.12151015659668199	0.6181201701336131	1.1357846114774657	1.082275758297317	-1.859430892058107	-0.4831299197215521	-0.794727959572407	0.7876693656582179	0.3157767196784304	0.7322446749984086	0.4971302126819674	0.7876463454916662	0.6608928610833168	-1.0818917369513128	1.102391352107044	0.5867786877307307	0.6682905358942266	-0.4887351634874603	-0.2962196534726623	0.40576435931373317	1.3890500112192292	-1.735668733309504	-1.0927335853822164	0.030645133314242956	1.2659198271635692	0.7020339994437376	0.7679925522844334	0.8733954376407753	-0.6941934966203813	-0.7469790548140576	0.961720475634025	0.9593941047259458	-0.22653457727878776	0.005501971935696986	0.5016104599569395	0.379569278205147	-0.300408677866508	0.5288349873568293	1.811634943393817	0.0947549859726487
0.6291745521827489	0.6528451070642899	1.4128114005386074	0.7934949078563525	0.2268185629203852	-0.17961341281280624	0.5760480718115201	-0.4951159001947329	0.8978259787214532	0.21983833994578542	0.6603414927086964	-0.005523451037770491	0.6895461529819661	0.9294656490538568	-2.033593247511854	0.3387009936825655	-0.6464614576877469	0.7371854593613925	0.5513754507599662	1.001754956358807	1.0367665473440906	0.7099587044373765	1.1375326387550873	-1.0868116358233662	1.896798160882702	0.7788686052666196	0.41968973602526255	-0.29570609819006477	0.34752999993926115	-0.22628366799078273	1.6039761659008445	-2.204805104623906	-0.8124963233778288	0.03145726755384238	1.3344358043005513	1.5730826119078787	0.6667689364079736	1.143546113738355	-0.006821202771295664	-0.2987069559184513	1.1695056493081482	0.1791338102501699	0.3393553311840878	0.04862181859471727	0.5528606744083392	0.9264646417638263	0.06459477323471624	0.4827304581668958	1.2983348720039858	0.5786258455319803
1.247302151265594	0.7816807091640463	1.6582655712144598	1.762558748815028	1.2246377231120336	-0.48343012985660866	0.9626255954676187	0.6071865514833946	0.5137664415694637	0.3166970683943442	0.7404308617231822	-0.2997035318536496	0.5947171171601868	0.5008486734326639	-0.940136591442785	0.7500203416719474	-0.01736636212886109	0.3722574244216758	1.0551455217788206	0.93727682161349	1.1778210254488841	0.5983063859422979	1.2148928477412648	-0.782878912135677	2.0200942063907403	0.9442889594802149	0.020568624172288386	-0.008304301943132645	0.9172745352294722	-0.25525404381537115	1.6522359238355697	-1.1966469739141583	0.3399673677707563	0.31459633306335927	1.0495177547285783	1.8859983190401877	-0.08359545470078185	0.9567515918075206	0.7536337746049848	0.23596497807389946	1.0466110660462666	-0.23526375939468908	0.4711978223945154	0.4408179035980384	0.8287428645974262	0.7697017590457209	0.3936470121615603	0.496058223297899	0.8313415830411436	0.8778359483150326
1.1496783570777211	0.36629487692578466	0.9667892111193648	1.7485224092862937	1.8825590052427799	-0.8823826831068775	0.936864852287588	1.678105085319293	-0.08863975784286376	0.2973396723725041	0.17370215251765042	0.2042683731204705	0.4061646753626231	0.03083384481904465	0.4441623954536421	0.6356626019832597	0.32159772396581054	-0.4454725311224812	1.5485458516511184	0.42336366265947817	0.7858710703611189	-0.027398790118730098	0.7739114957137057	-0.4335533674230563	1.1296128566817938	0.6059200672481931	-0.5097952253026641	0.15097183786380583	0.862214734802736	0.34080317675291816	1.3218538498989103	0.4639200604623047	1.090160397031948	0.7345277631930874	0.5247946323327662	0.9997846044498956	-1.2514802925720523	0.2607915771423628	0.8734743923339147	0.5202315367563772	0.393013947076741	0.050424510697630834	0.011217282036023245	0.6804229560576869	0.7577160970132463	-0.10163883212977866	0.3050049722546246	0.364747628106683	0.27361774669744854	0.18561077490728634
0.46486131520327695	-0.6645661903780896	-0.20020317749966526	0.7817753935175749	1.7146537037366794	-1.267275752650552	0.30023672769486415	1.8519857207403645	-0.4053871574931158	-0.1826874103509135	-0.45102041601347775	1.1444706702013447	-0.1129803296397526	-0.37990991273638464	0.8864866240960497	0.3982016849462686	-0.10395755853311023	-1.3591496304756285	1.5069592193045553	-0.40353361336118326	0.17222856517225077	-1.117994882119699	0.2098605515566281	-0.13532762341620239	-0.2254952392509934	-0.12251864247490112	-1.00242659041377	0.1792056544647876	0.2558061840919712	0.9770161499050486	0.4642303565385757	1.3329287068276228	0.5088509243518989	0.9038095700644417	-0.06949085568748033	-0.5504505103527283	-1.9857849242573502	-0.7071843936712431	0.28285732621614973	0.5347153980344304	-0.5805474792141002	0.6622884173201905	-0.5603845519856573	0.39885966337023576	0.198304541127147	-0.9626255090542163	-0.30742768036520013	-0.040014689859009786	-0.4842218345135932	-1.202020850075039
-0.15653488347834688	-1.4417798218413231	-0.9482395858582512	-0.2718305091004132	0.9500946187410629	-1.1892074568459363	-0.5466344770083538	1.0554243701563841	-0.1749327633044408	-0.6855093930611958	-0.33256663501193795	1.6856836959198394	-0.6878084049963801	-0.5823482378770335	0.08051864092639259	0.40763226270804864	-0.9286469490547472	-1.6597798737108558	0.7164085650873198	-1.197961445373157	-0.23153195210880156	-1.8204896539303297	0.06683258767337959	0.1494808927552802	-1.1362583786765337	-0.4796259334517687	-1.2457663175628266	0.2713080046090057	-0.2646106259533678	1.1233089720567926	-0.5962526679643445	0.8827561842903584	-0.8702067322512346	0.588550230191301	-0.5768423649907437	-1.519944828518072	-1.7019098132345423	-1.468447946059157	-0.34423338442897233	0.5926858275694333	-1.2138539894436482	0.9895401903067178	-0.5639597072681597	-0.10723139234181403	-0.29429741685077365	-1.0078307685458254	-1.1155887531177737	-0.5940947006589856	-1.1427241070881815	-2.041053167851181
-0.23558326418961612	-1.165941228505159	-0.9158768638441146	-0.5200381011702441	0.28559033505560827	-0.5078179370678446	-1.0055720526737135	0.0644075009233001	0.4282267223482656	-0.5622625136958556	0.629548213515493	1.3233070975756678	-0.9575758892881343	-0.3593902646670901	-1.1403686045263084	0.6093834838183776	-1.3946684500735862	-0.9175385363868996	-0.4446247610388601	-1.6385816839293093	-0.29702799916942985	-1.3732968725917216	0.4528114777553706	0.3794455685778403	-1.2297480976662878	0.047671008275840254	-1.2153385309476588	0.5385959788637352	-0.2429738390490645	0.7678067507199146	-1.2097026725998157	-0.035493875814555126	-1.627320811851293	-0.01706103297334184	-0.9006294081840842	-1.2560068312168493	-0.7396000995393596	-1.6400940305670575	-0.3264497759587854	0.8994071524898616	-0.9047776702690132	0.6781236640216034	0.18836352414823485	-0.2172237396695486	-0.18239337046514809	-0.12057568108750111	-1.6276959360227232	-1.0378498336781878	-1.1947300807173946	-1.4918330588021138
0.12245048222742111	-0.19055528597343477	-0.6087608787673928	0.12916760288216925	0.1632704074199936	0.21168435306905517	-0.9228901613443004	-0.29781144146730065	0.9596413968730647	0.10650822000302364	1.639971554630195	0.3241321380621011	-0.9703419991091503	0.3025411962912975	-1.7047414893428787	0.6851793966237415	-1.228262585794378	0.5219768396088449	-1.3120055006515126	-1.6362535309069646	-0.24214272117984229	-0.12702615096915512	0.9314863307714347	0.3864184517894865	-0.9201188949592395	0.9681947310987372	-1.1219620896103895	0.8460456609499212	0.06329398710349156	0.2614483036685528	-1.0230560099427264	-0.27860069325376086	-1.0455524562818144	-0.49115738924924784	-1.0318283170304792	-0.3226838538539463	0.013342510660581187	-1.2841093388007978	0.27366377458457897	1.195732576149591	0.2623584255058268	-0.18675996782392626	1.1667592165286247	0.23679723609655942	0.281364804359713	1.0312310748686315	-1.6181979604668604	-1.1714972964031596	-0.5073559451979464	-0.08985840744215041
0.45477076365578645	0.26450199754726783	-0.6894466989686608	0.928509907652585	0.38156975249505853	0.22796625240268073	-0.7120949706327724	0.07893246156363704	1.087928691645142	0.5092114176191117	1.7814401534886866	-0.5612745937598422	-1.0522512614821093	1.0292767629904687	-1.2961719174338155	0.46872713318216774	-0.8720551841361557	1.7535268114138185	-1.5018942648026306	-1.3214325946278913	-0.2743594722236332	0.6749450979413743	1.0259424066730005	0.09637340995569872	-0.7864549412741987	1.2458568821419476	-1.1389354342553666	0.9646095994686491	0.036054255778767225	-0.09880255512580678	-0.3436329986840027	0.2838723173825336	0.15626972791629132	-0.6378405585391549	-1.0347330975518725	0.23346472314524339	0.12588344053741427	-0.8409578098586388	0.7646858763630876	0.9958192030615677	1.455200521299439	-1.1329241177462366	1.615296429767036	0.7451783724465758	0.28652966424652593	1.6591198909433928	-1.2565789032323051	-0.9279028553852594	0.432744216954785	0.8390825721811166
0.4280897679735999	-0.4584778791259629	-1.1223293836079558	1.0338700678982895	0.4402108846004468	-0.45573834377739403	-0.8424930579129081	0.6385251891163013	0.8642084865152295	0.11518718876589053	0.9160373158597553	-0.7512497183962931	-1.2580649848249394	1.3179429228599373	-0.4310821718829104	0.10444414535766192	-0.802510645068875	2.076180064306766	-1.1437661316857222	-0.8557925912249339	-0.2822939385898524	0.2376885541305975	0.7274616471665412	-0.26219164831030956	-0.8697588291757857	0.5523061167961545	-1.087746958753218	0.8236374733165733	-0.466981637742356	-0.21921712820775166	0.21642653045544805	0.7788429636572501	0.7419384575762787	-0.6455352609676662	-0.9698569813466434	0.06544340908153128	0.0709755526007836	-0.650488461703062	0.6840411181699323	0.22140725041230547	1.784469727802848	-1.4987316394804322	1.2711926619796565	0.7383712528049645	-0.5183923499583188	1.5739916724781964	-0.8135273841327827	-0.3604378233188788	0.95210635095045	0.6477484967312122
0.0670273720883007	-1.5922737499702242	-1.2330758146677476	0.27285514118908044	0.16293164600191232	-0.9456031720698432	-1.3110498588658444	0.8212310408242463	0.6428853388399687	-0.5974726527233735	-0.22192695960461853	-0.23744877855267588	-1.2012220931589987	1.0194006203060113	0.28358591307125613	-0.15202475502065327	-0.8155408106892471	1.535920016402473	-0.5990120440077742	-0.29835363072679777	0.0405697868905784	-0.8775706326844166	0.4125353893872355	-0.2843840939762094	-0.7116434321608067	-0.2386895651437785	-0.5218631122654372	0.5545806920461381	-0.8245114905319996	-0.08312790398093697	0.3970662054112064	0.5511787608890389	0.357828640087587	-0.7583862904251836	-0.8088115593261253	-0.19718999323261568	0.5597289892147129	-0.5930248036872751	0.36751547331518475	-0.5267915144306043	1.1219501539284946	-0.8248688702228982	0.5843493949413852	0.285720478655441	-1.4956830984476552	1.228250792888241	-0.3228523031906156	0.3559267218170848	0.8308237395787221	0.00807574280213538
-0.3614808173025028	-1.7434019417601152	-0.570056259304533	-0.7694976771312587	-0.14649978593427748	-0.4011360974326558	-1.6661434855368007	0.5395531975908575	0.7271816470491758	-0.6785858842050436	-0.7571662799682691	0.5215218348932326	-0.5485326278582299	0.45992296539507455	0.7501555570062446	-0.18103393981489926	-0.24441507489025702	0.7227959039488167	-0.07060041022191228	0.3321334046840224	0.7616340852936232	-1.3752311552390433	0.31766350539574306	0.20472906386448872	-0.017689739703289784	-0.06674805581275788	0.7416176758537946	0.31969433693955107	-0.3386731115318873	0.2854644467820535	0.45107618962813756	0.026591741411413072	-0.22747616454561154	-0.8865103050836868	-0.4537606741180452	0.19465175721001363	1.5429302131340707	-0.29572791501727425	0.5111529590359365	-0.495111505227732	0.195359270537755	0.6910953286469006	0.22668983683724236	0.008348044119664853	-1.6730268138012556	1.0924244901383398	0.3644542102132616	0.9443144176028816	0.4318880078327853	0.02404652860788395
-0.5669101302573463	-0.45399162003127463	0.5167295705306371	-1.3453162453306207	-0.15664089468618586	0.961676691469321	-1.4818278053699443	0.04438219518106272	1.065865677414042	0.12226859710188849	-0.4324492250501948	1.0081286734981942	0.45325069638610943	0.012999369718855333	1.199239127827427	-0.05052890566518889	1.0743138552493197	0.11769755582442169	0.4274780738084099	0.912552860446602	1.4547932810345956	-0.6577780805846571	0.2567123921903272	0.8925774633543053	0.8928834107013776	0.929054537473402	2.172250658227176	0.17487496131338343	0.8442395562253997	0.6863584449817629	0.6274277229689259	0.13510513026324042	-0.19247459542666173	-0.6799258639723288	0.10686614905621465	1.1593751083977526	2.1028417692574575	0.3275432787567177	1.221036072779033	0.38793123733336166	-0.18339236053375904	2.1293365561414537	0.40802356402016743	0.29545707775132335	-0.809620273419429	1.083568315202523	1.1925206583361434	1.1356053662640995	0.21216658527881407	0.9170175444946296
-0.4072598313062717	1.2883560254427218	1.2371807954923626	-1.1964091900144882	0.028483939203510677	2.0007221331606186	-0.7435445048031689	-0.4634958733741944	1.2865828932569454	0.9945055105301052	0.28048509904956537	0.9861046772812959	1.1333669846111138	-0.35847217552309907	1.6135781899648245	0.0637764375916449	2.2851902420355734	-0.27366717345905545	0.7898291102488063	1.21223747754782	1.4511654529176996	0.5812533931900726	-0.07980387344109607	1.2167781119427132	1.359288252502999	1.4080151856346035	2.765117846221226	0.1017857697847557	1.674783016195953	0.7682986505016106	0.6620316192104133	1.036638397983805	0.3523447383772111	-0.016223483436026174	0.6538116853783321	1.7836594607154441	1.4368248037787266	0.8734939401630546	1.717551750495933	1.3072107608304782	0.04036096139226438	2.4566217681799873	0.6959025113926839	0.7626899859204356	0.385426258566213	0.6789205276705383	1.7079982715225528	0.80579720728894	0.21926068542681304	1.8048022197864526
-0.01683895925662066	2.1312309016060307	1.146918557431254	-0.6791062210787752	-0.025972410016450054	1.822280559567294	0.17562684814414897	-0.936204453622358	1.0385743757693418	0.9521094853095625	0.6678368983448745	0.5593871632174249	1.0776702277452919	-0.974535248476146	1.5906935327480454	-0.039441869282091785	2.2359397775128653	-0.6779925699224466	0.7107542253200195	1.0787494877078447	0.41256170799100733	1.2020260994032246	-0.6676669917227044	0.9269662366038484	1.00476817153907	0.373425869255312	1.9206594925439024	0.07993282545521037	1.1864516443932707	0.3707339695489338	-0.0063424312709098015	1.7754813251600288	0.6085330960861105	0.7009794334045805	0.8129725175370811	1.2180913226159358	-0.16861249417479574	0.8674262757697629	1.1367691065343475	1.30511133422405	0.17091298945997566	1.387872218698709	0.49996803059045464	0.622311277739503	1.057405470317004	-0.41264347474062446	1.4214398007484883	0.02361028229653202	0.13761404956213197	1.7297190393550455
0.1981618070674409	1.7035075764284655	0.4454352679327558	-0.33773961958366316	-0.5565354821794454	0.6984231321787794	0.8086182120225877	-1.2879540209471674	0.3221269167103319	-0.11046055929611356	0.33597695193362226	-0.019020894967771165	0.5055088626950413	-1.835773651738134	0.8550138143087271	-0.462427521028998	0.767456012247599	-1.1096776314942651	0.009255233661648883	0.6119789712005385	-1.2843881099276673	0.825146882604863	-1.14876059095914	0.38245106290105063	0.02284024279673992	-1.5227593123843661	0.14882516348345812	0.05490262015933348	-0.4624991602656794	-0.2184061134790713	-1.4624029040025288	1.344331423939407	0.12838330541988102	0.8617524548265006	0.3662097351527076	-0.4719219044207429	-1.510783171059019	0.3199504849700666	-0.43198130412709174	0.23924536000191238	-0.37507999666287384	-0.347491793535715	-0.29545977377904353	-0.4192323256664395	0.9932705340228227	-1.764208927607468	0.4022717543191549	-0.979818635310267	-0.24664246636788373	0.674437937851977
-0.14908051954868418	0.7226023268247054	-0.3774046617334175	-0.39714154987989453	-1.3060120259144523	-0.27632688443483233	0.872815502613126	-1.338273766514349	-0.5058031537718742	-1.3879655209173625	-0.5574107971892377	-0.5862651701415276	-0.07632560465982349	-2.3323822017467113	-0.2363280528390086	-1.0092835327790106	-0.8998318513062147	-1.298095016652624	-0.9684104245515305	0.1161405459794467	-2.7171515740175525	0.050375015066347825	-1.2825708975621086	0.19588527611678602	-1.059592880317495	-2.5603417634169006	-1.2154307087901166	-0.11175383704658026	-2.0010481768643706	-0.5363935289169154	-2.9064210338138525	-0.10692476485197316	-0.6734054671078862	0.28625747068387464	-0.47601623230507817	-2.2901767950573055	-1.6345807292067445	-0.25012022117552396	-1.871103610609948	-1.0626371044562841	-1.3151273460142925	-1.6599007270477781	-1.1869777650938649	-1.731293942054171	0.5331691101214785	-2.4924045070866763	-0.5960681978866671	-1.8284777241014147	-0.761567062441141	-0.5186882024030206
-0.9847658217317689	-0.0357985120810776	-0.9513890666450707	-0.6353168963788512	-1.8060618542344866	-0.3576983944475594	0.41241718165949853	-1.052141016696113	-1.0453423678511677	-2.046882602712812	-1.4570859598131392	-1.133092147856708	-0.4364883806087721	-1.7683627762626843	-0.8793355142688469	-1.1442076587931533	-1.2599953470295784	-1.0303215606888023	-1.4471394135348303	-0.13389682819240467	-3.039513930799971	-0.3644775888881329	-1.2353556603580385	0.5354260074228103	-1.7509447430073464	-1.8482813596484273	-1.1694352557296805	-0.5380857001975474	-2.1501134360253826	-0.5099130439256503	-3.2210566596008356	-1.3694570050009311	-1.0634561720900353	-0.5405881615989215	-1.152306295828963	-3.088422939466876	-0.7137902963138238	-0.36410629081851564	-2.0684269089129534	-1.6189806065526553	-1.7364164041497356	-2.0195696133515835	-1.5113889432365506	-2.2856945272541487	-0.04118751973481196	-2.04803941278301	-0.7374293072887321	-2.057054125657441	-1.0548031834543146	-1.0431987238307203
-1.6750241511550643	-0.5029775139434691	-1.084142369116191	-0.6755985032056725	-1.8609817279422296	0.15998533733478984	-0.20880754304107596	-0.6978605261111465	-1.1773881697116708	-1.9087267449117307	-1.7927360339292278	-1.6408153104028145	-0.682689422622419	-0.20822901544623065	-0.5647233548708491	-0.3822183794406972	-0.012060473230800301	-0.43721490236667154	-0.879174488485314	-0.07421679697333285	-2.0857148799743985	-0.26289376236458584	-1.3037836952694084	0.8628176306956289	-1.7594724142779095	-0.32967416674169575	0.003639215349703292	-1.1198978887761988	-0.7552642347277914	-0.5594057571253549	-2.0353238203652273	-1.4578457610127347	-0.7972077600224636	-0.9351011070623159	-1.171068560297828	-2.455459696056918	0.2754209470367212	-0.06377730624782138	-0.9760525334751058	-1.2132236222829895	-1.0963802038638402	-1.7131274929565616	-1.0368904704713378	-1.6100383105068607	-0.7157008036343611	-0.7513259655708502	0.13730973648855951	-1.3637544205601002	-0.979989519441132	-0.7511359920918516
-1.553704271455127	-0.9753375436612378	-0.7119140562159291	-0.35381585304417357	-1.638189572728676	0.4183660456415786	-0.5123157183624857	-0.566058033104274	-1.0990967032725425	-1.2967486213606836	-1.3672686699341088	-1.91049156181964	-0.856008778912927	1.3576046160550217	0.42029753210743726	1.0917592330997106	1.655020755931651	0.1256167071749788	0.47331037358771105	0.17124401105298123	-0.49087410698339945	3.533098738087996e-05	-1.4344620114862021	0.49928671414148357	-1.043543031431724	0.3229079634173537	0.9814719342403586	-1.5121324295616192	1.1099847094767759	-0.9988325790591976	-0.17547357634749355	-0.5760894964400668	-0.2187068273591391	-0.6929400858549979	-0.5021108364478674	-1.0153758777574127	0.639817330075079	0.2068707927580838	0.3919016238620409	-0.48171635007476066	0.12248540282378029	-1.3010637919435535	-0.14488382990868864	-0.22094789097028517	-1.3755089724932785	0.4725804663792553	1.389554015411462	0.01877512459366451	-0.6935909544753559	0.004524066627712517
-0.6314606600439622	-1.3597892389653436	-0.04434270662528948	0.18309943699791104	-1.3080713995734015	-0.010536833132978714	-0.27191144008077023	-0.5305027141547807	-1.0770431208465345	-0.5327134776052643	-0.5008377209299281	-1.6706663843308907	-0.7349069838656986	1.8506943336053285	1.2555494310576691	2.2762118182582287	2.298951225126721	0.4133134208471403	1.6779150155356095	0.4270699303514083	0.7735904651758725	0.13137339806595538	-1.210784693371828	-0.5254115006996359	0.07895735616334378	-0.36571506638858725	0.680727654077537	-1.416395919992602	2.0916063089800074	-1.4707626746500493	1.0316860926631695	0.268336256404622	0.294295167739516	-0.24849355963479527	0.428149490998582	0.0891604675270749	0.5703517973838546	0.12147486627343385	0.9377503000274775	-0.17990061900987964	0.8481663177052797	-1.0291316285405405	0.498333011103055	0.8435193857917961	-1.59712582722258	0.9022325609773729	2.213676119429158	1.267436454295388	-0.41689678636558936	0.8173689776202748
0.32848193030057343	-1.1645909728689596	0.35676168525575447	0.6690469403514497	-0.7643603476346628	-0.7311733010736519	0.24253609790768801	-0.09768525040770977	-1.1939532368822854	0.18449316913580124	0.21382727339873675	-0.9338517701399225	-0.18423069478449022	1.1159942191272965	1.3100281665615672	2.100524388961364	1.6345782038702459	0.4241642548576238	1.9132092224827646	0.5426170936064576	1.0999835265816449	0.14268089598510586	-0.39568185431193104	-1.3289790253851061	0.9291209342058354	-1.2063639250563187	-0.6877745448692428	-0.9014122175975482	1.624699718698565	-1.264618397732279	0.9439880577161868	0.40242985222503885	0.702584970082384	-0.16518453465700772	1.1096103199461766	0.13434605602472577	0.6697424012454409	-0.23386584177262928	0.3814122410284597	-0.4800817593783592	0.47086751383262015	-0.8433711735537247	0.43852045019382413	0.8954697656895388	-1.0876856981295564	0.5827469078069658	2.31237248296778	1.5271289536459771	-0.2206789678573067	1.36164817229092
0.5613139438054032	-0.26316869882878724	-0.011859869967837543	0.9438739170438751	0.15951799369946804	-1.0607763742998801	0.4692740807268756	0.9434519740486204	-1.3285402414346255	0.5728197395756165	0.37917204223813405	-0.173870765199635	0.459650748561608	0.017118987244203136	0.5969529023713541	0.5020197932181197	0.6245188281935733	0.240349740847127	1.1402038243616381	0.3960737539834058	0.6346277824954181	0.10098528535587016	0.6299775019869175	-1.0375620921941635	0.8577911017595693	-0.8708910289255721	-1.8587174976284233	-0.37234448123364533	0.22744081853997547	-0.27032238989459484	0.09858025781269764	0.01386974869073113	1.0743498039165382	-0.5352748488143939	1.3079450315746088	-0.5947247946273393	1.078123488290338	-0.5625119795360933	-0.7139817531485345	-0.9807765874018254	-0.6289514272263441	-0.7680331573491539	-0.2855340503627791	0.07775162513770548	-0.21369736335091416	0.1292483876089987	1.9269403052641856	0.69105230065634	-0.07245650241557669	1.3106194289210478
0.08350124239040353	0.6750213557067996	-0.9511433417714078	0.9894636959510676	1.2381535355282078	-0.7871030404766197	0.11121362016553332	2.0120910009974127	-1.336265589143309	0.33121131576497553	0.06694208313891047	0.02697954175279377	0.6144754227525157	-0.4823934322827496	-0.37705067102206463	-1.3160877088489342	0.2754290206699232	-0.1195449598087654	0.04429944368810266	-0.047234543767162206	0.05257194415029286	-0.07533406085442566	1.1309814029461014	0.21520872029228655	-0.15124468159854174	0.4479867538450369	-1.7926817633848655	-0.1816061992383709	-1.060228205889355	0.6376774071531016	-0.4432815954248588	-0.36947576250103437	1.2404621064250987	-0.9249434202770429	1.10437471879467	-1.1118365919805069	1.2603026888183864	-0.7065992434124638	-1.5772077246829856	-1.234125973339764	-1.5738517958459033	-0.9519818441907224	-1.1971141912300964	-0.876432155380622	0.23361044548867738	0.03979309059366822	1.3443746514408241	-0.43615457818999404	0.01302509592414017	0.4963041822876226
-0.39836445784417557	0.7966098700313998	-1.5243944980413502	0.8161996772551012	1.801967062158047	-0.3121463529231593	-0.5184054786927875	2.1206129516525243	-1.2037013582028862	-0.42733584715461886	-0.354789008471002	-0.40363042073179045	0.11919140764409814	-0.23325269399582138	-1.072543665269628	-1.9023287056177758	0.5742531053183576	-0.6172071205878806	-0.6183844090481883	-0.61060852948666	-0.07257454880886823	-0.4348275579015928	0.7449207583355019	1.3027729614293966	-1.3159795150695774	1.2402930620740311	-0.6659303057525205	-0.30027015970937376	-1.4715062766089528	0.4463480294555806	-0.17599004024130085	-0.5795313082302925	0.941276826595146	-0.8646666274285338	0.6920434398385158	-0.697791839884294	0.6649641009563284	-0.7004945917718896	-1.7693701426483956	-1.1063544971551966	-1.847495318510608	-1.2720644509971009	-1.6684024511594984	-1.2758453380735415	-0.08738910260810599	0.24658512117513484	0.5893688777161754	-0.8969166247229226	-0.016547657673924375	-0.7379805323171353
-0.34147489548902626	0.03926203842240573	-0.930676676316039	0.4041160464097486	1.2969912537263235	-0.12256130196935523	-0.7870342203899204	0.8939633806927891	-1.0225052310172025	-1.0206629793623476	-0.6198792328382782	-0.8577461341199745	-0.5015236343670674	0.15170917550829452	-1.2248419096117245	-0.9318096211043482	0.7013466029934947	-1.0620641982563401	-0.6058528408921787	-0.9112052214511362	0.265992648862963	-0.7522240067177127	-0.14217574960160248	1.2172015334441395	-1.6786010417358772	0.48457193011513716	0.4223407439221119	-0.404452007328377	-0.9237954134861113	-0.7930788137697824	0.4608832773823447	-0.7890334683706748	0.28638793471754664	-0.31054430175945524	0.22407528468451499	0.4049600746672835	-0.5575801206888322	-0.5596523830625912	-1.2648854263047407	-0.6730790149919658	-1.565126041192248	-1.1559182877720633	-1.290156178704804	-0.9323324406699035	-0.6294617375114165	0.3108328942804348	-0.3469625445410882	-0.5064789376149665	-0.11437502122924242	-1.5855962741699585
0.061557623426451206	-0.7486652055950068	0.5811850717673747	-0.20954394991074188	-0.075622877130676	-0.23987027188754093	-0.3862391825560077	-0.8991002532776289	-0.8493714321732969	-0.7626290136133844	-0.7335764008545995	-0.6394878517346788	-0.5825264127490462	0.13525174245047014	-0.8662912027888766	0.4822902846201261	0.10566368804215558	-1.2176504945519795	-0.23723662348684743	-0.633576585616637	0.6231442542799298	-0.6682953685381582	-0.780019766544823	0.0866837869901768	-0.9780771649889036	-1.110380188473728	0.6329499343124302	-0.24065299249508448	0.08616999225234384	-1.8743927959166757	0.7096458747809322	-0.9893019633704404	-0.18233094293703753	0.38959309175682766	-0.16551808211584587	1.3003572864521382	-1.6102859653667456	-0.18674153266408544	-0.3157056160537631	0.007071434019520211	-1.0378350883231755	-0.10337122147046875	-0.16814905140267047	-0.16348359036291274	-0.5807147052684457	-0.042393695495453854	-1.1798661574099758	0.09342493157505606	-0.1286959781172052	-1.4583614118315265
0.2823468804640091	-0.7315958605651957	1.8636318578667799	-0.8309372438035689	-1.353128887223561	-0.22656824218433044	0.4012365367041971	-1.9884344020458111	-0.6278869632945635	0.289883350525977	-0.7780332069991237	0.2788217575587477	-0.0448788685136834	-0.16349140294008757	-0.22869155580360676	0.8999313091209985	-0.8913117926657356	-1.0663733522519434	-0.008568042845554832	0.13287538243056685	0.6492209071936907	-0.07413574135612871	-0.7254216247381766	-1.0401048786250338	0.15988540633047751	-1.8734694370217995	0.16252178810334822	0.17323019756629132	0.8603865297180875	-1.6895221609152098	0.37918923618958145	-0.8549693942691602	-0.03643269343743058	0.8982926370212637	-0.32940564476011513	1.4225786117653403	-1.790221512075034	0.4509830434187926	0.6267774725442291	0.8520005357205412	-0.3582138965873047	1.5978686396846822	1.061645785225098	0.5375502937968096	0.1729213377307444	-0.6558144023375543	-1.4900205502100763	0.3027605079070305	0.007303809850711991	-0.634123717196773
0.2702060861401973	0.03635551785037713	2.002439888719919	-1.1753307655180127	-1.5323019712546153	0.3173081079604177	1.1024963534988117	-1.7747540537435245	-0.2543716122845244	1.3378045420457187	-0.6871832950070776	1.235775983359646	0.5896686324123482	-0.27705699245148946	0.3568774081295989	-0.062468707748813405	-1.5707957902009375	-0.8430854896815972	-0.18427806235661137	0.8939066014947693	0.48841486408182716	0.7772592727104733	-0.06536404457416946	-1.370004683991857	0.9417823425906825	-0.9923558880758934	-0.14384997766257743	0.7033154629075677	0.8964319230648817	-0.41567079829668296	0.01134291261200462	-0.24917623469650038	0.531023610646514	1.1656240251629781	-0.21583719670569657	1.085102261527341	-1.0909704059754557	1.1559407045004688	1.0421743629393074	1.5814151098386464	0.459245726047701	2.9144805046749784	1.6327012094333948	0.8513935610662458	0.9498042916397698	-1.157042062052577	-1.240828807878711	0.2674870970634356	0.1535573363362488	-0.023291412302529697
0.5723534763013474	0.7847232055906326	1.1507785462195141	-1.0743605502507483	-0.3713404194137966	1.3018612891752261	1.587404612122535	-0.7521230659119057	0.28938893031073437	1.6702306870406047	-0.3236383647972842	1.6663421765070634	0.8890523669783903	-0.09706683209809897	0.6041044759404798	-1.486908526486373	-1.634883494049579	-0.7076428918357505	-0.6246444487395687	1.1896941745118133	0.6014620695133271	1.5664048483217836	0.907051116050228	-1.1096166162288532	1.2134024875656957	0.7334527720759044	0.21525747927884326	1.3332729460251374	0.1757172243874701	0.7544234753203144	0.19727164785218212	0.37345628314006174	0.9088420494421472	1.31998655509226	0.0016751386212781106	0.9653788184689591	-0.07915526936685821	1.6367789032430373	0.6966605620524879	1.8231428351781898	1.1341173697633424	3.001603669773896	1.2627231845960387	0.7783095887552236	1.1539368792603022	-1.3192569931767422	-0.9256070151292528	0.5229541900344915	0.13171768737971615	-0.17481252602338027
1.5501997738037863	0.9601106875402772	0.1536177952160023	-0.6122805463095514	1.446474719367017	2.1672489298536526	2.0410158737513053	0.21861364560345545	0.869572700063905	1.364806762198904	0.2709856754961934	1.7389193051124567	0.990869069619785	-0.04522700171092336	0.45124121539521256	-2.181424424675385	-1.3514368383118558	-0.46680671152618286	-0.8700822500815503	1.0482852400937779	1.1998831033445672	2.1673651985553386	1.9952750679178477	-0.9458391297386066	1.429680414615999	1.9470295758991611	0.9398152453262992	2.118432207082255	-0.7699330997641027	0.9949725073241704	0.8609593750407869	0.3496984485799553	0.7679535444801461	1.3952590755294552	0.01917009315234911	1.1782794892867745	0.708209612008961	1.8043242039149616	-0.02938773420535017	1.5182254688995431	1.24621711816632	2.030764744776408	0.45582419058965373	0.5569727196325603	0.9887473609502563	-1.1524361477286076	-1.0143686602605904	1.061981979345022	0.0055496516651129075	-0.6302827268520454
2.7023747926261312	0.7736843878090405	-0.4429214283513256	-0.04527073400254442	2.87497501047654	2.3351582883449313	2.447214157616344	0.8298438458171232	1.2652436116607688	1.046959901857097	0.8512592862538579	2.009814410372477	1.2518670621616843	-0.5003602331329016	0.1098257925937345	-1.7811814810548823	-1.0149713077835842	0.19873724172293575	-0.4356238633752271	0.9260141025557239	1.9144319031435408	2.51807137604201	2.9784548512209708	-1.014814583236663	1.8814656115999502	2.200854183118439	1.4057304096131693	2.907667038465071	-1.1413057774610815	0.6712386252113394	1.3375668278690835	-0.3995209745435087	0.3959722458484263	1.2692708537956034	-0.2840440910133585	1.129362795749978	1.1502325544762217	1.8277498222700688	-0.33170489739804776	1.1114635412852416	0.802259555210501	0.9493335528911925	0.1070612753185221	0.4702840357723273	1.0885710744425774	-0.7372353943688876	-1.3249175277859266	1.1450465126811886	0.08322287896152035	-0.4400379371104621
3.04908764653833	0.7955924030227357	-0.714907618963482	0.40011238090440354	3.238824393091425	1.6838988381038853	2.360536796855121	1.330847662706211	1.327395306521605	1.0743720435619537	1.2480434149869426	2.510544065125101	1.5778163987982918	-1.2216218339296212	-0.12606074387073546	-0.8159705384583184	-0.5881291386300759	1.1867056193978112	0.7741539062783733	1.1486308128639893	2.092999585684741	2.376674186498823	3.3861915679434693	-0.7384811168140901	2.189383684568593	2.124237161141966	1.38335439027901	3.2349394685586477	-0.4457697198993513	0.6728622185355729	1.1561185301699357	-1.1657176493268873	0.2594056240067956	0.8771678509543246	-0.6449588253394185	0.3814373637396018	1.3788566329903464	1.8538287566069231	0.29707239613101366	1.1506369856612728	0.4549094721979058	0.4607346383375492	0.6724158790631622	0.6744232417404241	1.5874368938169574	-0.1283660796723081	-1.175703104434772	0.2672177516777488	0.5688003461458255	0.6835801704666147
2.2053148342599234	1.2058024341105162	-0.7635607070425416	0.6379930374074568	2.546483874788842	0.6445729333061463	1.4089490452294928	1.7512255301574968	1.1228056280798029	1.1923267581457844	1.56290445419396	2.5104168899705597	1.4072100139386057	-1.502381409356739	-0.1396755910872139	0.08307975405235411	-0.00014888446298573778	1.831787737981337	2.2027370274305187	1.4690788235683385	1.449976514687879	1.4652305041016425	2.7230840759902306	0.24889560304577585	1.741110474673033	2.3025397697372485	1.1468257278161509	2.621339337045002	1.027573604125638	1.1937444447425678	0.6236531395885456	-1.154005225553569	0.3692262220897375	0.4031931857932749	-0.6099329587395795	-0.5645555566020716	1.3896805464582462	1.7579640005067656	1.5080969743612898	1.6516318273823765	0.8919844590503493	0.43742153661842387	1.6905879882525858	1.1281830173857115	1.885277506515643	0.5415854174375915	-0.25641918409836983	-0.9029561877512705	1.2589866622000734	1.8971865782248576
0.8471221218921752	1.6111994105823404	-0.2673104908825065	0.6762335306117184	1.2786387745709404	-0.15480501686000223	-0.044889633454031234	1.536216750861189	0.9334825701556156	1.020363416552144	1.9591889621139762	1.4217331710048795	0.4608334993426514	-0.8881495790347321	-0.032082234801107064	0.7758987881302529	0.45088164455377977	1.5294167530172342	2.8873818791852464	1.2811456739118026	0.3891412044405325	-0.06809165883988194	1.0595190748767758	1.3442914285168004	0.5531468202686943	2.413623571435073	0.9818333237447113	1.0424160591926377	2.304695808064934	1.533481595922807	0.5145481697870707	-0.2817785675043426	0.26856933892501245	0.17405809253225074	0.024999820856524482	-0.6699684408698815	0.9517957410990994	1.2839117721590285	2.3653923178988605	1.9860376770331971	1.9959695514612992	0.3900162861644235	2.183451458273917	1.6244544584472111	1.4322623838271025	1.004342357636793	0.8239820913815629	-0.9904042530410209	1.676195023755982	2.0232212326241554
-0.02739372657858877	1.5305286432604293	0.9927771911278853	0.5416539648468071	-0.006436781757584808	-0.38525898804922976	-1.0182368720285566	0.25287925578602094	1.0510478794023268	0.6266842061007053	2.302108573427322	-0.2164933802834117	-0.7092667508917131	0.359016819091963	0.08741787736054127	1.4090380301471024	0.33344886760932824	0.5111409185416488	2.204470409693397	0.2994369364127356	-0.35661007671136524	-1.514505359384743	-0.7617288999359495	1.5064210996899992	-0.5401508817342634	1.6925767498384503	0.8244686735372906	-0.9087217035185529	2.4485664339660027	1.1207039023434606	1.1732096898970634	0.8384591264709315	-0.3414032535715356	0.3331111962344211	0.975161938054802	0.4133269154034888	-0.06478972204040702	0.4262466393200392	2.23125638702589	1.514104568659183	2.819395404272299	0.2611541975520991	1.579064211038984	1.8868021761894558	0.4836921630279016	1.0638509159467355	1.0811550716144582	0.5059198560654986	1.515924648094545	0.763267248008237
-0.16369937704960527	0.8749801155533369	2.3363865925366576	0.2970400340701718	-0.9048361371969442	-0.21766535474197837	-0.8539828411203182	-1.4753525498590745	1.4787951304846056	0.3968247576383215	2.181198526523925	-1.0465839302008106	-1.1798799524829446	1.5133336902022694	0.2684935281426055	1.8999531402455896	-0.2536674476562631	-0.2117609095064096	0.5041054278190046	-1.0371572612308777	-0.4122114100132374	-2.138710153064102	-1.7602741508169175	0.5213578880309638	-0.6898077944790109	0.058077022128309314	0.476380857757659	-2.345998085787654	1.3409174358884863	0.3662788415782697	2.0243484424942237	1.6176211050579694	-1.1351011750382436	0.6463687627177008	1.6793863901669277	1.7667834549914327	-1.3307739793011921	-0.4344962844331716	1.3283621117371496	0.2962018082849639	2.5320798361043253	0.44385385724058807	0.22950561440537484	1.6957168269691125	-0.18967200348533797	0.8590097783930608	0.2568371132220021	2.3610967109343015	0.9029619947405025	-0.9776455587485091
-0.1696783438340501	-0.07127499983916408	2.468642353482723	0.08673046639225497	-1.1979193400504524	-0.06835726156225497	0.03978713154841584	-2.171909378115433	1.8134416320180233	0.42705737850799264	1.3842070136928255	-0.35976725014857003	-0.6691905266987607	1.989722857482939	0.6099263125852573	1.9011901833462603	-0.559433818731868	0.13561239504382558	-1.0812279719773945	-1.901081599558517	-0.07652821862170095	-1.8486797185433914	-1.7312193952539834	-0.6078275721804137	0.055943533817392754	-1.5610525496775385	0.0076662945832456295	-2.639760723366461	-0.20759913579982534	0.19509918850412886	2.075022845495858	1.9807327707264357	-1.4512503042631892	0.6760254080783176	1.7387570184799401	2.081683337083052	-2.1202671882043886	-0.8589784419001733	0.38544514973724425	-0.9343147859408926	1.29910529836052	1.0232444157748104	-0.988086333782294	1.0094260679359257	-0.2576640279151986	0.7674885667224027	-0.811159797851428	2.7135318323091226	0.18921680337042202	-1.9561362001423677
-0.6087630787862164	-0.9597902396335474	0.8745717258366608	0.07189976725071054	-0.8576136782680501	-0.1743793357745456	0.5773660660602619	-0.9422900735074637	1.5094762318795567	0.3396607559306868	0.2491776799902958	0.9597445069380822	0.1198738181494606	1.6661128282024198	1.0242557248842763	1.2822985445181687	0.01724703754686809	1.1755336568754806	-1.624730345154111	-1.8135343659239016	0.03320943476884174	-1.2043093334676558	-1.4001229317200408	-0.7522968515425369	0.7821032741345446	-2.1227464917967565	-0.2811146541194237	-1.7864228477420414	-1.1782050721869226	0.8465316854277951	0.9186556003200822	2.1158063031174494	-0.9963838952319741	0.18198109822949451	1.1571781818106834	1.0472539106766046	-1.8357301833214763	-0.792895932760881	-0.17450409086695834	-1.5261688302694243	0.06548159602543144	1.3534202556219161	-1.5202796034830526	0.018218997665781753	-0.18582749157655307	0.9488411959917418	-1.0490957266297736	1.0498551193047518	-0.41549489974284337	-1.6899024982113393
-1.2568204816663215	-1.5324282705075765	-1.3149566569284974	0.2750773521423321	-0.11527219625037287	-0.4434318472228805	0.1346699968963963	1.3761275338569152	0.3870583827767813	-0.18813185855034395	-0.6095096622965692	1.2689132029485393	0.28679205719107825	0.7828412656803209	1.2238470811739064	0.42990692932664154	1.0901755363225076	1.673142538104452	-1.2529242472484354	-1.0401215391489447	-0.3896115086927023	-0.7505737213107708	-1.566862139163679	0.0436170451292267	0.6581569971517284	-1.529473231906161	-0.3114757331914156	-0.3993310120535881	-1.2396360981406584	1.5077364675837792	-0.8101651226938954	1.9871227962876263	-0.13690396062431967	-0.6311689746069205	0.22868377307282065	-0.35679219680054564	-0.5648031213950921	-0.6304936830059473	-0.5497261701354786	-1.5414317705337544	-0.49352144471971826	0.6976879313947176	-1.5240160314655218	-0.9339235217546187	-0.5317317703057463	1.0697277201723943	-0.2974279339636038	-1.1586511438697809	-0.9206542928552882	-0.7199473719784244
-1.4509476925616198	-1.5974716627680974	-2.289635583903769	0.5270581039881865	0.5342108589081125	-0.6950605629310652	-0.8568791654210407	2.7865113328458904	-1.0720825612555536	-0.9166989591387676	-0.9334928854125019	-0.035715461376306094	-0.2617226489742795	-0.24606963108527732	0.9939030937791915	-0.09004031393379615	1.5440191765049083	0.845252214184918	-0.9307846339576581	-0.30803786033370073	-1.0846661919564353	-0.5081202928570985	-2.17320888017992	0.6640722575289273	-0.24247849169497498	-0.6493689079444254	-0.4346443451670612	0.6290154409169811	-0.9471741466290781	1.2892832153830862	-2.008419818197802	1.3667906570652164	0.5153313658964324	-1.2708173086877006	-0.7113495831519624	-0.9934700726565456	0.857007582755742	-0.8310593503655143	-1.0805441318523192	-1.5636635716415521	-0.6095252975359545	-0.7750199809539315	-1.46123427481753	-1.5466200604766318	-1.147155820181785	0.6451708509197314	0.5422687454946232	-1.9782845221759102	-1.303173258343264	0.04383255715901426
-1.0253733322084115	-1.1138973009834874	-1.4721021172136564	0.6268331877017023	0.5616083094006938	-0.9449812248741496	-1.5293977387863729	2.013918424233168	-1.9963539142329119	-1.2992894259746124	-1.0461490382817775	-1.8066939653915384	-0.7715074329950253	-0.9200259146030764	0.4246194950924636	-0.10902762761782679	0.7504611439915267	-0.7362203770536637	-1.3518062489429685	-0.19835153215088397	-1.5440122858862304	-0.22896976507042116	-2.371706113238068	0.3110734746815474	-1.1081145709133686	-0.35736476746476875	-1.019379419582275	0.6318800622864604	-1.0495038792615448	0.3315404858419933	-2.100805775555242	0.3320084287717188	0.684853667926428	-1.3849465905738676	-1.4109182157172175	-0.7749962569837262	1.4235844080775615	-1.4982980707137339	-1.6559015318161043	-1.9441773628497572	-0.9356446665539705	-1.949735045915909	-1.4762857120028625	-1.7395736939196025	-1.3700739920641243	-0.32434959133259106	0.49703665467476366	-1.027427693623635	-1.3364857744952885	0.10349961964415769
-0.5764934370803966	-0.38456354040816815	-0.1509151032289593	0.5565516394634848	-0.19771792906507135	-1.345711213457794	-1.6223120451632027	-0.24493096949604	-1.8010393418826838	-1.186593778353592	-1.3724882202052864	-2.3848383042431	-0.571697407065894	-0.832482706689655	-0.19062353336954055	0.045535304849305375	-0.6485275147649844	-1.7033039308813518	-2.117775070619857	-0.7717783098738777	-1.4988931960953318	0.010889322982738087	-1.5292742694738795	-0.5546883213792572	-1.2652371920309256	-0.7132464635195244	-1.9023453048318735	-0.388523541824675	-1.6246229731801547	-0.34791077593727077	-1.441537064577875	-0.5386067665611367	0.5291822469950545	-1.0655562465185604	-1.6952134274903277	-0.5544114520596355	0.759669695228301	-2.316048132686766	-1.7774796518610916	-2.3710879639750715	-1.6151816647824186	-1.890208301450861	-1.299103417399436	-1.6455003214966435	-0.9393849264941051	-1.2065259825852013	-0.4843114979990577	0.26718043494104926	-0.7970947783043666	-0.3940652868533231
-0.6880345352198957	0.020394556142284147	0.01674697995921871	0.49121535059110355	-1.3096019505532872	-1.8601650136633774	-1.666070070593835	-2.0353748633737037	-0.6720567474284042	-1.0013087087272838	-1.8355870407738024	-1.3892375561924235	0.16953457348586157	-0.043067531675302584	-0.6528440812021244	0.02761313412636335	-1.3713738248640843	-1.337749798000647	-2.136699218071589	-1.6175785608018418	-1.062354200889834	-0.22019488247648072	-0.004272754044885359	-0.8797317986382929	-0.7781334658903218	-1.0919326880465294	-2.454421242857359	-1.6834801799789276	-1.9592887284345937	-0.07682880397390586	-0.7854141007816409	-0.6657423557239031	0.26001145689228716	-0.7367680409379888	-1.4866435581683386	-0.9377005592066318	-0.5347361519213675	-2.8215929275691303	-1.1818106016426957	-2.2246988762258733	-2.0812158548811492	-0.8617777536465625	-0.7056177138020696	-1.4184746487689899	-0.3687718878735973	-1.35258761824387	-1.562687329589938	0.3888052592317789	0.17654097133617794	-0.9383076913864897
-1.1228131387032871	-0.24498505233776047	-1.0734473455642102	0.5746885046842805	-1.9790244732649953	-2.1364918845724645	-2.1126238698401214	-2.053971231674811	0.5977270279718375	-1.0912841830348659	-1.8879774870346115	-0.03611358525024199	0.7275432263542053	0.7578536808166483	-0.96784101570577	-0.10346379232109228	-0.853341450793781	-0.2909392493417853	-0.8410313417101611	-2.1362817627938866	-0.48234848045720863	-1.048606135150023	1.1934672823117216	-0.3798659113731311	-0.22549824266260343	-0.95379890702556	-2.2708503195450636	-2.2369993851885517	-1.3140951921704132	0.6857656860652982	-0.486381796692907	-0.10645248664743477	-0.14841483885542686	-0.7300631824859299	-0.8898505842747413	-1.5159711218899052	-1.3560130197246376	-2.7121038351996116	-0.21346188432216925	-1.2700337597662248	-1.784868558670306	-0.02665695904880056	0.10951090399722127	-1.062118526950254	-0.24233794377458096	-0.7950641222181594	-1.862831594085535	-0.6097336261007359	1.0455524587693557	-1.0308615813089734
-1.0691954224539888	-0.8829407423748757	-1.909112494974711	0.7280521951808462	-1.6715300968345876	-1.8349784256287838	-2.5559778338880177	-0.7577231932873217	1.2556384719477507	-1.1295032236805151	-1.1619322785450101	0.2790813256348863	0.6980590073817919	0.7431497512506556	-1.1678894686594676	-0.03697974261860141	0.23989488256138283	0.22436075136972872	1.096037600194667	-1.8630757295605456	0.09683855745137135	-1.8281708612752583	1.4375154176680145	0.19381262509661493	-0.055704456932210746	-0.3574012356727762	-1.6571599791086524	-1.56340887876105	0.22790924814813968	0.9254159365142995	-0.2962325066295085	0.47764002416386764	-0.8077229826761754	-0.9617839944262924	-0.20421308985551	-1.4139360691042606	-1.034376124524312	-1.976118732058692	0.5199291115952694	0.08540692760815514	-0.8787180671948182	-0.15633242518563603	0.7178924062751002	-0.4822662202620143	-0.3883738579685243	-0.17493871481117027	-1.1441135590253608	-1.3641560378666155	1.272791135447726	-0.42835128822428703
-0.19589358520462494	-1.1950900143747387	-1.225520557034163	0.7305586634775217	-0.6057557688778977	-1.0595335452956691	-2.099611587665226	0.3524245431436634	1.1070152515891212	-0.46538082434716554	0.03634032657648656	-0.5809246095754778	0.3518459576082981	-0.18701637745388058	-1.1599275081930442	0.2996868177147696	0.8837076077381276	-0.18178545187731068	2.330638101555725	-0.7736525573572447	0.5717611366301277	-1.6351253826673877	1.0163305347389773	0.20029678977463475	-0.2579055632661946	0.21422078782163523	-1.2721600948749787	-0.16695982073819426	1.734393211652705	0.24888762325576838	0.11311641924071474	0.5124916453880747	-1.581260237917678	-1.043464081917102	0.2281911979927973	-0.41428099779151734	0.08451308470583076	-0.8722689473748816	0.7647321639712694	1.1755851900627676	-0.0058394229738165755	-0.8723037941538846	0.9249178660167734	0.2841280587282317	-0.11542337072267496	0.036955276539717745	0.2489459695884837	-0.9227405213413681	0.768519310082041	0.7180210822110504
0.7937096453584189	-0.8398060620334502	0.45640401567428984	0.47930523284028714	0.3775227198308375	-0.33824270527598066	-0.5021192381632831	0.3245020925689853	0.48174112558649035	0.9035818407987287	0.96639971826029	-1.6086107867315629	0.10118457920949486	-1.1311202126454312	-0.8692256635478737	0.5778331576460092	0.829611233208731	-0.7179182627972426	2.0923232569031796	0.5643485600153328	0.7013240559169998	-0.29665161466045104	0.6255026231158425	0.0710405470875639	-0.5662559102319832	0.3625320243549292	-1.3288927295675603	0.8451281145852613	2.2592748203246793	-0.7604993934267215	0.6010858982828632	0.045138350811932584	-2.050913102495807	-0.7250030905374014	0.2285043059474285	0.7171020340417309	0.9625499085103475	0.17049706053029307	0.7511978363908149	1.6101280369574533	0.45783806530356724	-1.2453349577465715	0.9049776053935037	0.9469031426562339	0.71943271047246	0.057178850503568156	1.768397490992336	0.1647208898639304	-0.07197470434734755	1.8558652078976718
0.8543974496407808	-0.24572821129479094	1.4524133467906328	0.10737029396356566	0.5200647575063977	-0.10745721158628395	1.285667274172344	-0.4879391591232985	-0.18626781156201336	1.9947628334342444	1.1296040640041976	-1.937927424171102	-0.1385949145073421	-1.0165606238828142	-0.48070369197678964	0.44492161223585136	0.652257469696625	-0.45322199364523535	0.8060964820204491	1.2597630605550092	0.20234430666118625	1.2529777838732565	0.5293225265869406	0.7058233747016147	-0.8017229092688627	0.06478984938446176	-1.3378534264909054	0.7405155151648041	1.6748453660034968	-1.329082736372024	0.6526034657187971	-0.46384837795864214	-1.8691462008867339	-0.20977335592213248	-0.13882909532497165	1.035692266092128	0.8102140705264289	0.7369330007538781	0.7365987405350718	1.4325941112725906	0.6875813984161663	-0.9280734930124422	0.8648504242706376	1.1448632121278195	1.2465774586861813	0.3816125327243556	2.841603291572698	0.5972332872135008	-0.7420677798658288	2.304316689218514
-0.22026281003938553	-0.12820807153836009	0.8976117705118875	-0.18503302219019546	-0.2040961065583444	-0.2779706964842982	1.9276583413403547	-1.0912580174640973	-0.6813319672654831	1.7297125723924995	0.6291891918679207	-1.6533001903704072	-0.8236688825709417	0.22664072413588432	-0.3595318516880342	-0.043854247744291246	0.7980046242868442	0.5177349380326667	-0.45754736908851484	0.7919594574443629	-0.8648162959359273	1.8099865848402634	0.4068037032082031	2.040925014905512	-0.9513357028198381	-0.4104252931326287	-0.7269879122395401	-0.1793805480744476	0.6662704281217933	-1.3590247749339401	-0.007017297894567099	-0.7317487569757198	-1.1049904348586976	0.019054024963088275	-0.6413607956438412	0.3583860860807431	-0.23777167414154607	0.6704417598228514	0.6137412386317179	0.906305174017631	0.909664976465843	-0.4345000345915511	0.7287725595454303	0.7798080544250905	0.4964185415373926	0.9852383172611523	2.928930042104318	-0.10810088196716452	-1.0084777941463916	1.7447907939090441
-1.4959167811397736	-0.6157084865303698	-0.30770406515803966	-0.37159713724072996	-1.1120147904828177	-0.3905808998945342	1.031776596814808	-0.9691640238756295	-0.9864655731538202	0.13374754648885492	-0.0766498081601327	-1.3207044065345501	-2.050015250496302	1.4882290127056848	-0.6336287854104508	-0.47849130995161354	0.9595624350296451	1.1840522131288134	-0.9974227081826714	-0.4216034643794389	-1.8956181938911223	1.081259558477853	-0.03863163569465792	2.7660125101473203	-1.0253234380681582	-0.7449582238973272	0.42169950110664733	-0.9114743729242016	-0.027769611724901153	-1.3546309853448142	-1.008815206822361	-0.8637294153019559	-0.20540941509730462	-0.28030174211349057	-0.9965676357991672	-0.6752792972245011	-1.3251547552100666	0.21126478790904724	0.11350040669590333	0.29367234884430005	0.9046335562728712	-0.3483303195512141	0.28989600029782264	0.13769332094308454	-1.3122187398804728	1.2250062000922215	1.8325507497153282	-1.1061634538945855	-0.9754445227987136	0.521386726946896
-1.8286018149019188	-1.021081578982887	-0.6453354741363376	-0.6093035849506454	-1.4709603404952025	-0.15326930397615993	-0.4412259058100795	-0.4252941538770312	-1.1103928258492042	-1.5463040805033756	-0.616949854428234	-1.1160064294245509	-3.1674610347570256	1.620779411314479	-0.9465222044756109	-0.5458548811271139	0.572115571650944	0.8521730996720722	-0.8986679233180475	-1.2626336289399596	-2.1264877135796154	-0.05816079637033274	-0.5764928036251711	1.7781369332086454	-0.9752529637380415	-0.7507369073327966	1.4325636907740869	-0.7522759270330389	-0.2668596832210201	-1.6507032688743075	-1.6256330700282953	-1.0151869310200714	0.38045634409991463	-0.7790399170291586	-0.9681000637638996	-1.3128339378963796	-1.6889521030360277	-0.14569614949528353	-0.6821316560421207	-0.18219730551416968	0.2895182076558638	-0.5846607188185363	-0.3807517933672289	-0.3616514560710521	-2.7205620632716485	0.6635089054519727	0.09463073228273106	-1.2610312480648067	-0.8715207640454138	-0.6029767780746131
-0.9892362004471167	-0.5804694435259946	0.254194656176471	-1.0062538431261385	-1.1197360745720477	0.3044921516494557	-1.1145410821002215	-0.008459235593798908	-1.043412932003244	-2.006692081305966	-0.8626169390805195	-0.7442928407103284	-3.274598152497023	0.6730214555929356	-0.7839321897999517	-0.3224035146863092	-0.30653860072359135	0.0026912689182419557	-0.606207326365049	-0.9071055702478015	-1.3443842920865379	-0.46888718690515435	-0.7146767417657746	-0.3515461649624098	-0.7670792499934098	-0.43981059681414497	1.8094135275948793	0.060273009231309356	-0.4004859814536264	-1.9872127874248824	-1.4388384408013433	-1.0805787709483015	0.5424892160271203	-0.827843631999424	-0.48078938260639315	-1.2851471636341811	-1.25248182333208	-0.00790696257698033	-1.2337069867521366	-0.34284556573080616	-0.762664841055893	-0.6433068149830726	-0.8554669167160035	-0.531719120862175	-2.423841547357655	-0.22556826230948657	-1.1731185621075588	-0.40548510871979265	-0.8249479203846287	-1.0543446665975127
0.21096172305892985	0.655440038253519	1.3141564961279877	-1.4396128328011795	-0.458469653628976	0.7251902734168293	-0.46235201530397674	0.12570520957369952	-0.8477165710439989	-1.0916918415796233	-0.8129067573187925	-0.08247053966450238	-2.0733741447926652	-0.21642601302048528	-0.07537238999820202	-0.10414122329495584	-0.9647030387203628	-0.2723312677479984	-0.3362068314286147	0.371796468649451	-0.17028085315617514	0.18413435662928548	-0.3589158750661708	-1.8206263651916308	-0.45209568916181225	0.0021938513071490303	1.7479689310444386	0.7030540648000286	-0.6565700168507329	-1.897472018463151	-0.6789692834619072	-0.8740013901587737	0.5261981077932367	-0.08584178137874429	0.26524349961162913	-0.7879240070948041	-0.4875010214785677	0.6389347843064095	-1.0577784368919214	-0.16963490379926097	-1.4127386034818454	-0.4089611708273267	-0.7752399155959736	-0.5142404199068219	-0.5936683199748506	-0.4804292596289348	-1.1896491936199993	0.5968845358718721	-0.7989727162860649	-0.8319661164545256
0.8172142118345538	1.7927685660465507	1.3748748934902757	-1.6474445320655444	0.07474302907598328	1.09490828682677	0.8563067563379458	0.21786047666821912	-0.672404587014092	0.1971735295750618	-0.5303163681742515	0.5124524802342076	-0.169221658718768	-0.16270384172278593	0.6497285316108243	-0.06014040676322325	-0.916962972084384	0.4167739891617123	-0.006536122976140786	1.48914686899727	0.4830784753379288	1.2496871000295775	0.016943128987936207	-1.5533202936146704	-0.12132960099791712	0.3409144210366008	1.7660347555858307	0.6766511678286244	-0.8241048385397612	-1.3161221644958145	0.0657839475959323	-0.5154730415220917	0.6557406650655321	1.0925899168767	0.8466815785215537	-0.15409724490303994	0.15757374631373702	1.4613684772814262	-0.27947967174458144	0.10940229679563714	-0.9841262309711786	-0.33816150174294607	-0.27750837459174044	-0.5284879337466187	1.3218606286856696	0.1930185238061593	-0.27725972945421035	0.8806866269505141	-0.6689836991978956	-0.33106615827097435
0.6085979350853373	1.9670688998488821	0.47320708896235836	-1.4810386320397253	0.39272936060712327	1.5432094478706817	1.7706612301078832	0.45567072612924825	-0.6125561059767096	0.7589874562073538	-0.18603672802195245	0.6910044792817077	1.435993598594142	0.47188274134701486	0.8037595859040836	-0.14694077096540903	-0.5137515026377178	1.2672142173059655	0.39701449667491384	1.6735339524160215	0.2834043385557761	1.808145903883403	-0.07108430292684674	-0.3394507599112322	0.16934362987588406	0.45370523330423207	1.967497751053492	0.2543307809065492	-0.5939508096486122	-0.6414878519002926	0.392840868659245	-0.4124883170285009	1.0244906147094217	1.925911029449378	0.9286762767977232	0.32156384349237754	0.5937165969973971	2.042247025401921	0.4369190040392244	0.17351726565536912	0.20055791406200213	-0.7540385814688194	0.124034589173714	-0.5952860403052247	2.0252710683399022	0.9655319058924802	0.4614098233364867	0.4130432660799117	-0.35455779598542725	0.10783533540072997
0.10004721338715779	1.164243413719415	-0.3858701798508142	-1.0288301675431033	0.6227098515102861	1.925712612858924	1.754932225565939	0.7167500168175216	-0.5860946776605968	0.3269443308525398	0.013035007637063759	0.6300069160182729	2.077610940956217	0.6179731425568227	0.38734185357422746	-0.30039741260395847	-0.4552068659784806	1.2115439697704964	0.616951470376666	1.2020296673796034	-0.24032120912947635	1.4520379863855868	-0.5315154578702861	0.21891807512808475	0.3928086594084839	0.38585345081159517	1.9136409798423208	0.03836214793084407	-0.07380130095596439	-0.27338477816721946	0.31319746788529584	-0.7788833672691308	1.4074559880900457	1.8945578005551007	0.6031383981204205	0.4136216564799901	0.9333278972366394	2.128706119643728	0.5183024084574375	-0.07976113771599233	1.0491759532870981	-1.2372694115270588	0.09289097494699883	-0.5550161643558477	1.4357121126372283	0.8095827311710094	0.33007175579259357	-0.1948035856392123	0.0712695579435361	0.39651393363469795
-0.14329766759276868	0.15409655355461627	-0.4607520661478636	-0.5075525670843049	0.7488670778455548	1.7733210226994347	1.0771945348680205	0.7659820706745899	-0.4074939689931405	-0.5463888360447787	0.05115028516774855	0.7543904032649884	1.7384541201287804	-0.11398848581455477	-0.021334084455420847	-0.552722822468779	-0.8636071207832299	0.16769683510357816	0.3798400243957665	0.9245045509810254	-0.32525463863953413	0.4655181420739185	-0.8177675943890493	-0.38202454338675307	0.5160381859993094	0.2492536500648843	1.2630318473200763	0.22205868479291327	0.2286957952311042	-0.2562308965516286	0.04679562549661644	-1.297752426313541	1.4641027659128363	1.1928498770444	0.34792641352040793	0.09173043572543854	1.1936212904834007	1.7184219365744922	-0.016150625426092302	-0.41473545406962425	0.8251300135386257	-1.0310078900309105	-0.19862089204865369	-0.31828044902846553	0.41393907856357615	-0.24129485081689808	-0.253876055347346	-0.44165297159839684	0.3882303071082126	0.5274549235513768
-0.04932968752564172	-0.29716145691605933	0.040882918371926036	-0.0915228378242915	0.5881259747538639	0.8535240308557517	0.33840723103845516	0.5719483639596339	0.010095061077167056	-1.1432791372584523	0.14933886935515073	1.0275737423902351	0.8667695582490175	-0.9404752240349283	0.06838329949171396	-0.8968275387510263	-1.1716556482029459	-0.8663167435677961	-0.22745913886903915	1.1709247230196689	0.18155425324925176	-0.5264629245583514	-0.5956389879102705	-1.1429239188010798	0.5431489436134717	0.09857405479382444	0.3176355178426957	0.43541447453387244	-0.013227275060557512	-0.3719081501294035	-0.2474482324560995	-1.397127826697284	1.0639054507511967	0.5164781296849587	0.5314427914552116	-0.3455756282591321	1.2819437607859183	1.0200672341868178	-0.6763291914637001	-0.505398577025801	-0.11064253213816572	-0.024001463514902694	-0.3432509611305036	-0.011916759793382439	-0.2523823850670816	-1.0762474261509705	-0.3893234002194138	-0.3180086621115269	0.40925772603972027	0.40359899992192005
0.04523982612268814	-0.07191696115442954	0.43977973365493833	0.13622576072162043	0.1452539368597139	-0.31417628951721294	-0.06525909205053763	0.3311981977756753	0.5478257659345374	-1.0788146627634931	0.430450820407082	0.8954963602520567	0.05202926969377749	-0.9380262879728793	0.523887239197461	-1.1446786549923584	-0.9738231917176552	-0.9783867608939826	-0.7555642992390107	1.3768903162875212	0.7105691773407588	-0.9960812556273114	-0.12562237263822162	-1.0574203492138476	0.5806504729715714	-0.05802013126146697	-0.27867709526653467	0.2924905127688923	-0.5076791757113638	-0.40216795485422846	-0.4821541103007767	-0.8409979765290699	0.4394993878554927	0.40251545200025807	0.9440552187152437	-0.4514551009120416	1.206204950850576	0.35043054572698673	-1.0192815398966866	-0.2941914097495787	-0.7893134412385874	0.9755154287534681	-0.2203173156864999	0.15213986493430756	-0.3971380103731636	-0.851495403565499	0.11050389605798569	-0.07149267016877094	0.21465385692461175	-0.03366513647724814
-0.14824046080348474	0.36264832664217916	0.3929112014994299	0.1461692883061132	-0.19179107866102627	-0.7795477568010029	-0.09984894681255232	0.21081115791202018	0.9623642163766514	-0.3573083679081311	0.5947607191439102	0.10770196888850889	-0.2137097201938576	-0.29951160465296517	0.8014368319214481	-1.0684426173920083	-0.6452340306487613	-0.3853231528128174	-0.7944372785372158	0.8847720381969673	0.7038221034181263	-0.7813083252081046	0.09639173148624512	-0.47173056459524254	0.7665685463018014	-0.16139698006377684	-0.325127514596211	-0.09018664715886288	-0.632585960231241	-0.20086621287927053	-0.49975312074338085	0.048772032352734355	-0.00020819120651362446	0.7511874653817748	0.9326701701595882	-0.07512194836308916	1.1264324013281792	-0.03117984800634107	-0.9753043881945991	-0.05380079647262606	-0.746395093548343	1.1346811907016903	-0.12192147537592597	0.09145259821156997	-0.22100334777006483	-0.08288635682486756	0.4683713029074617	0.12490396050659634	0.16017868221207768	-0.5736198022863852
-0.5727990647822955	0.5022335252165345	0.05915475707125351	-0.01653049846749916	-0.004528301986945868	-0.14171617335511727	0.05876413228921181	0.15408066375327753	1.0412326130598788	0.7154557515846773	0.1743893305036997	-0.6715107337194649	0.2742905199742029	-0.1720445194244392	0.6173574718538698	-0.6955108214330581	-0.8032592079478136	-0.12226076475113232	-0.33793369943537677	-0.09001393280231398	0.3278631472221445	-0.1605137323406129	-0.02602772783380874	-0.5082723111177141	1.08157462479418	-0.10568060099058728	-0.2961970213205006	-0.25084914601246877	-0.16168770081735717	0.35020144437172795	-0.10561936761500923	0.7517257749380829	-0.03181685592632273	0.9605581673708705	0.10541053551828627	0.46128070064874654	1.1251165605357587	-0.10019528002130766	-0.7328937312853522	-0.07876186858051291	-0.4450338909950454	0.6160931879409451	-0.3481654922296146	-0.12031797838821043	0.11004658816656569	-0.06965862928010282	-0.008376875905426429	0.1941193963152984	0.5353366286572497	-0.8027287217482907
-0.9026516448200237	0.23831961527706164	-0.3013715331479242	-0.16075999920967377	0.6139341874639415	0.915514515174678	0.20831205257351332	-0.017244168552588	0.7084469869141437	1.5758845647643236	-0.7594722650100914	-0.43747720364681797	1.2889565837730754	-1.1840489621732408	0.26048117749893474	-0.3429382214655279	-1.2806941214880356	-0.7485043361139756	0.2626266414244007	-0.5799963390904259	0.31318638260417886	0.3109548323758843	-0.06454310853293713	-1.3486718121605954	1.2910622469230595	0.122813885521259	-0.668499484063651	0.01435832569823331	0.4321415043743924	1.2403509910089308	0.6716910142915504	1.0201986156918899	0.2216664359006672	0.5264941615878886	-1.1144625264600538	0.7558363114380731	1.0347631222138634	-0.08635251728991386	-0.45497094825611756	-0.3518913276270367	-0.5770737100693709	0.43367520679398913	-0.7817227825890658	-0.3919508274827678	0.47028906470740545	-1.240723176813718	-0.909253544635673	0.05840962060182743	1.1719316466601222	-0.485173955737774
-0.8162046073825578	-0.1391070744458417	-0.5758220866027074	-0.006004267043790669	1.0502325532681422	1.269636133337402	0.22284951339211423	-0.32514131871719537	0.08452370854120704	1.620070866564199	-1.3303951742752158	0.9478019636789372	2.2428656891759817	-2.4692098650620484	0.20570488653059746	-0.2658074507577656	-1.0714435866150396	-1.599859794494255	0.6632028045105058	0.004103877465519297	1.084897336276391	0.22302339929609308	0.40382024392870247	-1.735942617784154	1.167120466918776	0.38098503865882566	-1.1858541167364578	0.39317750625499603	0.5021004471134173	2.1608313098063925	1.4302695943834403	0.9638796023395179	0.5019005341290469	-0.4474606893644774	-1.7421555330625005	0.8258156039462906	0.6442248621185763	-0.23857223761783142	-0.1723993795756373	-0.5417426437971161	-1.147798549659205	1.2433568589134085	-0.9495141258444203	-0.6618086323690426	0.6306652466169291	-2.41918780681362	-1.0945043765565643	-0.2564484684213297	1.4954067569064133	0.1820326926542143
-0.2129319119913206	-0.24086983922065439	-0.6732883373586587	0.5688575893607233	0.8352893636239043	0.5634622678021707	0.10681408531851645	-0.49724443778215577	-0.48785223919600984	0.7023854429639579	-0.6183843830395771	2.4179797523900257	2.54887737088697	-2.4924800713394206	0.5429957892838436	-0.3177320632726231	0.4644946704060082	-1.4888802195094777	0.8136448569520159	1.0961149208398462	2.1904365336326395	-0.28108296316063397	1.2460998409028439	-0.5088130754753178	0.7641403777635558	0.5304919416825694	-1.0611555289034316	0.4837260170246595	0.006757761241456241	2.614122311833418	1.6531439229537435	0.8062426235295997	0.7245289777808418	-1.2869326670967915	-1.1181454679107994	1.0178072108682392	0.08258301547319351	-0.531808062475423	0.13670414224933602	-0.31166082090613706	-1.4342898073049972	2.4933302589782493	-0.48222322915735816	-0.7710011750560368	0.41888105045625146	-2.0101765572608112	-0.08568031744629523	-0.46213057496372895	1.1045241299259336	0.7721759239962972
0.7303677063667864	0.10013280151844359	-0.4729127942483137	1.3129740834206471	0.24744393199671683	-0.3912374010104531	-0.01776637010602896	-0.15840836098975958	-0.5613398294306496	-0.5370925614124199	1.2147445065818687	2.7594123916817166	2.016098195208312	-0.8144032981033317	0.9084318525920387	-0.07896650916720571	2.5630595447201863	-0.08277409430812087	0.9161107854561553	1.5386404712898987	2.7079161149423947	-0.5723195329861956	1.8386762487273374	1.7212382050416515	0.38182817055929663	0.6451260312051779	0.03674410489987789	0.35564864885678477	-0.37464696757959765	2.334529230751855	1.2005557500446142	0.7096199697166692	0.977453966827487	-1.3094912893847317	0.44575505861681514	1.3998747481741707	-0.1522320934434524	-0.6634375257509534	0.4926299322411369	0.38431073772893026	-0.8077119251474081	2.968835688247668	0.5454520764095349	-0.4167416270687792	0.024273214678969812	0.16427984973268572	1.2446558480173417	-0.18506467779282185	0.31220763701937665	1.0637383110619978
1.6542191194456597	0.6775471153934236	-0.07627419425294434	1.721875966337841	0.07994395424805423	-0.5102926079276522	-0.03410951471580744	0.7669820096435254	0.08677691136118217	-1.0725284824873036	2.7830068194826874	1.8621878747116603	0.9347609407019539	1.2734203752754059	0.938213029251375	0.6333678609012892	3.602205467952825	1.596260476310151	1.1615256292925027	0.8652739727341023	2.2015108778481745	-0.15589786806563463	1.671447011612459	2.9830903843180057	0.21484668412373562	0.9475753304077423	1.4039506434702933	0.49643847091694276	0.02544692539296092	1.5596385380368227	0.5153523533369558	0.7949143481224726	1.2120471100701828	-0.44504625195253694	1.909501721532331	1.498440103224431	0.31503747609238625	-0.40195318236560496	0.9444793472701505	1.2721003618228988	0.5702927507264282	2.120388835755639	1.6964031073260935	0.5851817028502422	-0.1070538870255897	2.498300589413395	1.5993523203848412	0.5731203647643589	-0.024784400007907395	1.1904619112811816
2.2107277575903224	1.021364990277239	0.08195957558444833	1.4563575646715123	0.7473205883979768	0.3663187440662218	0.03156621494836338	1.8056106065777786	1.1407049437527836	-0.42930145272941383	2.723543469710211	0.7085085118889038	-0.17822166861003103	2.0418717198934315	0.6461217967710763	1.450721858683853	2.7749317498904422	2.1274305458963245	1.5227886791741225	-0.20344523858571364	1.1694478395004448	0.7469213233656644	0.8480952343060094	2.1255317895455446	0.12750899906732827	1.4826318541272283	1.915315026148764	1.158174269041125	1.0806012384000878	0.7843558831830922	0.25368641398294284	1.1158713676613221	1.1006662941910814	0.6243914869004116	2.3784122625975845	0.8811668537994318	1.2300357485225362	0.09606876336758592	1.5362648501785323	1.9611349147376005	1.908468621639296	0.6534300860716615	2.481849477242725	1.9396538134232477	0.18100609990468747	3.170447923572127	0.7181684468498053	1.267498052241915	0.6483692711417136	1.3500479138606336
2.250679737743245	0.7446389195088972	-0.3340330916291894	0.6624789951417165	1.7344078950751673	1.3329359103345473	0.03571163343091907	2.163151506564774	1.8492669594217046	0.7901192012169376	1.1017916266164167	0.1987127661123254	-0.8820738025544071	1.1029282567709668	0.3000608884868366	1.7328647865269768	0.976189702498317	1.0823657545485799	1.7654934863227378	-0.6172203400849416	0.5049971016994976	1.3394801302725292	-0.0003675166397343852	0.1710408738980299	-0.12086218793660905	1.9294228648760374	1.2004355316180138	1.908317016236503	1.9214292630921308	0.2708101726250499	0.6530169593611487	1.479503586037125	0.382208614208488	0.9745926246326727	1.7550256145687984	-0.09854496484003891	1.8108704755093303	0.4080321776434591	2.151824856313515	2.181814092574877	2.504208858902177	-0.253785971590003	2.5701924139975976	2.9018806093766223	0.4595063069251865	1.9161456506988204	-0.3908006407974818	1.2771106278334878	1.900075898199581	1.4646080260971368
1.8694960465082542	-0.10471088040930056	-1.021270102241472	-0.15561387359171996	2.057070115707498	1.4533691802179227	-0.09651418023201129	1.3661726421243732	1.6164637207903856	1.4475656895023543	-0.6130335066097012	0.2834108442911291	-0.9576541587551184	-0.31105420030063086	0.03926218953977865	1.179191717925216	-0.17380079076099694	-0.6090627369221385	1.624269077519175	-0.16583528789048982	0.5769823992800621	1.036771161035444	-0.2688606674841297	-0.8349537504578276	-0.4742953542925006	1.852872415828787	0.04128117884091394	1.9969943172644653	1.783513327555675	-0.09039038616247629	1.26201062273791	1.40852444017715	-0.6679648736360225	0.2196169116350606	0.6329164733577353	-0.4929304666583194	1.433965258675404	0.3008207863437278	2.442986871094803	1.909094903818091	2.212100710710809	-0.1633281050368171	1.8504618343464942	2.834323132101685	0.16929521207446754	0.10117155898977886	-0.7018280266987414	0.5530983104378444	2.5682284181083586	1.2288744881156826
1.2858619811991316	-1.0301701799944971	-1.2000029531988403	-0.5956241486561586	1.2512798794216131	0.7426039807620965	-0.26745481894399054	-0.2200981784974744	0.5663605569785297	0.9770602824919556	-1.0642107230175823	0.3367268214118163	-0.4767906226700391	-0.7805245928899965	-0.2514040643401946	0.13743150319083675	-0.06289078658109497	-1.6313732236285037	0.9907923903055833	0.3998939362227135	0.9054758680032607	0.04979673922833316	0.11070465386106293	-0.14272465156283112	-0.5813803547243368	1.152590948957121	-0.47291969377721677	1.172859537232749	0.742897250572713	-0.4500125085809563	1.3254727302411418	0.5146263233269689	-1.3320849068588447	-1.104128348042827	-0.31229578637299943	0.12333555031908291	0.20108038069602438	-0.02383265187250395	2.0493754655765497	1.3359868827959884	1.337145203079795	0.31932547122847416	0.5133536421472197	1.7843113193789633	-0.6572216972446996	-0.8249711480557063	-0.3374206147394245	-0.3188192604423141	1.7881464052924625	0.4846424345592038
0.6916228989737264	-1.4966311448769918	-0.46996332111498895	-0.6731228840980165	-0.1969321814594399	-0.0033300455714351546	-0.35007754136896635	-1.5851205779341024	-0.537767866290814	-0.11709200896954254	-0.3648936205148748	0.07243125117248923	0.1276764747550109	-0.13186339812119505	-0.7012940093035515	-0.6914128723451864	0.4166597359194547	-1.5073850837909442	-0.004259666079231652	0.345090579806083	0.7117491170392065	-0.8816865161102504	0.6101651626762571	0.9551767441374257	-0.29316542691261654	0.17826892591537566	-0.07439344230584499	-0.003435549550545536	-0.4153964265892485	-0.7177856125724018	0.4779535286346841	-1.001947591428522	-1.1857334002266187	-1.941989451783199	-0.788482936654557	0.9470128608344811	-1.2024836193751018	-0.20591760525527286	0.9746661572210542	0.7232246875422972	0.3111890708619667	0.35949622020838073	-0.8717967216620716	0.4500831658198314	-1.3371036963663157	-0.6747998950272551	-0.23973091485861633	-0.7408214219862022	-0.20039153053393655	-0.534725757373688
0.2150219560802531	-1.3824561760311926	0.6524573781915252	-0.677255293088992	-1.402743792722658	-0.22075484903942982	-0.3920427471255137	-1.946471686334687	-0.9986363525359753	-0.8808074241911835	0.20346978615725578	-0.2491762297104147	0.19206725503795502	0.6737482321767121	-1.2217146693826617	-0.8280370099903485	0.11228836701012729	-0.8401591382537759	-1.044704793233693	-0.22087855909609808	-0.29030252176545895	-1.2653392466071933	0.5369286303765802	0.7739127459251698	-0.02662192794131967	-0.6331383354274733	0.5154785563049651	-0.7433176139226371	-0.9860567814876564	-0.7357033538540446	-0.8955555533697481	-2.339928365929846	-0.6574667783068171	-1.619578227810182	-0.878735620273679	0.7072233744598028	-2.163607230241114	-0.18076207509803516	-0.2871472504924186	0.20845544596700064	-0.4566473287344644	-0.19970419902643025	-1.546796693579062	-0.4595371684352815	-1.2834724664413377	-0.308373930535443	-0.8467286698439002	-0.6696814779817387	-2.244732149568989	-1.3667040114079116
-0.04241692059641186	-0.9843386084089519	1.2627695894419717	-0.7594295915734857	-1.9177647118054841	-0.17202287596978272	-0.5612296310545015	-1.4959529067028694	-0.7831215260603187	-0.899844190090936	-0.25020423899657424	-0.4272088371746093	-0.6639845372674383	0.8282813293961859	-1.5830973779676574	-0.3254443113963573	-0.9501431955010491	-0.4847942375782401	-1.7761794590898103	-0.6281478329481673	-1.6393895187211052	-1.2266238255391029	-0.3486558650428098	-0.7454010642074214	-0.39152652378717245	-1.14805421515269	0.4776462275804358	-0.8481299101690576	-0.9218461412994974	-0.6079074186204061	-1.949807588437375	-2.721918365171522	-0.6215179966563763	-0.4414055705144554	-0.7619511670064162	-0.8187890183287947	-2.580430457630929	-0.2245588785168866	-1.0877937007464635	-0.27794164876997235	-0.626215427798836	-0.80361956187353	-1.0985459200869403	-0.7861963004453879	-0.6520392498386233	-0.4127673199426542	-1.4989616842663775	-0.4703476838431399	-3.235696592747042	-1.6869767216222749
-0.040808644895483755	-0.5818534578554004	1.0659093744716175	-0.7338219828395982	-1.919991017198967	-0.4645933429963032	-0.8516228610987892	-1.1813437314322834	-0.3867676110710953	-0.5487587658956906	-1.2383779467106346	-0.6864469717289527	-1.9864008890998757	0.5007921440302762	-1.6481118115063151	0.3835104832572629	-1.6286311488474614	-0.6563736410020894	-1.971462875720266	-0.5800528681636937	-2.5457162521347625	-1.1191031460818295	-1.5073708062098723	-2.015541539814082	-1.3782452184517036	-1.4852776466172215	-0.2344725713124021	-0.8089982992589516	-0.6734419326270614	-0.6169442904312744	-2.0455938308529875	-2.0448450620042036	-1.352914700120648	0.5888347015780027	-0.525622015074969	-2.3499343253384124	-2.675917096492247	-0.5301270377724474	-1.1458075932964733	-0.8888777845871407	-0.11393335941233901	-0.8957317859313321	0.07963208506501018	-0.8331541238989582	-0.07839852373045644	-0.828965713184218	-1.314613680815209	-0.32424924847517167	-2.8964264509796087	-1.5030952623531024
0.09456915172688186	-0.11843694973730393	0.5885619966041107	-0.31543042493765605	-1.6997505431583417	-1.1850859883583025	-0.956897582710871	-1.6427773211397048	-0.1924454417740218	-0.33054607354382093	-1.5709236236796362	-1.2037816259093401	-2.621061245615182	0.347183922471834	-1.4297110459797926	0.8570485974347685	-1.0709179796276687	-0.8829151049463198	-1.6385472149272728	-0.5148524053502835	-2.4974917819423537	-0.9827522179126412	-1.9442216320299486	-1.6830444883490983	-2.1025648290102743	-1.6553686387156614	-0.9831148695112264	-1.0898115558864014	-0.6122497415398771	-0.7698379995456881	-1.2207238497887303	-0.8666544314878657	-2.079904330699633	0.6939745477601192	-0.18995757675696265	-2.4160617149435595	-2.5316771893029353	-0.87986345844574	-0.7474483289963075	-1.6255535988766512	0.6864223599423699	-0.48701598960785947	0.9620893598996962	-0.8434513246825408	0.1360043078811859	-1.0359145241340622	-0.37002160699867387	-0.02277092441692	-1.7737893677308967	-1.0646988982640095
0.09471732279082562	0.5773093023044663	0.35344947861732917	0.4773085131395202	-1.2220361649240956	-1.7500302012427136	-0.5734370494492885	-2.4176247850881536	-0.12338834968809184	-0.21260835238394327	-0.8026412542377342	-1.5534074260963937	-1.7220069889447835	0.542183754598929	-0.9525915440792901	0.904438070992078	0.25939332502948104	-0.684150840489257	-1.0202920899472683	-0.9685323309646687	-1.559769492824636	-0.58083632541683	-1.057249484261654	-0.11901413201163155	-1.608612190798432	-1.4441891071822883	-1.2466225207398702	-1.4788303565083045	-0.7173324015816662	-0.6584181747473591	-0.11311181125106613	0.19923238480296254	-1.803547777732665	0.0245909820091253	0.1895655933950654	-1.021324677738245	-1.9656132146954426	-0.8756649911160626	-0.43188319223663124	-2.242076303082598	1.0409236312961487	-0.045166150963368144	0.7170859834168927	-0.7443343160967175	0.31892754206696056	-0.9154879877018351	0.3531463832219106	0.5785315354583674	-0.6474292366453636	-0.6756455730753419
-0.21446166126921498	1.329583888481942	0.1589095255813124	1.2184753858609465	-0.32947139058592156	-1.6179763369663809	0.18236947523636377	-2.3564002111083027	0.041538505442250274	0.21697672183659852	0.2902001200036844	-1.0792785012789219	0.25429047224574103	0.6202602993136324	-0.1996779842148195	0.6263888304389235	1.1120882831500098	-0.11761891818096323	-0.4700468291471527	-1.7885589015576429	-0.2739703266549197	0.09811685664849959	0.6815100372775618	1.133122260546375	0.025902546210351454	-0.74896427742727	-1.1285607740932326	-1.3197278202125	-0.7624174474841069	0.01733246522890317	0.5458782119253219	0.9526926122040688	-0.5260088917971386	-0.5302561957270433	0.4822671647038412	0.3115316768357097	-0.8882534216685822	-0.4500642841900037	-0.48040787465440976	-2.4195206212946605	0.4494829723137855	0.009160513887941143	-0.5244885438579457	-0.4336173040859551	0.8360999095091891	-0.7681253083152583	0.192448821796952	1.1159936090416387	-0.003723483394985943	-0.566412653416686
-0.6875529958896303	1.5975652968917018	-0.5108010922766459	1.4148673849022047	0.7671051806875159	-0.9402739965468752	0.8044052800933371	-0.8823978356835867	0.2046935829243474	1.0289165942137153	0.6928580526529966	0.11776953153696355	1.7468778718471458	0.21676008227740282	0.7322363653325898	0.3057454307289281	0.8343861564924793	0.3709477070027827	-0.2419561558563482	-2.205589088095626	0.6594872130428429	0.6424134192807893	1.9540378633097846	1.1242244788282993	1.5603259007217218	0.08944004120475968	-1.0609198504205124	-0.36939127710318914	-0.6370478163273209	0.8803036184865037	0.4447224993425142	1.4769123139409464	0.6053547707725367	-0.21495937551906694	0.5267973001521494	0.24321605242750305	0.3470072982061899	0.01579411357330359	-0.7034553818715715	-2.037339122734341	-0.8406302163895035	-0.38701140361624725	-1.7314387546906063	-0.12407542092479301	1.4442019914914985	-0.7209893439371682	-0.3643264822466394	1.0055108450964043	0.08055269383530488	-0.8005233003708135
-0.9654592530373249	1.0502398093377256	-1.4859781416799587	0.9617964772397423	1.4619177596148123	-0.3625241122853253	0.930639256350931	1.2806259804354196	0.0265860633034108	1.640639802252035	0.3177346374011409	0.9543637554922468	1.5202157058985797	-0.37355753566806177	1.5200123997695723	0.22017617662636352	-0.008672995394198123	0.5002556480041386	-0.31281129847147215	-1.6797547916340994	0.7469572805440446	0.667501265595352	1.7051141668284464	0.37973529009200463	1.7384254105076666	0.4816679861988088	-1.1966396386221414	0.7535354362633021	-0.3990417295490214	1.1181606179784016	-0.15588622286685427	1.7505610767843147	0.5386461087521958	0.8993576988389559	0.22448516927785525	-0.8878018492367299	1.0885450706526363	0.1465117553816895	-0.697138485720167	-1.253275564284349	-1.9502719048136308	-1.0123400797912832	-1.8713811943563958	-0.18426831003120572	1.5053904529424091	-0.488601701531521	-0.3001869420279342	0.2032565497239307	-0.20411742064653485	-1.1901495182913322
-0.861011901408565	0.0511921306455936	-1.7867010488226343	0.2550184198016393	1.323112159022903	-0.2760866835177767	0.7579863396732133	2.755702692421836	-0.543152575789993	1.3716268053086982	-0.054170542619139915	0.4590014573219097	-0.08127406244182843	-0.5692624139423681	1.8095032811770595	0.43772797773757305	-0.3827009786210207	0.4203145618003731	-0.39305204081352874	-0.5065785613481029	-0.008194093039814635	0.32996812186538826	0.14496639954310303	0.06083051450633249	0.5567025236461659	0.16551519778904167	-1.2658345589206337	1.1163194235694753	-0.1070994694551055	0.4087499185103608	-0.6946046103959026	1.6085063821952108	-0.452430325365467	2.0306041303519162	-0.3595123705653582	-1.518652000385935	0.9310203537236469	0.019310276786136147	-0.2840598857835163	-0.33739919198743096	-2.0753105351866545	-1.5762897978537882	-0.8197128942359863	-0.6364423986025112	0.8186798209265986	0.14055007891088303	0.643044495494395	-0.5595505110635586	-0.5500636401986414	-1.3507978578186932
-0.5791956745295544	-0.6338969332658153	-0.7573064623685271	-0.16171434955460737	0.5816218888538981	-0.4561370792565401	0.7802744755549605	2.834807754283659	-1.0465366643480236	0.24016622387075387	0.11883405254188226	-1.0232107501376653	-1.4560407495839147	-0.26802380652053664	1.5617021676830753	0.7307932127339347	0.07730765292430594	0.43993713824157415	-0.18163158188764428	0.49342130198013945	-1.0713218905624151	0.17097409408694378	-1.4009461506530012	0.6030902923769437	-0.7315469262986977	-0.5210013238981841	-0.9899049380036825	0.437040563813095	0.2427384933457082	-0.591543571122585	-0.7628889076137589	1.07480171906855	-1.0420735751427481	2.4084385120009313	-0.9660666219171237	-0.7078375175260777	0.09941072138403628	0.016821596336087638	0.2901009389687917	0.5041905314767646	-1.1373362635331297	-1.8467986217054084	0.5676364495141231	-1.0176856543439958	-0.039903852912448134	0.812623846361469	1.6224242334759498	-0.5164284405853711	-0.6653262713475231	-0.988691449071517
-0.4696626761946982	-0.6525788962584657	0.91660843983814	-0.0768309762500736	-0.07847098344174021	-0.4639463126281559	1.1193024477655704	2.0168539415909565	-1.0025478768271883	-0.9492398177677794	0.43717506656606386	-2.067391171712447	-1.3807307467052274	0.0323896375903841	1.116920695013033	0.741035022770375	0.8062539407743535	0.6201619741823096	0.3158050878943412	0.7790043317001935	-1.7209526406509765	0.4328584370568693	-1.7337850027536115	1.3954647881700546	-0.910846781280544	-1.0148233556184343	-0.45768333678988943	-0.6177889953745587	0.5869498339484257	-0.911532220926946	-0.3902547731249169	0.5153807820707621	-0.3741403407191745	1.863629558125757	-1.2711503349813997	0.8042173469109867	-0.7217879460704362	0.28067677977880107	0.5694848222938087	1.1211037817075031	0.20017794914666187	-1.7045635227670533	1.2452448013875625	-0.89015594563618	-0.36303598962910405	0.8956750750537215	1.7032594224214683	0.21502739638337975	-0.4508807165413555	-0.21453845676220248
-0.5898606319356293	-0.4270165196823736	1.7454265905232313	0.2387876696356201	-0.20435106812862924	-0.22588981884014483	1.2902568284673555	1.2444149656652308	-0.5160281822532227	-1.3650288193598532	0.13808138678378917	-1.695531433956199	-0.19802799408344385	-0.10021729714840241	0.845228550591431	0.3091098322070355	1.0432140277897608	0.7382598313664012	0.7268648671474419	0.4744172216991218	-1.5810309130347684	0.7368925585018085	-0.8786104289574874	1.6194005829854083	-0.0032939997728316925	-1.0957040730394954	-0.006414174481804174	-1.1351238784335251	0.7257313991639748	-0.36125902421276146	0.042165964915305006	0.3088225660242696	0.9521822324583311	0.8035571557719828	-1.1315690855361333	1.5123847285866912	-0.9434958690461669	0.49755460907613325	0.2921757249194971	1.337831669963687	1.0966086398208243	-1.1924506860892252	0.8504343273607533	-0.40042208798219264	-0.13696373599758702	0.2629491364297183	0.9468826191616121	0.6845606377256704	-0.10597310674002178	0.48333492456976695
-0.6380135668566908	-0.5800246679642257	1.0645333536801682	0.3428943978881176	0.04593938814137949	-0.06020024451452893	0.7627664588600847	0.8362147380029739	-0.17988083595096557	-0.9249470693892802	-0.8223951941227635	-0.4057198403649057	0.7270510793680525	-0.48252620942232466	0.7773934981524055	-0.34909821834221444	0.5988466637146728	0.620632644491507	0.6420486838493248	0.03547292436640026	-0.8822175270644464	0.5843281741736713	0.08794694846974845	1.0831302339941205	0.8908292910436064	-0.9716280790788269	0.16779014782547944	-0.8658631783855734	0.5034719384038021	0.2881442645560446	0.16580605254188782	0.4489495829575869	1.6160392718491827	-0.2414435994455255	-0.7292367501335197	0.8780948389415127	-0.4993063457098528	0.3078137183275881	-0.3880728782024399	1.0332698259851836	1.1362540264320946	-0.5042553258591697	-0.12869455877162364	-0.13290461296859793	0.017344298254565398	-0.4523134455480714	0.2553089298134029	0.18767586600280586	0.03477589001260943	0.6668854265870878
-0.36957171228203584	-1.115438401046857	-0.1889807300569623	0.07705068976702753	0.20683839708152993	-0.20199308828948243	-0.32597613638555856	0.37182002507394213	-0.33174302884846735	-0.2659602083393878	-1.5889586300607486	0.5051769357002631	0.5936113163139893	-0.5942737962866899	0.6610283563329483	-0.8401107980944178	-0.12660547283791915	0.39474421789451564	0.05079991991205815	-0.2676886473356208	-0.18517336234323709	0.05725835085484166	0.23826060997916793	0.1897118125581023	0.8488657504910662	-0.856300503501888	0.1457676584679031	-0.3608942897694271	0.03902919318258127	0.291021250019979	-0.05228100404390985	0.6314648219650439	1.1450674313928668	-0.9922745078035082	-0.42898930266821944	-0.16682753136510467	0.19039636706687535	-0.21378326997968117	-1.0495843074684816	0.3458113422091666	0.5122328084666591	0.13988063611808563	-0.9317661090073643	-0.37438307672012394	-0.3026693747945151	-0.534883310133974	0.2317332258552619	-0.8510843862378831	-0.13666488280347297	0.3593964024419139
0.035028006518296774	-1.3946593165478187	-0.5639697201268824	-0.2844330450326276	0.059729806904633316	-0.5041751510611655	-1.207479845087447	-0.4766459619429749	-0.6167969600060833	-0.008722068998890125	-1.3804514008385937	0.43159206729278615	-0.05960263365096395	-0.27435817884474917	0.35798729838121	-0.9782499878492131	-0.6733654325350708	0.34839849555182945	-0.5857350326914429	-0.4540874540600182	0.1561308014512665	-0.21551720686736314	-0.3181026113188046	-0.6301150308603124	0.05226239899937061	-0.6613668822741795	0.05769797283266097	-0.26632839959012955	-0.33070886470154537	-0.16265686068973592	-0.30318317877036405	0.7008258472484383	0.42210426385390076	-1.456011974523831	-0.4501995611346798	-0.41511456501268623	0.6207559255438304	-0.6530255118967342	-1.360300042428242	-0.30938179026726814	-0.22906409799025515	0.6170114363695474	-1.1966589457165073	-0.7140847561552843	-0.7648656391337169	0.0043810408428850735	0.5040699545496743	-1.2785358696265898	-0.3191511221800913	-0.009459841988827775
0.16500867007957376	-0.9614740464548268	0.22325419039731897	-0.33095625261447337	-0.20599402234668204	-0.6762756281079766	-1.2838717921055895	-1.3356120968150418	-0.46277427217132605	-0.16330871462023835	-0.40844988667202126	-0.06899078372320704	-0.2121979951954796	0.11068708621221761	0.06030114907454221	-0.9259110796822415	-0.8887490797576381	0.5904870358381259	-0.7548818575687203	-0.5603133459322277	0.2328979493200071	0.16299240992069855	-0.7634976484416013	-1.2088594929668974	-0.5573635294671115	-0.20953813246731853	-0.11396279268412127	-0.6274857595340889	-0.37992205851304495	-0.28717753806486584	-0.2327105536254639	0.7938809614972128	0.5330340234663469	-1.752927350070141	-0.6770482396600138	0.26094671269302083	0.6086323762827548	-0.779220908386091	-1.2957764940979968	-0.5577417315017235	-0.6005814387427681	0.8779954756105657	-1.0874283232216162	-0.5400830686211127	-0.7926741978287886	0.503725616831834	0.3109951217618832	-0.5090624690700898	-0.06283396787218609	-0.05030526556848484
-0.07561618659377661	-0.15688900221875854	1.0425262496222254	0.04967226079218951	-0.306002688834578	-0.6600453573439331	-0.7505487365455148	-1.5363371137277364	0.13168108948242024	-0.27386165077695124	0.4033327759799124	-0.24823411448518604	0.29875904776120454	0.22179041422160373	0.03273453667229123	-0.9220747086156031	-0.8417963863467935	0.937450010433958	-0.38055731105782425	-0.46795887084726356	0.31943396174250144	0.8159007436423777	-0.5889647692525946	-1.4723881248207984	-0.36136030338905756	0.38899323145174614	-0.4008438397451402	-0.9335627684198389	-0.20123590679920675	0.15686762021026926	0.24616660498029247	0.9379854226953366	1.396853268083022	-1.9544702244664434	-0.7971870595502992	0.9651785381548533	0.39699389189255546	-0.7500601986398476	-1.0238111733652648	-0.405973791265929	-0.4594080792803873	0.850363357288298	-0.8820068407137717	0.15736233137461947	-0.37374537090527776	0.5233609098081561	-0.4454305792173339	0.758849357250545	0.7530541361635397	0.2715200349079037
-0.2923529736991644	0.303351840872966	0.7969444824068361	0.5389500345402415	-0.1764835377723754	-0.5885324551762772	-0.28851172395404956	-0.9621580869541149	0.5634517584899683	-0.025539452043644002	0.5456452006777276	-0.1484923548402038	0.6317878876355224	0.2266304861542889	0.20968339767023697	-0.9377805657455728	-0.6165328058102892	1.1432839569034292	0.15839076690037926	-0.0579503031250664	0.491430075664873	1.0129144368366991	-0.05717733526413747	-1.297761500341868	0.3702332617041525	0.79442641079327	-0.6115655949779476	-0.7270067412132695	-0.029671334535302855	0.45644812915978555	0.9021083891105721	0.7163528669381224	1.873772744558564	-1.998293189224774	-0.6013646127820351	0.9856253461081287	0.4051384067871373	-0.7093194879003565	-0.6251491820547977	-0.1790772347447823	-0.027281063571454725	0.4864312632448073	-0.5757769005199836	0.7205872841184375	-0.06676691802125802	0.41059987455303687	-1.0162557978659978	1.254515842236723	1.7368736524639155	0.7726219018684506
-0.08564441524394273	0.2702178237063996	-0.2632387493104651	0.6841256999847835	0.05606831995316607	-0.42173694011904284	-0.225353647554338	-0.20499779726415296	0.4430433033148368	0.42558643379463046	0.486902559312263	-0.29079606209165354	0.11884456026071807	0.5161716015939212	0.18806898900116428	-0.7117559163629226	-0.3255586060148867	1.1623444616797174	0.48816598548936885	0.5605187269193829	0.5986300253374042	0.5613625041671627	0.31665494537897604	-0.7073408249041707	0.9342705840938861	0.8936122507464881	-0.4209887654776936	-0.03162914167221545	0.07379318078853417	-0.11058608707136881	1.3977863125907033	-0.34102933073480607	1.2072222061737865	-1.6838510079889923	-0.12967137301643314	0.5610215047586504	0.8328859640208637	-0.40086002634649903	-0.008586687208812081	-0.09862139029627874	0.331371848106912	-0.04106673168273479	0.032704789319313456	0.6375714104073448	-0.18322075156110906	0.8246723620422656	-0.7091335374972648	0.488958223999608	2.3100136582437814	1.3583384805002399
0.3840971357689055	0.3663036247115295	-0.9554938292328641	0.3147386214495546	0.27970959889939434	0.1257027466186714	-0.22852598577809685	0.15563123861342434	0.17783117799896853	0.7170783390660297	0.9655720644310314	-0.6425249208513945	-0.7696970159247664	1.0422198559321922	-0.32135651950440736	-0.1518265354613798	-0.22093183783492076	1.1234911517231776	0.6158962188612517	1.0667949503649399	0.5642247205463811	0.04755520453624154	0.4490076267436487	-0.0760317780021153	0.97739407673835	0.993766261623027	0.2204340256184297	0.7817337024866527	0.23918542796591122	-1.1763302596281207	1.5264622199757778	-1.9652391439119887	0.005132335342960019	-0.8204706511198896	0.4242373457906424	0.34527382781156774	1.4489618770306036	0.5160474522597651	0.8516308616336211	-0.03285942788323031	0.4053743331404762	-0.31138147607999594	0.9075247026457066	0.2148239888712388	-0.286692283964654	1.8023357976471095	0.23479095363743105	-0.7627111525004597	2.2035426866173586	2.0253622397725786
0.5085033715321255	1.0978084943164714	-0.6842586192017416	-0.3316192083838749	0.4355079954431977	1.1247459485980291	0.09497711866171234	0.18027671298892473	0.46138912726459913	0.7263118055940223	1.898625956483883	-0.4660751985020216	-0.9345987742431877	1.2322729993288872	-1.1036999963735807	0.4086579894241149	-0.5727628486816694	1.0882135686742973	0.7699902396941173	1.1696008453515123	0.550025165706563	0.10058301569414384	0.6232316324895522	0.08164463880411135	0.6929045329168386	1.393795372587975	0.870808466387987	1.36237829724656	0.47954503755110645	-1.5392061458674609	1.2722984822508998	-3.025883706385383	-0.45924305955520495	0.4738493139788547	0.8646532385328309	0.4321077465058009	1.7719196605826757	1.754000339795592	1.6558165279043022	0.23950142109447087	0.26792880473648084	-0.008784249583767367	1.5669433827820998	0.2066183918280491	0.21841341767490038	2.5478814701107115	0.8415910802552071	-1.343585304245445	1.626407361582428	2.5720814628461928
-0.04786383259468116	1.9767119347625093	-0.08791610597787705	-0.862229666353145	0.3967613767088162	2.018103125562757	0.5079944976128923	0.30133833897323836	1.2610186767096305	0.6254502301592658	2.3062325469131744	0.6016848432749364	-0.0262542126979017	0.6980474604507879	-1.5924227913497444	0.4869784269062835	-1.3285788865239623	0.9386918324781072	0.9501010230527729	0.8093398560125133	0.7318620677633908	0.5808799736568255	0.8635202798687017	-0.38956230197852526	0.3796852096235835	1.8526848440945247	0.953995394017047	1.5107631446380696	0.5226908855363024	-0.5978677000549982	0.7288573274965104	-2.518402053704444	0.21986765238454248	1.5976969326810857	1.0451030649095223	0.2845643944592071	1.5127491856976527	2.3201701692061207	1.9026257853707136	0.6005281707655048	0.13264241593716816	0.650415183730306	1.4508989433680957	0.8213184129410586	1.121525441725399	2.2576423086454063	0.43940712676845173	-0.9115664948209947	0.9958139679639744	2.526949332442293
-0.8957291817525995	1.8798100302284806	-0.0491591273049855	-1.067605650564794	-0.011516970782491925	1.9571945391793357	0.33218389727637365	0.5939665336104504	1.6779725053848509	0.5251767077437361	1.4310077503072234	1.723714804356801	1.0352935493816806	-0.1525853703982815	-1.4303259567862123	-9.90401618161376e-05	-1.9673583782704325	0.5455816011127168	0.8333256801061232	0.1749581495893326	0.9915921370509017	0.7076505876173041	0.7272546934825359	-1.0777952249459042	0.06509860854120783	1.7239765833448548	0.38552298755384007	1.0944986560104057	0.11350011897104793	0.7979053627302998	0.03949532110448336	-0.7049318314181012	1.0646265088941358	1.769147109750335	0.8898441769334486	-0.37403283047687036	0.8612130253698008	1.454185937292006	1.3790215652171527	0.6294567610657467	0.09709973201490764	0.9875358673802694	0.5395081438619472	1.3811898413511847	1.4072322216199564	1.019671246575775	-0.6503445401151718	-0.13100558376888471	0.5713196263380913	1.5768236422985251
-1.337463772583912	0.38024010918877044	-0.4533323619150918	-1.0198481535636956	-0.7690185980625865	0.7219881217892992	-0.6403403729491743	0.6376204524611369	1.0194687168585763	0.23622810923826795	-0.25606088314528497	1.6220050135629513	1.0955283237241824	-0.47145057022366815	-0.8392396648156065	-0.563795085003972	-1.8478179056269326	-0.02464995228717856	0.22521729209413774	-0.4032769032552846	0.9826430660159973	-0.014117154515663345	-0.09417833451142286	-1.3700059732662622	-0.3530905114906119	0.7142324382831658	-0.2413419478383953	0.10498746925191565	-0.5356878015962855	1.2302812094807636	-0.5905674937253115	0.9511027032359761	0.813904579116193	0.727536159402834	0.48854510321659333	-0.9671710836745026	0.30081014721883037	-0.3902141341751427	0.49024482092270594	0.15079664733905024	0.061192549598357605	0.5224821303477148	-0.479593039547438	1.1342501871746726	0.40893521702672414	-0.27177850388468283	-1.4854577493502559	0.21785407080580907	0.3419329125882989	0.05385660875944112
-1.174201856250731	-1.5137542648392621	-0.3643566774087493	-0.9102129267967377	-1.514001603231294	-0.795469535618365	-1.6672986618281846	0.1762383063867273	-0.20284330166252956	-0.4681299750623288	-1.4076565398000531	0.17122472742573305	0.1361560506536574	0.04049931736419389	-0.40618287839674067	-0.6072548430926623	-0.8080197671635584	-0.557592563124563	-0.5250935748150927	-0.6065265257587263	0.5409479253444212	-1.1812974683788968	-1.1549943942082395	-1.0167347734544614	-0.7739082293341686	-0.6393094821986789	-0.19482390605125002	-1.103545301639369	-0.7844985748148342	0.35058272147799097	-0.9249408339934675	1.152089940110364	-0.6764251291114111	-0.8220301787015405	0.14524255143779155	-0.6603876316717358	0.11798948398316716	-1.7758550636234567	-0.03432319172833886	-0.40333849559559776	-0.10178461220997334	-0.4315405126188421	-0.7883219967483706	0.23096896962807956	-1.237194153416882	-0.8704716903248978	-1.4587663318634028	0.07190987413748423	0.16335809416401045	-1.198318111360918
-0.9075652910813645	-2.209398215344416	0.6225808031207991	-0.8609103290616205	-1.7872785036607	-1.2569033236037195	-1.7195678167632897	-0.3647414231259682	-0.7031445908574333	-1.3788171119398682	-1.182318906236021	-1.2055341045975143	-0.677946639491455	0.7177088201748457	-0.5096981517351646	-0.043270689441587115	0.574112058699758	-0.9323754158573819	-0.7755158692945268	-0.31221144324724065	-0.06990561331764557	-1.908115354503848	-1.5535503294184831	-0.3112249108553162	-0.9276173912502105	-1.4225700221866404	0.6555181478187924	-1.820718547368496	-0.20275376323911717	-0.7026402538462739	-0.8443061131580961	0.0089277886273378	-2.3158094653158816	-1.6332817104349848	0.1807403861492063	0.5312335345920335	0.13887563614844436	-1.6496113793459726	0.15064160044999844	-0.3898187779966123	-0.3546951699692948	-0.9684443756121052	-0.23149420772353477	-0.39932426337297744	-2.099550719094133	-0.8772862698292327	-0.8047552645921083	-0.06370489456827882	-0.08929722412750916	-1.5763517247682148
-1.0749264723612957	-1.1227679088209057	1.668565236210774	-0.8820873183737671	-1.4709629007721958	-0.15422790801383585	-0.6002207853831381	-0.3069391839617166	0.09552653274215427	-1.820550443417814	-0.10455954286616792	-1.0334669768099944	-0.35533876672857995	0.6664260046407717	-0.9585094804377694	0.6225452447023964	1.3865094988647588	-1.2167069657243375	-0.3092819316895294	0.27712228834505853	-0.41267237850413474	-1.7427537132456723	-0.9264482577832333	0.25445059150459703	-0.7558733534828426	-1.2580725269783954	1.6837738320579247	-1.502906031292381	0.8713349204226515	-0.6423224892512848	-0.4841327108927011	-1.1925438593112516	-2.9452001142966195	-0.9859558692666136	0.5904404957175686	1.5411014623044623	0.00742472386429822	-0.36728485700405733	0.6352312064772003	0.2678403203291216	-0.5318770329825416	-0.479589446797357	0.5222447179971104	-0.17434294348456325	-1.458239340018667	-0.9202540650791162	-0.21579728622972566	0.09800394198333712	-0.47500696849815477	-1.2716160337535511
-1.5447786304557225	0.7411096332047429	1.6148221902148292	-0.9171190148665664	-0.9219550792380299	1.6227630146964265	0.7910792439216179	0.39072471329306097	1.304469933996	-1.2640376358979217	0.5674265988218931	0.5074901692211733	0.7588680911852849	-0.18235906081568884	-1.1792203466106261	0.8306342980009642	1.1492476243952277	-1.4748458173698034	0.3541932251973546	0.7468266330698733	-0.33487716973529935	-1.0220275449856182	0.06815135289108888	0.45586902906500665	-0.57490525636493	-0.6251542739018665	2.10858485593382	-0.3743504187445697	1.5607847228013372	0.45717418253850495	-0.16376318891831998	-1.4014046994479623	-2.374906299886832	0.6170926246733639	0.9744998981462044	1.318895147323915	-0.314399018542302	0.7891756837789822	0.6785250525783527	0.8858454742012815	-0.5330408516170886	0.6929364121574361	0.6776537765482659	0.4167270349612752	-0.08887103406346067	-1.2883823646365071	-0.07610037578255509	0.26723136581110074	-0.9691815791668247	-0.948938810334659
-1.6547954334998678	1.8394497163676515	0.40379516597729237	-0.8580615775168756	-0.6177765532870595	2.5844717956314884	1.390400586811869	0.964858054386444	1.536692398067595	0.02009247525932627	0.22620676668818568	1.7315345851910295	1.3732061592996907	-0.9762032069541964	-0.7659233090918539	0.5137968014336728	0.2533458965206237	-1.5722947262798512	0.5157494819339533	0.8371872878134673	-0.0768679360087834	-0.3619710283173735	0.4479381575967441	0.47083529329266177	-0.7193198167003275	-0.2495653754508962	1.712479966282104	0.6460095817030037	1.3044012120047361	1.266725223290362	-0.1180865830209859	-0.7932941376493636	-1.2564239299114879	1.8878126237382051	0.9439248109018804	-0.02593927516469831	-0.4542105206481431	1.0179959760783728	0.009460438486359518	0.7521053680589921	-0.3990840402486626	1.5691149684729808	0.14835451011339343	0.4358694011971054	0.606926331424997	-1.5920352932545263	-0.11978010918328412	0.06093641763343736	-1.4174669251269434	-0.8997714476897294
-1.0133394679657957	1.5651364518935804	-0.8060816743487274	-0.5598866581061452	-0.6954518929692348	2.0258716293978836	1.0328575394319	0.7044791643199123	0.49949064884187466	1.0544402750926862	-0.5224599803075275	1.3309706853605183	0.7240349888495269	-0.9436319932419076	0.10882347289519836	0.06472063454183107	-0.3653419954990435	-1.3103962831527325	0.10362712985129773	0.7201351442826502	0.07423181327571308	-0.010673595741903425	0.0036321716404883143	0.6147700516644731	-1.0798337962602977	-0.3356200942798476	0.9430796443392833	0.7908931881600175	0.4123784179174769	0.7690404197116913	-0.2954919464324742	-0.3212948591235199	-0.22794808821522755	1.9379780975697822	0.5961338632907519	-1.335230795212644	-0.11766960155148685	0.6780902000334329	-0.871876614129244	-0.02674051306263803	-0.1852285041937713	1.4899951962956697	-0.3845449808751867	-0.29149880696935543	0.12945499180401776	-1.313466223444532	0.20214406716917044	-0.373744762229373	-1.5595611735922408	-0.7001159565297506
0.04451037354864956	0.5724813876946202	-0.9771284444651298	0.044905744508954744	-0.8691389301802914	0.5943914001615466	0.44800434705178155	-0.21029987290016855	-0.6935167194834448	1.03619661694799	-0.6942589458569429	-0.19901234268029952	-0.5634725725618055	-0.2994363245797992	0.7959868886629796	-0.15916503048013442	-0.06879931681599191	-0.7716114876911881	-0.26183430970536453	0.8071746882164534	0.11802080016532739	0.1819873427272656	-0.5152683116646443	0.9786714592027718	-1.1468646662539648	-0.5228450299688059	0.3608841683790665	0.21809930860219248	-0.29849705882602917	-0.5720316877562802	-0.4439688851114272	-0.5009392256493983	0.5491829758934845	1.0129621205813544	0.44066199397613925	-1.635361270926997	0.41290290563120885	0.538374213052953	-1.2283739501859414	-0.6003818317738134	0.1358175604447275	0.703894667353148	-0.2622279344836224	-0.918895173769254	-0.6684568967533646	-0.5176728407908491	1.066847482715027	-0.45657970193368574	-1.2114617538835033	0.1684662610454376
0.892791951580837	-0.18248944802683933	-0.30424360372973774	0.7937907002394398	-0.7524417355648509	-0.4787537492007809	0.2828495074975065	-0.9422982522753928	-0.8576980343498427	0.13887453342035047	-0.1088124105923083	-1.204261488559558	-1.160949466671197	0.04167781256553449	0.7267197808131809	-0.16690523310485192	0.8844723968257305	-0.3882616605354451	-0.058493454469975184	1.2129347482134265	0.24695644910675596	0.3118593599753331	-0.33764032117883874	1.3127043545389339	-0.5626376153169971	-0.47448384196645377	0.09245451544286305	-0.178792372438619	-0.36362890180597673	-1.3479481603816315	-0.38729551300453413	-0.8892645490100581	1.1203001917255235	0.06482189951181931	0.7629101110363795	-1.0678482982567599	0.4488349918345112	0.6663333588942595	-0.8509884252733556	-0.3377845191376527	0.5497340403084129	0.01017751530130487	0.4036149881029088	-0.6396688079480999	-0.6432970345258683	0.1590298288880181	1.9913947342877814	0.10475806055191858	-0.4788295308936545	1.4686139504206022
1.3396626983797109	-0.4118337338094346	0.22694391232303485	1.3296553756991027	-0.18892570528799144	-0.6030053950619869	0.37818645791160294	-0.9874270836858366	-0.09177139766586992	-0.6460651662134363	0.4642532990318135	-0.7273837669417812	-0.44006614446757014	-0.4019527887800547	-0.04544882610332978	-0.15424393829992067	1.5770625894031807	-0.5238248815152288	0.4629837294832369	1.4966620885936037	0.49346219898717386	0.20854042279721124	0.42422815176368245	1.2595509042858837	0.4539573926889824	-0.253646382678815	-0.1317399917334353	0.2312466825992732	-0.05300641218649163	-0.7399691382245372	-0.18073480554208854	-0.7533874271873102	1.384618387089248	-0.2771951935128273	1.1753215639038623	-0.5065920066147817	-0.34445308820184795	0.4063805275390921	-0.2116015328723541	0.4477627312146153	0.8384600436942837	-0.06887436595767078	0.8727949723912578	0.2542692339887294	0.36349146460139653	0.21312555796562363	2.202028665996333	0.8856986435173214	0.2436877145327368	2.210981422228559
1.6982379114404815	-0.44398584809686853	0.15227357035123376	1.395953316394924	0.7010167557679864	-0.2376291129841313	0.1322726969131196	-0.6492197777316495	0.4495651260049311	-0.5172735774757182	0.2818372355704492	0.5884583299453803	0.9393038495730945	-1.075473559842203	-0.8374853452085874	-0.1384381611798645	1.3271312797989172	-1.0081359923430055	0.5830655505177919	1.0881865376887907	0.6147136397694773	-0.24396482037518016	0.9776521596808654	0.7364054585105136	1.2938552080181087	-0.05918875111409729	-0.4914620270947962	1.1140455399718099	0.08486731739967998	0.6915420044126539	-3.7268758392042515e-05	0.002499911317986512	1.2214725833572548	-0.18334858932511794	0.9916487972211427	-0.4312800696876611	-1.447506238907302	-0.5724107829039766	0.10512501996439537	0.8753470033111467	0.7082973859515208	0.30615848462576806	0.6301837463746431	0.6698004138314751	1.4561688115719034	-0.18828062186353328	1.3483027397386724	1.165986287293636	0.5427286575368793	1.617660194464898
2.1651016816478617	-0.5165004476265627	-0.020671803684799032	1.1070813077847406	1.6547855110166128	-0.18755622990370918	-0.5904737207063103	-0.4524182728787539	-0.01390174227518677	0.3261607655818235	-0.515850382485637	1.4017220155312857	1.7628546556700653	-1.0557521938251846	-0.9472084768622603	0.06624071008874532	0.38035511888500684	-1.244982728701842	0.036895003454713714	-0.003843101001331296	0.366866139741	-0.7569398165763114	0.837738488247748	0.10228793421183106	1.506762270939443	0.16956052822261256	-0.782930517754627	1.5604357748204982	-0.11680195196360489	1.6899190818467398	0.05241308056482283	0.7582596438919189	0.8012934953653593	-0.13183331085838706	0.06609356839637494	-0.45552554762723646	-1.9069839947637384	-1.5978695292719678	-0.01113653459212136	0.5121834579382195	0.15635390689274137	0.6118681711022208	-0.04696786429235187	0.023798365969550216	1.738256440747563	-0.4617319420731665	-0.09495011916503138	0.6989298790975772	0.28936037164837897	-0.00904742801676548
2.4155877145767435	-0.483219472203744	0.2683311089969488	0.8363831586375832	2.360607377142044	-0.6747791998425584	-1.189689120191488	-0.37893204117805945	-1.0523274446928967	0.931871771735374	-1.1788860048898342	1.110109401965496	1.401035706657781	-0.19845337001325328	-0.33842004113230456	0.5081160311298838	-0.3235894058198052	-0.8722724585834927	-0.6073493113968976	-1.0424023551056654	-0.2027675644697908	-0.8286808228169609	0.3466638825682621	-0.11367995210711232	1.0900432966245226	0.6280383327434915	-0.6807243400579973	1.112189647458427	-0.37541956336126137	1.5305326846611076	-0.02529048312026814	0.9218128469561407	0.4820701752334036	-0.1900545562651206	-0.9305010470984135	-0.026174371859660813	-1.3063068131915772	-1.6597691749849126	-0.2229430516209513	-0.19007427667950932	-0.400333922003982	0.5096967044214222	-0.44577625991158487	-1.05670322470819	1.1725923547871537	-0.3174262891050348	-1.1652406784269844	-0.0873451995072296	-0.297710908340736	-1.5068025567407795
2.038270995678304	-0.23564056143461903	0.6712115116318771	0.7787193840624845	2.521156390100572	-1.1871889476839292	-1.0358526301706226	-0.008980254038732382	-1.7084325692223759	0.6141000183788107	-1.313050247801412	0.19994929043181964	0.2020924349347274	0.6161345799602035	0.32314672065127203	0.8915147840273554	-0.11081827301423995	-0.2224471023216661	-0.6148067751068765	-1.2458617600495505	-0.8102133101652597	-0.31354638690448394	0.14898820527172385	0.265188285132695	0.3099303292940735	1.1774437497619827	-0.21652902271957647	0.2422277573127699	-0.45950866004147933	0.5042734115573193	-0.24948768589361686	0.5303430835938358	0.35184809239510123	0.00685155906249707	-1.225556841928574	0.6637626735258545	-0.22880233400761024	-0.6387197728800706	-0.22619887087973015	-0.5114240480690943	-0.513635097505468	0.035123409668314315	-0.23540701626781058	-1.501354035689246	0.36197365883034155	-0.06855393515299088	-1.2429369258744793	-0.6413334995713076	-0.8467555549443986	-1.9360963779824611
1.2588012234208241	-0.07411082250121893	0.2904869743854325	0.6909327324802831	2.032518982035864	-1.1422527505925615	-0.2587301055398978	0.6543740758710554	-1.6737905314383574	-0.36732759733224046	-1.2601585717978367	-0.5591819117853404	-1.0289623076579235	0.45759520220559313	0.4042623352646846	0.8471446369787465	0.7348163909217967	0.030583801583212875	0.027479611069178112	-0.600556140558154	-1.212078552116794	0.3449046769928436	0.3947610167659167	0.8123989819194769	-0.5633152971001597	1.3027423271341352	0.14917122993553122	-0.22376463202365965	-0.5156207483314659	-0.5805810356398986	-0.6630915970556238	0.07273392718313372	0.08957657252270948	0.6142070896260987	-0.8450258098329653	0.7669486760393399	0.3336345943071948	0.46330239427737485	-0.03811804768169277	-0.3124574181100945	-0.2165391893426767	-0.5935064052726358	0.22784291593908867	-1.0443208786700282	-0.25963293496033996	-0.19185627347926618	-0.5994414947923932	-0.8589401782823076	-1.0775266290599939	-1.3634182493370948
0.9057487157461321	-0.3729124514778889	-1.0628481428684131	0.18164177757120303	1.1884795010503084	-0.5288866348875206	0.3667502975200363	0.9186723043809538	-1.4359749707302598	-1.1617990074746027	-1.4298257965224936	-0.8541653433328602	-1.726380414940418	-0.5804484985839574	0.05529631705984125	0.382569519756846	1.302360100325603	-0.3067081997575706	0.6133417750823967	0.11045679041484012	-1.319215846484271	0.5571801734416776	0.7033952107817227	0.8653310017333161	-1.252056882771625	0.7278152892396522	0.009023496147729746	-0.010558652140213863	-0.7785491867809773	-1.1250671006835125	-1.165458111984698	-0.09254923572075946	-0.5626926844488437	1.173499796644563	-0.5794574905536544	-0.16339139117111026	0.0002001106869823815	0.6380518415639624	0.18059421896335287	-0.07715346700692756	0.0004899780336674048	-1.166291762548877	0.4070220588237043	-0.4015497324484015	-0.7613931052509645	-0.685427676885604	-0.09243836051499466	-0.9952073228902959	-0.9242423071472349	-0.5943199825508334
1.4852264547410676	-0.9627801034470076	-2.3776153635770982	-0.7266545251218488	0.585822841074951	0.155160997925538	0.3029915409683624	0.22039826660462228	-1.3656690484094174	-1.2378038857115754	-1.5328480300112068	-0.7531359449460013	-1.7890700569845013	-1.4477975541182218	0.08320037639596789	-0.06796143928691217	1.057430773632926	-0.642812226675829	0.5946486212444877	0.10998981685797105	-1.0756031760691471	0.22306591062004166	0.8237574308062173	0.21496764471496485	-1.3806562578253456	-0.07083933863038848	-0.4927677137963472	0.4353453812464183	-1.1044306457924022	-1.0393230880944953	-1.4152278241681775	0.02113899004221978	-1.3031299111669405	1.0376322036787333	-1.0010082181594908	-1.4373036685000242	-0.6598242078205169	-0.004160806946853582	0.3901195457761699	-0.18894861649129652	-0.20460897475633147	-1.4894051483861703	0.2123804562976376	-0.23665919458421722	-1.2995332634593464	-0.9973391883273892	-0.2838471449275215	-1.1436700848899193	-0.5312272149047319	-0.2960429917156647
2.443104657256098	-1.1641376804247827	-2.4543687028341457	-1.4372478782819973	0.6417633623555982	0.4769757183864864	-0.1505680009674899	-0.9878241897261387	-1.1287827063064346	-0.8043268028162206	-0.8425452238346705	-0.3209546926991222	-1.386035793188829	-1.270634743080009	0.9815710099831819	-0.10665711390317878	0.402225154645789	-0.2579327602405586	0.20668137717890925	-0.6191498808637951	-0.42109957207594456	-0.16502777281433204	0.9855731055935321	-0.6126657806819017	-0.6877483951942039	-0.24694018420562677	-0.7579372043408571	0.6127417001040992	-1.0382952641555596	-0.6320560841783798	-1.0605821721300885	0.27588651308193807	-1.4656186380582774	0.142098350335578	-1.7208352608181314	-1.7892103522820053	-0.8014304382389159	-0.4552013243233025	0.6095357676668989	-0.4347504610134125	-0.5707721950861488	-1.3927381314813467	-0.013437594729352135	-0.31800001482609647	-1.663168497079498	-0.6266533311181612	-0.8906858915425352	-1.0538577971049883	-0.1653259083855136	-0.4941493922469583
2.6105496241402393	-0.5797513088934206	-1.2481185080227735	-1.2914166729527916	1.1515854323681298	0.43315250524736104	-0.2180115766188668	-1.552435123651674	-0.27037986225443467	-0.36053374247135306	0.7378521466975726	0.34294613988352923	-0.7461952083408471	-0.269924046912333	2.2010755807126885	0.18324898879585666	0.16162036924382012	0.7973636604111934	0.05957311965495617	-1.4030032202023484	0.49689803332810156	-0.048165820795363835	1.4162297230631808	-0.8530372758655927	0.5518707635718154	0.4428771597490586	-0.3836420263380876	0.5628081997123685	-0.40893423800893686	-0.3685557497062186	-0.13111433374725226	0.6518889510030986	-0.7523587529725749	-0.8367058255847898	-1.8304456659040969	-0.696983247612178	-0.1952688544273414	-0.06658230550118666	0.6874785764984638	-0.3587563673307757	-0.5490581255753642	-0.8836563376797338	-0.03772508695982056	0.043642689462552085	-1.4337762296727696	0.2753814955026219	-1.1491859950446992	-0.5390813107017027	-0.04228850413580895	-0.8098479330362285
1.4425530163362685	0.32923259578435665	0.07923305125303638	-0.24104486556301177	1.4165982161000201	0.2543439512324688	0.49186716983208034	-0.906621147019011	0.884422582155869	-0.03760536666838327	2.1958472237001034	0.831215563873505	-0.09447241223368193	0.5370821786783405	2.609131399826037	0.34039331582216714	0.5982793087565644	1.654458292418197	0.2665625303280799	-1.579913632128707	1.1923852330381217	0.6502700660057614	1.7274717204380396	-0.29028675622857725	1.494430969023364	1.237466432623605	0.3352955229911418	0.655938521136112	0.31758958608279675	-0.5703933838631753	0.880808246861462	1.1339725448941116	0.38366148677366274	-1.1678046467604792	-1.0093785575508962	1.0150371354484704	0.63695144207313	0.7144943287616633	0.3715758132071109	0.0634262472917216	-0.034227814794795024	-0.25525968197679966	-0.03207315420115178	0.9124460852055298	-0.5214586903771353	0.9825916034756845	-0.6702157802299139	0.12943739673465593	-0.12305076695589287	-0.9324355067181548
-0.35385748609820217	0.7036379141782918	0.4470560164849706	1.0525890519352887	0.9001749016492124	0.01867648362449472	1.5942369964558405	0.23886835327006542	1.3784333980964487	0.43240849949071253	2.323794989333551	0.6282596102098064	0.3963095224588744	0.4693185619926276	1.7446656170316113	0.04589765110059199	1.1078096309704781	1.5665636950287258	0.28030352853110263	-1.0206298797673274	1.1701423825155182	1.516450393017255	1.1604102070908244	0.5201095054242698	1.3864447018569008	1.1262236829961767	0.6404629961199836	0.9192416845001097	0.4603312294411704	-1.1023802817434103	1.4340103309253727	1.4944075776711079	1.1882655551277443	-0.8060546771431834	0.07258245062922271	1.9863749094673981	1.086722711199253	0.9844658826104261	-0.30149486212642973	0.35713633940394185	0.4411870922168204	0.10216312143869224	-0.2448594045307708	1.4933817496936903	0.640476067650895	0.8904622143682103	0.18060427852637492	0.4599307594343464	-0.08538081030217672	-0.7570890215439082
-1.550496851886967	0.30575576430782225	-0.0611038375688074	1.7951935830108336	-0.24690994159896285	-0.3794104260677157	2.3445468503804965	0.7216840416476409	0.7738060508607469	1.147601023488004	1.0883052324155913	-0.23172516737313303	0.6895378372055865	-0.1255714424229372	0.43626825306380285	-0.5576336224560267	0.9387342169415008	0.7750459861478289	-0.3317085909599969	-0.03534959411206006	0.4864736188520616	2.0834946035510455	-0.43703667690591624	0.8327085254033175	0.3437862577248611	-0.03490982167410399	0.08036726595475381	0.8614102043865159	-0.11997658415169264	-1.3590956074256417	1.4285362190731112	1.394358476976101	1.3389350077255515	-0.3417891816599491	0.5600353597651913	1.6462488715542745	1.0743930922623242	0.5320634916703851	-0.8490455769933781	0.16893412959423346	0.36882037876149326	0.059590993159272826	-0.5623945700644476	1.1057310882641955	1.4691076150893836	0.11728689127275259	0.7691331288007732	0.3514783277620453	0.3754550648029992	-0.25135597980238283
-1.6555005436799948	-0.1656098617681379	-0.5254103955384476	1.677365091967807	-1.337409307738362	-0.887548885980329	2.2996352581873802	0.29148731982966053	-0.18013925761739036	1.6796946508202966	-0.21087059922453527	-0.9463360059166604	0.8598913193868557	-0.33457390884030513	-0.03339161301269362	-1.0828678461826966	0.06994824852570078	0.2645157875639693	-1.197029802443103	0.984394261107447	-0.16469124250711045	2.1778397036726815	-2.1052277601159797	0.4310010450589993	-0.6600977303514498	-1.3218354166157211	-0.9857609459932444	0.09943247674241203	-0.8384063604523115	-0.7922928287450426	1.2043530057554603	0.7550024764342737	1.1016162570488282	-0.27350165958051365	0.40229981552254024	0.6095972754048529	0.9429856861281342	0.059204169977378034	-0.7875874591082302	-0.26979270197663574	-0.03437102693690535	-0.1389500180579513	-0.6224658171842834	0.10037878658389704	1.6831749936118467	-0.5935575568914024	0.9090342080164765	0.2424513323901817	1.1260511016526344	0.5372079429264939
-1.2640195616925183	0.0784624294055853	-0.3744526395117243	0.9372403872638823	-1.7769071642659668	-1.0959169179026307	1.5484459894786171	-0.17742475403486258	-0.3337329134354781	1.4698867315484208	-0.32486441092898366	-0.6881621699791595	0.9161491974113755	0.28133408605727794	0.6566797367003193	-1.311939255730851	-0.7838291669327934	0.6491968169894059	-1.4791342828639413	1.6966579748320836	-0.11263829769565742	1.8746273935127262	-2.5247583672317897	-0.2899405700088134	-0.7244927167024641	-1.6846625716745653	-1.693217277199023	-0.9881536217500432	-1.0112941190842564	0.42635470907273537	1.0577494186268024	-0.06737115499344329	0.8369045628986619	-0.4923258444235347	0.28148264062252615	-0.1777137304618486	0.8953370894097741	0.26002728774212824	-0.23442870070396263	-0.4537091956914032	-0.0425698445037502	-0.16762271143184274	-0.3519482167054797	-0.504625804551562	1.3474776289281576	-0.5582317453092726	0.938536069116171	0.5214591678806488	1.546128937092807	1.29903126503434
-1.176574354964946	0.9075217219953091	0.07241164617887348	-0.02289184980222481	-1.4904988939329402	-0.5537193380955323	0.4704674390433077	0.1323494334142603	0.5189379446641093	0.5399304012319883	0.5647957661427265	0.4410740229399547	0.7085694912697905	1.222263692306685	1.5105800755383227	-1.2802716049586824	-0.9991740642100353	1.4668272924958283	-0.8670918900915338	1.7615962702910195	0.5512248944876504	1.2730969823666414	-1.3238468963320462	-0.847816242262718	0.08055555020666916	-0.9616226469274599	-1.4790549112678097	-1.481332867352604	-0.5424071149214142	1.4234120306564044	0.9019946323906768	-0.5513496242441522	0.5835376690887633	-0.5363855331722449	0.6117097895776782	-0.43113225053974863	0.7492779612130058	0.9536447684424308	0.13343717397055446	-0.25809204022673604	0.6328785146770495	0.037445530398306996	-0.15350770891837018	-0.23147337415738378	0.6394566343363232	0.2449316470288243	1.1292519045834266	0.9470598868276424	1.0706278443892894	1.5203959376487404
-1.4209516129968651	1.3644136319774027	0.24970384795824663	-0.9061859025961048	-0.7977099615626726	0.6735687419493063	-0.5474827161754233	0.9318550880920029	1.4106745052686218	-0.37095727613938867	1.1168980288654566	1.425727658356012	0.13004564538087063	1.605886982459494	1.3757983553623336	-1.0122384861999558	-0.6878772496499256	1.6956547106933006	0.024732874745694182	0.9958353351134323	1.0561518595905	0.43505348539285726	0.48956261279854263	-1.0926113664240353	0.8484114163363121	0.10618698875701686	-0.5708596895210374	-0.8819192715496108	0.12141464177457928	1.5048281221098794	0.5279750876570095	-0.43676153413325874	0.2197324818848012	-0.2103522206170818	0.9558956925005365	-0.5094759918970466	0.2863440299224766	1.3192171137182407	-0.15031497348820927	-0.056698452657140845	1.3630294952370783	0.2954078449957218	-0.3959604177745241	0.351360438206659	-0.22654020201966407	1.193278818495009	1.2465147623923436	0.9136134227615113	-0.13622481795850871	0.9497435335257969
-1.3581907499960748	0.8046510546901992	0.198785887103304	-1.4507876461844595	-0.05241182826166963	1.851514633353573	-1.1976341387570901	1.240244733495369	1.3802733411176278	-0.48878458109051576	0.47230282151154257	1.3835876861024046	-0.5885440275416142	1.085622730163371	0.2711006832036801	-0.3865801838654458	-0.43743952429956584	0.8912786262498724	0.3557969657650453	-0.28833216926019256	0.8346448185025357	-0.49338202594516367	1.4598552117978967	-1.0881983364124617	0.860804980320845	0.7140211928655096	0.2990808546693448	0.25359702628353414	0.6157350330230867	0.9666593286362233	0.10497441621138699	0.1280797930040685	-0.16481723786706368	0.21549183172697653	0.6559758747487482	-0.5934441674941122	-0.3338136045256284	0.8703853126292574	-0.7226178805192093	-0.16480769024352648	1.2850017256975337	0.4815013630151619	-0.8417230248025211	0.45371075487812185	-0.8754276298436576	1.58000514784939	0.855478027732289	0.32184586765461176	-1.1393588382533624	-0.018627353008365634
-0.6664054406131762	-0.28117946059108484	0.4887468734082544	-1.3670851108366748	0.4915162280219586	2.100566608987416	-1.3014719832512247	0.6845784687860416	0.580110688720804	0.21178092280346042	-0.6839070729520506	0.43551793211192447	-0.9299120700673837	0.16523586363578469	-0.6918391822951742	0.5973903535975622	-0.5672348407470539	-0.3520102465324439	-0.009174759242200129	-1.2854955630224587	0.17290995224467953	-1.2363255600791592	0.981440935456403	-0.8135700012030058	0.3374031702210974	0.6532267607865814	0.5971080319556689	0.7827362608847178	1.0086818892107658	0.7804438647584644	0.1530482394862407	0.7787890305918338	-0.3184393396080829	0.39937948142233265	-0.1535410775619051	-0.28947095803740386	-0.6880421702909202	-0.04302584731127763	-0.7435813307943312	-0.3855802066657227	0.3771202546816313	0.6550901054004892	-0.8344144783157322	0.10786184037422808	-0.848483850405109	1.173033064105789	-0.03190143424588295	-0.08578536890892852	-1.0226514336545247	-0.6260615238172933
0.09018350210647505	-0.7861285543360641	1.354582317526174	-0.5982928218810168	0.601208100540718	1.1499459249314425	-0.9563261778618213	-0.03197415663686159	-0.04434525635049336	0.9774372151552697	-0.9358185702561248	-0.574618352133331	-0.5725791856657687	-0.3404504588058777	-0.6769518464526829	1.5177330674677536	-0.8487989922230723	-1.0827231008260718	-0.45921807173476065	-1.3187120072327718	-0.18304373102088078	-1.5545099284467685	-0.33565402385190274	-0.22985214684875133	0.07172864889331874	0.19161656963513843	0.37853411711703405	0.09846171951874098	1.4520860685858066	1.3829225278231796	0.8549349000212156	1.1827661439518447	-0.24303536226087769	0.3315305899518141	-0.5499258394638125	0.725604109067631	-0.6050491575903809	-0.7228871437794508	0.10720080564240791	-0.2865554318505794	-0.42843431314636427	0.8325298706586083	-0.11884992744750104	0.04770154812329595	-0.04364173797376473	0.3146076094789534	-0.8417755951045061	0.47937750010136587	0.21375707110734787	-0.5137210958124082
0.05914605127691939	-0.2619291852752064	2.217350376592653	0.3808592722977444	0.12952185021179724	-0.39691858007894665	-0.5694534943227555	-0.09217455362923818	-0.011749275997427689	1.0245328147473478	0.1323148015411073	-1.0446960324874026	0.20027302866581348	-0.07866606411600337	-0.09961609944232738	1.72733014547668	-0.9469751191660168	-0.9691583342401279	-0.4518969205900162	-0.5329624493823272	0.002367612553698283	-1.4435424770101497	-1.4120428095554285	0.3932258744595473	0.4295772569244113	-0.3975687913354576	0.05244028882495921	-1.2731067484160645	1.6948599194146987	2.0119177944687823	1.5417928224923017	1.1501666194334992	-0.3038203761192983	0.22889879404468597	0.04522121499840331	1.881732294763892	-0.4021323858618088	-0.8867091971183161	1.171685272292821	0.17545407200729218	-0.3159464188431782	0.782395229352623	0.7302203353647553	0.6011437204855228	0.9608537254165287	-0.4320477083957598	-1.047142924609553	1.773184210801264	1.5946732408792428	-0.09554397581213162
-0.8542550532603281	0.5597058592142726	2.234918852808821	0.7833026284937885	-0.7170136090065404	-1.5393986165768854	-0.5492104826045614	0.34481233362081426	0.15895417503921	0.2762811661511466	1.3752349558747734	-1.0453867197005762	0.7055501392083847	0.5869236690145958	-0.028988246116307907	0.9801253349706641	-0.8962150893056339	-0.4820368344106201	-0.10262778711066038	0.17702602581581497	0.1389562340267644	-1.1169215872663758	-1.6201691678891448	0.5119102216895467	0.9204315560045957	-0.9655847937146789	-0.11140515169287551	-2.198083061571387	1.2385361656299503	1.527153793052657	1.1873979102114132	0.6816366082980563	-0.753885788854007	0.13951984733951472	1.0191980140131798	1.9851523022435573	-0.5047087246411229	-0.7907936876652683	1.5039382960145382	0.5546757860737146	0.42791674007063185	0.25378258944371623	0.9049522949826718	1.113549047624962	1.2694114005893353	-0.7174244493848017	-0.7480233100871251	2.532597296552951	2.065460161367307	-0.03276598393721057
-1.787243507390955	0.6190915552336057	1.2257157666213463	0.23239082089442104	-1.3286917659472628	-1.6546683245275184	-0.8751943980002357	0.39853945830845405	-0.21221562397949434	-0.6194138062494687	1.389326464572828	-0.8553309922694794	0.5445266879996252	0.9856043282800885	-0.8011709737263073	-0.21684940304824274	-0.9645589956122969	-0.21572281900437387	0.1427995625379991	0.05564458365151505	-0.3996423847605292	-0.7860501977714243	-1.0391976693325773	-0.12088902823888381	0.8319722977788576	-1.275649450609175	-0.17614778913834905	-1.993405676944325	0.047413581731951863	-0.14227485868693232	-0.42168738714870807	0.019786564144649726	-1.2819276246084075	-0.13371125264538372	1.1695062439785289	0.5335782508785332	-0.9042394554917916	-0.7307817220611776	0.9440563531357645	0.5108327887815399	0.7349135736452425	-0.5672750505132114	0.3413781249250054	0.7452869722042548	0.5281816054648331	-0.5719007263656551	-0.49823540085878243	1.7622582813040037	1.442501989560049	-0.39213245139525427
-1.840616640650313	-0.2565722814056984	-0.12320658160137929	-0.7677007765808886	-1.1595949632160782	-0.9000470847338735	-1.0697907446190889	-0.25659320272402425	-0.9193572020323114	-0.9218130403776291	0.13099025413637047	-0.45865407015370785	0.02135871222782017	0.736926675812219	-1.601710911621024	-1.0144507887751864	-1.1563946477752476	-0.251808613704121	0.20099516076266483	-0.7441719678494251	-1.3471251201392482	-0.4902156191853584	-0.12385489115064877	-1.021403114141945	0.1270370993675343	-1.001124114338653	-0.3057853368576163	-0.9495228124423952	-1.1048296596274145	-1.6839070808465566	-2.1662654998502346	-0.4346948559710514	-1.2818109657937637	-0.6535120791122874	0.12019265603558003	-1.4390949448380614	-1.1363477881166584	-0.6877223515619217	0.30127879355176684	0.30463677022506935	0.027677081495169675	-1.0232783159752068	-0.12974480180403342	-0.35053089984014235	-0.6330993709301901	-0.2510927096607537	-0.6161959946687894	-0.10160250902455445	0.4600927263254538	-0.5275278884389928
-1.0434334644176435	-1.193291871144905	-0.9514075396347293	-1.2456329392196475	-0.32194151049318614	0.021871977848661857	-0.7086710304288635	-0.8203103932311246	-1.039867464973045	-0.43330907425182263	-1.0631535917718116	0.22489231481446864	-0.20725074563823717	0.005751209237469851	-1.5301594524001074	-1.0033214864812587	-1.1091255783786367	-0.25851155224982264	0.4250988274717597	-1.375640446204562	-1.700654183478083	-0.156369622975353	0.6340253331350424	-1.3586779229243224	-0.495975525499198	-0.11835862894230927	-0.47190305574921987	0.08879131646560223	-1.2387024372608635	-1.7357795578412494	-2.528443061480417	-0.4382056762043426	-0.5983884187533789	-1.0625362314305928	-1.1663768313013547	-2.1909137582897804	-0.823321019958698	-0.5330435931335541	0.40116895804813496	0.48707561710042857	-1.0789072647906017	-0.6017924172534529	0.274875853817483	-1.0505292237694461	-1.1739567211249107	0.02916121647124723	-0.8546105047392105	-1.542954009565531	-0.06702763971438044	0.110698648919031
-0.24360615977142797	-1.3049204151613412	-0.9809456763813709	-0.7114169559305947	0.4150223162995063	0.43613902470553556	0.06969686149472036	-0.3500089693613784	-0.13308294182964128	0.37755523482085435	-1.0352614756420928	0.8075109356781848	0.12126865335548336	-0.7034328137900113	-0.7694414251415979	-0.5069269903189102	-0.5732777920617276	-0.034554477677702145	0.9824062364810205	-1.2379008777845615	-0.8815987557109779	0.20934621697605585	0.8284555731949779	-0.8361351009136785	-0.44486410584034536	0.8312287235672238	-0.4682223994996432	0.5194587176729962	-0.1628771752793571	-0.39355275163071785	-1.1513819224601143	-0.19299136289566793	0.22092027861887675	-0.8860076296324835	-1.4567693057058324	-1.0577787057640762	-0.12481583197202267	-0.3681385224646141	1.099819018434477	1.1277462630988988	-1.4779685954183084	0.42112271758810954	1.3231135713259903	-0.5757989605309396	-0.7043967782813223	0.22641340024271092	-0.7989309023042034	-1.526357237268656	-0.02851599525773008	1.1955458721654242
-0.1002400037554065	-0.6621714637750764	-0.5585921627530009	0.38030478943772283	0.35325112045390006	0.11904864548098112	0.673864427287277	0.9081314909558319	1.0707497795900554	0.7698052470554938	-0.06938706236570369	0.5816186342708431	0.5836577043596197	-0.951010741948443	-0.35278101451759886	-0.09153841582873269	0.17163171807504327	0.2583485240480303	1.4397289352114733	-0.5542976053795905	0.47058175065035296	0.44172210855370664	0.2763774496928087	-0.017791010196907917	0.048378530075490554	1.106515442632445	-0.19082894061007688	0.35565289741376493	1.2474303480054272	0.8733549850585103	0.6718852089221382	-0.20880094302390442	0.5722434480712872	-0.13909989753066154	-0.6443378961119675	0.781655587705246	0.44462584386779613	-0.43880409008866156	1.4100056289409335	1.5712186269374417	-0.8199048411563541	1.118151651848957	1.9215085912221574	0.49567259261194274	0.11935897341709409	0.3970599757299739	-0.412304431092554	-0.5384646456784636	0.04179100638733297	1.7585019337991106
-0.3952531588249963	-0.07790373339581724	-0.13587268009714507	1.1560306162684553	-0.42519574566625024	-0.6652579280585993	0.6932121268599009	1.6002561415600365	1.39018229287275	0.30024125342795943	0.5728203521370832	-0.612464515816876	0.5707635192302023	-0.6503634398884403	-0.8200348029204984	0.07630623077449897	0.5624550007549498	0.38553434646561147	1.1929743068725895	0.01658562815876928	1.0851647669715998	0.3542963315401376	-0.7566083436884551	0.35256202075727694	0.19663996503247486	0.4587390430987477	0.16807033588682732	-0.03239564346118002	1.8361623328718002	0.8233840944843008	1.2323550007376538	-0.7597505728274582	0.5424403301523474	0.5415935927715354	0.18650833729847932	1.5108615757830894	0.5922955969534257	-0.7472420236306535	0.5840988121638019	1.0889493694678494	0.14463517192852565	0.8013235632957214	1.2446765579424912	0.8184174715236511	0.33482477922505566	0.5322247411897566	-0.008724527222917364	0.041090936333983065	-0.3118321096508352	1.2241744143351287
-0.4371948822370891	-0.04641526015714415	0.10598980811082846	1.217040222206094	-1.1657039937324003	-1.4137603619286092	0.30961590360073526	0.7875055828965914	0.46248018414601255	-0.8004351200995546	0.16957626842712462	-1.9133863117028096	-0.0016972841072366064	-0.0930779028495005	-1.4855933352438582	0.2615981112679849	0.3810163079731367	0.35098059861486486	0.23400269036184213	0.16956777390044506	0.4127111253346927	-0.04554755437443417	-1.5828573837824775	0.22675326823467842	-0.4105914770437803	-0.637705809774803	0.2495708797415537	-0.36215485963888333	1.1961820221338577	-0.2786031375180097	0.11913396174974576	-1.5055858405017812	0.7460587747133935	0.5306187282563198	0.08165385253997327	0.5631671373532524	0.5104860294409669	-0.9609753015716772	-1.072215863781064	-0.3071526425081677	0.43702893021275624	-0.26692923013228986	-0.41320647723754517	-0.17818696837137765	-0.2513594163383759	0.49676877814536	0.24167281974189267	-0.5205883193187648	-0.9375544696283328	0.046267030246073766
0.009572008416597702	-0.16295013405628186	0.17173383174334064	0.9031869276526754	-1.2457374020746044	-1.6921987918596015	-0.0005929402254575268	-0.9038645264843509	-0.9164951161018107	-1.7045416060622725	-0.7234427943235637	-2.158587623429463	-0.5889925493690105	0.2665493628329667	-1.2695413501971202	0.6358263023137242	-0.022641834669419048	0.29934848932411773	-0.7339437835995415	0.16853565265571188	-0.8003149807588262	-0.4974890642409988	-1.5976236480499806	0.22668054717667052	-1.3079790582752746	-1.4821836741273389	-0.13773372951982066	-0.590574792815471	-0.08713721239547907	-1.1148125061605523	-1.413369481243966	-1.765373819415603	1.4058953611732956	-0.04968411178552963	-0.6749284038068353	-0.9011387989341525	0.5340323118720893	-0.8062306829038284	-2.4953758113761513	-1.8152752311304534	-0.1532592938156054	-1.1320141037049265	-1.9416322257803529	-1.615549820451969	-0.8487617536790304	0.16101601961194503	0.5357941868899619	-1.6053191683341792	-1.2708709005743064	-0.7943636498216783
0.4310345834148945	0.2851872600151785	0.050086183967280304	0.7338267042756693	-0.7625492779268835	-1.3477846120560195	-0.08225671699120678	-1.923437427856162	-1.6613205106439806	-1.5674421145889306	-1.0555362882832888	-1.0971712923077728	-0.6221714892207311	0.1390356108456342	-0.05703800497790339	0.9577787736236815	-0.1640108847660949	0.23062135522914062	-1.0065479985359365	0.3282796956351983	-1.3514165551237454	-0.6769206902241408	-0.8575367542092905	0.7592013441848289	-1.6494178589337904	-1.7674211558921546	-0.794487298309543	-0.7503503649569223	-1.0888268453567456	-0.8489331726846563	-1.8001079018418364	-1.2048117593818768	1.8918621407039373	-0.3824223224982604	-0.9561762679291892	-1.3942490084742933	0.6635597368314922	-0.4277394506521594	-2.832681170471057	-2.567584397448374	-1.0164796464614043	-1.0946036682210798	-2.4288334574454913	-2.130040052194922	-0.5716187663905619	-0.3919434051864385	1.063858195644378	-2.0608030782662246	-0.9462188934533348	-0.8176068622672618
0.23563559169630857	1.3060868953571374	-0.23379403587404968	0.7892775007634518	-0.287464664296648	-0.5647925769891338	-0.248709914052557	-1.4865246529230263	-1.368542995413441	-0.28467029534783955	-0.48632720639545385	0.3292080941634183	-0.1151617672952434	-0.36751785952222776	1.1142760038576602	0.9055771346134123	0.07302882066102327	0.009009825110279665	-0.5616299993401456	0.5347254203151431	-0.8349027330557998	-0.4850897551601664	-0.06023888081972017	1.4271706314219188	-1.1094239995866562	-1.6308907252598988	-1.2191206488953672	-0.7891340045253336	-1.304318137612744	0.07587091063574501	-0.7488899310220543	-0.1867715970976624	1.4213176040747308	0.1538136725820112	-0.15355613985232985	-0.694722295948411	0.5786071352570783	-0.20610392673262432	-2.0304662869217815	-2.2966839908709797	-1.449943050675866	-0.3235910788331865	-1.7882599944214215	-1.3081254459770089	0.5501585081840052	-0.8250928252239813	1.5854951422104493	-1.4639052474314596	-0.1392357741537176	-0.3972023865299525
-0.4681491052531424	2.0267707644706543	-0.4527939643683917	0.7425394054445477	-0.17468385765747274	0.25856835746799	-0.780501176121103	-0.3320555818908364	-0.40535644770142304	1.2244399781456294	0.3982322254165288	0.9928868784805576	0.39526688129762155	-0.8077314460703596	1.2504565219277506	0.588649496328991	0.4636899188125671	-0.3389147295147849	0.05420029128671357	0.4444151361182159	0.09590531027932117	-0.17029116015269197	0.14942105371357162	1.5083538379030625	-0.19237757412972456	-1.2283313188251925	-0.9496716509402707	-0.6203575663409073	-0.8301831363605553	0.6458920460119523	0.6165650844506881	0.5932517824498426	0.10337283914059545	1.2041280659381448	1.1206840063506895	0.16245019605852173	0.12565409651840734	-0.25385365860667813	-0.6187591669573846	-1.333048534206704	-1.2091438495072981	0.45201885027424366	-0.5439879131885366	0.029687125244607745	1.5363538666784986	-0.7926796100173783	1.6073637244768868	-0.39452001416634197	0.6432235096932288	-0.11295290451450765
-0.9474871529695437	1.6097227692564775	-0.28184280541766393	0.35820772598251926	-0.273668319296507	0.7696235087606935	-1.4346919871468102	0.25542418816326873	0.6483226487716622	1.6478655373291164	0.8852882357579173	0.6902567388210383	0.4534200194034359	-0.7564189387620217	0.47509485129382645	0.4834920676916616	0.823491382969036	-0.5297714601793367	0.38561084659490474	0.04966521141266239	0.6141563919297506	-0.12358308513235795	-0.177405927023606	0.8694538966013541	0.3209822682555623	-0.5026994314491553	0.07943502795630207	-0.268800249052233	-0.058772160104493466	0.44007803591544464	1.0658975826844184	0.7422291374617689	-1.0394562982201045	1.680908695825577	1.7356741667210582	0.3007574384177568	-0.357167644002768	-0.25953619801275707	0.8050424573921265	-0.17080039333186187	-0.4314119092113867	0.7140477204479753	0.7085329042609948	0.8509797418561938	1.4184713387199692	-0.28428374745355234	0.98534126154716	0.3868844932134533	1.0038256526018827	0.00284684372086299
-0.6650401234891083	0.22609212360948933	0.3343887045172488	-0.2507900034285331	-0.2910071631544391	0.9013092139164209	-1.619552303980389	-0.10563202789859726	1.3691848513209557	0.449226942650593	0.810500717129801	0.11713001910832252	0.12207707260783023	-0.18185139987782792	-0.29368619280007	0.7986060720940694	1.1268565185935966	-0.36191164051076036	0.4319563337771851	-0.1930765677101795	0.5955598405627506	-0.4863152588128516	-0.40611399066938986	0.11245141527795346	0.12197366254251561	0.5493421332246609	1.420173961457386	0.12252664159272912	0.6087503087982205	-0.1473702552430849	0.4884185229032082	0.37561455253356885	-1.20027704319742	0.8634764923517139	1.2383106777973247	-0.011019575891871395	-0.341018083266338	0.10663830617729964	1.8008438798067519	0.8144482687682593	0.6333539820095317	0.524647530568419	1.5491222823499553	0.9165844120863939	0.17753334439767948	0.3002536957401346	0.15084337154856528	0.7008406023595125	0.8744020439646123	0.377263429243123
0.1576969594617851	-1.028430157782607	1.0033504517838907	-0.8579721468393365	-0.2187609896702416	0.8943553291976871	-1.043713198925453	-0.6651429079547486	1.4680244003508869	-1.494879915809332	0.4133970877714789	-0.07975201077973217	-0.18894848192311037	0.5209950916462374	-0.5237670073460593	1.093483910818812	1.2478747108085202	-0.04697578286083986	0.39825818372631816	0.12117353944706094	0.5029625423404179	-0.9372850596347378	-0.03478073236166258	-0.2149167580182414	-0.4491126658203539	1.5740997665718088	2.3540704617676282	0.4547946632010454	0.8456817791059005	-0.6454931066013432	-0.22804627664506977	-0.2055346511281946	-0.6952400502579302	-0.7757553815123479	0.1986738348142206	0.05511295186458872	0.2727893933948455	0.7574255686719975	2.057397522016115	1.3619534722847313	1.6268119225522821	0.24110007572940273	1.71764296854248	0.699230951585935	-1.2628048993377248	0.4986638322961874	-0.3716424705850619	0.7992115931419848	0.41543842286233934	1.1502486378670322
0.8751861258590721	-1.2018781378399255	1.1911845489532988	-1.38645896984332	-0.25597050067059557	1.0476517132367527	-0.04776615645259056	-0.623583985635638	0.8563666165667351	-2.5393550991741964	-0.1213383963146126	0.08326597153626246	-0.2175183840037755	0.8924554615778405	-0.5506307193044155	0.730943434649806	0.8723829291829684	-0.007751159918745269	0.340534293654542	0.8355879327583001	0.6089171063554957	-0.9306933307623872	0.797007353424857	-0.2558611479941959	-0.8498563635336884	2.057803575852456	2.3742461044489906	0.7901636521750222	0.4933086046508906	-1.0480523179068295	-0.3156603450965079	-0.8288415056549544	-0.4879860602781668	-1.9194407739176211	-0.5125401553445985	0.6302177652933216	0.9436121937077522	1.2836464143517565	1.4876146247733533	1.346061147372817	2.0435476595108484	0.08525374894187815	1.202635689186673	0.5924448620924494	-1.8886468158233392	0.24860034359180097	-0.5373360126435428	0.7521813465765573	-0.17560347018341105	1.8003864785749406
1.175284379808242	-0.39559804671343146	0.7202049234122193	-1.7839132182240347	-0.40676917443003086	1.3941419656998435	0.7660037809087971	-0.08314657877346526	-0.06000565346654065	-1.7294437669992038	-0.6868470615495172	0.27111859479679207	-0.07677280099155781	0.810110279674817	-0.8472387655861457	-0.3201398456073596	-0.08307600373318764	-0.32409780428537005	0.2109468993613607	1.3677035988034887	0.6382196467617786	-0.2335072417457943	1.5084957146308986	-0.4677962283970943	-0.8387671993592181	1.8483431564198485	1.5615474819600303	1.233458136441266	-0.2548908341324503	-1.4847588785053083	0.11996472039031186	-1.369099112534752	-0.9110651873352219	-1.6299305461926923	-0.5565249967228731	0.9172836544056735	0.986837381612258	1.4263636500731123	0.4391820019317579	0.927059888904242	1.5680785128627095	0.07077365001238947	0.39893648649774405	0.5142571942586938	-1.4145484934488308	-0.04216103761130076	-0.6917133033486297	0.3434586540274548	-0.7436998625874797	1.672371484647629
1.310885445931262	0.41214376325548663	-0.0835887119882033	-1.7773443055507412	-0.37832716694792284	1.6128548188532146	1.1182134293880641	0.22306327751600927	-0.44999959955020835	0.29691256764226215	-0.9842840308624892	0.4276150783763595	-0.030889306616162272	0.5229462768674598	-1.211359743877318	-1.3305525378838041	-1.0604155272914173	-0.5637673208696968	0.10627864269948958	1.312560720298574	0.24379025880722005	0.7576015808099297	1.6614416022691447	-0.7930777142770713	-0.5644587777462029	1.3267435872960782	0.5248416041565928	1.6815126652146362	-0.8662699589141788	-1.6770047094939047	0.4362020530617688	-1.549133710879237	-1.2265590490202882	-0.24043789426255907	-0.21830237883229692	0.27163254073703497	0.2706409577841617	1.294554657596541	-0.4040612921992618	0.5205782422149868	0.5393923877585936	0.18539510358780814	-0.07964350190757119	0.26146640733477394	-0.3795617382700376	0.05365538738596082	-0.9621069871666889	-0.4103195398644278	-1.1579736758606158	0.758518207164817
1.584449173184524	0.377142833921444	-0.7183305089895567	-1.0453324069676837	0.05294131286430142	1.3068017200227082	1.1562193046333316	-0.07731171141162749	0.16598447153915347	1.8750563679772336	-0.6582146201531308	0.7213801568254183	-0.17386720543761305	0.32099323097661325	-1.0407515525826003	-1.5527648347676233	-1.1928615808654282	-0.2983016851642386	0.21274401110934796	0.7937067663320541	-0.39453634697371753	1.3119060138525585	1.275204283057712	-0.6070547974352424	-0.2990237936938224	0.9782362198790179	-0.08356187085431784	1.7718504812548517	-0.8752952287622423	-1.1312928765301538	0.27812984508904004	-1.1018601109509134	-0.6297532636625027	0.9788071545029369	0.09404117975040052	-0.8547408684980506	-0.6257606116523118	1.0883815360316278	-0.5633302040686321	0.41431277085466944	-0.18931220949273037	0.4230290015656075	0.028002234483529145	-0.06238284171873396	0.39692039712215205	0.4870249726674094	-0.9944463377198176	-0.9685116818114682	-1.3090758830041405	-0.25201049134834974
1.833616376658983	-0.43300371224148343	-0.9052572362685064	0.26231157334545113	0.7213733569833145	0.4286259396359859	1.0683343948061732	-0.5584061707066836	1.1952395133105016	1.821188350824475	0.14401627515291932	1.0298769382604487	-0.39075734142642	0.2574040532142303	-0.2984352227126575	-0.9984934987243809	-0.21715033624940355	0.32311282766733224	0.4673954588589067	0.23385043599658073	-0.6863301481697704	1.061163247133711	0.6724776906886166	0.3811473776762862	-0.1715675323975995	0.8946348595982861	-0.06255928340971205	1.2123136846997455	-0.3390479234929876	0.08709384849416822	-0.11540382734327044	-0.19460771139309022	0.569901771064481	1.0555663691013317	0.23970628706337718	-1.370539613206321	-0.9565927399904347	0.7822881522379163	-0.22076835133854317	0.4372808936496502	-0.1033496198501046	0.6232873370814909	0.3015069101473498	-0.17103662010302711	0.43224433206330465	0.7805780209066993	-0.44165823548648786	-0.7760864739674486	-1.1596357013713396	-0.7262188635393731
1.6356633697567826	-1.2139044191935988	-0.6724531513538832	1.371287556451889	1.2585941014068924	-0.5544790677250331	0.8277441178492717	-0.5405883684827449	1.4012997644010843	0.4284624971553103	0.649525659846236	0.8961229914015546	-0.5559122753707427	0.24224236172989197	0.24370676049785361	-0.338484483952172	1.0954786132281136	0.7229266215084348	0.49124404049845777	-0.06416642608369756	-0.3387523980051067	0.3998045825805976	0.1825336197253142	1.4874228139084702	-0.11580194895866677	0.81307236369611	0.2819442193705948	0.22191738199225666	0.21137290716444482	1.1064602288895398	-0.3237907869218485	0.5143521893352526	1.150814407215039	0.24006170664178098	0.3061086730935963	-0.8421511446440485	-0.49465062049944886	0.24760225895364282	-0.005252919514760407	0.187491147766802	0.34456192728256296	0.48161258731510487	0.08413485963631713	-0.013616927691224237	-0.16196591139814145	0.6040652165082251	0.4365094724959477	0.0016245157789136553	-0.7968809596172781	-0.7240020762962551
0.9656718383131542	-1.2586374386942372	-0.2008018457782968	1.4916610156779702	1.5311015543845876	-0.9774539286687528	0.414408203027622	0.1582955096420377	0.2925187689554889	-0.9480474140693157	0.24287857846200123	0.18549511918152187	-0.6504738166143298	0.31509432414403615	-0.05731125655667089	-0.09985429167478363	1.63656489587669	0.6233437526401769	0.025797415097125555	-0.040186429951954136	0.23779389558179997	0.1129722043056394	0.0008873810283264999	1.669123040631596	0.014794566008623035	0.5669751346595633	0.5333616266189307	-0.4549233441275255	0.33197050585855276	1.0597898698646546	-0.2263254032591866	0.4629867873463615	0.4009485808845676	-0.2867276422225182	0.4009867933003086	0.016627278029024712	0.3044756390602144	-0.3755188580772415	-0.28412987236532433	-0.3730249249477651	0.2195989013518578	-0.11796625296391676	-0.702505692454496	0.15924871840701568	-0.8316838454063576	0.1961545494629769	0.9145923933284966	0.5225997663736476	-0.4295262591053403	-0.7803752567776185
0.38925398525571114	-0.5792221057675349	0.25656972525463717	0.603923026590065	1.708535054587551	-0.5517125445119014	0.1020170430160231	1.1115348239539475	-1.135923279044376	-1.204356045194267	-0.6931009228459709	-0.47924710684389804	-0.6768159819139377	0.6348097290183561	-0.7937242470131507	-0.17821871309449588	1.0784213292665203	0.38996689474822444	-0.6649733182024467	0.2498582489210852	0.34647005181618895	0.5521314122150699	0.1556522193714335	0.7532184330747278	0.29630836024332263	0.29888695750778077	0.5633773034565875	-0.168266083076716	0.091203998873661	0.08813248453347367	-0.014808026269999528	-0.17900526320197288	-0.9835995923902106	0.35814355565980893	0.5612334402246927	0.26089282493952376	0.7552106863868487	-0.6556397358711208	-0.774041789999375	-0.7441192852358615	-0.7287170439783809	-0.8445112780100426	-1.3646042781550418	0.14190887553279774	-0.979692005184777	0.07339147884253054	0.5828170542744112	0.16203083193962128	-0.2984820298444019	-1.1727515221491738
0.43144745200643897	0.21499852766871144	0.35303617101953694	-0.5051989341854978	1.8676969267317953	0.3276700607357239	0.24817673568424695	1.750823217309983	-1.419125849661253	-0.39367407393846326	-1.0889318141022646	-0.3004837061564629	-0.5725318230186349	1.106819591672199	-0.892753155876471	-0.20333721217933448	0.1268792847390487	0.47745664712176034	-1.0326634102576826	0.653765476533967	-0.23221256078686253	1.217683086915852	0.46414330546833704	-0.28273996676150337	0.6439334258049761	0.17398605374501172	0.5218793837945452	0.8966636359863928	-0.14747755093303766	-0.7096841464591933	0.09537666873337178	-0.633760807980318	-1.6622464557323713	1.7888899719566536	0.7405088146158617	-0.15719296802429375	0.5299051404674987	-0.3350864090454087	-0.9253468231492123	-0.47773928029664897	-1.6266679650323808	-1.1775072656446768	-1.1919687310735358	-0.016481149842603744	-0.4003217518098046	0.3319232483595779	-0.19849320679712987	-0.7750528876073361	-0.5081976696857572	-1.6026087537658584
0.8670300877630561	0.5446402900477417	-0.19944676537950243	-1.0374756603748756	1.7374988747530098	0.8894857774156145	0.7553994862527007	1.773210321579806	-0.3839012947601196	0.5337110707673234	-0.4880624107558887	0.6705725849823926	-0.3061613036785468	1.1625991724229339	0.0804486427410142	-0.150553164651987	-0.3543407603660376	0.6883253098021085	-0.8866686753143804	0.8217594523761799	-0.9856360595948306	1.2422212712967131	0.5977039092037904	-0.42000487981708734	0.8570622264359373	0.07057619340210233	0.5102085487476998	1.6997151019685668	-0.2634084939142712	-0.4239655888527444	0.009465936870597652	-0.351064545813301	-1.1519343830024074	2.6080215056914615	0.7811052490099409	-0.4592861636978968	-0.13209592767418504	0.299524944638609	-0.5870234884804245	0.1665669998067875	-1.4094713827361252	-0.9765207882532414	-0.30401330803457016	-0.21723597433668534	0.519607784410951	0.43053947855302827	-0.744685223471076	-1.376954025373123	-0.8729299834628463	-1.6212942591973225
0.8936319344293753	0.35162183966902333	-1.253205951742021	-0.8865312134306357	1.0497230556829056	0.689347097248058	0.9786298585980124	1.1936276768225835	0.500462187540104	0.7374006720773921	0.2706731552263657	1.4105441911797538	-0.018995965768391774	0.18683307229308652	1.3541241677234024	-0.3087542575351245	-0.24314037876727224	0.320492541877533	-0.5939757966770359	0.3540887508268501	-1.1607993137119763	0.3168886780136767	0.3766899173507234	0.22870973640821532	0.8138505458152122	-0.24463894514590895	0.39650652072489756	1.2819826809919745	-0.48475576969707085	0.6957329335836785	-0.3002471254641136	0.3962185969761673	-0.23189309417921783	1.700810756621587	0.48745376278224417	-0.13181083582042577	-0.6819519542752066	0.6833521862744405	-0.13049290554648907	0.4280662795217168	-0.08473613028233723	-0.6577841355162894	0.4577157945209561	-0.5198771181994546	1.0683222387779774	-0.1656948950372454	-0.8104538785349475	-1.0875814420764143	-0.9561150034708279	-1.1784403252974343
0.10423538995757849	0.048651209729992165	-2.071109213331477	-0.481055009882324	0.0935619637340273	0.04889838364937157	0.40122397738264043	0.27570240469172785	-0.19428611047791475	0.2204045399828836	0.031311163637221175	1.0266383652294615	0.05431221991806757	-1.685779968425927	1.8841227031345729	-0.6743381219065052	-0.02789322276708095	-0.8380876099497672	-0.536672138848595	-0.7179598886890473	-0.44395724300519074	-0.9118703113330083	0.0396035011883439	0.6234212314920551	0.6544524208166896	-0.6800835315624995	0.012482130858875827	-0.17582775915733678	-0.9080898177912224	1.5261832330058578	-0.7669676679468954	0.8758759176796274	0.17753377190869862	-0.6314029783053622	-0.12205397721881601	0.4277890904851841	-0.6897347250170998	0.6037219622508578	0.07230736259951412	-0.016082124907707104	1.2036939261472406	-0.6746989692006358	0.487197797410263	-0.9319862373069053	0.8394346714291873	-1.1963228849026615	-0.7047836277733058	-0.17989575103272354	-0.38784634255208555	-0.5975359159004145
-0.8886856041337108	0.0507906244168765	-1.8334732434485594	-0.12072800848606866	-0.34808190897409647	-0.24824452147701553	-0.6432734723468776	-0.5050201926337918	-2.04382346510312	-0.3127319742320189	-1.1103593793089657	-0.17791040885311962	-0.1301782653069213	-3.330638929921396	1.6195059024580434	-0.722501864570442	0.01663481826928887	-1.9410730270970649	-0.5607070459910226	-1.6701980611194656	0.8128277893072152	-1.4239331897093237	0.056809415748299806	0.08540365575332252	0.6970485792468141	-0.794566116201089	-0.5501050309892369	-1.3490025961839909	-1.1392967594142442	1.2449633468466492	-1.0966355336620144	0.7804995629080969	0.16041873543779758	-2.7934265584988296	-0.6706917708969188	0.5074664059136164	-0.11742295641372856	0.40271962706959835	0.09586965878527312	-0.5578750485774109	1.4183718681381268	-0.8949857046892417	0.05383170763449365	-1.0972339328621687	0.1679816810422193	-1.7094170141610425	-0.6875363444481435	0.7049057117084021	0.7487378378595793	-0.10790291817480667
-1.0320360643285873	0.3472214858525912	-0.5049579540064616	0.24530497723011369	0.19889486962275033	0.23665020132126563	-1.1728931808288037	-0.6746925569764375	-3.0851218558775577	-0.21518930225913874	-1.6890211951538108	-1.0071003953883102	-0.2841591233334829	-3.4763394646985764	1.4692433288663458	-0.046095699244953145	0.13649926297202586	-1.8624951427261485	-0.22081587991159907	-1.5881641463758425	1.9032931561802888	-0.8042581164158994	0.5475844089733811	-0.9632422317731101	1.0696178242262737	-0.3333687307954875	-0.970103437998027	-1.0197169343129013	-0.6833108010494467	0.08643374976052394	-0.8747989042863721	0.5469919038978351	0.4967156893631478	-3.218481460562874	-0.7351874767797095	0.0498763338388842	0.6856258924977272	0.4717463764674327	0.25351257167541635	-0.36137492313986447	0.6885575333290281	-0.6972486552086834	-0.1467724719984194	-0.5355353670870472	-0.16217045229263916	-1.1040066119839524	-0.542485618282896	1.2439318218362514	1.8620184888711528	0.3646636805542044
-0.0558758151068144	0.4979675957006376	0.8751137893858341	0.5771922433099411	1.2453605269124672	1.0941768325437726	-0.6158111025577827	-0.21530391518117462	-2.032206571189467	0.46812075967446776	-0.5857604588577325	-0.7282652914637809	-0.03051735639398449	-1.9609271318928911	2.015452486957764	0.9085862629103614	0.4968522085036701	-0.5626037229703719	0.46456085490434107	-0.3020592671395922	2.247369544819802	0.38264709486088305	0.9861577978867954	-1.6585182196315122	1.445831876713949	0.3468290321000178	-1.0510206460785845	0.614060924672937	0.310587991265845	-1.0259200987611916	-0.024012529419005696	0.7332031783682074	1.3665431594915531	-1.7051422926427449	-0.39853213589739206	-0.3138645418490839	1.2083390787943828	0.6790298495952003	0.5566502195081469	0.511353786551672	-0.04796103528568045	0.22861157561700962	0.07749712560434102	0.6398917589449635	0.23669568379490905	0.055649515592695604	0.056045881508007926	1.4993397477963566	2.2884416762900637	0.8784107235617881
1.076142838874355	0.06944146729369008	1.0166265359904985	0.45255064542499723	1.7000113396500351	1.4332768059895664	0.46320713292050675	0.23055979404788657	0.19034036696166878	1.0407772722800326	1.426527114468742	0.14149390331006662	0.6898189229362757	-0.0739726347890275	2.672470298132551	1.11197198818839	0.6474113412158429	0.6423600731879274	0.8291353768123938	1.275107045931029	1.7067116232855573	1.175964048948946	0.703676507619405	-1.763705143464335	1.2979602975867806	0.5908560727185977	-0.9470229855724923	2.0057606738097546	0.9665965379230095	-1.3929394510849473	0.9007667219177146	1.2631194789875138	1.8739759199820805	0.4458182839899344	-0.32197270957509744	-0.1530748234789635	1.0948349627054756	0.49234720150003575	0.6132910392432672	1.003769814534786	-0.27159564333131203	1.3206099476284476	0.20890830718623088	1.472855771671816	0.8519049227904489	0.5158529650734432	0.9068599335266112	1.4752906646821253	1.8621436466049341	1.1576992688004917
1.1055226642558378	-0.8675177838802846	-0.3442444648331765	-0.4267511892766026	0.9645846063676125	0.7892607385293808	0.9012538257015065	-0.10078469842152188	1.4544900966552263	0.8148368778426092	2.334901078625767	0.534593014155224	1.5108341654098965	0.5499588561946306	2.43436666750813	0.1238152277367037	0.006010772113974073	0.43011555215554065	0.34040119180833406	1.9226267896676428	0.6413211174618748	1.1136605742900034	-0.27896592720512686	-1.7167999871694328	0.5166452864888099	0.1816515113054898	-0.9490433429663784	1.7588335913788	0.5655964418483672	-0.9945180003514799	1.13589459205851	1.51282569807514	1.1516279978758004	1.5923772701763272	-1.0332436871864903	0.21385010449640077	0.38420575741732355	-0.32003998711072706	0.1390715412626187	0.2709743074285718	-0.387613638523841	1.587750756495234	-0.21887014738363694	0.9856003893880071	0.7836194233853783	-0.30285798985786516	1.3292472537207871	0.9606835965646306	1.042944813279801	0.8389887309298926
-0.17699575446698107	-1.6610811430309735	-2.0410820869560777	-1.5089887063760448	-0.4342056248713203	-0.3765312401262651	0.21304145512745337	-1.1840557279701467	0.8102316301733667	-0.1961237963021861	1.1534933601760775	0.10684309692066442	1.9753254858814562	-0.5119238497146665	1.2604108885331884	-1.214654391274758	-1.1672316889523138	-1.0118332602189912	-0.6104699835657224	1.252532256760287	-0.2917261239638666	0.52788447206834	-1.1197471809046982	-1.721885257893824	-0.30696541112554443	-0.4190978786063954	-1.0896813579591997	0.029705175537319124	-0.5648994008246272	-0.2207580039143702	0.5648141234911099	1.1244942703182024	-0.32142710585735934	1.1142421603352037	-2.1578491491963288	0.2602150387911881	-0.4963032172655755	-1.2931898584339792	-0.5878188109238031	-1.2070360582245137	-0.9391744545299918	0.659128654673294	-0.912733564571414	-0.6737641592695146	-0.16781121055157328	-1.5936930791175146	0.9360468533851412	-0.047902770054069274	0.4521818727035744	0.03072891488135384
-1.6819026477786534	-1.5811313801757814	-2.4952564307164473	-1.6075362141042135	-1.3982181979961004	-1.1453024213912115	-0.8538473092129135	-1.9960317975440969	-0.5642029445358209	-1.201535259516111	-0.8623536809039971	-0.46502818479341285	1.936701829897137	-2.0485503210064566	0.24575842286798474	-1.5578811187256651	-1.7341635995680655	-2.108878637521521	-1.0329812647340109	-0.018340479586514462	-0.5587796281837456	0.03883841795546281	-1.031233595935885	-1.3024127311759843	-0.4026219767754238	-0.6545754828251448	-1.0835919958050468	-1.66387574597794	-1.2804032547573923	0.5709875149981152	-0.008126987007122029	0.48872774476436365	-0.9956141669822516	-0.23802046632756763	-2.613281852801592	0.08331289025892674	-1.0242802042341772	-1.707701463256889	-0.9504891374806055	-2.0165516217489285	-1.663919602762211	-0.7288094328938415	-1.1085675340056291	-2.140008336074451	-1.0820462255112957	-1.9984146401058767	0.13738664610883522	-0.9849490521940809	0.30801249731863256	-0.6043300110089841
-2.1501235179902882	-0.50226232794697	-1.2008274276773578	-0.14384986085500207	-1.3770781125410814	-1.0872240831858673	-1.1513437694104007	-1.4843243466209446	-0.8880324744748038	-1.3124212020610122	-1.5842573044223087	-0.4178463741431116	1.5878736512955443	-2.3985040092993004	0.25655639376979167	-0.5348645450919842	-0.9284573481185033	-1.6140368016226585	-0.5002542880871564	-0.9250881675387806	-0.16315031586027504	-0.10483255841384408	-0.20255292218030047	-0.05553918858647283	0.3143879260990907	-0.5436789802232883	-0.7031537660562572	-2.013965209258137	-0.8181438243608453	1.1789429657837989	0.3191447820312433	0.2534502455447968	0.005555308702586467	-1.193527836072215	-1.7310268099845587	0.29784625328464004	-0.9640310157165916	-1.3617089937787787	-0.6426636109628008	-1.3355914641855884	-1.701007869511564	-1.3927333063273581	-0.4913484395219814	-2.0913091465546487	-0.8047257170132374	-1.097289195018822	-0.3353598301156078	-1.0799332229076115	0.35579201244119407	-0.49922404347565225
-1.3995570268448438	0.899686641271856	0.8420951602794157	1.9747916754820196	-0.8188999539696457	-0.6481344975809465	-0.39659263627177166	0.21538366788529398	0.14919483649136797	-0.37989237722387637	-0.3950340320375328	0.18589764878999068	1.1435298506793716	-1.0380475038960233	0.7511185068777145	0.8038439516383425	0.5572920196744425	0.030219983032615996	0.3093768559320488	-1.2017091034255207	0.3305171667450176	-0.131860622033701	0.37739196133059805	1.4462835124916276	1.0334111368854215	-0.5727241143980468	-0.11853749213992612	-1.157398661011081	0.3896030000703574	1.4691588712977217	1.442681877346847	0.48256187317341886	1.7363455997621609	-1.0834153929614043	-0.048654193722656586	1.0715752528095888	-0.5194751920284957	-0.7490476339192035	0.05235165276923428	0.1860369930523385	-0.6956052757505203	-0.8181283577286429	0.4348883710059695	-0.5447909811278827	0.7228429296931475	0.15693527417062006	-0.30268735404747343	-0.14224031779836968	0.30033562491532223	0.15913007800261808
-0.3507354987060242	1.7111784379637593	2.176641897205466	3.0914988479950662	-0.5389189569347548	-0.5646491813589383	0.5870035593514111	1.7318252915768395	1.230818924594899	0.8458582812540261	1.2273719036737853	0.653128491118937	0.6130290567654767	1.0298802226170747	0.390375060019122	1.1631077713015334	1.1651850702995679	1.2521639874421484	0.4631518807926292	-1.2493228715544893	0.29587762010074503	-0.308002597966474	0.05674821996561237	2.0417935235949245	0.854666484169452	-0.9616886497549767	0.24486908562745535	-0.2966873766050622	1.2362272214384231	1.4088656670090536	2.208889112461358	0.5736473556252006	2.3770881623420106	-0.2024831990687079	1.2398682454092527	1.6572098474353267	-0.11816794734638873	-0.4561760609477929	0.6503980257532036	1.216329291741076	0.6599752247176114	0.4445199552075161	0.9749143643542278	1.2453026756829486	2.220246682141851	0.5707492337817558	-0.24972003778505894	1.1785203065843715	0.16710600908332693	0.6090264281523902
0.06713657534843351	1.6061807484376056	2.2725180040334085	2.53132334120714	-0.8227776543891819	-1.0132385949396499	0.878619904762465	1.7793183582889491	1.1754845261011815	1.4508630720721982	1.5612091367576493	0.5555195829439015	-0.06308264405880629	2.3808526981702287	-1.1960851793061467	0.44523366844731804	0.2621735352805864	1.1479590309609693	-0.011068468545535316	-1.326314953598897	-0.34649550188560513	-0.5659328026735657	-0.7416509558947477	1.38833593918579	-0.22088784822417754	-1.300856196671149	0.17050882490517322	-0.28717052851492875	1.1648984464042578	1.1849270379601131	1.6458089747365583	0.09231962746649248	1.2872018510213525	0.7251808483943047	1.5880774474819566	1.2084246401936394	-0.03098108697048805	-0.5372649335548114	0.9677594150320562	1.208787935862245	1.3752666689842319	1.4345948535890263	1.0212792031458413	2.1092391801410906	2.3287145123298907	0.07081708707898496	-0.5039411138948302	2.0086334439465188	0.16352889292101608	0.3894908431389109
-0.1924547879013278	1.0874668854139096	1.7901215442775549	1.3477468098774537	-1.2667607157206944	-1.4920327956066628	0.4714049017470777	0.45398585323089585	0.319417186913997	1.2411850059987168	0.6298539394857703	0.11518691646946487	-0.7517550886257583	2.5086470765642064	-2.685266282123961	-0.253444452196774	-0.9940203947972069	0.39714021689750945	-0.1384180467223833	-1.120023229903397	-1.0399314682655258	-0.6419644370422143	-1.099537942184816	0.5672544461546309	-1.2642093372836773	-1.0784309540821257	-0.13749562379486147	-0.8601762508598401	0.6492038186689416	1.0942250711078305	0.12208352434125007	-0.5285727969093921	-0.24110912889824032	1.2424475909706123	1.5717187561681976	-0.0716155680888264	-0.1864870700062979	-0.5969532492301675	1.1120573895309762	0.7906597739643733	1.2419603349772768	1.683207761832326	0.9935514790102731	1.9527186264912226	1.046800791530405	-0.31186654435500144	-0.5962400138011517	2.020777820245963	0.28832299423062463	-0.1182064281081823
-0.529948982821335	0.8583955519607459	1.5793149244506857	1.0924512057335636	-1.3849390836607895	-1.5244698416016103	0.10638094394545407	-0.9207576121415454	-0.11074396600842304	0.8080257963350526	-0.038483734911535276	-0.2877901513593639	-1.1555070886894339	2.03480788702111	-2.4245538750435607	-0.055317717771568256	-0.9018926122498797	0.28433350053061607	0.6950425241297616	-0.2908575237960524	-1.1512039401703187	-0.4761502821408019	-0.772859192593463	0.8791095427579174	-1.4365041163759915	-0.4186864731722335	-0.345159155598625	-1.2352862466385046	0.44173341914307823	1.1914319022116995	-0.9712912436082699	-0.38976027367075183	-0.4739884346793631	1.3231159769145455	1.9305133355644466	-0.987263101960643	-0.32572528477792445	-0.3841590662607812	1.1046384550176058	0.7324907279111024	0.8825622258868406	1.4274676582635455	1.1089554702815654	1.414098214284137	-0.3024937875681168	0.22215824591451722	0.2245113883368699	1.4957906803725476	0.26501104416810534	-0.15488886161831358
-0.5719770787852964	0.9979651505693371	1.6722360011505422	1.948728427554257	-1.1482806299757984	-1.2541130316841482	0.23057727445698845	-1.1920722950017832	0.358489969585381	0.7071188361348892	0.5641694018730335	-0.6419858952111143	-1.1411558769789318	1.7763205849281067	-0.3966564768893551	0.6334544559462495	0.7674168121012471	1.0930187889358691	1.7964720935171934	0.7712018807926518	-0.5957646181165548	-0.3132386293088166	-0.45194487126263844	2.147210075426368	-0.893178254939347	-0.016421513909717484	-0.3904990935038662	-1.15969237371569	0.6198963062600764	1.1247031623949777	-0.7466098477729876	0.7494688669701615	0.7252489331416017	1.0601223573628882	2.407914936455147	-0.6936566946652537	-0.29167082130971367	-0.08763131757765355	0.7831806299750182	0.9273803162183535	0.7909372995877946	1.100777621372739	1.0389217924004066	0.8873189869242372	-0.5829659009207275	1.2329800614939606	1.855114754486686	0.7673621679804531	-0.08037151787049816	0.48472528110215135
-0.5241840198648746	0.891909812950141	1.4229901752582437	2.432865082223922	-0.8632853028099237	-1.1526887458629635	0.42763522694302036	-0.44230886505110434	0.9544318322777123	0.7463515277603741	1.6976573363053773	-1.1015337537226568	-0.9352718781953326	1.8604196295005364	1.527500237675008	0.7144640276716793	2.3617951795670025	1.8204499865245278	1.8733460006511942	1.1015148925682896	0.1293310194457163	-0.36080385991200176	-0.7659285490629931	2.685044760987676	-0.517151650873726	-0.27908092014582014	-0.48072167766401136	-1.0305882204213845	0.6264755611370856	0.4731394402895145	0.18654231912613894	1.9631392071374274	1.6829571392513518	0.44738993368936175	1.9582588491274526	0.2769905968720902	-0.14414236166088773	0.01578274276829645	0.1670108028748697	0.6812288747008125	0.6985591167502105	0.832705662795553	0.42865133054648163	0.25728572282401485	-0.0968277466388484	1.5882256734541853	3.0531679382408723	-0.10918228179046403	-0.5164148025789534	1.165365857787281
-0.6696706431657451	0.05105039138734115	0.5092237105605527	1.0986977182243427	-0.6984656219742367	-1.237951511709951	0.016429787450158332	0.35969701767945156	0.8290447700200565	0.28588420802488057	1.885052983267568	-1.4528827632917352	-0.8835825055197872	1.8200036817128245	1.435816169304125	-0.12302962502442004	2.0978328634133554	1.481451170953299	0.5938653933799529	0.20974095977882107	0.4820836547632124	-0.4672048002622887	-1.3417021164985732	1.1766920240184955	-0.8190898002390918	-0.762190619241464	-0.7190274200685416	-1.0941363501878023	0.15294675063563634	-0.7192434506864102	0.4423216098547473	1.9762774157962526	0.7953124043034391	-0.4503395125114643	0.17444167968289445	0.6094878606112248	-0.028266488778967685	0.023111214664204956	-0.30285482168397604	-0.17538131283871694	0.09889467966959482	0.4864011924322032	-0.4712694631529584	-0.46932088891480367	-0.09458828140379877	0.8751652254759741	2.5605602132463035	-1.0674372855053817	-0.6465423844868511	1.106603527081855
-0.8243042267168501	-1.1189638645055862	-0.5141852348887102	-1.6854300733240992	-0.5329848491656348	-0.9055334085181271	-0.9738060729825158	0.5230248707941508	0.21764267034518983	-0.7929600859542054	0.761115050078646	-1.1860674326248288	-1.0422833305118069	1.3527070360064009	-0.6869064523466728	-0.918957921072914	-0.009873580786911458	0.3412582858647643	-0.9487713753694534	-1.2101366588721947	0.340799975035073	-0.2890688331896382	-1.219243618674286	-1.6656054772875788	-1.3504511485202482	-0.6732324998383883	-0.8863535289135857	-0.9617407365927851	-0.37711388399584533	-1.8405107878314682	-0.5201957953306218	0.4877820237814544	-1.634527425438887	-1.2631581520877666	-1.8682518424952959	-0.25559991907405	-0.002789513192761635	0.30329917840813	-0.16581607958323308	-0.9213410810714081	-0.8459878141043684	0.00404159602204865	-0.9934614599061055	-0.7652532470581633	-1.123386959986612	-0.06581831032658848	0.46931316325133704	-1.693087377844334	-0.44123639052709196	0.23184970629579169
-0.5442901264375022	-1.5781350886932588	-0.8166891880034981	-3.9458294140702086	-0.2560693351809618	0.26567850558867645	-1.6996526449476954	0.21266954345708938	0.03905889693889501	-1.7050999429855571	-0.571450180176403	-0.22093536660166702	-1.1272196083451014	0.7252696778006612	-3.0054184150554017	-0.5945906320151815	-2.1986313843673995	-0.41497969653496786	-1.482079825921895	-1.8536765969779176	-0.06283098405300336	0.21293545396864746	-0.16888160695515633	-3.660935175923629	-1.334536942954315	0.13436540008437026	-0.6853844774839863	-0.1947112339906525	-0.38622909433140906	-2.2211062215958295	-1.7609053380129696	-1.4535413840057023	-3.651311841487429	-1.4762924894334672	-2.568117639956301	-1.487249645714069	-0.031139482661028898	0.9356378326719446	0.4107422191499549	-0.8536298361675134	-1.3266238111567172	-0.47098268522816444	-0.8605748412117354	-0.1801943800829335	-2.231560340318558	-0.1344236732014837	-1.7328698866174346	-1.5144228844016843	-0.36028899290125455	-0.7910511538115229
0.20523414072585852	-0.7752458016694176	-0.296954689083685	-4.074038713784288	-0.01198486623500632	1.7111468315585143	-1.415809664378002	-0.04535306521024312	0.5529153047710269	-1.5697834298999593	-0.9828206707078206	0.7204781124515344	-0.9090102991127186	0.3888901463523426	-3.695513812229052	0.6771076745533873	-2.8127270924442396	-0.10422841978200903	-0.9623872121144463	-1.1082368478702023	-0.5090494507164853	0.5945109125395087	0.8144838442276494	-3.353149979627825	-0.6963966578722545	0.9246936522708002	-0.12615715361445096	0.8464042899400708	0.019672517093445616	-1.736727000653614	-1.9365418793326763	-2.4541603507446617	-3.6484741666831546	-0.9247086304897305	-1.5425283725740935	-1.8650979979258386	-0.09363210772524784	1.44921909688584	0.6469590362111184	-0.24340414438577734	-0.8792758856204886	-0.7965902354503737	-0.5095928295106064	0.8333200130172329	-2.0625159250764096	0.7361310513309129	-2.538119104020883	-0.6540497389323648	-0.8233033176009804	-1.2733430336728433
0.8771529337100911	0.61140765406596	0.2725017926714706	-2.3521037697277394	-0.010711877457289248	2.2414883372480046	-0.301237544096984	-0.08704467263574628	0.9530450428616634	-0.4967206952036762	-0.6099564903941619	0.781280560632409	-0.545845292631344	0.38908994317006984	-2.56264853059146	1.5938375303668382	-1.8062433155284217	0.7043562105268361	-0.3989459666367754	0.3593560388035737	-0.925011576075334	0.3884038161800967	0.6218191904978386	-1.3697779879855376	-0.1668804642778973	0.939005956697324	0.4593623818611066	1.1861679680077994	0.14600289421745477	-0.8725171874672073	-0.8157495717484188	-2.093877330924453	-1.8869056563713054	-0.05737707051521443	-0.06631586652430783	-1.1595360243489088	-0.22434470797338313	1.2814371791393682	0.015102612478489853	0.0008422769064703035	-0.03400857395733387	-0.9916243683014128	-0.44441730715232286	1.162365497357792	-0.5647875996020499	1.5496661431764298	-1.7393040560325161	0.08402398794074098	-1.6241672182354057	-1.091959238292798
0.9650666294023237	1.2499359753135073	0.16065215784325793	-0.4413302194974609	-0.1766104948120029	1.3536979104950415	0.7601829988514966	-0.13341605459637226	0.48271042632867495	0.4339139237962427	-0.4265381145811253	-0.018561890612283083	-0.3910515179760181	0.33634673130243165	-0.8708502425350941	1.2177041525575665	-0.3891677806759827	0.96287751726375	-0.3986244671393198	1.3566036815458475	-1.197997373475753	-0.27260806519399644	-0.5399325593961547	0.4617956287170266	-0.31125684615359267	0.32132453831150926	0.7877934668887132	0.42136116976663834	-0.31167755183024903	-0.2198312419711952	0.5100021038298694	-1.1891127250382587	-0.003724478579658924	0.4160227722303536	0.38352624291025544	-0.2555499891672454	-0.4046348826215644	0.45337472768393733	-1.0083100687948954	-0.41813152376836293	0.30244466174096873	-1.1127685354598693	-0.4749889226107344	0.2970200443007118	0.7902869223045582	1.4650725651279868	-0.37444167312268395	-0.009908141587226065	-2.026923085260237	-0.548638797233381
0.6240036449968128	0.5196402550165838	-0.46549500879639955	0.39489344732870546	-0.16248206754766506	-0.031369533402398425	1.1163818527027054	-0.26938245225411056	-0.43162253015386254	0.3835397881024193	-0.8363906051716298	-0.7141358263764275	-0.49592767787439934	-0.07323479331693447	0.10828782120081333	0.04534322707080379	0.4259373886341207	0.4087372029224053	-0.38634332462600907	1.357173184823961	-1.0816782880499054	-0.6533394034890261	-1.2327137312176686	1.0340632165799963	-0.7285710428489776	-0.02564500859338103	0.8855850398398506	-0.5775633609880685	-0.7041401258419694	0.03381549840369721	0.8788838226978608	-0.8148082382855381	0.7306811561874064	0.19118287535642714	-0.24031078529997035	-0.004358596082380348	-0.4736393977147279	-0.36439873895322306	-1.3162749217792062	-0.6981396375095273	-0.01630498552519631	-1.0781199309078957	0.05701969394211533	-0.9264784422613038	0.6515114287365438	0.7383568408031814	0.4355000296107207	-0.7725509726722851	-1.4959403166381713	0.11856809295129
0.44297909708963645	-0.8276032610897686	-0.7947555695878912	0.29381109576162723	0.23130389079425231	-0.442480956179338	0.874186162574421	-0.23884475352798137	-0.6147046257816746	-0.2830618548349681	-1.209667838816175	-0.4701566571947965	-0.4768712306266823	-0.6802003006060086	0.15485453051713993	-0.5986473321616309	0.5869268037792935	-0.22652888047014758	0.4601731621304813	0.8102642038796548	-0.4601656957129247	-0.1658486317481451	-0.43101813198769334	0.7250606877732259	-0.5002286508099903	0.5065115223903079	0.9191051172650777	-0.5184911419600176	-0.14484272109099353	0.13236257894815284	0.252876971483045	-1.195889058046163	0.4501873017701476	-0.35321624828285514	-0.6894108374485117	-0.29452631202540663	-0.2288854589255259	-0.5235826185186887	-0.402301564843985	0.025457265061835325	-0.1956338534576717	-0.7638266610246592	1.2531323496676874	-1.192396985867983	-0.6208168725661574	0.27959340863709053	0.4011202552963302	-1.3635013775323792	-0.25058042332692865	0.8528010310723132
0.6338676480838363	-1.4842893101257948	-0.41120509452609566	0.14118153394150662	0.7563849722986943	0.5061144443329431	0.5063992763890619	0.14179367847082672	0.32550151146379525	-0.5077044580695094	-0.8788521717122988	0.44582439091450704	0.0077647097919721735	-1.0778076840582784	-0.10906568341838047	-0.06088844150875272	0.5030326683448104	-0.21976590239454946	1.8305246608031278	0.37233423899337204	0.35404652198761943	0.9117669044428031	1.204266403176193	0.45718550834687666	0.6048501464951584	1.5173038621276904	0.8798154780929368	0.7694218689275353	1.2800296953917583	0.36830931326129435	-0.4669940180793168	-1.605996216475256	0.12622697579136716	-0.580090578020236	-0.0941478001523713	-0.39691358615100797	0.34774058053251855	-0.06437709947685798	0.9371903584124818	1.3655279912912344	0.45083446250250464	-0.2797458857766801	2.1831349913136777	-0.2730408404734832	-1.3539203842819498	0.4667080941356168	-0.05969533080805365	-1.2369793172883952	0.96217301252545	1.46867640723942
0.7150969432997613	-0.9989783793172038	0.1813837433819334	0.3511785709786271	0.9400726393580889	1.6080284991211233	0.1835210687136681	0.5911580246095077	1.34111122807669	0.07523678039033811	-0.13925713054524613	0.9687219375692762	0.7383228341089628	-1.0991028064137562	-0.09354776359625129	1.0326943260611	0.32869403873151765	0.24617255461287327	2.388297854619949	0.11071879766717868	0.7790671827031534	1.6053429487723354	2.0045100626674017	0.5082484097491207	1.6770358443856248	2.0294494005625996	0.6039862131135818	1.9813686433141244	2.352513792580856	0.7392076230425995	-0.607417510523453	-1.2603190245454376	0.33514746165286063	-0.27675217551039377	0.9213166546330591	0.026755507088135375	0.9937918762909251	0.3593937237435309	1.3307805573150022	1.8479687656490955	1.5421963887369998	-0.005404690682698237	1.7462548481482791	0.6222012084161317	-0.5396532339567579	0.7285912741138542	-0.492324609281672	-0.7084258114227991	1.5718281019119813	1.5391827147268529
0.1669750318700993	-0.1993270746353799	0.20464100471840124	0.5646347684463745	0.5913441449860786	1.3858977934858525	-0.298590572953696	0.6206922417502231	1.093308795802116	0.6319908131059736	0.11914526654964046	0.459156455789153	1.0811160765307453	-0.9582258952069204	0.26406205140690836	1.6512054926067852	0.01825462999558098	0.368829993555982	1.3808533612577598	-0.37636428784446907	0.5168068905563615	1.2104236487062694	1.1807835770042054	0.48466099775877447	1.6165425416272794	1.5121923286024685	0.10576726158617711	1.7376031054872865	1.9682053010027913	0.9520413991817349	-0.38863153905437087	-0.18132013174428466	0.7887079776687357	0.1336434038323551	1.041715299715347	0.5775440138839093	1.342018741982321	0.18134338309687958	0.2735750589158418	0.5545553682712183	1.99560913320805	-0.23579882281201367	-0.02559804881606987	0.24304393992573356	0.9501441545065727	0.3639285697132853	-0.7342342920000196	-0.44674157065204223	1.5660674481807484	0.831055750999723
-0.7531813930258253	-0.1562731684110516	-0.3927834907803315	0.3668201228454681	0.004180013537134798	-0.20023631095747568	-1.0098476588573084	0.14954414819729125	-0.44242896665687675	0.2071925630944627	-0.3892146070630077	-0.6058989145751167	0.7132812116748574	-0.9269442269756022	0.6701106671109922	1.5103565811659716	-0.21074979781778588	-0.2470807204896999	-0.2718028375600092	-1.192254466182812	-0.12223112390099083	0.029970145432668998	-0.2969578473794864	0.1473589923794021	0.42041881270736137	0.3346251175394817	-0.2893166330560914	0.17129026744350595	0.40310078378587316	0.7038232201137312	-0.3881536290451048	0.8353026393100879	0.9118189840882	0.07765868552051672	-0.06218461205177804	0.7506433791588041	1.2108211958673647	-0.5322037617381625	-1.2963618393516199	-1.6455038511830673	1.287785800444733	-0.8184455108615639	-1.7902408451789167	-1.1851345682420886	1.384584410473141	-0.5081507076096125	-0.7500682611189167	-0.5910306439020566	1.2368622822564599	-0.219751870637382
-1.140676270132702	-0.8950543776292358	-0.8436294980469181	-0.10416147765569672	-0.35117529991386265	-1.631633000857905	-1.5790230995496006	-0.34902584404830267	-1.8765863124556454	-0.9363375229627334	-0.9594155567009217	-1.230152718110324	0.05755787442051599	-1.0091529139717843	0.8493072499507979	1.1229859868905727	0.041226050231855584	-1.1192666108716625	-0.9033911578973651	-1.7776401011531022	-0.5315218022610132	-0.940695401167796	-0.8449303335186094	-0.20699299666381243	-0.7252567496658958	-0.7235471193431328	-0.28037740547890105	-1.1730442459827366	-0.9052952816893026	-0.03338195806402672	-0.6419125356733374	1.0247814129543515	0.5569833880697727	-0.505256223676812	-1.2765448973000966	0.5948339272989719	0.7210780915299155	-1.22190889123367	-1.9307449028211214	-2.8062611430991837	0.07226902746087198	-1.2370935047645517	-2.157265332069348	-2.15799926809699	0.23600448802574084	-1.0788117340565542	-0.4947595778939163	-0.6397066804537891	0.7606084098778159	-0.7354172597119735
-0.47012391439023493	-1.3532956731207055	-0.5110288319625982	-0.4025345357346909	-0.26660304533333684	-1.4759827175480595	-1.544793757048127	-0.393450399305207	-1.9442863178875973	-1.4660055775447958	-0.8258002987804546	-0.9821758936666809	-0.16620599631587551	-1.005880035600353	0.7189180219106949	0.890741334399674	0.727950412208059	-1.480573720116123	-0.02413042764778726	-1.4489098395980287	-0.4099333638011517	-1.0429124323545387	-0.042953204428422403	-0.23386494841305092	-0.6923952988643658	-1.1917497079864117	0.018542145410678366	-1.0338537196351414	-0.8715400838651736	-0.9328738351261173	-0.5815922648071077	0.36047333599113646	0.04229184968684672	-1.0322840600734229	-1.3396525911572261	0.5569337583880604	0.14621645157867694	-1.4040208802936396	-1.101479261268733	-1.8567726286323263	-0.565451769978729	-1.0825041994095792	-1.0231472788293505	-1.5875047628689707	-1.173848686864998	-0.8562192031459912	-0.07072682312779792	-0.21115551215218892	0.16371186721068415	-0.2568503982823826
0.7007884764171662	-0.6404045641954886	0.3000452870108558	-0.37569233159561055	0.10322622646076207	0.06755132945818361	-0.9045882161598855	-0.0391245349035618	-0.8483816359484196	-0.5484255308833812	-0.13655011133921946	-0.29283573152916925	0.21147946919385782	-0.8117226132936056	0.39659024392223685	0.5551911085249233	1.1766938159395197	-1.1245874640051896	1.094027836498272	-0.20786797145559818	0.03066558861413655	-0.5550315011262396	1.031922162847447	-0.03384150005838286	0.4223524016828414	-1.081283288684375	0.20857947852685535	0.25215229356422664	0.12017403238750335	-1.4948677532088688	0.15682424257233565	-0.4932182010361998	-0.3130572386113858	-0.8363576556168638	-0.2641948035978226	0.8318973904920446	-0.3103426093694509	-1.0320078180725407	0.3663653568243	0.3406978392646012	-0.2736547074710284	-0.39663409927109156	0.45019808457266314	0.0064705427873778774	-1.2133291450195618	-0.24926178181606756	0.18272130579000434	0.37960520926727287	-0.4119036116267597	0.6999786746517854
1.2518073037933342	0.8608945282327143	0.6874268606905563	-0.25051553515171526	0.49229073478389607	1.4581920633890744	-0.13427136254389432	0.2605814488331121	0.12041611902842192	1.0623581229574959	0.309369772680193	0.22143174014494132	0.6043341414322033	-0.5173574670626457	0.16687658140339168	-0.29324985989916785	0.8327327309139527	-0.4982332499477882	0.9100340309717527	1.1384611744544284	0.4202881392726283	-0.22837287621165375	1.186228955523334	0.09824763159641281	1.4977666697585539	-0.5757700584284298	0.15824009073103792	1.2817895087096938	0.711096302837026	-1.3950545001685206	1.1447768451430935	-0.8356725153757258	-0.4590112365602409	0.14156237674240094	0.8078829690970084	1.125571088092553	-0.5755444205706001	-0.37851237024372836	1.1957941099432041	1.9192323024179443	0.3313179820350071	0.4458778944765279	1.0616932424862324	1.1523458080304045	0.1752557530438331	-0.019376079338892793	0.002428996051997253	0.5207273567771076	-0.6613241342152438	1.098771763178971
0.6858138402936795	1.8332070408585508	0.2378211006792371	-0.18833194332476658	0.7663467855942544	1.5273243496617304	0.3470053575299812	0.25305577829012904	0.11071759320865161	1.8141459790037442	0.1471231328888765	0.4345283978501652	0.41639178699618673	-0.223778684892663	0.32778910086411434	-1.4310138723949601	0.03663635164651996	-0.06844519122951695	-0.6066415344254277	1.7077409983048575	0.637770903613843	-0.3607168844055383	0.45873779830308414	0.2100584407554493	1.6267142241580912	0.16202791400863953	0.24054399257277942	1.2067844913206074	0.05232683131127386	-0.7625227469350931	1.570382669773345	-0.5094790086143766	-0.45093871019447895	1.2307592016287483	1.0150698438827181	1.0676438011455274	-0.6061946700383696	0.28295603059222646	0.8388147089697485	1.8089083137410709	0.48176274166205824	1.1012275961154132	0.5837096009003561	1.0492433660585634	1.4746581266180978	-0.341852532270239	-0.4046334594162494	0.152634809475569	-0.4467329185096614	0.4211164611073546
-0.3818270563604901	1.4320620154142418	-0.4789334401950454	-0.049766569717144604	0.9195645465692087	0.6117968760275	0.5850614911020142	0.14309938216330878	-0.45818281631621693	1.126273502238246	-0.132046394625073	0.603165001749527	-0.1426019970805144	0.10775118661094665	0.8881992618594111	-2.082431870073869	-0.2926086658248794	0.15634700240118907	-2.0146145620692684	1.344449579994306	0.7872533177519669	-0.5168133097804234	-0.11452909098665655	0.6030940478402526	0.9417681802350022	0.8641311249223141	0.8453535014211631	0.48960864103411705	-1.374317576946002	-0.11898376798965866	1.144540416927384	0.09312730187675723	-0.25247498722326334	1.626084315413722	0.6611704454989907	0.6427885072575213	-0.33439058870316735	0.8235522990277088	-0.22108125891502475	0.5079302329161985	0.03493514661816626	1.4344477034448342	-0.3761679547406983	0.24225869138610287	1.419472384359136	-0.6639631989411131	-0.47959870701404034	-0.07763983575041579	-0.050224599698298476	-0.8272069195695263
-0.9504847390169658	0.18093931396025562	-0.606302039975478	0.2795765998445762	0.9455263822389655	-0.0872699945103478	0.8938827571347978	0.21078519885822414	-0.6026320277863435	0.00674707848325192	0.05884826338065097	0.820759027892139	-0.22186554839948358	0.5255060984056127	1.4176814534736273	-1.8215785204675834	0.2007959607574252	0.4151776305512404	-2.1139740316540117	0.6879578354429665	0.8977139298518898	-0.18476984247772504	0.1436288526597406	1.1866675301732432	0.21491649742193963	1.1172903756879875	1.7292189591604281	0.0578336585796425	-2.375701042086146	0.05176990445184034	0.399807522628376	0.48653603253220085	0.1498616489336621	1.1401816636299489	0.5998353826064999	0.11378747132837905	0.21894355451388706	1.194820319779193	-1.1148307379891556	-0.7285517186984094	-0.6137923359201733	1.4257924410496716	-1.1737397106000147	-0.25412889532965055	0.42739671523201833	-0.48301127576743996	0.07587872537850852	0.4014079282535812	0.07670294374478595	-1.6646343912822337
-0.6719738917887207	-0.6225377876150605	-0.028251313491788353	0.550084952367073	0.8055648446146353	0.022145480597944644	1.3700195915560303	0.36261255319128916	-8.55100780401787e-05	-0.22067679075568866	0.5580233775840379	0.8797468088441996	0.627078322183059	0.8729939986263549	1.3676647014103966	-1.1336539244811146	0.8094483397178894	0.7127400804836564	-1.2208150359698262	0.5068401998745762	0.8432512953143945	0.4889381275549086	0.8046769097884965	1.3004011703227385	-0.09823946421955598	0.6967728442539581	2.1055842726709013	0.111190987321224	-2.2743361328855767	-0.2493878818911333	0.05021259696683155	0.5056679472679498	0.5369489317719356	0.3843014262962765	1.0710045154521697	-0.31435512784603137	0.8043555172560795	1.3618587407341651	-1.3451439463611081	-1.132806006357212	-1.1151118171288277	1.0862727769531628	-1.551781022199384	-0.1295834907004604	-0.04328860625844689	-0.011297251669061148	0.9147737938689212	1.3484918364780294	-0.18291460964777737	-1.595643908354826
-0.025018601096426032	-0.28772313344346795	0.5084562664520674	0.4045782310476735	0.5049831624966012	0.41312862321359084	1.7558212769890804	0.24519756338202872	0.7224797254836853	0.49076762997149453	0.6855035974066872	0.6861176935086596	1.749155648570266	0.8505750976508638	0.646672120690192	-0.8927858976063932	0.6461079343433811	0.7664706143258783	-0.5802939397149648	0.9989122831959785	0.5867930976723622	0.8181479591781886	0.9930462642747463	0.4798242546957493	-0.20189389147006676	-0.09540768270095962	1.5169522807033855	0.09364424864047226	-1.4247372903910245	-0.5351579245261757	0.20359946423235323	0.3188416463737075	0.5681686330623037	0.18633896568407865	1.4967212776238008	-0.5785220026302516	1.0191354292175832	1.3291047006780121	-0.9856348194762243	-0.8207644274182218	-1.4052636175360091	0.5454459288552406	-1.4577789844834343	0.12399960899136318	0.6458752024252282	0.10179482307680511	1.39825147766169	1.9389991030340188	-0.5001869276695161	-0.9656167682784581
0.4135541041683527	0.6230216436608067	0.2831523914183257	-0.053781185948306505	0.1266007959106347	0.34114606967353517	1.7678781734081097	-0.24330151744314246	0.7965784322167195	0.9227483362765614	0.19311232832462608	0.5358409373589227	1.9390918858920436	0.3534887862834242	-0.20655379548906988	-1.3879984783578412	-0.16868917016189447	0.418045660479904	-0.828159946573699	1.68143089075768	0.3257862788779427	0.4056801254248487	0.4660061000959264	-0.755947536602468	-0.4611107740624154	-0.6367513833969509	0.4733698911502994	-0.3136363479901939	-0.6748154841560411	-0.33019635417547705	0.32780445067411135	0.13936595037386207	0.1698439786485726	0.7911539992557342	1.3564942126517159	-0.6132320720117614	0.6200456971936047	1.1536044744357183	-0.4044482643856399	-0.29582605661991934	-1.4639019607001296	0.10154779107517142	-0.8693882393738405	0.03285563214966893	1.517126052641736	-0.4020456313997592	1.2795655828295693	1.6526238389854124	-0.5496770627563677	-0.45251539073307023
0.5915682704941168	1.007071392212586	-0.5867571437998339	-0.2288432405533901	-0.22647307517716647	-0.1439350623507312	1.4028028761959366	-0.7497272318835597	0.12888323990516698	0.12794101681496917	-0.39050868145635237	0.7682193169120646	0.719129362592891	-0.3162599670759569	-0.5438913617387283	-2.066792643254815	-0.5977608380890358	-0.09298128982526867	-1.4167911113909573	1.8735261760961244	0.25090950485971786	-0.3494277390338864	-0.23473288242371979	-1.2709436142522406	-0.867006224751392	-0.6205434531997516	-0.015294991584542296	-0.6431357405808409	-0.5319532962311505	0.32586186801028666	-0.06506761192310687	0.012847638804458111	-0.3002261259054549	1.6157167788243922	0.8662677051181782	-0.38800119770896596	-0.20501526146411583	0.8772816666939971	0.05200970559865318	0.09198225588170625	-1.1738717998390253	0.007256294840932033	0.017211968295005885	-0.3273180977905644	1.1740171136081692	-1.0581545231191105	0.8840153899399548	0.7393138448029125	-0.43110886845942054	-0.3655305198753066
0.7894849677210037	0.41357964596365915	-1.3175315784434727	0.2635104515283433	-0.47392324912465683	-0.36065435973121496	0.8454067085455764	-0.8476845776168574	-0.7255090534084644	-1.4214802531157962	-0.46280467689062016	1.2347475600775595	-1.0739914619186535	-0.6630856838184396	-0.2745166732206702	-2.223690883605976	-0.03820948730834557	-0.37498008854595744	-1.504762057563112	1.280980054414009	0.242326620848779	-0.6974506985680451	-0.5735889404125857	-0.5918565204241293	-1.1283674893684326	-0.3692528237311635	0.4164753367597202	-0.2977223896951371	-0.8440030703963701	0.9169181730404953	-0.8405647321093227	-0.10288289979874649	-0.3944722922934781	1.8078934232562565	0.5738893952496597	-0.1317076570891575	-0.9114095753058824	0.4880433909689898	0.22540086081094723	0.235191796041132	-0.5759259423231845	0.18148103152005732	0.6807860418962973	-0.6323213459001437	-0.487062425009195	-1.213366460226593	0.6004866660851264	-0.1795464506769658	-0.4750381953992991	-0.4739740070383809
1.0359966087838886	-0.5771384878958963	-1.299843815373225	0.9964750730833084	-0.5364229815255072	-0.005613261006354735	0.20176871788265938	-0.5030646786515564	-1.158845678833098	-2.404888717220422	-0.0871749008537997	1.3517785557182638	-2.0656424321150624	-0.4419121147214802	0.10994902705475695	-1.7179712826405342	0.7808636245812279	-0.32269357116969727	-0.9734991140424674	0.2044210443468283	0.006195879371745562	-0.38856607326407655	-0.6012916346734356	0.43748240269232996	-1.102369478816366	-0.3942445240496364	0.9980088000305706	0.5208768592084709	-1.0683381033311852	0.9999613572817234	-1.368943361992717	-0.12956581251267937	-0.06081017872613455	1.0678931185718834	0.512390231932462	-0.2454476252135443	-1.0107196078229543	0.011234964858540962	0.22338048869681273	0.1704358295078538	-0.05382137430886656	0.269175122697811	0.7072003241380069	-0.7628297752470858	-2.0857467334143904	-0.7359422490216221	0.381547100599091	-0.7195642274388022	-0.6662824280156542	-0.3827782313024594
0.9991159721377968	-1.0677539745292217	-0.6015192313892976	1.0860636885920993	-0.35025656453713955	0.3847712444720284	-0.5139666235990906	-0.04984411278265892	-0.9153399390063807	-2.1254845599259298	0.23519538332665957	0.7601398284400275	-1.6418130937352875	0.12586338914352957	0.17835020585552827	-0.9082652722625635	0.5939000362676574	-0.19583653778394824	-0.31243481039531296	-0.7399586316344046	-0.4457084158850876	0.10225660153538048	-0.6347076175284792	0.5415692456471096	-0.8850766493518939	-0.722333876384812	0.6292190364265521	0.9349473254428144	-0.713534787515977	0.6626744471060023	-1.1352898119559895	0.14434768686753552	0.3125496969490061	-0.08177824245285033	0.12726837858974943	-0.7626607654004078	-0.47378137674940285	-0.3902816630002727	0.37246920908985365	0.102188567278397	0.01075154045402407	0.07880190420484504	0.3438680055864878	-0.7015835639830704	-2.255055099432725	-0.08727034186543828	-0.09597037807379531	-0.8106693750845715	-0.4967167638314307	0.05924013903416258
0.4767732145991548	-0.757767429128201	0.28674837373925816	0.1908576198718926	0.020197763399538788	0.11971177209318112	-1.1594538383183004	0.21848171706283132	-0.08495189442623731	-1.0826488375818955	0.3511056693055842	-0.21084627070894812	-0.39893143546991733	0.5554661403424055	0.05666057779177624	-0.0835906307399886	-0.8094168900939027	-0.2853860880008259	0.22540537475616002	-1.1201195821213819	-0.648389175274625	0.20790534017927598	-0.6523994602788152	-0.525472322262053	-0.5072297544380125	-0.8509865220866726	-0.887328074497342	0.4652274595616954	0.33323119815398006	0.3922878995362298	-0.18984338367322104	0.8064711943522093	0.35786200640271815	-0.8421021129529735	-0.9049507968439681	-1.0545116592454964	0.24152902939777554	-0.5190746141292176	0.9205979068150325	0.35393679736488753	-0.2507838570853731	-0.13499662425006584	0.3300777666025854	-0.21744262658876903	-1.0440533547638484	0.2172529541376412	-0.8554304440137733	-0.4124266455021112	0.43308069587230147	0.6753548329983111
-0.23789003655085697	-0.10293344702581561	0.9374167756277061	-1.0109238287171232	0.322313050300533	-0.7405809173817498	-1.4377283033723256	0.2771601276257906	0.980710421676749	-0.1388507515780601	0.5993549626560385	-0.8723177022165327	0.6070946773570061	0.4779317948312927	0.14995779572390372	0.7577913182888198	-2.1775644225901645	-0.6150582652264658	0.8914574932873265	-0.9971142266400287	-0.21152977208628912	-0.06215896525652655	-0.34783728748736487	-1.673461132033674	0.16927132174178533	-0.417840964959119	-2.5907820814712736	-0.3517147279948439	1.6547363617941016	0.5285880056980096	0.8991070400079129	1.5868843673010884	0.14374944227714478	-0.9237679350495778	-2.0878868126233305	-0.4473062432691586	0.5699078074515814	-0.40730403853840347	1.6542965473200335	1.0004076944473645	-0.2859196005096609	0.010364603162095918	0.9958114258487445	0.8897659106844027	0.308277939746839	0.07074892030209975	-1.426162592238177	0.45772398931414876	1.746941897200398	1.1249789711584366
-0.6492792866063252	0.28739455728690116	1.1140482889990722	-1.4690899511782223	0.28968336115952137	-1.4404534585199322	-1.22122290033499	0.20752915522094437	1.6970018261158681	0.4630275062692843	1.089461313371347	-0.9159512506190237	0.8558895358558432	-0.13908575428568004	0.4788408915135833	1.5696907696633091	-2.146647635453641	-0.9907016771858931	1.8071572627524417	-0.7974538559358889	0.5550906263843698	-0.22721443022130694	0.24749860505687474	-1.6933461532019005	1.068191965182679	0.26212591275535524	-3.35740043959146	-0.6400372271481617	2.4462207478165285	0.9207147933879933	1.4329353273227419	1.9788412877727741	0.05682884282979203	-0.7489194125149012	-2.577831499819064	0.7727573636181172	0.29251208533699297	-0.4029905907173037	1.9143630201489181	1.533226743450326	0.15884195764931147	0.4226558720345494	1.7157589876576742	2.1413227726493007	0.7822857581696652	-0.267546177321608	-1.31483451538464	1.3469006645467854	2.457195286545159	1.1134464050747825
-0.6241060230917636	0.2425034921346392	0.6645409102571973	-0.8140299877639245	-0.06092830211300165	-1.4421165922292913	-0.8046845528216858	0.015367880840352868	1.5000859386433996	1.0006540384370832	1.2385690857074452	-0.6910642994963997	0.5525743701631987	-1.0104725402282044	0.5496581521588426	2.0072159341332565	-0.7532042172473397	-1.2243127108369438	2.4677432571792854	-0.876846074389616	0.7807342416828469	-0.010588217566999262	0.5461236633134795	-0.5578532748285648	1.582502507051031	0.5060808919686868	-2.986966222818902	-0.28648233901839193	2.062880162473945	1.1277176371461202	1.0026372921137152	1.6653226561689263	0.3122423848731408	-0.8794655648672874	-2.14443575375714	1.3182264234129342	-0.3261490805941737	-0.8555969802739565	1.2090123335049179	1.1853867953900665	0.6098355844806973	0.45065047912385936	1.5590503505531907	2.401485206738435	0.46902830100179205	-0.48834209590174704	-0.5566774169112152	1.386755320832002	1.9106508428361413	0.5891266018528718
-0.4770291160609227	0.019268484357302048	-0.3643197861669035	0.3502717226468811	-0.37765696702198176	-1.002697045951241	-0.6522908312222082	-0.2556414622110906	0.3734057158018683	1.4590741561574376	0.4210307388634894	-0.7379727418937492	0.05383173193964391	-1.680465108828925	-0.011582822535287059	1.7591887856683905	0.675575386009593	-1.2248049155787204	2.2328878642873975	-1.1920224496322573	-0.06278263626671786	0.31154658053523304	0.046311700205575075	0.6601292909179326	0.9890610570411045	0.06612586160959254	-2.1901256744016893	-0.025705791885403922	0.6623252349790597	0.874164178250385	-0.25039677684622363	0.8253380621693517	0.6846783431233714	-1.3368183220041978	-1.405665733787702	0.23344240538042701	-0.816173020569563	-1.6670224043712791	-0.1344898242680228	-0.18334127114665705	0.4039795329631034	-0.41347619064363283	0.47786597592419855	0.9869358727838703	0.08233959395881936	-0.4239204088195692	0.3184489451351458	0.08401252184557384	0.4820797652229644	-0.12564008683558534
-0.49441616241925557	-0.14174552548113056	-1.4675751726207742	1.1375209704028268	-0.3238991738111211	-0.7204876923873389	-0.8656764354192406	-0.37104932534446083	-0.929412882085192	1.3114064774086085	-1.030688974696869	-1.178298011897246	-0.572417664826637	-1.7354742350951826	-0.8725857699461584	1.0360962488593277	1.039927776456802	-0.9646557226968623	1.1962088339603187	-1.3977080776799822	-1.493891232390468	0.30016088402694463	-0.9402227634843473	1.01070609044839	-0.6663542613130284	-0.5712492322259102	-1.6380371854533802	-0.400687418116444	-0.7496899143018141	0.25070189160413286	-1.6537914756944487	-0.024038045508958574	0.753213898180088	-1.5961220240852827	-1.068439390429724	-1.7998957998249339	-0.9199526951757883	-2.2429988632279696	-1.1082509579912672	-1.6442300594940424	-0.4000374882279034	-1.793147663257431	-0.4755383028898638	-1.297747284879796	-0.062063842578722474	-0.08106107535223724	0.8036323138937416	-1.9168266367468458	-0.7960836213182303	-0.4696047045273126
-0.5701076620232289	-0.2975693814774771	-1.8591982148051804	1.173573045917149	0.02232891968618215	-0.7163048913025065	-1.0458184236800405	-0.11922886669894943	-1.478175746608488	0.27427393505245995	-1.928805128151085	-1.6408985067813449	-1.323363270519323	-1.0720096064435625	-1.2746329612122613	0.44904952332425135	0.5255272314398292	-0.5261975120549437	0.18898333118741537	-1.2397304198334997	-2.4172531732222695	-0.07352405349782637	-1.4830745651536756	0.5310939315799175	-2.2646799875467263	-0.7608179136616963	-1.2838655181548282	-0.9777006928400094	-1.1540320874634382	-0.4671346270208459	-2.3795601530103845	-0.5058575834212431	0.34119322942459246	-1.255718666995084	-1.1577478129961967	-2.897383564848812	-0.7571274160121654	-2.0053265808468645	-0.9985779863640764	-1.947432135449526	-0.9458962901792655	-2.6047970963204223	-0.3436171298758275	-2.6601898131235284	-0.28281681736591874	0.3190598448751981	0.7617159827942666	-3.190599350892888	-1.258704521392882	-0.12003929516270216
-0.431491726800054	-0.6196457704632962	-1.2065252706589804	0.6706790384235394	0.22851463447768128	-0.5305756554076705	-0.77008438042276	0.29294070937776256	-1.1169679416820262	-1.0218357205738517	-1.5317129997785464	-1.6865281178952949	-1.8342601997556875	-0.061204174430369476	-0.9013376095467107	0.3160230545878381	0.0524422948590263	-0.1819493424791006	-0.1881468795736401	-0.7876361506790788	-2.1796683092315323	-0.40258628562087106	-1.0162542542876074	-0.0998715509163289	-2.453088754870164	-0.4150161305244507	-0.6849852755360569	-0.8696961714391116	-0.5096073080654216	-1.0643027139342296	-2.0127645090987376	-0.6837472007136111	-0.3393078801813499	-0.5752527042899366	-1.149747327049698	-1.9258928134999396	-0.5916359733793719	-0.9660388119125208	-0.18805664703588895	-0.8289964693581338	-0.561640038395454	-2.108041792334291	0.5018376546058074	-2.0951081314163478	-0.8273729704781523	0.3726166183102191	0.30357413709736136	-2.8575064628236886	-1.1242739488569389	0.5782643636788992
-0.08295370380620441	-1.014204326639997	-0.12404834525691082	-0.04425882205628691	0.03338794752339141	0.19247862991138467	-0.09470572868616084	0.31219925154027345	-0.6466952988454006	-1.4688553205545296	-0.44893689153668653	-1.1659623195847524	-1.5000325369654204	0.6499684721126711	-0.25506024457776627	0.2943783541836194	0.025278265478026227	-0.22067747442455313	-0.23348100935745744	-0.25098639410431584	-1.0965604247356056	-0.3172285097395189	0.062185298832046335	-0.4281372322303679	-0.8853674574000412	0.03528339930126102	0.2425016890505677	0.0984132988385514	0.21627194986166523	-1.4107864874800264	-0.8571958317101558	-0.8785952600305046	-0.9182026964269214	-0.20281001920772326	-0.7084410247547768	0.2084902834699783	-0.45260661270753644	0.28204089695017953	0.21104116501352424	0.6049797116903384	0.38677073398780354	-0.6980183484333833	0.6877135348832654	-0.451540317496805	-1.2713270253253344	-0.1803392333689341	-0.42334157936343897	-1.4248801750542077	-0.9727297142283841	0.8162309972779389
0.20545025588087332	-1.029479538528248	0.3648189427263746	-0.795191175063498	-0.26647199944384264	1.187518768873759	0.5691630567609565	-0.2755818789580102	-0.8508808907253043	-0.5930875949458514	0.10201988374880894	-0.20148292304273327	-0.14296111491783348	0.6794656361386806	-0.03045500577030317	-0.09425822776017065	0.03150889477679892	-0.5240473875781115	-0.5706526211690214	0.34328485365899863	0.08164281117567297	0.21416418019696085	0.894849739314699	-0.4919965881387055	1.426252393033313	0.33141883616282314	1.058399592394046	1.103379562270713	0.14660153942429952	-1.3575889521243403	0.36471126189948805	-1.2261313488444499	-1.1383757220160626	-0.3766540115871218	-0.015220639079945744	1.5380363593900273	-0.035017835540919744	1.176224709424253	-0.38483271087479104	0.9971458518691496	0.9078633854563762	0.4940665887976006	-0.49769682814051397	0.5666268487598939	-0.863467330344911	-1.007242352175114	-1.1513385306721626	-0.12223569305491643	-0.9049145971445112	0.15338588460899394
0.35282627125231636	-0.23045828541443447	-0.020672462228587832	-1.3650087975090837	-0.09832869091964852	1.868765559532108	1.0191430895801437	-0.8493308929525962	-1.4243675267419602	0.9850756946658448	-0.16753576597020936	0.9733286509904466	1.5681440065135501	0.3057658830521931	-0.24261947327895317	-0.6728402585359898	-0.2798686260204276	-0.4241823492068071	-1.0807423160265173	1.1308927061563225	1.0069245807361709	1.0592820538027905	1.1171356697663435	-0.39846682221664415	3.009230935273667	0.7575423303904134	1.3674631044190013	1.2984620828149214	-0.4618200156193797	-0.7693602537161947	1.1664236640272811	-1.473366216697926	-0.9073273294202188	-0.5727239722670828	0.6400905456001946	1.2147538477791018	0.9472057675017509	1.698676434541475	-1.2786582315459991	0.19501453735479674	0.626764634768651	0.7798349330555853	-2.0617118420511633	0.37421607596501877	0.5655255256521952	-1.2206566476336307	-1.3579976004239924	0.49236220240063083	-0.44844941212186745	-0.8657717309457569
0.6547510969604776	1.2633496244198181	-0.41641118434491636	-1.3505754987225922	0.6796659678575524	1.966726738854978	1.450571708231949	-0.4741372631470504	-1.1826919127282756	2.235536702619067	-0.2710222390189796	2.0255984816971133	2.54195640069481	0.21706012921730966	-0.2146391412804574	-0.6450974366818367	-0.4983701697991079	0.7179822840214982	-0.8636568529174644	2.01124272065058	1.8294388384525928	2.120320606034917	1.077491723726866	-0.040557536181968334	3.117273056814204	1.6366311469401227	1.2903264389867557	0.7929499558485867	-0.49218250553812326	0.280696622975818	1.619650094757282	-1.2316409369842547	-0.2334603291458659	-0.10865841797529997	1.287841373950298	0.3218445882001035	2.2700662845455275	2.1762136964832974	-1.198084607110611	-0.6122518979879644	0.2977969809747439	0.5421132281077109	-2.2513212309477986	0.08107164522950334	2.204165961273212	-0.1660108666500455	-0.5778929424567184	0.9551464919871782	0.6887871686134737	-1.140294388269524
1.3127386169059132	2.611308591145459	0.19622956558084756	-0.4921952827076186	1.4635766393611962	1.6374394915568997	1.9567900860237395	0.9397671430843446	0.5059063926005585	2.632550472069325	0.6852443340552135	2.5048604614204524	2.1733162772379004	0.7667856321777272	0.5288899870360415	0.4368414925781423	0.036925414248628316	2.6331150091458895	0.5433342414990323	2.414414924827121	2.560951700659559	3.1186617452700998	1.1422931853494316	0.6079253094599328	2.063270382588047	2.5951179772706867	1.2004864836510758	0.3895005221914297	0.6638537156667234	1.4110177407896027	2.002747013887317	-0.4037605632424383	0.740822231367859	0.9310011824744374	2.052134084806705	0.3663510423359016	3.125503207618197	2.6072098225236178	0.2353208760760127	-0.26823094874598913	0.8690740953244348	0.6259501384881959	-0.5216490516219495	0.9350156716976088	2.8567985530048188	1.7321417022496404	0.9713108016467809	1.8683134527154635	1.9901685090070378	-0.1961700617521801
1.8881896026749183	2.7530942333433175	1.6727661566264669	0.8646489164111204	1.4278425313496177	1.0219261790117493	2.056173931912221	2.2281641727519212	2.6968059970773504	2.265802024299646	2.1527714436460825	2.0747187740829007	0.827290883344188	1.5302104847763465	1.568985222443185	1.925097730517462	1.2076120521916807	4.008756539234762	2.2173237545776674	1.707520789475183	2.7159736888238157	3.3295068303014586	1.0955892153326159	1.1746767390685917	0.6233193267973504	2.661177795105989	1.1369192606238467	0.46969381035412716	2.227642599761388	2.1106887729017187	2.247336954499975	0.6623331680284636	1.6575939846168912	1.5747249031675783	2.6330496528076264	1.351325194361129	2.6932971228575897	2.4033521675796305	1.9263547890276478	1.0217514913009051	2.2041330219880093	1.264385699952341	1.7264498318825303	2.546547102642394	1.951642874670853	3.1131040106478536	2.259586529864358	2.8149469319348936	2.469164120993577	1.1669870905657245
1.539217318330914	1.2999512167936158	2.691851736749579	1.8588771309877026	0.38136296798844016	0.04448444240339888	1.085493259062962	2.0458841081709838	3.59565557571998	1.320727343768819	2.625260470789664	0.8876166934596025	-0.5382149488204455	1.7321390394172524	1.988763003936215	2.5701668635796655	2.0264878920994	3.5524880541308423	2.5576464319770333	-0.050716534476764025	1.8534361576891594	1.9868795196186193	0.4731577031021723	1.185871284154942	-0.621627771611705	1.282842618143163	0.7575645717316946	0.5229056694864104	2.7565735418032977	2.0564508042418455	1.933094747682295	1.428623240593261	2.0517726976688424	0.9418465074065923	2.391404708331748	1.8381107698831591	0.9256953359753027	1.0188033134875059	2.350199738804108	1.915875630727741	3.064001624793923	1.8282024008599609	2.5387507261914597	3.1618454409668946	0.020442043764974976	2.9089936887885024	2.2624095690437134	2.7160825002891116	1.6525584968433493	1.61650273227981
-0.027126725019499146	-0.9352189978012256	2.2084952571742855	1.8208175577409451	-0.9817230626900502	-1.1712070238427297	-0.8167356255043063	0.3823171643536525	2.3932772519222723	-0.11672475804207026	1.4514616612487103	-0.37525742732509554	-1.1621287511519804	1.1371732574629263	1.4070498737113284	1.8109667758578438	1.7257585122669512	1.3394085679741623	1.0196038626379458	-1.8687818982733921	0.3567870300683211	-0.7507912728494804	-0.6233899640588441	0.6738285667536397	-1.3820378281754206	-0.8664211579681438	-0.05597327314393271	-0.06741849415382224	1.7158577528660142	1.2809936294526365	0.8929988728216846	1.5604479966331641	1.6758744384699633	-0.6778693825264052	1.1372273231673635	0.8909950135675622	-1.2261878926334713	-1.157324190086968	1.134573351145787	1.4261394316276164	2.440915263799295	1.6471511268576096	1.394292023449875	1.7546538041631632	-1.7087602717849075	1.4437197607840497	1.0171466693333522	1.2542998233141733	0.09962499669937708	0.7049042288563158
-1.9660988516670233	-2.3873999894486095	0.7133791043786746	0.874836463483179	-1.7397421668522948	-1.9414865706885773	-2.38909475914769	-1.2612450140653244	0.1893924291012587	-1.6662958709110431	-0.296140307651684	-1.007425686943666	-0.9364814939181191	0.3806825878679939	0.4022686141693321	0.3963665829310164	0.6807546369616427	-1.023556803515943	-1.1466264851375743	-2.543343014149293	-0.6792622893195223	-3.4177588567956763	-1.384783733387625	0.22596627330003682	-1.4698967379715682	-2.337058618093477	-0.780984136767039	-1.0626101006323658	0.09525000376390251	0.09733567696237724	-0.3482811256100214	1.111428789112303	0.7274144421707224	-1.8916633567164733	-0.3569621440516641	-0.6016741028591903	-2.4867721673302996	-2.764946238028273	-0.5431904786172063	-0.036291064771631666	0.6765090132017847	0.8443296515463022	-0.3918533655097356	-0.5951065361422054	-2.1951505278273338	0.1434046479038602	-0.29520883327516334	-0.4800844823727598	-1.1289421639252897	-0.6178614389002488
-2.891096333306657	-1.9743499156371218	-0.24906522332284192	-0.20706084099392216	-1.6158016113351308	-1.5089046701772824	-2.2718203288214607	-1.4134967797237497	-1.082747995016078	-2.4816954563078344	-1.043264808307891	-0.8736916076983994	-0.2715859405193084	0.29081637018385587	-0.17558955978439364	-0.3993993565437305	-0.014262177459493304	-1.7803475068867247	-2.111595024584781	-1.74021382330073	-0.5348558387113485	-4.262653977704141	-1.1392438495646766	0.30189849630751187	-0.8794085396488407	-2.2553888797706563	-0.701783706359817	-1.57154852904027	-0.6589768472543158	-1.074757951383058	-0.9635715015178318	0.4091012559983921	-0.29896438041628637	-1.4918972075338361	-0.9396623853143751	-0.9590491488795679	-2.3014904037131982	-2.5940553815647847	-1.1692117480883997	-1.1784269126846638	-0.9359454365292397	0.1594754041348691	-1.1715422806343314	-1.7821700721375477	-1.2684171057073372	0.07532121517339532	-0.4916134138109124	-1.0756541639745731	-1.455375257867889	-1.0221694493231355
-2.144093001493411	-0.08115636953409071	0.18869717960169033	-0.7014968272474184	-1.1464833385178725	-0.014477756702872484	-0.44215615844219863	-0.23929730543235367	-0.5918752473995523	-1.921138803141859	-0.531442284510669	-0.4564452693261545	0.30876959539205295	0.9309024548914209	-0.1528787645747364	-0.08088724867752198	0.1935493293258427	-0.6466683735100967	-1.3087640458974528	-0.3316885245501988	0.29129789498232556	-2.882891524922997	-0.1934896950763297	0.6749210978609148	-0.064630878824738	-1.1441451470151465	0.22014743569367706	-1.2073501957159452	-0.17090919603887858	-1.8399575942918047	-0.6821088120934592	-0.19096971486777703	-0.9924893882087421	0.31988590641402326	-0.25434072629549626	0.17566663262742765	-1.277982604731918	-0.8269660304679443	-0.38303711333046075	-1.2042639314913122	-1.5239615074989443	0.03187181440127056	-0.5887930790723505	-0.9939620471903591	0.3126146308754968	0.8832839154430832	0.41487894434647843	-0.3843077989638259	-1.1708285047200864	-0.21276891932861994
-0.40920125134452395	1.695897162979016	1.2527205184393844	-0.4372714826775511	-1.018342973567746	1.3073613510869098	1.572981005254516	0.6530121872725937	0.682539829456155	-0.397124413357497	0.031971529274237714	-0.2973349582488743	0.4608106909006938	1.4797752812179739	-0.10225286559681332	0.6930626600391343	0.761906499738445	0.9846105642179175	0.15081278161781578	0.41352420167453724	0.5518491467153983	-0.6955998831401816	0.403362899227868	0.7500529561685535	0.18737134509875938	-0.31383236902419515	1.138913461944848	-0.6651673512736639	0.6075458905750005	-1.9369618794932841	-0.09815117468375113	-0.4869301683179628	-1.2351202391580545	2.070670638089236	0.8372267917102155	1.3181751173320566	-0.5645609160988706	0.9621633138371405	0.8223245326813522	-0.47870811532202767	-1.3359066155744574	0.12413550309765758	0.38832680617206955	0.468009709880785	1.422968376517858	1.2787765660109756	1.2771115966299436	0.3385907433565994	-0.9132887820949439	0.8595855611946575
0.9641091948077593	1.9338713450884861	1.4564683816102262	0.2723821200318382	-1.332677026737063	1.23974327786409	2.1026846166182356	0.051842765404077375	1.1470141785619796	0.7953900478168173	-0.3647518746428662	-0.4626935278001356	0.1287901140796731	1.132358866897742	-0.5083282425346497	0.9690463966388576	0.8151465781996158	1.4500441000658668	0.8400494716231249	0.0016385651141692455	-0.40109194135286796	0.4420684488357989	-0.032372234603628335	0.3476440561993885	-0.5438703747438617	-0.4958077093494868	1.1440150639723765	-0.8706979501734308	0.6048773627037011	-1.3725766023885915	-0.003991612781528904	-0.4805148092987876	-1.08604182419078	2.407927185151071	1.1346414439473425	0.9272338976578572	-0.7434848825826978	1.2180690345363197	1.2673791720050789	0.1142044324218757	-1.078370845881817	-0.13629298813865628	0.7737125674886335	0.7923062600458654	1.3759146252375911	0.49448057226902414	1.0649275113256418	-0.05197806875835021	-0.9326802920414672	1.163852244566265
1.1681923832058725	0.6279035757181748	0.30589452308867127	0.9645428845146737	-1.5662814790058512	-0.10725927299620837	0.9178107726951569	-1.452014688732793	0.2797269194895103	0.7269898925358401	-1.2189178543504156	-0.6025820502749701	-0.44732382904484724	0.004480489839311425	-1.1085850922471678	0.49108994249789056	0.1856186411390888	0.3578444777263152	0.47429495866609467	-0.9138622135803607	-1.8911200422031809	0.055430170265633856	-1.097203091373269	-0.10334366441445818	-1.7416529883283132	-1.193968108097391	0.22950995954612338	-1.71161077404646	-0.19161561471927457	-0.48040289841485184	-0.5039476647212716	-0.32297860311400656	-0.6171546595415485	1.3253441977394704	0.32440627330554583	-0.6987515667942183	-1.32180501537771	-0.12390319877605582	0.7390854910439519	0.18506024730952542	-0.9201857462375355	-0.7399143714989714	0.5307953374245248	-0.27896875310618585	0.3927343812440411	-0.9447847829315831	-0.09339594002978811	-1.2433036211852397	-0.9577102074964872	0.695341611287729
0.4482551075649679	-0.9171238715899501	-1.2107969407343406	1.2152052623751288	-1.186224230645414	-1.3447688049156574	-0.6925664675080693	-2.1151772990435176	-1.008240224831857	-0.2230690652594042	-1.2195763052659367	-0.45600898707673	-0.8438785328671563	-1.0014599294782556	-1.2298579903934923	-0.2737944292179501	-0.5467256817404661	-1.2556442384823754	-0.14044813346939825	-1.2700734073726008	-2.630808504836407	-0.6858814325838352	-1.7610039372048143	-0.22269906704952128	-2.2890538885323504	-1.380062095368495	-0.6960212060878952	-2.001321969076364	-0.9206206039773935	0.24343990639725227	-0.9620268036087152	-0.2011773059052033	0.02057433193622434	0.005947818851871853	-0.801047838000107	-1.756347347371361	-1.31500225703417	-1.6127197101336173	-0.06441777442768101	0.04141853969363093	-0.4800069122865195	-1.0828576726389472	0.2191143843695366	-1.3500394504319027	-0.6539392289566938	-1.9132106478935869	-1.1863196742606745	-1.8903006666388718	-0.6843427746301349	0.2394592967685269
-0.41163037003175373	-1.41932303076312	-1.8218237478040362	0.7160924503776013	-0.20625102376052273	-1.2802956094634925	-1.3599295468742487	-1.0096875500094722	-1.5345971750270924	-0.8782249547884993	-0.04066884294374533	-0.16392685693029396	-0.7356803593690614	-1.2063532980068565	-0.6771518530160859	-0.8914095744919589	-0.9219063020312381	-2.1187384443213273	-0.34074333510992105	-0.6282560263103513	-2.0546359266330336	-0.511002692061895	-1.4327121073797742	-0.2619670211094247	-1.5171914061708511	-0.6669458623165327	-0.7786862694019018	-0.8494754735266217	-1.0081024310976003	0.4713491933440639	-0.8314278903408455	-0.21897063386926918	0.45234574285338064	-0.4571144144433119	-1.2930027214944493	-1.0858722519767083	-0.3123628412193015	-1.7478702041514325	-0.5172833114387276	0.04191841846299983	0.30614716735131287	-0.7764193421705137	0.055959192631196	-1.2027697074516217	-1.0272291771077477	-1.915729299072889	-1.481669238529515	-1.2418868326149428	-0.20727378921685952	0.21029682120714674
-0.8695793313679904	-0.7961772723262059	-1.340370680484708	-0.514437558057114	0.8609348596447088	-0.18184085873975506	-0.9418070942775854	0.928566750600596	-1.0811405175408926	-0.6371279608870896	1.1089633092479747	-0.052071457488935276	-0.18530322122288448	-0.8598055199349753	-0.048313763601379296	-1.420561434127096	-1.1429566482993552	-1.8754603382159105	-0.35964372502371245	0.5141328874954837	-0.803142351551656	0.45207206317330767	-0.441088975140223	-0.7512956537059116	0.1130140441854124	0.34204695724239925	-0.07839566710106328	1.164260030506884	-0.8000958928468139	0.2597566028818601	-0.3330901927356024	-0.3501545066619694	0.24144094508440558	-0.07325351509093324	-1.0121894391448798	0.48757016441502565	1.0666440280850829	-0.4315185340058793	-0.7177925217024822	0.07052977370881403	0.7481089390725286	-0.21080121380090033	-0.30391550047629223	-0.24147725626001493	-0.7224012273222995	-1.431730146546253	-1.2020304540678721	0.019439098590572825	0.10869903721125976	0.10475771764401236
-0.8707913070183909	-0.019025348073656353	-0.6339453290533218	-1.9103029588160734	1.4989030779477506	0.6135579872165957	-0.33700291438801844	1.9183905977285662	-0.39517871087623163	-0.05366078045161871	0.9063062649186715	-0.20987597518314263	0.37102428932082343	-0.7435982865188904	-0.06812830825082794	-2.0485215452360506	-1.6085446660236524	-1.0913682218191798	-0.7584549388974275	1.3110092914329339	0.06950439346719543	0.9649916868550833	0.4663754475736476	-1.6341723124755176	1.439903216950168	0.8052136400125499	0.5991827419066431	2.4598193914647934	-0.9540105897552976	-0.06149890548128509	-0.14773153014033774	-0.4993050794615119	-0.6403777423068486	0.2876179185192298	-0.5667482974566466	1.1866261170846504	1.7696819308328184	1.0565047040550581	-1.118648172817547	-0.21623657641528446	0.12204903843753404	-0.10695035072282827	-1.0859687706563186	0.14078504692845326	-0.3038228122046602	-1.1313090763759306	-1.0383543993557365	0.6584944879675715	0.08999788428178507	-0.7290219876248644
-0.5741094063257481	0.06244402842783527	-0.4360389387918387	-2.573526057243712	1.5675680798157898	0.26038574179477414	-0.2526784178745153	1.2101143885749406	-0.1916274451438788	0.017371526529172874	-0.4760647991660843	-0.3938362780177638	0.5077837729533529	-1.1867372407926067	-0.739438470771962	-2.5322779428947193	-2.160021830113146	-0.4107858123631008	-1.4543782144984485	1.3440768337414397	0.16521519701794565	0.31114557758838446	0.8818618730686054	-2.0977121900004754	1.681245617723879	0.548428664843266	0.6190250100787643	2.083558792617702	-1.4761612910393753	-0.20876463450156818	-0.5246200434288567	-0.6030305242848283	-1.5758435659360028	-0.020738052525063895	-0.46692560660975424	0.34761609941728205	1.3250291155182137	1.4389228603621491	-1.7424511842949955	-0.7949241748608185	-1.3099684407442989	-0.5995085288972579	-1.8449119169518216	-0.6473219846961425	-0.2053515209110281	-1.0596747745311468	-1.2292085845793257	0.30781548903133427	-0.04746012539826635	-2.0277217340867586
-0.11389916602494908	-0.430180566414229	-0.5701789458101141	-1.9892060979820427	1.2615714173215786	-0.6984056883376978	-0.4758258740708481	-0.26333388511236	-0.42423218875640634	-0.45114308158031763	-1.5675315415921343	-0.3356254341368594	0.20655976408509033	-1.6728314732590175	-1.3221722982027728	-2.3127301779155656	-2.1391641802183896	0.028393247246378192	-1.6967440543619896	0.8458708510616386	-0.07057272939980583	-0.7772309854497815	0.915304124774164	-1.464884277051552	1.0372202551853675	0.12762811208068525	0.11896176716200581	0.6491060377736108	-1.6744064711787514	-0.1514216818417212	-0.9381633267781145	-0.6582651863065836	-1.7451814251307864	-0.7381803894784387	-0.5869111933983632	-0.9537338064545956	0.24809380980062368	0.6644780325822197	-2.02651750912879	-1.176122762416326	-2.33760944200683	-1.0261967023410137	-1.8516741212145686	-1.6918618473392009	-0.2983872303258402	-0.7647053573573773	-1.3399752013872628	-0.2851497224741039	0.01882554258504895	-2.681242895674979
0.35557277394284614	-0.7380996798455278	-0.4355554771363978	-0.580931111569916	0.8377869879376779	-1.0768935091438603	-0.3882036145059441	-1.0363450457998762	-0.5526795218620384	-0.6945999008554252	-1.3131473182804163	-0.047635940126768174	-0.1585084100838775	-1.4750257332382755	-1.1529218532529657	-1.2254277726621234	-1.230887179957641	0.3920438411185204	-1.0159208474805819	0.3198908597485824	-0.06074211376301657	-1.012286992693832	0.8074066044566353	-0.09231306699202682	0.2936500264259337	0.1052826909108498	-0.28809529494060343	-0.4156867512277918	-1.059596229839989	-0.03870937498097528	-0.7279782196683828	-0.6587136074117198	-0.9222704926099937	-1.0873212880893033	-0.4896839105284554	-1.2957716032136593	-0.5097404533105578	-0.24775889620811647	-1.4841917548942347	-0.9454352697734362	-1.9930044463576382	-0.7255039872481454	-0.9555616713776014	-1.7249175717177876	-0.18839864040318896	-0.06136469137887923	-0.9111236305480093	-0.3184871773162395	0.3293746432380478	-1.942214328508625
[truncated: 72 more columns]
