# Supplementary material for: Diagnosis of autism spectrum disorder based on functional brain networks and machine learning
Source: Sci Rep. 2023 May 18;13:8072. doi: 10.1038/s41598-023-34650-6 (PMC10195805; doi:10.1038/s41598-023-34650-6)
Supplement: Supplementary file 1 — Supplementary Information. [file 41598_2023_34650_MOESM1_ESM.zip › matrices-bold-time-series/ASD/ASD147.csv]

-0.050853431909627336	-0.8667837145263693	-1.4249114282634303	-0.6613777760600225	0.6967037614671093	1.0527538563704895	-1.573681266397627	-0.24680790482062784	-1.1732367667556607	-0.45954495590091915	-0.5722512560465705	-0.10127829417072373	-0.35889344241732973	-0.7766567524571752	-0.2513918281280932	-0.23766919332528538	-0.056537417750103056	-1.304800556962891	-0.14000515415549	-1.0547390545532846	-0.13190118383800237	-0.8256035570529873	0.249739449418685	-0.24356969250259786	-0.265412200725289	0.4477189485137798	-0.5510326979325566	-0.11644392040015202	-0.47915230520450347	-1.0105681574853451	-0.6679234748538465	-0.2585064260798959	0.1837826294437808	-0.7721925064414793	-0.2661179644856715	-0.47399719475696556	0.14313070763425192	-0.140902616507186	-0.22729681776039892	-0.6639528540728609	-0.6572069574306061	0.05623461956944204	-0.14823287418612324	-1.2686647877378447	-1.250281308011952	-1.6800889067421119	-0.8155101480055877	-1.1314376094207983	-0.6589184899657948	-0.6547693705925925
-0.5185959530382215	-1.0091762758226506	-1.6669860239904069	-1.1234364137780604	0.6581653925507424	0.9433312216129589	-1.6327262937218603	-0.7593786439038785	-1.1656601501657378	0.1536242636174675	-0.30782165647977394	-0.8310782614532237	-0.18752372039992965	-1.5019010093107146	-0.2221565161717	-0.05291849475976624	-0.1933803675296297	-1.6545480002187232	-0.5175905320597194	-1.4739238774335202	-0.7467420507507625	-1.7914966366394212	0.25456487468089484	-0.23817683899617628	0.42393497456593127	0.8455351687271053	-0.07232150385753715	0.20526763507874368	-0.8142903833950462	-1.1307096265717598	-0.26302394154965836	-0.6530265636000568	-0.1993775821036417	-0.7952778803580803	-0.5491993347170374	-0.19884151883810822	0.5591302449728408	-0.3066890345500836	-0.51982974483105	-0.8474386623300664	-0.6881783064916	-0.191967438410412	-0.43477656641408047	-1.6935842134204118	-1.353752250655237	-1.7845323841346215	-1.1347192585153394	-1.341290860034311	-0.7635905982146545	-1.3514157492863528
-0.9587969272000648	-0.5399682198864427	-1.1020274617607906	-1.05254820703183	0.2509444321243723	0.3472906539710298	-0.17436468732242077	-0.9491669592082013	-0.3021411516821882	1.117218000183924	0.5574782134212518	-1.1707739411322422	0.00751257397171724	-1.2856275401939194	-0.21523563036784119	0.33132441836244647	-0.18055464273439603	-1.2940631536127947	-0.6588023511215265	-1.3775726867243114	-0.8758692889077211	-2.039345430070631	0.24169353815212785	-0.04701007511030385	1.1608506742137408	0.9243078462316839	0.5661188404126417	0.6599938047859408	-0.7336700486718263	-0.3609757192904827	0.4282563440967624	-0.7347801987798708	-0.7737140818339028	-0.16739127693120626	-0.5822991734007498	0.17716595953255196	0.426326328248989	-0.7002010748506928	-0.4957905660813143	-0.46815291207318227	-0.28732448097830654	-0.5491001576864056	-0.5041554045748917	-1.032121456416938	-0.7974190793410142	-0.9181115057806415	-0.7631542054768364	-0.6356894486820401	-0.5939651187211452	-1.46106750531904
-1.1095328901613022	-0.10109846965312683	-0.6814542015330839	-0.6333370365801789	-0.4134741404481063	-0.17247860596261266	1.5129955279041336	-0.6018866053787976	0.4703518680288173	1.457169387208945	1.1435141456640838	-0.8893793441255579	-0.2720769018203881	-0.30418726822930986	-0.39193849664756286	0.4148653359671576	-0.13456338938445464	-0.7281080922897831	-0.48695143295350285	-0.8008071556951679	-0.48950602196307424	-1.3537454365785289	-0.0670315746196854	-0.013734774769900008	1.05509367880748	0.5208218399015151	0.7800858178597705	0.5464733550277785	-0.4819584106186446	0.6766601681661631	0.6343504819497499	-0.393864578529582	-1.171673742558102	0.6910709735179835	-0.557486496258912	0.041326928255422064	-0.3210237509792463	-1.3036782352748137	-0.39277543100175116	-0.07188910133946355	0.13576992715631853	-0.9461794905335263	-0.5403423308205311	-0.17463157584049185	-0.3251005614985514	0.00463832799333757	-0.01623653891620972	0.20021015686525098	-0.5952510860906883	-0.9106809429207235
-0.9069772488649929	-0.2895541783297436	-1.1779706158285246	-0.35655005904769876	-0.9254715735991479	-0.3170698097512641	1.8123324285516078	-0.04735708502356648	0.2502670700969728	0.5470401920973291	0.7200484570395829	-0.3331738453902635	-1.0600072501304554	0.5538498547940836	-0.715140913089172	-0.0755084754388	-0.3079213589919663	-0.5279214182210805	-0.22066447525303065	-0.02247900372083776	-0.12149759751507416	-0.41656019312257453	-0.7213504635074518	-0.35860536908709273	0.0016883916181062366	-0.15393930354132898	0.40987737413776876	-0.3334224365387505	-0.4512007972877314	1.0544258513671478	0.07156266659931246	0.15310563746085348	-1.181087898703459	1.0789647399989932	-0.7252513743131846	-0.6521870278562883	-1.0719436552732384	-1.737388125330595	-0.5633410650278597	-0.3061770244856683	0.14074383298355203	-1.2504392418731896	-0.8298094100095366	-0.18711784765265738	-0.506360923667254	0.11493590829943622	0.4189670233945093	0.1632933062684524	-0.985076066230608	-0.25233002289134887
-0.5628265316562295	-0.9890840851219118	-2.184021485202815	-0.49848408574949454	-0.9565622524154769	-0.42696870376762186	0.49969284117699625	0.14254420145628854	-0.7458908631549603	-1.076288270839391	-0.44225928362555084	-0.13227173479158	-1.766248584772643	0.5535840933201785	-0.972335336237933	-0.88842040483354	-0.7951169475005817	-0.6590015980059787	-0.1981424245494251	0.6227260235438905	-0.34355755849246034	-0.19541566170952226	-1.3798259890950413	-0.9043229699103812	-1.0869587927435138	-0.7275296691100714	-0.09155299720537505	-1.3419293944823025	-0.7647829574857512	0.4579900089973338	-0.7248783672344044	0.46821684081850456	-0.988411426178656	0.6754955409343427	-1.090100731425448	-1.2283892657850968	-1.1987592535219618	-1.6281788534266008	-1.0547031158339986	-1.174217953363196	-0.2379097622474482	-1.3072949539146317	-1.428982766322277	-1.0617816698538243	-1.0898822105309838	-0.4958786787101161	0.16200971371281078	-0.8509220656809595	-1.4677135808694426	-0.12255358616416677
-0.3879920757385695	-1.5016258624032341	-2.463161461763792	-0.8386225264468954	-0.625673473335198	-0.9918297534460526	-1.0513519244311227	-0.21720126129502687	-1.4269051227749883	-2.050874537741173	-1.3750271141363544	-0.5907583200923682	-1.7374141114934858	-0.20256538104736582	-0.972889229336374	-1.5328684013710563	-1.365261886332107	-0.5623864274353867	-0.5391279524750204	0.9203451868047192	-1.1008702310023661	-0.9269919036063456	-1.6027025722428132	-1.2377423231930913	-1.2068817979040278	-1.0104173978435729	-0.1723242791470387	-1.6367309407474897	-1.137341183283196	-0.4932243756684464	-1.0214696772395324	0.2267803764943701	-0.9300918848704881	-0.1512511392189093	-1.409941242593802	-1.0341792943783705	-0.6880022008664769	-1.045767852295814	-1.531616455278376	-1.9660941203075908	-0.5081087332338989	-1.043543288263454	-2.047765899857233	-1.7427557229622173	-1.320991882865464	-0.971344002012634	-0.4964029357822992	-1.8992730780302554	-1.55133825970785	-0.5921943887875859
-0.5234666361132774	-1.2996218910911355	-1.3301999847365917	-0.9161289920710882	-0.3755079482375265	-1.8949558541056721	-1.4049133738760535	-0.7211635127595447	-1.1143689808252466	-1.5104682723499878	-1.4900071465906561	-1.3639852521814726	-0.9337403139263765	-0.9559397858358041	-0.7067364362246624	-1.771130968481318	-1.624230829116613	0.07731637598005485	-0.991779370886923	0.8412954923493949	-1.6911495980204296	-1.81071831557219	-1.2948574867904807	-1.1192255823657786	-0.3241549237861108	-1.1154870937512333	0.20517273404982467	-1.0743467139423133	-1.1483759473911093	-0.8761297680593546	-0.6888088829348508	-0.4601333775529191	-1.0497864361320484	-0.7357651528746088	-1.4611644017936618	-0.22323910549954373	-0.05542387469782453	-0.451486321500563	-1.6166631158463038	-1.964250136236488	-0.29479201512544495	-0.5591090577213751	-2.2698487755784442	-1.3711390480705894	-0.835901161508808	-0.7168278917588098	-0.9314092484026654	-1.9897501041656847	-1.0736170570084924	-1.1188887091942235
-0.8338059088568084	-0.5438761190559339	0.5101765242944131	-0.5391073382176783	-0.46230919250649843	-2.3925593822433706	-0.5672637572379232	-0.8608981961191252	-0.28617652341578126	-0.043905730280083016	-1.0941979857942146	-1.7677685666833514	0.03900490042163876	-1.0624504749849113	-0.3269629731861978	-1.7271008115075677	-1.3436007960344465	0.8220331605011689	-1.1535392550196462	0.4944123385356393	-1.4981933574867292	-1.8228195705806147	-0.7916715360983801	-0.6731668198757593	0.6290362430828075	-1.2549642244058128	0.5708922508494971	-0.3417350744703734	-0.6512309943178995	-0.40768534544551827	-0.23149926049644734	-1.0751911358152142	-1.0339123870295768	-0.7841281585633307	-1.2223022826451388	0.3772172702273062	0.2392580829242247	-0.19423058070155352	-1.2443603621232617	-1.1422040307294947	0.18418372833880586	-0.1001043662108318	-1.890562188701108	-0.25214340931626283	-0.07817685854981861	-0.021516634360176597	-0.8267506355511098	-1.0899112183688067	-0.3355429989411991	-1.1372000993818656
-1.043933414580362	0.15326190624932737	1.6353052566129247	-0.003705756267412859	-0.6779809820662164	-1.9320282091869574	0.20813661737191574	-0.6102242773760305	0.12233265421225062	0.821221356484456	-0.7735091963541387	-1.4207798378062542	0.5534230295481386	-0.5108167908098907	-0.019069854285786583	-1.5581004116617025	-0.6350182630247586	0.9051997863591937	-0.8660077650088979	0.029364048987324073	-0.6902228481440664	-0.7998808057298097	-0.49286297953615577	-0.1947169597878992	0.781490166331241	-1.4627064371344554	0.5186632364491426	-0.17164560005747545	0.06826917708631323	0.2732154025130765	-0.09156315036646567	-1.1413201307381815	-0.6332261457067883	-0.582126186626176	-0.799721589155482	0.1856985788930397	0.1472655663863294	-0.16397762707965535	-0.655661490443397	-0.12405323600696565	0.33290039145628686	0.10617714369545363	-1.0682108652188496	0.5475879595373646	0.2308320261474576	0.40097550093698897	-0.41817657851553025	-0.052908849072229064	0.23679928753840834	-0.6211621207783263
-0.9548594598536585	0.37638880958459264	1.3264885478720803	0.19839354903579753	-0.6572189772388981	-0.8238445102278283	-0.03171524571266626	-0.37985678921835014	-0.07704670450352831	0.18387987320733293	-0.5551816911769701	-0.5712388287268169	0.5160824674951218	0.24839418928837098	0.10552347556862199	-1.1989960537378337	0.15773329853040877	0.12939393382288847	-0.3782940596569231	-0.4297727451857239	-0.0582430271225749	0.4128563014708124	-0.4683688882794521	0.13253407940461634	0.178442964402541	-1.5452002162444478	0.11674170957409925	-0.5567321117873169	0.5159565971740044	0.28762095999735865	-0.14792659326617616	-0.681585432240537	-0.041534153620808506	-0.5394081183160758	-0.28112669024828907	-0.5056254586175062	-0.14029446001048188	-0.01705742621239379	-0.11020727505999078	0.46413581814947036	-0.1309943062483812	0.0351325704273286	-0.1901704440490567	0.40669920067073945	-0.07339210406997572	0.2913679069188021	-0.13054630100624232	0.3453626982295449	0.45447533725590905	-0.036194778542911345
-0.5349853679409581	0.2526943167833404	0.18561177198406384	-0.11851419285229417	-0.3707109112212413	0.08664904094254565	-0.8887185953565673	-0.4105023103971118	-0.16983707241477525	-1.249587823971429	0.005649273432047559	0.2048070368549302	0.29165745988979813	0.8066573243595488	0.04830825251244372	-0.532333708952202	0.7072878447688277	-0.837076390413641	-0.09551836504600969	-0.7754558941715547	-0.13325780731899356	0.9184915779994143	-0.4584853536598728	0.2907788416372425	-0.4322508638083077	-1.292772632224943	-0.29011992656595126	-0.8349025923358898	0.3979592337240113	-0.535279522791841	0.005038770006551105	-0.17984038434471336	0.2792278571906758	-0.6462820137053902	0.2605152802125728	-0.8998112157214335	-0.4937120040653231	0.339897722010096	0.3152728505132113	0.5030743905312134	-0.8158594731253642	-0.09896427567882472	0.40141193313969753	-0.26210630190184264	-0.4192951438614886	0.04748994560515147	-0.08644843445293965	0.12475652459186991	0.39905960201981433	0.18783964500242442
0.13029174459129003	0.2149098846921886	-0.6037127798218183	-0.6180766389443042	-0.1546445832056366	0.3659732322052877	-1.1957285995985796	-0.4065223961755834	0.4060971614407132	-1.8641703922978794	0.973596796592708	0.5792073686124996	0.2181122386705703	1.0436174475898623	-0.06822676376186057	0.2895460811225652	0.8912172834998731	-1.1411760646399944	-0.16402850693016474	-0.8721601190667966	-0.5872582032674906	0.7348278713060981	-0.2068565724592829	0.3142002914328155	-0.48854140334619345	-0.7053331845448341	-0.5204425565548864	-0.47925063185472366	-0.12167656290542557	-1.4325607422924498	0.4572316984015652	-0.036668128379012795	0.1508819591621599	-0.5116943831293783	0.6860084057751081	-0.5676355905977909	-0.8481159578239569	0.6359966046381741	0.6591975933969279	0.29395568864688726	-1.067642873098873	-0.014937303255380311	0.6108741909416208	-0.5990697919264513	-0.14525963759575283	0.10428555859945603	-0.04338926434686635	-0.11887731818113945	0.24601385861788141	0.050748877244985696
0.8926566363845746	0.5232382253443398	-0.41952149476852474	-0.719027217482188	-0.23883554031168996	0.39576400286711444	-0.4182512482634392	0.07505823548808402	1.217188415961754	-0.8196811379067189	1.6544503993392357	0.7019090834097003	0.33184488277062174	0.9959596289279484	-0.03401412920278301	0.8737778777998589	0.8338411207281864	-0.6180371660655024	-0.32854469528394975	-0.5807949347560725	-0.630645503114691	0.6656514229112281	0.2826587556308642	0.265228548626809	-0.1030587230642691	-0.001993260824277438	-0.6236430989804294	0.33727305833524096	-0.5329449140033877	-1.458545723734269	0.8786891988674084	-0.12700000468624387	-0.07172201587333445	0.07440983014330334	0.8507591535669762	0.19867218249090607	-1.0304520838887676	0.6188016558828321	0.9139941150579648	0.14430492871254189	-0.6792626833125172	0.3770303826066284	0.6015828563682082	-0.2391499013566079	0.7819802084765899	0.38528810043039935	0.23686909564313094	0.060684575903067056	0.16543254904253316	-0.11311018887288458
1.5298742695152376	1.0269148304559592	0.44763814258242957	-0.11678934594380172	-0.4138679147695188	0.7599224867720622	0.7839559013309613	0.9425869660087399	1.336591313571718	1.0661387174553096	1.3215620824220067	0.8881836564360457	0.5117751314257862	0.6955220326175819	0.31283864560715796	0.9894740790078687	0.8033206601006615	0.13202347872675574	-0.21753018116794137	0.10288187796828174	0.03956954306030894	1.2592288574520298	0.8011619161869601	0.30963280424942674	0.2720488764047533	0.5618560919908661	-0.5769777137978183	0.976587569222502	-0.40227428144168875	-0.4488082871138602	0.997979452507927	-0.006760562972184832	0.1031894894964722	0.7797194017462677	0.7819383770802124	0.8451869230710982	-0.8106987607800916	0.40935113768463816	1.012368621466017	0.14616678087613763	-0.06818740186644795	0.8586124901425924	0.6416246727617405	0.4547873977799162	1.7433990991925088	0.5211351622008202	0.6692414016893721	0.5909773541894571	0.3144337696406723	0.003486828434745977
1.7704697029465837	1.316610195054315	1.3468512567348452	0.9168977661839217	-0.3015104318963794	1.4339212603365823	1.3755404166539265	1.488801908532444	0.5554275620831387	2.1728232534975995	0.17506343881285893	1.1808158171611491	0.6900825341752567	0.21739724523591297	0.8921986839456965	0.8333857170150288	0.9971320792633963	0.4729544696955561	0.24193550163103797	0.9176877675802682	0.850055456318734	2.110810205992686	1.143606030635866	0.6353627273865273	0.41247862958557213	0.8605130749511412	-0.18666992461753498	1.0055434328125932	0.22478903266306746	0.8038599203614007	0.9635872253064759	0.4516035567512684	0.70777760887717	1.06528474805339	0.6916393108808583	1.1450850044887082	-0.19953698976222303	0.3590835497674391	0.9451496808173677	0.2730790949526836	0.26196836951857966	1.0708752145102418	0.8977849195347034	0.9509352913936628	2.0951245896309323	0.44063077866632927	0.9358578064050749	1.1265924413537092	0.7403773740952188	0.4682769693830218
1.4539155909696186	1.080609399380272	1.8864150312084067	1.7353839809287492	0.12442209499602506	1.8257989454583445	1.0759235707371269	1.1095152992764146	-0.2701069687715367	1.7331857310304846	-0.729696328251768	1.3102364011176748	0.8212417461356433	-0.2294411494612966	1.336263534126292	0.7958579292252087	1.3307563023917828	0.36061849618827413	0.7218691805282071	1.4173675174341809	0.988772958832776	2.348361458189634	1.2156911590075024	1.1622388793259169	0.419226460762724	0.9083639364217102	0.5452625359508141	0.5461107763118632	0.8187883107320365	1.347453752999451	1.0926522328111836	0.7962995464990055	1.2321170467378573	0.835099232908178	0.7226385666968501	1.2239380736249874	0.4349045426507947	0.6059605392621341	0.8060016125316403	0.5129561519469268	0.30006260344400054	0.8597288645688598	1.3177094595564718	1.1186615165369678	1.746846371765263	0.4597600746340558	0.8359642443852559	1.4523498929518825	1.2300093252884745	1.1543013466954966
0.7208618992579107	0.38766240039765	2.01465442100444	1.8643351762869167	0.4782706321440763	1.5886194246061844	0.5145418131884172	0.029312613703735054	-0.20158370213562626	0.5174793692237688	-0.5794941480729243	1.0727545319629006	0.7781513975853772	-0.4152070966991797	1.2458941459297872	1.003247943589942	1.4367408544150677	0.20113892415160312	0.8173768434065626	1.2939427026304307	0.33691722435846205	1.7190776846102112	1.0222715385463004	1.416814689434673	0.40434307064386404	0.7760634357215204	1.1066708911580494	0.03915220059592782	0.8337577900517336	1.0033581788616373	1.3752377034412215	0.5166157747500427	1.1761038118922005	0.5733411169235935	0.7381992846188795	1.1699480709858157	0.6900896396464931	0.911082138481442	0.6842300631062127	0.8343398303955996	0.4475029141486324	0.4786087047447245	1.680902504613143	1.2203745597722169	1.148789220874558	0.7464414363390438	0.4795105620961025	1.5929829690857062	1.389910059467343	1.8464348367490577
-0.0040901795210911245	-0.306880495824123	1.7848321652281587	1.4112380690311188	0.4661583610562306	1.1058497192079886	0.37596608291297584	-0.8244495863469475	0.6954358740981416	-0.1180765161879672	0.36728927161430425	0.6453557331449308	0.4775360999501053	-0.3114134301169041	0.5859571118190885	1.1981033247259516	0.9741330510307843	0.2706167311999922	0.45948217051793805	0.6766442776770819	-0.3789328683126844	0.9609135936573603	0.6781843712366085	0.909152214211247	0.3276505211421255	0.5487763479256037	0.8280467289652363	-0.1928715828702329	0.25314028078047507	0.4568459638882467	1.4305914900933934	-0.22477223366129506	0.6086921754898332	0.7370216418546608	0.49827628208489655	0.8792231165879457	0.559902298755431	0.9644279066734254	0.560662540302341	1.1143249468569747	0.9119393309110623	0.3934047268540476	1.7722735702869916	1.507118998275223	0.8057151073998353	0.9558403126328274	0.14479820387292547	1.669142209660188	1.0278446831248382	2.2846865027797225
-0.3063839213605976	-0.48411684473918376	1.2817450817103415	0.9377169950810815	0.28077156047125207	0.9841742939903891	0.6259930226185857	-0.7029083322341018	1.48378203885436	0.3039345942445187	1.163494187805089	0.4406556397015001	0.11380141976444183	-0.10426617978979728	-0.1863361561273091	1.0811694158929195	0.019423226176605888	0.4760927305146047	-0.011594393381397127	0.06592417434846194	-0.37518052100140836	0.9791467855237904	0.43344755688922554	-0.27317542891817675	0.17933829656840655	0.3480455395639677	-0.33977326595138924	-0.12726318492412703	-0.34258896897688723	0.4440451494056659	0.9826726881553459	-0.5883915283421047	0.09926128419062553	1.120648364143203	0.06188060975152896	0.3336846501230362	0.4406973118173235	0.7346706022998823	0.36346309844322755	1.211740304502944	1.3580348194422769	0.8067619656728026	1.5317375434692	1.9373393392527984	0.8422835842387988	0.6282542916323244	0.00778730790239302	1.767402054451224	0.4309015933114681	2.238678357954255
-0.10885272194051122	-0.016245155771525997	0.7087208092962238	0.8815905957680175	0.33510063002001816	1.2156983333245386	0.6673570133153932	0.26396306770708866	1.4607263686560406	1.0075404747901833	1.2153545340979717	0.6564367725919753	0.07546229311178863	0.05990407159380485	-0.4782315564993262	0.665647612731747	-0.8864177657385669	0.6480580905030907	-0.17983537615610862	-0.11163972181094511	0.37088301210503866	1.767812799650028	0.5431367750734916	-1.3710094930758723	0.11523733924130251	0.3150817135811281	-1.578909582128353	0.07398764020341711	-0.3240414006540827	0.9506067218225484	0.21987165185348612	0.07198370546317374	0.11042784719042747	1.0240180151167568	-0.13768724300085217	-0.1762057055796691	0.6740676959122616	0.42792277318519234	0.11222247896776176	1.1096517129808068	1.2714387107002636	1.3676230368648021	1.0643167273971295	2.2214790495161902	0.9782785475389212	-0.12638955732689436	0.03523557153929941	1.8912877936423698	0.11867841632344431	1.6765562609702163
0.2894328269529764	0.6570640161060513	0.30108093017855775	1.087629427609796	0.6697340241690573	1.143843376986066	0.12614357113903563	1.2454360774103896	0.8293028196518257	0.9902716488066826	0.7244570460955384	1.0328340747829419	0.4893450797006077	0.26373401693264387	-0.11746567472160986	0.22354786862072007	-1.183270676278504	0.8193242383379664	0.05863058369722173	0.08659902131513915	1.1662608676526063	2.341504759974425	0.9806918944058015	-1.6234075490643396	0.2364911014486718	0.4980510813664287	-1.9546549248007563	0.22845651302288722	0.3400573698638165	1.2935250545235701	-0.4240969349885986	1.4008364486658031	0.5330588813902796	0.11187388980750972	0.23561422303585167	-0.3035149272657097	1.1507895240921548	0.18567112015385248	-0.05622110104279632	0.9149173750788029	0.6017072141169464	1.435369692943555	0.5353212732692126	2.02809358057826	0.8470598993129195	-0.6057248771054716	0.09206537562173873	1.9086123624441098	0.2650991323417032	0.8580464561008122
0.5028123158596557	0.8920330092716183	0.06313709532568083	0.9568782851727772	0.837498841088256	0.33311675598119284	-0.6842821709159619	1.4933457058964323	0.21240505376266341	0.20814493313582966	0.17235329195764107	1.0927839887615696	0.9360354756740396	0.6591257367521672	0.4533104631197796	-0.04523272489384009	-0.8291870103429464	1.0634347171721559	0.43931845340509573	0.18858606264855599	1.3781524956708848	1.7914141130622314	1.311875707851502	-1.0421090410720792	0.3136116130052505	0.7456522821648468	-1.4040652059812337	0.20872424892288413	1.0237319004008745	0.943864450790458	-0.7521468576156908	2.266605328184796	0.8415003767381364	-1.0437369226991968	0.918599633009037	-0.08424146756056736	1.4168977194389618	-0.017873343829857023	-0.036702099159940625	0.7087379428414667	-0.10481027566796186	0.7153855854272716	0.07322349000594812	1.187970945800151	0.3376314847628061	-0.28900300890543945	0.08788770274856214	1.557839068982843	0.47868512926305945	0.15810019089070584
0.3830562930195769	0.4665992024009145	-0.2594916293160654	0.11057812912187796	0.4613908302235384	-0.7671069380337089	-1.0989917505114895	0.9035762752353133	-0.18849420768779027	-0.41652431322254674	-0.2959150117993117	0.608331526840492	0.8079116904210535	1.1470191469642324	0.5858544169944719	-0.16926777534000384	-0.3432101155635563	1.1964439772951534	0.6268645852816425	-0.17726483650540334	1.0250637873700819	0.2961069463905958	1.0067938656609	-0.3888263589052004	-0.05416368220600307	0.7680576754085744	-0.7843381637783834	-0.011782399230634035	1.0713049696873453	0.1213887586462569	-0.9182137165373848	1.8589593604897445	0.6456383403083462	-1.4643230896473691	1.2058272696423187	0.052596024000204536	1.1249413714678826	-0.1715912314370509	0.10068785816522821	0.46892570239141457	-0.2651151047909775	-0.37659722603440166	-0.24548900737071475	-0.14130913327387817	-0.31577873423898656	0.5159496955227436	0.015832378056311484	0.6639434923676997	0.2724733106694215	-0.2576027405466078
0.07495214239411996	-0.18752498175943108	-0.8034121908661443	-1.1161897511499281	-0.24153554146969589	-1.2626683079305443	-0.7992061406244463	-0.07615656361272644	-0.6506441302812378	-0.11180257655110372	-0.7928151301045856	-0.18449025559200996	-0.006744221424716475	1.3473222681089976	0.05892989368724034	-0.23570311787998158	-0.2548468475051397	0.8971692943925339	0.5336972809457713	-0.8518800906401884	0.5942467290603296	-1.0257497158015423	-0.020810165721550658	-0.31662266599126454	-0.9279742221383475	0.37691254307691957	-0.8416031579258945	-0.311915750472707	0.46014705709392906	-0.5005369006960506	-1.0879226273259222	0.4873675903597553	0.038977663231202025	-0.8228690364246575	0.7146590682409293	-0.21487948355240885	0.3246365139973669	-0.10607138990697933	0.161320286163044	0.17334573364303524	0.12508294541102677	-1.0601572920338906	-0.373227444150893	-1.4471850810805715	-0.7535786048923173	0.9753485569519939	-0.09242253058034802	-0.5620709865777915	-0.30707129696101937	-0.5386446822115131
-0.19151656502538125	-0.45800568555422777	-1.2659974128626474	-1.9133213259652606	-0.6684203439311721	-0.8567521820964186	-0.115594850445369	-0.8962792016473716	-1.2539130995996666	0.8077244432996712	-1.216258304408979	-0.8038281349016756	-0.9311890486810771	0.9720630939247292	-0.7026066846912817	-0.2029329710749364	-0.5329407944303862	0.1840811865153091	0.3478263227958513	-1.2737217029430903	0.43197109710211967	-1.2400595099041307	-1.2238414823085817	-0.6389325528425176	-1.8102912856451197	-0.2972617515533362	-1.280353774745131	-0.4713418032402152	-0.20919622100224777	-0.5765301517108647	-1.17440654836488	-0.7725918400814876	-0.5548209167173247	0.1446581531758189	-0.10244553350413123	-0.696552033806033	-0.6378943658253681	0.26532990451996585	0.027447331219379593	-0.09440069225167713	0.5149663209991764	-0.9402428231638252	-0.3044699294194057	-2.125230662817048	-0.8295854664373584	0.6401352834345874	-0.19727925424395976	-1.5450328809189415	-0.686604645087497	-0.8872331448959357
-0.31188065187201713	-0.23386450848626492	-1.160905855388393	-1.7575074396098542	-0.5309756288675197	-0.1999930653540051	0.3208629907049818	-1.2177230041007507	-1.5424475120092205	1.2376036549070677	-1.2183888157553855	-0.9220541969093551	-1.2882087764035821	0.18460382360789018	-1.0479591637621986	0.012914773624228725	-0.633420863588224	-0.4233333338726836	0.28981524006567244	-1.0466092381203638	0.4493112924365914	-0.48250363216988806	-1.864903628771551	-0.587536072325967	-2.0758692126359914	-0.845320103530902	-1.0752558254120201	-0.3493684091189815	-0.365512359480686	-0.4033167628209524	-1.018922626475085	-1.1582424375320355	-0.790383857910851	0.3936106003355593	-0.3786461686027805	-0.8934375072666935	-1.3858230262147728	0.6530821998913479	-0.21435019486785511	-0.23255470782639756	0.4111277974456763	-0.3743563493086455	-0.11509902042186013	-1.9366525420427736	-0.7501657525338593	-0.1160877832164147	-0.24362519381964745	-1.8304768402441438	-0.4496225830857177	-1.2371751198377416
-0.3252861983474783	0.008887000567034512	-0.44297643732500924	-0.8986687925700776	-0.16385842146050872	-0.10566696664189154	0.17029230109415133	-0.9675970756038188	-1.0726312629703236	0.47080843709815295	-0.7110584404000643	-0.5842404742636859	-0.9961565237191218	-0.5011546425300696	-0.7330402531089336	0.3213207857622657	-0.133675630965231	-0.410489071609357	0.38272312487498555	-0.3454501901498994	0.375157750711534	0.2733440377376984	-1.6778801460810908	0.23028039017034507	-1.5930790354544413	-0.894341522921826	0.2742542575772715	-0.02742167213365653	-0.031421829113769284	-0.42677770399197884	-0.7135714687541101	-0.8428569892248432	-0.6431829983972764	-0.32343772215638955	0.20192545190915448	-0.5647544916944669	-1.6586326897218475	0.5582043691597312	-0.3583266575446999	-0.2902504634682188	-0.11784428448022227	-0.050704624676937135	0.049433260889297295	-1.2262858510543915	-0.8400215846298638	-0.5987030449773357	-0.16989800832166876	-1.557990745821475	0.12669377224891276	-1.289943474764339
-0.29704244244569267	-0.15375996238400177	0.2890020673747415	-0.06377846138711091	-0.05737961918690351	-0.6042988327043365	-0.3567317748871534	-0.3241619852200221	-0.10618953308718469	-1.0209756473720262	-0.12822014836410417	-0.12105878163969948	-0.5473829484930018	-0.6927387841915694	-0.13504299307716738	0.46665146598610224	0.7443544614464386	0.10649929463636214	0.457102543897469	0.2668033370798681	0.12119379561069617	0.21027196879057947	-1.0537154562320867	1.300112525282048	-0.8044308491938051	-0.4387879775541149	2.00071121466606	0.26994021651247474	0.2917847695211752	-0.6153583215934232	-0.5483280897807097	-0.5235283970218944	-0.3382876808669056	-1.2306272263314177	0.9862627831978876	0.01835545946060655	-1.348502374268531	-0.15729606687673858	-0.2812851436771766	-0.4336623158923588	-0.5678298953068188	-0.24178435486278446	0.06141542760722416	-0.5964261493924	-1.1410253854789918	-0.5544739638828633	0.03702852465110992	-1.3159476090720428	0.3623781635807334	-0.8919932142215594
-0.243152660445724	-0.5136262195857882	0.37375486416682546	0.26003166431379915	-0.2248654359416715	-0.9900629161965814	-0.7567962624260552	0.31268973700143377	0.5496221733439012	-2.0259335970466115	0.04002681188928945	0.10321168947479384	-0.3409869842920525	-0.44096280712975716	0.1385938450171139	0.3032777358395703	1.307203882147458	0.44538770097658414	0.34417499772662946	0.39524664488225875	-0.18529110706114568	-0.6479555175309265	-0.5694994912563607	1.7196196448688832	-0.1962779398677357	0.12560652272326744	2.7531445558355943	0.40761206515977455	0.21906600363592793	-0.5261218695978362	-0.6139867211224938	-0.5726529358760847	-0.12898152172632793	-1.4064129402158325	1.0112044869670174	0.38961177313067097	-0.5676755467619584	-0.978261974209355	-0.05653320017012084	-0.690933743812894	-0.5543580411220088	-0.5636895423346202	-0.1037954618787057	-0.33424046778458066	-1.3001317788750955	-0.2939920628677773	0.28944790001117204	-1.456014490606306	-0.04283260643836558	-0.2939693860457277
-0.1634797296542638	-0.471963444837424	-0.17167545540824217	0.1635392763092839	-0.21048042211695636	-0.744445922729496	-0.7078771861809088	0.516212634751464	0.4230477291935235	-1.7555229862993027	-0.14072213672192568	-0.08558305770449626	-0.24736574901642186	-0.09360555588144287	-0.1688370117900187	-0.019157610977200434	1.0733815818197199	0.11451076009073877	0.04132658090128532	0.14017388506026662	-0.4209393530359639	-1.6481122698967505	-0.406676222304446	1.1585857163446005	0.16973950875653493	0.33059691390236645	1.9924224512693052	0.45476938803302985	-0.14462517504944533	0.014232035653940567	-0.6233755656133064	-0.7262053808927631	-0.12928398183149684	-0.7392696587625267	0.042198090694824136	0.3486496762807015	0.3092027877575226	-1.1852684842381165	0.11300341639225008	-0.8195919014580425	-0.17307235847828853	-0.48401696891085133	-0.36956990097279513	-0.233412306331142	-0.9520644471578956	-0.16712810240726997	0.4177674141865817	-1.6621292606778382	-0.6861001894146399	0.048047187108035995
-0.0996578278512646	0.15315086785647036	-0.6503034813167182	-0.016583764384499863	0.29309226263175986	-0.14854008305721958	-0.3146573089262925	0.18329701167165807	-0.1256832493935161	-0.5347451807487974	-0.16312690394946494	-0.5772192079425486	0.059774689614742055	0.08025404983621476	-0.7549437141402633	-0.22469169997937857	0.23390870707935035	-0.6194684986887706	-0.29299897658698926	-0.11495100056816548	-0.5682903800417765	-2.2089316546647053	-0.2901780683574984	0.1649584699167826	0.5270085688946072	0.05088251881789307	0.5550546767682217	0.5475895236239361	-0.41387173373945646	0.5185000244475128	-0.2543724465238552	-0.5326397276436767	-0.26800071631273825	0.08981528938488123	-1.158605385850904	0.057653599971213366	0.8226985786260415	-0.6146487288734527	0.06167151646215313	-0.5492704625013479	0.16243228524221268	0.04034869975642509	-0.6333812832831802	-0.003368481653699506	-0.21822818547075007	-0.15732203753295118	0.2723476788603258	-1.3383996075478701	-0.9703609012165844	-0.08171628420621933
-0.12821724069634483	0.7776575233709007	-0.465047445273276	-0.17444089615621414	1.0115130992479604	0.14035256588506526	0.05991786046452637	-0.30598906191168934	-0.4011315943926683	0.6050159174420088	0.18851535229942312	-1.0402250134336366	0.5090994509272654	0.05196459437887544	-1.076380252910986	-0.23131851380365154	-0.5661323578546119	-1.034916904842514	-0.47432824951445307	-0.15537413235835623	-0.6051191850099372	-2.231225463128722	0.057301670613213236	-0.46683848182050286	0.9431640432778263	-0.37842204668595714	-0.2237174095909876	0.6804044113555001	-0.37739721883932464	0.32609681178629857	0.39965705446610383	0.08094665163541666	-0.34897554630689864	0.464242462391863	-1.6235041661556053	-0.2130563901883586	0.7847250792578061	0.1497061672725601	-0.21322526192745864	0.04361407611589853	0.14948963634487206	0.5304352792754835	-0.8286515869436656	0.2806430412773915	0.29671679391734995	-0.05377503173859951	-0.15197390347886203	-0.38568193921968036	-0.7830789806117654	-0.4721840564077141
-0.2954601639054479	0.6716238037050167	0.22316965303844105	-0.4256162957263004	1.3621923461213605	-0.07004052561940373	0.16975328623000943	-0.4083691713292133	-0.18624431192797536	0.9156688381261492	0.5018661733959319	-1.1267504522921445	0.6314647260816189	-0.1082539705944798	-0.8431685902220247	-0.21313759327890508	-0.8369038621621046	-0.7529972714262781	-0.4223396548382959	-0.10338849814355984	-0.44341809805809845	-1.9393366708235695	0.5328171229996029	-0.47103383764689954	1.1867488621832036	-0.4704495518014204	0.15711142728500693	0.6898009422693377	-0.15356353904756567	-0.5538429544449123	0.8736614624514264	0.756534767527031	-0.19579749034618238	0.4509246060354057	-1.1435140940177326	-0.30529133887885934	0.4514749232968943	0.40862945790060473	-0.5462847146670436	0.5181013113913833	-0.17148084408253314	0.5443574835844667	-0.9254568494753519	0.2933576386066329	0.1191501607228145	0.17996570630261827	-0.6593817580400414	0.5879112852566045	-0.5094889887213124	-0.7422075713019566
-0.553261267852223	-0.15901160780021092	0.7128787562113463	-0.699504938202081	1.0616804944866347	-0.33694983044894744	0.09236153917592542	0.026664019067633445	0.15559521238894333	0.49347057663722627	0.32395379708050126	-0.7163226777313855	0.19101801242000602	-0.3756891370539163	-0.22726552831645	-0.3340116620525505	-0.5968840176346717	-0.07559815754466521	-0.19651362235749406	-0.1629837870028544	-0.07889863607609444	-1.5258238171751564	0.780949622275898	-0.17632833451531138	1.0713610495154233	-0.044554813504869784	1.000860459322092	0.44696384754672913	0.04273399023877809	-1.2898781179083074	0.8444209489110717	1.0893002908854588	0.18932169516281527	0.5069878586825743	-0.3780461405759459	-0.17563872547895035	0.26041002537775026	0.08811519578859926	-0.7116643439494598	0.5015140957980937	-0.5419387614729035	0.13248014581320375	-0.9048572432476819	-0.008630666885321608	-0.5178504374314858	0.4042165742632177	-0.9303414038429021	0.9127863959069462	-0.432888661768462	-0.7065799787479761
-0.7393666154361864	-0.9215423755442671	0.5582823811737107	-0.6022283105930158	0.3483597376330186	-0.228211042506594	0.09144982656649808	0.5722213097135846	0.3117217691153955	-0.037812005173821266	-0.1005381556037669	-0.01620158796602263	-0.4095843775574648	-0.7040577809524685	0.35432527194737157	-0.5117394649014825	-0.18963690564444893	0.46937514380990997	0.06129504876585158	-0.30252034233186126	0.2726881446936075	-1.0377158172260819	0.6283145836887625	0.057945546151149815	0.7545470702151723	0.6036119823308996	1.3058868394535794	0.022508179518124692	0.14620052582204346	-1.0502340524749396	0.47682444878576563	0.9297878217163855	0.5939795800192819	0.7734385220219027	-0.07878245954767754	0.14638500649649158	0.37629998576476636	-0.2510620373929194	-0.5771150750070216	0.09113048148154379	-0.7470611217747473	-0.31010378460002025	-0.7539599097324413	-0.18720680944525753	-0.8529987519482187	0.5869045825264702	-0.7195684827072354	0.5908118574567806	-0.3532563097666667	-0.44716275375918985
-0.635235510645955	-0.91789704169671	0.0037824830631979054	0.13527311582728513	-0.3349904816264276	0.12623881417262195	0.31952004198580314	0.6679724239052209	0.44303958057040776	-0.25023694765805937	-0.02441712691300401	0.5881881913779844	-0.5512874124899501	-0.9151773916081859	0.6285103929050692	-0.520078069798525	0.12202573324756334	0.7211982313365325	0.2231750144926711	-0.27000910264033645	0.3330163340049506	-0.5124633442485779	0.28466338437561894	0.24615042750776162	0.5549718150662293	0.9870599828171703	0.8413435224130568	-0.3576866583099146	0.21381805164995493	0.08499024076757916	0.18533407536046273	0.3628340450237279	0.7670876334636602	0.9117938244694925	-0.33919416015468895	0.5087107640596034	0.5538870358215806	-0.09839204022636108	-0.20482453160578615	-0.25965828110816597	-0.741581732197236	-0.521644503515518	-0.477748304971108	0.1897919974329761	-0.41428083896284906	0.83892072268858	-0.05576602899460118	0.23304384694054847	0.07580463510256528	-0.10224264341541718
-0.12139636425510576	-0.3062995595126888	-0.3759532160346479	1.1617019183272241	-0.7167073201845576	0.27935374042872224	0.6875052102515553	0.22678446141965572	0.825126266750636	-0.25574448676025924	0.8034701800861098	0.8161826139018005	-0.1489494879126912	-0.810616105700411	0.6656619951353413	-0.2851319624662986	0.32430223449466716	0.8822221022521419	0.247624456166923	0.09639366531578139	0.08579275199245646	-0.07087373817773492	0.09986493823753127	0.5693889917238865	0.546615995602378	0.8807161831087327	0.25096589569641975	-0.49545683471548413	0.2613604060931317	1.163567739251853	0.14531883907490298	-0.41329934821179476	0.656881357395655	0.6531637738887887	-0.6381977725172194	0.6513796201166481	0.46952246462103947	0.4521698528793469	0.1867319945468847	-0.2431210386099345	-0.5935218678186042	-0.5642222200261383	-0.10349060156308057	0.9414566236661537	0.43746935989684566	1.0931996113577518	0.724863474592665	0.30690525718355255	0.7672567576062328	0.2846218815567475
0.6452379135138815	0.16356038046000926	-0.3139041892411427	1.6959292809485158	-0.7437844520014404	0.10018359870185681	1.0032872351869846	-0.28050725338234017	1.2734125160237726	-0.40440453159188955	1.6329300123398192	0.655644732771327	0.24868877027715464	-0.4304225115736437	0.7450435276657904	0.011751500088181344	0.49386500527442134	1.0446425567087394	0.18437910120725526	0.6503192859939728	-0.15909142948973598	0.1756486880745038	0.1981563021296814	0.9497217756323357	0.5055830855387404	0.4864720684830678	0.1960660781743699	-0.35193216088881996	0.24419429628534134	1.3246900684542497	0.17291426280862238	-1.0896396703006694	0.46423089418972224	0.2641193272561721	-0.5014306666571318	0.433202534380536	0.1164634363478482	0.8728565138879707	0.3906935128889378	0.004280386745611718	-0.38246663360872524	-0.5761112357193775	0.315003834187686	1.3516795923848968	0.902655841750958	0.9712440255635355	1.1837465434064052	0.6318565792697641	1.1795774867313986	0.6800544493484708
1.2289956937791544	0.0762769722336316	-0.030492613193770734	1.3218248728605126	-0.4583352581416906	-0.0970346580916818	1.1618340042610698	-0.3537892517612728	1.2340103926795112	-0.781421048273331	1.4798059922412234	0.28645263228558465	0.16942879802279392	-0.10076015678277073	1.0463018383663751	0.14492075690429862	0.599401707509914	0.9871795772980523	0.11593994874936063	1.0633612430654078	-0.10447201700833579	0.24481569910414291	0.40295840032100627	1.0386358896372392	0.28156599201043686	0.16506887549480503	0.5808724976089837	-0.04547608681603213	0.18066210711670821	0.6195463884139217	0.061125536346636256	-1.2703748103558727	0.4344778125836598	0.25029811102894695	0.009996818941861123	0.05186384600545434	-0.20046519355703182	0.8013621800936123	0.3763267508609084	0.12816200725738452	-0.1610296328155125	-0.5281934160695434	0.681899248065542	0.9210558367489271	0.6488508970360166	0.2125400662116474	1.092712062643551	0.6994117826186235	0.9188938015056479	0.9398998271104423
1.214639492316515	-0.2202395492695974	0.12311286971577427	0.47310260909668556	-0.003585750232146761	-0.06543166632651028	1.1501910186600948	0.01158258655723084	0.48405706625503875	-1.09573407949033	0.3074464947307055	-0.10086845270578003	-0.1685003645608582	-0.12849785426146879	1.4579480834343748	0.08999652358471805	0.5167189831339167	0.534397738747804	0.09531053834661668	1.1289093974981297	0.18906341798993537	0.24464488385396566	0.4784273054570931	0.6459700105343069	0.05494958337802222	0.05773291350481054	0.7054157693402592	0.2331006388596982	0.17758356030282058	-0.1727789146834381	-0.13586252629664128	-0.7307977125053577	0.6059040783774441	0.6526171353090704	0.44946710570206977	-0.10230369511469309	-0.22877059546234507	0.3461323693294161	0.2984847526460981	-0.016136797833132994	0.03290481452794185	-0.3424682153193245	0.8711648232839349	-0.07472927715720823	0.16364605623482667	-0.8134501296585392	0.5974662148308421	0.33852848086260273	0.21207584245521238	0.8956750698331334
0.6145592610040612	-0.1657695602955135	0.029782150333331446	-0.0343259031245047	0.3287286551327641	-0.011603407025724622	0.9240236729765362	0.3908995074127109	-0.49969684903833483	-1.0493897716457024	-0.8623830149446463	-0.38575312508672355	-0.1467943128238335	-0.4661672934013959	1.6663131910488376	0.01362488376095553	0.19953196388356056	-0.07408389271215465	0.1388915253216649	0.8957478206589538	0.40137097506379404	0.23103402460018896	0.36982936049523096	0.032472096087599565	0.09024256634315632	0.0218506310415438	0.10319688256822619	0.3309589501046616	0.2828353362310306	-0.43207569378779737	-0.24299920704037048	0.26328520437308495	0.7883255062745549	0.8782248634113781	0.49200829059775464	0.10488294056949604	-0.030484571706855874	-0.1518936282139797	0.3400214142083252	-0.25524342094732533	0.16947522793292905	-0.13944894102416372	0.8104315833999977	-0.8822900798123563	0.12446751531002359	-1.306111272297919	0.08190074780944268	-0.13134364497452417	-0.3367278723108615	0.5607393871712985
-0.04972654158413214	0.24623344660939092	-0.20119543712950178	0.0732759832407039	0.29743167003232746	-0.2847789850042363	0.40905713210150874	0.4552500238250405	-1.043034937573279	-0.7204392049977414	-1.105554483294133	-0.47882707216607256	0.41618352820313237	-0.7554044507481661	1.431486665198289	0.06391041750799045	-0.2258270323274965	-0.4055220158910933	0.25842976041027965	0.529011624052197	0.38138281203381386	0.16281930372777262	0.20153912899494533	-0.33258041698684804	0.31370710229933274	-0.08385394791686451	-0.9043186135788386	0.23943664504873258	0.39036152545819935	-0.2530742170297685	-0.2713683651610784	1.0223500627537527	0.7778205179480799	0.35944863930543897	0.2200168477193882	0.3375655680658032	0.13988412613228732	-0.4885025800129469	0.5400110822409903	-0.3704058709015112	0.23763044376067047	-0.16100911798643222	0.5805414859266491	-1.0621359412334472	0.5428425562157279	-0.9022974903509876	-0.15043317020536903	-0.38242888216275206	-0.3903775646259061	0.155901172183708
-0.1916528946897591	0.4777387029263983	-0.4487708026365138	0.24981316743402832	0.04483376764892982	-0.8013753874302708	-0.31358066041659877	0.3052164208684596	-1.0263451507016093	-0.4913297092896808	-0.6119893684608503	-0.3151447093877144	0.9616726586981741	-0.7106845932658091	0.7960748681304919	0.23769644816053948	-0.5457388227387007	-0.41184101852353716	0.4565179573310141	0.12813640016315064	0.34128488298526427	0.013546148790137187	0.1084302069052864	-0.26235029901787665	0.3277085443291303	-0.15453528834592378	-1.5296335874584817	0.11984151905162713	0.37647257363495856	-0.13598721619681997	-0.4086446875603008	0.9943879980892719	0.5494372540711601	-0.7332247310257908	-0.030770366239326323	0.15294958021512414	0.1336350647317904	-0.6598249786941424	0.7681108580119951	-0.3416896440624412	0.249490431172566	-0.405689715263215	0.39070227846748856	-0.8505929147789048	0.7340134370284903	-0.19803797052382863	-0.0952553326452717	-0.48962211437467834	-0.14624581941401643	-0.11499853997344046
0.2523716404927186	0.1804748595395278	-0.6648218263957073	-0.1404277335829002	0.05609280454592261	-1.0338520905593973	-0.9091690492190229	0.2540197754676096	-0.9200939714297617	-0.5880940337408544	-0.31406902671858894	0.058423850033810065	0.8302501583209585	-0.3889614851871571	0.04746314274257401	0.44032621257217325	-0.6159198997931636	-0.5611347208206707	0.6656867265986959	-0.2648336074068792	0.542323061143531	-0.12072553216650482	0.1222767652182023	-0.009315401478571805	-0.09715645495465314	0.03265567703411618	-1.3320723200593805	0.1635994882589946	0.2929700162627222	-0.3108717296609655	-0.6909177919502457	0.30759979117326375	0.23069661033516337	-1.6061490857397935	-0.0054067211599067855	-0.4386962729894365	0.0177308141263282	-0.6882965227788624	0.8493170666305716	-0.27340855006014586	0.22959446498665437	-0.5123667758044013	0.39289187626278516	-0.7379718373137036	0.17224738796222053	-0.16419377334259888	0.011687658298551609	-0.723539421577961	0.021140588496886964	-0.2501221278876236
0.737794061049381	-0.3197659882546554	-0.8043465272922552	-0.9597379911870091	0.5958632930333446	-0.6237382194046562	-1.019179789071963	0.39379670633174857	-1.08213332853135	-0.7606635411311473	-0.6313199758696592	0.446302008107823	0.05613523325994062	-0.04592607156003898	-0.5101685967897176	0.5937600306616253	-0.439199373896939	-1.2493696407130872	0.7269539074219903	-0.5321580110025882	0.8846571820226968	-0.07788687651626046	0.19892815288491528	0.06217971249928196	-0.6809345118664512	0.4700733137602238	-0.6363804284805646	0.3659887249044095	0.31252275671039614	-0.5191620870163597	-0.8422466985903263	-0.31816543397938785	-0.057252977173815035	-1.660642725652522	0.29445473525725324	-0.9145311828342566	-0.056365610457725014	-0.5524303684500659	0.7048477456976278	-0.18871862127494882	0.2034014994273636	-0.16394225555478625	0.517562236650158	-0.8488944083825937	-0.7939540098951504	-1.0262461201299264	-0.05344178664985784	-1.0554753397043697	0.01706674005661577	-0.34172339387262274
0.6917346099866621	-0.40442341122221803	-0.8089250135241727	-1.376441500459566	1.2457141424560279	0.18807400469964075	-0.6347766813219585	0.5000235191653657	-1.2677367399851955	-0.5069994182526171	-0.9461616343149393	0.6497442839047434	-0.6623563904712112	0.19572535396872495	-0.7529293624470219	0.6493847305850384	-0.1353689327803947	-2.1893643200711517	0.502108965520034	-0.48035122820589315	0.974647902125951	0.20010000070468317	0.293337502754534	-0.13447766351243107	-0.9200391890925365	0.8148688670328259	-0.14288340575348982	0.47148584462566784	0.45605248499470996	-0.4127318808064959	-0.5627053267412162	-0.2636858963320749	-0.2763642687118844	-1.0430008203603904	0.6693493447463398	-0.8032965111801796	0.00984853033188891	-0.2952292629116245	0.39409791906260727	-0.028230737931394544	0.19395436131931895	0.4551922520720419	0.5476050914516651	-0.8600517651944051	-1.2472636795591758	-1.931326379914128	-0.3020852655749261	-1.0937411053462136	0.03062856284687073	-0.33665981730173683
0.14474245684446746	0.0937457639301051	-0.6833495083908969	-0.8342751352706579	1.2352046678372397	0.8742327740426656	-0.16171111436245167	0.34877903908536617	-1.0047629271709735	0.353206923696775	-0.4708688532535871	0.6630521938902673	-0.7553826779656684	0.4296777918745766	-0.7478346581607539	0.5558775201767184	0.13048022825827682	-2.5902758981773055	0.04184298398066523	-0.054173564922677366	0.6172700830134087	0.5783517838230195	0.3773902972873313	-0.39175274614532857	-0.6741230023842544	0.7123782411705694	-0.19722277413253578	0.22808621819780459	0.4818837990220411	0.00650890968201451	0.0748450874677476	0.39166564771040857	-0.42085457455223124	-0.33330796377680155	0.8785141071980661	-0.2180716488375005	0.2434471417241809	-0.0687644696997609	0.05775963129200997	0.16837296967428947	0.22042029788305184	0.7952371767684839	0.3771157826936604	-0.4619108253368494	-0.7000979926241077	-1.8604774551453886	-0.5474275642984744	-0.5713274191564216	0.19012543860182451	-0.04907458961151586
-0.3271506616636266	0.7052232958678719	-0.4922511142457613	0.23863280874322965	0.3201591515029021	1.2167876278588856	-0.03629039876901571	-0.0023402947058087276	-0.32085489968941805	1.3686166967223623	0.6225893468390203	0.6472270625600631	-0.3588261700469358	0.7284266446018148	-0.629492869975525	0.28870019919510936	0.2152939949707252	-1.991150929736417	-0.404517766442505	0.4806762352054508	0.07893907752586005	0.8244580614759554	0.39987202431764984	-0.5100938716636403	-0.3289039248869153	0.18218273732991283	-0.5210472940487462	-0.2951487845029091	0.14781778154059355	0.42178199879227524	0.6334138523290516	0.975764684720761	-0.4841284793433286	0.13362463323393592	0.7712269192707483	0.272204184334013	0.5798291633164074	0.0073137068564509905	-0.17465493246464167	0.2208912037289749	0.29244473737545995	0.5902075879996682	0.13440603716039437	0.24940978647588216	0.35633776746067736	-0.7558666005531408	-0.588534294022169	0.249880167467542	0.3845907528430219	0.5157807303053511
-0.3128728546858299	0.867776120340047	-0.23873431015627747	0.8463116166662987	-0.8425763141542022	1.3628686776365733	-0.3060919412081925	-0.323270601944231	0.1707525038117349	1.7891706001673118	1.272960066515569	0.6588947093733089	-0.03644576535634266	0.9499921634177079	-0.5054221547445998	-0.09933934469412427	0.06496892357589358	-0.7847134639341834	-0.6193719248101522	0.6753815188708514	-0.26944242055752343	0.794407437316157	0.2566638535956611	-0.5168980644650666	-0.3369625468951435	-0.4150745780748685	-0.6527030117982773	-0.7341530986568708	-0.455956761223477	0.5724563612622039	0.7281338521990824	0.8931034405196431	-0.5189709227276396	0.43820868384597456	0.36213803235431585	0.2523287128667689	0.7775591789261591	-0.033685159362219046	-0.26608456673646813	0.021929643862534078	0.4014425750745799	0.21406088102063736	-0.01932678532002535	0.8637243668228336	0.9612583627850537	0.43618822788764944	-0.3883020727292275	0.7954175122202549	0.43949519950828736	0.948114310569597
-0.07928351255272724	0.4936606247185467	0.15556544709635065	0.49701261718980316	-1.3731550039243052	1.333329303655375	-0.6602017181544647	-0.5206775599033617	-0.015019141513186412	1.2567502880206536	0.7421526779342346	0.4795100969066914	-0.08712654306197404	0.8807293712170746	-0.4555363183775434	-0.5180283333448797	-0.23221927564040626	0.18096827263746582	-0.6617016332463761	0.3024617087204634	-0.47715939391664136	0.5421133628987379	-0.1695835956221755	-0.5729241678999147	-0.7017457412854682	-0.8038082494967599	-0.5383907741450318	-0.8311826677613467	-0.9559495184028718	0.4616089246949067	0.35432679276852624	0.15932505735711444	-0.6594758453862931	0.6373588797690115	-0.1652411199477542	-0.17923509563953585	0.46968620642480186	-0.10236937035177439	-0.3047399751118529	-0.28968359828121804	0.5111066949666381	0.23338969450666353	-0.1666827165662575	1.0260097816937375	0.6542057208995496	0.8084419843275793	-0.1008418650348764	0.7588020382984987	0.3231166127598942	0.7194830074698986
-0.22205568953729324	-0.057963176743426346	0.6552169632802916	-0.30767419201767665	-1.1334260082573613	0.8143647948703647	-0.8409888616027409	-0.7041151676062073	-0.6110518566868367	0.17460793440690878	-0.5107043996182856	-0.15405924226275558	-0.29722122138247814	0.5323626777957001	-0.5411859495625004	-0.9285709203808165	-0.4660392414856425	0.4445425559790936	-0.8075969116991619	-0.3786413864287246	-0.9571354831547074	0.2778647115472141	-0.8897466426990941	-0.7343307319643834	-0.9987790171028564	-1.0739889666278346	-0.560757848703619	-0.7324668495833955	-1.1037466142595682	0.21681696707584758	-0.20110966581612102	-0.684034346345814	-0.9786260685022194	0.47290850585656286	-0.5552129239576306	-0.6412908998383547	-0.4892122349947954	-0.21331425682035804	-0.4371904120515132	-0.4750490692825928	0.5542996117603183	0.6730261058578072	-0.5657199872473997	0.6629323437257318	-0.14532613446044074	0.370142554805738	0.0626803541126515	0.35625495558708536	0.09442151365811423	-0.23852814081182772
-0.8408197950531928	-0.42197484084306097	0.9727869013536262	-0.69515842697103	-0.7792945983646828	-0.3238894828108289	-0.8922103184887594	-0.925589542956707	-0.8559070050721678	-0.6204434649882402	-1.3288804224157746	-1.1187430634596196	-0.3210274371309261	0.18520734598144223	-0.7480315404167667	-1.3160170203499775	-0.43573727698620646	0.2636910050140369	-1.1893394784270566	-0.8241514419267864	-1.8302124895577307	0.21995204636363813	-1.6810030630872759	-0.8671106602871411	-0.842700733367625	-1.4437124773047096	-0.9775484346396407	-0.763717649141292	-1.028113146387981	-0.10785776627909556	-0.6474972005975274	-1.0962479279970854	-1.3166741426491673	-0.2562420263955777	-0.6440393727040006	-0.8812480279960511	-1.6689584677485898	-0.4268487335179472	-0.7074896182978111	-0.4872051463301062	0.45444928874890733	0.9412498533854147	-1.2320838209848737	-0.036999349391897265	-0.6574078584071298	-0.18503952116521818	0.013359117381265558	0.01424376088782559	-0.24415808802493413	-1.3174643200900167
-1.2799151952174528	-0.4986337694406521	0.8057684716065685	-0.3852930756661339	-0.8296114733226694	-1.4760577464285978	-0.9414752406340484	-0.9834473329935934	-0.3339705899076166	-0.5711420310925949	-1.0879040749807283	-1.8277869259087667	-0.09313476473583303	0.09805244302995612	-0.9355211182483482	-1.5464511922319752	-0.12376437340883314	0.15975991203316806	-1.5423592822139316	-0.7283624860659405	-2.5202368315976993	0.4304144190853025	-2.1111382966346577	-0.7895128259628228	-0.22671681804857788	-1.8137941093533427	-1.4805977152030683	-0.9325548173021243	-0.9985346928316176	-0.5045066337179854	-0.8062614613437624	-0.960539118093301	-1.355325366303974	-1.1542291373252347	-0.47402757151404507	-0.8539326022646581	-2.2326300404904798	-0.6367991577778925	-0.9466843380759828	-0.496020930395446	0.17855693385592367	0.5612421498902748	-1.7057341279048672	-0.723956477795241	-0.49878353085943483	-0.3686308364096576	-0.1483718741303544	-0.06627441725272176	-0.6868537317283784	-1.7204442672982507
-0.8547922945489564	-0.3749642026465191	0.2621756804940143	0.10518984956508155	-0.9778463816849334	-1.666732455021417	-0.8718842296899847	-0.6229589814009527	0.5895514169596574	0.17326326937345174	-0.21861655410777214	-1.7303008138452365	0.21167877791528514	0.2447048227911695	-0.9203620453907008	-1.360423096153494	0.23950127527738677	0.3152947867416848	-1.4264983144090082	-0.3399007449776231	-2.263836840957022	0.7319921485280906	-1.8220505701438878	-0.46945753377571803	0.5638091198398839	-1.7488023880435408	-1.4787428477325386	-0.8439942265172113	-1.0244823044784581	-0.862790680558592	-0.5637838613002017	-0.578903702829998	-0.9537954432837222	-1.3904240147787912	-0.2590568035773214	-0.547053544564187	-1.6767147138845224	-0.5778335969964876	-0.8912538819118849	-0.5930190489747754	-0.21464905604295556	-0.19723670461050968	-1.438348290843912	-1.0106569715397775	0.08889015405358121	-0.29895157545081186	-0.24967439033521244	0.022021547785993884	-1.0444846766292055	-1.2163679281412496
0.2413873489758386	-0.19594454156366742	-0.10679583384295757	0.1564068439733853	-0.5929298732245474	-0.6237109739543372	-0.4094479533711041	0.06954581445583793	1.1967379533593925	0.9712921237413393	0.4443690163101066	-0.902691518558679	0.45620645813302063	0.3974347056553634	-0.661879049238201	-0.6515861844065242	0.32247788728195165	0.5090303148190114	-0.74835170393436	-0.21049659404948004	-1.0577373413869033	0.7972397125027693	-0.9102536942645457	-0.08200578555627555	1.2140179388914112	-1.0031554216453973	-0.823968582858201	-0.24673141577794153	-0.8563147701626111	-0.982971855160621	0.06685502915878129	-0.35221137714377165	-0.38074050356087225	-0.5656095492180071	-0.22636149543640255	0.01411923829907932	-0.42789305169902175	-0.15882610096602395	-0.4890037660543614	-0.6010569001799506	-0.5911999910313702	-0.6123678524285242	-0.4765927394107633	-0.6993609122515956	0.602452646648238	-0.25771527167311337	-0.24281581843414152	0.13969290214928842	-1.016440474368881	-0.36587993972288296
0.9824818654684669	-0.15973849486254957	0.13806349417037148	-0.24838693751116284	0.23754837679640145	0.7508005524724085	0.4339935212689525	0.6007887328161847	1.1564501899228445	1.2746125640821548	0.5687553825514667	-0.03144674574083883	0.5975507567742372	0.4183586501312343	-0.3373098836561574	0.2507280503761884	-0.01948371166630588	0.5171783483785807	0.017193083697085085	-0.5973988823438686	0.12571153445638697	0.41594087169759586	0.007083858808042722	0.12082183084602084	1.4972071755715768	0.04277887254203322	-0.08234914078529254	0.4531634800671866	-0.40765542274386596	-0.7695717365283576	0.7857461143028557	-0.4562279509008808	-0.10228897947657062	0.7358292127846454	-0.45299642330485645	0.5606032859782711	0.45944485468805385	0.3087838608637703	-0.0650254812892662	-0.30293903435493846	-0.829180779876311	-0.38674967318407916	0.3972227143974094	-0.004019720943036512	0.7255383944354579	-0.16677704693097808	-0.26589565423150535	0.2650004514553304	-0.5516443796638384	0.05025242753995069
0.5741295588007309	-0.42659793950282193	0.7810402243190256	-0.5831703179180983	0.5919727384902463	1.2684943276102993	1.184727045864832	0.5132632817104897	0.7645879164682555	1.025709001564763	0.4562421451619332	0.2734574874299346	0.5407794915723954	0.3645226549483045	-0.16982580411941298	0.7420851342412946	-0.5467864550842579	0.3936636981813907	0.24773017347235762	-1.1382744779461342	0.28279994657054125	-0.23848010366822645	0.2770121837031029	0.031076681667174606	1.293890562021513	0.6661739924613828	0.07812996178517045	0.49127464575472585	0.002134673946650344	-0.33518907519719215	1.1101037710134853	-0.7264402589826293	-0.2849947931645377	1.4895159402265272	-0.7991582910779389	0.6473976937505955	0.3299110212418319	0.407075503610444	-0.06519958925430686	0.19853091858046668	-0.895395680162745	0.00794578401640592	0.4014977165471797	0.5538954583779275	0.4792992228490622	0.2650176911265099	-0.4577335318231748	0.42394979477326844	-0.019171655680712548	-0.17942801433753702
-0.6290046427036234	-0.834958514373435	1.1458058078545106	-0.40933840218219275	-0.14976567583080733	0.7702489644593677	1.340394278231054	-0.10278704428121853	0.543249496607365	0.583002396549286	0.46830721805854797	0.09801745092884485	0.1854472566524154	0.2997227333712389	-0.1659899839926163	0.5254920490441503	-0.749633781661405	0.34424030220520907	-0.15576758826942466	-1.1755721649544648	-0.4907918790388687	-0.6332475706356987	-0.11391967609017624	-0.17449337978007415	0.7020126487461852	0.5738382675249379	-0.27712869945208524	-0.32978089331820865	0.0007723188535674717	0.13957052036914502	0.8518665093525783	-0.7943512133431652	-0.5656041379634356	1.330617135923064	-0.9722307043015643	0.17187442501038525	-0.38984944122338144	0.16055780380221668	-0.5492046329809864	0.5287731413924395	-0.82657086139502	-0.02921957464035436	-0.35883071688048607	0.6322324719500528	0.1260488561594294	0.9943632675590854	-0.7008341379854989	0.6017561237146899	0.16342749345402066	-0.506897718931771
-1.4269531696778928	-0.8112181863874184	0.8882266951891831	0.2117085557899803	-1.3193663730502216	0.2631905230639555	0.9373064563780948	-0.6153680252789557	0.7300435050348474	0.35593345934611564	0.5971032220212823	0.06517263103201154	-0.286138093401199	0.1305445494967419	-0.07509279822287757	-0.010125665298106348	-0.25839679086058165	0.48114850450037155	-0.5980182923527443	-0.4341331921629299	-1.0129142423324324	-0.2928761186148376	-0.41691130756286093	-0.13228123629534103	0.1216591836669624	0.2533359385129038	-0.3326998279635894	-1.1896055409544937	-0.28848927629285964	0.5941604904488114	0.45191640578006675	-0.39000579092038495	-0.397668207428492	0.9083694072893584	-0.703656331454682	-0.2679467384875171	-0.6428415121083598	0.09982827865191114	-0.9897353557983631	0.516544795112679	-0.642353562975547	-0.4251855714692183	-0.910294265381515	0.4474224311331933	0.008832611011025374	1.5371005597261074	-0.6215474330834935	0.7936909629662007	0.061348960334238346	-0.21981807914935658
-1.0035437836676435	0.1352300063780911	0.4327129378002405	0.8925347157746291	-1.5168471646269432	0.6343834208257938	0.5196938518940372	-0.43049157372214025	1.1409271715760485	0.5099688031416634	0.624050483610708	0.5706798021300035	-0.36736816442494746	-0.25001874628870613	0.3378645877800823	-0.14323603511095007	0.7650158101829537	0.7916886333388025	-0.3674273683048334	0.6481879944034418	-0.267702863752483	0.7015991499051202	0.15024799693928875	0.372617448413626	0.011055078886023991	0.41503798552987436	0.5396644960694759	-0.9787670616047213	-0.26189273328739054	1.0582696477917863	0.6045268076720268	0.3915500553718252	0.3638525426149999	1.0362685390677322	0.03613589442745078	0.1437784769013735	0.12141622952762993	0.6225335184078028	-0.7123468008602298	0.47967027894210673	-0.31190846996564864	-0.5198358275326755	-0.43362396483229615	0.5236382799535391	0.35075487782443215	1.509431602754665	0.046760044612951114	1.0430951174897733	0.18441081771855838	0.8007632699168059
0.26287623461227166	1.6973174841377157	0.4544955442911784	1.3052105253521404	-0.2113995136914996	1.488948851647007	0.5017096265164258	0.4224302401553907	1.3952729479687622	0.9137119936231295	0.4711768879537815	1.3023314895318268	0.270937391779062	-0.6873081980423419	0.9863385284476013	0.4007463087885448	1.6431211521477316	1.2338971993433965	0.6228428395401048	1.308628101773542	1.449033518876671	1.646700721185454	1.4874248651418083	1.0975049308475235	0.4006852011908527	1.1330880884770322	1.9474374426980101	0.48126301548901923	0.4831301546963259	1.4582116805852878	1.4311538891760593	1.1059174911875775	1.272213560752478	1.6509695240227007	0.9347005928853338	1.447881677830689	1.3607009607383769	1.3909698742420582	0.3895196309154022	0.8655875875694441	0.16690122827637613	0.04630370406881611	0.8082793712611037	1.0158936056777015	1.0254301049221475	1.098511406750807	1.0670389584965763	1.3104869355797701	0.8046491333586089	1.921942673199886
1.253500116138317	2.7535683951825423	0.9983208868838915	1.2999980918282639	1.5368418370780739	1.5881909435501371	0.7103903272531931	1.2897746883184895	1.2214851666494873	1.2563173532121057	0.23692919333572662	1.6014414311205905	1.2388706894527242	-0.7840199508126594	1.4774234193170523	1.1318835352008627	1.6856406921489944	1.6968522911544712	1.720083570839446	1.1845065495143725	2.7763201395784067	1.7658848300583532	2.5537471048838793	1.4243902240870747	0.743280793437539	1.718769003862255	2.7951968618686407	2.1256096201009123	1.582107136877967	1.5680141609576623	2.1775167595124665	1.3170733008174305	1.6965961912165595	1.859084217257005	1.4866878634525835	2.600129180462957	2.0260427799527347	1.6053990615710374	1.6266495026042957	1.6278717186198886	0.675745221420184	0.7891905273855121	1.7165088685860168	1.4359610914703769	1.516746744901486	0.8157928676589927	1.7465234709682342	1.3537238965420626	1.457102801606725	2.3311032019226685
1.2473708501010616	2.3457027350721398	1.3401997211629018	0.8040660567366977	2.196485897912857	0.405238628246214	0.6881284633382146	1.4724727430691316	0.6549541232326805	1.2137794930587495	-0.005041521219887274	1.225913521105272	1.625675478311265	-0.2981184680887489	1.4577463289791277	1.350386397881888	0.7867004858180777	1.8889279788879125	2.1519994195118617	0.6168060349608171	2.6670220888692193	0.9224798199185432	2.379645238295443	0.8917112785045977	0.44638779020034647	1.5156641853545698	2.4733615191906306	2.679158362349307	2.1822391683434796	1.2272094651133603	1.9417451897474705	1.0058595474922765	1.3809934348169934	1.0321979949923907	1.3482478507306703	2.4352297594831933	1.631741804006177	0.941394516338658	2.088421422536589	2.1438088963961444	1.013742375110501	0.9142051303810834	1.535626630000457	1.2083551973890267	1.2780915205104952	0.8489561742279873	1.5035900223317247	0.90563778022213	1.3575038856695392	1.757373037611112
0.487250715016618	0.702048741115901	0.812585143764775	-0.14154622924325755	1.4367084244904762	-1.1164374519600897	0.3403784102469814	0.8143472871636043	0.051603843776817676	0.6171063558269262	-0.2467851274751413	0.6056070526357914	0.904856127126737	0.5173525744281242	0.9288110258300397	0.9397548093890388	-0.44106765024484734	1.47562029730725	1.7073894955478404	0.2142951512309935	1.39101963886303	-0.21492593348661831	1.1203425297943672	-0.27696814246107004	-0.42023746540498536	0.6742050439393882	1.5395831668251763	1.9048714429890339	1.7973054031660334	0.5644850639753113	0.6902121043676716	0.6002535642787102	0.5908607535981852	-0.3812823754179539	0.6177646399557082	0.9461506008452791	0.6411174669373537	0.014364155464614293	1.4703870626331594	1.8571161218199956	1.0527356584339518	0.2800831074385678	0.632562696461809	0.42365990361050776	0.2717480981832582	0.8625441056122869	0.44245322169095064	0.03730666184602087	0.34567829036249426	0.666020293892484
-0.30092477775399346	-0.910102421535655	-0.3971787042256151	-1.1865939531462066	0.3492810745686092	-1.5849536321184414	0.048451262435687835	-0.23333889977835257	-0.1514209901437357	-0.41788091108957964	-0.39548853439664244	0.30665778252031445	-0.4466974256966842	1.0787306228041742	0.20862828399490513	0.44721026202168235	-1.1671866689902433	0.4765212178894332	0.8051501156868497	0.16873485576943514	0.1270316674383	-0.7785919110575562	-0.0576455310409737	-1.2341381949570371	-1.126760676581468	-0.04258556460608164	1.0458927569831304	0.6705709308762298	0.7641105113180321	-0.07878787226867534	-0.6553322024339767	0.5369225782763101	-0.20879413023390195	-1.3171122084463085	-0.22996400601710865	-0.6396313069241613	-0.14639147505937417	-0.2860699974896752	0.30623825087768086	0.904424919566689	0.8367320886894369	-0.4195381647281752	0.0043110831045426274	-0.19535363627248142	-0.8877340883184676	0.48818612137440764	-0.672283995915644	-0.7746571328455797	-0.8010102428880524	-0.20347001398637024
-0.7097200445935198	-1.4558654051174031	-1.4463089051762443	-1.7225100705801901	0.0033783926154233503	-0.7625028850197261	0.08998411715756673	-1.0603232019558704	0.15212077471716334	-1.5000325579900406	-0.28281793534638644	0.3711864242224373	-1.4019749837333357	1.0184709434886052	-0.3878176289519167	0.3645845023027509	-1.0382302958981444	-0.5609792146011097	0.0016069012232795164	0.09400990111110347	-0.2960500811167636	-0.5097337117381431	-0.2149397993909247	-1.2172317021454782	-1.1122862650932583	-0.18882278592508955	1.2782832787441238	-0.1539502831348728	-0.1886673475553311	-0.4584188741206505	-1.2316135813255853	0.785347840143188	-0.7187392392066798	-1.2670507788261347	-0.7154841932047475	-1.1799863529564798	-0.4102626134734151	0.15442582932947563	-0.6031613513065732	-0.037949476499457034	0.5099914610896606	-0.49076550580399897	0.13421635921102104	-0.15917552707134114	-1.4552804670545672	-0.1659996817111	-1.0722800694950894	-1.0804113220130303	-1.1666404689195293	-0.47784409849335036
-0.8531467458634796	-1.119602374436602	-1.7612545810966969	-1.3725824508553108	0.1792336550944722	0.17538709254158374	0.18156138325509555	-1.384180783627742	0.5267267246093179	-2.1716526054331693	0.06623973683039437	0.3192392518024534	-1.442401833797689	0.5255807419486253	-0.7921672671434259	0.5214838172687225	-0.4175415895202989	-0.9811145180679804	-0.45753024105336	-0.42861734378252264	-0.09065151678666675	0.045774482380920585	0.35562046863866437	-0.25742459364995796	-0.6843126059856984	-0.14319135501865485	1.4254548543385155	-0.5842336192951126	-0.6842675845668588	-0.6074011314701162	-1.1591148247723928	0.8623083114674366	-0.8749371033490244	-0.763118802042132	-0.6860761795854736	-0.8217071748738227	-0.4467887363243367	0.5404711738407684	-0.9110545840393626	-0.49500826916113766	0.17422037305759205	-0.04828792437129988	0.5451252039939077	0.1555317201991097	-1.2599757825136038	-0.6483374212846964	-0.6443010929017716	-0.932143052241678	-0.7137708251790679	-0.3834550644945894
-0.9352231316052114	-0.8802523652517633	-1.5412583451488868	-0.4612222554373775	-0.1450403813231496	0.013647945091518074	-0.16221950191754494	-1.3465685581304832	0.3365234785118474	-2.1948696086627426	0.3040275218508223	-0.22537199051346846	-0.9962620587929779	0.10584606291779332	-1.1266367775584556	0.36149339015869886	0.03194027544953327	-0.6790553590698423	-0.639026781678147	-1.2384936999426763	-0.002434655366993303	0.14783880149245246	0.5121561576623361	0.8340163492245652	-0.6680485504036308	-0.5477150819518996	0.6041431243952475	-1.162019238771796	-0.8791695841294299	-0.6966721311957292	-1.2478261770013594	0.3539392304118695	-0.7191217609423852	-0.6600622623741139	-0.321762069776981	-0.6493854972516717	-0.6495679577365502	0.15266024770060638	-0.8506459821091676	-0.6104325786574283	-0.14125351652594068	0.1901571755721338	0.5033379175117825	-0.03720718313811002	-0.8214464331798595	-0.7232222150229362	0.04652152689441465	-0.8029042447529274	-0.2785233332856984	-0.41343496401752844
-0.8941970576553934	-1.2275359812970765	-1.2996683711066752	0.17731422342464598	-1.242311077768483	-1.1549703961793478	-0.8799063158773375	-1.2203724728118635	-0.5805586652820778	-1.6765546412668868	0.0809479021731088	-1.0578237970590734	-0.7745741767392348	0.037761465401369945	-1.4714470358063663	-0.2583598914405591	-0.026510685849548528	-0.2339442585315723	-0.6648856234748838	-1.660175834093731	-0.3554827955538018	-0.37427681645433075	-0.38547412073037624	1.2069303880797169	-1.3430819169449193	-1.376015240118369	-0.9817473943687327	-1.9346597665616425	-1.0010971519707115	-0.78997840021233	-1.8511479071267816	-0.6068959100089903	-0.34307652260729726	-1.1551807290383846	0.10546160062524892	-1.2205876543813452	-1.0504977540437328	-0.756608395084415	-0.7598189330646188	-0.7764504476200731	-0.386572297812306	-0.17663748471402732	-0.061044481579807255	-0.8990872583734144	-0.7287435078071869	-0.6045516030011927	0.34388625016636093	-1.0117699343054005	-0.5120847818564762	-0.7910644069026181
-0.5623029143760309	-1.5931065833224414	-1.1525264141940548	0.0063028420576891776	-2.0736059842970405	-2.144589058501119	-1.2746447264771068	-1.080094012476935	-1.6435549932781521	-0.9266060918635904	-0.5178627739812779	-1.6021754275439883	-0.8694036561792859	0.12055154544382976	-1.724102310885203	-0.789320692089571	-0.37968479476464756	-0.2887102091397423	-0.5852811815035469	-1.216305550503754	-0.7642983891494496	-1.004562886692443	-1.7022028455633966	0.6997464577056203	-1.9665031472279848	-1.8241677838468144	-2.1570704638367153	-2.18039956991697	-0.9670054374494467	-0.8009220663372308	-2.3241513901870676	-1.422290603189343	0.07235192566831282	-1.699773801677167	0.41542135198760166	-1.816607375567868	-1.3744626017119612	-1.277724333926061	-0.6573599232332841	-1.0348307897247586	-0.4573760870800448	-0.7628635430387104	-0.5325086308471254	-1.6693218732770663	-0.9829861075084749	-0.6035422321037092	0.07358960113502055	-1.3588880520800939	-1.0465566661537635	-1.2410716898230008
-0.002923716081770628	-1.1454794853019403	-0.8052204386065861	-0.6217290614759382	-1.4895840292188423	-2.0447929133101455	-0.8341491274250433	-0.753570877005716	-2.0753408420270545	-0.21184997434122815	-1.0171033257890698	-1.4973174116685972	-0.731737492256074	-0.04747584790683529	-1.6571645091805853	-0.6242164328333923	-0.581457543838539	-0.8525899883060765	-0.4377059380469019	-0.18374414631770766	-0.693926524074244	-1.1480250214757919	-2.202714774053806	-0.13391955954222398	-1.5564509252026784	-1.2110966571665522	-2.0420856428736274	-1.2815140523752706	-0.5821904522326603	-0.6515932217224429	-1.8073380771339318	-1.5712065726962723	0.3282092600479613	-1.7576214243401	0.5125490437131044	-1.3588165367334444	-1.355500692843093	-0.9591362053906627	-0.3434404104654118	-1.0586081921851704	-0.32022023500028945	-0.9101233042840337	-0.42088633531421304	-1.5370921817421863	-1.0500692269695628	-0.7236931867992282	-0.42049703110147235	-1.415000786438648	-0.921773521906794	-1.261588996507852
0.5112800762727416	0.10715420061442622	-0.1551987843773803	-0.7953078396895	0.3015621962383025	-1.049938875165228	0.04179354569824183	-0.05776432940235077	-1.712568768599848	0.34388499831717445	-1.0775474558601406	-0.8610499619320637	0.004961092824956672	-0.6057606988536858	-1.078796982067166	0.13619667389502943	-0.3993058148205016	-1.3268737627119909	-0.2567991752714092	0.6686824544197297	-0.07646329582792558	-0.7606593367632531	-1.3674231761778524	-0.6213460525060416	-0.07107998785820592	0.19115206965280643	-0.9688043889132598	0.3761428283702183	0.04856553504023615	-0.3744382261782483	-0.37911537892978026	-1.0350544774893986	0.4166407703356946	-1.355261993498386	0.3478052187563193	0.1502638934318852	-0.8763726914357806	-0.2960793527949552	0.21188769919028513	-0.6926039459395356	-0.13312339175591237	-0.47417978925370635	0.06914332126788704	-0.6215884104705723	-0.531130967612659	-0.7380779639388263	-0.6860594651607255	-1.057142985067042	0.22350856109411255	-0.6200270428996542
0.8389231105498958	1.288775002631375	0.42411999963852937	-0.005580198544670996	1.8567410413031828	0.06731820854031914	0.41441655972622926	0.9401413817349779	-1.1145514488789348	0.6661942148620109	-0.8249674314517493	-0.029441502407053406	0.9526702475302617	-1.2758307159410927	0.019152258401077187	0.7466026802992766	0.054522961203044125	-1.1988748234542346	0.027673474076288274	0.8852683919883902	0.7008483501191514	-0.32409117257290876	0.14239848748723372	-0.522876771502507	1.429150524495027	1.4075204195091677	-0.011877232754978387	1.6696599449769607	0.552432991634885	-0.03898568348644797	0.8808324224706168	-0.2175411853096543	0.5841790085376876	-0.8019645062611801	0.001629374895608003	1.4795320813205741	0.07246555976775847	0.004299615369664415	0.7444323053966844	-0.2583678690829628	-0.13697867387303603	0.09159044793743511	0.3779438939263437	0.18276710201940638	0.3516693982600942	-0.5588945439032049	-0.528775832952962	-0.5387736934183197	1.6294336785557801	0.3950161390008324
1.1095852713405894	1.663527200738564	0.555841703625	1.2874069460119697	2.0700422573392943	0.9117234111336417	-0.08306515518638233	1.8838933709933288	-0.8142523774550106	0.6395439359929069	-0.5408958015620238	0.772813218975268	1.3726151599523648	-1.6215161960046502	1.36938090661207	0.634769132848278	0.5216482726229124	-0.5682343736598412	0.5621205388884223	0.7498533258522347	1.2530512720113056	-0.259377658823947	1.283651988899761	-0.06817069980354527	1.8635376276987032	1.7728240985485029	0.20723175046067263	1.8899941778515088	0.7398375118097589	0.3226531007591726	1.0389826298090057	0.4545915427196623	1.048314710296926	-0.1462028571355752	-0.2473608741358396	1.5274745676674848	1.3287869313181115	-0.03157746630704811	0.9692477010938773	-0.16918418798306495	-0.3830772214308191	0.35691586137055936	0.3015135698087886	0.30702079193250936	0.991701347266246	-0.3239960906512746	-0.04537762219526025	-0.05471196426538914	2.18212753641047	1.1884866877770375
1.4418568149638924	1.351307974260934	0.4003658844091793	2.1020789002386002	1.2656577563227676	1.584275080412638	-0.7770495676030948	2.3387679907001098	-0.6610285876403319	0.19261136576512894	-0.17690994957408956	1.410064099349099	1.0067314354350876	-1.4152310637439047	2.453709876876521	-0.027200505062262712	0.8137305714678666	0.06745624673963291	1.2923121760082654	0.8431450474426062	1.4626694897017087	-0.48709374802519667	1.642615714316664	0.3730831340650743	1.1997738223752956	1.4790496860157283	-0.011731832025841545	1.3782801891871628	0.8042565311025793	0.6337277450701351	0.288392064034251	0.7940527138805399	1.6356312513615128	0.7633909883587583	-0.10506559918188425	0.5271495790913361	2.4052966330084184	0.23085618742238645	0.8536429738847434	-0.3817353092194565	-0.6367754295659381	0.3704999702781993	0.12407857230717705	0.14439915601327089	1.022365404025865	-0.10866423772759753	0.537914551065998	0.5169764403630062	1.5521195147702622	1.3287061420156259
1.6538964480640066	0.9134493589025375	0.43500821541606155	1.9070189444102121	0.5583278129303207	2.037760459919954	-0.7758946890100202	2.076040451099715	-0.13899963666359594	-0.5286217005416685	0.546904547062921	1.6405271675818716	0.29000558678824917	-0.7787840359019758	2.739356059775015	-0.6394941017553565	0.8520267338630629	0.4053553812345664	1.7740221553931057	1.2695313068897827	1.3423123824457006	-0.608114605635297	1.5248301257469354	0.5586238121345416	0.3030366330241559	1.0785230949426956	-0.12339347589382577	0.9214865962092336	0.9425910725793655	0.6824443491685556	-0.39126400109294285	0.8056456498470992	1.8335914254017935	1.7098436864415325	0.38817560035746534	-0.34286259967180904	2.632594040850096	1.0097675265019184	0.5530679009301966	-0.4667259990155939	-0.6350953411958384	0.41716003278140174	0.08777615645730752	0.4092536498427257	0.5990353985373545	0.2275473462052699	0.9755478835729715	1.276330561509039	0.4121484046451765	0.8498597249872464
1.4319833207636796	0.5132969424955552	0.7301644428868371	1.0780343140720403	0.4329494539282928	1.819873560346243	-0.09136963856528238	1.2276767065520335	0.7353345457579937	-1.1483591822484265	1.5197058188328083	1.2061470649706014	-0.233518635103148	-0.05195133495341947	2.0718696101500425	-0.8838063305459337	0.6322106754725401	0.5488685566296975	1.481369540855804	1.49787659836932	0.8737485958245608	-0.42359366366853407	1.261506945695964	0.4221455048983235	-0.13442168807011817	0.7128001954154055	-0.11047063678956401	0.7574759149302758	0.9499490226289771	0.2739355252043218	-0.40534077733902363	0.5474090867121886	1.3172809570982704	1.9799984925075291	0.7688626290874429	-0.3824188433974762	1.723495191464136	1.6117414419974734	0.17985838312478303	-0.22674994496791684	-0.41523317521269076	0.5273481827372987	0.027407199923240942	1.0777509060734338	0.10954181175864941	0.7515871834711938	1.0530472919558704	1.8629183933714684	-0.3851869237435064	0.1555135431572655
0.7865792250839226	-0.14166753420815012	0.775461473099725	0.40775926370241833	0.3794406467311561	0.7081069067056693	0.3740467762784792	0.22673409351490853	1.1927731480438175	-1.2985480020446565	2.012270403249782	0.21449212481684737	-0.45065637562704747	0.43906358102188947	0.9022854501086761	-0.9072523668824984	0.2535607489327275	0.6751185254854453	0.43324882940723325	1.0317449000011056	0.13305988081758613	-0.14704890960531802	0.7939770070913823	0.05567814500648242	-0.22327855829584123	0.12338444222196183	-0.3179739201227231	0.47425786551894117	0.47373698518998725	-0.4596666520118366	-0.08893486367828866	0.12574492371732338	0.3859605290147178	1.1056176902735242	0.5675170073282818	-0.038545803989721204	0.22190444465562975	1.238909188517319	-0.21894402505221963	0.008214774809136103	-0.27621395717512787	0.46143553815372707	-0.28544725199396587	1.3387822197180872	-0.22764884686343934	1.1502212337704099	0.7082834162519777	1.674528153970998	-0.5993505561193067	-0.333712792794009
0.17335847456571513	-1.0471006116637043	0.21622259747976996	0.27144286311845617	-0.08358809802972009	-0.6643417545025875	0.0012574861789702476	-0.41663710788843145	0.6216253469008977	-0.9010208827780007	1.3751971175246458	-0.72113866088188	-0.5149839596673026	0.550637609931649	0.02428155039655484	-0.8581776784505932	-0.061785661730896765	0.7234785190167753	-0.602535639088374	0.1085641224902894	-0.533345709070087	-0.08870499173276998	0.04069494687116724	-0.28984593369174794	-0.3882197990961434	-0.6394520823402031	-0.6972958957703228	-0.1566673820703389	-0.31000875565928204	-1.0088105666994214	-0.05219117028996297	-0.2449617443798923	-0.2533471515945364	-0.3640711163493875	-0.13518172934784084	-0.08462768866142553	-0.8125745893458723	0.10668647932852438	-0.4757670902834295	-0.12699082931464387	-0.36886204042184545	0.1455137084875799	-0.6099694248596155	0.6675726263127165	-0.4027091793004557	0.9779439033978564	0.17034766858251113	0.6311102065108609	-0.5173539206993442	-0.45689588834006317
0.04310629290407734	-1.5130288125651106	-0.4589522668214459	0.3579552078688126	-0.5153242157098883	-1.2375271745756389	-0.6919866435365696	-0.38786370864192116	-0.4864728541767256	-0.21624334670660758	-0.07336023987577685	-0.9332510608785398	-0.3689521627067117	0.36509034269977714	-0.06087260690363669	-0.5432242074925557	-0.1047922630782929	0.550794011964156	-0.7475118253838547	-0.44931460349426033	-0.686504198934051	-0.24865855834651124	-0.6284228862246741	-0.3149281578267237	-0.5621379862059529	-0.9236481347610481	-0.6613034405375525	-0.6369498707355489	-0.5821171642796431	-0.9005844848015568	-0.29206555095401066	-0.3187982680885061	-0.18466512649083877	-1.169979745300263	-0.6708559805017469	-0.49581226056333977	-0.742135078497803	-0.6501771787623657	-0.2950514809858495	-0.40478453050361335	-0.427831616746052	-0.1260795533105297	-0.3781017934419767	-0.37617400656811395	-0.3862386040043973	0.2656278008745272	-0.12415847692355217	-0.49793610405316946	-0.3464732600184368	-0.32087911074662395
0.3332813649156638	-0.856056401839607	-0.33667231459115565	0.176740068511591	-0.08254833130259225	-0.6592130964828871	-0.649651746232546	0.2388611568186983	-0.8871168193022702	0.3796485835550093	-1.161171972210321	-0.34122433718072553	0.23465618998854706	0.10062987744518957	0.4337972737776884	0.24848844096876327	0.11332877078687008	0.2600717307135675	0.07665600814655993	-0.11980755309981693	-0.24060272439595184	-0.3332499603917027	-0.6481485249562006	0.06565529390397705	-0.21989918892919816	-0.1987213254849919	0.10760578796962861	-0.31681534419456686	0.26726650492122334	-0.1903838127324911	-0.24689794666848155	-0.021836385942346968	0.31343622063499277	-0.59632391696216	-0.42149299762084635	-0.5174167048982924	0.04450709087550222	-0.3029776364190655	0.4074227730115148	-0.1825626273210668	-0.05432061415287911	-0.055675808253430215	0.5402292403874867	-0.7327760202481056	-0.06363838069229913	-0.3441576260283179	0.10659501092012136	-0.7845909129632872	-0.0008482735637869233	-0.11634065451934322
0.5331123515988258	0.6398373512517018	0.7549759178056478	-0.30558790545549924	1.160552715921907	0.2832104922197602	0.374568308670468	1.0043005619505287	0.002910478381114303	0.6585095530366827	-1.0346934306890423	0.4574909625528584	1.186000591138961	-0.06644699711797522	0.8382406509274367	1.2158668644675823	0.3530402899784999	0.13458931009571204	0.9983480271650658	0.7037390232903276	0.37059547378111285	-0.14747529319672434	-0.012331046574986418	0.5725067584647081	0.7801872305452703	1.0530314918940713	0.972551073807134	0.6252076358684389	1.7261388940883284	0.5580408824632176	0.3422801236784345	0.45090888195188833	0.6299907580809242	0.72819092312611	0.5010900757531818	0.2088351776501743	0.5674239750935041	0.5405421963310598	1.2153541720839731	0.7132255886345579	0.7301790207205313	0.23098962403671291	1.4539308110557714	-0.1437114016889211	0.5494010299273216	-0.27570810244113486	0.6797328475063642	-0.14450313369541345	0.5135811119428285	0.05356163175456578
0.26022751336221256	1.8116124920659467	1.8082327001016647	-0.623585314213691	2.007091633308575	0.5573349114064671	1.4234697880475466	1.3161663410241302	1.3186262684149073	0.6149688198828995	-0.06870189233996861	0.794111322835013	1.7870410811715645	-0.13040803089202208	0.7266459952055088	1.6477153056244807	0.4072830081996182	0.20833483096078245	1.0715261685577826	1.098188670968728	0.5888324110928311	0.15527937775397188	0.5213217961674449	0.7916386033668302	1.7168049450497207	1.5665574295193256	0.8651286923374151	1.1569972461911422	2.414119512455402	0.8445557842351816	0.9648071893706501	0.7841766519052432	0.5159947881633665	1.4845804576376371	1.2993067227525648	1.0009323497399936	0.29199024276417046	0.6334529052295815	1.460301412398799	1.5416218669165915	1.3622799748903212	0.32290097814356167	1.4893977617102279	0.4776890207200892	1.1495637206235163	0.2502116111402337	1.0711605577073173	0.56409996621313	0.8164662734513226	0.20599341212477743
-0.33689014364847764	1.7893470361201989	1.6412926345045549	-0.3801174114818331	1.3667899911887056	0.04879499993309047	1.4492426178784674	0.8439631664189132	1.663299476507729	0.35876471563380474	0.6085907042277979	0.5526405892947929	1.3526353167822762	-0.19421646085713024	0.3102494205947233	1.1704430557338261	0.3287566109869969	0.11943324369804108	0.24760490598031318	0.5868215877066134	0.2707382934664572	0.27956136097239437	0.20636534363972983	0.6068282995995695	1.6428369922485901	0.6263366315700285	-0.4354908112165677	0.5188156436600527	1.448327936444925	0.7165361889817368	0.9139549492175093	0.7886135805099017	0.2770782625286225	1.0835813639636334	1.2622379838426092	0.879757584278035	-0.38021938594309174	-0.3815920453415584	0.8697264235645512	1.3694161160110323	1.2968853758013708	0.0705035365123625	0.5788550236620085	0.13781745788887637	1.3327318542034803	0.4182327234921172	0.9054248053703118	0.5222580246891664	0.5129818491655154	0.3905636276818168
-0.7982355915402336	0.8662892643123392	0.26028372512298187	0.23608362785059106	-0.4051993436720841	-0.44084421396779977	0.5897833871090938	-0.21117002709633864	0.7290332254909667	0.004938787799980627	0.4351978973237549	0.11655126321628531	0.019779277463600153	-0.26429328926095264	0.09393241631929151	0.22458745037098604	0.31434967090540733	-0.41307146573281545	-0.6512050454756023	-0.3774722103322021	-0.25377480511452466	0.1657186109033086	-0.8071647547159874	0.32486786280986685	0.4584369131872492	-1.0118074669997448	-1.832355025445875	-0.8198821119437765	-0.543471447616373	0.592954493423575	0.15979838216765108	0.5015618325878157	0.25488317956685586	0.2208788164236326	0.46095874865375713	-0.20860171952568424	-0.689323592219502	-1.5058342971391294	-0.10138959028419009	0.2113545136713154	0.6481085278764074	-0.2031386267340942	-0.4243471953422178	-0.9872546232236431	0.9420941669682293	-0.1766085319790773	0.30751516549950486	-0.14354216854716836	-0.23044008921057924	0.575993998657705
-0.8703895717508708	0.018624335001965	-1.061905383805259	0.5691519335006412	-1.7729488108809353	-0.3207333672553003	0.017587865684796825	-1.2213644836720192	-0.33414197090226694	-0.3260920272710015	-0.01985330621951092	-0.21452537141588734	-1.263177562479364	-0.1592531921895097	0.21731292461996637	-0.3919830575829308	0.382206106037128	-1.0442029594270408	-0.9088081817256777	-0.9340245987353519	-0.6364177733274294	0.039408295131039106	-1.5986633970982014	0.2995539072104773	-0.8701578475314015	-1.8268747134035241	-1.9672505822273754	-1.5960728664205976	-1.9711069475616565	0.6551912244683482	-0.6000251211492436	0.0967937686994717	0.28433671666219484	-0.05230797137380025	-0.3608602729080942	-1.2350208656454915	-0.43927823712379194	-1.5895404879046284	-0.6939026799862429	-0.8242181714978352	0.12519717858363896	-0.12431299095057771	-0.7083164011931327	-1.6834163461370053	0.17799656012584444	-0.9386426186758171	-0.25555058988429297	-0.6040466337160583	-0.7234952421093448	0.6097179695526438
-0.6909210919006257	-0.2780398472549284	-1.1407760336199906	0.14928085465330546	-1.636186908069013	0.015531091230774095	0.5144676182496294	-1.5880646559168503	-0.2925395015235562	-0.46756751415586595	0.08678056959604374	-0.5539928948637474	-1.6430326036606602	0.2881520878214037	0.2733013583675272	-0.4015872806093989	0.296606947564531	-0.9962080389612964	-0.6821243216164152	-0.724542921112084	-0.8750173992107588	0.0723996997324977	-1.5231527854408002	0.49918964286656214	-1.244631008264032	-1.1866892859633373	-0.6722336664521159	-1.143237876498684	-1.8574540467410425	0.5818356803566572	-0.7505346439093808	-0.24692359685759172	-0.14215440365696255	0.4013391786174464	-0.5516910070102684	-1.209927513947298	-0.16217053014532268	-0.7306167155001559	-0.5883643136199322	-0.6881476334461024	0.26860876540271844	0.2504853088629661	-0.3962637546049152	-1.0785312788498578	-0.6120984435982296	-0.9083621114875043	-0.44668171146071395	-0.366456365113632	-0.4761879419421527	0.30783317936866184
-0.5061685881129857	-0.4374341608928161	-0.10425454551385145	-0.7875324753624681	-0.4436538963145464	-0.22711843241004712	1.4990252064160359	-1.1995861835859283	0.6998463455314233	-0.24887687346997253	0.7151678775368854	-1.101488233272967	-1.1314058854459625	0.9234326119246463	-0.18100952700770886	-0.2672778238154198	-0.10171579943087194	0.06303071712208598	-0.6762075723897887	-0.1954862423951914	-1.142470179598116	0.1151114375646397	-0.9220573053396988	0.5744414208241606	-0.4791109226260588	-0.04662196683135465	0.8588558917033736	-0.11690716410210103	-0.7277766042108529	-0.013578927332596758	-0.38841972966288585	-0.4120754650560594	-1.1662600829526075	0.71252864963324	-0.15113455967616035	-0.23810753032208615	-0.3693369302967047	-0.1350005862995095	-0.14185599350424657	0.44163198873186515	0.8427967733898796	0.5453354181378338	-0.2827125504865512	0.36249481546861156	-1.1645595001311035	0.0681693262246315	-0.3263405506827336	0.1953451176625371	0.23779434750765352	-0.36157092100452054
-0.3839799988159933	-0.9499668383249091	0.8864839466401175	-1.4613449612604845	0.41963571600352007	-1.081291361880087	1.6845140118972846	-0.4956499752951992	1.3169065343471473	0.3727789285856791	0.9714084134479921	-1.6579171685680636	-0.3884230082275295	1.2690102089350472	-1.0506324525808943	-0.49925011770577	-0.5839363544966383	1.4522291662536941	-1.1842637958183115	-0.04365020728236772	-1.378463721474103	-0.11808554642728264	-0.6348252687386421	0.3456835763688702	0.6462493109342055	0.17059840302154808	1.366972653371483	0.29025324800700253	0.09780106230820786	-0.9782797593433951	-0.039537870559013866	-0.38039554821690696	-2.2041014063956257	0.14743570892111682	0.244841091785375	0.6943393314130725	-0.8492400575955611	-0.6201410078138133	0.1033869455369974	1.3442197514602834	1.0971818912778526	0.5815898440789059	-0.768233006349653	1.3596376847412046	-1.3284265397802932	1.0587885687247778	-0.19085288476764814	0.4054065519941828	0.6756997877858959	-1.1573589522750418
-0.29252673430106857	-1.5407918953318698	0.9628634113973196	-1.2693887258046188	0.15951109263331292	-1.6207508938462407	0.5684039353435377	-0.0794551305529695	0.6766511336655883	1.213314309055154	0.27678824912715094	-1.7119107914631728	0.09489313568444092	0.9584304603364262	-1.7698528450097275	-0.9566170982050054	-0.7265826361271881	1.988150201180702	-1.7003494870226104	-0.49578992273552164	-1.2703557464283282	-0.6208472487345668	-0.932906116234912	0.04937425299123672	1.2303784258477668	-0.7661733664960645	0.774632471482361	-0.2972036739914823	-0.09119386987996062	-1.6315645563829293	0.053233317298642426	-0.2694018884868117	-2.4600443622086554	-0.9437011518826898	0.11128200814170401	0.8294771853785531	-0.9007790114682654	-1.616614364285809	-7.78271524834911e-05	1.0835272982180715	0.5999890450804634	0.5427241434832281	-1.3546589443252675	1.172786517686141	-1.028524832148441	1.042871992008784	-0.2560943031356405	0.11970199749967393	0.4269837430586558	-1.6712777350160377
-0.33164413663826736	-1.4623326487732622	0.30877323466793455	-0.38039094278558977	-0.7476238304478164	-1.037437850478463	-1.0100377659926585	-0.23075104788070622	-0.6325904882912163	1.9063111707823026	-0.8409939293580131	-1.0651508096585267	0.35986224136847633	0.18924911333186703	-1.9220666282626355	-1.0477769175394964	-0.4561666548520605	1.1207285529954023	-1.5603663193734276	-1.1807537008911713	-0.7040879042984463	-0.9816496193580709	-1.204756461837207	-0.022647657397639923	0.9819899411951499	-1.645641161661109	0.013133588081343682	-1.0880033732305185	-0.8601931961726035	-1.436803362634881	0.11169983904362352	-0.27967825268728597	-1.7827504969439827	-1.5149918386521988	-0.5605277436475702	0.29808663368860994	-0.23150741645856815	-1.8717443790614987	-0.21280738904747293	-0.05337009948783038	-0.31292154266787303	0.5516774065548591	-1.3311431401212566	0.22182758011816683	-0.3642419729480657	0.024347947807047715	-0.5448484392218058	-0.24884009401034612	-0.22726948323184165	-1.632692022058373
-0.6772996856950438	-0.5341914386924832	-0.37828604471889415	0.39129965973755554	-1.3287358779744864	0.35049063171702116	-1.8334867286568788	-0.7471200395765516	-1.3292965214278758	2.0846241660289544	-1.3650134084827357	-0.1942373166434068	0.5595396092968037	-0.3667160269687123	-1.6522531221729273	-0.5526052721217557	-0.2448462498131814	-0.5244932028466388	-0.7764625679367064	-1.5932919850042346	-0.06964501466774305	-0.7835999985320387	-0.7620662870437174	-0.01596669017052929	0.19021120194943217	-1.2612733833932999	-0.1907455368331405	-1.1160309152972323	-1.3663828563080078	-0.5659781308081963	0.33458305450923786	-0.5097523422307436	-0.8718318507382025	-1.0440474031405882	-1.3530115765832158	-0.2856396463170138	0.5798221308119105	-0.9438599114741102	-0.3755241641787389	-1.0176282373145193	-0.9525880194010343	0.3220045273690637	-0.7384627185368264	-0.5808726726895157	0.2849976637781755	-1.0422382058196864	-0.9794272261657742	-0.42241877990942267	-0.7489180790569029	-1.1415405966657919
-1.2519967391675146	0.47480815830162293	-0.806852391072992	0.34307421568955004	-1.2446107169685356	1.4269670348518335	-1.58176470299332	-1.2011657589548663	-0.9864257346101102	1.5936533377736453	-1.0293791721678787	0.19374427470487465	0.5105137916968571	-0.21776376412559692	-1.3961507855389217	0.027620206107355095	-0.5978191563098084	-1.7731519595109106	-0.021975005195284548	-1.5395642513471586	0.07687906581450599	-0.07734580159815248	0.2618662450573806	-0.40738665059873386	-0.7258833497458955	0.16136376089703872	-0.036077276015417124	-0.34993012035386084	-1.3091322222738413	0.2899366476692332	0.5275538026720976	-0.8114096741948824	-0.5628185454869045	-0.10545050136485756	-1.8208565088398356	-0.5797556948067324	0.6550113239917988	0.3399775288257809	-0.6286408583202049	-1.1944119542867302	-1.0136683639041477	-0.49165438678221557	-0.33359305091544805	-0.8174043433988921	0.45311121737131554	-1.3696612660595109	-1.4343023704031224	-0.616994372720423	-0.9444509178664635	-0.5694211408429672
-1.6116570721928503	0.6751153858955103	-1.1885571570296614	-0.4463316470096062	-0.9646961396298251	1.5236548648475248	-0.9647422231526317	-1.312039088622679	-0.4298410110840464	0.6116489622304289	-0.5955076292088506	-0.05451941372827258	-0.06081149673817604	0.3841436672795067	-1.3155791537117199	0.07285914438027831	-1.3758961694465377	-1.9915185366668613	0.17554773714906696	-1.145268193878393	-0.34211088284059155	0.6355251527399621	1.0334247167528534	-1.329613003020328	-1.4439904846187375	1.2249682160529503	-0.12498137668986174	0.34164837546441434	-1.012788311129029	0.6167674444446268	0.4044844188025271	-0.9090350844873515	-0.976610409071484	0.3372968609806307	-1.7814517242278616	-0.6719250050337036	-0.20394354563791087	0.9299220025603788	-1.0791740041781068	-0.903806685780227	-0.7759760171294326	-1.626485583415544	-0.575972379217013	-0.7296426828884934	0.031689996730313995	-1.13325266949305	-1.6899822405060922	-1.0643841968797507	-0.9995521178587379	-0.2003769289943809
-1.3290104488605101	0.07037630803658979	-1.5974946255970208	-1.1993098488599794	-0.9895549060036165	1.045113424535225	-0.7304351317156426	-1.087871928888583	-0.5857979988901189	-0.4083084619328985	-0.817075973098316	-0.35994645799567465	-0.923928970308204	0.630384998407782	-1.1691905065944108	-0.36585557039980926	-1.8137169461108489	-1.5062301847991342	-0.004547240146798652	-0.6047791413546971	-0.7793370072950685	0.9106646164260376	0.9783306948845938	-2.188771166906957	-1.6725801125126967	0.9555391529702034	-0.5357627825432972	0.2217436557375053	-0.7957876995512713	0.47753070159930533	0.09921131968337045	-0.7082938485551411	-1.465215878719395	0.015402798223918662	-1.3332372228293	-0.6598899400831584	-1.2443068777184432	0.7294862730364853	-1.4300457961627189	-0.7638643085272726	-0.6341777538842204	-2.2059809041243494	-0.954030780738599	-0.6094797190533533	-0.5334370990143198	-1.0602417245950693	-1.4999140465878362	-1.4466582879300776	-1.0340913645694307	0.010200985428859388
-0.4862676618213543	-0.5009522967201053	-1.6793473591914525	-1.205563590968531	-1.210961853204563	0.7857688278181265	-0.8479991962935581	-0.6935923343089552	-1.3023755660849854	-0.9781224875980705	-1.4233604330394676	-0.08396547294449618	-1.3364085796906857	-0.01677080390045771	-0.7437295656533043	-0.6103581995105192	-1.318782478511774	-1.062679699070323	-0.027139958686802763	-0.056897514438501655	-0.6576062822762379	0.7911964653204153	0.38973314647792606	-2.185344191684734	-1.2014085923897195	-0.16053070116042764	-0.7121311157670798	-0.5340667633396595	-0.5909974005279615	0.24878012116199624	0.08589307256842786	-0.41892484278930947	-1.3628953252882534	-0.4538720924220627	-0.71323276325502	-0.41711208139388706	-1.5136472258015052	0.4995820381465814	-1.1933216281330483	-0.8647111702448582	-0.6242813958126199	-1.618855578002558	-0.5761287977424175	-0.3725383782801274	-0.6369243258009486	-1.437387269383436	-0.8543286996500762	-1.16643428416454	-0.8740014902395129	0.292563921857963
0.3379839427047426	-0.37930510223077	-1.179772734864924	-0.5044704240028893	-1.131139594089951	0.9119874179536201	-0.7658622498712693	-0.2673822641213932	-1.591467983849444	-0.8777181330668596	-1.4176440155117975	0.7353801362533926	-0.8065812166326406	-1.1963444195455188	-0.22696194938838107	-0.19062947986363904	-0.15959845110167106	-1.0527464994736326	0.26129349114398237	0.3611666698252494	-0.024252550201094684	0.6908629871349318	-0.0010087498752594985	-1.2220936103984585	-0.18016998952368715	-0.8418279594005017	-0.2171351205212798	-1.1231798362544452	-0.2375342371325784	0.13511415494896073	0.5352854081844395	-0.28645263376285474	-0.6643069064712177	-0.3843331018014847	-0.1406655999894969	0.11757554750613622	-0.8036113277951051	0.7721147642686077	-0.3192025922863384	-0.7805819951772835	-0.5159011925753696	-0.29374193712488084	0.6620379831999889	0.16250010175514265	-0.1433675131361939	-1.785971795365129	-0.13807605404648216	-0.18753052707061357	-0.35538067635005205	0.7172109232794551
0.6344646686050919	0.22257962091221278	-0.48350436399831503	0.2110023025703368	-0.5247425445648507	0.9057855003556178	-0.24500931899106712	0.12641163163951433	-0.8796252725255368	-0.3099372187427773	-0.3136704969210733	1.449645866689128	0.2838020104451132	-1.9126731221569748	0.003997718633824119	0.573763460890684	0.7842480282955401	-1.2975580995072156	0.4862225351120669	0.5246080721623113	0.5237978147267157	0.8970613839431205	0.12118429963299468	-0.1003717851432446	0.7987405563976612	-0.48322780825232703	0.6942617167700169	-1.0010253937395115	0.12628313785434173	0.06646142382028473	0.983279808843692	-0.2466699422825904	0.08622667433163768	0.20474095814507368	0.2839614666161279	0.6398823840902055	0.21829177853373077	1.2306099372481674	0.5691550901679163	-0.26726985390540736	-0.2483751163434116	0.6462240387423108	1.799306471065935	0.7996837339567222	0.4728191262220042	-1.5097184206994523	0.14874978072714046	0.7260251665984402	0.30814979533176223	1.0772043096499244
0.45460467072228977	0.6137472696621523	-0.2683433615055721	0.3526027017488593	0.30373882313817896	0.41724629342488473	0.3337166610107949	0.4423531349870177	0.34257006921330696	0.24314068162823738	1.2282850589630214	1.552740321818199	1.0329451763749555	-1.469301109257697	-0.09553289700672994	0.9528977776358465	0.9395227273416988	-1.3975732907589116	0.3290393374407807	0.4690586735419235	0.5519545193180596	1.2681463023084396	0.4249819146575301	0.3044879025915708	1.1207354651801007	0.3113739530066054	1.3796519862542795	-0.3332951396431586	0.20108209401083588	-0.021864444467940322	0.8423167093412225	0.002704193929994435	0.4602229305746867	0.7176681332693349	0.5800334180484171	0.7172554304050504	0.7611097698008752	1.2653940880514942	0.7364044052154928	0.3420690595366221	-0.07399227876324506	0.5374523926724772	1.818900060319328	1.0314541542310947	0.6755438948458149	-0.6153350241940472	-0.08039542365547739	0.835716697098436	0.6596062889271543	1.142808047654507
0.2777229223651329	0.4749707396502851	-0.6318429222842125	0.03730580905727644	0.8738384256754911	-0.206723831517446	0.4830523942397902	0.6338627093454197	1.1802728600751515	0.3817914763156066	2.1120071755412213	1.1905128149056186	0.974651609263797	-0.14411858051599788	-0.12307541520372006	0.6403995970233403	0.5556100432437024	-1.1111451959357805	0.003909101892795662	0.4265340417733218	0.2680889537372077	1.4278854935161525	0.49501613129088456	-0.046665425985000786	0.7008510484913023	0.6193183295361665	1.4997665365033692	0.34906109786433653	-0.01871155318998325	-0.025907528261879798	0.15777890974859526	0.5264549060981223	0.5485360755581572	0.7158701190989428	0.7791806277630955	0.31412874463250096	0.678972513111846	0.8481773991195312	0.10011544699477724	0.5233214443606499	-0.2302376997677774	-0.20202765274233134	0.7604517366724413	0.5967037141250768	0.46727070286094935	0.35554201887104186	-0.3409929613067879	0.3305490595225943	0.4993846804459796	0.9514017726854592
0.44181732884093866	0.0915518123997924	-0.8812379124591317	-0.11022500542000313	0.9708085596868173	-0.42332274139889187	0.20009497039253563	0.6966367816741922	1.3257326814993786	0.07761741314870606	1.9382060694323762	0.853257537958735	0.49175434616089375	1.0633533164604183	0.27918463666329063	0.015410021019822778	0.25753994387735074	-0.435541434134872	-0.029769022175210068	0.5799477258350406	0.20644476587623076	1.1837906485730403	0.3732455186575474	-0.42864397745638594	0.01857014096567964	0.2932804079746789	1.2011899921476765	0.7285109216570544	-0.17390003144952268	0.13024886308782901	-0.38118171706041	0.8941488661765629	0.7011201811619984	0.32326196984433614	0.8229277385313489	-0.10932283090643456	0.4616913675769195	0.5463105268025465	-0.6945746715376515	0.16585975402543002	-0.616023198981458	-0.6901895727019541	-0.3727243238243308	-0.18448044512892092	0.32215856628668416	0.9625364113886257	-0.08676279450713469	0.10133107990999979	0.10305669780003618	0.7435813327478876
0.8089656113162202	-0.14975391830516438	-0.3640344178061297	0.2920808715724035	0.7089590519514829	-0.2762664550894135	-0.08738568165732363	0.6854204180746007	1.1388997859065508	-0.3562820037142965	1.2128712904952454	0.7194484140713635	0.23315099467054914	1.3430107038532286	0.9384270781592237	-0.40284472739889554	0.25950793776352377	0.4692011105002773	0.2896269072379559	0.7945138828839885	0.5455447262350595	0.7002641889108304	0.4112693917650212	-0.28337040648319767	-0.424112961014146	-0.04081425584278304	0.7077571736201952	0.8541725036184213	0.008296411541519088	0.28270196309168033	-0.24570258083913096	0.6054703252459221	1.0236577569175054	-0.06692541653543667	0.630094330163915	-0.10392808658676411	0.565686392085325	0.7211676573300042	-0.9742077667277574	-0.36147041739444885	-0.9073318223770552	-0.6158475673262879	-0.7440975248946075	-0.7157710971453916	0.5522212774485397	1.2138226042625813	0.6295828707932196	0.6017470185337879	-0.12128106650266753	0.6287037279933986
0.9996963558703127	-0.18556376624491283	0.6943232472024182	0.9355068884660288	0.3177228278596839	-0.3236667861086718	-0.051635082768327824	0.6611175008524122	0.9228090494504209	-0.5702997640720783	0.547324892615925	0.5145505149404721	0.3304524930699983	0.7476873418409667	1.3156376251489588	-0.5244701988587375	0.23439341760704482	1.3246144218475324	0.5329832129303294	0.7288768393766907	0.9170794750394495	0.30201786973427575	0.7268127169717284	0.1509705438887331	-0.568056967940037	0.09667374014658063	0.038325632643428614	0.8696579114132629	0.380146105580141	0.19695404492289048	0.30356011173127334	-0.2059654841531302	1.2739770908976844	-0.2637268377246354	0.29888621701053597	0.2770584965769115	0.8883550046781015	1.0283764554448434	-0.6732172498192404	-0.6514069882170086	-0.9178356663505942	-0.40212426545045954	-0.47034820211878486	-0.6904526514001622	0.9112453231033515	1.3119523504924477	1.1471455435130882	1.2429032854237785	-0.07623137882049279	0.4475194252483124
0.8454725220101044	-0.11569302274019849	1.454245810724201	1.1734108104718899	-0.0021967010586729017	-0.7753653234831974	0.22775585901114798	0.64530757248702	0.5395632778471197	-0.46567096804514513	0.0011805382576835096	0.023640185840697433	0.3930371942454578	0.02952309135798295	1.1475313275493493	-0.5682230926536728	-0.06412202012584456	1.8257309345887138	0.39057437969345216	0.2827653959245583	0.9056365265808702	0.18619752371217702	1.0253687461324923	0.25864817386530214	-0.6519307886583137	0.46823358999357456	-0.7409985135068665	0.7944822314333086	0.64705006212783	-0.05912230019826893	0.5536507834431783	-0.7009824400850113	1.2308661874952298	-0.3276068330385635	0.15303165922254897	0.5988237841776094	0.9392119193619579	0.8788370124720516	-0.19879764998232866	-0.5676901794559954	-0.6957799925877172	-0.40450869422020097	-0.20277212610415848	-0.28543074272515195	0.9277365527203162	1.3217793942572218	0.9354953994852863	1.1417419305977485	0.04025771577031202	0.054451045482372784
0.523896819169804	0.10521145066132678	1.5060958107747768	0.7601949711292929	-0.08161751307680122	-1.050425821392685	0.47274216291806814	0.6501175834692234	-0.1162075630397826	-0.21945558825092815	-0.6318954200516551	-0.4776087583882467	0.18067028229831933	-0.11593589002839602	0.7713352038085223	-0.5294735089913615	-0.3235914569077243	1.8750452173364356	0.15189535675659843	-0.16468421048584028	0.5672270550712851	0.3257129336703749	0.9836535794590149	-0.07763687938147626	-0.7294127499750405	0.564421298812068	-1.2204366408575975	0.6170730742114383	0.8512265480961799	-0.0900011287723176	0.21526126017426178	-0.16792771257133304	1.0171262597836037	-0.28299110546082923	0.4422712603118584	0.5815943566179368	0.4482880128910806	0.22641876563816182	0.19121181936887682	-0.1281586530206111	-0.2797946028942549	-0.3226064383297636	-0.17011412650765467	0.13672611512142616	0.522095809477317	1.2481558952970706	0.25662518629950465	0.3015999150174847	0.11787627846342202	-0.3481175651807721
0.30259836539484386	0.5384634402263396	1.3275327994925437	0.13561422160133804	0.1732408255568149	-0.46641907977800273	0.5558313912697488	0.7180916158772948	-0.5898835293720296	-0.07861470932208867	-1.1524142878659445	-0.4916194687912302	-0.022428859381667075	0.3602895413870858	0.7213661194026448	-0.06826579650744974	-0.02929966125982607	1.7384332283513495	0.3552081359883487	-0.10919524216522558	0.31882441432828945	0.5556844653984847	0.6416820165285846	-0.2896478215139121	-0.5415478968519362	0.3588477702098554	-0.9354884362201937	0.46901060536365746	1.3153540954214857	0.3648851373467556	-0.26116438958475713	1.1030654228422994	0.963816781725754	-0.01938435420717136	0.9700096989389345	0.36828263328271393	-0.2952696056315524	-0.3473051023248444	0.6416399447072845	0.6590248409739703	0.4307841980253914	0.33346424995210455	0.057028340916474435	0.3970792813114997	0.10845971013674091	1.2718626566204472	-0.05992853811990643	-0.29806883947950674	0.3033669242418593	-0.3306318787620642
0.26897245142623866	0.9165395324550245	1.5511476240908564	-0.05229464026030249	0.661110212333587	0.7598452695131224	0.556509386814293	0.8649878357177989	-0.21598567469397664	-0.1511678610613831	-0.9674372691454401	0.056013793410214466	0.16499954134496994	0.9330653573285128	1.0926478282113037	0.9645208432656709	0.7884731190843632	1.817093796231042	1.0208088408778833	0.47536388273345603	0.3940566933634665	0.6749320445573184	0.30762899944775507	0.1418497234440518	0.08167508681220892	0.32556344313292807	-0.004794007875913729	0.5636461093461062	2.044954276136478	1.0294706612887095	-0.2970391310345236	1.979442461242381	1.2051556072496843	0.4567918919869776	1.1616090715088443	0.25879089302636715	-0.7291583290224294	-0.3269425207156655	1.2925177939945645	1.644739225888357	1.4042120546931478	1.3736571796915495	0.8391197057318149	0.5705836723822016	0.060150009191852226	1.6129158331835118	0.4729398286663621	0.1342128179754203	0.7111041668232408	0.24534272098034451
0.3292624702111935	0.7720417790562654	2.027059083541328	0.3624318334448322	1.0922432917270823	1.544039475023741	0.5739017843315601	0.9679105542059965	0.9795966608379525	-0.3597262439637263	0.12384097138948295	0.6398740172112976	0.6189061203649827	1.0620149694939431	1.442644640103703	2.075194777235281	1.427521847265505	2.169966468741145	1.494086565465653	1.017297163300806	0.5952261044187189	0.508529351780029	0.17044348253441033	0.9865046779526931	0.8597267804567004	0.7224715851571261	0.7669923761923901	0.9387154233049284	2.4362733032649078	1.3083795786573393	0.07857304680269289	1.629909766857536	1.509831073816079	0.834532878567325	0.651216073815024	0.3372350335329358	-0.5886542497975139	0.16847040835937635	1.8416339613116144	2.3506171721610394	2.183677862118091	1.9291739377087265	1.7967839851892804	0.8012559162157622	0.23941612779828772	2.108278511445963	1.4301130631790342	1.215360539599376	1.107714338633598	0.9403417948939105
0.3614354987180939	0.0546648052859573	1.9583090291153482	0.9076976328271114	1.21058413374033	1.0901753917053398	0.6179716751821466	0.7823249454568545	2.0397272272116647	-0.5338379140213831	1.4107522848388192	0.6828516957668578	0.79363514014123	0.6648618834311709	1.3136527027922207	2.443939999962632	1.251459726133778	2.351109261228981	1.1751476252474908	0.9263421658183537	0.6222150423084847	-0.000816638317439297	0.15097156938128586	1.4959140034522886	1.2676602988569148	1.137837580092371	0.639378769661965	1.3235259419501992	1.8461607998319098	0.9189340350093899	0.28684807564301745	0.409807391622456	1.5276607431393063	0.7389341703237122	-0.22896422054970658	0.4545211111252066	-0.14957367109492664	0.5992262269773571	1.756464153968877	2.242095412766121	2.1401647504271577	1.4581340072016888	2.1121285063795576	1.1083110978927697	0.19139781170986297	2.1743178112962704	1.8980213205132304	1.7935447977959713	1.0705024784795787	1.1036938432496757
0.28031949639180326	-0.617893959753587	0.9689822555938492	0.9700310513271851	1.0013782543560477	-0.19640327472854607	0.6655228165285876	0.1631759879657213	1.9662697673821101	-0.53354316315391	1.8145784434926542	0.15375763333568243	0.39439789223970084	0.11594923142499024	0.7067083609497676	1.7366950010227542	0.412644853388507	1.8606996710382808	0.24579930974920555	0.23389171447623466	0.47048218701879574	-0.6941237668098311	0.10636875582539064	1.2673802333115298	1.0747751539155688	0.9374687743591438	-0.260227310440197	1.3164556322465477	0.42765892667651006	0.17162205606826375	-0.07040053129402407	-0.5351745939105674	1.1258746037264222	0.15808849832167496	-0.7081167335747744	0.466738356450332	0.07992885488098035	0.6174829973840789	0.9255570247371494	1.3220857468190372	1.1571836119483174	0.4764541491124991	1.4443632182290023	1.3113579078259967	-0.269721085897305	1.4173271834288117	1.4080635552395442	1.2266935609740455	0.47091566139641666	0.5228758749194359
0.014404512777951434	-0.6086368705234433	-0.2943875763346151	0.37494284258671723	0.6316418087318375	-1.1705225415742782	0.6917735170806949	-0.7084830745606923	0.7592537066993241	-0.34584236949243874	0.9702858666190752	-0.5143282093866764	-0.2738846269058096	-0.13956531555645033	-0.029493677003203413	0.47165394892827545	-0.335932685628805	0.7527278883831633	-0.5367925672225762	-0.46544238245000435	0.3383874658285162	-1.2448700841031612	0.008176483253248745	0.6592427221329273	0.5352301203416658	0.055222419240406224	-1.0577761543091078	0.7184708020748326	-0.8534949028524811	-0.4505483001283761	-0.7495326597115295	-0.5115473139907861	0.4406942430642863	-0.49463521408190114	-0.40149105005909086	0.329265749717633	-0.13825078944302205	0.2813655193581814	-0.0996856222338874	0.28129032215717026	-0.0654671776839194	-0.01632615242406185	0.31827075558237394	1.0913751064846056	-0.8443476653191511	0.21406661577289302	0.3473943559948145	-0.01231862407961539	-0.338833570496615	-0.39553350642449053
-0.4422316693199967	-0.09742312657063523	-0.847884592165878	-0.5132403698408073	0.2238596629046731	-1.2331541749771613	0.6070510788431831	-1.3775050395192432	-0.6196207501037108	-0.12699259147232353	-0.38963718778712897	-1.0170492197666168	-0.7422437510992104	0.033775926165074806	-0.6430423958895233	-0.5018092946769056	-0.5038203090947416	-0.3391719819623019	-0.73026299977838	-0.7095466069130333	0.2192188046708909	-1.4054065468612034	-0.15025813154230974	0.28801887551909217	0.019309210562813924	-0.8810192440281632	-1.0791840157104176	-0.2773835888189091	-1.1750508266312676	-0.8606009739925843	-1.200921131764603	0.04929548941006864	-0.3230368732931835	-0.7994756525310397	0.23615644189469231	-0.010983185052401596	-0.588372471444725	-0.25756450118530316	-0.6416022732242423	-0.16046674405277692	-0.6030928862376969	0.23738298220762002	-0.47826733420651374	0.2171335478822061	-1.14529992073831	-0.5616246094519961	-0.5274124481391053	-1.0150892214668705	-0.8927572741341878	-1.1074518207280126
-0.9172152800223935	0.05494530990270776	-0.4936391377739185	-1.1583884569102907	-0.20985202824897198	-0.880025821899543	0.2838388021129774	-1.4608226549861463	-1.2854327063699669	-0.12550996733265818	-1.1920727089271335	-1.453170102997035	-0.9701237339903516	0.38851526736009234	-1.1254504479767542	-0.8143627855649014	-0.33257732441031307	-0.8459537063205598	-0.6489995214472426	-0.6582946685632789	-0.16295984972928498	-1.2330835698472133	-0.4660919779963877	0.30225986350859585	-0.39027641753042575	-1.2409358455468733	-0.5210382228048209	-1.191171584666635	-0.7036839044971827	-1.3242561803324937	-1.1985229518909744	0.21686645809040764	-1.020737408812796	-0.736568273215151	0.4200102203442057	-0.6044079543347358	-0.867839345558714	-0.9930126365159953	-0.5859895522837975	-0.03955075073265087	-0.24203200667083472	0.4579833469724178	-0.7221277112083399	-1.1314248468706398	-1.1436366630991792	-0.4846847629646492	-0.8303187398544265	-1.412971029962956	-1.0664084539010141	-1.4585491177400953
-1.1071168429944238	-0.5874033235717974	0.02993856187775116	-1.2481381143570258	-0.5956711160855511	-0.8933962885095459	-0.24020762545875074	-0.9645784586700619	-1.2234849557033998	-0.4572226589681079	-1.0584139469402662	-1.9139708504629631	-1.2565045621359328	0.525114663969141	-1.430202243920001	-0.783069279552221	-0.3338009615089556	-0.8374981132406583	-0.8071995685758538	-0.7773453118306735	-0.8900399824396021	-1.0255373051484258	-0.9568598095465265	0.34042662056770445	-0.8097308799412578	-1.0316920780078018	-0.09268718093642951	-1.5686676821030043	-0.3125354315199409	-1.8572224469889436	-0.9669270410872215	-0.31632188690393703	-1.489434779639403	-0.606065351234096	-0.04690795441904037	-1.2678783620797291	-0.7724352753387327	-1.8474428177819389	-0.38930099574294735	-0.0754068561374571	0.30587384501215614	-0.0864999445801492	-0.8191408673545884	-2.2584168045058357	-1.074890364019915	-0.09296559417019971	-0.730329650633642	-1.4581476557179607	-1.0541530575064655	-1.623287140534788
-0.8471890484829405	-1.32300367236881	0.01329656611211339	-0.8101605580334365	-0.6928951101751886	-1.2598124720932344	-0.6523248659216525	-0.2535110075876385	-1.0036630447398875	-0.8920598586972834	-0.5089948743880262	-2.0113769610352796	-1.6087267357099542	0.19809964342788622	-1.2838532177254076	-0.8789785685862063	-0.5545166490320019	-0.8450256728592206	-1.121540928481707	-1.1210591774741756	-1.4880843501585044	-1.0034436416925665	-1.312883093366409	0.13003166851532524	-1.162819781076718	-0.7328042807970029	-0.1333015659045253	-1.2833244597907838	-0.5131415294821716	-1.9185870287449351	-0.7549363453894846	-0.946247736225464	-1.4862943198364675	-0.6071556255051385	-0.5528223165061655	-1.5210919550522783	-0.40649168431052013	-2.4002249181849473	-0.42850609932081163	-0.7435035399192551	0.20363549244827928	-0.9806192819337683	-1.1199505626593556	-2.3679927808756838	-0.9890651581202062	-0.2878730235348899	-0.5452132320546783	-1.3436178112420425	-0.9617618277248494	-1.630080373344433
-0.3138426900196399	-1.0305336050030014	-0.41704324980800933	-0.11050933864280867	-0.3031858170827739	-1.2067875759736093	-0.6296624167719208	0.28071892886527366	-0.9599067031690992	-0.9378283961879073	-0.24833112289547019	-1.1434284285577492	-1.5240377647339154	-0.529325138510622	-0.4879787216297788	-1.1594667014993323	-0.5431714600258424	-1.1663788382924043	-0.9594909526869304	-1.1462212931745008	-1.2919736858648936	-1.093358042630443	-1.0568581310836915	-0.13079179567662183	-1.1138138692363642	-0.6211104103134913	-0.2904655551612062	-0.6205496761586511	-0.9053767398951249	-0.9545173631654966	-0.52169588416361	-0.9607077644775494	-0.8724540207521008	-0.6259821118810137	-0.446699618924239	-1.0021661807801594	0.02263619821954224	-2.1304732756690576	-0.5417165610352785	-1.6061601822369893	-0.5929826021644312	-1.0409679804585399	-1.4157002959189238	-1.2850506388737932	-0.626873905210472	-1.2792508621239516	-0.37447825826113346	-0.8770020355152784	-0.6274864859710934	-1.2081354245076743
0.1381504162608467	0.4296081382887035	-0.6381293291488922	0.4870425367944807	0.41901373722209734	-0.2937923633068961	-0.2667772546003879	0.5023141868637594	-0.9216548702406826	-0.2886251173902338	-0.4382178792659908	0.6636446510921753	-0.6187422396864198	-1.350518990542999	0.6353786598621872	-1.2952915903894286	-0.03510523205930982	-1.5202416090799626	-0.012151656499109098	-0.35434051437831166	-0.2343657521218176	-1.0601969633472403	-0.10890035415444518	-0.10065796012120905	-0.4944255137464548	-0.4814350037661766	-0.07232272988436868	-0.06537685234780366	-0.7852363013864347	0.7652792794220066	-0.14905409856018603	-0.384156282237747	0.1125122644462327	-0.4657365841730096	0.14231333020325515	0.010328327798708202	0.4308209049014577	-1.0183864660566921	-0.3289324977094394	-1.7735014082608145	-1.343720810923608	0.16973202818512614	-1.236539316252632	0.24607516959897885	0.15676097995774574	-2.3238968793567234	-0.17688472425846874	0.022116757990778214	0.056277388399239056	-0.23066856584038084
0.35994916066230953	1.865326950605534	-0.4543080346819004	0.6713175343793529	0.9924129601568555	0.8704315909452668	-0.09452636912622361	0.5197088012677094	-0.6967997890679681	0.7439275091818204	-0.7173031576904724	2.3924231561845084	0.6727912184779298	-1.915453407622427	1.3316860097262253	-1.0385262879910346	0.584247879469232	-1.4555319804226876	1.1464630541788936	0.985103006295013	0.9138676483384796	-0.8145952922311972	0.9117815355876262	0.1732241765392676	0.3399448757358204	-0.020286137402947376	0.5027968720290467	0.07342386677321021	-0.09391511978532562	2.0994980904420832	0.2071418441545127	0.1412828468322101	0.8830935122043753	-0.16085779705413258	0.4708483904587808	0.6924885296545993	0.8524127509153503	0.263415858354528	0.2274994851806662	-0.9789766492298249	-1.3950495311528144	1.5693578479660224	-0.5134445550307815	1.1490861614333558	1.001116578849457	-2.568524638191193	-0.015479012580177046	0.8175535830398435	0.7940011128873542	0.8598107158941611
0.5447246924508337	2.002662033826776	-0.31425527887884475	0.37432909319204477	1.0351190189769035	1.2543354671702094	-0.5089794821482997	0.48865454356908644	-0.4833280723835032	1.3520424476214394	-0.7698244702095155	2.8057636258604726	1.3544912097873947	-2.0285753567219804	1.1020408616543191	-0.5011251764530583	0.6922626051392052	-0.9606343272177699	1.6061429756546075	1.9460573577655451	1.2767691185299745	-0.508460901672005	1.1745243546555058	0.2885075878771012	0.7793772633440793	0.6371696171244022	0.9679847990842285	-0.09562778341339159	0.5106556743740692	2.034746507887433	0.22186132604791667	0.19203325427532955	0.9601311033441302	0.06680345421259229	0.14264286478004348	0.4797263260095256	1.2738143897643277	0.930603782196948	0.680135509609923	0.0567002597062553	-0.8431637590831461	1.6231592065768652	0.27781974601403614	1.0069444873353715	1.2943317244311634	-1.9802055526062188	-0.017482477050862404	0.7492032165232833	1.0926568787501876	1.3467541295246026
0.9272180046038616	0.9100764905279334	-0.5645775323623105	-0.12013173592336178	0.6377734848683545	0.6447141331856429	-1.2017458915521733	0.4988572826847748	-0.5880222046688377	0.9604132914828654	-0.6844878967611292	1.6700195331661862	0.9447775554642297	-1.7411003798719131	0.2505875032938075	0.042473021496278296	0.21763386141933097	-0.48639709864263403	1.1611312931065434	1.8543811828909118	0.81697793432863	-0.313089047780713	0.502429494944555	0.058562506627501766	0.6166981440585312	1.0512929950052627	1.017553018527367	-0.1654416315752287	0.5277067183627722	0.7306480751156813	-0.1142897096571467	0.028322171949784786	0.4346047814975354	0.1435296460857468	-0.34919729988716725	-0.2623091674449438	1.5648223784348558	0.844055522637223	0.7043454851399986	0.45584865551305953	-0.24281921653586808	0.12119567361406934	0.6721013714176127	0.41990911668275693	0.8608792687912512	-1.2723767026821755	-0.10542266850974338	-0.2328864446748452	0.8662958032141345	1.0329193584080005
1.4299449190392868	-0.09960428926000331	-0.8370289452072804	-0.3406031108881347	0.25412246751010237	-0.03335560603069881	-1.3360362502049392	0.6170939518480588	-0.8822723373526713	-0.09906468685303316	-0.7333807049224548	0.0788136469111204	0.11278964017517053	-1.2948413395256346	-0.38217499492464974	0.4918574815432618	-0.2106744897943504	-0.3756111344459909	0.5600965472846755	1.0017779925245902	0.3789917613476286	-0.18727970956942705	-0.3744956661741096	-0.16500679529830414	0.3044867833559331	1.0187562025157804	0.8340817953574324	0.18379799306244185	0.280168843963718	-0.5641394842403569	-0.3154245668257502	0.16831685476042765	-0.07583283162104187	0.29681056184337196	-0.2088509369387561	-0.5438612221463656	1.6101805144818977	0.579231220735244	0.5723029852320084	0.20282768950857785	0.16416954139403703	-1.4241909698547979	0.7477222769342902	0.31355717697853525	0.2455308176826698	-0.9829073817622317	0.036447587884475885	-1.2190865376346742	0.6584941865940046	0.5508654387055006
1.7317064892753098	0.0336436145439156	-0.4895882998640433	-0.01087416781022366	0.2360605258614732	0.2401121742114285	-0.414229980023968	0.9151982660845438	-0.829630541699912	-0.7465728172273103	-0.9308432461512367	-0.5735096863770233	0.02324648785717603	-0.9410717958068319	-0.2468906309399019	0.9487846140269854	0.02373241753492644	-0.45339551817245827	0.6241664280892177	0.3559676000643741	0.7269892293586814	0.05301605377058367	-0.5529399535959387	0.10648378977026572	0.4564813581288693	0.8196019717395863	0.7517484524987338	0.8882733272973861	0.490168370525078	-0.7032984823876403	0.11372007300564141	0.7023140463591324	0.0022851288468003165	0.7824612551323857	0.6654697557228213	0.204232079662953	1.4621154009989477	0.736622040984242	0.8340976000594433	0.08797304769178581	0.6642984700947588	-1.3176669916418395	0.9541092145834766	0.9501835924846636	0.18154126007602014	-0.8645022411894969	0.6012903041083086	-1.2304638401290344	1.0771388783984375	0.691178812826521
1.6743036818716777	1.0002373266910511	0.4467853496586044	0.7007788860047691	0.5289910567740282	1.3792593830465283	1.077225166804244	1.360092364252836	-0.13161236792504624	-0.1506334332821148	-0.9315152777521487	0.07507854813385832	1.0573000927277552	-0.7376268052402355	0.4348784937821733	1.444157804550177	0.807866827598037	-0.2973341038803373	1.2828932472100256	0.5690469327462319	1.661088489519288	0.4592881153453901	0.09997284506553782	0.8590547432385847	1.1388575392259197	0.8319870575336401	0.7667475714356062	1.5581448887921359	1.2852046420378167	0.29344286272564507	1.0391215263739724	1.2221853457663618	0.653732540301995	1.5019309733301853	1.5259419442933972	1.4830461910061994	1.2948242087816149	1.2903003130066135	1.5512043945457252	0.6423373854426095	1.4803348302501267	0.5186802124192611	1.452345495790877	1.726842215067133	0.8058329977006969	-0.29550993016983185	1.3397908133874774	-0.2511918928128586	2.0216539818814203	1.465900710180975
1.440807718742164	1.6207557830307153	1.1242066012453535	1.3370078256844404	0.8012269120035881	2.23973863379044	2.007515268476618	1.7016400858406697	0.8368232564246728	1.3737983445567234	-0.3790482906437324	1.1130146427390768	2.3499475951431936	-0.48248118738187096	1.0174334048864788	1.7553333786555354	1.4324973505983059	0.18943786248384467	1.6763257142464485	1.3414320262390393	2.2204233298153877	0.8387169337909844	0.8494815411825932	1.5122224193732898	1.752513788136839	1.0311898146023102	0.5576861504960153	1.791888734012108	1.9030941255398657	1.3793004772108157	1.6984088108593192	1.3586621191066146	1.3017542448621078	1.9889392050295318	1.6480836734542983	2.1985451848664366	1.1928662818341966	1.6664874239293765	2.058677701806531	1.3955269589209733	2.214973255528445	2.457264326311097	1.803346216820961	1.9081410116853155	1.5012095128215617	0.8584827219362337	1.739699000585923	0.8202741339832563	2.6398807393585426	2.0385817554627312
1.2237181165198145	1.2135138776723597	0.8334639535302972	1.5481707196072723	0.7691107206366926	1.8580242878922861	1.629153102418844	1.5780351021016046	1.3903083204175108	2.5345987070461966	0.6816438696553088	1.3946102576265111	2.6570084704043553	0.11700969917827869	1.1139242724484335	1.5670414721970833	1.3754639236960322	0.6519196976964488	1.1671072022625273	1.7689504156069031	1.7176130167902963	0.9529404819418932	0.9256323006735941	1.5160837484045402	1.6218481553033868	1.0296765789165354	-0.040172116381470384	1.4287331166105055	1.508738339756412	1.5747938751024044	1.4204995516832652	1.1505865444064538	1.3570865534591878	1.8124425096465764	1.1186664115182816	1.7218916985086672	1.0251530560619402	1.3688064744435908	1.6305579507413852	1.3982489288128512	2.1518179981524037	2.82249413345133	1.418424513774064	1.375676888775825	1.5212233023984938	2.003128265569042	1.531537476353013	1.2053455055943054	2.1614013005380013	1.6567055659606362
0.8274007762908262	0.16623351982081855	-0.1132475784060491	1.3063784607977798	0.3524726803331411	0.47126057028869606	0.24349757189282126	0.815321419849003	1.256511814727427	2.231306836615202	1.7543671209766583	0.6739465667871282	1.5675910697889057	1.1340107467519835	0.8177661861211106	0.8036215839207286	0.7817703937392689	0.7401877912525087	0.03506353222251217	1.237428106503792	0.41586773657110826	0.7641481837212741	0.30700111388865303	0.8760530216951468	0.6313592097964275	0.5885495993333778	-0.7535526630570845	0.5678291885699807	0.16260777366912924	0.8113844954750659	0.2991331735704705	0.8052377770198461	0.7174123689413584	0.9657191400653798	0.568435863098533	0.3998111336278267	0.5662567870205653	0.4260874755319298	0.3092259471544948	0.38210272008318774	1.1160095248059436	1.4515202281809452	0.2648529421257247	0.5680979036495959	0.6873216900789775	2.4425302918031724	0.904409509303702	0.995978708979883	0.7206572721710107	0.5006572977723982
-0.17101686330894714	-0.772762518959784	-0.7161239621370276	0.767232678323383	-0.3774818082706682	-0.7813026995782327	-1.1355071781843984	-0.3726799040789606	0.7829121103101528	0.5941470674086103	2.2630602898416434	-0.34230374346601544	-0.21608355588546324	2.243555921626754	0.3429077492061817	-0.22950149512199583	0.14164613730334139	0.525189935635807	-0.9164029358760664	-0.06427144534079587	-0.8526406921634079	0.424556208276363	-0.3998329789111251	0.017685670220464272	-0.7211498115244367	-0.07948896298468734	-1.1428878774848263	-0.5389822495182112	-1.2038995939250199	-0.25451083686338716	-0.8983273606609176	0.3011016282624601	-0.24311286834571938	-0.14453163900282007	0.2737189793077017	-0.9129545914746134	-0.25861851740487046	-0.7112876022296415	-1.0797206757332685	-0.8642966834601786	-0.1831853637361584	-0.40680232736151795	-0.9938461393233096	-0.15033960323993276	-0.5432995346324969	2.079126239488798	0.18664691610531614	0.7970482119746441	-0.7472924499411325	-0.5512375321610554
-1.7783916596294485	-1.363457757393551	-0.45633769042882494	0.0502300978106099	-1.2465523325015049	-1.05451262435976	-1.695040766301871	-1.5129083144330078	0.44652755181516823	-1.1519818799333326	2.024145620462694	-0.9067754817645141	-1.6634122511404306	2.8910705757018347	-0.3033903198698534	-1.045768153726615	-0.3208929561470792	0.3402772152295029	-1.269201313200727	-1.4202844497500742	-1.5734326427342613	0.0735305169186672	-0.731950404147834	-0.7313811935709037	-1.794186037935401	-0.5929723979166895	-1.0656434170375433	-1.5682091573513668	-1.754642843377697	-1.040283596402682	-1.4515331180815974	-0.5295895371427961	-1.0822553927144878	-1.0376089038442065	-0.13980018186985774	-1.6446562053269396	-1.260355059678211	-1.5498468331124653	-1.758764942019188	-1.3629941898306863	-0.8267981547986366	-1.5003623313272887	-1.601773405442365	-0.8101878536446947	-1.5676154763389525	1.3931115416251496	-0.5459503451037211	0.8539903398015546	-1.424175919288706	-0.9265141872768816
-3.259290658439213	-1.8074533114834843	0.13820569269024358	-0.7486177241351115	-1.965531358527742	-0.546548169118774	-1.3862970640772576	-2.214350570606932	0.3508133941350172	-1.8492799858941609	1.4060051470309014	-0.975068913953286	-2.2752828493216093	2.7144642802524355	-1.154390369883532	-1.3391047989593294	-0.7646265078776769	0.30155015699508164	-1.303317911019359	-2.2324418814999767	-1.896575809951224	-0.24551391277642115	-0.8251155341937242	-1.3448771313152692	-2.248879693426946	-0.8640338761674835	-0.768400639021807	-2.2017668413134586	-1.524526358320788	-1.481665912720222	-1.2626118313631294	-1.5535927861553849	-1.6149766270432337	-1.4580205835927176	-1.0045803160164513	-1.7893368279059603	-2.0999208593890635	-1.7941727534392533	-1.7246850444075805	-1.0073663796999555	-0.6380754838818878	-1.657314709420748	-1.4111752696248128	-1.5099529948136672	-2.068951886987711	0.8389243486360103	-1.3898203681944905	0.8110874341593696	-1.335500013795208	-0.9017060986985094
-3.672953540582653	-2.0796111187558	0.19825283122250945	-1.3976453776346374	-2.2315595231191483	-0.09352581062858002	-0.7243628319837828	-2.3909649535126194	0.3012592735182526	-1.4050405078069985	1.0053023817300282	-1.0176889493123844	-2.1884893463830903	1.8482267385573792	-1.9349176570897426	-1.197331573412685	-1.3017394916009748	0.1732609726331483	-1.453801676501393	-2.3853280071918355	-2.1764931979205806	-0.45988790407442515	-1.0782790188620415	-1.819229962261298	-2.1175283244342653	-1.1206375204309582	-0.5590335348522683	-2.281676338241502	-1.1827330546028039	-1.7657600578172241	-0.7674312251579157	-2.23617643666364	-1.8779555584653937	-1.41837904351795	-1.9182379729856174	-1.612262987786611	-2.4966433359637836	-1.3984032289500294	-1.577150586218538	-0.5620149355603341	-0.3109771141350377	-1.5560149806083625	-0.9473080015763877	-2.026796785297024	-2.0318781615584203	0.4362382591641476	-2.1975030721353312	0.3134449794550964	-1.1496509942814856	-1.0755619580350761
-2.7917785854059365	-1.7864450790898325	-0.4293385916955248	-1.5741461463668578	-1.9853243696794134	-0.2167022763335701	-0.22386987196355682	-2.193169435057666	0.21588774138465217	-0.664013941537822	1.08865312892585	-1.3066517242659639	-1.7147546885465863	0.8126392213374953	-2.147295009290607	-0.9880049766412577	-1.6862693178274182	-0.2510214001719268	-1.7184313112414484	-2.1351099828691757	-2.4193707716145636	-0.4032052755343343	-1.5481733488393856	-1.939439919438252	-1.6139348090681407	-1.4887393843696608	-0.5092240389925273	-1.942903864472715	-1.1858488906821265	-1.8873198777928089	-0.4094871495874201	-2.156836649578433	-1.914091986413456	-1.0848162478517647	-2.083599260427013	-1.3255874742388971	-2.3629539707036926	-0.586120296810267	-1.728775393913154	-0.6618198144185001	-0.5789389231434436	-1.7411558086957093	-0.8059932583100466	-1.9895765124065605	-1.5543856293786742	-0.032967733435068564	-2.4848383872115325	-0.4347525377560642	-1.3718530652083916	-1.5133758005410478
-1.3694594980664367	-0.8099811745163058	-1.0704628643519176	-1.185016475619933	-1.5354646259882663	-0.6988848648167622	-0.0680329342619885	-1.7934625408962874	0.22781723587539776	-0.4115909460976171	1.3160311874333166	-1.6078766651609135	-1.0354262479541374	0.0885162492318314	-1.6143401145250056	-0.9984751616930245	-1.567948336754449	-0.7924187387519579	-1.7613533639410701	-1.803347962691058	-2.331828419847288	-0.015122271254083145	-1.8451678761952086	-1.5112663509170534	-0.964831235594738	-1.7349965660182225	-0.5064939701647739	-1.511301294202463	-1.3463242271625484	-1.652829899951684	-0.2678658735300896	-1.5110638984462479	-1.7054463172563505	-0.6799857719663824	-1.3234356168862993	-1.0613424770358857	-1.8273266958016696	0.18932459398557658	-1.9534375762839504	-1.0566681448458646	-1.3977039046175523	-2.077064168544693	-1.039459989320006	-1.3945090691296234	-0.7950023458099557	-0.5938839436384638	-1.9283425974276431	-0.8938720216119788	-1.8640609533469263	-1.6716916112294748
-0.40474353476207475	0.23120477955334323	-1.1072337637371061	-0.5746004986479917	-1.2886670378127578	-1.0112311683340691	-0.1631028638735747	-1.2744784013645574	0.37046204751453204	-0.6266329507755347	1.0687180175432134	-1.5664691696658795	-0.30856361773360963	-0.2115819863774581	-0.8012578056163416	-1.1336042826640196	-0.9671530799907067	-1.0597306433886902	-1.4630284990914904	-1.5775776440333622	-1.7933336108383697	0.43414035863628675	-1.597442800542194	-0.7513883563538685	-0.3476723699112624	-1.5442065586628686	-0.483731873267078	-1.1846866054684968	-1.2130894090333797	-1.0578013189678968	-0.1278732184383684	-0.8873190663746102	-1.298733973046689	-0.42018932064671083	-0.4240027262287547	-0.9244918990558575	-1.1809054366734364	0.5035294232963113	-1.7481905785161298	-0.9862914293686194	-2.0466557848877653	-2.074733745185015	-1.1530282201984472	-0.7210557476394314	-0.02940472889688681	-0.9913123183889164	-0.87815632978142	-0.8474787368635273	-2.142249435195016	-1.1646909299934751
-0.19592099287651404	0.4985292270779843	-0.6818319266720069	-0.2619323846445529	-1.304194956614974	-0.9521992419172189	-0.3210588300785568	-0.6823588937919431	0.3842632678162158	-0.7109927371588467	0.11634764337354234	-1.1832219914114157	0.19901985633601965	-0.28817386371229886	-0.41049535641506557	-0.9817588574261739	-0.3307925316447998	-0.9295241644045359	-1.105098603254003	-1.4623856243322855	-1.0533427024804871	0.5027263441575137	-0.8644968710265571	-0.21898147997753775	0.13485889867798084	-0.9663888047687997	-0.4849999928784244	-0.8436097874829875	-0.677822864700865	-0.445663519076751	0.20587964146361845	-0.5451439074974039	-0.8737962094910237	-0.4173618782136302	-0.2542492657351174	-0.8787540683303002	-0.7422645183821175	0.32366820542361224	-0.9978272288180587	-0.17268666760051068	-1.9469890516312098	-1.5187636889438874	-0.6801550184462112	-0.4372339026206602	0.43598983719943574	-1.0031194972937925	-0.15629708303266243	-0.6196518445716123	-1.9870323807020946	-0.3444244752324256
-0.2184844234328732	-0.12614319205407648	-0.37998261463547817	-0.4208329918954529	-1.207218062421197	-0.7693664375196777	-0.3629346141387684	-0.10752729768512044	0.01082609851927342	-0.29942990135633	-1.0629313770546098	-0.7579748917753018	0.2850483039527357	-0.3495939597122189	-0.634016165701411	-0.2593100389371416	-0.08314860315244926	-0.6850620573716496	-0.9490665735377017	-1.3071532881342507	-0.4137069865611253	0.07383772646675299	-0.03688158700422494	-0.25328360256371635	0.4562837475027381	-0.41859152229237667	-0.5302413311280224	-0.2611864676389022	-0.073872725935976	-0.16824653022011202	0.6989637688663927	-0.1431588002116706	-0.5945745754070428	-0.58626144424821	-0.7148809257013823	-0.6523916181045966	-0.646211216787767	0.05797851698839696	-0.1345932507951199	0.7879921422095156	-1.2169950262777558	-0.6816582292188885	0.2713216548414065	-0.525105361747963	0.5039410672923624	-0.7193622818313176	-0.2412672934679913	-0.6265018998920516	-1.6281327694050083	0.07066542098065118
0.11421745617681683	-0.8818270067077493	-0.4083665041315165	-0.7050216309147478	-0.6317535043265597	-0.7465570869114128	-0.17674338903740702	0.3300856270332048	-0.5977206201428239	0.31704705039698844	-1.7072479572176709	-0.44429202854391925	0.06834562736354666	-0.42659359807409153	-0.9321414662991887	0.7729404806265505	-0.22241330015681943	-0.6175113570301086	-0.8338231409268864	-0.9130558214096511	0.10836905841772329	-0.3945820743958391	0.5649868402426097	-0.5848832965504328	0.607192247807524	-0.20905408623784272	-0.5257679499858149	0.513532729102747	0.2438831317252602	-0.15775016316318674	1.120900238503778	0.6658932063907304	-0.4153152105534247	-0.6876278381963468	-0.8787759738562618	0.02629073698046767	-0.7022617261648393	0.11937168547357925	0.3444083552958556	1.0731625221247822	-0.40970748976810545	-0.034264925183649306	1.054316473929104	-0.6322817184870414	0.38028474846470717	-0.46231162154612626	-0.7529947460519304	-0.8972877951260129	-1.3599245542241671	-0.15684111653152802
0.7554004061165277	-0.9867918029634286	-0.3676332638493797	-0.6605228617654648	0.30103329889775227	-0.8264798280196548	0.213679366179797	0.5626482425444794	-0.9619518576425334	0.5718814041316495	-1.5379268715602645	-0.06377375169928148	-0.08111196537873315	-0.4695375425976355	-0.6332526371178129	1.4128759651248781	-0.4165933593848514	-0.6188287786446387	-0.39043267440550494	-0.22266018003175375	0.6510162837477322	-0.2886218374892182	0.8925430124616911	-0.6407449193076787	0.5457862460632706	-0.1913308676508799	-0.3543955916819415	1.1107516662897887	0.25705765768308386	0.02253177329826742	1.2406745611278662	1.5295631243376495	-0.12316672794231633	-0.5181027072484379	-0.20468253301558975	1.0255687241948335	-0.5252972495090711	0.44566861325472307	0.3855290138067178	0.5205143789169497	0.1171261983007683	0.14275226019492593	1.0671068360856817	-0.5946972055361801	0.34907683434656506	-0.4828323087953962	-0.8781522245335447	-1.1333258993812632	-1.1297893791561553	-0.5381825061488626
1.1836707324782674	-0.44679788620881833	0.1396962906446593	-0.2518600653403481	1.064374502912576	-0.6915702669385713	0.6570595840514213	0.6244268676457813	-0.8210154930999487	0.2822707312493209	-1.03219232850478	0.5641881453020477	0.08773430395172796	-0.5218636667745388	0.3127169252164048	1.1521273972488864	-0.4092184919073927	-0.32189925421455134	0.3937376035320313	0.5583888166171276	1.1306645062920617	0.45234575203975613	1.0417794974954733	-0.20839179378430248	0.2830382706674836	0.004344601930674077	0.0011176971018663163	1.2601354739094903	0.20269503000675415	0.6623972638569647	1.0281768516899388	1.5964526113289745	0.38930604792936013	-0.06939079961616179	0.6999117981628329	1.7843684632210401	0.09145801618207614	0.5781252489866344	0.34257547200165644	-0.2598005405793849	0.41268702384632516	-0.08300190429380717	0.32303426535264856	-0.5799884102856934	0.47490900560476845	-0.7709747981661718	-0.28054848488019307	-1.0976690889039533	-0.6179220578341494	-0.5026806482402301
1.1238730733969244	0.14776639738058028	0.922479802242798	0.132348508775328	1.2979222290605281	-0.14933024371372386	1.0233401056704325	0.63250390162946	-0.4567066842282023	-0.18098769326426556	-0.8767437617779216	1.2443515621014476	0.47886761639641295	-0.6988126369619907	1.273237716914968	0.2288059001676764	-0.2192133267311325	0.37518444935698153	1.0444291493206497	1.095730682910468	1.2229761627817946	1.172617548879424	1.088813204287964	0.3395207614691085	0.03541695705448819	0.47035882608980517	0.4691287873983933	1.1645289800803427	0.2683667027871254	1.5247377816672845	0.7181570867517699	0.5326218485635074	0.9467050526182277	0.5017262045212643	0.7771622025192628	1.8406418982930424	0.9181241939492447	0.260287524777611	0.519003082751466	-0.5917474374805247	0.5896817798364014	-0.3819269987757365	-0.5425823237128746	-0.6693044320429475	0.5953814210940063	-1.1113252505033218	0.5485152751749118	-0.7746202394203726	0.3044339976797236	-0.08842954336002844
0.8854142074271764	0.45295499606246276	1.3996339648274636	0.18703937504963317	1.1802083317282532	0.6340844706657585	1.3368053942459819	0.7210439607413217	-0.352895631253642	-0.33411969421128634	-1.2129902361956657	1.5291019905413947	0.8171537092373126	-1.000256398639064	1.5992571350996327	-0.5446207563259967	0.023245227625671657	1.0843199047633498	1.13483499955389	1.2463134581920903	0.81053125186142	1.1629715360835398	1.1000449324134534	0.5194067985410917	0.17382884204267807	0.909056386234946	0.9750370287599935	1.2867510892317036	0.46316435124193756	2.0604354032582326	0.6517035678837492	-0.8659487909785671	1.2483505570159037	1.0264627230838932	-0.15300577266264467	1.3558599085066243	1.4728731064647123	-0.1736269349990364	0.8609620974225342	-0.38795746550214155	0.5143072018749976	-0.37555306204205197	-0.8378360181379907	-0.5358096586260703	0.5922139038085278	-1.2582365750038849	0.8872180482210557	-0.2102761803736605	1.306912335440791	0.17921894022809287
0.9175532093862221	0.6874944721335899	1.2824413035969766	0.05333323209553406	1.1451440146642422	1.274808923839283	1.6824662237860066	0.9461936545182258	-0.5973706660390088	-0.058570421258565375	-1.5389069106579472	1.230675927021147	0.9571806127529546	-1.2353363947947735	1.2412300413630237	-0.5774843992231017	0.2746593134393371	1.3203588942284565	0.817671921953354	1.2148138249502314	0.29477508402148844	0.44290695945961683	1.1771272055447526	0.3049726163759932	0.8670897777650753	1.04220148469354	1.443166608295246	1.7343940023501567	0.7159601138766761	1.9744190656841267	0.9682821045858448	-1.3407957199840943	1.1879332385842034	1.4023921628555864	-1.1022549063948215	0.9720278476377548	1.5037550389844119	-0.15703645485227075	1.0988838388563604	-0.061515440458748884	0.005205827629983308	0.11564425777431911	-0.41508392560481017	0.21188765473279764	0.5625807008772323	-1.0838935093238267	0.5977233311680709	0.5596289464529179	1.8579637721739273	0.00879025877460342
1.1871226429827233	1.094524793964964	0.8457796460424616	0.06612150791129306	1.3061762266656494	1.4949745726678632	1.957082299014832	1.1919539664215932	-0.776177634868951	0.3978615535460284	-1.3579332883616602	0.6747657249395996	0.9471787729924829	-1.1954548832768979	0.6708111249219435	-0.08232299535363789	0.5167033420832948	1.0442361986726314	0.643361370997196	1.316157617135964	0.25263736220785576	-0.24380445861463507	1.3507491350635286	0.09111574380164283	1.76019378120869	0.9747929732066387	1.7287676371069414	2.0167130687137362	0.9499671468470274	1.4869097885049756	1.4081436822327449	-0.48506465328841064	0.9428208308714215	1.539559776691515	-1.0598616606314741	1.1012125437406544	1.2275422075651685	0.3957700608292372	1.0726385508998846	0.06478918066841409	-0.7258484758411712	0.9137949398087776	0.25667868340156863	1.399973375671527	0.6555515286605147	-0.6494753111367586	0.20533251730846502	1.3217629076080137	1.7327244362928937	-0.28984919885273275
1.1878454712793785	1.4140778668932708	0.4970471107984644	0.23006987120564315	1.3185734652377836	1.2997170376418685	1.8117518706752704	1.1786688405696168	-0.4915449041848084	0.7732692452915496	-0.7754305115811672	0.34758299708420953	0.8432043382007766	-0.8718673191655945	0.3083312271632018	0.21996548279013373	0.5880796962049063	0.6889513093398861	0.856060645124035	1.5777482529411915	0.7597723854461639	-0.2287792652510174	1.4458805271311557	0.13599917283186636	2.147187452562692	1.0074184201946037	1.6464341202343624	1.5680921674698896	1.0271848258749061	1.0068501769870426	1.4622149592253901	0.7830280396377169	0.7201394620956949	1.32795864865285	-0.1784939528809265	1.4564060926126132	1.0207149845263876	0.914636275435695	0.8328230704162075	0.09361138033427485	-1.0422994228601723	1.573247426928689	0.5878351497058594	2.256057252747319	0.8012577688359048	-0.172269262878701	0.20797828072394348	1.6171044707174314	1.2149126781656232	-0.22883711932605633
0.5779498676844003	1.1725894711124902	0.2744555618526166	0.15712679066187382	0.8510510070221289	0.8886009463730451	0.9739689664640716	0.667585241746412	0.144955285031148	0.994238380380182	-0.33006394703826825	0.35143828830550194	0.594963615247796	-0.4423184585905396	0.16441776980629721	-0.04917600320362652	0.2534058269317793	0.6382296992760162	1.057293861362982	1.6650496276783169	1.216831798636786	0.4092678592978237	1.187294598063635	0.21830717366262284	1.5998504806950629	1.1500480609181332	1.1343425174467408	0.4685174242245822	0.7533398654650191	0.640883982652022	0.7941000245630117	1.177273821517072	0.49452905790917134	0.7526898752092364	0.4564567883566847	1.3734792293172673	0.9256045250947889	0.8104468654518897	0.48067985392285767	0.30065337307370804	-0.4389239378848614	1.712895560748593	0.4186845688749473	2.1577348739175792	0.7181841229683225	0.13341857730411766	0.4975881522819727	1.118312529837945	0.7843166262208963	0.24429640160786661
-0.339832232422886	0.39528933315248554	-0.06960171189996651	-0.38017148584904903	0.06733149138437831	0.45527985208927346	-0.33834679757036756	-0.24162451263529472	0.6407260915221407	1.0335476293488206	-0.3066486237415532	0.34060312532989684	0.16643204591903488	-0.05669133599832045	0.032445772013324735	-0.498279604754063	-0.48316839131426165	0.7945186369210891	0.7038647941648143	1.2750205415322269	0.9770847535942487	1.042101718898242	0.5167063744566197	-0.041821516676399446	0.4266021725396277	1.0335087444321378	0.37080202625137404	-0.5347562820696201	0.0882762095057331	0.15172521351165746	-0.4429632417081515	0.3935371393337026	0.10597547241900476	0.03792121550824079	0.17638517446306917	0.5500824522589051	0.6142663324652727	0.18506328824431073	0.04643695178815169	0.7017773752944022	0.8777749324332047	1.3158929710842275	0.09131801473446163	1.3158648748247952	0.2277426324666367	0.24517609564678297	0.5838167611737161	0.09958862688577497	0.6446888863925768	0.7373641039927884
-0.8788936697072746	-0.289293188013198	-0.5764439860488634	-0.9688231595710013	-0.4854875665366842	0.08893226764719582	-1.4075672752379325	-1.0295339483592847	0.6845324843804014	0.7480695186404188	-0.4090605178968782	0.023004529565690424	-0.3093220780622652	0.2781148078061754	-0.12793197700435502	-0.4538261951062633	-1.2043924868057232	0.7472258291486764	-0.13448945201336052	0.5650405708271512	0.09962358728170444	1.233929366707356	-0.2485043127332543	-0.5992218949655318	-0.5694605654224941	0.4141642702934057	-0.3158218990696568	-0.7928980486804511	-0.6430679987771196	-0.5798872399733457	-1.6929981813639197	-0.6227633175457525	-0.3811024718998517	-0.4195813238944441	-0.46520764830776734	-0.6255135481706827	-0.0882077985531766	-0.25438514267027396	-0.41307048141765706	0.997316119995581	2.0525320255424773	0.7051868998058243	0.03264531612218226	0.5521985537102209	-0.4898581593764947	0.34524159546707284	0.29244608049497095	-0.6654282439672021	0.6010304914710769	0.9567239661928891
-0.6605597737965575	-0.35495459719096856	-0.8950960078339483	-0.8467117289446338	-0.4399517056593927	-0.17175389345768155	-1.5378845240927728	-1.0950253191856545	0.4496569303916355	0.0396613332671696	-0.18989361185696157	-0.39471481372167194	-0.583175139229742	0.5608470273844982	-0.1308725296925769	0.22717338318269759	-1.3336055466102288	0.31478339576563036	-0.6980022159113886	0.08026364117258869	-0.6481378634471607	1.0926219952013139	-0.6553491728667252	-0.8861173196185249	-0.8104638993897205	-0.36000595439679484	-0.6565101542772908	-0.41865342967515307	-0.8803026514176185	-1.183382479152774	-2.387884420877321	-0.7230128080601281	-0.55288530123047	-0.3573164932065061	-0.38802798123809523	-1.4558600128362829	-0.7741839705105367	0.0009532933436428905	-0.6796003485914403	0.9247331701199274	2.287745974741005	0.23811396262832407	0.3301047518850839	0.4176217289123374	-0.9951209697192255	0.5909739449687187	0.03694788039926859	-0.613874636497048	0.3873919794036627	1.0356975978873493
0.04759639861585085	0.04039654888486505	-0.6787843889784346	0.2508395391700204	0.05031101261654114	-0.262598756544414	-0.6642543666976878	-0.2907199000218671	0.31299798587814565	-0.8239492055648661	0.3352764880023807	-0.39208872693300606	-0.4945631360255169	0.631385022365774	0.14550846216409535	0.984813729709904	-0.6210205243372053	-0.20183159352124133	-0.303376297711574	0.19524326632102615	-0.5685033853912195	0.8865636204708071	-0.5203674352788141	-0.37939488119435283	-0.3889871611164409	-0.6042868735172626	-0.5709260441371203	-0.06214648227761863	-0.2980970188438431	-1.0591021495508162	-2.28034371076519	0.2883273974912555	-0.030709824839322775	0.08524253984778792	0.7110505187460535	-1.5364155768257006	-0.758180898965396	0.679679894334905	-0.4774982364705262	0.5577148863511985	1.5133610862556535	0.060136887777574824	0.7191893175542581	0.6847423998012075	-0.9312455784356336	0.8854441125172094	0.31280767264022175	0.06055227891626869	0.040642246305082036	1.2286621292568487
0.6659991600642328	0.3731370665297957	-0.05397441338182363	1.6482379382550107	0.5410486361860444	-0.13306570162010964	0.5298051281727884	0.8641938271176914	0.3837769831871358	-1.22645169032477	0.68245103621991	0.2346071948726386	-0.09009626944766243	0.284823386641933	0.538786025283066	1.1968526572938645	0.6082176401005203	-0.3510095316610964	0.8778196377299846	0.6738443970641381	0.26074161651556843	0.5672493224009157	-0.06612501932715553	0.7779051252060609	0.16728592701967293	-0.0801416513441326	-0.17410229076591777	-0.11098707428714548	0.8205936635920551	-0.07711827985794878	-1.5083953355565753	1.5854846073255218	0.9991738165558711	0.4380433516391047	2.019863263322285	-0.978278645936052	0.12010986746659873	1.0315274120350508	0.21723263693165942	0.2029866839012834	0.38701480854236037	0.13522370822804516	0.904853161507448	0.7469378770324065	-0.27565876236170983	0.95634100356632	1.0330047842971746	0.6715115117260859	-0.12436108304321153	1.4422361675871922
0.8582074834262537	0.4972638720659094	0.44983273832573817	2.2755926126897177	0.7497493932060854	0.13186819904426855	1.119396832477732	1.5704285237569955	0.4123495150340276	-0.7188262798091866	0.5088914201872559	1.0353410151325362	0.42183159490927424	-0.4013879338404908	0.73975230653086	0.8325080589789275	1.6788640590079686	-0.053331550425060464	1.9003118166049462	0.86577812751001	1.0910258485976063	-0.09231377480027259	0.31416864381965204	1.8007635710309802	0.43368185098662076	0.62211286824159	0.24546262373074212	-0.3272288980126306	1.7298899543161235	1.070936066975751	-0.48168979219372	2.236474427770927	1.7638515882495551	0.2856451044524516	2.5604351906479685	-0.19957898082888756	1.1373431639403815	0.6273094866650384	1.0126309678940209	0.056215518925052554	-0.3251682401268678	0.3996508947234933	0.8097047109987514	0.34781900867047827	0.6574676346668753	0.6971037670619613	1.5280310862540392	0.7881005200307234	0.08835125288070657	1.2899062479304466
0.7024196195164405	0.7422185333766368	0.4477293136069556	1.6854159482852757	0.7042987607179559	0.28941947313792366	0.6473200608871751	1.4101690987156197	0.14659071088768763	0.45070541786197393	0.07166217380822143	1.2888616405565891	0.7610235005317555	-0.9446076478102102	0.6085143912922761	0.36480619647209617	2.0547466589705907	0.2841303893478897	1.9174198695682527	0.3661473550830004	1.2371055425217514	-0.9550722685909342	0.35894150691899435	1.948511786257687	0.30904634683499965	0.6512181687508195	0.29503280724794084	-0.3293949470139251	1.8070708311401276	1.3751080299613794	0.27167438606555666	2.001008244851864	1.5549988507360388	-0.37699477937409026	2.2043548834652196	0.36196439578830364	1.3117466468668182	-0.25377539165688395	1.339793167734462	0.04153586237193869	-0.3617518942601447	0.7767737401310386	0.5304476579761428	-0.23386377890764257	1.3763111095753908	0.35697525690852344	1.250598532592626	0.575826380552958	0.4642343803776583	0.6260085328627594
0.422310797295382	1.2231140828222622	0.0943148257328844	0.47063251951083623	0.5473350479180539	0.12699271118468727	-0.5379539469698511	0.6552847073860455	-0.307532012041665	1.4180182628076483	-0.023245887160839116	0.7163141615795545	0.6583915330434595	-0.789428896050619	0.29837716639095474	0.1476085789003316	1.6972553266377437	0.19007169271132915	0.9454768933075475	-0.551060504224807	0.6431785939529422	-1.4281008987396475	0.0322564186353083	1.20688071812517	-0.16211468704619186	-0.15150185271380992	-0.2698534140091473	-0.20196449977808703	1.0554133723391912	0.46108285070709265	0.32748540922903074	1.2741479364783308	0.4446492263548592	-1.1329716961771181	1.5868297099823785	0.41817800316934006	0.41629908500450336	-0.9931980869051463	0.9313537734685713	-0.004157570159375922	-0.03605402930476517	1.0758925533182255	0.1808428307862583	-0.623092333469764	1.4335610662780145	0.3038198224508428	0.4002723940450068	0.41295401467491133	0.5708267414313873	-0.15519484533485983
0.11743304154336538	1.4021461147981904	-0.09873173707426312	-0.34172429794317005	0.37311766641537586	-0.2879117254525558	-1.5655345128116682	-0.047438162540515354	-0.520637216895225	1.4132863167784548	0.5366206767648362	-0.23621097755244738	0.023297210144790432	0.18403415295381878	0.08243070859370497	0.09041216286853472	1.0571999872921225	-0.36344924757996794	-0.2123433043931152	-1.1746922826304909	-0.19754500402920933	-1.1113440378419945	-0.5270489664694123	0.311899657226481	-0.9176081658880662	-1.0012218891960543	-1.195910777526968	-0.35761802694830835	0.07508640634425456	-0.9732341282204704	-0.3210477234868839	0.5116895963344965	-0.7057909956231985	-1.4697997922531463	1.19550862982586	-0.03715079654312108	-0.7423077660609761	-1.229935059454	0.0897033712860431	-0.0696468360958035	0.19317327870920584	1.036538903832257	-0.12824514571048296	-0.7336261224446009	0.6947646373141206	0.6152371141012491	-0.23432215410601157	0.39157047008657936	0.24979929767454573	-0.4804538827881976
-0.19461475297976472	0.6776224839538889	0.21016567871368919	-0.25394095660867455	0.2862422505750109	-0.5960084950158702	-1.7215755366999463	-0.2527008740668474	-0.1284723021151224	0.4260131687876264	1.4753943059565207	-0.8319224366788089	-0.8437510822649817	1.5001153284702131	0.1076618184809423	-0.01584615172690921	0.7301521208978308	-0.8942182389953284	-0.725479730037374	-1.0140276613800097	-0.7150381168123335	-0.40575284497886754	-1.0250555750229844	0.09471869613894669	-1.7149361362908273	-0.9636390754095465	-1.7182400767828927	-0.8208364247783954	-0.4504657332737905	-1.7510717578261532	-1.108508793027121	-0.09524414709785743	-1.014699792007212	-1.161170627680737	0.854559994658789	-0.6400531953354623	-1.1304387768921622	-1.0363377536045422	-0.5346125707761905	0.025647470677573912	0.15817261159776977	0.5863559413113055	-0.22041383106225299	-0.6603897788291788	-0.46263027527473005	1.0000751410217534	-0.05881913402263248	0.35644023789325663	-0.16268028798585052	-0.19367565437775788
-0.3964496391851973	-0.6678248125920156	0.8741812113281403	0.3647046581389814	0.4455032784721699	-0.4715477896362053	-1.0103051610341078	0.007387267376434336	0.786108675993609	-0.8232392193841291	2.2291713281712613	-0.716085606637034	-1.296669727593303	2.4410537658904645	0.3119431982166751	-0.06752963921384268	0.9980023473749408	-0.8591210683149146	-0.4025735697295524	-0.2196913497301967	-0.6089291761886199	-0.19150198988639738	-1.0615964323433622	0.7395546294082151	-2.0327481976891795	0.04920563992583813	-1.163507150843418	-0.9625107612965548	-0.2895311641650317	-1.2987876111374164	-1.2351039953301508	-0.486011944705988	-0.3723844207678383	-0.4171347727813897	0.1731169614486647	-0.8385199478146657	-0.517879416855632	-0.6561235013741421	-0.4758831354197386	0.36107611597688644	0.023415615416121652	0.010931789929686053	0.06341995789104822	-0.4062328584074263	-1.2842393601143307	1.1508653485235558	0.7334024492778667	0.30016542912696187	-0.18346615159984964	0.32472917521372885
-0.295383159122277	-1.4910537366109398	1.4139323267499637	0.8050785302933423	0.8731207421645382	0.016937509680868018	-0.14458101535548273	0.4051580373622809	1.6450432704085172	-1.53035096648917	2.4047687167743828	-0.14326085312766582	-0.834500843405931	2.5482732488462685	0.5125999039423832	0.23523669965250033	1.57608263398351	-0.19862147650730486	0.29535451152789294	0.5887885339335395	0.09931247508325526	-0.8156655862835746	-0.3879885187946563	1.612162758760677	-1.439075956340847	1.172839493676944	0.2764201682954063	-0.19287863658029103	0.2210114565322585	-0.13820427820136283	-0.3798594313804005	-0.5650119656953295	0.5352483507209539	0.2825258168466428	-0.7445630706305184	-0.3762573350747685	0.3742955804124617	-0.26052911158524783	0.17169809129813923	0.7219122093131008	-0.010180824304548731	-0.2508504800060592	0.6258905559503828	0.06570446047501821	-1.1841306563719771	1.073967263304136	1.3494058722341065	0.43347301089077706	0.26764687427025935	0.6096633993998638
0.12481033044195809	-0.9730870101752416	1.438973216031837	0.7493104302877672	1.2526637908897125	0.4385635667279684	0.0743047380057193	0.6362369269518563	1.7431614901953698	-1.4021502865228512	1.9374462659580491	0.3967542955552426	0.3335694859628093	1.829692348934671	0.5383173895867203	0.8745692377057579	1.8181752452826119	0.5385164899134179	0.7691098264046194	0.8531415430918802	1.1272348552430955	-1.5988243544804968	0.7508334136176144	1.8202855610048563	-0.15623311638309387	1.480005481809663	1.5005511730518257	1.1734617325373982	0.5306594026190592	0.6974031873161728	0.8916246468545657	-0.3250988635548286	0.9556050583957512	0.5402995651911061	-1.2854064297571872	0.37789641772732935	0.7096578126493049	0.043716275549822534	0.8581831484098581	0.759326789950309	0.04859334842431449	-0.019746725700453698	1.0482143092699883	0.5683179444231301	-0.28647690355195116	0.9799065237695286	1.1548547545058685	0.7884686431159752	0.7559192917471445	0.5500572064688402
0.5565701788497508	0.3929885187547634	0.9493831929426815	0.4555728927440113	1.1082675934508157	0.46034004529986466	-0.5060002473527736	0.547648908152926	0.8259337098476024	-0.6936469087150654	0.9970637880009993	0.676468056899454	1.321501141812117	0.6318436426644111	0.3260167175013698	1.3526099399846383	1.2985569943019266	0.6429313754299921	0.7716973082908841	0.4655479137743054	1.9974471871141724	-1.5585145541651977	1.6305910247509392	1.0276675061072236	0.9209645077839679	0.882064163626039	1.4695857761145494	2.0306450605241344	0.3631718705886835	0.688788693857247	1.5784524635356783	-0.020722895013785093	0.7644951519935972	0.3305701372546481	-1.0077171873024409	0.7359199102117351	0.38526267281940624	0.1663022095069496	1.0500877078254263	0.36672795019010185	0.05277930285481116	0.4671032563047965	0.9237575541968779	0.7322628451190727	0.6295283760986026	0.9169978734473069	0.2558626094973547	0.9855162454446996	0.8146449943670374	0.3442659775776782
0.5692377954720871	1.2620226056940402	0.29803942484614315	0.33163169610923887	0.3008221438131806	0.239674847418122	-1.2276659947171273	0.10397421063298129	-0.5641405231449105	0.15794389510531906	-0.06773543487142865	0.8156166683814645	1.335818869907049	-0.5534491910176963	-0.0359389209373848	1.1872936000793546	0.26922028218766525	-0.09640305728452964	0.47315755469917686	-0.24995428061794073	2.2157764637755903	-0.574077867824266	1.5976827770114164	-0.2170750168655096	0.9861533945414538	0.09111073391641233	0.28312262363735696	1.5852956547199846	-0.09100135110150284	0.21612079986130392	1.2139715133719045	-0.015742613943746	0.43235154804234294	0.0029304393015924845	-0.1598121187549874	0.4137455296055014	-0.004374848542744902	0.13664173798048826	0.6458899249788526	-0.15131746154985468	-0.025793863740392345	0.8262644100980273	0.3014422482445551	0.4227482059248894	0.8334617785650827	0.6884692612958595	-0.6279212100459944	0.6315357798405967	0.4694781055734392	0.1631400233270669
-0.009205997245281148	0.8655656074949728	-0.13048736794853222	0.4477020236153852	-0.7318492497290872	0.24247993566248563	-1.2678359971862545	-0.6012886658071758	-1.3862244028872934	0.8071278498750732	-0.7594714178718581	0.9364993784561851	0.4330301241385706	-1.215626283439045	-0.3620692910019461	0.4688270021152182	-0.5299873960619039	-1.1242546561601006	0.15001035524539152	-0.85075025779226	1.5800912927925592	0.3993587625032537	0.6699576555198058	-0.9858385427020423	0.11777132939099198	-0.23491566511914308	-0.8698564233620525	0.20560689169249396	-0.4320666042884821	-0.05106651186478345	0.33054262198592615	-0.41153870764108363	0.38057426942545775	-0.0373129385900807	0.5406529983775584	-0.15474920729562297	0.06277689037280097	0.16697990457041875	-0.012263816644142148	-0.3540283024206031	-0.012415870851125414	0.8701329068095882	-0.30564263044469164	-0.03980918989612552	0.2983616521099327	0.19407792306577787	-0.8498013591419695	-0.1136695975150707	0.17134019472049725	0.001902366116817312
-0.9191315920195298	-0.25843923974608013	-0.2605256951946314	0.4785193853300419	-1.3665365615749505	0.6203229782855423	-0.500411917367608	-1.29008259268602	-0.9747828280357131	0.9961768715984473	-0.6896615949892225	0.8600361472174551	-0.5943302646248992	-1.0180061700089174	-0.5400014871907688	-0.25285646871834255	-0.6272447121813617	-1.5565480348022953	-0.13997156433047625	-1.101855984882706	0.3582477202752686	0.37862656017474594	-0.4947974050677432	-0.8785759603133345	-0.8090955636305429	-0.17220468416374696	-0.9597643713425645	-0.9909128478002495	-0.4942355109450224	-0.006925359195167011	-0.14672860879428973	-0.9395222912238038	0.4742268055528021	0.27280924101526777	0.5401615968151011	-0.35083003273848506	0.44983827818111577	0.4224293430997344	-0.4980019729012561	-0.12933496929138152	0.23514883474382273	0.6158569287980158	-0.4529584830974738	-0.24981504824273973	-0.4060303693581493	-0.29479808983441447	-0.4375881514759661	-0.6299154866247928	0.20246148863750094	-0.18502806652179782
-1.676568706923378	-1.0320665183628273	-0.37621123506505677	0.049159651414280345	-1.4353166687202943	0.8778369662273112	0.33972233761903176	-1.6092651149632817	0.24324352503251692	0.5399461412493145	0.003305962369297091	0.24557800292645182	-1.1000793399317776	-0.09142905771276645	-0.6791164061711831	-0.6252471680343947	-0.3731225760961317	-0.9875548614669606	-0.5809473623907057	-1.1022144871792372	-0.9063926999015922	-0.5404395099182343	-1.2740020942273125	-0.4381514360747601	-1.0415353434850538	-0.32119178792812686	-0.21651349844483694	-1.3237469248395897	-0.5181031819664776	-0.19962634110009417	0.06347811819923806	-1.2954619834395449	0.18914178235894463	0.5566521865100524	-0.18458613135068258	-0.14332384680395885	0.5551273331617378	0.6947970689172586	-0.6723624768307346	0.15818690505973534	0.5437647881450985	0.05434344805812647	-0.26930205665325385	-0.23577667610324457	-0.8311332113455914	-0.38729042209459014	-0.0639492603389493	-0.5870781806857447	0.2812816415236619	-0.38672052715456173
-1.94560490737582	-1.075504461375664	-0.786581806245041	-0.8946465886764478	-1.3664658886603591	0.3364317492182159	0.4347874156929218	-1.4352625101891152	1.0038465250335402	-0.47785117219508044	0.5924264335850522	-0.94579629122389	-1.198454593148418	0.8850001135067783	-1.0199403483193121	-0.8508122842366397	-0.6095234580367169	0.0996904024344719	-1.313770850727775	-1.1465629457557676	-1.7991762549107522	-1.3089551265387112	-1.6244960969106157	-0.5889098497452387	-0.6601021823559101	-1.0233903700722338	0.19425405118878591	-1.117826849164305	-0.8509154111522348	-1.0518307304533656	0.3222518948372584	-1.4925912572472262	-0.7625914007292155	0.35267777735678396	-1.235212951141719	-0.11829346643534024	-0.017791216894453066	0.4800817561767062	-0.7315085125666585	0.03628344553811847	0.4900974778510585	-0.8801183784418722	-0.3141729136968721	-0.3888912753560949	-1.091259143300508	-0.09440167282553305	-0.40865444767736436	-0.399148477328652	-0.11178003266290933	-0.638429068130703
-1.730692472816067	-0.9199379053772304	-1.406152247280576	-1.9934604153970534	-1.6324734211322562	-1.0178201224293049	-0.20422162972706065	-1.0501754311328557	0.3838745536315112	-1.5302079136700542	0.35381854350040054	-2.190125543136568	-1.3827364847132424	1.119253386184331	-1.6070348072522993	-1.2897149740098826	-1.7090934645125107	0.783363735094719	-2.1473089645040426	-1.4143157897661698	-2.2237276456839314	-1.1119970390766019	-1.8619338168667483	-1.615795047020611	-0.29342795129081606	-1.9168172869051179	-0.4331820849455293	-1.067093550988278	-1.4798589621383886	-2.1445398550086314	-0.10440628809715406	-1.7550012736019729	-2.0288271807675287	-0.38573124127228603	-2.0743669853647577	-0.6770519061462232	-1.0451872034991168	-0.45426515856501776	-0.9295919628478075	-0.561423881630355	-0.1643506215978552	-2.0217834451565047	-0.9011634059822011	-0.8336058172193316	-1.4922263904861437	0.08708889155351472	-1.4841683917090207	-0.7129290155741312	-1.0393011046789244	-1.0696349750115441
-1.2633819635439474	-1.0970898398129525	-1.7410479366151577	-2.679665150557256	-2.1476670629562897	-2.285349815385705	-0.7298382334359816	-0.8903653859990823	-1.2150747588541337	-1.900103794614266	-0.6932177049338721	-2.7118483501941086	-1.677356537179306	0.3946288004476237	-2.072231890825449	-1.8571152787909968	-3.0323371247422477	0.6160853423894509	-2.605977761408787	-1.7278870612589665	-2.234689129124776	-0.20761479359508164	-2.018350420735947	-2.7636832353840917	-0.25947207814116663	-2.294028964080482	-1.5122132031338698	-1.290164182539623	-1.9340627245395765	-2.4758835239607295	-1.0846441859804403	-2.08351820695483	-2.8431248650584315	-1.166469891588922	-2.248527159842758	-1.4107318363226633	-1.8678356010232056	-1.6240961761995771	-1.2867492035646342	-1.2062907310223547	-1.1261116632360133	-2.8132240668869715	-1.6695707921968228	-1.1115358855528514	-1.8728873763351346	-0.2663701884776574	-2.5519682566225415	-1.5214087874604332	-1.8903276063121046	-1.6804188451949618
-0.7510774882304231	-1.406205348373132	-1.4020178491624427	-2.518864756797645	-2.332663900498239	-2.432840329046291	-0.41081675333364875	-1.0602288416049404	-2.3866070809473756	-1.3012701385851821	-1.7556647318529592	-2.1536900574814637	-1.4804021141141612	-0.7125396196606139	-1.8730630578315504	-2.0501387864636413	-3.484614689527146	0.056316844358731286	-2.3315638242954333	-1.642311392226042	-1.8425323463457668	0.511573317028923	-1.6932377959948162	-2.949150408348865	-0.228680994772937	-1.8230555794337753	-1.8686953881892756	-1.2741476460039927	-1.72794900385275	-1.5040756611418606	-1.6823933063809424	-2.100552002692768	-2.639059900807455	-1.390362960286226	-1.6065815448712173	-1.5079659012929285	-1.9129494303204777	-2.134186075232255	-1.5726350941890683	-1.4307002038269792	-1.760030923798777	-2.6843152515037887	-1.938932762390001	-0.7216802518188584	-1.6098973687796565	-0.9632751915442395	-2.7413508090284453	-2.063813795417539	-1.9655384738568038	-2.119381416184626
-0.234360952371216	-1.2859054272011592	-0.6175928423198277	-1.4867682599599128	-1.7666656744584108	-1.360501767492322	0.52711844600282	-1.1656128456006896	-2.1318261750892047	-0.2356841279034393	-2.081558210533757	-0.9616112052336064	-0.3814056306838131	-1.4307964658339063	-0.8478400190669211	-1.602514306414224	-2.6288626631575567	-0.07546756624251111	-1.4519011374638637	-0.8714982897331299	-1.111463230049584	0.6038199345171505	-0.6687662353489396	-1.870039995712237	0.20659791426165625	-0.8495345550129892	-1.105112369405206	-0.6904353117968565	-0.8956319613718563	0.1663485880674189	-1.1987500027291131	-1.450889038334741	-1.4736310745354009	-0.9202704064950641	-0.4914815477729584	-0.7475888009928032	-1.0999701829713515	-1.5244872236842932	-1.5444552191251404	-1.2251121641469256	-1.6915234989886883	-1.6771593812423664	-1.4584419865342164	0.11680125256141789	-0.40281127920355725	-1.3994166436481321	-1.8234903866382708	-1.714139080322151	-1.2306326020511693	-1.904891106639381
0.3542731802037437	-0.6777483155012388	-0.08377733154598624	-0.013049879038526882	-0.658734029498114	-0.07121579145011912	1.160413387291789	-0.7195850756014137	-0.8836760870893438	0.41824874273954604	-1.7298145094073616	-0.03918771844815323	1.0819632853883265	-1.6109076823228734	0.5023857542032297	-0.8977924329860594	-1.1282179239260446	0.4589090819384369	-0.49021637330928797	0.3278888032868423	-0.3670713929751769	0.47305227277785994	0.5256973690618227	-0.31155652513256865	0.8547400347883917	-0.016455109203460595	0.0276072034403138	0.06189351026322893	0.00240769839053003	1.2829363064318533	0.023682465630233598	-0.2905220566035831	0.07240574771152805	-0.18439997860555926	0.39433026751122713	0.18080958838073038	0.10904345730009303	-0.2370498376385982	-1.1595368711930765	-0.9972123813029616	-1.1779059366636755	-0.5537289622988821	-0.6711709592141758	0.5508348203474929	1.1285779230508088	-1.3120590782639499	-0.41279819137149004	-0.7627208325913292	-0.3671061823964448	-0.9827995295995315
1.0320631706987948	-0.14688120522478876	-0.19908245730457674	1.266737688627428	0.3815305239203483	0.33643231278906377	0.9393764987491425	0.3003345977496408	0.014461026458301345	0.2714447476702691	-1.3856211023767644	0.0744857127891835	1.8072546162341299	-1.7980938033360454	1.4010309624777955	-0.5418447270076469	-0.02101476487948678	1.043417433561011	0.14750273952207577	1.2683623884284367	-0.06277305524653685	0.6888770226766101	0.9807834895008046	0.6903852891442965	1.0757763081103857	0.336315763318737	0.6353560709269357	0.33154805027560474	0.4607936226534138	1.1735952847539155	0.9767840356361939	0.7858674580185765	1.3484170352155849	0.2986227060086466	0.5705218851075134	0.49184685346260537	1.0067994442087926	0.8514024127774416	-0.550684482427641	-1.0246432776327115	-0.797462159665093	-0.1109480083680929	-0.17683326054798354	0.0755161799351775	1.9064219080776625	-1.1298326425683087	0.6062511229267806	-0.08334071176998852	-0.04599352690829164	0.06560449786081277
1.674274468434458	-0.09696612069177434	-0.5476690606882835	1.9039186434407227	0.9499999414578166	-0.19334213249116552	0.3146447721970652	1.382559061561663	-0.16958760970208156	-0.1652404280216845	-1.4350780197194135	-0.28287347198920537	1.329118837665641	-2.4013378981515476	1.5168507385009815	-0.5896350396525114	0.3358550168522654	0.9537541973514257	0.5606405260779925	1.435748088928297	-0.2963616149724299	1.1925153398750552	0.42121761869932645	0.885505558381485	0.6097085020921631	0.3788834242572157	0.7344862268600587	0.08490524678076267	0.5623518095287203	0.4097594362537094	1.0898375846042587	1.3558575493269878	2.0180317095414924	0.44150800442264226	0.30241866028014386	0.26765823642990766	1.1301095609063585	1.3101652239803618	0.1529886348402259	-1.0477527535875784	-0.7673766302562748	-0.3808533817944569	-0.037481303356978544	-0.7736466404914696	1.5142951245111087	-1.4008704828568963	0.8695399044786102	-0.09203804402639419	-0.2468549050420067	0.561273197850949
2.0699390799553212	-0.17933509314953755	-0.33470324061187995	1.873782569920715	1.1183545833780084	-0.6632260542823502	0.18783956195653506	1.9856540471007682	-0.7483531840537658	-0.023960418886730953	-1.4363080182813366	-0.25299764593714724	0.4028363235419798	-2.936129058817518	1.2415596092672299	-0.422913561784431	0.460144916710465	0.27212867421999526	1.142585382676909	1.003276088760325	-0.5748984093338521	1.403616509143046	-0.365501559279795	0.8904241779820196	0.014096632048066458	0.4812960982182251	1.0275756075836362	0.0011082047803679146	0.8286118477181569	0.17349872529962088	0.7684490262167271	1.5927876150521973	2.10772354964103	0.5782823730589589	0.36936626936647327	0.33927419707434925	0.6337854364589379	1.4434465259539275	0.9110584481655397	-0.5260798554195539	-0.6719412167264407	-0.6254789154187742	0.23700055191679711	-0.9672503004981023	0.6743434411477645	-1.959729588544974	0.7640170972453644	-0.31384867617484863	-0.3767588521094476	0.46510559976492305
2.068415096089256	0.25797743936666734	0.6354254441470448	1.4673305521761848	1.145667330436092	-0.17719334122576727	0.8636270591965892	2.029427299708696	-0.44844166305612265	0.9645094173038539	-0.6677237297249224	0.6144663455592546	0.18144796361517707	-2.3669382289431167	1.1868356226653967	0.4999629555394066	0.9295256092583946	-0.1356261570682284	1.9692330552600097	0.6677326579721807	-0.28330688199237775	1.0247626759504231	-0.3353422111250602	1.292696002353804	0.08667376398300157	0.7920861540996954	1.7682222363988243	0.6146913165520946	1.5245581828335577	0.9823413463269041	0.7870799740879888	1.959614280712326	1.7936780585506578	0.969694867888472	1.1515422782022815	1.1924673031241524	0.18658359892354273	1.7094697251776119	1.6651307541507634	0.683089817688739	0.04127545247735415	-0.1724829257594212	1.0063501256408645	-0.18556356573862967	0.45393826309056695	-1.926881087375877	0.9008453927869332	-0.07833222702127152	-0.005311688834513518	0.39577632303914356
1.6882282103583064	1.2452887635174439	1.6069586649091416	0.9747014121785667	1.0960677888671242	1.0249595163695264	1.7529992620472101	1.8242149039616262	1.0685776962557356	2.135188556373646	0.8871679404679135	1.8035271014373684	0.8991795330985699	-0.3248442130511592	1.4499137543127392	1.8984095627536177	1.6019147696760572	0.3759146230360682	2.519366735629372	0.9179758594471992	0.5640822203779672	0.4601826700804974	0.632056026296822	1.895472050012835	0.9169102153758671	1.1397263821522898	2.2720208261485575	1.574956677662064	2.223294107975221	2.1261373981142055	1.3166354507853317	2.5250575398806228	1.1958227921909976	1.4388470994713474	2.042508697542689	2.2543561315395073	0.34572120407885476	2.0476607151010873	2.2118416697588774	1.996350088221727	1.3262704413317798	0.8336733084077508	1.947997623637522	0.791436749264761	1.0775398584953417	-0.6875440320840225	1.4186451575061134	0.597261286996482	0.6526496267480775	0.8252859742682388
1.1053669964225374	2.0195905959126965	1.6683607404568297	0.4937960249783646	0.857309380456836	1.8287946874663517	2.1239236073925984	1.592874023921698	2.74101041628025	2.5452597376121386	2.3224319396423287	2.284845348688755	1.625570477731441	2.166939697710147	1.4986896713375373	2.839684815028677	1.8076978198270905	1.389768065831206	2.1527302905470744	1.5150794159155276	1.2183341355951973	0.3175843092033135	1.5916819634397266	2.0015908809129095	1.7131172332977644	1.2860103309210476	1.7730953335777901	1.9852685121526759	2.1833566230995687	2.416755260864477	1.7456054988677996	2.760410168602381	0.3689269130104795	1.5799935883401421	2.0083076099666664	2.477200408408791	0.9430735291772238	1.969494549110323	2.272325128219899	2.5492778719010287	2.4161180536176907	1.5970829962309043	2.316100467159546	1.0157424603380851	1.7224422104321906	1.2363781606522228	1.854758017333624	1.0852778610775995	1.0221678020885587	1.4188062070993266
0.5484715013650121	1.8721572315141253	0.8197513895870798	0.01915649162284507	0.46497298266924125	1.514275399656906	1.9207074800593475	1.2226634697548069	3.20813989056026	1.905182266786525	2.6622350105056807	1.5806982705632222	1.3948954394872897	3.4294875517063086	0.8361418804901244	2.656295082516337	1.2213868685769398	1.7735058284466791	0.8833977379975675	1.782822040128228	1.0058764972509349	0.6656137923590412	1.6440560122174754	1.337481855878442	1.6480234692579732	1.2053842462192939	0.5280778008739383	1.4480837058491143	1.1621688763876132	1.453633155458548	1.4498338627587875	2.128768896405151	-0.555743600081151	1.2750687838390067	0.7966597474157426	1.5366113767336271	1.184798466298756	1.2755358251948061	1.7343806530828052	1.9841806764327	2.5077499565831602	1.5282233861008934	1.7344847133861052	0.48523994840530793	1.5217635500385025	2.4984846792393665	1.6802702156320684	1.0302606181515093	0.8247200546082395	1.3967774337325873
0.19009771334937622	0.9671349079355629	0.011503492796666083	-0.38317576128008163	0.22931198240390435	0.5807668310120488	1.659996998358659	0.5433835652439845	2.2016616154000346	0.788864461998171	1.8197056722054186	0.3284254234471689	0.355498488401292	2.6884742169118296	-0.31608675946886394	1.5775993670152353	0.3043065454408388	0.8933596911763093	-0.4546815104404547	1.3961302006706244	0.17196711275458396	0.9999999193249983	0.9767180737311404	0.43940065353374497	0.7560231452311817	1.094900157807417	-0.3223522243492875	0.5526115097468374	-0.24186412246667977	0.06523670165808644	0.5465815574622903	0.8031881823472967	-1.2920453492477186	0.8668209506124562	-0.6118215672563218	0.20791472722902907	0.5010107111451304	0.44520518239771123	0.8100382645671279	0.7663469492151875	1.541819990805805	0.8110711537493701	0.6217274908370978	0.06913034472698724	0.5664041476848074	2.1878066308437822	0.8789345321937356	0.8164287592562057	0.33869144869430845	0.5412172283149768
0.0841925909312588	0.12723595631173917	0.042007802479305204	-0.592733402173366	0.4370619418502388	0.16574938302452835	1.6245538053905695	-0.2833367188290232	0.6957083807694544	-0.03791459921807556	0.5992415484106932	-0.32096225197495026	-0.43727905663852484	0.8256691162930339	-1.1407692907685085	0.41815447553894114	-0.21591047048259013	-0.6539075381351118	-0.9436314589959814	0.7489985839575516	-0.304849521968808	0.9119018446388429	0.5649907176193472	0.015955259019644712	-0.1402822610887315	1.1300000261334797	-0.06343066203763437	0.2061791701034248	-1.120761573839129	-0.5362949775931434	-0.24617561158436052	-0.3677089237837403	-1.5385601050811981	0.7496494587487499	-0.972171100731922	-0.49795682515104606	-0.722981787217302	0.1374785093719741	-0.08588100894145959	-0.26887454935180577	0.2515623013368891	0.10363373913224444	-0.22571606672378813	0.37259983284505716	-0.27021688127549354	0.7060288645967099	-0.05349046520484996	0.9861375030399098	0.03731107517111207	-0.4099553642347292
0.1362722671592978	-0.11068385789218481	0.6164149349019037	-0.6286758017059062	0.9669367584469238	0.7063273227079537	1.4426222188601654	-0.8329327948528005	-0.2271897728534226	-0.36760990386854353	-0.18163131617575937	0.09960082760472282	-0.31311498417591654	-0.4943686055676753	-1.074138785522371	-0.24029782679960945	-0.1657712160082667	-1.6281990932734907	-0.48263777335829	0.4467256675260802	0.17645669671214537	0.548225316968183	0.8967761158779028	0.08568662283672238	-0.3597642049197767	1.2299903721932413	0.7133663745424514	0.5963756913539093	-1.0969321842038038	-0.0015158410470898318	-0.4260155949918928	-0.6843468065219085	-1.247149695457743	0.8556623234449652	-0.158269796988939	-0.3760952633073083	-1.4278627844676133	0.365990170285335	-0.637791330212987	-0.6318972691824467	-0.5423677525318725	-0.1848966981043506	-0.4179408009086464	0.9860265626821869	-0.41835904445530275	-0.6615469782930111	-0.6396100652668237	1.408981351848896	0.09763022328328289	-0.5553022300678093
0.1080623289121877	-0.005044494897844517	0.7245983290542246	-0.7219100313158209	1.2967397112071934	1.3847961507810436	0.5854727903877511	-0.9058071108311128	-0.4275996951214778	-0.5784586956186969	-0.41125642083521	0.8503152595128562	0.2067555757489232	-0.39542632533364175	-0.4459786327986726	-0.45728547460230584	-0.05519771558535189	-1.413232033548096	0.13169591062556138	0.5148779982110558	1.077855205161916	0.2794848440496939	1.3062486245988616	-0.03322312319581336	-0.07572202724250292	1.0739410196685775	0.7839832584878875	0.9913258702896888	-0.5896896322950191	0.7980161058073617	-0.22646668016720142	-0.31584273122510537	-0.7391109031431812	0.6668458048833268	0.6364638659532701	-0.06854863551943738	-0.9846686106729613	0.37785126360616056	-0.8278493515763875	-0.46043150149316153	-0.6271764847662565	-0.1986344481516389	-0.27840235331686725	1.0301581818180636	-0.26445299716137427	-0.9838693466447676	-0.8657665034203006	1.3505176871817899	0.3195010047639559	0.09117428337303549
-0.28012951788423357	-0.14745150838914572	-0.10351087854975395	-1.0882003980908543	0.9474061787640315	1.031632045897415	-0.8871635892896742	-0.8115331517881984	-0.5755884674522409	-1.0314956429615039	-0.5201411676802254	0.7467971810275829	0.04620869422525593	0.5690408396966857	-0.16687392600881681	-0.6231702810357533	-0.41086370679563017	-0.5847354956475521	0.05398830879454798	0.3057414153267065	1.2686219901303482	0.07818934942944926	0.773115709883271	-0.8610173296597232	-0.04402046941946964	0.3758996207440392	-0.2667583192742478	0.5792022826499945	-0.29272944310009874	0.6582841552303021	-0.29324065810597255	-0.10192943092358671	-0.4794640402079018	-0.21677546383186458	0.18058390351473375	-0.2153102011916893	0.08116273533977908	-0.5250948836358723	-0.8690517507202178	-0.2215931428960578	-0.4182403292805188	-0.28711908337323894	-0.4028033282526534	0.2486094285905338	-0.6041908658816413	-0.4304146379358392	-1.081959678726192	0.390863349178645	0.42317917003887184	0.5608577972564738
-1.1261328274299927	-0.7063355281130165	-1.2020424947260429	-1.625970149415737	-0.06319133634538747	-0.49941092268733744	-2.2905635653131444	-1.0376656685908376	-1.1837445432249503	-1.6149999116652158	-0.8000725595147096	-0.5588844696043257	-1.1227293918541965	1.2356574898417585	-0.7611085400065919	-0.9494732691278857	-1.150613362363943	-0.21735264853174305	-0.7487068468314629	-0.7113395002220583	0.31010934930246864	-0.4957846643131293	-0.7597028042271671	-2.0671375661382902	-0.7086035209215744	-0.8024825928970587	-1.5683884160914765	-0.6334339612571394	-0.49065634702846045	-0.7308780838355118	-0.9556385652173803	-0.6444220693815604	-0.6604955040149784	-1.5703230308218463	-1.445367478672419	-0.8237302715560775	0.6140522764647787	-2.106713016190849	-0.9813629351760514	-0.269185260555618	-0.4246486579290089	-0.5425728128713654	-1.0047331921976144	-0.7393870389951904	-1.6064882013148307	0.12670807331084796	-1.530648171219087	-0.9912076936642416	0.2902816826813766	0.039338808713249344
-2.151539522534106	-1.2947828665745034	-1.5674578581330652	-1.9226621876819945	-1.1863834023780013	-2.035134917585677	-3.0009161735281693	-1.6540127473233777	-2.008612601610056	-1.9264245104583182	-1.0756374598631413	-2.1389703795067807	-2.4375599804476336	1.0605289107850684	-1.773260803081916	-1.3414793613242955	-1.6989611134873368	-0.755847642493949	-1.532484842735996	-2.172228174935241	-1.008081662467519	-1.626637037258498	-2.157321468565121	-2.770138820375217	-1.6821618544207655	-1.9788527520877128	-1.9942388288916573	-1.8357736925056052	-0.9154098946562933	-2.4426435209364574	-1.9064391680111539	-1.6808908488836296	-0.995738684626456	-2.6588364668246096	-2.933089522812945	-1.4934018474772583	0.05579418816635428	-3.2716476579026943	-1.2326685729606675	-0.671164128417506	-0.8002492802778697	-0.7687824478342022	-1.7297276250309663	-1.262935703528084	-2.5517936925869287	0.062499657227833516	-2.0484323551358448	-1.9141870763809343	-0.07463541976285835	-1.1658622371027634
-2.781373886414257	-1.477333993081119	-1.0609138688825568	-1.62585228111898	-1.7512239155940137	-2.238415429180538	-2.985871407811043	-2.1613233753049204	-2.4009854081621227	-1.7672472557744672	-1.022257855925791	-2.6736336764806974	-2.728644119735105	0.42790283186744055	-2.185100041178114	-1.625151673928304	-1.6065514179515208	-1.660819669214065	-1.5986793425974326	-3.0157284524734456	-1.5165784481169968	-2.764807721545122	-2.2625080841820813	-2.447440997795162	-2.114994901265581	-2.5268724491014454	-1.4217141914948541	-2.2335200384605094	-1.158232409361434	-3.1628851511254688	-2.543227070930693	-2.39279724504911	-0.9712478661972054	-2.8584855442251507	-3.1161046509464194	-1.9750210102798762	-1.0051394122735176	-3.0816460941326005	-1.536558262144625	-1.2851405936522156	-1.354194788173889	-0.7933645876055044	-2.045089314190281	-1.3600543553571616	-2.620035632667424	-0.5243191600413986	-2.2238238849398537	-2.0122896029454926	-0.6507804376295643	-1.9360650191520872
-2.5442584787764453	-1.1733025574060263	-0.5322742896857251	-0.7934402564682149	-1.4627082428026734	-0.9840471035411638	-2.5967350740629502	-1.9867683876300908	-2.0374501508656424	-1.3124876624079007	-0.6176483041468512	-1.7276360278277798	-1.6800733429459274	-0.08258704083735657	-1.4104110817600004	-1.706121245670604	-0.9145681754730859	-2.0869644032000285	-0.952871269293211	-2.5260444239317903	-0.90688020831826	-3.0351864137358184	-1.108616813195314	-1.3974620667408844	-1.5173045403824563	-2.1277067755154597	-0.7455775536530885	-1.740431386529786	-1.0744629361022071	-2.373106099643738	-2.5024733529082894	-2.2513200375648585	-0.3425036676730057	-2.154761132265396	-2.049840420531512	-2.2583674500922504	-1.554360158625117	-1.676486054910127	-1.7249145878982621	-1.836436523541872	-1.8075221592766149	-0.640004365935514	-1.727777105203032	-1.514113994999367	-1.751244068931355	-1.1305986827502308	-1.7793244944791868	-1.6281481355361942	-1.329038634504174	-1.5459680872685566
-1.476925468148241	-0.5343660994348398	-0.7371520226732168	0.16780961534161218	-0.5957035740628629	0.5199277275919141	-2.0379031276000514	-1.0707666931579507	-1.1771354756940255	-0.8183497179811263	-0.1601206294563195	-0.0991428781508504	-0.028763007163310938	-0.41716432019382793	0.14696367013441236	-1.4960216027954156	0.044733085173324943	-1.743177216267717	-0.13308000951019716	-1.0872606506864317	0.06472590308478991	-2.1252884228771802	0.19886863122821638	-0.30545754631787136	-0.21591343614810596	-1.0338887898244091	-0.7400153989343015	-0.8881714288972735	-0.7692948525812555	-0.7398781115156605	-1.8436785774373639	-1.4566157319993052	0.6184432456359436	-1.0725521133213285	-0.6824612509463283	-2.2199514972447023	-1.2419546102358592	-0.16070700091372833	-1.6007075146188008	-1.953684641267027	-1.9268671706197233	-0.37295502929591906	-0.9744879278228615	-1.8193142858311486	-0.6002446131593379	-1.4116752002956117	-0.7716329079318057	-1.1604887219329658	-1.776273278547458	-0.3523806019798962
-0.11843882572186054	0.3311325401622368	-1.406590001731736	0.901953658757094	0.2562151957456769	0.974236809036384	-1.2634889806119618	0.10378827407524853	-0.3002364585708571	-0.3270295197639733	0.09102929441901018	1.0427236124425754	1.245390299650697	-0.9041735828756318	1.495221851241102	-0.8560932500275785	1.0073004891817712	-1.03387755848203	0.4629534431646093	0.20004946338764826	0.5630780999067245	-0.6219703163821014	0.7142894244308166	0.4729206462388758	0.9311842431392294	0.11166875817006434	-1.1999299790047278	-0.20948923881048181	-0.3264866102404747	0.581954982616352	-0.8431252279348485	-0.565757502464765	1.3846818183537395	-0.1958799281498773	0.3054612380906692	-1.5355233266475263	-0.5652272033998186	0.4129916038691532	-0.9898568921316006	-1.3248649071443706	-1.5152465084302265	0.08018335625248851	-0.1250202742140488	-1.7588194885373152	0.24516560680493207	-1.3532324528346253	0.5137045222521566	-0.5547903803353464	-1.5478439171244294	0.7496563202822961
0.9426202650580844	1.3042853788316646	-1.592756189183667	1.3845412753106736	0.6781897645646413	0.25666672410893365	-0.33981501726517527	1.027434769518132	0.3329451616485196	0.24809458862896622	0.1673309388176257	1.2389925058761593	1.7397119744114065	-1.571540691938886	1.9549851081002902	0.24114734504705287	1.8379401164723574	-0.4842068706322465	0.9140243123122802	0.6207797073351319	0.5957152152326957	0.5915064240018939	0.5383751435029505	1.0780463193961525	1.2483423693813274	0.7877098713021347	-1.3088689286858575	0.19301035627344612	0.3025888631525472	0.9791722889375118	0.2517653022597327	0.1533485514428088	1.6694357002954514	0.22854516369581218	1.050527848068109	-0.12294884705235992	-0.05028582320537327	-0.04712579877269857	0.14486838923616768	0.021518932091306082	-0.4955848702771039	0.8176479250593591	0.6417388927031457	-0.8967033352717897	0.7904762773496491	-1.0283654328335718	1.7650592839098425	0.38116952182285774	-0.4725247257516613	1.3297824502423858
1.5151406785135615	2.0341165850435425	-0.8010254922286372	1.7870755956837994	0.7658878102547988	-0.5821026695768603	0.3798648918260315	1.6080959500837992	0.7612206874705515	0.849650725998501	0.2761094796345136	0.9387598626876152	1.690767174913751	-1.9017040192988732	1.6596940440790444	1.5233731298801803	2.3720729674450958	-0.1865082024194254	1.4568030929560265	0.4560775076555215	0.7903344502291602	1.1635800090205757	0.4427084333625736	1.706922066099012	0.7671129181205372	0.9942928568765108	-0.6404039540356952	0.5439890990899214	1.131892880811186	0.7601670230593165	1.2646546255318327	0.8647231819479044	1.6329531364776506	0.31946098971817294	1.9228645923398597	1.4970251514516706	0.4252073556947298	-0.7049993410439884	1.5707864308992758	1.6010058787647772	0.8925007854817267	1.7038948282124882	1.34392108858215	0.46677889976625364	1.3612527527086813	-0.3850739374377205	2.7283588400950305	1.3899088687387735	1.0723030051126528	1.6703891033376261
1.7817739138420707	2.0748204724390065	0.5044399285579574	2.1363558226432735	0.9716881082817727	-0.48806305429336655	0.613150007635717	2.073092545440076	1.1264868331161655	1.2637373805233352	0.527823888088537	0.7892525884067754	1.4919111863636418	-1.3811812335304936	1.249239922507674	2.5128755814204253	2.419251096067192	0.17047921458760404	2.020352478402448	0.48812528986372755	1.4248440577551802	1.407601343863804	0.8507416089358797	2.2265447274445727	0.15774543584620265	1.1555981455366007	0.43722476438450913	1.0161554693226533	1.9661672090984916	0.636932116014685	2.0183912848601038	1.7123245443693988	1.6091733800839534	0.34169659715872064	2.733855218909057	2.5435855081656653	1.293126185939289	-0.6516483595178315	2.7893920182714216	2.7531627253692585	2.08800707081258	2.3534411432828017	2.0002246570174975	1.5645196850205783	2.0181175455723452	0.6464700311846908	3.1907767662575233	1.866028236054724	2.3484265999313623	2.1064988396744466
1.8813572219028942	1.3932233765075677	1.5507383285840777	2.217903207200503	1.5613837970860274	0.5575202967670896	0.5435129975548246	2.52290994042263	1.5048044580847253	1.4073464423103101	0.8252401699921568	0.9464785881806586	1.3402985032048902	-0.16466893077592035	1.1712470530958667	2.8651111561063964	1.986328082848853	0.8415352395752557	2.238056143294465	1.0452673998750341	2.003189472051468	1.7089607098484658	1.4238371736334108	2.3110611027408123	0.12802066675422674	1.6005283277944873	1.280677120655887	1.5093779053689835	2.474730981060158	0.9493934285633178	2.3433326911859718	2.4202876133607854	1.6940620015414911	0.5024036232085952	2.8325694120210416	2.708419791891854	2.451278575799016	0.27563507663359843	3.2731803116080194	3.1124667013977634	2.5811577891988677	2.453945161114184	2.462476151719372	1.99757119545256	2.440181889569874	1.8956580989329257	3.016818046076113	1.6068270794032753	2.7887524161768233	2.4379921964682905
1.6480768799342005	0.5884670499783345	2.1180502220008743	1.8540611046738007	2.205847877595198	1.6574854116460227	0.6254423774915585	2.701803376196107	1.8586734651705332	1.4755318198694598	0.9720542012251825	1.1191859280462808	1.2553397590208462	0.9840580533114813	1.3079939623920533	2.5862657879461786	1.3708064526858796	1.6833533944747001	1.8962887208298367	1.6873755750182735	1.8949312135473062	2.0101768942566216	1.595981111485214	1.8543058785742466	0.7612194381749761	2.1348037572553866	1.6199885323757799	1.7396565595307847	2.4363644761377636	1.4221007986292178	2.183060846057164	2.4939397550674265	1.6644005506664235	0.8677776790153502	1.965840615757645	2.3724899558983013	3.1117264353759566	1.4300037943592965	2.811855838296176	2.8033446387384573	2.356772853400529	2.0725988774691246	2.476933452247921	2.04867492212617	2.3470626980643745	2.8954439932087954	2.2685863918644684	1.1669215639181392	2.3849834947505664	2.1873697283670053
0.8607515316463719	0.37242535119311865	2.5127239063244353	1.2038610197017872	2.19198159599886	1.9936627937817135	0.9864027720367361	2.243802198336539	2.0363265890865883	1.6633061045165112	0.8452542967054635	1.0838739131237487	1.1788545146910283	1.4373536980798884	1.2174613103105922	1.9156664357642637	0.9102252664138792	2.248168653840202	1.218372779361544	1.8010844226063607	1.1595726503788577	1.9634375423914445	1.2395144848587638	1.114829250293355	1.3712064341974177	2.166313938180819	1.5919501218511325	1.4799859159930684	1.8844566290072935	1.585993877148092	1.6536650320758837	1.7900117505566682	1.2826912027821644	1.3483797318588007	0.7632568484531748	2.0217482410557506	2.6278007688486156	2.00296149300675	1.686619049085462	2.181852603379711	1.8967978837148611	1.5741813351096015	1.926378730910105	2.125790421132711	1.832108514788778	3.1504713604149535	1.2604461929182793	1.2176036842276217	1.5902733038956025	1.2988568783774848
-0.30850639057372076	0.7891417333882031	2.8276323906580805	0.6762791556351131	1.131480830505703	1.5571549802792504	1.2351344378705	1.0964608714966844	1.8327700419987953	1.7976417355735648	0.5052773277462135	0.9237237916808555	0.9462310323677664	1.287186594794758	0.6466395402719805	1.069223541597011	0.6606271439824981	2.1678087109098803	0.6134352816871309	1.3073467783148054	0.46334474375287893	1.4473698580972498	0.6577199439611563	0.46068537248199426	1.0951365455926207	1.2992452062470288	1.3526603335143679	0.7402740012080408	1.033493222835786	1.2987312676154223	0.9689654822044065	0.7420090584408953	0.5942968110544362	1.7245029570613062	0.16422173921053143	1.6229403403405211	1.276420475111089	1.7208234770760766	0.4866800184834626	1.4564510617373996	1.6689828497099948	1.222429186636368	1.0074296803724803	2.14919169158079	1.1824334129135066	2.5182956398409018	0.4094118038998806	1.6676438260713937	0.8728769322720931	0.30416612380684727
-1.2606168464524976	1.0961432305476357	2.624845111823322	0.5014196845577246	-0.5459478286829227	0.924494471141807	0.9877792475673662	-0.3384051483876892	1.175007925812276	1.439998183789186	0.20000305849432146	0.7607332348080285	0.31610167492182745	1.128242393189385	-0.21920930079433062	0.1529223015105879	0.4052811512185487	1.473986126131969	0.2069667626646431	0.6454907595696457	0.2089365549630206	0.742575529772514	0.09449821797460299	0.06482694370147045	-0.22136222476559372	-0.1914095256390659	0.9245510551179427	-0.21317483129841597	0.11647382624445553	0.7942270591409157	0.3066772265383429	-0.06206333329402851	-0.13238942773603213	1.7534663970289415	0.42069117713658044	0.7835729062698813	-0.015675380210761362	0.9821276286724513	-0.31713187624176525	0.6169149524471589	1.6329849803936571	0.9001958255356228	0.13167364172317622	1.71503758578253	0.5033192838564134	1.377181922127825	-0.04907363493271717	1.7192291617340936	0.3516445580847888	-0.27965172123192705
-1.4826868129988031	0.530936241856228	1.5512516907662885	0.4371267911978059	-1.889493302272025	0.5047610843237889	0.4312136647591431	-1.4708312936073298	0.29420661684884997	0.456632599422778	0.21807603571955744	0.4814122120421007	-0.757294198162194	1.331018228757838	-0.9597744637054549	-0.7373276418494635	-0.03281440815171993	0.6115437516835808	-0.2617924457236496	0.15524864047805184	0.037263212725982604	0.19019071086833217	-0.47241809463919243	-0.13641157815973592	-1.6937002329326278	-1.5100727938696077	0.4043191611851548	-0.9913688668617647	-0.6987764542418679	0.30914359493007026	-0.2518209399582356	-0.45823988775387914	-0.7136875619189068	1.3430143324775956	0.8466727130695194	-0.519952920670024	-0.681031692803844	0.411385490158458	-0.6881069041092027	-0.3228292604021743	1.3166047440767112	0.2565722819579607	-0.39974212862679576	0.770343344016698	-0.2930127633764071	0.4066797838676954	-0.2342767524034597	0.8676318522456755	-0.18718860923258937	-0.5284744909837077
-1.0397977470182462	-0.8493949483546609	0.05947094751329835	-0.015527359814880551	-2.262206881960716	0.173593591823289	0.13549037173215195	-1.923997343202981	-0.38588546548370034	-0.6239440239548334	0.6123013916821597	-0.08483916839923758	-1.8662129417900855	1.6366707831197262	-1.3041096452105854	-1.4578995746031154	-0.5872760705398726	0.13120847018554627	-1.050382677480068	-0.297051945053244	-0.6290131709181419	-0.15693654707339313	-1.0274126303797642	-0.2895489792386682	-2.0780857588131862	-2.000559774478189	0.0507029326387572	-1.2948546671299948	-1.2981963286604474	-0.18448867357657422	-0.669629424716818	-0.7566286416902301	-1.2026928393259617	0.6529715146705076	0.6118225528991499	-1.6401213925194258	-1.0085242086442086	0.3220385464233966	-0.9443938369692174	-1.1477071551996492	0.3876491993786833	-0.8596094409438404	-0.6390025736840688	-0.16059371889038057	-1.1348081168588584	0.09787039487236118	-0.49374156966401433	-0.3997318301304053	-0.9528384369381833	-0.9120395159807049
-0.4562226157034169	-2.1734125573567105	-0.8316068461908861	-1.0624559586662343	-1.8498204036444068	-0.3750920938220575	0.32043012965995493	-1.7388160351589914	-0.6362731575297792	-1.014676122369346	1.0198778560706854	-0.7851867559433185	-2.3439151017985207	1.4860308113458032	-1.3095907498061585	-1.8971194164087553	-1.0790425792572242	0.26049988889200315	-2.003469828547185	-0.9847571477867242	-1.7070005344811632	-0.44083268572454926	-1.279915991867831	-0.5042902990838096	-0.9410743066298108	-1.679660780601915	-0.0028372143515183997	-1.0804268814846467	-1.603692769598972	-0.8114569239349015	-0.8775579065237957	-1.229105695269523	-1.7054541587203995	0.0009010110417871641	-0.33045675128331264	-1.8513061890226856	-1.5555490628566553	0.5709103238634539	-1.3553783650811895	-1.5789051794785642	-0.9049719525732884	-2.1091830184368585	-0.8775639843110363	-0.5320066617224626	-1.637850939013991	0.3586143053681708	-1.0512248325842732	-1.117029903427068	-1.8143467681850813	-1.5884221813327868
-0.12748147661097772	-2.578992961836763	-0.59065709519475	-2.2994590776110995	-1.3297103975092635	-1.1004264348069221	0.5535339860532705	-1.27818538063823	-0.6641696005759331	-0.4937582643476981	0.8685715737844473	-1.173134645858913	-1.8754592889168755	0.6697886025120068	-1.2199968426154195	-2.0339381388410245	-1.436310319297635	0.6823768312345782	-2.613549721435903	-1.77000196492106	-2.4139828517270385	-0.6702222258403517	-0.9843441409627803	-0.8200539037131835	0.8055504128695421	-1.139658803195487	0.0031414982332453063	-0.5746930743341893	-1.5950490455254054	-1.4561363650770662	-0.7909080394133431	-1.6933789131365082	-2.124103212138569	-0.37298088394855505	-1.2149926503521036	-1.152143153582746	-2.2906803467882155	0.8267199729560167	-1.811818912880242	-1.5423706318254273	-1.892108688572115	-2.821037281564065	-1.2659448883150894	-0.39171599355261283	-1.4822154349089172	0.5821447715462971	-1.7405922576274884	-0.9526048249364041	-2.2885117774983095	-2.1215604498470584
0.016781802229751383	-1.9714065989799383	0.19831768215118897	-2.9916405374017656	-1.1295239997965996	-1.5904680528658541	0.3158730419781864	-0.9530599925513773	-0.8599384376405945	0.2770321599484052	-0.08695433743164373	-1.0312232587678538	-0.9024278055201348	-0.4095369755552288	-1.2100579564627256	-1.8626803273710888	-1.6845619706128514	0.7681113098926006	-2.496867431999297	-2.1176902851318564	-2.1744799033987476	-0.6860580002171571	-0.4440815464650404	-1.1743819850841344	1.6200554062310744	-0.9596367275709546	-0.29424669102350076	-0.1360223578801684	-1.3421761801053058	-1.756166311930002	-0.442606098906029	-1.7238238721883083	-2.1880333363358595	-0.4802784918889603	-1.3281951905313385	-0.30367701513562795	-2.5864995940864843	0.8754302963583371	-1.9260673697420625	-1.23570633994686	-2.065474260210237	-2.5183154573657127	-1.5922549964998187	-0.2730378212269687	-0.900397736563766	0.19884335015229496	-2.1107338461034004	-0.5524626417894304	-1.928626597134163	-2.002423661450078
0.20936296060624243	-1.0051271353760323	0.42517290756037746	-2.7121567856802935	-1.1244477507271522	-1.5534483228769802	-0.3022845853544118	-0.9610477887939944	-1.298065514860755	0.3674463681283173	-1.410810550502876	-0.7331449444967914	-0.3011980576619792	-1.097892202401324	-1.2766747996796122	-1.3394692398413068	-1.7889174140549216	0.14505405943402574	-1.7764026948998535	-1.716972579527678	-1.3437227643526786	-0.4972388095823075	-0.41004777050204194	-1.4014626860186328	0.6932427125222943	-1.2321700528177573	-0.8791941455000444	-0.06774044559110365	-1.0111773597649902	-1.5012273467522343	-0.10097688320281452	-1.2225084986882777	-1.7649109956083917	-0.5527211147154785	-0.780767026531361	-0.06462486879885121	-2.041035861417325	0.6524569364317631	-1.4904940145497552	-0.9489743189259233	-1.4968466062876489	-1.396633186782944	-1.5202465072544766	-0.5466469742674973	-0.5956919422822037	-0.7499125996087157	-1.8619954198982132	-0.7248441778076494	-0.8296765853296744	-1.3234552045520065
0.35684750537055404	-0.4455705037887632	-0.3904578559428506	-1.7253479509170355	-1.0193037433875438	-1.204094652747984	-0.7252707618539119	-1.185979092568552	-1.6116814405566524	-0.49896138551850594	-2.2693219301976337	-0.8803731549954373	-0.580447302325789	-1.0645766120459974	-1.323267956163455	-0.5296739154849249	-1.674054866197449	-0.9021077560595463	-0.9860486602133609	-0.9308145810283827	-0.8077843372645971	-0.4737301608256721	-1.2776640956079048	-1.372121086245693	-1.3252703582934773	-1.6201361943693426	-1.3041465521170412	-0.4719147820419477	-0.8247967926724367	-0.95437605079172	-0.17583675272122465	-0.6122050485996424	-1.0712172351975868	-0.8444766604861126	-0.3637225813777565	-0.5238375108371405	-1.0332845030085747	0.0980178631344065	-0.8076525270469236	-0.8815628021638572	-0.7459646714181822	-0.30297283771260586	-1.0560806278775594	-1.069819421933034	-1.041215757103768	-1.5969328877112285	-1.2117588794386296	-1.5020268565866872	0.24923593277446962	-0.7551940462594452
0.08615321248279888	-0.5858257589825187	-1.6691072157995361	-0.737445612257865	-0.8092876973229902	-1.061805839903652	-0.6875010974463535	-1.3135351370149697	-1.4372967407368171	-1.7075794294655515	-2.1486211894033618	-1.5468108978987267	-1.3970080318421716	-0.5450280784291914	-1.275568127698164	0.20436881668208534	-1.434894700854709	-1.6369699650677672	-0.609066866683995	-0.4525139949022754	-0.922525729695333	-0.9991184941170002	-2.4602404157731206	-1.1879603653446984	-2.9135333669810226	-1.7641727276459989	-1.237556830240107	-1.1661903477316327	-0.9517214203640944	-0.6435024023210301	-0.8741901363034379	-0.37202339832768955	-0.49606346921286715	-1.4255758137330459	-0.6842598081795646	-1.2117932350002028	-0.2950472216446254	-0.8398024417990388	-0.4722447263476588	-1.1053994449419118	-0.41730403092305884	-0.10891615975089793	-0.6682859977049522	-1.4836611203162517	-1.8969202984044178	-1.6792556050408232	-0.7683516181771128	-2.180596041577303	0.4184441572461055	-0.8288351437464829
-0.6598705962917577	-1.1382875364338165	-2.4613591670877883	-0.255894776324764	-0.6941474723922564	-1.3740503231700432	-0.6035447246911062	-1.081021479421086	-0.8863908133339444	-2.418328922367501	-1.27422587639934	-2.050708828987454	-1.8748975437269777	-0.09909464657018985	-1.086785398466305	0.34593326792775236	-1.3548460225283105	-1.5444982353989682	-0.6874769140214418	-0.5208756072457728	-1.0995000816828477	-1.909676306712223	-2.7828328326097416	-1.135339927107406	-2.975750682631446	-1.5463963155554625	-0.9128850138595805	-1.7012970541232506	-1.338320779318559	-0.794804356018066	-1.8733631434320897	-0.4695227309782887	-0.20769451216998105	-2.095344018683121	-1.5143099061107423	-1.67881000956393	-0.0693679377106092	-1.97420752081867	-0.7482858972563828	-1.5625320508349418	-0.7569597716263677	-0.922348310541447	-0.8146853831359345	-1.6383479301673438	-2.2422690323383683	-1.0106451747763996	-0.9407489148447382	-2.160790057646185	-0.5063987284248124	-1.3540733270933312
-1.2642930131173136	-1.5105698427821748	-2.381070355078988	-0.17668805913971605	-0.6306254000536675	-1.8077060492188488	-0.9472320114467762	-0.4673808616988549	-0.42517695173600106	-2.3493765490790786	-0.2999102846256872	-1.629368442592963	-1.3901172232500711	-0.16721387828032797	-0.6776122715871427	-0.276201991796721	-1.544258212037068	-0.8036959405563121	-0.8210380584036042	-0.6313874890787815	-0.5617428873093335	-2.44308445718802	-1.6202596489899181	-1.3212851811400421	-1.629327177772255	-0.9965967920649601	-0.8286636707715322	-1.5692802033390227	-1.6197558428354906	-1.051985139419172	-2.4076774520724173	-0.4037142044868426	0.015096254684763487	-2.459021519457662	-2.008510342651045	-1.7800949597066	0.07175674390664072	-2.7476581672397997	-1.1884044373221294	-1.9941041217474083	-1.5281294072335319	-1.8761566969008099	-1.3460818846180684	-1.5774488043868216	-1.4497199926459057	-0.2815598222950787	-1.4459324347982982	-1.494819899684621	-1.677686829609584	-1.615359866356149
-0.9207275962524977	-1.1966165412933203	-1.7779946335718657	0.01816214495713086	-0.24600287405892082	-1.7496432202093717	-1.443226524803871	0.32501583482975976	-0.29362401466603144	-1.8391272486261625	0.3424395260741692	-0.3076794289572813	-0.06546891664040151	-0.7879971274005029	0.03873270954472936	-1.1509715222341637	-1.6252806114483713	-0.057253987410173075	-0.5196322219555305	-0.12894903788499631	0.6490964494484328	-1.9095288538233957	0.4064682391366637	-1.3950086085691404	0.12822658259157999	-0.10738061741398339	-1.0339880742807963	-0.5844452129910669	-1.2978632953507978	-0.8417586735490226	-1.8490729258448282	0.16675001624464056	0.52035917405311	-2.1449227855524926	-1.5402825695675912	-1.484449849750589	0.5712686302780283	-2.5299879317498917	-0.9878623731905615	-1.9582202527368366	-2.1721728385480525	-1.8446495354663304	-1.5143945816642073	-1.2534096317909933	0.1900647260461094	-0.15571336417946274	-1.494448040832252	-0.6040761798726807	-1.8777859118517564	-1.089306493579992
0.4650334838259833	-0.11115909405442337	-1.1582518949574974	0.6805267319007464	0.6508041953745795	-0.9041590453075993	-1.232806981972684	1.0433206078990505	-0.2108165035442293	-1.2561579016072908	0.6966031371696545	1.045354760891003	1.4081516687864875	-1.619578505825704	1.0133923479100053	-1.4159445014239964	-1.0169072251145643	0.27047201227655554	0.3818359980521256	0.9813917035205731	1.640823162747934	-0.4361355703792556	1.9516617409897563	-0.8168763640751412	1.3676520296441923	1.1023004556325595	-0.9609870315010924	0.8446049458894139	-0.1661014668188602	-0.007337900266659242	-0.3152536954865825	0.9714337961377699	1.3586222799800334	-1.0686524645949833	-0.3150546487641498	-0.7109142616604279	1.2807745021421781	-1.1860032180842073	0.18697862346402003	-1.1303390040877401	-2.1563002851059587	-0.5420368600169561	-0.703356066654894	-0.5367871537193017	1.7237971255231004	-0.6052754177603196	-0.5820330672444395	0.25559088811106645	-0.6662898086351491	0.09156112302794199
2.003673423465739	1.283053240421307	-0.6677385963219163	1.6263356838971095	1.6104913862690626	0.40977706941357345	0.05683484162326263	1.5164503386276496	0.24038382645759812	-0.5685643320649003	0.9608737556238475	1.5717400229261362	2.3426282522109023	-2.17478278440302	1.9637485659109486	-0.6455620018079297	0.34357992305571367	0.35255789169305574	1.5531859865956632	1.9538558555179681	1.6505613236540382	1.040522440153307	2.1646525032874813	0.48812138503177843	1.836878756367597	2.3434964288087556	-0.123817089404286	1.9057132451420202	1.3723738028661048	0.9940287537584191	1.3284559956389237	1.416336456703816	2.1488462321624295	0.43152313312310603	0.822347427529481	0.46331441548914776	1.654874659005549	0.6684493222931222	1.737100557252168	0.29907621665667444	-1.3411781462829973	1.0835101549305093	0.8543292028307818	0.44071666747888427	2.378973461542586	-0.9965311712503954	0.8941951531090633	1.0390515506830347	1.1252665142256015	1.3240585571123644
2.6002320325631105	2.2310361960989655	-0.16403477514229528	2.326035365602965	1.8552511472749729	1.5205893067560103	1.6710849854455507	1.650933694158406	1.0409016171779673	0.41488763449974686	1.1273782251092792	1.2407967098560986	2.478061038673868	-2.102341982389859	2.4969647882993966	0.7151120147529393	1.7124247975349294	0.6353481709564602	2.3798035620428593	2.0667797288228886	0.8682527265439454	1.5930403736285206	1.366680865779055	1.853809097787921	1.8145202204539073	3.042813718782649	1.1466265196734402	2.0108367283988713	2.4908426563019193	1.5494357327616102	2.172248323589573	1.26977418526584	2.3874105122027185	1.7462583269270489	1.1791089960659344	1.5769859849396652	1.4212737659626944	2.0785981416480466	2.5931098450252823	1.6205658033237575	-0.11236475149073978	1.694542623024291	2.193734411366605	1.1860953442669577	2.136808261970101	-0.8035125023076929	1.9144693021260788	1.5926739987961192	2.1467760416656296	2.06120419403935
2.0002494571266447	2.2643973566425664	0.4152697558259836	2.418546905316006	1.1406958518658914	1.9391850372889796	2.42362378385282	1.404959874610095	1.7109846447984218	1.5245926043942974	1.0584093780851236	0.7409094256903408	2.0062158547643913	-1.3771144941951041	2.404380859383691	1.7743531464304776	2.202285537707331	1.2261044049992944	2.4284036569009237	1.3775673654336595	0.17012394624218125	1.127311633842745	0.5735329598847819	2.4374064131351374	1.5974511749762044	2.7567684661528533	1.910975519846621	1.3152745739038165	2.5861123541420894	1.492143293387826	2.0165888853301643	0.9081797669291257	1.9044628359147444	2.3852003804226936	0.8394734754957638	2.047487945416423	0.8500258423554513	2.4908271293095017	2.216226440397368	2.1724196779199647	0.9073328732840517	0.9099306871641869	2.5157565174377177	1.2948963077568476	1.541383931952215	-0.14114094877923133	1.8242250991963982	1.641321236634145	1.8335264196297094	2.154585630198872
0.977086201134036	1.6332239251187273	0.9357360729282699	2.001029553417851	0.1646175403506555	1.6813232652155483	1.9751135872794434	0.8689834703713204	1.8439034285152487	2.180745748247159	0.7846432240395445	0.6515042776114108	1.326881170161474	-0.3146348946240051	1.8510672756981827	2.041465871340411	1.7568150984553312	1.7217672726201712	1.817092081846052	0.6356992961494201	0.15034074590131077	0.40014429386044104	0.4709264551101794	2.0942942594525054	1.2390111974358875	1.6593999390826837	1.6232542729103396	0.5721647436658555	1.8171386459910832	1.199980381653464	1.4192859439734398	0.8264984804057374	1.0325548301422731	2.3049377018590747	0.5314125632399618	1.7569143554123738	0.37418470718388225	2.0994131722335396	1.1376335748466802	1.9652481848801218	1.3907252642398389	-0.2435352020292995	1.9355279620940598	0.9324768815476189	1.0722029692423256	0.43732409190453586	1.0219878700967309	1.1966440561604308	0.9154235021861817	1.827751610007772
0.47915427744898276	1.0974066916214982	1.266627239916923	1.4292834608451208	-0.05428944082401355	1.1553204681850675	1.1504390774141569	0.35262033569888546	1.490352281389314	1.948974507489189	0.4962852001505847	0.8919586691931282	0.7926706716009924	0.6058933942108568	1.243236254268861	1.791454703776728	1.2649369946475941	1.6564560924554617	1.1468679440943523	0.48460803493825494	0.6047694668488234	0.2543679128304517	0.909055094995267	1.5418999377406388	0.7153250642500854	0.5307600681550256	0.7607087164813964	0.41794880968075543	0.9768941220655978	1.1326788447720921	1.0218628330766184	1.027702529674988	0.332464665063411	1.870444556790597	0.871227269135308	1.235399125837851	0.16619563975810295	1.4872408063684197	0.45706951584189787	1.6513296523421113	1.5768498942729714	-0.34161799992501224	1.287767252069997	0.6612465638620021	0.7762140875558534	0.567534158308083	0.5684853972764137	0.7292447134947506	0.5905009884861961	1.450403092213796
0.6939155810957824	1.1879945544062267	1.4292463589433786	0.9098655733945317	0.7847376935832368	0.7859400902089233	0.899182868466298	0.24439806917348933	0.9406981955281969	1.0466873830594183	0.2157846695694999	1.013572296906628	0.57264732394166	1.0229323467108207	0.8743116065920324	1.6029744579992065	1.5545796238901106	1.0094541833293933	0.9867986486294834	0.8498434757450796	0.9641295784947724	0.854141373475998	1.2873142603990184	1.536475199126772	0.18591204109176235	0.13263135589454664	0.3112365551156815	0.8136696194228986	0.7733864687610977	1.3515719159451953	0.9251765054036212	1.0452751653302548	0.12691665232569263	1.4742655604800337	1.7237280067910603	1.1146818955183921	0.18709502880708243	0.9996366047834	0.7815513355879571	1.7953870008452593	1.9390568854802819	0.955442503803732	1.219951276448064	0.7600632787559759	0.4519322847829791	0.37642687357055543	1.0748807981223463	0.6815253487099511	1.255573405064046	1.301638477943577
1.0047863308646539	1.673811582176319	1.4903385330117846	0.36181487519075733	1.9384433701090524	0.7082530005234161	1.1772108515100703	0.6477679127689635	0.30334568029831993	0.17472835717346072	-0.28795438692199365	0.8416577585760506	0.6282716439885014	0.9052158818867505	0.6931430931499107	1.654969959677722	2.3749721462712716	0.18126415812945637	1.340121571378129	1.1320835541807546	1.0064099944043037	1.6213294877846698	1.2403316221116982	1.9719521315577493	-0.036884041923681506	0.5316568051165161	0.6953497930378754	1.2020812055960044	1.204197757844789	1.5109158658818347	0.7763020702737279	0.5498408786985264	0.2553964432087484	1.1878656773166096	2.3083872427243146	1.4331374958273309	0.4390916161179252	0.5255432171114802	1.662513513248445	2.2253714550443062	2.548835493932154	2.517780277660144	1.5580072066658242	0.9021913907862442	0.04037068816710879	0.1803057289029634	2.044609643968941	0.8790648737517934	2.1478731982879258	1.3903572390434575
0.7598224085899621	1.812091763152239	1.409789363146918	-0.3319398206888094	2.3476465233461585	0.738204076778364	1.1083531911628646	1.1646668290266513	-0.4775963546058805	-0.15319810888892482	-1.076061572386403	0.6172074610994547	0.75971790704344	0.5449519347333207	0.4244926804020642	1.575677556745822	2.6008659795980265	-0.4818053978243275	1.6109435674524355	0.8964527085879822	0.9530354089607561	1.8305591376081427	0.8648887021005008	1.9785714795372067	0.18352974946428027	1.053129202003749	1.352233875042113	1.1300433810331363	1.6163074936369703	1.2457309259314524	0.35073761244140444	-0.23507462080184216	0.26197942520153883	0.7918015535841054	1.946914749122241	1.6054622611741642	0.8865107487510132	-0.16468141347478682	2.067092885020693	2.204588946204032	2.855524971843961	2.8871608996809273	1.578537564315434	0.6224807697433248	-0.27908572990815766	0.04345818277899352	2.3857032840690917	0.6922682642268218	2.2159651057971534	1.4134289848889134
-0.0778914511802714	1.1136486429664796	1.0863961167804053	-1.0385509923488712	1.6144622717424129	0.5893816386464804	0.17416427479152607	1.1729299612506066	-1.229375255718114	-0.032670366350356646	-1.667085630787493	0.5246078236206797	0.6987523330421873	0.32907829831695873	-0.09306031942591016	0.942294437060192	1.5006537800855435	-1.0047528762183093	1.1560913903813292	0.2677163775129891	0.9490230695502916	1.230990268779683	0.3930444053798523	0.9547866012572996	0.5473736186911335	0.9360439028789991	1.4111806852513848	0.601556827136503	1.345805566381145	0.5035480993977557	-0.15384592758631	-0.815686066197368	-0.15231346985123048	0.12252649100688236	0.705646475952494	1.0917400531529438	1.1594163437934937	-1.0073091954851097	1.3694720011353028	1.2493283940427444	2.2223126588890794	1.7266708287292247	0.8148456274010732	-0.04973185340333098	-0.3612196575615906	-0.23571094950535496	1.5435885276340016	-0.14377243762836436	1.2024993167661737	0.9673591628750389
-1.0353916135593793	-0.20215463586328314	0.5194008868405198	-1.4357446390533593	0.24990870139813437	0.14262788755166908	-1.0792590054060376	0.42532664080529775	-1.4783981346214026	0.08407721840522375	-1.4078243675352948	0.32465200407597505	0.23790356119501874	0.45686691738483254	-0.712161249048546	-0.1895169525621745	-0.3729709079357628	-1.5782926150409367	-0.07740985894158604	-0.3180291067215177	0.7280244539074885	0.15910189721988854	-0.1481829055198282	-0.656852611329015	0.48310516836143824	0.049458983959993735	0.6265599778485736	-0.1421804857827421	0.294719434004099	-0.45659975498485855	-0.4517547125245115	-1.0112639737411446	-0.8222702784915579	-0.670014469834884	-0.6955733541378354	-0.014337276132961067	0.6900764595563519	-1.6475908961720331	-0.11521540036596652	-0.3141310084737636	0.7005396185323165	0.052703207280650546	-0.4833034948592441	-0.6403878243282268	-0.3458788147606111	-0.7452516933584016	0.04127729876501165	-1.097282033757428	-0.20491808248333232	-0.058195791615943765
-1.6824932783848163	-1.4831446672634818	-0.15211271513256733	-1.3561826199204279	-0.8973439585870107	-0.43935847305580483	-1.6723379007657833	-0.6426066468484793	-0.9810500070860301	-0.04982296117893901	-0.3281268555512719	-0.34320700761803524	-0.622767336804165	0.8204943932405171	-1.1251807701422043	-1.2847867829331228	-1.7095444276648464	-2.1395945721047207	-1.4487471046678837	-0.6083442700152922	-0.03478708777780335	-0.8355585050753306	-0.8480345837905527	-1.7674914169976275	-0.3065825772247962	-1.018744835278043	-0.44788335947691793	-0.9588908355228567	-1.0386094335387306	-1.2774341538763927	-0.6088984673457492	-1.0706997676791352	-1.253672964519371	-1.2443078686326692	-1.567864989112519	-1.107236666800843	-0.5920531684476361	-1.7935286953513663	-1.485451818529498	-1.6396718256993241	-0.8339150760303189	-0.9016721458062092	-1.6316343795453565	-0.8644290989478077	-0.5354509657060134	-1.2210692358412083	-1.103355154519495	-1.4285951644541297	-1.1661697824198636	-1.2585595311629187
-1.9170537783807913	-2.2289678097389283	-0.7535336590760296	-0.9899599119012908	-1.3116470215924143	-0.83681371642531	-1.3326605354871064	-1.2787411996199052	-0.1944884737822231	-0.2665674412695291	0.6208255414141663	-1.3522251318308538	-1.5774404966415319	1.1342037940347693	-1.1866608148325346	-1.7748579368763366	-1.782764401499809	-2.304477332345172	-2.1614373131779225	-0.7038900506248332	-1.132506742002353	-1.42050890432786	-1.5645846781343447	-1.765192202418212	-1.4066359106398154	-1.5387005826619007	-1.1103656535833386	-1.7334497790108705	-1.977872262199259	-1.6881873731723132	-0.9333250040303923	-1.1964998242982536	-1.0986621001269423	-1.4164598641098234	-1.794334561679819	-1.6667337186888878	-1.8440973846907962	-1.469390109459993	-2.039362939363585	-2.123349871438695	-1.4245282678373101	-0.8710395783273881	-2.119318832695282	-0.9300037984007764	-1.0169399297586867	-1.2730582131949812	-1.3824293121697766	-1.0932222736666617	-1.4408614621922495	-1.9703317633877433
-1.7845259005834668	-2.3253599447700077	-1.143061361776525	-0.6871573416230369	-0.9996742906956675	-0.8327541902612705	-0.744097477577803	-1.1151793680366924	0.07963434430239215	-0.2920023164331591	0.48684599989410626	-2.011184734958335	-2.0922404000567427	1.18569987286527	-1.0606297030177743	-1.4641954241445099	-1.0870937758492487	-1.7681790014380603	-1.922078152630514	-0.8189976745786669	-1.8108892510119283	-1.6047485941545572	-1.8395744029248	-1.0888575900097865	-1.8841142336347858	-1.2754207529456276	-1.171881582415598	-2.082856500840273	-2.10537370218949	-1.5978885841758	-1.4476929140239252	-1.1571018643441848	-0.5235221663297523	-1.3290535949667432	-1.7117923853257477	-1.6284585837468197	-1.9549260832386706	-0.9236848255182589	-1.7372858494113044	-1.8119568644078714	-0.9309192217534692	-0.5557515764086762	-1.914150572050949	-1.0844004314587874	-1.48331403872029	-0.8020500661960533	-1.1427054728350463	-0.7719548475088795	-1.3592825212164932	-1.842505988382947
-1.2750019516716844	-1.8494377987563897	-1.1956522061890864	-0.5929687920372968	-0.29873991911103914	-0.4854272277021423	-0.6814691212167749	-0.47449029740127563	-0.39524391952132254	-0.1141118570601707	-0.5343374307610304	-1.7303860380974545	-1.7366177735648745	0.9791181112651915	-1.0389706976900144	-0.6055641283529289	-0.62893188669679	-0.7166531236424516	-1.1079661092322601	-1.0187271223722874	-1.4558550983442498	-1.5577371364530335	-1.282358297896671	-0.6575589694197679	-1.105193058082442	-0.5976732426313033	-0.9744261116364527	-1.4847002728812104	-1.4456186719413646	-1.1460398579795923	-1.7146751816153734	-0.565321930365291	-0.08346684582085932	-1.2533655656466298	-1.5807635479967737	-1.2452568987490058	-0.7569990592810775	-0.3944527883051571	-1.051640749424203	-1.1549002802026527	-0.14477919057070013	-0.6374644058135364	-1.3140002591662203	-1.104970735185126	-1.5069833551208114	-0.1165847210050182	-1.0198413023584996	-0.9475917164371809	-1.282766051393396	-1.1635000467081769
-0.45801719902473503	-0.9138307971930161	-0.8571262731557608	-0.5501069663812442	0.32214783118345197	-0.061528686387792415	-1.156281043365619	0.018811499175119383	-0.9528645309286252	0.04346400902707753	-1.162137713802965	-0.6856737340995638	-0.604596757825765	0.6537480086030828	-1.2256586130649192	0.27570648884885435	-0.8001236424484502	0.22943077359518846	-0.35194387631047985	-1.2272647570358528	-0.24721610608405017	-1.381087937663627	-0.043559490143057406	-0.882264045188381	0.5286246468533666	-0.05686800520781231	-0.9270139779069776	0.06236663685430754	-0.41603780074441843	-0.6589492396735108	-1.359524868055508	0.5017650429412966	-0.18921802343794752	-1.263795114460642	-1.3079062217356412	-0.7865282483063553	0.6149306041342893	-0.025432534150298423	-0.5105799850260585	-0.5474466459451944	-0.005135599695365126	-1.0557166345516602	-0.6650855800114381	-0.5823427225048239	-0.995065228216047	0.35694375755299185	-1.2178395356610427	-1.2320720108719894	-1.2974755364053887	-0.582964510669449
0.2933925226166016	0.19783234171898478	-0.29901285153380947	-0.3654944958334303	0.41121728442681005	0.20273345094660472	-1.5469292158634043	0.05719861704546365	-0.7956952427040878	0.04871543087514311	-0.4288898187520944	0.3293836575172682	0.5774097529444342	0.2980787210466348	-1.4142136885096788	0.6443958760287174	-1.1296206487284612	0.5013680443365506	-0.008334849509369344	-1.3823452673814018	0.9514933423251644	-1.050359381137722	1.1692950204749002	-1.3694024120973327	1.740081385595246	0.07797536754177241	-1.1351007369598323	1.6368153437612958	0.37528261202858054	-0.41901370589633863	-0.6475177504802894	1.384905726536462	-0.6875112667668684	-1.1554021330093474	-0.6994673543660137	-0.4436469258757863	0.8319076287597708	0.08279515449142509	-0.36767502775270827	-0.17613395230400491	-0.7254705383690807	-1.285742778232389	-0.2202281771970868	0.3080092684061135	-0.3139690285232499	0.42479455445037984	-1.4225434007464905	-0.871153141602043	-1.3648084930010638	-0.4992333149224352
0.46571884992977763	0.9439640998902634	0.08529331082658842	-0.08739509388215635	-0.20118112272800764	0.28495003243644496	-1.382687388959649	-0.17082721303040121	-0.001421489332374485	0.029280671252078075	1.1392204619345654	0.7238440854483977	0.9277454231548898	-0.11131913776014969	-1.2808305772409914	0.25148807743836854	-1.0388696414531582	0.031089729350071975	0.00857118042582043	-1.4580406002345754	1.3539148400973864	-0.5244932394295418	1.6285039941944979	-1.5097813089814056	1.4693875403712526	-0.0805434175847311	-1.3907515716001035	2.003844131160623	0.46798105694766323	-0.37968809919372415	-0.2732707337964778	1.4805672873499032	-1.001631065411858	-0.6835382417070809	0.1487691536343837	-0.35609090077744915	-0.1923257984943181	-0.09283408710560882	-0.5456114812391771	-0.12447456581276084	-1.6814938242259305	-1.0790019582369421	-0.09258886941307017	0.7112614570773947	0.0851728131685706	0.20427167190631149	-1.2906933444480928	0.19271417560257134	-1.4927063379144028	-0.7390473001425079
-0.07919107042821624	0.8686145757757295	0.021675098312649653	0.05752886673110137	-1.1432514571138526	0.34167222622258464	-0.7472131766522819	-0.3451687726615864	0.5186130302132433	0.16990448780438938	2.0120095718198843	0.6537081831684128	0.18621006503363427	-0.5721677636709741	-0.702088084480134	-0.6378955554802441	-0.5503943238952758	-0.7217461051940791	-0.028876309867867652	-1.349893273667155	0.8756997909144578	0.13613815137658114	1.1837178607082006	-1.1401927500699733	-0.07254790736707535	-0.26849494467289703	-1.3614054761722647	0.8263549472643029	-0.09976619933509191	-0.17276781316989404	-0.4933462015908991	0.9047023365259261	-0.7126967415498723	0.1489532637630254	0.8479982481279889	-0.5109749292291081	-1.2048700711749556	-0.3592668326067103	-0.7594880519661183	-0.37826353935704193	-2.072282361231894	-0.6834982890396135	-0.1916889140065276	0.06515201046076682	0.14217288289541175	-0.04135501806816217	-0.8303324959175631	1.1107621531299199	-1.6007160286852014	-0.8241372613643086
-0.8389021404863175	0.11733937726064178	-0.2788973122909593	-0.028042848322492965	-1.6638062873457173	0.513898046546981	0.04382372638279179	-0.40372674537302833	0.14454030316117378	0.42445179663008253	1.3488351427468928	0.6733310832254743	-0.9465271618689532	-0.9099145897180586	0.10306605730258743	-1.337236297105856	-0.12444536239596252	-1.12968098004765	0.01905044132710481	-0.874542779605065	0.057329916229039005	0.7703044889499002	0.34338234365277365	-0.5516422317614349	-1.4988351916142229	-0.31335646497219183	-0.7933138281868802	-0.8473528743711315	-0.7444170913347131	0.4645945706641912	-0.6808830447420148	0.3495162169403027	0.012103428320000421	1.050617782488689	1.09037819535798	-0.6178598779937963	-1.0307645034399033	-0.32555095361660874	-0.7204074111625622	-0.6884133693378391	-1.6230169050344796	-0.38130447266692435	-0.2346482540578251	-1.0021869576193394	0.2260589507805309	-0.07734087561558026	-0.2778741720879484	1.1199973967110972	-1.36680522090844	-0.49031240376920243
-1.0770720510594525	-0.5551894599383604	-0.26221707958277035	-0.16870073371124866	-1.2885646551049503	0.7709827840093624	0.8457748546794437	-0.5019258133865865	-0.6069248378824698	0.5295438919177992	-0.04628474490589981	0.9529102870075967	-1.3685169062052416	-0.8635492902418086	0.7299349077911578	-1.2546178740263596	0.008471614726829706	-0.8233965344697829	0.08169303507970548	0.009486953387701731	-0.5139249861468393	1.2149632993297568	-0.22621197130837847	-0.027419209169300955	-1.522905160740193	-0.19244617745027034	0.2806340764934796	-1.5262323357560847	-0.7889644438695634	1.2475452665965292	0.00647153199829509	0.26748351529659864	0.5890315253656678	1.6512073829615637	0.9145263322530315	-0.2929280112345561	0.11888233960080019	0.2758596984433913	-0.35482622262795727	-0.6380836657993441	-0.6952986554907634	-0.09088759503269978	0.02678039782629951	-1.1618762261725304	0.6742506544292037	0.21993672054792934	0.22293342724718201	0.5039642454929908	-0.48460159601484754	0.08936610302400018
-0.5425750675664367	-0.4727679540126418	0.3187438511262851	-0.12831337628735814	-0.3548056344248547	0.9207233601888891	1.58313150299145	-0.6873361129031935	-0.6179166807739068	0.31190213522633986	-0.6346357317771931	1.0329519011241515	-0.6068293654363187	-0.37735404437534165	0.8953778193583719	-0.4529338962661924	0.07703533930540583	0.0990518440154765	0.02611355736822888	1.007266488993285	-0.6550480122894988	1.3875145787350083	-0.27924332495269877	0.4020444155497669	-0.19246663102245962	0.023822685664353103	1.4012917815769288	-0.7543822882999125	-0.10589688404757948	1.465397496474516	1.5260432661153083	0.36427351218042475	0.5958384101249223	1.7328323662974252	0.5580216039457117	0.4833263521214877	0.9584062069151426	1.2399084379234429	0.10023179318384641	-0.05037173769884017	0.14044220224458617	0.39592368553315477	0.5095917971471511	0.08551957235616144	1.3438186208893437	0.8041781543974257	0.6639006249604167	0.2644021066947617	0.8449331940779544	0.5392080162235354
0.28081093145082364	0.2662155884403189	0.9715874010307768	0.09467777627792198	0.2574091317036997	0.7477374272166009	1.94567012101518	-0.7747304081167776	0.49398395067024636	-0.09023168198051768	0.13534463850077014	0.4195171565311502	0.6941987261104285	0.22626820395821076	0.6328713242021381	0.35029881671487273	0.3188951367121651	1.1625671465222438	-0.18616355214281463	1.6221340202145653	-0.5619504554937518	1.282928060946919	-0.09889301286654403	0.7535129388455815	1.1851695395470843	0.20894888996801186	1.8597404776351139	0.47323214137003244	0.6940022878118302	0.691068779499256	2.7565304639938564	0.025614766339201255	0.14560437681647387	1.305370157053266	0.15206100920010956	1.1771002425758423	0.6444388346183608	1.9422302151841653	0.27673245266648683	0.6954366529029685	0.5543195693787266	0.9190683336074548	0.7991229330249856	1.652452357438724	1.6928394363676733	1.4155734471168027	0.9574738752356834	0.8647736179430788	1.8580699608361808	0.6497187237262999
0.6848776696888894	0.8859108251969847	0.8886333213018212	0.26869125932754184	0.02956539414219508	0.1666887310975457	1.538080333407467	-0.5845545714502967	1.836613867723063	-0.36242885231222877	1.2742954157756603	-0.7046000348829334	1.3740642224441857	0.45980672115772603	0.23037240711808368	0.45875089848435835	0.5552187146336995	1.8214578484260966	-0.4713424439818244	1.5558577338706572	-0.492747615100033	0.9326615578668785	-0.09779722301280906	0.8719127346940554	1.3596341531589402	0.2037349094478705	1.252044764470261	0.8227196811323162	0.8148761506734038	-0.6398169444192595	2.5734518200549537	-0.8439902078543732	-0.3019727158434064	0.5506512543585101	-0.3120720755172676	1.1566222535987924	-0.31719551736089757	1.8342582171960773	0.042510921837667935	0.9389479020625416	0.5702397708659878	0.9735847927468798	0.5511330915683873	1.9501759465835269	1.322176206216265	1.6749184409383795	0.888397166269403	1.6085200099956614	1.8690042167008531	0.5029158788274132
0.4515739132061334	0.7487999343015571	-0.11903827087797944	0.22349370410801087	-0.63170486917927	-0.6857301215764532	0.42976219608102095	-0.19989352762427276	2.1661392493689915	-0.34502587800240503	1.4292745651248964	-1.5286682725606346	0.873511092546836	0.12205637988311473	-0.011697229726592312	-0.1048286264515065	0.41931640394375924	1.7993454447408943	-0.6891283454525194	0.9672695690786232	-0.5362683778627858	0.4075193726101225	-0.3766551163374025	0.5966676893676246	0.32559190816036737	-0.08852275048286253	-0.0368413713907579	0.019687256767248466	0.07217171576448812	-1.497232007106408	1.04703406403575	-1.6094133259114392	-0.42553631484954413	-0.2573138963868939	-0.7432422505771751	0.38679490807570993	-0.781472291649948	0.9157421352852788	-0.30939328043728	0.4293847878941284	0.40847888109936975	0.33195678275628737	-0.10083738840333702	0.6711278834528206	0.39157259504647923	1.3488136028496602	0.39485737404298005	1.4473494263621234	0.9780298924790037	0.31300924864214913
0.00619124908146703	-0.010945042248984602	-1.249714554678422	0.05917169929929383	-0.8455815077918944	-1.460391025785445	-0.6711304183322891	0.11435233078453064	1.1968556010827007	-0.17771729692489807	0.35258299652116687	-1.4060692052302397	-0.2664142458527813	-0.4744968498122293	0.007937654842011624	-0.6429623186776936	-0.07015070688605231	1.2446150881806253	-0.71783945271124	0.3078310662812036	-0.617731135697812	-0.14222265770699313	-0.6849760892328389	0.08582619819623644	-0.8151517202742664	-0.5689107558902857	-1.0187944144677596	-0.9894774804325847	-0.8963446427079376	-1.2067112356970724	-0.58861253891111	-1.5951683389559386	-0.28128178754019095	-0.8299402793099463	-0.8557183665826205	-0.44830980824266775	-0.33120175016713604	-0.27915736481132714	-0.31825082020248413	-0.34246890474832	0.297041076559171	-0.5167231562851274	-0.6218322677449788	-0.8294373038035445	-0.5280288807436083	0.573665930448457	-0.19808802367522946	0.24281171487838843	0.01495089787837787	0.21794801712054349
-0.10328598279642451	-0.7032270009901852	-1.4392078587073238	0.008064957846476742	-0.23995982880782626	-1.7475400624632862	-1.0208337092956616	0.2174209514805264	-0.18696476181682425	-0.11041823508013836	-0.9785688000097069	-0.5093920708995234	-1.0039970222172594	-0.7755246345194003	0.1684766754382341	-0.5429462621519933	-0.40504277373268377	0.5816077580294569	-0.5138446690444831	-0.08544219504853397	-0.625668226088655	-0.5057886952702768	-0.7494781228180019	-0.21968364879294724	-1.0604596334616023	-0.9409332708350004	-0.9411027624285568	-1.1804464144063203	-1.2501195527218825	-0.10859730356244329	-1.1611135283223806	-0.8516537786179778	-0.10643258428002754	-0.9758611528970044	-0.44923596443962804	-0.6134980456940405	0.3550605373269122	-1.1326970989670453	0.15160209028093047	-0.6208755792804427	0.3600366474806817	-0.7571450296159022	-0.6027258841614834	-1.0439998612467483	-0.9736845185435974	-0.2160772690835102	-0.39856758091759836	-1.038923774200044	-0.277596609006701	0.21240874711618876
0.2191343068342758	-0.8237210879244369	-0.45702040960654966	0.1374438618740724	0.6507614529851216	-1.3465302188447243	-0.5852432660825178	0.21563794455634383	-0.9445829310567768	-0.21710380955678346	-1.5356251002715922	0.36494546978311754	-0.8162824744289584	-0.5048227880466705	0.2774871747712621	0.08881536782552628	-0.15735100738333882	0.1723367927770354	-0.15290032565843537	-0.2106412405413029	-0.5072204270319886	-0.5373452286884465	-0.5578013245155407	-0.042832059128537464	-0.43399856915061324	-0.9230305179663222	0.015239257355946473	-0.5187796360674781	-0.7510401384455969	0.7953338796366608	-0.6178079859105764	-0.0873827172182719	-0.008044752361866633	-0.7144276240554265	0.26246378222204836	-0.06401800798764627	0.45330372864524915	-1.3639130588196442	0.721947639756388	-0.17773066390514133	0.5632904211218273	-0.1048313089713427	-0.16500097939525415	0.047403486421225716	-0.9156970276838289	-0.6232209622870255	-0.05206838051512745	-1.3906879783077724	0.07230952955225177	0.21128445227526998
0.596190697537382	-0.4662219537408295	0.8446573966287164	0.27649961201371404	1.0068370247491303	-0.4733273744045659	-0.017277182798014847	0.2610167319409257	-0.8588308886913271	-0.33477402385363697	-1.222239259651038	0.5951324357781954	-0.08155080347516203	0.09626642647255589	0.2408296302663273	0.6098288558366782	0.47728133581351184	0.07886546003278787	0.18841939821169107	-0.2529560326738732	-0.29123630717370047	-0.2865553723359454	-0.3063797649801387	0.40297216350798376	0.2657931244562102	-0.508222984198934	0.9289732563958559	0.1932097416412404	0.07784543535896611	0.8385881425447885	0.1644728283329988	0.12644615962000574	0.08319588188939728	-0.2765517698670026	0.7525678111046005	0.5674039500277122	-0.021391827342454702	-1.0796746140461437	0.8698295012448177	0.4763523310880798	0.7296564728739474	0.8517723938652979	0.21017928272692624	1.0980018606827135	-0.6135747021566879	-0.5682606868113473	0.4641349181075052	-0.7867322759480019	0.445743624374846	0.14148333028357574
0.6477735965614663	-0.05224490808812726	1.4057782402614225	0.24897420210169582	0.611682752810727	0.3312209495365054	0.11618432121391872	0.3271929392476797	-0.45402287714230577	-0.2714230443396254	-0.6590026763697631	0.2620162532194301	0.45914682223012193	0.5382286667732679	0.10924903114541108	0.5820721317560219	0.8631522982894504	0.11903480209571556	0.3427063860411158	-0.3073372756306969	-0.0642466191415098	0.021662655466236178	-0.1443351339199868	0.6338018108416085	0.4226552445940068	0.0037646008024011498	1.0441725283622751	0.32929340755913605	0.5455836494463278	0.2639184931784865	0.42813822174406624	-0.07779201629028637	0.21557241484609807	0.05472466100826911	0.6814136840282323	0.6861634596581876	-0.37603843530509845	-0.5559678792133066	0.47609638984765756	0.6895986923344285	0.6683889835094848	1.242690397914069	0.21776905992146672	1.0222987177485077	-0.2804854404282114	-0.26810165083757137	0.6278001763836109	-0.029337208627056962	0.390208566275214	0.0034807389231398373
[truncated: 72 more columns]
