# Supplementary material for: Diagnosis of autism spectrum disorder based on functional brain networks and machine learning
Source: Sci Rep. 2023 May 18;13:8072. doi: 10.1038/s41598-023-34650-6 (PMC10195805; doi:10.1038/s41598-023-34650-6)
Supplement: Supplementary file 1 — Supplementary Information. [file 41598_2023_34650_MOESM1_ESM.zip › matrices-bold-time-series/ASD/ASD148.csv]

1.25377087424825	-0.038369849616452	0.27216021488522496	1.6074850494834179	0.1341525488373003	1.358692164990477	1.1606431068742102	0.7736792284495639	0.5631123981696325	1.5369357190075803	1.101213032722607	-0.3143957066569943	0.07380054606100422	0.6372661993735281	0.5654388615488148	0.5829614781358642	0.608728199815426	0.01191676887822343	-0.21437215616106403	-0.2215258338659985	-0.9046135310477482	1.4292892525491108	0.16655768113975034	1.0811053198704623	0.11401038643065554	0.5669076320514378	0.47427691056681476	0.48172313425485147	-0.04826316657498133	-0.5210554153457397	-0.31262261850079115	-0.453657582609078	1.619853200338764	1.9366967887522966	-0.6670026831517132	-0.2055411132191914	1.201844740363519	0.8339998528268334	-0.3627465250011141	-0.1343577571155922	-0.35198257144439105	-0.2474377254954334	-0.002653560684672282	0.5359817750407502	0.6708671742651318	0.0	-0.026744635983603188	-0.06638495301002245	-0.4084633194047181	0.7479550488188955
1.1893914814761652	0.12046780388357445	-0.0010202786473028698	2.046645559491157	0.20673157676987872	1.780950832349872	1.0439554885964575	0.9017058793543917	0.5011612315793427	1.584579711004865	1.46733466698666	-0.08563701074933129	0.3483469416927411	1.237848417403178	1.0169142169427305	0.4677376872879233	0.767701634929865	0.08492250507423635	-0.501484730006466	-0.08874073865621933	-0.6902694958443553	1.2010436529006414	0.6466725031751809	1.3998729013168676	0.3920609741571225	0.7069034622375325	0.6995096634511744	0.5851275377247522	-0.30548302204492095	-0.36991457652215437	-0.5357248906734502	-0.5183010865503471	1.658747710071563	2.453399266743964	-1.3709965657402383	-0.11600596341967603	1.5295693999071367	0.7326755002975353	-0.2422261053078665	-0.4476033872025393	-0.1336850947689458	-0.4606245569749273	-0.37103644160064375	0.31151745233772565	0.8968249677393011	0.0	0.18621971021147796	-0.20240625078450183	-0.6380098819453395	-0.08756782399882307
0.6210660054762254	-0.20060482542271607	-0.09901165683651479	1.5966404026436654	0.16024140869779402	1.1315084774021738	0.12385252103765895	0.8006916274624005	0.02191281451379528	0.6001018138002832	1.1345292864102323	0.03916513367179045	0.23699625185148057	1.3554911081880714	1.120391102970801	-0.28381219961759346	0.7365344066951968	-0.17261489406412092	-0.5422590988020227	-0.2294269719231078	-0.07655744832189892	0.15498935138760417	0.6799697856184318	1.0493829440263556	0.3518370870565806	0.311248130027978	0.7934026404219785	0.3176750998701377	-0.5680878125954499	-0.14049992740865944	-0.47279182821031196	-0.27932466104046955	0.9711935779156673	1.4764730202057739	-1.7149823553824242	0.46401449877774237	1.1955904805839257	-0.11888338125241797	-0.15000547731024913	-0.668955443826327	-0.07033375440538263	-0.1154616887118818	-0.8001182279313512	0.10649411523028476	0.4404318198871185	0.0	0.08273271606726908	0.022542531630159273	-0.6591707595183726	-1.11685959607969
0.22730963595775916	-0.9283490961545708	0.13963089200795256	0.5898528032394046	0.16995041116438803	-0.04874959364565667	-0.5066364726454947	0.642700307115692	-0.08339032081974909	-0.45376542263217745	0.6470874930587016	0.08566856336330077	-0.20957799413922018	0.968955759089458	1.0555938649705863	-1.1565210899446532	0.8085034624993107	-0.42446725387916373	-0.04273900606505028	-0.47510898606809304	0.4812863212877386	-0.41945751167807954	0.29653920310878806	0.6177123386412786	0.13732397397519117	-0.00011183557428622143	1.0364217894236072	0.3592949477188809	-0.43681018764847784	0.036813114603777314	-0.11248587011142992	0.0412708278131869	0.2974231988052384	0.015534370338770195	-1.5102913126944408	1.1647354087337964	0.6378347403494166	-1.0344809490322568	-0.07940892416103883	-0.24206608176597777	-0.17679671806696537	0.6874902679594624	-0.8840603140134093	0.4597436574502949	-0.39536804647083906	0.0	-0.030030527467620454	0.5523206769012378	-0.2827206391769383	-1.127926902853978
0.4605479007984958	-1.4600731303504635	0.4036998476594756	-0.27225648008015174	0.2930633200616626	-0.8358054869402729	-0.17798639576556183	0.5207470372818842	0.5028025661409768	-0.6038715412861776	0.4884222096605428	0.13098424259263355	-0.47816113403275323	0.5466804237820723	0.9264399150088664	-1.4364744171089607	0.927426492311606	-0.3765167705570482	0.5413640968081213	-0.556445979231613	0.6325751162549882	0.06889422453068834	-0.08884807360580538	0.5368585201632843	0.13269057017840483	0.2239919672885578	1.3776729233437697	0.8978499276008043	0.0030593114953204764	0.026170038864830783	0.40453547455401345	0.21618751147542398	0.07981381918689064	-0.5898585929735655	-1.175752539188602	1.5608637453479266	0.13672985897465137	-1.2508017743508224	-0.06934289435513942	0.7031719096428113	-0.34863516164783104	1.32666789274759	-0.5500708374096361	1.1843454059852652	-0.9122386382673946	0.0	0.01825595493073397	0.8736360141785176	0.16071440281307037	0.019882497686262397
0.9810389656520703	-1.253217728357564	0.30230749535296747	-0.6751266636025289	0.33908039559911085	-0.911386180866706	0.4768679886877628	0.3348007769743893	1.234334439225652	0.10496663734462126	0.6454734939572523	0.2061354805240466	-0.1646480398533166	0.5664617413552944	0.6454423477679054	-1.00524646187703	0.6631426269465085	-0.08822863847351613	0.5067409245016959	-0.48909534688791184	0.4055407352374708	0.7912652942254226	-0.13119659390271882	0.5413683071060903	0.4528471598341831	0.5848776304692743	1.354353276367272	1.166942307211924	0.26189487983143006	-0.15734978479152148	0.8202617713890535	0.2153897358856859	0.007615534860152136	-0.24668606309185326	-1.3175414533016567	1.45293269999445	-0.4067420598150928	-0.8478635978080623	-0.22642433017672225	1.2996156746226646	-0.5337670333485692	1.270312937457109	-0.2024972077473327	1.4768141234779868	-0.6964309344583245	0.0	-0.013460460613548917	0.5377120529276108	0.1350945162247701	0.9998469737267877
0.9957026886989798	-0.40765985754670014	-0.11677120351981707	-0.8987774716413848	0.08733213760736142	-0.7418621751991026	0.340802069435653	-0.019853797360075028	1.3717494600005582	0.7505307115161318	0.7908844086245272	0.297301919432226	0.5098589239457603	0.9741880649725287	0.1995224190835218	-0.4382133148521792	-0.15299961059296857	0.16545200327528325	-0.1484713874939453	-0.5126790309307583	0.058569695674980285	0.6391000014351088	0.10825333804971213	0.17862516414344431	0.7520905622822416	0.3303722329651669	0.699186434005007	0.3136691223978141	0.09968403074512583	-0.24363693032158007	0.8772395104646132	0.188692298067881	-0.42267174052652745	-0.09727769765535386	-1.9219277114213658	0.8728180936254866	-0.9945420887637888	-0.6067814908258491	-0.5358428130946129	0.9106205559248457	-0.7006021985115647	0.5981920833211114	-0.2501615046139993	0.8686881741909553	-0.018272754373191067	0.0	-0.35249248611983236	-0.29335709635607715	-0.41264818858601143	0.45271735170172306
0.16308070352636936	0.41820397189590225	-0.38422798255801255	-1.2749265601868116	-0.3762951469818549	-0.8281800804058946	-0.662677681310561	-0.4320153668193144	0.891102408842463	0.6110151302446155	0.7408988239538267	0.3905605105523821	0.8365855546249213	1.2115951099920659	-0.14684874842715817	-0.2979809470221063	-0.9829389496278135	0.2779011777023296	-0.5850059701524587	-0.6454093019887098	-0.24109769008219553	-0.2651176658052096	0.26959217858687395	-0.364896519209997	0.5801420927504898	-0.5547012725233448	-0.14308148605718948	-1.3632589702772142	-0.09481737560055319	0.08999497137416995	0.49621569311308433	0.2394671682071673	-1.0954072593553659	-0.9465960250856735	-2.1521575237984263	-0.042669098054934	-1.179971072582386	-0.9369478218427135	-0.7048067182779482	-0.026858770808148552	-0.6615960103449791	-0.16008225374065305	-0.5609231754427869	-0.10947899010045167	0.44562072090201044	0.0	-0.6834216726483164	-0.9370754166036667	-0.8524501764895992	-1.3061752946148002
-0.9613945899483473	0.6710730626904199	-0.1684055075005923	-1.6531733946146507	-0.6381987323043614	-1.057334238307843	-1.338923307575326	-0.6498831339141493	0.49747317473593167	-0.12302261633115948	0.5995700611853335	0.46408765595286533	0.3047956037024089	0.8265639997277036	-0.09556829684474735	-0.5201139994211674	-1.0774879951638177	0.4342782722347748	-0.09713779800537323	-0.518169096064606	-0.5001390532716925	-0.6986554824325497	0.0828789483416577	-0.3794919614476529	-0.13796427225128588	-1.147811172225367	-0.40613327153549966	-2.4200906868295	0.22901263094772065	0.8031993108592712	-0.14361516950116243	0.2524239889357865	-1.3153817567631703	-2.131202453505532	-1.1731768682325787	-1.0852928175188754	-0.5400355724253497	-1.2678206722308845	-0.37370821259396525	-0.43545455369730607	-0.13951154011426825	-0.6298489560937152	-0.5719376389781191	-0.44669791831483	0.25577320230722533	0.0	-0.39347631103719527	-0.8738571129172065	-0.5170103991900651	-2.4191318666156416
-1.459694543686855	0.40249913746688054	0.3008652203285536	-1.5892295738698343	-0.34760874790709584	-0.9599382169636251	-0.6938615609206417	-0.581338506617839	0.717592627490251	-0.7577958827431112	0.4990502249025814	0.45494509834716146	-0.8615587805948374	1.0083860856260369e-05	0.2585231339854145	-0.6262933924986971	-0.43410572759088295	0.8181327383201487	0.9518480221911458	0.17299948227935108	-0.7046693819126962	0.02046049974860303	-0.36948814823573944	0.3296099458235653	-1.0281387349022333	-0.6731179597760396	0.04347475677160859	-1.721250258220766	0.9994615695127073	1.352375994084678	-0.7374986593573469	0.0074836855395733195	-0.6964269794140513	-2.273894219882735	0.8159636023896394	-1.931435466147281	0.562943070570583	-0.7621309400839491	0.4225272498728328	0.10951457104124557	0.8348707082438006	-0.8883631087239037	-0.0008511502480359316	0.16999019486129072	-0.4293627728257037	0.0	0.5565068107733098	-0.27808367917226756	0.49578215000712894	-1.497285255416202
-0.9753505756807888	0.07881556790187616	0.47870232310016525	-0.9840938378129145	0.38995129122584565	-0.4388381936619078	0.7150475019935275	-0.4234531751427839	1.2015539561453603	-0.9734192085621621	0.36989159595152304	0.2984727812242179	-1.855962712140529	-0.6136381379232179	0.4219496854902237	-0.4047479372972363	0.04085794780768498	1.2871094958599743	1.4487072158704064	1.1373317339734017	-0.693796031204938	1.0393494697004773	-0.7352891717862229	0.9029658400076128	-1.6197788721658235	0.459592982803166	0.41207086144754773	0.27082290923929214	1.4579515722933838	1.1412738404766845	-1.0773147841201747	-0.5110112165457108	0.24142469076895526	-0.9837428029215538	2.568517578256486	-2.210170464643624	1.0799174966753922	0.5196657630107183	1.1139892837322178	0.8292694197339084	1.6892779694798907	-1.1431437702283571	0.7102412587113399	0.926154418599293	-1.0710762117314216	0.0	1.2974291700494431	0.20103325469204447	1.3385907673083144	0.7583276093302007
-0.02628759851613486	0.004806322779693952	0.14728676670112603	-0.29414421509445066	1.0677519458438534	0.05478448797839416	1.3326702502662513	-0.4268403567271878	1.1197229326736244	-1.0354070224972012	0.06295372691693972	0.028558713159258703	-1.9664972289771208	-0.5723818547527146	0.029233762565842213	-0.13011539499304678	-0.4324848547875055	1.4496175722850901	0.8018798735143173	1.6496526685160209	-0.3306722524694522	0.9938279026515067	-0.701439107535039	0.3238273037542124	-1.6925127929991304	1.044960852912705	-0.11820199630495229	1.895659000926928	1.01190561996243	0.1899437283685342	-1.1172559792997625	-0.9661779293182127	0.585309734364944	0.6141582521946509	2.9517848245234313	-1.7333884177378736	0.3769236233784849	1.5376656029507352	1.0952905183553805	0.6996457583472654	1.717372980428975	-1.2849642228831555	0.8381376625334002	0.7881707269589342	-1.2428430540397017	0.0	0.9129838119729913	0.1585598680796115	1.3030386507558953	2.264280529280998
0.5661439290143433	0.08800397438894794	-0.3114582783728404	-0.009536119493576476	1.2327879981784016	0.11542948320446286	0.47839134910628056	-0.5828991322668696	0.19183725397753204	-1.1859186655020513	-0.37655751680905686	-0.20238854584602262	-1.1284121286788509	-0.10530427805490003	-0.7070178654777156	-0.08437328796744245	-1.4430774788838243	1.0790025985663236	-0.3585285056557675	1.3295286698393673	0.2410061786845643	-0.2113857071116933	-0.2604647424258771	-1.218273270144054	-1.3056128173086836	0.49114602217793873	-1.2915052512204839	1.956333006075063	0.0017606018674610271	-0.738119817777432	-0.8494421912568038	-0.9142186014436643	0.06606015497928797	1.1433500821319327	2.0633605346586186	-0.6893023367934956	-0.9266313685045524	1.4622107030340827	0.3925538727480718	-0.23592581978811292	0.8256532194351278	-0.9506431475668292	0.2339832208073624	-0.27774951050350327	-0.8983851137514755	0.0	-0.4040113180778653	-0.1640208614458174	0.5736791965047419	1.8216094116403871
0.4417307976262634	0.1704397355617188	-0.347132257317306	-0.08525639390104149	0.8467938642493783	-0.09950496688635682	-0.7750326290414564	-0.6457804670596754	-0.901741575565124	-1.1550947138208212	-0.6849004965142008	-0.2561629661595988	0.1052515170371129	0.15039405052748647	-1.2087986384336797	-0.11593995949817602	-1.709026757699358	0.39088451257609463	-0.9224110622605717	0.609360446706103	0.6276863684006341	-1.177218173431829	0.2543337202484963	-2.287900686229337	-0.6359565055959999	-0.5030480956899865	-1.9026035081108503	0.7681779283085549	-0.6210105207218247	-0.8095086015285753	-0.23868102604664976	-0.2514443470644485	-0.6612882336042457	0.4477625625303953	1.059609083909819	0.4170795332576852	-1.5308141591205693	0.6607015351207062	-0.3104926889733195	-0.8907683885599336	-0.2548704006092599	-0.049321609031702435	-0.46264728710860265	-1.236653399115137	-0.2577952108764708	0.0	-1.3877009686619592	-0.23444830345649104	-0.04228192377369012	0.3223975269594665
-0.12378714733288192	0.38477165187747914	0.12409426445217271	-0.07653443021213588	0.20541920806104283	-0.14777170713787965	-0.860857469937389	-0.4773617999258054	-1.2378047615830752	-0.5159071429272388	-0.6555154760847494	-0.15869785385670684	1.0476561648537808	-0.17877925379733003	-1.1886666018911562	0.10659154792560499	-0.589905709063693	-0.12973574003851104	-0.5884155793794715	0.25950723395746594	0.5350221367721943	-0.7011742081030052	0.392903397959479	-1.7524643518444676	0.09885663332388932	-0.8555955888357506	-1.1557366372270539	-0.4671715037923234	-0.39577332529602993	0.05453559234670097	0.6146098968843284	0.5997385555472153	-0.8365645338250338	-0.4607960461194989	0.8941027980855196	1.0577271995297717	-0.9050158302371476	0.21297443859720125	-0.4124134814443194	-0.533997864191431	-0.6640225772546524	0.9229815255166295	-0.5640085234727973	-1.1809926799087949	0.432311634331546	0.0	-1.0695811159381368	0.09610811701208564	-0.085931545292102	-0.44642971092627987
-0.6516561549012486	0.9674768602726865	0.618831599768549	0.2169651865192934	-0.3998404819267247	0.03147343781874647	0.39112492379069297	-0.26920326613471063	-0.6598197175609609	0.5914218247895684	-0.36839328254213133	-0.06962872785768992	1.338440571291781	-0.8601451438626	-0.948630272594256	0.5059276709856451	0.9779082336023859	-0.16136027034064945	-0.12948565870939588	0.5012233283474911	0.06632584487593841	0.7202659622996955	-0.052392193363050156	-0.1307533791907555	0.6211251852419221	-0.4285553696929082	0.3097837974596797	-1.02433735522033	0.09687011818186197	1.0928356019148264	1.309092186764685	1.0114565711608217	-0.4742514639706462	-0.7261516176915599	1.39360218102995	0.9860391384681775	0.08870301788955907	0.5562061206777607	-0.06550405861762007	0.20582369341459397	-0.2973072466207118	1.2427643098411019	-0.14848125314053814	-0.3766296655037445	0.987468018450069	0.0	0.08972969002591617	0.4002697657707113	0.05782261751686148	0.1164273091959722
-0.8926411632379784	1.741961963464316	0.6266506475024343	0.4787963428039742	-0.8491052495180691	0.02942385036144174	1.5475621876488892	-0.32854443099427544	0.08239949824263364	1.4015116189600583	-0.10312918285417283	-0.07892193386259902	1.0545808855869812	-1.364181719488609	-0.9431631082449287	0.5605442779554722	1.37756614118864	0.19719690560295822	-0.33667141740792544	0.7896243021998713	-0.3534159904652759	1.4761586288381108	-0.8015314809054529	0.9461953812717673	0.6879910320993085	-0.0883588070320005	1.0261035637480331	-1.1146343209556313	-0.042266415976707356	1.4661735391268556	1.3445698021920394	0.7067647354347613	-0.21175302133246784	-0.4950888125550963	1.6592522033481576	0.35220595201581406	0.19506051022051318	0.9897097541313561	0.05499256927594796	0.09151598123321335	0.14508719552916652	0.6615330465524109	0.06357135224105945	0.09222716500815471	1.2478534762478728	0.0	0.7273260816346929	0.1916473516201603	-0.2576393038065451	0.940329972842601
-0.8474311315425371	2.040241537134483	0.1599923082821564	0.3452878697769148	-1.080431824586552	-0.37622676306721536	1.2944299673803594	-0.6708050601049785	0.17784720995625475	1.327961375286927	-0.06794928049421871	-0.07111620591154433	0.5229470674449739	-1.4155969035601037	-1.1577324331980432	-0.022924221103088425	0.13096148614707137	0.5466794748389319	-0.9774205392917343	0.5336168631329912	-0.34057012371027234	0.7779212954955763	-1.2069764450917244	0.5771345916981041	0.3311859759530062	-0.4695604815732352	0.31610449396557844	-1.1429131985335776	-0.877453004756132	1.0407995853458996	0.6346938026329139	0.007456991677934351	-0.3803777064945266	-0.36541666201725065	1.2114793800956158	-0.4078178089750265	-0.7643415896586747	0.6675214379235191	-0.3601927262121529	-1.0800773528445289	0.012807221024208988	-0.30249895303796853	-0.36561658566687477	-0.35717532611188413	1.115919774073487	0.0	0.19293892915594474	-0.4534587800380315	-1.0059271376177015	0.8160091118499713
-0.5731558823380598	1.3549070226720672	-0.29837718836833954	-0.03720112850920362	-0.990631368964993	-0.7333491070960195	-0.023236084412678493	-0.9330226464035309	-0.4171687482265396	0.6667444895178744	-0.26086398589173987	0.15288961586531055	0.07699317555167727	-1.177380749982675	-1.1092939876862138	-0.7956336438630386	-1.48203201480544	0.5122624257740448	-1.064196606102816	-0.15557319948556994	0.1533159156975077	-0.47268073013982737	-0.7472914169622736	-0.4728690263220662	-0.04860928489875093	-1.0880234258491954	-0.9528240797354779	-0.9868548657434425	-1.475625571971028	0.3743082017778262	-0.24286348614796868	-0.4832696338279702	-0.5528185895392711	-0.40204571865249256	0.4889948388981121	-0.8258871835026819	-1.6846324091621678	-0.22323074010647587	-0.8072889611651733	-2.0355555474556777	-0.5555755352595699	-0.8108798539756727	-1.0116537080442662	-1.116967638104589	0.6955952594235595	0.0	-0.7017668254996551	-0.9052593095990222	-1.3791491657934194	-0.08084866023805838
-0.15442748498361616	0.028851477307232736	-0.34704595141110944	-0.16331520816480088	-0.5760459485016616	-0.3601209549508836	-0.8810076900688293	-0.7471115108965832	-1.0535597240433219	0.285066527731647	-0.5550545678032057	0.6110098706536597	-0.08610012044279848	-0.960535915521827	-0.49390539166263203	-0.9621224045296675	-1.8016347080974902	-0.005737050399158767	-0.08507122587244978	-0.6207074317366376	0.8373272813358782	-0.9065482936870713	0.4742477320446779	-0.8344886243042656	0.028584876892101506	-0.9630542601730849	-1.3715149288103676	-0.29623573993839963	-0.9779155204964375	0.015281979128764332	-0.48902095817870167	-0.4472649070927195	-0.16880770884956459	-0.11872503077982834	0.1929435245775433	-0.669436490177464	-1.4477687065987044	-0.6485733408255835	-0.5637030528129131	-1.4575536765577497	-0.8710171218127796	-0.4490790291794118	-1.0729204290803651	-1.141631260084507	0.3131914618908895	0.0	-0.7200309077782603	-0.6350084034485555	-0.6853759905168719	-0.538981399168466
0.1796607712601782	-0.921708106596772	-0.06636410193018707	0.13771783968959542	-0.10729009485834924	0.7572954245747266	-0.403192990680459	-0.14677240543603023	-1.152361561188928	0.6198138210773815	-0.827905277339882	1.0409166981651718	0.0548219053428871	-0.8916384777702795	0.34234318393997615	-0.26900806001657507	-0.5988624984232142	-0.7818491734157251	1.3306912564296856	-0.48599492833534447	1.2949214644302094	-0.3728696273401692	1.715924850256188	-0.21098599639381804	0.6561962253923104	0.08123629138616546	-0.5641563919106335	0.7213748977276075	0.3678659695540843	-0.02982950078228349	0.13239167870097737	-0.09760169850929976	0.611737358837873	0.6448228230353962	0.3909032490272617	-0.07595603814092984	-0.13833845828426078	-0.0566849841475041	0.38413585603815203	0.394989325152917	-0.5514848647704577	0.4437427734038248	-0.3034692887419721	-0.20152556004613195	0.2740912971965532	0.0	0.277235122275434	0.210602504162569	0.8085083818841886	0.05420477228736104
0.12553040951392808	-0.8000506251424052	0.14987718125880323	0.40990093114134823	0.0173753892755018	1.7823559183851532	0.7108507348113436	0.4653947383200719	-0.7279931722757728	1.1817935000055877	-0.9849444089354993	1.1066054175667817	0.3665436580875313	-0.9110705654251233	0.7492254939406999	0.7115623657104797	0.780490474933736	-1.3963712834544764	2.104713819283512	-0.07524590357293397	1.2325210596392406	0.045382016908932024	2.171652376914221	0.41718289346211285	1.392787474357994	1.1402653230541584	0.49436147799725993	1.264128751149149	1.455789307357688	-0.11030760493446828	1.0187804564723646	0.11735071160021793	1.0125885613358758	1.286710926737442	0.5050304166140659	0.5540900192053256	1.1667853881557126	0.8671479025062593	1.253578957713223	1.885445153406646	0.09339716728286832	1.122255413431409	0.7639409682264648	0.8734325185873681	0.5564312378651597	0.0	1.2243274137769768	0.9537123987803049	2.102147589518876	0.949868352573932
-0.3656950201519934	0.03452659616642716	0.07135529508813576	0.13421164190157106	-0.31231389362152906	1.883874812820593	1.1738541813374463	0.7352213638648234	-0.18508695123684887	1.157889155041948	-0.9445073602751196	0.7031816220321102	0.6327286727246119	-0.9747860810472961	0.5462949839547937	1.2561767697938413	1.0507465738806963	-1.4904890284356507	1.8723483776494758	0.0860276878578272	0.6465540219485466	-0.4015798814878552	1.639895940953613	0.20680036012954106	1.6341045196832553	1.32002090442209	0.7014958244457614	0.8311903684256087	1.538533435580236	-0.38538961373251746	1.3222907767915828	-0.004496400224442756	0.6291091166728006	1.1342506895908124	0.11943671456229607	0.8527294256186098	1.632374850564472	1.0057620683728337	1.3647131275422248	1.8254720675722218	0.56359935509345	1.0843448147452246	1.518124158645902	1.1919989305010008	0.8028673866574538	0.0	1.246651524255835	1.0800981379708794	2.483969281759262	1.0642023522784614
-0.8940944103531715	0.5520306501371465	-0.14984688518520625	-0.5487208831436902	-0.7275734615996211	1.1235482517484126	0.6456156025353325	0.6606964903812309	0.18800358299964653	0.36968447604236676	-0.6938306048913471	0.03814534642454625	0.6601894070385712	-1.0877774459968317	0.2521510366195639	1.2583936702659615	0.40402041728072396	-1.0373293250957671	1.2144229702025116	-0.03381851377262778	-0.1609073951064865	-1.0949461030775696	0.6372842115012085	-0.4301154741040801	1.1426125763732333	0.7580111704663819	0.05565388378591955	-0.10569160469917785	0.9466869994709352	-0.6552892082182836	0.789608706975045	-0.2803897172777343	0.011503778749281221	0.34007215570425303	-0.4873256050359367	0.7325830285032605	1.3837436514584462	0.1541861540455172	0.9096991512890011	0.7375335238758389	0.7976332674555604	0.44024243204565183	1.9180276531433815	0.7719465709439077	0.6733738209099365	0.0	0.7255720492296963	0.7141994128638188	2.137313675274402	0.37296572583490245
-0.9072223248790275	0.1553175459200406	-0.2152798066640389	-0.9299820134748833	-0.7296721504549594	0.2968561950278082	-0.07329213586419693	0.4660892386131587	0.3752769871663578	-0.5597549341127273	-0.35698323174821	-0.5760540801995421	0.37170857511324634	-1.1178791624283784	0.4374990305929975	1.1487286285276175	0.054433507134821486	-0.42234932429944855	0.7889499155403292	-0.037509939671438224	-0.7703642459059248	-0.899437170206631	-0.15314486184114798	-0.45503938807759076	0.2054096028168394	0.28219385886247206	-0.531008289894852	-0.5908821156441254	0.5125575627862529	-0.7235790830028854	-0.0707662699394581	-0.45076269525927565	0.014197243545878827	-0.26460039084543435	-0.7584136492768759	0.3731420735879009	0.9989967593295078	-0.7943533914239579	0.6165131676004668	0.0706799167213505	1.0656140851768308	-0.25695358129135404	2.249045489078776	0.33746731830226573	0.18881711496851375	0.0	0.6561478187408435	0.3807779236779984	1.6741742667240531	-0.14853305840474307
-0.2554767275095582	-0.7317427354099824	-0.031511851030368854	-0.5858367045834028	-0.2341321866281402	-0.03679990721900389	-0.24083674607277963	0.27828723967295776	0.39428407655937503	-0.977227665776453	-0.1290173085252169	-0.9635186166321946	-0.15691244735790005	-0.7485682520991356	0.9788345546392828	1.1803335074962176	0.5926526938753501	-0.17474023787412354	0.5556523256921204	0.19037281401912504	-0.952860340247621	0.23489250501357276	-0.5070447166455022	0.312793490948664	-0.6775852285101512	0.2484277543827558	-0.4496378559644661	-0.2632348012912825	0.5171373256373805	-0.7120990105155235	-0.6240927586741548	-0.5096985420979389	0.6836296730233818	-0.19864358279687155	-0.6250323118210757	-0.0071431799297831675	0.6527758918496585	-1.0007528513943638	0.7481021404998945	0.4158837433134389	1.3440218258737866	-0.5051432890772575	2.419084626226967	0.3204448269411659	-0.3223269951785795	0.0	1.1841849373493472	0.3758193775057707	1.283690621268014	0.11180892973538002
0.616239870625285	-1.2088045249907318	0.22864727892495573	0.07828571786041794	0.341507593562996	-0.09221657652845203	-0.08726229723756537	0.045606200049538165	0.15953445674033445	-0.9168130533081161	-0.09497601687557376	-1.1039032611910014	-0.7156388523814377	0.1914230275375389	1.1677313695246887	1.1187912171072543	1.2608605473976187	-0.49376480463727107	0.06492041000471108	0.17751370184730747	-0.8261462582446821	1.040783308437943	-0.6986458476702204	0.8812579758738619	-1.1777027901379074	0.15816814736537183	-0.053846775809461234	0.33106344887445904	0.5006000627427779	-0.8389098933622565	-0.752905169151451	-0.6326409034360893	1.126762250276413	0.12627299210402854	-0.5729394260021721	-0.3254606638124539	0.08522903184989772	-0.6422868268229434	0.7631450266043032	0.9452040583779645	1.161912849866072	-0.23960928705384868	1.9056565133724306	0.39769244176610624	-0.6002023602012548	0.0	1.3243812600878906	0.4808970973106756	0.6199381626192292	0.5951097549293035
1.098626637206335	-0.8821306264134251	0.35414838683898536	0.31994987373050154	0.5843352631732196	-0.3341011242963628	-0.30484149191656595	-0.23423211284836876	-0.29250983739665026	-0.9018665691805998	-0.1370314554932552	-0.979306497691878	-1.0283221606047954	1.342924631501651	0.5960693869934361	0.7478314921655113	1.0235929203162153	-1.0016200302318867	-0.6686425980278335	-0.4987150164323511	-0.6600575925403622	0.428538850487385	-0.9808087392218131	0.40445540656857853	-1.2218012010939192	-0.45087089411051323	-0.013901644367082086	0.5506410231864238	0.08485745418120696	-0.960376536980513	-0.7841301911273705	-0.8140463492791548	0.6047998756514721	0.06393516367334272	-0.908369219732228	-0.5880515576258497	-0.6852260743336137	-0.47858653879806545	0.12417668990413658	0.6778117642693245	0.26828103059628816	0.17476320413411534	0.5698600523177203	0.10699277656590286	-0.6953673769891157	0.0	0.3217739534510166	0.3104572404234597	-0.46113334234801384	0.39158481467805156
1.0042314316111554	-0.1674950787687481	0.2885347682245231	-0.002629499327155132	0.5758714563124765	-0.6816185242641937	-0.9309802118951056	-0.35124830573519134	-0.5828457496656223	-1.158499472020143	-0.05281787688674996	-0.5241316477430227	-0.8887295381123609	1.9447947307097964	-0.2623759996664804	0.39447940850191576	0.005874825607116431	-1.0312005041224575	-0.9648559663813308	-1.4300713136939982	-0.5254191689240885	-1.1444002417705033	-1.18634775712363	-0.5996792989540816	-0.8531815624892249	-1.1189095984737591	-0.32961325346957954	0.48906787567572363	-0.37431699205065244	-0.5978000212432723	-0.9192915238845359	-0.7425156479807447	-0.49124315243294764	-0.3247509008298661	-1.2226634666631178	-0.7540416441626915	-1.0375973595034045	-0.701059825584992	-0.7975840405929081	-0.14839085017985873	-0.7561705453334086	0.29286703013917403	-0.7644626259911276	-0.36889222283766737	-0.8053229792741222	0.0	-1.113968583057233	-0.17028081513812252	-1.369573039486159	-0.4352755973082123
0.6554287929983741	0.2973634956233593	0.09234967365325839	-0.24196449957940017	0.7323377647623335	-0.581142790430441	-1.2040992514704578	-0.07879331460101452	-0.24020227791827312	-1.2945898849929096	0.24638662131509917	0.19908383331023566	-0.34077764604027116	1.5353030802545378	-0.5465175302906158	0.5912090108069938	-0.5891396319291093	-0.24251256250262848	-0.31152120330943384	-1.6065155169190413	-0.2378719946713516	-2.130927105859201	-0.9662284123435073	-0.804575612926824	-0.192675641917161	-0.8999152811632584	-0.34434708007911824	0.7188381901961584	-0.23183669399346682	0.41488737313406876	-0.9795856894521565	-0.1744054125149366	-1.0514328196925253	-0.3533847160087075	-0.846993932869832	-0.7430117851390797	-0.40193936819707526	-0.6780211692493964	-0.9945863644887497	-0.39670292460377227	-0.9226917758292389	-0.03683834553684897	-0.9664833710704843	-0.3712115969153217	-0.9632048781678344	0.0	-1.4456717554050356	-0.590297595035845	-1.30071080548566	-0.8371473117149502
0.4196214818575214	0.3007587580197459	-0.1830339635831841	0.2035444728487561	1.167311759215025	0.11516607444128026	-0.6093209767601188	0.4802414978122954	0.727955166095523	-0.8649589807183043	0.6720058853588602	0.8268024416649356	0.24304358796865433	0.5366154586342735	-0.04507406667005042	1.2211951709020779	-0.01687531002543605	1.0161696316607591	0.8066511780528359	-0.5793278527928142	0.2718358650973076	-1.6204928205841926	-0.3640547359428677	0.21567428857699208	0.4431916499878082	0.3436234512501065	0.2719425726315178	1.3170056774330596	0.4752081164870092	1.4286901292547152	-0.7758063509253741	0.608210848519074	-0.5958825960569097	0.27673216622505453	0.20153985091678223	-0.5816934089809704	0.8944078144552882	0.044465233204675	-0.06923328175865448	0.3872538126485603	0.026430884705328502	-0.583654026009519	0.07896881649908152	0.2906149292537817	-1.0163978987705988	0.0	-0.1912239884085754	-0.6262567451664031	-0.2797639353254604	-0.16948775889836648
0.292398008103915	0.03542772689935246	-0.4947775194400663	1.059848543575738	1.4015364891119846	0.6904559259898888	0.29384178451197324	0.8658774399562129	1.6294039606168451	-0.07662151789008756	1.0530706707654036	0.8483563970574892	0.3578996168345528	-0.011629686151661921	0.48285320375667223	1.367900507903054	0.9695379376373275	1.971273065918122	1.2194245145122662	0.8228866636316966	0.6347486353206667	-0.27254535016601583	0.04972726219068586	1.3019691907995576	0.5753507001091174	1.4961849028425345	0.9066927228571029	1.5362882385745498	0.8660267561442138	1.407467136552629	-0.5200077276502757	0.9027057986324403	0.1053005677842171	0.9250212332712927	1.0051589795387637	-0.44408565740960176	1.7399179638312057	0.8811792270160343	1.0892093286031987	1.2180866068559895	1.1425580406909528	-0.9702613251208916	1.107022014106253	0.8938867768147719	-0.9131295623144143	0.0	1.2884471851474244	-0.38949289305840384	0.6027430748559083	0.8180030113032137
0.02970009948370482	-0.3458838589688639	-0.716395254686116	1.4134572806127257	0.8770543392601147	0.28867722229400344	0.4192936500565537	0.6763062288432669	1.6301731723824784	0.32571469911406625	1.2340714942594846	0.06595015785241247	-0.21145635254613895	0.5572552958984897	0.16682954951552884	0.30362446928250475	0.9518298172383316	2.06323542580765	0.2887679999649346	1.23628986014072	0.3160594007808569	0.5561701609079132	-0.2348215967218973	1.0106018370123968	-0.05802909279428726	1.3227453896072923	0.6420663219624599	0.6727000776679324	0.2025569191602038	0.022754503358778808	-0.6253097347595674	0.29854503742861366	-0.04390705789367874	0.7408469196163643	0.6641723894912231	-0.4621253323733597	1.321434365537399	0.7702675981192907	1.1671260983678637	0.7868093231404352	1.1830052265145212	-0.9817691814174213	0.7255196842762854	0.5579006810094426	-0.8530607146341522	0.0	1.2164483176657097	-0.2670848756818588	0.24020211324994958	0.7503721358238077
-0.38971037053671737	-0.8584833029398031	-0.66922453111253	0.7703498827293814	-0.2757089515465696	-0.9677988602601671	-0.5404320046645474	0.0020666627016993977	0.5739347816481729	-0.06619312184956096	1.096018158712009	-1.0844304902996469	-1.1011283661818467	1.8090920801870725	-0.8945036186187451	-1.4886295539963608	-0.40971272672088016	1.3555336360993813	-1.3467020478664737	0.24232500342640137	-0.6873133665844705	0.3321150630744589	-0.9959455440024663	-0.6298717096151389	-1.0977684796829434	-0.09687735471148551	-0.5822097507585577	-0.9095934072647457	-1.146779739008384	-1.7726861795085833	-1.0997142763608962	-0.753469670075537	-1.089277892495544	-0.22281967604457292	-0.6517634819870096	-0.5309405125358542	-0.01961748587315243	-0.4413322923849	-0.08181836896935239	-0.8960377727057615	-0.04192398997363496	-0.6683829025110868	-1.0209740147821007	-0.6500820168291995	-1.0130539574679767	0.0	-0.562399451504337	-0.4205817631442896	-1.2473843112462841	-0.7112584746360425
-0.6164500044826898	-1.3599809618089316	-0.3223490141056948	-0.3270514997284791	-1.1796444164392954	-1.899952322752545	-1.666216160838311	-0.6176758229650696	-0.7921666836014307	-0.740105124423866	0.595283856829464	-1.7737076620998753	-1.5738951610648344	2.560731186970476	-1.6273766957823983	-2.611062326556428	-1.85594445238498	0.37945042227245057	-2.380052943268755	-1.1177557822543818	-1.5782098023864652	-0.26239050558447513	-1.3758153803566961	-2.0471246183006726	-1.6876381814742325	-1.3745538308683563	-1.7262844321705966	-1.9410148934429332	-2.000748043443082	-2.4848995754832597	-1.3702528812390793	-1.2524283728763534	-1.8837468153643564	-0.9783441654755497	-1.7713133562382304	-0.40572920650829347	-1.1236201288959844	-1.5832327954631604	-1.4869991383910195	-2.384456481456236	-1.4507367962527862	-0.21351379344194799	-2.6094697369340323	-1.6484425273816234	-1.1791753967258463	0.0	-2.3619538873023953	-0.5735244696407542	-2.528174931769008	-2.3554197946055924
-0.33339130935869393	-1.4021908364351283	0.08319247577869568	-0.8675125458052678	-1.0549482082109678	-1.4803358811112708	-1.7975170555100146	-0.698940894778062	-1.4755144220001903	-0.7406305555096842	-0.12250787797742585	-1.464438811134954	-1.1423702623952738	2.0175001175876366	-1.1369804955610092	-2.1859566498185563	-1.907515039268648	-0.34733483620386607	-2.1269878296195017	-1.448514722045956	-1.4379225965532412	-0.3302576466679614	-0.7581872550445995	-1.8459383867887444	-1.194576300283288	-1.3031298173677703	-1.6906215497740642	-1.530641933205869	-1.6354879866588585	-1.5082681617073082	-0.884178737619748	-0.6337049350370827	-1.3872073343641957	-0.75635731741722	-1.7008343895007534	-0.023549285595660503	-1.154055635447134	-1.387855338752467	-1.7253202511285006	-2.3891220458348976	-1.874361269548374	0.22234427676915022	-2.6525691517364782	-1.4907639401882051	-0.8591281659418667	0.0	-2.5259061297932974	-0.3640904603291316	-2.4099976023434158	-2.7130674089663604
0.28389105928883734	-0.683490062834628	0.209012313416456	-0.4571850293168201	-0.07122447359135023	0.014618425512493677	-0.791561930207586	-0.2504205172381291	-1.1335464902976344	0.26235868230606174	-0.6887416188196734	-0.40762298539885494	-0.04793651728970262	0.5419492954961936	0.2610963137518109	-0.7984844006302201	-0.523915044277324	-0.6428476660840435	-1.0826879493907837	-0.494473489118591	-0.2363377019346813	0.19671358705252562	0.5072199578250299	-0.28797556337179203	0.1281133643993774	-0.11040117597089372	-0.4683685328385667	-0.12526485373342847	-0.5410745588311098	0.2390624331923294	0.18694226318216386	0.6081739226657062	0.12255111716054495	0.0881570382835478	-0.6220716969719506	0.3577940010753566	-0.3147843898986265	0.03996832183251072	-0.7511941948124934	-1.167962218905177	-1.264881507705934	0.5199881500671354	-1.3492257891946384	-0.41566503829016255	0.11286488003656972	0.0	-1.1715588200159117	0.16436647758346265	-1.070906674655138	-1.628802353879388
0.6630960051950757	0.40890991752532924	-0.04100296277624957	0.32074648900277636	0.7783468362371547	1.2580781203379061	0.3860516694403295	0.2993564128133298	-0.31052350887070773	1.515749627857763	-0.7339825210316743	0.5703666012842156	0.9153250742306571	-0.7324514783708295	1.3207397650172603	0.17748864807614273	0.8959339279005306	-0.612143261090055	-0.2282175155851986	0.6655358890753831	1.0065420591250716	0.6469228709366119	1.3841524076281055	1.1371860843479102	1.2700966413514458	0.9139064402002715	0.8799680120431279	0.9493549095310266	0.2066239428015459	1.2007157613327508	1.0314060617326473	1.389629133575605	1.3411879126870947	0.5449221467940752	0.37571532031151744	0.43139678122471703	0.50927332729804	1.287305663979329	0.2519272647130385	-0.09293114108027441	-0.5638832891123304	0.5620111155543475	-0.13142670681353824	0.43385623237665255	1.1848423175435572	0.0	0.179705937019172	0.5489713246307458	0.17774773865731103	-0.3005302329336583
0.4376457279690835	0.9946282879726818	-0.3955637845600541	0.6211455661516624	0.6913018616602428	1.2585946382010123	0.753234488003567	0.5644836240958575	0.1767145969306801	1.8871447501984389	-0.23364809228548958	0.8192999864932129	1.1092235970381144	-1.0110099353953876	1.1671235223026437	0.07925169819199938	1.1086166702365818	-0.4217419763412805	0.011951314676824793	0.8880137642316471	1.2311363645154414	0.5138250224586445	1.1884220508324996	1.399882358061057	1.3545164871836517	0.8709821677533018	1.3386069572911112	0.8254549587548581	0.15554428704374232	0.6987281121837485	1.0383439392952518	1.137009251856165	1.3499609993618258	0.1789081871796937	0.4729584491798212	0.22393830715967228	0.6561032851186601	1.184259294323936	0.27291418589769456	-0.01669469377206863	-0.5003469678753513	0.3006729281382219	0.004123397196311489	0.28176780086874637	1.5078511625227247	0.0	0.46846644849689745	0.4159691865835104	0.29585710889300165	0.13184240779637435
-0.13609286289138123	0.5919702355919823	-0.47463208772580545	0.24564819237217517	-0.14465137714076307	0.3113090044671826	0.2754652964603924	0.5359951830301153	0.02623026160862785	0.9982445513616178	0.41008624305495345	0.4176572778272579	0.600873263956332	-0.5056823913726974	0.17630990674627633	-0.477681931734688	0.3067856386577627	-0.17783337680404168	-0.010372971158634623	0.19121024903895684	0.45699791930277733	0.002077364270587313	0.2720386834623997	0.8524323105680652	0.4377758944588198	0.08009597165391184	0.8651397706812323	-0.16732128303754448	-0.18076947200943178	-0.4959147688283178	0.4358771266682352	0.32519622022450306	0.4990661743355515	-0.41883561764694743	-0.12256040132093374	0.10056367423462745	0.17824687866300465	0.027368141373947143	-0.46496766182684945	-0.4451640782431108	-0.8157115472269123	-0.10578769149933313	-0.5183658362040828	-0.4994947451044563	0.8244948509381885	0.0	0.13119792888844947	-0.0780801498624065	-0.48486405580349856	-0.2873242550356241
-0.4573152383487546	-0.3131786710070377	-0.16280267737113446	-0.25300287736371796	-0.832757002671065	-0.4828432025221424	-0.29870187233395457	0.46493424245346593	-0.37509185457506045	-0.40396792439607243	0.7195750308704023	-0.016334263505480718	0.010865459274128743	-0.03383289681596253	-0.5127692303362837	-0.5440635841337665	-0.3237546274957112	0.04200005948946725	0.1443571503958924	-0.42307946574957805	-0.27730989249508897	-0.3097655939180573	-0.3837556608663574	0.4863562274530046	-0.5791840380952993	-0.5155844634882415	0.21830770785948755	-1.0441582006614623	-0.1541680848011558	-1.0844763536012827	-0.0012832226804756336	-0.11389545801543166	-0.15561915949980804	-0.4560892329106061	-0.5896415874552757	0.3482240898699013	-0.4089442390609014	-0.8877226667697314	-0.9615060152408977	-0.39959974111301044	-0.7709563543383484	-0.3248682127629021	-0.6282023097921422	-0.93593415724394	-0.17888505065463195	0.0	0.19136041545090507	-0.3974719191213246	-1.0945438004925538	-0.684894024008715
-0.2550531219915587	-0.7714955969236154	0.3044089486193321	-0.26150105807025914	-0.7741061268389756	-0.44990620709834744	-0.3467788071031195	0.49544380691431095	-0.47431738741992435	-1.1849388093012172	0.5870204499469788	-0.018075350883461978	-0.14057352013873098	-0.09084476416285556	-0.24845905176798244	-0.034952086944988865	-0.06828113741136704	0.14995798340430744	0.37584350909965825	-0.2148422087281429	-0.11164149820395505	-0.11741480873075973	-0.19465779904739042	0.6673001663948644	-0.8195922043869645	-0.4625763105207718	0.07433910452580533	-1.2202951586029815	0.15752386311323738	-0.5931709614358897	0.199387083512052	0.1907698670588009	-0.05265657482193293	0.07825785740374057	-0.470879000210756	0.834866283897816	-0.6743936031372437	-0.7473735558271374	-0.7189222687500304	0.2575967655371732	-0.1734872455449861	-0.1387334558594223	-0.05293573380942096	-0.5858653490947707	-0.5386304941949724	0.0	0.772480904270276	-0.20507995339456755	-0.8709100839768421	-0.5215979019028618
0.1181182074354613	-0.4085633475157328	0.6061929431138007	0.2665804977968381	-0.2553655157543587	0.10402183852614134	0.07994091135919938	0.49911921508181184	-0.1471550688346478	-0.8560411567340788	0.31558371617392866	0.2844988888253519	0.12245797392499948	-0.4324223374990391	0.5300212640134767	0.287973679359127	0.631743543055807	0.09390027270955001	0.24155463367038915	0.49519356455097036	0.6849052995544015	0.40549172771443903	0.5094294020933501	0.9092303860540613	-0.19052062241604314	-0.11035824173099248	0.4784558923165198	-0.9078057946698266	0.14532404030648888	0.2925331340157186	0.7869130521985165	0.7521245089139619	0.4536582406613497	0.5036440658440753	-0.0681186472573667	1.1690467937372033	-0.5573220214396473	0.052408359690315716	-0.24133834536020554	0.7124540402107571	0.3920488257369732	0.28613940411846206	0.3927228996500573	0.07497990208776645	-0.003957634853206699	0.0	0.9878757244524455	0.2893426115416508	-0.17187807907644742	-0.07507461305611773
0.11692489919797772	0.2289718497535251	0.6283596597753025	0.871723246768853	-0.003966359599768624	0.4863412940703996	0.5340117991250771	0.28589828041980647	0.24291196112115573	0.12197249359023614	0.2128628006551235	0.4271032696143548	0.4189616946295421	-0.5315640031158243	0.923111937853664	-0.08658870103581609	0.9374696805475087	-0.08267156036440584	-0.3544986374549105	0.821718734539945	1.1044776421696054	0.9003092408982055	0.975176545979713	0.7401494089238333	0.6783139461253238	0.036457150797853825	1.0628181462072916	-0.616751470731681	-0.4117824345110307	0.6461642217590319	1.1920052824360072	0.9042111962962192	0.7567452757621251	0.3918808113044233	0.07832110935760778	1.1614241144118842	-0.27286969685208695	0.6156794210545671	-0.24848138897581562	0.3381477708495581	0.341623608045149	0.5123928528996369	-0.03775282601243375	0.3428921193582893	0.7627495529313919	0.0	0.24863428109186395	0.5859030552009484	0.21986777229388527	0.16037904025730135
-0.33659275679771444	0.4064242961904037	0.47843408966999723	1.106657229461581	-0.2937537050232823	0.4574700814333413	0.7347310211350353	-0.08752634058627644	0.2951180400551558	0.9302662174071206	0.23199332900111258	0.20399253778496754	0.5167945414958776	-0.2770738207716978	0.6057703855372215	-0.7173135589662534	0.680252906610355	-0.265985307551007	-0.9115496650846132	0.39111410465500357	0.6230424826190532	1.1418184355141325	0.876967844035451	0.3593182646862755	1.1355944115811598	-0.042495473375507846	1.5241915330849138	-0.5221082584484033	-0.9556427774785498	0.3209250137525673	1.1737513350704074	0.5778023554607274	0.7465565960038262	0.08416764473201396	-0.12240493827210634	1.0098008703813217	-0.06498116312020273	0.6256006097136289	-0.712633257573181	-0.4486909539214838	-0.17422233656246489	0.28896054308838204	-0.9597304244192657	0.10454607574553422	0.9866192793531275	0.0	-0.8188126566664579	0.4370803652067512	0.05541211894573595	0.17248170566045687
-0.7260463830348503	0.0690245236573621	0.2885524909628281	0.8795872367032797	-0.6514398533194137	0.30555712138369845	0.7362658829513067	-0.3036875561749648	-0.009418016021425007	1.1425558664777586	0.0902418894601496	-0.11370742527518742	0.534155772026381	-0.08945280777049872	0.07643657171123364	-0.7854129575185036	0.38649856061006843	-0.36394462209318523	-0.8596356701915461	-0.2827981565963377	-0.22320919831199065	1.1079120472295183	0.5518250776152915	0.24872286283619163	1.0628036717776084	-0.0016039756081499949	1.74634824784254	-0.40257318876153003	-0.8110171428706462	-0.06159191666412627	0.9509683268847299	0.267504652991315	0.7353772892490898	0.1515359857627389	-0.284871283960313	0.9907279420236421	-0.023075121378707233	0.47955179232292716	-0.9405340279413547	-0.6930147925628841	-0.4826041933963681	-0.14160749054878466	-1.2601560537130982	-0.1665568984756998	0.6247748293904197	0.0	-1.0823870542545173	0.0681715328933863	-0.19644292859225923	0.31495948074384744
-0.49811791915196113	-0.2211170025653786	0.0968707631142506	0.375126244588294	-0.46056703044563957	0.25823259758400136	0.6893090408071071	-0.11328057139582655	-0.34327815784377697	0.9028874239110838	-0.3111020293281212	-0.1622690246862745	0.6617141168960947	-0.3797690488871945	-0.04750793612705327	-0.15279162321087902	0.3903105467992549	-0.3634585278941795	-0.21886853906820825	-0.443825146891355	-0.5448303316913646	0.9234142951508025	0.4521568761282742	0.3860554797823726	0.7853958931961386	0.30949176884572255	1.6103466796384658	-0.04492397332495066	-0.03924259845658136	0.01089498318588421	0.8008486128346299	0.33776056673211763	0.8436493644872305	0.5847590639815481	-0.1127544108572782	1.0774331943649327	-0.03926922473594258	0.5368829207763134	-0.5081190203418862	-0.07289632914139903	-0.19838738327218186	-0.28226384439495233	-0.4568797493033386	-0.07571929536196585	0.28409943154394707	0.0	-0.3175396911170139	-0.11871322613670252	-0.029808313022399162	0.6917983837898726
0.32066644289430823	-0.10812161006667236	-0.0774556140947511	-0.17464927061250066	0.28435066930031805	0.14625193267158335	0.6503959062529114	0.3521443853246817	-0.4102886220357379	0.5451534299213372	-0.7173846726355194	0.04359825031833353	0.840190452990036	-1.0320820195707288	0.2514119628271376	0.47576770658390816	0.3366686186918975	-0.3067532915205561	0.41716396885921836	0.09952155907948583	-0.1479686871799476	0.8033650247604199	0.5731722210696819	0.20402158160397524	0.6011149085347688	0.6310489314325688	0.9620734457276814	0.47174799593403927	0.6234245064469928	0.3473708036131397	0.7327257115528961	0.5992707797131782	0.7891915708923631	0.8011369449642289	0.21705238692206272	0.985472941581721	0.08353346856153435	0.624083085144535	0.2062801103894218	0.7531544796950358	0.40692957949536485	0.055420955878043084	0.6948211483966764	0.27451598879041933	0.39600491118765097	0.0	0.5136609113612868	0.028897938903144554	0.4825028089818175	0.9883998997862878
1.1307338813666683	0.11805241608830296	-0.14405637610768787	-0.5802230481957991	0.9497582321623875	-0.23697027697524414	0.6409870088619445	0.6572765934552212	-0.2175413583168029	0.22593999011951993	-0.8149483741835347	0.1600229776564339	0.8363345428442093	-1.5000789011490172	0.49369360950432817	0.4644568688956048	-0.23703704169084866	-0.23656869223751867	0.5569296575280223	0.8848884304118587	0.3656574763806762	0.9151057824673079	0.5513834867695616	-0.617175377779386	0.5206305801722854	0.6371961985735749	-0.12605207974694985	0.8932277419112422	0.6630303911656604	0.42618823788945737	0.6085571292736016	0.6532101470694883	0.36220857732450595	0.42377939715066676	0.31847574511458443	0.5728989848926582	0.42950897530434556	0.41723116848058417	0.5452395256816955	0.9996162690346935	0.8456079314543278	0.5093817523728505	1.0980947700679726	0.5552031016819621	0.715813154529617	0.0	0.4783481908063236	0.3208341524204227	0.8644574002462878	0.9607116491505642
1.367998097801162	0.042940109036971916	-0.013135201996023343	-0.6917689277464572	0.9647947534560858	-0.6540224220110529	0.7195122563615877	0.4927511854070903	0.017450010358296415	-0.05509292352602401	-0.5975505631055362	0.017260699995805567	0.5916489171403241	-1.3657416402367686	0.3863163208187474	0.03296899617769519	-1.0634081776689017	-0.17170592544474753	0.3435332468779907	1.348052352719079	0.4754884381231536	1.161213349919351	0.23395813000433777	-1.576079708838154	0.42782155039712616	0.32747353344682034	-1.192838020479756	1.0646489331733822	0.3744957182706692	0.16075538939851977	0.42464458736029703	0.47015707468488704	-0.12893056691726235	-0.21816694282538	0.1270003940487574	0.05445452813098394	0.845641076361318	0.04822048394864871	0.41594354619889484	0.6735581281032677	0.9902867241908021	0.5610580640646464	0.5960648210445976	0.6809462807762876	0.7369507400671652	0.0	-0.17227572825253415	0.4887205700613096	0.8828596019905395	0.8243609796850307
1.0389436497288471	-0.15322018833956028	0.26313654735730657	-0.472426624671201	0.43569622549845366	-0.5765344510580968	0.8701760495507949	0.016786865793615477	0.14938413969142975	-0.24452806417074066	-0.33722525480777843	-0.09029744934384819	0.3375192548635471	-0.720128199332321	0.1694195277559681	-0.07445401871810156	-1.2649283044835897	-0.11517345054197527	0.32871486745887296	1.2863121091280167	0.3983765601437749	1.1598005919488281	-0.06503049197359494	-1.7849800119926316	0.32266078010147947	-0.005248337571490728	-1.6666922740137156	1.0303042791339754	0.40729963613842124	0.026925649539180238	0.3099339201328101	0.39797043335391385	-0.13327497678827604	-0.5044509357936233	0.0026762707196776752	-0.2561903808172115	1.052037571360271	0.010130775736854449	0.35221296882229164	0.42938435848176626	1.0582571744709	0.13498254144844232	0.08390696482791447	0.8267022819123798	0.4098053980914677	0.0	-0.36546142619447913	0.4485359746150745	0.801728781832927	0.9465823688401287
0.6242271337025279	0.15314724852899078	0.5023976977564142	-0.09637193215821839	0.001492681249868971	0.139584436285853	0.8923151104247092	-0.2799918182323946	0.22541885441295756	-0.22702266351365744	-0.23007244262952678	0.24804953682568207	0.2858911531598568	-0.004525276811782123	0.21842110512920543	0.4276466950402972	-0.4020516978191498	-0.06542816012959636	0.7748803739024857	0.829098611646364	0.6852773484685134	0.607168117289224	0.030262456570575535	-0.9331224958831695	0.28388264702552746	-0.10820629842329543	-1.3570413269437054	0.9270437406550209	0.8763091929529366	0.39676114322233774	0.275474560328985	0.6038201435356008	0.4378858277188887	-0.2800847280177974	0.27601365712668463	-0.33378105040763867	0.9003282168583815	0.45976630590890066	0.7560985765770252	0.6392024546941657	1.153508356151465	-0.29917353261023866	0.37044715274435713	1.0483301774116616	0.18477602399184065	0.0	0.39526521881447463	0.2920267658197951	0.9556547022426962	1.2634938464361138
0.5079433199638503	1.1166782296713031	0.5705717582783334	0.13235064217168818	0.13279619774966536	0.9195694286158412	0.5532914289635613	-0.08601254571880546	0.33327241638910643	-0.0462286787495402	-0.20555690841865493	0.9651560983238444	0.3021520886393954	0.42499941894554294	0.47205326477040144	0.9975197394793981	0.844127767867017	-0.02256156144170465	1.3099056932867301	0.18581121513340143	1.3401820767296886	-0.30305080025668973	0.41353518057503025	0.3470456812983586	0.2453700414701646	0.02233017030754361	-0.6184379757327023	0.8453871407624938	1.181045632254613	0.9786312966388826	0.12890957355255364	0.7456084924656085	0.9863866945093265	0.013112458652280822	0.807326810393206	-0.4504750429864854	0.4898223277543887	0.8857906170299799	1.3348758108487577	0.9181928271601892	1.0760399011889925	-0.2634065037077897	1.2119895999895782	1.1063906272375665	0.32890661486258194	0.0	1.3626458059771636	0.10337429635178873	1.238734385980092	1.2705347941880536
0.583320322518909	1.970703200643709	0.4915958204568019	0.04474387031086108	0.6552766716393216	0.9791506483040148	-0.107766710654441	0.3696471262384181	0.409982730127176	0.005075467080551856	-0.1285152673760244	1.4394786868452514	0.040653770736979025	0.5220664544635609	0.4560184005346891	0.9483828320935269	1.287095384464792	0.004369373067119121	1.3274526109787612	-0.4422632373639271	1.6641567232317007	-0.9600756997579711	0.5343833379512543	1.1059660339182058	-0.02420278853962021	0.21206894527822345	-0.005470675821017253	0.7639545806896568	0.7560619800920355	1.1361909191819204	-0.28239645895632903	0.3719639588891793	0.8252056537563232	-0.06823969800213348	1.1078663569532812	-0.8026092154479423	0.0063076624080050875	0.6533823809110845	1.4521653862983805	0.6805173048249457	0.6466367458458984	0.1665536151326345	1.6505496294025122	0.7604086633663784	0.4678356592501983	0.0	1.4215206615085265	-0.13573051002038522	1.1869115056762642	0.6641454271890541
0.4380802853430825	1.7710094164869177	0.33952197379593607	-0.22195241690481957	0.9699049942085622	0.15475975139551254	-0.7195217902225813	0.5149617082626812	0.2818906254328319	-0.34406774806155827	-0.06178823803206974	1.119445182299665	-0.5659468307593561	0.4234029563420001	-0.11855694347985468	0.28745914848073373	0.5096631626799656	0.0003649848935308206	0.6632470588017724	-0.8238049299094079	1.0685016272918688	-0.9471509605037964	0.02038094849365895	0.9601575149843403	-0.6184186472537345	0.2725659398235397	0.19720470792794356	0.5572528008340886	-0.2000973401803139	0.710059731571505	-0.8243503919159992	-0.44458377740054855	-0.07739920222109634	-0.45543250209813596	0.8865267733432781	-1.2421726617677191	-0.4870814185599231	-0.21879767255523436	0.9175532816792659	-0.04404461042945163	0.04027912007172581	0.43395888139170435	1.1657798404976194	0.1193422571209493	0.040967721101595245	0.0	0.4041918198623744	-0.46536388432365594	0.5600738180596226	-0.1962576642100978
-0.1365180746336101	0.5357783127728853	0.08334399096438733	-0.3663105647877066	0.6747628154562387	-0.8849000070908217	-0.9019440299953124	0.020662052887019156	-0.09161879869955353	-0.9728016683221005	-0.18255085710992286	0.1681172841183974	-1.0819163155099798	0.2407899533568929	-0.9464311366701068	-0.3182942107232374	-0.6769484089051203	-0.03076280999177287	-0.21398083130335424	-0.7971300357094574	-0.16412056375319956	-0.5096438946377991	-0.8490941660718749	0.3093907835527942	-1.2307105993139884	0.09554432836491066	0.10298357701334294	0.09124972578380983	-0.9182287287039791	0.27691801297190327	-1.1710904502662343	-1.095866661075984	-1.0664965698046627	-0.7405405126563193	0.3823216876977867	-1.4382282327911287	-1.0075768514227175	-1.0175093361698804	0.21259453642226167	-0.5948708956483891	-0.3679759112783317	0.13514957778470782	0.23466731708510483	-0.44013275127174506	-0.8632955625825494	0.0	-0.7374958767193248	-0.8346005591296329	-0.2967125193549242	-0.6406551073077191
-0.8902809607603178	-0.6305870688545054	-0.3573298030221116	-0.2390448942630863	-0.06985626194886972	-1.2913684409056174	-0.6353922368926104	-0.8348325261352524	-0.4713883912107663	-1.3728453142130927	-0.4634066459388073	-0.6371551426575974	-0.9669253435547973	0.030967143095641032	-1.4328158683726049	-0.34043025513245845	-1.1297607867038288	-0.048511501466684606	-0.6834757568498364	-0.4758441294385792	-1.131482029967862	-0.28575214175145885	-1.39216933768599	-0.2010234465846643	-1.3400490418621325	-0.28909122774030127	-0.02024843778684507	-0.5977117347729907	-0.9114870335215203	0.4619857117159687	-1.126671750373099	-1.1175311812190298	-1.489301148318094	-0.708072217488184	0.10268895980348414	-1.230593970292792	-1.4311327875099595	-1.0910843795142915	-0.08842728971455753	-0.4663342772847479	-0.4330507319501497	-0.5115682212287309	-0.28416800962606825	-0.6752437483703836	-1.4109299622900637	0.0	-1.0320289062509906	-1.1040484902306669	-0.7609998442727205	-0.4410971966705118
-1.36014915355607	-0.6750238022321409	-0.8949847661693676	0.0101969222343212	-0.7397273096469602	-0.8406159068733737	-0.2650325075014734	-1.4220032420026083	-0.5079353620577679	-1.1139465221593168	-0.6047971743461739	-0.6779263271298148	-0.19759868299452937	-0.11423213086785503	-1.3380000808259946	0.06293979119917992	-0.5919974356268611	-0.007187807515380984	-0.5680627668473237	-0.22728848157591652	-1.2655250788705257	-0.5827579113830732	-1.223143180911898	-0.2924374775713595	-0.7400764636798569	-0.6726350429189086	-0.0244311320178202	-1.1979306061072368	-0.4454327700406682	1.1314335391248096	-0.7750491217296095	-0.7154942090820353	-1.3034996222659763	-0.5139099744896539	0.2732295989435302	-0.7381120307803661	-1.4734192545867202	-0.5120426244054145	0.05655134646464068	0.10793914543282349	-0.3557497999246231	-0.8949273233001139	-0.10586025418026648	-0.6682314375074137	-0.9132499385837479	0.0	-0.4952009346452223	-1.1466214486465085	-0.5622350272427508	-0.03624566251606273
-1.3105048539913746	0.29240655721801734	-1.230172945936352	0.09813323109031245	-0.9284257707367403	-0.06011239377594456	-0.15612964354519693	-1.375718976598806	-0.08909312501693521	-0.3023330820652825	-0.3806706118728548	-0.0931600551283674	0.6143139782588302	-0.0729962742562782	-0.977727804636859	0.34800204378930427	0.1359522497425208	0.08298332058907344	-0.21201160812866368	-0.31893771606557936	-0.842839487649259	-1.0662660501542776	-0.6178079513701618	-0.1587689949444321	0.15878683607339142	-0.7684325567458734	0.060360120743198666	-1.3013208688579236	-0.12168860808951343	1.4861846066082667	-0.32865518166463836	-0.46875999196907797	-0.9811180666086408	-0.37878573855856423	0.6130806415738577	-0.1701133020456394	-1.0116781308007838	0.07316910201388906	0.22225200199005735	0.4697359508385432	-0.35682858602564504	-0.6665474393361439	0.29841404338409483	-0.6017228226957603	0.3139794369208078	0.0	0.06761746391042844	-0.935568191033791	-0.03258390469913075	0.022939200142063982
-0.9030023341975499	1.186188192117327	-1.1333917063946677	-0.11282951263172894	-0.6368539994032566	0.3674934465116301	-0.387443683539917	-0.9142186559785453	0.5018002583118649	0.48261145395051586	0.04146003685467479	0.43421186503809095	0.7914934908837049	0.17174332524250854	-0.7689748159230857	0.2513205949142276	0.18704244561470235	0.1485731216805591	-0.03123670112523705	-0.6137312712981075	-0.5252635050397497	-1.2272919637385373	-0.17707600008634186	-0.12957084753487003	0.6460416381959933	-0.48495304141842205	0.11367536576314327	-0.8028620106364219	-0.17289399816706283	0.978645366287871	0.055461451145829906	-0.5974456146759234	-0.9303996193513806	-0.3082062709166656	0.6614912241989446	0.32512181609109186	-0.3601725078850984	0.14044269273620907	0.08767004029659717	0.3018529513488785	-0.3963389318491067	-0.08378331455219486	0.35812189139991335	-0.4913842225722374	1.1883459116681983	0.0	0.06040074978064436	-0.5608208365628865	0.2613850282414797	-0.30410290607843476
-0.48551506681336554	1.162327650277217	-0.7427067508056313	-0.4967764721275378	-0.18596162322941617	0.23744392950138438	-0.7542585490053735	-0.5408438808265611	0.8135834715907163	0.7312039674466735	0.2695176692261894	0.4079702100146891	0.24627571997215156	0.45868306404548703	-0.7230016644288577	-0.010562492657718973	-0.41601795029591865	0.13512747745043904	-0.09419721151780029	-0.7232175486182072	-0.6008061549864021	-1.012256770773336	-0.21825991478498186	-0.32884772268461726	0.36926721880634733	-0.10167839159914258	-0.0021117646091881564	-0.1081433701213085	-0.33330208562174396	-0.05244904289031352	0.265775614380029	-0.746349616420053	-1.121985489036348	-0.19710138511273537	0.27431767127351464	0.5930008985000891	-0.0556863372842675	-0.277600117403064	-0.24379639114703827	-0.10868410227992567	-0.3192793108896225	0.31005061203521117	0.008923375920380897	-0.2625799216909827	0.9729472329059613	0.0	-0.3442724401418497	-0.18701675370259202	0.06987950591132139	-0.5859424068709023
-0.2939817927847819	0.4282896208696242	-0.46156400481021975	-0.7715718168835105	0.06435405018501975	-0.11129380489978558	-0.974824779745657	-0.5009442985756202	0.6350483174618288	0.45230598895868446	0.16717888366407804	-0.06485345768735606	-0.4789062122634945	0.5714750084834214	-0.5178109761487928	-0.13381603463158395	-0.8940472583700018	0.08904285616721695	-0.17812014166972523	-0.4756264657357419	-0.8380091768935964	-0.8135811081757768	-0.5574790900475071	-0.6057860373946546	-0.3443167536797762	-0.05052641675471485	-0.3825894044770018	0.1768540622792502	-0.33231965597666524	-0.7914551531996291	0.17545067243824963	-0.547933871531633	-1.239631294982681	-0.05875800987653723	-0.24159943256394092	0.41850209309257413	-0.30422536878515594	-0.7714336484664288	-0.4942151620352484	-0.3531665151430369	-0.1634219515778471	0.25978446093283664	-0.400526754624085	-0.013814347182534732	-0.005340458385481161	0.0	-0.6001096282307418	0.02670576306238643	-0.3723361539499253	-0.47795328350440447
-0.3653942726732642	-0.19764158556815933	-0.5148573546965153	-0.6993060899732033	-0.07044327141759288	-0.23377643871107356	-0.8563952415110246	-0.615496610485395	0.1780613258726226	0.06913416711473613	0.015257395776339874	-0.54879616810824	-0.7909896692594777	0.4407276540767414	-0.02075766887527481	-0.10672852898460626	-0.6736641734343081	0.11968730435682684	-0.1441075783240282	-0.12925364268070394	-0.9641090628819401	-0.8754018928965929	-0.8178650152038461	-0.6964977241925149	-0.8366095177432915	-0.44481061332334443	-0.9677252767904635	-0.16152769100285697	-0.2784816562877831	-0.8770196392805604	-0.23818734575387682	-0.18902697715901282	-1.0602343498515994	0.02178590593752005	-0.46646902515426575	-0.2712469537708389	-0.7401529223108568	-0.9770456419444584	-0.5867875495264231	-0.4284834763034793	-0.13320796547154104	-0.020456039287024594	-0.6038754494660497	-0.010108851348245549	-0.8165495564411714	0.0	-0.46731320220250655	0.022046396590353217	-0.6544339838324748	-0.07094631101129904
-0.6383294244746479	-0.2987120740186595	-0.6958522327283678	-0.2498505162096423	-0.5410279133480099	-0.0018011587724041545	-0.36162956856106143	-0.6264686539915606	-0.14355926140343095	-0.06989259465892843	0.11606753098731185	-0.799462752330342	-0.5921577966615663	0.19856571146125254	0.4397892013240283	-0.12070527368620435	-0.022778437999116777	0.2630737180408479	-0.1209844918154954	-0.0560532296348734	-1.0103845785463503	-0.9404994992267874	-0.8162816953454362	-0.45559356531574235	-0.7585166704243852	-0.8913322583524803	-1.4672714420385833	-0.7037540258082344	-0.4341811123374866	-0.7187013793663821	-0.7172934679893012	-0.193774933068772	-0.635543781626473	0.10881127892054707	-0.2956999846009705	-1.1527700998795551	-0.8311402770934136	-0.7741393293673485	-0.637807494292512	-0.6278668307645346	-0.2655991408868579	-0.19467479117994077	-0.6327608113176403	-0.3421543474229835	-0.9546016809339068	0.0	-0.14879697681776133	-0.11599512025277682	-0.5888748773737278	0.3162088968176095
-1.013458341050183	-0.20741984841644054	-0.6460791037890024	0.3312038363753468	-1.1055255860459032	0.3537230148895793	0.3436100584952355	-0.5604111354355131	-0.10768713528172931	0.006438320674604871	0.35789054449875	-0.8973572536453617	-0.25603981793999075	0.034053351795186065	0.42353156809200176	-0.2447674535596755	0.30592604001869406	0.41325203129467747	-0.2755128426410662	-0.28810870393655624	-1.1034095746754606	-0.6260839547723761	-0.6178300502465836	-0.016177449319435107	-0.3382993020871038	-0.8753978676800777	-1.5145349457708768	-0.8196050166493765	-0.7383568607198611	-0.8716503067376805	-0.8475915106431529	-0.6871578520874707	-0.194050908961157	0.38069996455191824	-0.025219444230099756	-1.635951076647725	-0.46205423084494207	-0.24516811367836047	-0.6731528855611026	-0.9996357863203934	-0.3173867193779354	-0.2042117740469587	-0.5999044083394706	-0.7185851647284082	-0.7260709197301103	0.0	0.0958064569408787	-0.23477778718371337	-0.31721456676481635	0.5088712565360483
-1.2956150021551656	-0.4180227607395251	-0.3308080174655879	0.6104490342822	-1.4267464306234006	0.5073163265293201	0.8926811300867775	-0.6234062786567426	0.14265885163862882	0.06954569099545019	0.34863016615011044	-0.957557330600543	-0.1746889169656467	0.020620892113039902	-0.07809140988893057	-0.34538534310743435	-0.07923823246644754	0.42644736975692793	-0.4919632124266083	-0.49493260231615877	-1.1308621619819754	-0.01920835743850879	-0.3371600680228307	0.2518360887222536	-0.05713758564350527	-0.3271868172295807	-1.0087529369302448	-0.32294884307202726	-0.7627920563515401	-1.3188500255592572	-0.4951033897833543	-1.1316972713037312	0.03988977020234627	0.7952466807816383	-0.04425648968370573	-1.3871438793527682	0.013102030685792115	0.371465411181622	-0.5546054889603865	-1.1473666639067535	-0.11241745912433017	-0.24566962939183487	-0.487451603083108	-0.7445877355737544	-0.6712996237612731	0.0	0.2249385415444509	-0.2534261002333805	-0.1016753968885432	0.523373313680409
-1.1918099549419023	-0.9348470557174393	-0.08210694012484472	0.24786206162969376	-1.2333233373115982	0.31488688311315816	0.9100480559413244	-0.7781412926695088	0.2905341213834468	0.04722866305233442	-0.02138170401779875	-0.9095611144748239	-0.4207563781586255	0.08715670877158764	-0.5825997594138049	-0.30145645530222226	-0.8374472265162554	0.2851887819681308	-0.4124243732535119	-0.4044857894934013	-0.8504066551154759	0.33682206586574187	-0.026122631103338085	0.032920583821929736	-0.14652231089088968	0.2908476220680357	-0.2909616704716965	0.3563381166800183	-0.19638104196031428	-1.5617417264000333	-0.05025214874660609	-0.9434477291163152	-0.027547090596930703	0.9574481567241914	-0.4638544849002815	-0.6807329807561505	0.28729584464697605	0.7255409398263756	-0.23430794043210265	-0.6833178768363358	0.12386435179439076	-0.4172122529149038	-0.2508441778297407	-0.38660829443472644	-0.8602192107323698	0.0	0.2872613327057789	-0.20579973760118123	-0.06390881756637387	0.35711204792202883
-0.5145852669032708	-1.3419871362721545	-0.12135727605920447	-0.6710402499636464	-0.5064133714338895	-0.09222147283829506	0.34743586816204436	-0.6127266452622933	0.1697093240321255	0.08195226162306957	-0.3413866152662667	-0.6467328502670603	-0.80207878643013	0.11895710443186176	-0.6268214841590618	-0.15069337374976266	-1.3093608729691368	0.11703382064165861	0.1552268065189517	-0.1162669220681296	-0.2950978725218033	0.09726385481548001	0.25480392494854076	-0.5866291193586044	-0.4402836470795138	0.4944438112128404	0.12765350494776045	0.6544112213918276	0.7456336207050398	-1.3282570410812014	-0.06918137892792538	-0.23131067055631385	-0.2857025150910953	0.523635024371199	-1.0230263286676171	-0.1158916072294328	0.4887394520159453	0.5725835323055343	0.07633368129050837	0.2202419660766717	-0.002910222984094211	-0.530526559688762	-0.004585040133933948	-0.022367837445362478	-0.924316538102663	0.0	0.24097776435479368	-0.12207993382805823	-0.10395624079427944	-0.05504359405294108
0.5601399396264656	-1.3567137378657523	-0.18803891496627867	-1.5735009487676763	0.442887891343723	-0.4045250401822764	-0.3661813411002048	0.22368022716734093	-0.11186330801438453	0.25010731213248744	-0.14104994048309508	-0.2676945337355443	-1.0952152197831753	0.05524122547334515	-0.24609732605022883	0.024748167013147256	-1.1570103830468361	0.03884307875300336	0.932300501994069	0.08307526636421932	0.16270261125550523	-0.41819239372752015	0.39866291956759153	-1.081251827099314	-0.6452470909079168	0.28997129670637184	0.07350883299754717	0.4458757535437826	1.4968481220965477	-0.9211357978555037	-0.6302122452930551	0.30209657032225895	-0.43367405709158974	-0.2795078228433618	-1.31793894461503	0.014923950850008912	0.931679507956129	0.07801308270311028	0.13957896054627048	0.8975704386512665	-0.46914438820256205	-0.3500575678650674	0.06851067523446491	0.017509298436149682	-0.6485364110295729	0.0	0.06461590968479583	0.0892292134766297	-0.02672679191128028	-0.6246993785719679
1.5060932101222593	-1.0869862943640505	0.17528361699448058	-1.789282174184056	1.1253260316045066	-0.3460680312838648	-0.6229678468555208	1.488884208944198	-0.33373304901177075	0.3666335770126124	0.5010754508853407	-0.0035868362844294196	-1.153919336003093	-0.08874988250331282	0.11844150802999108	0.24153667108257068	-0.5645346222006985	0.02628353268260111	1.362355723749763	0.12419109307777058	0.2585386055252638	-0.5626894886462986	0.3820108809298505	-0.9083739705744761	-0.6397608785999872	0.0992498394427147	-0.09990507671766259	0.08785665922657859	1.6863550506505958	-0.7588199312485987	-1.1705969751933418	0.2019256412360099	-0.17601725365530146	-0.7409535715250972	-1.119989421523903	-0.03305654320252569	1.586670334775234	-0.20137869579842493	0.04152122572975049	0.8500473020502023	-0.6989680210077329	0.04709277433837729	-0.00787770600761493	-0.15828879268181886	-0.2639010298560915	0.0	-0.05126947408013715	0.5511240256193176	0.2567945247775564	-1.011935212868308
1.8215503397846604	-0.759371576377554	0.9812780912304097	-1.12350095502996	1.199959442983949	0.10984483842796182	-0.1802780906399375	2.403462563540341	-0.3909691926078468	0.18422506860444057	0.999570953455532	0.09036258031010075	-0.8954997012879788	-0.2422618976290364	0.1308810262472599	0.537640605063872	0.056620261113333	-0.021583677481411177	1.137305590126053	0.21820242114082644	0.19573726905426445	-0.09953677116024327	0.3686169247987766	-0.047489641014517775	-0.48033084945751386	0.22872779460110307	0.09728096601042414	-0.03164747973388661	1.4271181067729402	-0.7692927111471803	-1.0638144339634767	-0.2148181438341439	0.4776675647870975	-0.39331190302601704	-0.5210385639176606	0.13010939859096524	2.008589139466001	0.16993079643080997	0.13876997817953227	0.259347115970655	-0.20046057912787704	0.2840508005416582	0.031058875830995238	-0.17626898176036762	-0.08887012164779529	0.0	0.1555420635467907	1.1782811501620023	0.6205936082881292	-0.9064714501765332
1.4440063657767015	-0.4271630071660798	1.6393389866264763	-0.061576444863919395	0.7378972975461828	0.6700767256857333	0.5863278477613744	2.3372641837093058	-0.3418593803855148	-0.2507761006986826	0.9433242957448542	0.21516543924276013	-0.34971299334109246	-0.30915038824666874	-0.11989726373438625	0.8096652921327744	0.4230738843920721	-0.11695890862091257	0.4951229402905603	0.494230439299911	0.3766722136997592	0.5600257549721697	0.551734332052828	0.9002701708493593	-0.22149762827899924	0.5431741157573738	0.7188815109869161	0.13039612214826793	1.0792597355158342	-0.49427294852235276	-0.29443944430205343	-0.3139452471609291	1.1232377938928955	0.433344210216443	0.1711356572432604	0.5201002142553066	1.83635137908768	0.9725080275849215	0.5931012634947205	-0.22137421330799395	0.7472881715117335	0.11910191078167102	0.36322244503726964	0.10167460626301073	-0.087979324836805	0.0	0.6295533905722162	1.6113420183695197	0.805579802639351	-0.39148187218141733
0.7869815310065986	-0.07697638864260346	1.5771386028929075	0.6522869897312248	0.19049613641361252	0.9046483903278283	1.0094480539754773	1.4158083751324329	-0.2693913726865204	-0.5748211529182258	0.5657118287861248	0.5126132212673514	0.24426587952677706	-0.22619432286531413	-0.3010617670921053	0.8673352177557537	0.48343476877457836	-0.1550322226088874	-0.03586988769236777	0.7270215897398608	0.8260798545365717	0.8721768288367356	0.8680469805327073	1.2141351063290853	0.14323634140157793	0.6989656960654819	1.280099035490124	0.35503610924920986	0.8407510617192552	0.21573118689978182	0.5621006496301894	0.02487921102339925	1.28731628581802	0.9300423931445229	0.6650315061315247	0.8238380616619916	1.2016904975788696	1.4426860987345467	1.0789468911484075	-0.14826159726825952	1.2781590299987549	-0.19996987533340538	0.7948590863557677	0.4184609115580081	0.016583534819488675	0.0	0.9137870280358671	1.510474499500164	0.6480222651236477	0.09706902525735098
0.35577473285838307	0.13510031162407402	0.929797094804047	0.6868973493695274	0.05181469478249725	0.597142978612265	0.7303457077156658	0.3891347864328424	-0.1594953690191211	-0.4987650759565275	0.40237787433054584	0.7780562439668185	0.5265863959282617	-0.03879017066946263	-0.2105894262564734	0.6767057307772709	0.35359216726030096	-0.07262290238006923	-0.16413967186573317	0.5787033151282608	1.1049369677633925	0.7578474636100914	0.9839745978748092	0.6993890649992373	0.5564764063455516	0.5861433995201637	1.2725121927143286	0.4913912021238646	0.6325917985361502	0.8713329235410889	1.0044623443695313	0.2906628172881387	0.9082217590235975	0.6754506653710417	0.8575805829003547	0.8848703478509099	0.5243069111609465	1.0306568045321192	1.093512955624357	0.3113743277054644	0.8922581278683598	-0.13894650184282356	0.9257879163301219	0.501024758293253	0.2729025704151943	0.0	0.6206433592678029	0.9404830149225077	0.2618722246545494	0.21564226992701047
0.3351333717219097	0.001224541229493149	0.41620487104477677	0.3841728768667339	0.4667712855875704	-0.0285630614399713	-0.004365954178993819	-0.07904122644520348	0.0545246277473691	-0.14055257400343468	0.5819149489748185	0.6603929386276881	0.3463418953419558	0.09759711133512719	0.11280240845303076	0.4350465935326311	0.2636941220407631	0.030083930149544604	-0.06471090494451735	0.0875516447370891	0.8893007885143811	0.5813089954598729	0.6732978435371174	-0.13997765133829543	0.8331781991164766	0.4234350464903454	0.7320650205651685	0.5890726732197336	0.3141171459210504	0.8868804726657888	1.0822015828942202	0.08984551424319719	0.4440413970065807	0.05697747403830135	0.8367787125176342	0.9193197027418458	0.02502591248474228	0.014170788931860029	0.5444679607996361	0.6429451136630091	0.06635241233192204	0.5146857317858042	0.6038509452504487	0.44358426775364385	0.3905543913272829	0.0	-0.047951011678024374	0.3795500087245518	-0.023998375575386883	0.039851700377468366
0.5417070864282507	-0.36424212975878073	0.4983843571417485	0.3590713176729739	1.1056870500522875	-0.4558864267432816	-0.5947694694452169	0.06709770851652054	0.35491500959239397	0.1365895380519262	0.6761125474929179	0.16044895391606934	-0.006060585736719408	0.05084729016807477	0.5728552852864365	0.3265415656752369	0.4818032173957426	-0.002356217821989106	-0.0950339357863074	-0.2511452918977262	0.46220972793174264	0.6348839496925557	0.16553941826719304	-0.5456919729070498	0.8266876077735855	0.44543827241410383	0.20978951156691103	0.7332239229868708	-0.10222564180304389	0.33569130652347007	1.1357444165481136	-0.23728845611080845	0.4285450123554457	-0.2163605047774911	0.7457929089344053	1.1459207688199393	-0.35283181124069096	-0.7405994196816833	-0.09697540854759742	0.5531217154971023	-0.25453755205779816	1.3155881653353951	0.11751247090899215	0.5581729052237019	0.19298461590643018	0.0	-0.4173155936278055	0.26894632560735177	0.038120405170306376	-0.1003294988359165
0.7091862123213482	-0.4895195119332251	0.8482152978645379	0.8683904205083591	1.423988552712063	-0.32226058492689513	-0.6037722490623322	0.42019942206288124	0.596191364552575	0.1857269536554359	0.3013671819836485	-0.24279401963677993	-0.024241075668772292	-0.12559362448906644	1.1360256557285917	0.2861102139848307	1.103488989772923	-0.17079322192451438	-0.35683936604908495	-0.005597266233476758	0.41729207996575257	0.8198325065551216	-0.026327264478703403	-0.1369325408765812	0.634701907062236	0.6205097812177481	0.16295071028576033	0.8739268652998268	-0.4652337186262682	-0.07910830297705855	1.2257703280070573	0.013506922805176673	0.9239930649562549	0.09679502827480975	0.6413881141767402	1.3675793123018494	-0.5766940000579118	-0.6399900834870451	-0.2874958512639343	0.21039229175127308	0.2802508439246895	1.544801280655646	-0.11390337391633522	0.8968448082730477	-0.022736488697295498	0.0	-0.056814366117464495	0.5790903658661879	0.35556500732912655	-0.02914539299348011
0.7328347310270018	-0.05777537365282532	0.8051907195124349	1.5843851796908224	1.1050551507423032	0.22660344345524236	-0.08332112616411297	0.6137601342107685	0.6198797271370872	0.22784011184764114	-0.33492752489331634	-0.1073201479638127	0.4771447293552864	-0.19919543474137888	1.6998638352504793	0.12928333721408727	1.8455068700344002	-0.3095109223982483	-0.6067616392419878	0.6459954956421408	0.8997003974415236	0.8497478681822622	0.30559011569046635	0.8034733018753357	0.5326464648286267	0.7235041058271056	0.44999385249663154	0.8783984213113384	-0.6369120534859842	0.14400647645607242	1.0583632109970451	0.9781383696206885	1.4682185310237001	0.5786341914191504	0.4707949844126417	1.163643318898037	-0.3889844262527774	0.08150785754530397	0.017195037693212394	-0.033391341517148	1.0596658818974574	0.9684868266469169	0.01869260342135436	1.1221906291099966	0.17939779652485416	0.0	0.7023365496632351	0.8887480614640646	0.5526892935697736	0.1341502944231046
0.6295500199011398	0.6243838716260254	0.2620218042499361	1.9517072545963918	0.3153381733944765	0.6298284677093602	0.49030088709797814	0.568341265845344	0.39814223977813684	0.4697863098931073	-0.6814257017401616	0.3937081068993291	1.1072475173796843	0.024392969607126617	1.9637863116611363	-0.11925427173107628	2.1654219345921524	-0.32022664030878284	-0.5869004899601422	1.0233172438978724	1.365056754526525	0.6064687945100599	0.7389361533285776	1.561413647748978	0.6543803244352123	0.5989763213152894	0.5071688109782281	0.6861243658709981	-0.592178621813835	0.6973913130736742	0.5000313725627266	1.9200884995688232	1.5636865563131206	0.6817567209836508	0.17391209345842953	0.5150229346036896	0.24600259090225504	0.6656556531667078	0.3598669323110269	-0.051026552898365204	1.2429215306164088	0.14376106268135885	0.24505968585598922	0.9387502867421149	0.7094531043892723	0.0	1.0717828228667785	0.8749711926751883	0.3188745856698598	0.20463314186929832
0.36918685725161093	0.87140048459948	-0.1643766656679671	1.7178607087612043	-0.4514552711351995	0.40744939919745987	0.5651039856432779	0.327180062627999	0.04919296467226911	0.7001679720627043	-0.5573523964805815	0.5928954062889358	1.2804940981508268	0.48564851347402394	1.6212461797077253	-0.20681575407157052	1.7476581680338192	-0.33672765187822973	-0.3595121862189903	0.6500754521438044	1.2079887129035207	0.19373788304085163	0.6242173704672792	1.5236891478313022	0.8103389809117021	0.26831070522782396	0.01917964699170047	0.3340702663721426	-0.42555978035643927	0.847930581887849	-0.06362544822229166	1.9953189196745098	1.1527748437140608	0.28630526259705025	-0.20918507901296263	0.003748689314497808	0.7384359259488159	0.5840420695541588	0.3069590601285048	-0.01710748116540841	0.673792714669255	-0.12597238976977887	0.24243866163686598	0.5086821594073947	0.8979441536171612	0.0	0.6180409533300097	0.6158129091029069	-0.29162464266075755	0.15131513816657285
-0.11925733689075779	0.3861597621091991	0.06101829092964001	1.1207925913604146	-0.8046811469743747	-0.3793249910468453	-0.07735828051750793	-0.1210716034558088	-0.27517353215302004	0.478910714128267	-0.36341590013689545	0.09594297310390214	0.8578519704245816	0.8995434318527628	0.7462619683213133	-0.04731708793684949	0.8930659122012434	-0.5498038191751292	-0.24710466429287367	-0.2133146947413186	0.48390996233946576	-0.24236792320000264	-0.1646201008519488	0.6454176559705976	0.7130770891647263	-0.17007466439236094	-0.6660853516334362	-0.14001148980750258	-0.3185249079077788	0.3321595676165075	-0.09317375361651654	1.19646386996075	0.5842915173637621	-0.29732291747720474	-0.5519345553646222	0.19331386692038402	0.3145809700186318	-0.07404536460120968	-0.1300179429480534	-0.13390805985060264	-0.08854013091066588	0.3480754217255839	-0.06254210836600922	0.25224395633053526	0.2950436977441441	0.0	-0.3122119159467171	0.35833023544868053	-0.9086574696574012	0.024098012679500867
-0.7466687371076165	-0.35378843355429684	0.6144583532665249	0.6205925012997623	-0.7695854165807519	-1.141953714064899	-1.084598726803715	-0.7226505002249562	-0.4932675190321191	-0.22191526992915767	-0.4869456060068324	-0.7040977181758123	0.31437163133596346	1.0045187711963226	-0.11872865886465969	0.01845555016119891	0.29929488174425933	-0.8794377777898622	-0.4572676932251899	-0.8162286382737772	-0.1928658290374068	-0.5635571795244863	-0.9979951956963808	-0.4612766597688842	0.36168331169354034	-0.6200121837488436	-0.8582106529352633	-0.7146710280077366	-0.4562233420951524	-0.35200176323946913	0.42932376467277095	0.3537183851563605	0.1935584601701119	-0.7116968760370491	-0.7649854683151235	0.8824052685372646	-0.9869431873365803	-0.8467101009146407	-0.6080663404159092	-0.3791138945975405	-0.5291289664427912	0.8999652754149609	-0.5140684230868175	0.25726183067294006	-0.6077994853201648	0.0	-0.9898476175642841	0.10245249910447136	-1.1832554028830702	-0.21482385225753303
-1.1750322769952692	-0.5939893950171024	0.598601888315659	0.4892613575166079	-0.6933776366985809	-1.2700207771614294	-1.684920617368356	-1.1710062134821206	-0.5993174918683306	-0.7639564589826606	-0.7198665689925086	-1.0392306922155239	0.2054916477969743	0.7592524962254218	-0.40841071188881073	-0.41832929019294307	0.34271464102111415	-0.956581108856048	-0.8397495415312586	-0.6822646945911947	-0.43165982432176486	-0.538346100821507	-1.1193024923385548	-0.9520031686812276	0.08117392666459411	-0.9463980674469594	-0.25992021601554216	-1.271735332286224	-0.8721269563880495	-0.5874206087063638	0.8993727001283526	0.21372971911728186	0.01703944254753542	-0.7923908118858757	-0.8793319796330833	1.20326652165416	-2.034582377468192	-1.3286858235409693	-0.8674619048545879	-0.566688235827006	-0.6907727692764589	0.6950614676028208	-0.9264456182718246	0.09852040017524318	-0.7506757611889447	0.0	-1.040765151759577	-0.4064058592438389	-1.0687335775612101	-0.6221055197477398
-1.0619647108691972	-0.1275509887699753	-0.3880360063932286	0.6253856078414098	-0.8452615531774171	-0.68210546705182	-1.260517440996198	-1.0657566570123862	-0.6282186734495869	-0.46751720323724544	-0.5515131635349656	-0.6738298448444118	0.5240884113945953	0.29466015920364186	-0.10989046795531834	-1.2047004772219077	0.6170044679948866	-0.5373659007098375	-1.0596255456017982	-0.062145683531792804	-0.5024203598605806	0.05906323362984043	-0.4848195377784473	-0.471636691864327	0.11155437200688079	-0.9832405211417061	0.6568579674669643	-1.5568040525962974	-1.347940761534169	-0.3684611555258122	0.7479222094539996	0.6934176430240854	-0.10041474395212137	-0.5188734612382837	-0.9711060292623848	0.553720327445308	-1.6765551153764757	-1.3187606116386283	-0.931360801715292	-0.6082957299525041	-0.858114133019154	-0.3681917797639092	-1.1775837834731402	-0.6230861183884586	0.28382311061991894	0.0	-0.7303917739269253	-1.2364460052057125	-0.7979848459944661	-1.0405459837612188
-0.43411201220747075	0.5055423028791546	-1.693580352150095	0.6970076013213836	-1.1179424276129035	0.09235501460102517	0.034454354819902326	-0.36320145464276776	-0.6674321352184478	0.4954647252291778	-0.018921428213245512	-0.22338982355280734	0.6997736014198375	-0.2649477314092785	0.1781860914611214	-1.592944199686076	0.3236512023060761	0.11603299553518415	-0.9792198453368379	0.38900376175718226	-0.8614404002464285	1.0685502393287474	0.13968234991232778	0.4196848300250649	0.24489015094008834	-0.7035168516373149	1.041859504026024	-1.3639503065019	-1.5543777370429226	-0.2143136617855734	0.06817556418117883	1.1107079137715417	-0.25616666316056114	0.029992042179517453	-1.0051524605323483	-0.6980723064398586	-0.10499868973683503	-0.7576700073136826	-0.9432003809072035	-0.6309210902482673	-0.9989760146696937	-1.516599489411775	-1.181854782831322	-1.6754058610678773	1.6107850242241266	0.0	-0.5793000964635441	-1.9806677018519476	-0.6388522951265881	-1.106757181544624
0.24685282900535668	0.6403934504327184	-2.2769780450053143	0.4476986243515971	-1.1405470588671731	0.3970736260646094	1.2349006372179383	0.43043963619702297	-0.8753488293292208	1.0643254845312748	0.07350852220520679	-0.44716122675753595	0.2690384584664398	-0.8624489012110064	-0.15831474428461126	-1.0470232926744196	-0.8074081640081511	0.4173248265239966	-0.7966297300285332	0.31909352563253995	-1.4096703756070152	1.7825747307977058	-0.010339792282216069	0.6497867274387645	0.028526108753395174	-0.3451844112843542	0.45194377056524915	-0.7740617401689441	-1.3689474634953984	-0.44367324721373	-0.5468074011506721	0.9865451066239022	-0.43559441559354295	0.5736473017925313	-0.8081671009740125	-1.5705048776755244	1.1631443692379477	0.2172534523652331	-0.9497073097391544	-0.7974669678658214	-0.8361050909660459	-1.8787634607977242	-0.9292571062552852	-2.333651786452442	1.8406700489728378	0.0	-0.8082791971013952	-2.081821570476245	-0.6878079593571689	-0.6203110990564945
0.4696710758316607	0.17964849852825052	-1.8140273105991156	-0.08176200005241287	-0.6877033403492231	0.05937905834408387	1.3383216136155778	0.6675571261469285	-1.3770109891559845	0.3680773185069714	-0.9349496686496516	-1.2936304859981402	-0.5351877276669361	-1.404179785668522	-1.079888131489806	-0.010996941372284104	-2.06452761796236	0.09112453388937372	-0.7691944186533315	-0.0004404721445643878	-1.4964924704691858	1.4595223767992174	-0.8387963655134926	-0.31784140319201554	-0.625712989913044	-0.2307708121485212	-0.7230402465487783	-0.1405798689837804	-1.0101259665358107	-0.7785433102728029	-0.7123316289785687	0.4330243301682105	-0.624316023001208	0.6616192210762316	-0.2629667425229219	-1.470906104371983	0.875906853436909	1.1302297379885429	-0.902998711863471	-1.0441785617199497	-0.45286277885174286	-1.3334086810491828	-0.5929947704957068	-2.1540497362143602	0.5801125936787465	0.0	-1.179121107810628	-1.4466766928715524	-0.8424907663522975	0.14989308834448145
0.14518665531368255	-0.39079180837879085	-0.9361470783949872	-0.5790510051997958	0.048745118894250365	-0.4550846673026829	0.27823341331762375	0.19537614278940793	-2.042339488865658	-1.1828120942518296	-2.517755842811124	-1.8144065395305886	-0.9552270316512247	-1.696584253203262	-1.8522256368342829	0.395055013833588	-2.3576657048936043	-0.4516214530419244	-0.8348701330261868	-0.04242435716257632	-0.7147492805407536	0.14027265899558372	-1.4294284092802938	-1.7717091090360653	-1.1652864618176673	-0.4031760371195775	-1.5804269819377192	0.20806721262218836	-0.7557327957211863	-0.7459184907697058	-0.601401206861401	-0.18601654095831424	-0.8197992286189528	0.05597334928187393	0.45857297281436465	-0.7016692391297855	-0.5369543063106487	1.3206436911586583	-0.7825251801603329	-1.0605790942656146	-0.4679274493977245	-0.5267642288313301	-0.46222535682218063	-1.4400814754771183	-1.0257138739577207	0.0	-1.2833488950991667	-0.5996437078613658	-0.8948812222320446	0.6660862712749779
-0.3299441570148078	-0.5607029082260845	-0.38652618164096636	-0.7228562334873391	0.6208394809988219	-0.504747955169066	-0.9096806017140503	-0.4872059520550802	-2.386753342257576	-2.1092154095391495	-3.1711863008099224	-1.1001047051707913	-0.4785359040619875	-1.5726155532258717	-1.7015193545905505	-0.4033154481317558	-1.329740221698849	-0.49093781606405834	-0.5865491148971046	0.36599542029754384	0.5134841335915089	-1.1884704785505	-0.9702998506920445	-2.2493765712237894	-0.8971519571426927	-0.5254537489560727	-1.454034004716132	0.2337243946077142	-0.5360262926905753	-0.28519930312952413	-0.5562834980249263	-0.7090677383815975	-0.9036560373424413	-0.8827558674279669	0.9151951567703507	0.006945092316234262	-1.4113526262357705	0.4906028855493323	-0.598298942832501	-0.5700251174969605	-1.3106540812143066	-0.10889890511011376	-0.6206868361628542	-0.8155470278943976	-1.3927890436812205	0.0	-0.9060599989853134	-0.14933406560685256	-0.6491152537878171	0.6594360899355192
-0.4883853050963518	-0.23878240202121417	-0.20335060402337105	-0.4842451797670415	0.7505409570015461	0.09125023582138922	-1.04486181714443	-0.746585939921973	-1.8368238088310713	-1.3383788415590065	-1.8881251514828927	0.7520698680547011	0.6136492298497547	-1.0707289882624529	-0.5324775303481969	-1.6393721795033702	0.19299713761001933	0.23488888561187465	0.31195183229548085	0.8482616110452347	1.3213573112193253	-1.4644205916166175	0.4052924506382566	-0.9487817560383103	0.20576666475340702	-0.24235352248803038	-0.42503614353714886	0.14295266038586155	0.04448632249361398	0.23685160752999657	-0.5661159744359598	-1.1502302366579917	-0.6508978348459614	-1.381965554903	0.730173562754928	0.2576539635049162	-0.7153644515590387	-0.8727736645023743	-0.29196022576095415	0.3709250646993914	-2.416328473008169	-0.09671234520345731	-0.7194867169074626	-0.4483297800668436	-0.11885382293019404	0.0	-0.15299561564593137	-0.18309161005482524	-0.043778682302249815	0.3754970945154329
-0.24869545900608245	0.3072911754036518	0.07640520553387459	-0.19527813381498438	0.5648108897456333	0.8708207382626054	0.0031771900182016367	-0.4368150589240315	-0.25412625098760955	0.584059522303689	0.666435569582788	2.6509370962043857	1.4879121208850508	-0.4213159317685387	0.9650042521086237	-1.8531478017618905	0.9392771041869938	1.221345253453493	1.6684780021888965	0.8688175748409939	1.296245720916371	-0.6235421396795139	1.7275712630944215	1.3283489290380497	1.3195802843007736	0.3792304496298367	0.799541520354227	0.12430685446224797	1.159133503184264	0.5435842308621667	-0.33985441990962223	-1.3940305583095354	-0.019638471314500857	-0.9940176187038577	-0.04899757815396976	0.1616585963803182	0.8047685773363811	-1.7832452847484292	0.2330309211682871	1.3664661831824232	-2.5042410241900526	-0.05122391724844872	-0.24248944314416826	0.07548048340365512	1.589100000770532	0.0	0.6597839554519531	-0.29379506265143907	0.746704190341026	0.23249272054804426
0.05275634962397595	0.7611328859106357	0.5705342526384416	-0.2774122784089649	0.39810460916919876	1.1820947845008596	1.1462356417962225	0.03811842629641362	1.759671360960158	1.9259316134302942	2.6602169811175553	3.4480236022156836	1.5194067630574126	0.1617344653661936	1.8791630148050722	-0.4022697190365306	0.3960722762548647	1.7027160221602196	2.757411954734707	0.2728092042096746	0.8115459022251972	0.3232043893351529	2.10252902819523	2.7767515141205026	1.5137634106226705	0.8710341995418751	1.4673288333928334	0.18899087333802217	2.3038908833204457	0.734424550153377	0.16395329290934085	-1.2060362773513864	0.5960458249588853	-0.10686410782937576	-0.9276880216846878	-0.0648175860544503	1.5060878328276623	-1.5992536384204628	0.9059262317018872	1.9727914449141768	-0.8851183856739178	0.2441551801380891	0.8886150788387551	1.058188056294929	2.1159628814490348	0.0	1.1974999558146187	-0.15555876258308357	1.3439443545375083	0.3274969493804142
0.053762837386582	0.9306680895391193	0.7719836776741159	-0.8426917247567943	0.40569413690768485	0.8098761381298626	1.1881522086274403	0.22420708380197477	3.1735715696678235	1.4855647430578267	2.824598137304648	2.830744765297235	0.8021673937819583	0.6209596689924298	1.7642610783604002	1.784050254003857	-0.7458292028797152	1.4067820040749526	2.8462459030666345	-0.5651347738450707	0.4545858725713414	0.3631662665600359	1.4781888031296184	2.2476449130510825	0.6803855601167594	0.858069493669684	1.3119686834524698	0.25262381222715763	2.5958625131446755	0.9718604443970504	0.5436187248233157	-0.6126338199307401	0.5866962011192546	0.4242186240500732	-1.3257298917015823	-0.37127750996911074	0.6866419575780801	-0.5812353402080653	1.3895371669172656	1.9925820098341704	1.6116241744400863	0.48614927950338704	2.043974533067565	2.0825885674722326	0.9943530581647578	0.0	1.27691072177454	0.09868797177161724	1.406009987618415	0.40308625873936876
-0.25419118967334825	0.7654466215616614	0.25814382211799675	-1.5472617803800184	0.4354051466755103	0.14428171882989843	0.08057325344921512	0.07483303185923161	3.2870609724978945	-0.20130812252466107	1.5758793494885082	1.3925998613530937	-0.03732904276718689	0.9607973808581544	0.8800550826397108	3.0526574501479775	-1.3242801792276053	0.7368048690660407	1.8113778843257362	-1.090793478463019	0.3363765476465161	-0.45281012608308285	0.5460457487556518	0.31804660334984136	-0.3620584747437598	0.45921845514862925	0.6501975803745145	0.2835582541405323	1.6529331067099353	1.0949695817261726	0.4273175302116109	-0.05802666038300117	-0.2565005720229521	0.18454236814798497	-0.996620858551085	-0.6734943640274694	-0.7459431994173169	0.43582693364027	1.3247805108110748	1.5156782467088117	3.251441919324874	0.28910073596089453	2.374498688763271	2.3272208099500795	-0.7492936398607892	0.0	0.9655367581664052	0.1444953286561924	0.9267516122739707	0.27466154209820726
-0.5434367103044191	0.3979907050524568	-0.5586159168955112	-1.8664496714587646	0.28702389152194563	-0.24986167672513152	-1.020307265283077	-0.10130169428400594	2.272948787626007	-1.4514598184774903	0.38185627796494354	0.01433742683924841	-0.45340884736889403	1.09685865206262	-0.12009829293475811	2.5846613317499916	-0.8188491767588134	0.2467746332349477	0.28164754634370515	-1.0500650739029196	0.1325883428709911	-1.1288756162719222	-0.008575298019753968	-1.3126463379323445	-0.7228178715807899	0.12832353832901336	0.048685549288998875	0.3112671212107832	0.1078820453422389	0.7937626125908146	-0.00734915788786146	0.02211245107288168	-1.3797899339239625	-0.37206636612879074	-0.14681523122981013	-0.6559740620386995	-1.4201411420509078	0.8848405105564756	0.7216556530711921	0.7524912119015018	3.0135471214046556	-0.23197985214815942	1.6344503014867968	1.4897395519025627	-1.6872570841228476	0.0	0.5405661881021764	-0.03043852584797031	0.29006032789859587	0.11974194304228389
-0.5103028903308682	0.15523827675745452	-0.7267447875758783	-1.5491670519612004	0.01769228968999138	-0.18153814540331958	-0.9704335884194776	-0.04065980549452295	0.9801902229747909	-1.1760515188184366	0.1787934445279175	-0.7480450623050539	-0.4046621853731412	0.923307156420859	-0.7049937071766819	1.0460605990727458	0.2711868996263829	0.07008890842441694	-0.8417749900135769	-0.6601218755187319	-0.30613167842919486	-0.8692259881804927	-0.08969550637897944	-1.447364476292747	-0.3314814378484647	0.1381223500378707	-0.12565042704092705	0.32648157467845307	-0.902358088941346	0.14225095859377346	-0.2106582453373639	-0.2644963142395961	-1.8647775742831498	-0.47515468809017614	0.7799855181385315	-0.07370424883300943	-0.98291484534431	0.8985131160613582	0.034094827726350425	-0.09390670574852507	1.5026254277182818	-0.5077480608685464	0.4550251805264964	0.20877499460213658	-1.3144863184227484	0.0	0.28663132971238386	-0.08542528588230244	-0.0405213939883132	0.23160633897584912
-0.1867287424590027	0.32723456344746277	0.13637006980495966	-0.8280997880251232	-0.10452079844515758	0.06639914899002099	0.17256063132930735	0.21736963241388543	0.18143600812929667	0.08991297588714198	0.5971452977935685	-0.8280747622902918	-0.257363988887756	0.5413255243762223	-0.7740997570424085	-0.23310530529583756	1.0433563497407716	-0.06766793419668117	-1.0774170656961561	-0.3653154931714072	-0.6586777452431002	0.047535102593958274	-0.08522964708924191	-0.3808411458720352	0.08292114737397638	0.31523706265735735	0.07276193514269784	0.25037487617147247	-0.8072844875074666	-0.301486619326611	0.03511901669346997	-0.3577814675226635	-1.284522787716639	0.0732073358162707	1.3958143152999205	0.7639066930521196	-0.23419036989556963	0.9254092975547719	-0.23706903970456572	-0.8005080095959108	0.19908713202347927	-0.17308211281156943	-0.2638607137951504	-0.55473432063172	-0.32723121837455565	0.0	0.2729704775939521	0.1917044943823645	0.0712686877244829	0.5687828082477038
0.10106885311788716	0.8017534044406905	1.2655644088474904	-0.20826002391122203	0.046489525419705836	0.13010016997190627	1.2442863961293793	0.42918287907766833	-0.003130674424000303	0.9065473686006932	0.6936858509258291	-0.47815970146334724	-0.36067282422214064	0.2808577787615001	-0.602618614163815	-0.5485990651460741	1.0439515948201157	-0.37262993998893706	-0.6649581995072716	-0.4393386624974668	-0.5522078823119798	0.60929901378913	-0.3177182619139943	0.625666690787724	-0.14248220207520504	0.2995435245831689	0.30567491397070756	0.023629035399259632	-0.09871663756490759	-0.08225548658833622	0.2970587397755312	0.06588550873919742	-0.14987271727634677	0.7023750132537512	1.516810905590983	1.0948388296931006	-0.0019086583738408239	1.0847767120389384	-0.01608708368570325	-1.0904075949024996	-0.07317123336612057	0.45674121460356615	-0.20407560511858833	-0.4785743749708123	0.2360030247803107	0.0	0.32611286868285316	0.5336554821250843	0.3418074587951675	0.7218926876526678
0.06336499482317584	1.0436453518416495	1.4857343651941481	-0.05642971538455642	0.25069320332377665	-0.031261256558290595	1.2087421217655094	0.3903977776605447	0.0140705026386112	0.5174157892567341	0.1600485475764146	-0.054926603865628754	-0.7225889555555975	0.35682631865037046	-0.5471316406996748	-0.24407147688386052	0.5055312054831188	-0.6858513611865733	-0.2379105901400747	-0.7783520219446679	-0.10324261030950234	0.1866483389344772	-0.6891676833784065	0.6599934224784685	-0.8750057295574493	-0.02231712812824018	0.29623969604710776	-0.30951638789446495	0.27073586646854836	0.5930622958199623	0.019550815843133496	0.6522836041767687	0.5512174293013412	0.7644665394049285	1.1783285511715678	0.4845287767889835	-0.2705574566227241	1.0599909275939567	0.31734976664081477	-0.7752468015835845	0.2134566208225322	0.6866459013181414	0.18082995808622074	-0.09651871425287524	-0.0023884450894893507	0.0	0.24069064799573203	0.4679572261040697	0.38641925802634164	0.38648937810014805
-0.2609578961106878	0.6282403977985198	0.47857411571068137	-0.3515994191198521	0.18972257556716537	-0.15617470487340046	0.19143768729082578	0.061376600762396365	-0.12284536633975142	-0.43951076313406057	-0.4092738900697123	0.14645036268628372	-1.0403626799969752	0.5374507895991368	-0.7539585321564279	-0.0398299676498041	-0.08622188386931587	-0.704371413172961	-0.2095959494011336	-1.0181594499170163	0.17362927043760948	-0.8245261801404521	-0.8457898300063111	-0.1161810104938877	-1.3705816317505133	-0.40945835772591876	0.07460819081688448	-0.6183652746100502	-0.10379534677865623	1.08175300924798	-0.7350573157559502	0.7686390648232752	0.28013567608491985	0.26968928583767166	0.6172667862178943	-0.5994491491272371	-0.4909364593404078	0.6040171347889807	0.3685238015695948	0.005060646011297108	0.11637499574957566	0.18837228382817092	0.2799452049829251	-0.08954124050180541	-0.562135105318123	0.0	0.008871479782333063	-0.1069236302015243	0.10838507740594083	-0.23041748316213662
-0.520628784488973	-0.19836204129281848	-0.8684225470347212	-0.7498571293497444	-0.12029635215188303	-0.04386644676285073	-0.7426849813958907	-0.43932486866076537	-0.3399634530025786	-0.7751205384851597	-0.3529852514829026	0.03986946713063007	-1.0054730187922194	0.33143771822380536	-1.066689180019553	-0.20105031282738225	-0.47425145177965716	-0.3828552336399405	-0.45978134028851325	-0.8370249780011062	-0.012643814230669575	-1.4713557980894	-0.6069326198074995	-0.8760605350276732	-1.1117645638096703	-0.5489361526566833	-0.09441866489267219	-0.7522673643009476	-0.764098147912633	1.060086766104255	-1.280223858439482	0.27569215609805076	-0.5821193414494622	-0.1781910639674023	0.19617434680924262	-1.2096069889464622	-0.4016291245029258	-0.03895397013509689	0.13972196067256182	0.7445996607987247	-0.5650071387711341	-0.6557313384758795	-0.0022409288208540498	-0.5299382391843377	-0.7416812125671665	0.0	-0.18091249611916232	-0.7685514814140215	-0.24382238311517293	-0.5809242073319218
-0.36222070086260333	-0.6745231127116064	-1.4120157735354757	-0.8487223606101707	-0.2696760347639051	0.1918968386669817	-0.740748903778564	-0.8723620238749351	-0.3405943858198944	-0.10115333855830866	0.23750820892159105	-0.20294188308704558	-0.6012427049934268	-0.3854426467609655	-1.1846427034384472	-0.4326819732617324	-0.6839968089555539	0.006218867225652035	-0.5843147784862923	-0.19798348508901895	-0.39114313649368704	-1.2307017566951741	-0.17804659670473463	-1.0101783294209075	-0.3574942739900552	-0.36255365510312404	-0.03260630618619716	-0.5859125516421533	-1.0243338707169087	0.8253606300488511	-1.079187902577014	-0.2994595560059051	-1.1572504603144973	-0.10806028976066993	0.18214354354769002	-0.9431816298013095	-0.21471725876827366	-0.36023736811476903	-0.03564552084450169	0.8886774967204112	-1.086170308580364	-1.1681521396881216	-0.2557967888213	-0.9180067221863065	-0.34541376558028625	0.0	-0.16607484544394507	-1.0299905473265627	-0.37297697519923956	-0.3409244773247835
0.23332683713796512	-0.35930726106549704	-0.8992609127711326	-0.4537458583240455	0.07531922128057604	0.25505956819838593	0.012143281111564739	-0.967498412241431	-0.06189944290685595	0.810590315833885	0.6735296998097419	-0.3249972473316503	-0.14321123529587246	-1.0312524250367099	-0.9447535013973049	-0.40916705338184683	-0.7921385099879009	0.1943208186166005	-0.39851752865262274	0.6241857268390646	-0.5091519684301035	-0.45747404833921634	0.04584347613992672	-0.5633104742414456	0.15452915136017786	-0.033045070078327424	0.10611983971736456	-0.0791719401774997	-0.7454129603303169	0.7526479970083945	-0.36782945211716284	-0.4186361045975193	-0.9196822761733671	0.31477002984727376	0.4850694478441387	-0.3688400808233541	-0.09547581978662044	-0.18925136251922828	0.07003763223881859	0.2702357810934845	-0.6964807219024071	-1.038532545772097	-0.15823056316908626	-0.851924332255982	0.18699721072647793	0.0	0.0018302669834259	-0.8356051065574733	-0.23382132846593515	0.26478654846391364
0.8859080379724213	0.29026582956145913	-0.06692466446507045	0.2881474477788295	0.6910637774687337	0.0030600361932397965	0.5946151613464034	-0.6267828132449543	0.20176179179149925	0.9581082241281746	0.505838463192897	-0.26802280634079484	-0.020390823733113052	-0.8115361988104806	-0.48823318947588507	-0.1851289714048067	-0.8142091955534538	0.18188838544083882	-0.14389547320354334	1.218751527647524	-0.3169942660151045	0.07781327846902567	-0.14351671585656398	-0.005390405092004133	-0.024339015826607132	0.19373764666527019	-0.047229806947573456	0.6197029960573301	-0.37647949289154164	0.6711111973378585	0.12075331087540976	-0.18542549901009436	-0.1362548334425123	0.5513429149411594	0.6607415399833881	-0.3196426015735727	0.1448873692097509	0.08725294090291776	0.28791199951364393	-0.7458256964176194	0.4357186894076119	-0.5130539631270156	0.10425721207487695	-0.47411800718900116	0.2771171254999062	0.0	0.10395951069546348	-0.5076527628914806	-0.03423928682325257	0.7002753244562021
1.1066924639454332	0.36317703950437386	0.27145816770386477	0.964367677717374	0.9296769178865973	-0.39380870278982966	0.35540342732782126	-0.09387141683014052	0.1389252534168069	0.20877644533510575	-0.010897656976092043	-0.24404417381338747	-0.34271714059261377	0.36247736647736306	-0.14736678233534845	-0.05122878588593206	-0.7893613595974721	0.13245663099038543	-0.18407022013210822	1.2914920988660068	-0.18643249098553644	-0.019543981888053067	-0.5763488138483273	0.22744506982138582	-0.6322500332315307	0.1927231268046824	-0.6628651187171412	1.159961605126004	-0.3233525857182075	0.07426218483292013	-0.019210753164335563	-0.1609318425308301	0.4729564491377573	0.33585835206821624	0.31284146704431814	-0.8851625984648204	0.6648145963145777	-0.014011314140076784	0.23838197656671006	-1.5512231537059036	1.3514685802392736	-0.013263015224154668	0.07416977080155898	-0.21712044268023867	-0.20969125247731027	0.0	-0.02883744651369381	-0.2816809480239817	0.01015400915390869	0.613559379458225
0.7198474134475854	-0.4675842215130235	0.02152158649889996	1.183484401139969	0.41710051062782866	-0.6109576378762319	-0.4552382109838179	0.1846741286956552	-0.21820958453689412	-0.624322784270144	-0.31932244441266827	-0.4595596587356909	-0.8077259328785272	1.56801124340726	-0.13505752770733923	-0.13309892606977894	-0.7986023196933135	0.09181844601258904	-0.5374523092277451	0.8453858567175173	-0.3559284404496213	-0.45223395392073823	-0.8496588104774168	0.0062647655130091354	-0.9925512168026981	0.01157080877623675	-1.4170346401688965	1.2166254507695458	-0.4622436426378878	-1.0514316723729062	-0.46906259009807316	-0.581834729169044	0.45890592144913417	-0.05833073231717636	-0.44403674977043633	-1.3071024212257731	1.156067129393896	-0.47157286930915343	-0.2179212617103905	-1.7336912334434509	1.2771628344708497	0.28429825104793127	-0.39958889257966973	-0.24911836999508816	-0.841723430766642	0.0	-0.3543267536726824	-0.06046651952162133	-0.11770907433580911	0.08898588626504393
0.042034864945313714	-1.5161176922404518	-0.32497633016908123	0.9056535521396508	-0.45301084581300155	-0.45067648024137497	-1.007867964594955	-0.007608188121079963	-0.5509232402481771	-0.708185038285319	-0.24986416205953887	-0.7990653674809783	-0.9410250046948199	1.659358839170318	-0.32937151633899514	-0.26253513344056295	-0.803117134325644	-0.06699419103437708	-0.7824932896600453	0.18325065932047896	-0.5618986281272369	-0.6084672849937726	-0.6595641200228082	-0.45789808027035944	-0.6580527625258887	-0.1808966185564548	-1.6835606623816024	0.8226961320501752	-0.3492485852304473	-1.9204317210954565	-0.6181560223560785	-0.9948509651321881	0.04880437002342589	-0.170708964501151	-0.9996059896823358	-0.8860385501448348	1.120438124794065	-0.7453552816186476	-0.7629982649438395	-1.2831054447367445	0.3540105650445186	0.4633590040893545	-0.9373627818758524	-0.3068975190365423	-1.03465879014439	0.0	-0.6465963176836003	0.33612016313269444	-0.24874259164207133	-0.4883996061245526
-0.3739720266888524	-1.8048403519102714	-0.3915538484308009	0.5114834536431595	-0.8664687991720759	0.012221686577231912	-0.746229052405049	-0.37633134161817994	-0.6278765631418504	-0.03793158324495988	-0.15575678769962445	-0.8918473161860704	-0.5266657937762883	0.4129730476860025	-0.383159818462829	-0.2228041359942625	-0.5694719237605839	-0.412299655618585	-0.47523239323674654	-0.2846978049282803	-0.37261107363869017	-0.1764617058886253	-0.049331689954723784	-0.7444549238756221	0.2167149913317863	-0.21756772679796393	-1.1078937417538797	0.40225883222860415	0.192710904199984	-1.7221505760928923	-0.24030360669069317	-0.7944989721025935	-0.11561989325673079	0.14731344443264338	-0.8361327035207269	0.19453589440153682	0.5625177224211761	-0.3925673221875907	-0.8865645409305916	-0.47805433060198466	-0.5928819722518922	0.6051327527328176	-1.0095273069152644	-0.05682542697526223	-0.5887311365643852	0.0	-0.6627470853070824	0.8259230428404032	-0.1955498112846688	-0.7298995314253155
-0.22503201559925284	-1.1206966595938914	-0.2753577602451319	0.46230091079482444	-0.4795639135746728	0.48844535151141916	0.10735943962280947	-0.38629962413387314	-0.5180486311005557	0.6618610439899915	-0.3992643501057144	-0.5467213597438917	0.16853243712529184	-1.1929457823124692	-0.07316008770496635	-0.013607913603999636	0.07364449569357473	-0.7741017606435343	0.34538565571573343	-0.3198629015877081	0.19030357269822334	0.5953521698938561	0.6018108931577679	-0.5085494021644849	1.0350790585775247	-0.0918745931866654	-0.01661970225095979	0.3355266087037679	0.8278829099511598	-0.6133387453915567	0.3548940390380888	0.005447874312274354	0.37114484589581026	0.6253052989164422	-0.1060984140571312	1.0670943117365839	0.09827983698985321	0.3864733656709377	-0.38490056037507725	0.32611481527077063	-0.8878303907158701	0.6587658543171884	-0.48751066852374314	0.4951141872556907	0.15092494287963765	0.0	-0.31950553821526545	1.118503815621824	0.08585584633289972	-0.4705641551587311
0.2825125070882326	-0.19406792241086548	-0.24803568435238307	0.829028558597841	0.13554082810820944	0.644940606606754	0.826003172084317	0.13958182516375242	-0.41113598472820734	0.7541192286783123	-0.8672504881225364	-0.04880101736956307	0.610849934911044	-1.9008002581502876	0.45780710144602205	0.17447169601084725	0.8859524827489048	-0.881192386772078	1.1118403000047459	-0.019249244696785624	0.5637042601581662	1.1787358076974885	0.8316605485715377	0.18707406860074519	1.2294956075602108	-0.014479376291757254	0.7941065643365015	0.47978391138407567	1.0567806078442286	0.33365495273406515	0.7391275720631028	0.7409211501507188	1.2550263038849845	0.876604720649347	0.47342504183778217	1.0967108268503938	0.21363399909828168	0.9030225260999902	0.39448725428950643	0.8154020361041908	-0.5415772880567407	0.5704028438413108	0.2230684126142233	1.000344892842311	0.6386252760568213	0.0	0.2203454119609261	1.0887442093943127	0.4397607410606578	0.1308797570894569
0.6590164193910594	0.15781702616097076	-0.31959156849357095	1.195095370999001	0.06524727209928885	0.29711646616643983	0.8807163755021482	0.7814798443714824	-0.33322532625697093	0.29113138459105864	-1.0864516592318625	0.0836231358871479	0.4723733833224231	-1.3374146226815393	0.8250702341090944	0.1972081837860255	1.2854451334922061	-0.6542496602532366	1.225172819545132	0.28415476916704124	0.25795650787180185	1.2734319426324898	0.41894524682132966	0.8209836105862479	0.6640013517471239	-0.22555845624174384	0.7466581547698744	0.26899999501924965	0.7286092573673567	0.2613584392018977	0.7659479533116271	0.8493740276202885	1.8296327888745856	0.7198635253394969	0.362106897352607	0.44266860029700894	0.6169612768969981	0.6775454104975839	0.8194647317412611	0.7852784443236567	-0.04847980717885008	0.4200127558540901	0.5745684562803485	1.1146829258001534	0.6240032081683565	0.0	0.613081077718074	0.9534376722605435	0.5901174497787034	0.6462078205060751
0.6139216960660634	-0.12263943657363932	-0.23043990812624346	1.0965307823759074	-0.9164153328305398	-0.4408000073554158	0.3731014005494173	0.9751924877718008	-0.15394598577417098	-0.16383589851535618	-0.756625966184559	-0.34661681738483857	-0.08011201165336976	-0.2233080010024864	0.7786062663555828	0.10510854931849857	0.9184503764759083	-0.2899429359830739	0.6105172576062639	0.31662781812534624	-0.5425795674484437	1.0526990888797396	-0.4382254114778124	0.8423855325353686	-0.2704766476525659	-0.6818440020197637	-0.007463166648240109	-0.5941523714675588	0.16702333049376084	-0.5769100331810271	0.5627151408627533	0.4730219121607653	1.5974779380069635	0.24157346397333246	-0.22842071616670898	-0.2478040737400819	0.5998942312284418	-0.0753620348801421	0.5329675666073614	0.26215671717397926	0.19340777188870867	0.35469852362570325	0.3707402675208808	0.8001196360363054	0.3186031433133463	0.0	0.5568099318335196	1.0099529284779438	0.34244968521089564	0.6458140155813723
0.29010784596667694	-0.4401377306558575	0.19781946416669086	0.5451102166961108	-2.0079706791752248	-1.152893760782256	-0.16268642133089256	0.6485566558506958	0.14554980822394056	-0.1750116696365975	-0.06883572029470447	-0.9794397339329955	-0.5424409311635693	0.4885314543114561	0.4435498657084125	0.05619736664943838	0.12688921883850976	-0.04295111449302514	-0.22414481403113234	0.0858866623847554	-1.1238665162820014	0.9194622934634135	-1.2243726829614026	0.23769927564796373	-0.9021165595540682	-0.9933392082541644	-0.7621648805106339	-1.6266288736228378	-0.16650927885525868	-1.2098126174916966	0.31331779843984564	0.19326021919228345	0.7577623262806403	-0.3288662366156995	-0.593381178593351	-0.4863702093833928	-0.009383741557053599	-0.6812809296798201	-0.2046288191545307	-0.41735010071983303	0.19458182101595678	0.42978872809072566	-0.10721612076635278	0.3259252851162774	0.10660828900729603	0.0	0.04643845738636475	1.2782408505352185	-0.2069813270797047	0.07342962838012951
0.0170252748561872	-0.34418779198724353	0.8322666312472625	0.026745486591335767	-2.167377274181463	-1.3578757990308201	-0.32466409496445464	0.2616491654872666	0.3488273001651217	0.18466143726301637	0.5062918839131807	-1.2652159367502727	-0.5084694529958937	0.525349985104835	0.1694750329661616	0.12402004029253264	-0.312766108769214	0.015227090362464387	-0.6782259579071539	-0.18799141122009133	-0.9879382697128268	1.0258561386120764	-1.442708465275256	-0.4114972801867394	-0.7332061598652395	-0.7961431097106609	-0.9384201144251582	-1.9384399066593	-0.09072377082772277	-1.1139259297440371	0.17984835182076167	0.2751318417156398	0.01597671912153828	-0.7418794273673566	-0.3535290681363852	-0.19203194402285045	-0.5710461023628775	-0.6828070050153224	-0.7365697804419501	-0.7768824608365088	0.18459090283882895	0.5798992002821896	-0.4107367781757935	0.036186359088096115	0.14244129077727835	0.0	-0.5761138444410692	1.4889750323096764	-0.6719073849555843	-0.6306464518302783
-0.10544773426607354	0.011985794294244661	1.3488010011352227	-0.052344493753983944	-1.2074594681918362	-0.8795901751456834	-0.1934502016570603	0.18644569399689365	0.23834865048125467	0.521606245212214	0.663020973622443	-1.02594554863463	0.021984512999936333	0.3198893886419884	0.15018836893642995	0.21594633602185354	0.002894119622475395	-0.01164807998152656	-0.5975903523479458	-0.34827373787016996	-0.3605029760156814	1.0761544613743297	-0.9574258470314174	-0.5394820575885277	0.17610965027829	-0.203431968471663	-0.5847968523881334	-1.1899991059692663	0.17780483078072035	-0.7264294384143836	0.3354687976644307	0.3832900195116729	-0.129996478526157	-0.8071270924909508	0.10866369687362029	0.5013115481304997	-0.4600578295849025	-0.24043970232396839	-0.6269803229574861	-0.5855477136969103	0.2387519426221986	0.7192929928428131	-0.3431781820418037	0.09209227698903572	0.2626779425168503	0.0	-0.8954881660473373	1.388237336104729	-0.6877161259584038	-0.9036986612116781
-0.28288752869766354	0.22217565117052462	1.4932225042110365	0.17059218613191401	0.003428295268274085	-0.032192857189335435	-0.14254137594871255	0.21839130348309096	-0.1045898688820025	0.5616850779458564	0.4572146216848205	-0.5836587012868887	0.6981535773920563	0.3059765665215363	0.22998938754538095	0.17455493329125726	0.6435528191989976	-0.03308024332119765	-0.32888223671345745	-0.4573581677204013	0.08967782792925653	0.6756324523797912	-0.07943695879358605	-0.22085669714996126	1.2096251845020738	0.2418216566063015	-0.2174286194856609	-0.04442518303901913	0.2662389015422746	-0.7502799876495122	0.8549654244696492	0.09172043873219594	0.1078202700853005	-0.48710414775511707	0.11017304975449241	1.393354438939868	0.07336259693357709	0.1177535181953138	-0.0921340287052565	-0.08203951237851198	0.16504908746022443	0.7914117138244506	-0.10827082111307947	0.34896653576087017	0.2580412127911839	0.0	-0.8038175060464429	0.9564823914164924	-0.2889777871068002	-0.637114396669875
-0.6607502736781142	0.20035017541058742	1.219992367305207	0.2039470211612648	0.4746320656418188	0.6143401920702058	-0.3433230196202083	-0.10806620235050311	-0.3560038118837591	0.3579908910499736	0.13512192276842255	-0.3445472061503637	1.1195853950031998	0.4096177042124284	0.11355659195847868	-0.0449725850207164	0.809508174231845	-0.06598613384560409	-0.2648302513626594	-0.6324382777139289	-0.02097032976779701	-0.11414893620585193	0.6857685892712544	-0.04822631283375262	1.6560520091019513	0.16633907503948847	-0.21581338207348716	0.4939016615103959	0.021625066441938744	-1.208060454931748	1.5002447367009464	-0.4984582152723205	0.08961647759642484	0.03379650991127238	-0.5121016745515061	2.1383286031000415	0.20096786647657655	0.07340955847241447	0.21647477380321262	0.27531503909501065	-0.24311523413790426	0.7211109214382335	-0.07406932793379419	0.4527037479394896	0.1470459465697417	0.0	-0.5813709693514458	0.33744985493331847	0.08225776186933409	-0.30763348423448555
-0.9766979716080126	0.2052671891511982	0.6916370108444693	-0.17794537448629666	0.14154047467109845	0.7215680009745521	-0.5163017680715866	-0.7545494296977843	-0.33149774057839043	0.13353330072892777	-0.12922387050809594	-0.34512429305426273	1.0996520256749749	0.2669289921395297	-0.25278534027893856	-0.2889340794662981	0.23821830405868333	-0.13639185967806364	-0.37746091720160213	-0.7576112141433679	-0.41028999987995035	-0.6678883592546406	1.0285000049432316	-0.36670478939861556	1.2852086616280483	-0.1477201727865635	-0.4242381658794905	0.1668120734991668	-0.284077766730886	-1.438324481780807	1.7616594901430647	-0.8228694694661607	-0.45574088308608107	0.42850157478782064	-1.1892077842336368	2.2833976876224478	-0.33750782677653596	-0.19592050745735337	-0.08744769683651227	0.3296045014512998	-0.8822430836572144	0.4261714001285008	-0.3728269455672335	0.13967143496346576	0.12776382296940553	0.0	-0.5375574349798976	-0.3128111094002566	0.04804459389914957	-0.423293325800458
-0.7253835044219933	0.3709987974867779	0.2187741051227597	-0.6435860437204439	-0.12348489266666522	0.4557176231421533	-0.22453275517387375	-0.9785227389612743	-0.21260528174566448	0.011599558979729196	-0.31079652179245854	-0.265416766306595	0.7246562226934995	-0.23957037484526714	-0.5646576907039128	-0.3009704964841979	-0.4835526928202954	-0.17307672111891484	-0.23937574506620873	-0.473909559913541	-0.45998300437675815	-0.3743672456168771	1.0301173792205058	-0.7903624519453243	0.516247557657071	-0.03099804407791146	-0.3446750910475616	-0.28077426610855555	-0.12723533527326364	-0.9649182486244311	1.2861181801494566	-0.5087477218590811	-1.0246091094125376	0.4558884275289926	-1.2640269494130418	1.6434373165363068	-0.740148769835455	-0.27027793364332664	-0.6514108538866951	0.42930153935684895	-1.3101838343323693	-0.04394891316482163	-0.7068993372959195	-0.4647424683077658	0.29362858859458946	0.0	-0.5857301496482572	-0.8264552390185684	-0.2298157186930103	-0.863417549481123
0.2548989119258536	0.458820890779802	0.10572566871257368	-0.704054945802275	0.4617227979439813	0.2664962075694943	0.5842163239529659	-0.09932534585480154	-0.30119893610540605	-0.08181199302550786	-0.4344749437199924	0.15793225903313948	0.24113641147710096	-0.8343998362213927	-0.4593357306839315	0.05949755871335893	-0.5742766479396121	-0.07250699346203461	0.4778689810121352	0.43731033078504	0.14071002322736914	0.651510121964152	0.9955129020220055	-0.6322819885714891	-0.0018314808738266576	0.7794700651826469	0.3219077849166322	-0.006928897513919596	0.7704854003630417	-0.08292141249734873	0.27341261042106857	0.19032674590818	-0.8588780161467348	0.14319410376264038	-0.7258991354157693	0.6142735856979159	-0.0597170553179249	0.044030771358343386	-0.6896242418060509	1.0121670007613164	-1.0890638700571602	-0.44227683492621594	-0.5753695215406902	-0.8674125972299854	0.47831431525503304	0.0	-0.2761239821022562	-0.9879257990111597	-0.17291821726745152	-0.9221934607173149
1.4177288573030473	0.18619931490306188	0.3891219136831701	-0.3072613779586143	1.6703998933728164	0.407427041535145	1.3877616701169098	1.581147302181939	-0.5922278837572489	-0.3031320635670032	-0.4883405390118873	0.8213436843490513	-0.11354746490222054	-1.1942731393357986	0.08847938555087503	0.6569249799329505	0.07594628294688067	0.15012262473119753	1.544214279142582	1.660055395278897	1.0942472670690724	1.5335754387148333	1.0949985944923826	0.23769643215105268	0.006236450643474789	1.7414502912314116	1.3424719338571725	0.9009498718780817	2.0132339424910737	0.5465122341488975	-0.6615082678571267	0.6800673031506232	0.1344733764748923	-0.26427147288398173	-0.17890732517895733	-0.10323237589407439	1.515589278653103	0.5233018299823032	0.17979311041535365	1.982711516306362	-0.2024913490928093	-0.5261046043427211	0.23727263435144438	-0.640715888594575	0.4189246698125524	0.0	0.669378066722954	-0.6912453202982052	0.5220418070751208	-0.10375228023378284
1.8589234842476232	-0.3339133059778853	0.702388438938711	0.10913270810798326	2.467766740748604	0.7049354280231238	1.514111481929367	2.831810046953584	-0.7211741980384306	-0.7206865292481675	-0.44529178086973253	1.370065019372333	-0.2444359894328378	-1.2564823768945015	0.7191213338970922	1.140884230999684	0.8236030684314207	0.34720826289037043	2.2529627969899004	2.4345997322706583	1.7798171002679686	1.4143930220894114	1.1782902928047252	1.1550879395595128	0.2543595761677606	2.023780240197558	2.114877280121505	1.492522673197909	2.6599571985808828	0.6935702954318191	-1.0639564111516573	0.6485342012376726	1.1370797134625628	-0.534005310683104	-0.11219088031010926	-0.1994921071584643	2.6281859787003667	0.7599860056288675	1.4372999343726434	2.6149715368178343	0.8533271090409804	-0.3530378589458126	1.3589161344996619	0.10190121242820424	0.03756868446396079	0.0	1.8936186548048926	-0.17522786816527003	1.3891497239750028	1.2034636028639878
1.1245362895903113	-0.6590721788495683	0.5455990265010372	0.1555041705187029	2.0985754440246276	0.7949743858285818	0.7811836857869013	2.598916809267481	-0.39291922510191485	-1.2359034980620793	-0.32061930553570855	1.553104903737805	-0.22864659039374893	-1.111936922677777	1.0508085171582215	1.2091733095203303	1.0325268208041956	0.4011491873695201	2.01711014312528	2.1538944795239123	1.797425885467108	0.27281246839065953	0.9552228347235541	1.3600379989394509	0.28222870621864876	1.3821160851767382	2.1288906772626097	1.0499681543780015	1.9771484380481006	0.7150535475096061	-1.0099423402776706	0.30308888474180634	1.2178123677161885	-0.6180011056530407	-0.3537698380568445	-0.06973501700182004	2.1176607964515184	0.5378890344562043	2.0862989999404613	2.188982448137678	1.426638185879434	-0.2682045046213375	2.0551310863187813	0.7220350896886124	-0.4786996340293203	0.0	2.589418464256887	0.056365516490585486	1.5602733972775473	1.9889718646541779
-0.31835138154465936	-0.5120697147544752	-0.18328188295051107	-0.06819410982944407	0.8742934251907044	0.5317632887602373	-0.31058635627843645	1.0250295849507225	0.22084024491411128	-1.6271860776262805	-0.17262744472369587	1.4109525474578788	-0.20744291775951054	-0.7406902780552631	1.0495246173290653	0.8499726523637524	0.7525514131013868	0.3534121443607967	0.9251758106333476	0.9137275841966285	1.2696195444888014	-1.0863731918014117	0.3571971221433547	0.814608018829159	-0.03238984859457523	0.39628228378305946	1.3252457704691865	-0.06401860544204696	0.1959790101425164	0.957730056163617	-0.8688791399670248	0.04139201850767117	0.3324195584351177	-0.6097166262860009	-0.3268175428991239	-0.3083354082913741	0.24786645259392107	-0.010262589992202505	1.6101652501084847	0.7419315070514708	1.2195734656940367	-0.5025118303442653	1.8378415991280628	0.6408040548637916	-0.8544554406149052	0.0	2.221781382418322	-0.2910273550879458	0.6952806685263895	1.5941547258987714
-1.4515380258917296	-0.06318787512555214	-0.9763484787219043	-0.16269311861280547	-0.1613191791585111	0.12034729227234893	-1.0404063359545075	-0.7047147229459302	0.6236403041102847	-1.6686272862547804	-0.05614203508076581	1.152064932068988	-0.210755690643009	-0.053485822004222666	0.9941109291169682	0.33629108802141805	0.5423741301963493	0.32840680392536364	-0.29346797181382583	-0.5412866848271981	0.6823250748046915	-1.8375934217600336	-0.31187017154333463	0.18844057537978418	-0.38472000421164587	-0.17424452932160645	0.12705719970163892	-0.7861018755767847	-1.5362237049986278	1.2785191741369224	-0.8026056410048874	0.03697635674395952	-0.6129750752451564	-0.5752046978091894	0.24656318841188002	-0.9526222884073604	-1.585028684153642	-0.5474267555192439	0.4681865182399016	-0.8706054052375122	0.497012543483891	-0.8375619079057753	0.8989448172563355	-0.08143318389554131	-0.927016483673841	0.0	1.0509386994873184	-0.9319928959019961	-0.5557690663245308	0.3528739296264126
-1.5811982500750248	0.3321048334897651	-1.1746888684517054	0.03688182764840633	-0.28450898467488217	-0.12598049987114956	-1.1019151880385594	-1.4969831278595287	0.533507344156607	-1.2581865958729692	0.006554018826442504	0.9286321847176982	-0.09305492468725651	0.7946899066892631	1.096035549369715	-0.021382350105836875	0.7251055569168634	0.3577392413978884	-0.8883411985310109	-1.4297091000834317	0.45182246780266216	-1.8396124959713474	-0.6223796586474759	0.08394826843931688	-0.4239135966487541	-0.13650427104108667	-0.8172102356505703	-0.5049016018667674	-2.1117661504892915	1.300844140763247	-0.6403909480638539	0.19537530348825968	-0.7275057339553151	-0.4658761371991534	1.0362719259211983	-1.4041818137939708	-2.259674213001917	-0.7885687776323126	-0.39196251752329303	-1.7038490351818143	-0.18196735991744878	-0.8058993429338867	-0.06584177308501292	-0.8047351802718424	-0.6782084455136752	0.0	-0.10086370591164007	-1.2453384897352249	-1.1489325478674188	-0.7721181846900278
-0.8807586885441345	0.5501066879298062	-0.6711657508515333	0.2873879631196318	0.26205046809337595	-0.09394263096699457	-0.77023214953402	-1.2540667667820353	0.18343918172040893	-0.49054310958313163	0.022278603226717073	0.756524410783616	0.30210820783879333	1.3294569257324782	1.2357576977559912	-0.1230746170663812	1.0158077322204249	0.34801187487467095	-0.7167516597075432	-1.5024066158222698	0.5968625792482266	-1.528322963209716	-0.43050801329661864	0.4496829007974862	-0.14228067025838015	0.1087482123212812	-1.0142783303945744	0.33084016096255825	-1.4475516185441177	0.9773641000959029	-0.24201688979699426	0.38548887902135237	-0.03995527679458562	-0.2016972825413554	1.4934250418757709	-1.1486910565893287	-1.8436773654312821	-0.6588793543370688	-0.47196683851807947	-1.5171535200664532	-0.43835651356950495	-0.262019694195721	-0.4820784780392319	-0.9625909453218472	-0.1611518680305256	0.0	-0.5923286135296855	-0.9390670973316451	-0.69922956406085	-1.1123209431901346
-0.11609909128016971	0.7278200949021771	-0.048436258755041775	0.31070853660491293	0.6423509796376576	0.07369628184864473	-0.5013037426260237	-0.6979858393140506	0.02898206358257761	0.37182232152677974	0.024181913853537438	0.5884645499118509	0.8815407112343727	1.1740692140328142	1.1272540677425613	-0.10547893561822629	0.93185768117708	0.23917206921398942	-0.2928914398197268	-1.0683038478356455	0.773539752440367	-1.2668534685375796	-0.028125879388148638	0.8013134589034429	0.13959175392214404	0.14931304594336023	-0.4415389417888504	0.7798417746303477	-0.4900149435213351	0.6469047931978955	0.18199103300324548	0.5574894627462033	0.6545665092553591	0.18266426324461363	1.408528183331379	-0.4069716960551035	-1.1560094097147346	-0.2998371575403761	-0.1159456779797077	-0.8640091307492918	-0.31238977461481526	0.3559209018020971	-0.35429890291551686	-0.6002217829559349	0.507940557976031	0.0	-0.44956067627303153	-0.37341613263618495	0.16522085635393316	-0.7857909181401058
0.11375456074612503	0.935396372124996	0.0537607637591975	0.16639870389930925	0.33658302755411734	0.16204078706212274	-0.46841431515655435	-0.4887366930668121	0.21954493834911698	1.0182817903999033	0.07187992570608344	0.3924101284596033	1.2528365413009637	0.5199692008983628	0.6938766600179174	-0.1654884341254678	0.4049868961216166	0.1312376270818857	-0.23811364606726163	-0.5786131089473865	0.6202555925177272	-0.9989617756085628	0.13806662590300683	0.8361138741382252	0.11627727867482518	-0.036465474478774546	0.39919085837689866	0.43259639187335247	-0.22534344803734604	0.5367825389552836	0.242622226680784	0.6443853093532222	0.7411657056148472	0.4991989236800328	1.00171083134877	0.0709424777325015	-0.7432792372276639	0.02568511047146554	-0.005273202822806828	-0.46986374574663764	-0.10013116981834345	0.443645295296661	-0.12951659503668206	-0.23566643640699422	1.091997000558108	0.0	-0.1632815930863134	-0.1388642028493197	0.5234849997407937	-0.35970838810980926
-0.14270816618396032	0.9992845582462555	-0.3784943817736261	0.11257926965028497	-0.3815033077212317	0.0626010134708159	-0.5252305411910553	-0.6566621368836046	0.45614732714745665	1.2290748958860376	0.21483170824184483	0.16359981535359922	1.0267272706283173	0.024930696684466076	0.17875576438924654	-0.3831405482124126	-0.18565877459144134	0.1840661716282274	-0.6941116750000061	-0.26961536055541824	0.10165101581951805	-0.5556290935184309	-0.09986617952863032	0.6386882808587694	-0.23206304193340374	-0.26506830347639354	0.7999233289779057	-0.25194392006049	-0.7470502548265266	0.45807897523983565	-0.18085601476856253	0.5117666162263349	0.3680533299189454	0.5345646998673592	0.562898186297147	-0.1872878324779114	-0.5188838705424175	0.08510601329072896	-0.38955887546789714	-0.58583597966864	-0.025845234526043967	-0.11678954041299648	-0.17361666092092015	-0.2609512495855458	1.2776397061537195	0.0	-0.12440813769215359	-0.3875162043176962	0.11803501154518024	-0.21339490412856532
-0.39286811455680126	0.7277017184694655	-0.8009635016473596	0.17981494929591268	-0.8154868544959667	-0.20088612462420793	-0.5223965992022812	-0.8218482661490016	0.3731435639733589	0.9644478894876819	0.42167383560138244	-0.07529810787511632	0.22040510962720047	0.1562283708435842	-0.14796969962502807	-0.6873452889697927	-0.5424831394093278	0.3967555835776742	-1.2607072148087652	-0.15556385497372474	-0.45387619369430343	-0.08590479412988679	-0.4834770887733538	0.3503432565547427	-0.6781592969808444	-0.4990581807523025	0.3808954060905687	-0.5550362394974891	-1.3387249829692494	0.14972456686314434	-0.790617833174321	0.1234282638870691	0.05221692310341328	0.24122709335772016	0.17717244813165098	-0.9186275481383247	-0.25545189995777196	-0.16064935945207007	-0.8995280768827091	-0.9174634903298897	-0.0935626353288671	-0.8226216037495767	-0.4414654247640046	-0.5774289536612354	0.890603105705796	0.0	-0.3328945881030258	-0.7182548484760592	-0.5062133093396012	-0.30740877981582876
-0.2799184458222777	0.20692234166102608	-0.8101574687668397	0.09472439314151557	-0.5869716470294778	-0.5285815772015618	-0.5083324243320024	-0.7415888253865421	-0.03571963247689141	0.388100645693593	0.5604903796867254	-0.2528757319063597	-0.6666692873941373	0.6985354922613292	-0.3031412824817675	-0.9315284136280068	-0.7954182828967886	0.5558784335133379	-1.4553166004398572	-0.1955579601885126	-0.6488989620857472	0.0390739523971093	-0.6052000932022533	-0.08518048669072863	-0.9614545287580379	-0.8113403678548866	-0.57652010869908	-0.2608540036158995	-1.3652218232636955	-0.22882068143579237	-1.1827962659539646	-0.2996069176013416	-0.05920899325162332	-0.18351367904374882	-0.16896804780725094	-1.4826143816358486	-0.04818701322991055	-0.49276287396161356	-1.0488665744632477	-1.0529992993386637	-0.19704173743752557	-1.0813998151587276	-0.6391744712836305	-0.8015343310139749	0.09827385083814603	0.0	-0.5872972078449801	-0.7120308593733733	-0.7271871441617127	-0.4327624522169441
0.08712512907396734	-0.25101358174799526	-0.5810475670274003	-0.30282212168445527	0.02343392998045944	-0.7769064591613019	-0.5744766823673639	-0.5120939719086738	-0.4336459890225592	-0.17071772699105112	0.4985399736969683	-0.2701299257686761	-1.0393352054776652	1.0013590284652611	-0.5116034245913219	-0.9812835585835397	-1.2009678639841204	0.4514465114755031	-1.1745449167573268	-0.33416555025376815	-0.36586862130327225	-0.25860424362776385	-0.31394522751836407	-0.6904796999682586	-0.9331998197396014	-1.0805829582915936	-1.3331272106913885	0.2415504085462055	-0.900063285218718	-0.21354596940949958	-1.2050237216554527	-0.4256843778916401	-0.28048795179828623	-0.4269797632154206	-0.3808407519066722	-1.5201548982086108	-0.11204073234698723	-0.5797981871145595	-0.7688940473634583	-0.855263538577291	-0.2800715687871656	-0.7814942809232075	-0.6060191744266196	-0.6965211532927855	-0.6439189519236979	0.0	-0.7913341824145447	-0.40820809480257825	-0.5060592098829972	-0.4779843939463752
0.3337319320996473	-0.4334124727706688	-0.5234286412136882	-0.7316029763897608	0.4005033957301803	-0.7924511873779506	-0.6168898042720972	-0.3306392471307687	-0.5289247758624387	-0.34474875484957623	0.25040451582857726	-0.10446392527163358	-0.7080698684998716	0.6862876738984733	-0.8389375916313448	-0.7849046419984124	-1.6289449120493737	0.12235236631737806	-0.7088037790304584	-0.4205370761959393	0.14063644352174867	-0.5482375145686162	0.1555641612532275	-1.1347968569318476	-0.5820802230318909	-0.9875692227322737	-1.300369915091907	0.4718168045648117	-0.4508736578138846	0.32046055502967186	-0.9522155275738517	-0.16912776733941653	-0.7824973915520689	-0.31502146429362227	-0.3262662325192399	-1.155478507603879	-0.32129111163289475	-0.2698827325320692	-0.3968603749154359	-0.472054690037236	-0.35178582161563815	-0.2886931403082541	-0.45525681986271105	-0.32851759361105787	-0.9048863420437879	0.0	-0.9796099624169698	-0.14931300280974502	-0.2602904664965371	-0.42000842901258234
0.25235502898821943	-0.39300308648303733	-0.6722718245012468	-0.7484096601821305	0.17856508506859695	-0.513639619981832	-0.400049664358331	-0.2466586769098194	-0.3562993538231625	0.043621818048648064	0.005206397037488082	0.10349519748650482	-0.022168765173389407	0.0083469353595247	-1.0471849795534847	-0.4331016490560373	-1.5908084457509446	-0.165017001876493	-0.39027216731431147	-0.25429916713707656	0.45723172075904617	-0.3367442674112967	0.42384651247475386	-0.9446296994787583	-0.040589974785333334	-0.4383099248011527	-0.5144654131038587	0.3101326294158201	-0.27931618040950995	0.8582410779654593	-0.5241801037988877	0.17195128979757263	-1.2036699870991097	0.03139247431192561	-0.08925458597710174	-0.669405418911433	-0.2548347527569811	0.23542318028532075	-0.2510688712604855	-0.10975851657512427	-0.39900737289543653	0.01228496208962749	-0.3745281704583124	0.09892766441706598	-0.5847457448203301	0.0	-1.1189467923068845	-0.08967323580694292	-0.2605270669388967	-0.22397330056990605
-0.022151512838805884	-0.28579261704218795	-0.6592095458405258	-0.3335648516341815	-0.4860251575388419	-0.07271990516453387	0.11537144592050395	-0.19894913748194204	-0.16893628291742457	0.77856245242794	-0.035950760810040165	0.12347903725180744	0.4730118300738458	-0.49426509236198063	-0.9166710496269214	-0.15173765519748447	-0.8615536525293969	-0.1948830834699792	-0.31639880435155865	0.17917118457757752	0.3096232111059269	0.3314159259303978	0.30347509687434715	-0.12884939470065343	0.41909549527072665	0.16185091511093241	0.44839772158292646	-0.0458148270853017	-0.21650600855165106	0.7741099520551498	0.04936630048687082	0.20742539590447828	-1.0823818550590387	0.30257047086697053	0.01659500759864599	-0.1954176034740465	0.2466966045992727	0.541776608836418	-0.3534381704612793	0.10556095110984008	-0.36597674698745103	0.026611086537162133	-0.4003589779790871	0.40373629637609393	0.03986156864583698	0.0	-1.0464298640337169	-0.07738908343694219	-0.3787038922092586	0.09247972316685793
-0.23605953964792253	-0.1728463241827779	-0.2958427670335389	-0.00251579235516335	-1.1322895696392181	0.25901598561473876	0.6136068115912365	-0.1791502467207077	-0.13732607773087024	1.3038270973889168	0.13844178807054786	-0.15282219629052426	0.4913406501738232	-0.5836724784320519	-0.6356967847327537	-0.15842800160034323	0.08068264627765073	-0.02349277620390439	-0.40308420991843885	0.5723110649801615	-0.28798124976145706	0.8735651902944602	-0.08562228322482293	0.597241214636218	0.5115550462810606	0.26450494570929145	0.9916513719492842	-0.402970957641603	-0.10482493882065845	0.08137027453331254	0.6416415532781035	-0.1374588125804344	-0.5533371570312418	0.29123772170733003	-0.21264768361343525	0.21959526745748484	0.7679096541533722	0.44045204098818624	-0.5509452560632724	0.10298050515704255	-0.24322027981299893	-0.16390146013785145	-0.4440787183707334	0.4253621476754491	0.5385082051211428	0.0	-0.6812777767880127	-0.028293177321153377	-0.4257662897566412	0.3391808263961771
-0.3234489026541212	-0.06499339468616107	0.06622657954617407	-0.2211486473998014	-1.4087934511746816	0.29582477932159323	0.697707801616584	-0.2379891133179479	-0.2113829932042967	1.1219432508607527	0.3370122200713833	-0.5763133562487897	0.1517774595451846	-0.45130573201237456	-0.687912466702934	-0.4570538763457971	0.43530003752656243	0.10306298611698207	-0.5790356517801223	0.5279491956115705	-1.0746347098006133	0.8043919164265915	-0.4672405750824001	0.4419067565776728	0.18106041956735378	-0.19430054448131925	0.9353514428959826	-0.7280046110706576	-0.1324702712213627	-0.552385278877161	0.963168023353903	-0.5680653549214552	-0.310000400218368	0.0857175604740245	-0.5942142222722532	0.45838280165048156	0.7243087073992118	0.11787873289208313	-0.7493111674272664	-0.14519099319087456	-0.1267840014973213	-0.5029881783370042	-0.46855662025536904	0.0624561941333854	0.6172071494959704	0.0	-0.22830547429614445	-0.16322392531636606	-0.49381424136143565	0.26392095372269236
-0.42102066022901236	-0.06014089286783218	-0.0433022130172428	-0.8146105359858785	-1.286018823399689	0.11595829878375286	0.3201336981992187	-0.3478346744198838	-0.23088487577388417	0.2634991139694528	0.37343918511800545	-0.8540104715586327	-0.23649507282437396	-0.33741868346090087	-1.266721410282811	-0.7838475215259258	-0.06778224165832639	0.027580573506329815	-0.8095823123031392	-0.010261320143651371	-1.6843690118059318	0.26540373330643025	-0.6245151038667852	-0.5877932912798727	-0.2782108782317155	-0.6933408462815073	0.5208527998895295	-1.0266738196035676	-0.5278274584159153	-0.5743277885351199	0.8124719542000954	-0.761930946675436	-0.765707609491856	-0.03820672779497327	-0.7427170598343449	0.44076124965636243	0.033602583064784544	-0.04647480765863761	-0.9186504044391605	-0.5286811176640149	-0.13413695712020207	-0.894912248723376	-0.5271035083942125	-0.5339868114505435	0.2801947840636573	0.0	-0.0491613406972223	-0.6606097896259014	-0.7733885303423941	-0.14141137147840685
-0.5951653633504961	-0.2607281876461083	-0.5336666612716849	-1.123185263432743	-0.9415499219710627	-0.020088903673239178	-0.1360412634092975	-0.3620762510105434	-0.08965931840317816	-0.6494826053430819	0.26494727086940345	-0.8214189939974594	-0.45611159076164115	-0.21313530721984517	-1.909437121026449	-0.8160744753406577	-0.8189720528666828	-0.16773503813254714	-0.9559897221322939	-0.616239624131921	-1.8206745030213614	-0.16204103414035093	-0.4991108519216275	-1.5866092710478334	-0.43789264586999715	-0.7218197987716367	0.11155113973007413	-1.201897883698376	-1.0476745172586122	-0.15609125013918032	0.35822589397408616	-0.6801950000084617	-1.455691048808817	0.08687543496482066	-0.5261454181297857	0.347856252750156	-0.7457716213309613	0.11070317857944846	-0.9468836126001497	-0.7578671593512151	-0.2584476493722267	-1.0441828712767454	-0.6118413231957582	-0.8884574294527063	-0.20456030232413866	0.0	-0.28262582922362606	-1.173902904945724	-1.1251794717498496	-0.5289090392456576
-0.6507571865593289	-0.5377888866379512	-0.7597992675565295	-0.7454418608110955	-0.519477400137249	0.05386175040334362	-0.24287715243156013	-0.1574127940287918	0.20574972400050157	-0.9175921339255021	0.18212608370739797	-0.5955756042883794	-0.47297642210239504	0.06718981923271992	-1.8859008510283435	-0.465800377761304	-0.9316017858752113	-0.2958229373826638	-0.7661447127113435	-0.7514364109726462	-1.429734508713454	-0.10672313204486812	-0.17405641581174194	-1.6183005691711085	-0.14127435106075242	-0.3383387774784304	-0.05847854732097045	-1.1039161001054616	-1.0718547395061537	0.0858654482714948	0.0374657256273545	-0.502468643947927	-1.5091813974619546	0.3588517412332002	-0.2229301947326829	0.528532376010813	-0.9606397328378956	0.3713068478643819	-0.661237146913871	-0.5512630019642852	-0.3425920737649143	-0.6115395379247387	-0.565535829644387	-0.5504652559954545	-0.4971710277318838	0.0	-0.6392606668130358	-1.0012054908899721	-1.0909460709487566	-0.49361219967710845
-0.30921764087116166	-0.550748135912315	-0.2961658575988061	0.026765281949723153	-0.040050925543357214	0.2378787373493143	0.049501270511573645	0.22369853786769517	0.5527028193814074	-0.42241728531185974	0.20232851631530877	-0.44591966280305384	-0.35919863325858103	0.41783675632518547	-0.991822490439399	0.04511481530172703	-0.1629656811407184	-0.30178647909769546	-0.1292206826901888	-0.28892922401232807	-0.7718869251513518	0.2527786058113005	0.17390362868556763	-0.6328465744326645	0.32477776265583536	-0.003575814121681788	0.05884094486015124	-0.6988961562185627	-0.32978210498287663	-0.14467426145282808	0.12984853390945109	-0.33790029089400264	-0.6794262946253307	0.5458561709149526	-0.17331111222663517	1.0777450094836527	-0.4695486527631893	0.40069189398871785	-0.06569023660308532	0.065526927122874	-0.22285637327031432	0.3630135801120055	-0.24500289940650474	0.38169453362644656	-0.4270788542660476	0.0	-0.641364077076019	0.1117371668177842	-0.4409569474552852	0.02315260153927013
0.40818573345498155	-0.1453438054273262	0.4868013528774412	0.5874624117020526	0.4742937625494235	0.2908649282440828	0.4253369787911527	0.6036939630606467	0.7808155332455322	0.25156349878015327	0.17620520261523714	-0.5193427014225321	-0.2123096898032384	0.5208586553321541	0.15672971397623395	0.40504368243393263	0.8424343833521145	-0.3140341145043094	0.6874455404280838	0.36862125884498614	-0.2655617504116985	0.5049977503826231	0.3352704243861592	0.5364377566319187	0.5153694524727012	0.04594760662328325	0.3481101180835689	-0.14809495047649754	0.6456697207461898	-0.5489441058129039	0.5128588214066226	-0.12335677334410436	0.3386916622922804	0.5443857543224639	-0.371192189241435	1.624162205180611	0.2955883133218501	0.1406232409422918	0.5356401536451729	0.690888853623311	0.10461020400042245	1.3284525776526137	0.24012616050608218	1.2146867624616873	-0.12034234446915677	0.0	-0.09261056652998513	1.4949252343989319	0.4331425730099266	0.69842519966349
1.0561865957733794	0.34048829831322375	0.821252209603336	0.7024587138996143	0.8531960345958017	0.10846708932966118	0.6083881230623529	0.8100303459718181	0.7307763830929661	0.4198305177242669	-0.09577068676660681	-0.7066920275672409	-0.1246945741091085	0.220498753519488	0.7160748418375931	0.48061482646966547	1.2203784241864504	-0.4607247761371132	1.1844901120895426	0.6983754821061143	-0.15881012320519686	0.5299707668709442	0.1782466933852401	1.022683989341411	0.2894960347539021	0.029219372314198175	0.5489499427143235	0.28770955677008125	1.0173078349662787	-0.7225077053003338	0.8832126581216955	0.1829793013475097	0.7239794265786267	0.45154654075658146	-0.5166383945357366	1.6915269498355339	0.761095065969217	-0.11525396183297712	0.7739102933391402	0.8676333533904232	0.46532019646998346	1.6883885435305834	0.5523929645339445	1.3064052261120764	0.11624476284936719	0.0	0.7017144774393367	2.115018557722426	0.855478284718644	1.1865679350422529
1.1293588038669444	0.35886937224613435	0.45742869527669744	0.655016681574907	0.8475114304362277	-0.15992128197587124	0.6621576330226632	0.7611690840614488	0.40152135059261546	0.024017324527017332	-0.5650133897552964	-0.7784582519327398	-0.13516677296858834	-0.2157636627401876	0.45689221855836587	0.36490166493066245	0.7162321709435061	-0.6879182462998683	1.0961970235901244	0.5419056041593734	-0.32140896540218217	0.5914109424837797	-0.2328534083054118	0.667553187691796	-0.051654153217674886	0.18490339449688142	0.36733968706199793	0.43188943042322764	0.5898164123033687	-0.6806610557517836	1.120088564478564	0.43599775858148015	0.47919625942154165	0.39612830485449907	-0.4343088996442891	1.247989242442875	0.6511655806843006	-0.04138827191302989	0.5868133736112671	0.521630448437645	0.6456299931094913	1.3943423978636895	0.45909468674841325	0.7482895405853426	0.08824136136459945	0.0	1.1929423785976814	1.6318116030243464	0.5868393891341882	1.4172648814139353
0.5890642160722647	-0.19819981042364967	-0.04862620643716633	0.743651558782639	0.40014186638383914	-0.279055168063548	0.8319708873535694	0.47839810894155876	0.018702631446767953	-0.3203282454371013	-0.8958502205589323	-0.6306991906700764	-0.1643868373177589	-0.36166216753002145	-0.08483156005340706	0.22754096586189554	-0.17060774406807677	-0.8059332932335029	0.679698746020105	0.1687880233051106	-0.39991714903598263	0.934041751782492	-0.6422543515512964	-0.04089498434728156	-0.10041777439164623	0.34132768013786857	-0.27171282843492556	0.321523864137956	0.060383518824168946	-0.718204513425443	1.299283597824996	0.4534574560846969	0.3416611985407471	0.36770631664879044	-0.27952078329613383	0.7415045669757472	0.12277853446670875	0.3668908593708321	0.2840844140116895	0.06455799014805447	0.553420524462441	0.9472219345606057	0.11163622244435503	0.2571855936188536	-0.09334209265652828	0.0	1.0723582991860436	0.7257770374600084	0.06173339514737246	1.496152688657945
-0.02075381582918255	-0.7679167964173126	-0.036268034106987194	0.8501293450737215	-0.17832076023858726	-0.18481587666520854	1.1391401481714798	0.10892062551660063	-0.13407234156540793	-0.051362636244231624	-0.7898952505343989	-0.37964696286557037	-0.05850784764823385	-0.12390576287373507	-0.27632736991520834	0.19291129393573686	-0.7649649160710231	-0.7067932825897499	0.4702648834486684	-0.074008953074059	-0.19745128212101462	1.409676669949688	-0.7851596251599912	-0.5716796019065365	0.21929111691625294	0.15219857572485476	-1.0521079439685317	0.18103769249787224	0.22525052584908262	-0.8678938767347191	1.3822703665790632	0.30516861320457106	0.7908379225193287	0.2511762876160776	-0.25920642566755564	0.5367412860513304	-0.3652124437133711	0.7796930053966037	0.21566148187756315	0.01877538070157386	0.27559768806435947	0.7858054947987165	-0.07783243621272569	0.3430224597691625	-0.1459082734664352	0.0	0.5179432838054385	0.2997552149748357	-0.1369552027751741	1.418993205993401
-0.055948509945393854	-0.6803264795821656	0.4637928875798713	0.6442924842962883	-0.40273077800064677	-0.0479616934935461	1.2471094847750068	-0.07314199795456285	-0.004271697899586997	0.6254676265876086	-0.32697246945240366	-0.22100382295887014	0.21699624007633186	0.1642151851922435	-0.055427978146654656	0.3411635659121187	-0.8213907136499906	-0.4864562249536372	0.7392005494679719	-0.08925050598610229	0.14009003135825118	1.573970130719842	-0.6050416747729079	-0.7539208652655105	0.5764115022950556	-0.3153117522820278	-1.456955841284453	0.22984330991755494	1.0693136140863564	-0.7818484213866502	1.0889818317511137	0.30987523546397044	1.423593035496355	-0.012857802938277067	-0.2810544275038617	0.4572853025456127	-0.32769381193803393	0.8389083838489365	0.4316024472669519	0.518121278291111	0.01462360869270359	0.8169502897855581	0.1407099891810091	0.730570608998791	0.041069629238186384	0.0	-0.0049819411542170846	0.508503960731672	0.1014750075733618	1.0405734311577977
0.60357071092802	0.07938362430436045	0.8297404109768463	0.11273241760967756	-0.06871515771753452	-0.08341608005278102	0.8077805044322997	0.1710238058555158	0.16223368979204014	0.8743364066010016	0.08903938646197512	-0.22106619704537478	0.43242134074207633	0.17570367905114384	0.15844115469245798	0.7018730854892555	-0.5746739831091662	-0.3249720279641353	1.2374868802922214	-0.012729946913743372	0.3394869329511597	1.1283279105675423	-0.28722054582748463	-0.6749773769295723	0.568484152637841	-0.5214314073887378	-1.2323406938607468	0.45865407956017995	1.815242533474061	-0.24906517181014232	0.22490889349709028	0.6503354925264251	1.4789631943660857	-0.3605052744073764	-0.06260154760144981	0.040341482875270146	0.3970304795984747	0.45709286586545705	0.715355124233811	1.182271956223573	-0.041819231363598816	0.6532844207121348	0.598279181658688	0.74652908313234	0.242804593099792	0.0	-0.1683136941184469	0.745457407298796	0.4395908234997218	0.35163858248974583
1.4299289715111685	0.8163422886200336	0.6604097235276041	-0.32355111308998524	0.49148928154424965	-0.30897467869701956	-0.07764905869724574	0.7647154236662566	0.1078647774401852	0.13413995067679724	0.14239542675756564	-0.2616756005690247	0.2481951798340572	-0.014144906766180219	0.09790301956091461	1.1590319789426657	-0.34280710794944624	-0.279787770964322	1.4849295001048295	0.020737455493779835	0.34110549943207674	0.22700014483946715	-0.0627918720729138	-0.4154546078026711	0.09952964089327568	-0.11379007333545038	-0.6450213794332725	0.6100710800581074	1.8319148284666134	0.3738348163900653	-0.9276623815274383	1.0552462319322764	0.8200004395555892	-0.6723049235559212	0.41352173854706964	-0.7933773762670885	1.4150976553234422	-0.13318901498606106	0.8962232069183613	1.4887993108040336	0.15033002387139813	0.1938058976919819	0.9088053948647203	0.1911699328410077	0.14052321824251335	0.0	-0.022278786310922987	0.5017157983096822	0.629025225167561	-0.34149948405821007
1.7554857146480742	0.8797306175818385	0.2201774174495442	-0.269459574097407	0.6951752009095469	-0.49426226747899765	-0.8226990362463191	1.249062882828046	-0.12255641336778271	-1.1777462476159568	-0.10052959825273572	-0.17626296502128735	-0.39207200067549997	-0.0974400544917782	-0.02407288921298219	1.4326668861740908	-0.20785565699623074	-0.25733047893053	1.2596481312942072	0.0008987253542128797	0.3422930767769931	-0.6348376330617492	0.02040247908600983	-0.012373323848374737	-0.5430337332124952	0.5511970573119527	-0.20596246100020432	0.4629669022523943	1.28074380904898	0.49693398414470336	-1.7150413801949516	1.0136263506235081	0.11619148558920432	-0.8228937533554394	0.7527311997304551	-1.5067692466075078	1.9715297122481534	-0.5407250978246483	1.0248406612996683	1.2648037956457363	0.44166366613565766	-0.24656572758036327	0.9034785457364	-0.4078976269985991	-0.2790252703583443	0.0	0.1487509006705858	-0.03290707342722037	0.7897185517986866	-0.6331111523274117
1.3820908337555593	0.3622638579782006	-0.012995117760252141	0.20337822260942054	0.31832342986401646	-0.3479270429626462	-0.8472844798570082	1.1595824120000804	-0.25809793080771765	-1.965276382552532	-0.3573031740404891	0.09233174552679813	-1.0451522622536966	-0.045032209351310776	0.12875496553972407	1.3087817054491102	-0.06305296301399378	-0.19734661836621922	0.7674273089799883	-0.03761020219258995	0.5176230264049588	-1.0054051186249988	0.12787161038557682	0.40958428931435226	-0.908814930223626	0.8024034377558144	-0.1381114008598976	0.16838119347991817	0.7774023063931367	0.05837384022976125	-1.6789094890903837	0.3751565008231849	0.01960769720727935	-0.6523639255216144	0.6106413905514966	-1.4763829467281229	1.5826273980802203	-0.4335542069113367	1.2217047507843175	0.8109735527465026	0.5860431258629211	-0.39779467482352215	0.8061257209841275	-0.4786171762750655	-0.6355776632408883	0.0	0.1764621229856362	-0.32485867526760165	1.0887536133697173	-0.4023893967142996
0.6779290715934891	-0.04948756418077698	-0.005888256702669631	0.6789893874922132	-0.20891222841844664	0.22031006055254437	-0.12595445010291995	0.5460148592496066	-0.1993455478147681	-1.4863808963241172	-0.5200166633415835	0.4781169173819383	-1.0652683986259683	-0.2385067907090591	0.5145955023111206	0.9339041531996487	0.15982762280783305	-0.21166336761854934	0.3816252962622796	-0.10027185483605966	0.8110139652695877	-0.7874232836530604	0.4475293423447238	0.6441305320600732	-0.6753761473738058	0.5316008768950344	-0.19627540644015185	0.208443670642691	0.6033578064511547	-0.27424825650437284	-0.9537697793008412	-0.3468441825554172	0.40974014027912614	-0.019267277718007306	0.2170335480640194	-0.66734261992912	0.5561304433553814	0.2606392436811917	1.4482259149673098	0.5574697431906321	0.4541750647860363	-0.3920336056578147	0.950796468108507	-0.12860118549909325	-0.5194806917876623	0.0	0.19249358204395348	-0.22731500835055593	1.3491586195191403	0.08899829798596738
0.1266904037837985	0.1379385754569451	-0.10512352425949578	0.8711371805436128	-0.20240479607748216	0.9784858046617114	0.76255037375954	0.015444211280626846	-0.19911937748828093	-0.057281783689206264	-0.7404445293243598	0.8908995031650282	-0.22392884853903158	-0.9572575293301371	0.7646704442632598	0.7553416751281586	0.3986552910198879	-0.45015304082597624	0.2990642624783558	-0.1730953362563792	1.0642190280530028	-0.2621263543842613	0.9713322221624363	0.5950757088720652	0.15219181375952148	0.3866333560333901	-0.039949281266727345	0.8900299967805079	0.4920669351350464	0.1740827469257529	-0.06182106230927318	-0.4161356941261546	0.6449503002180264	0.9672844458086397	0.21311324402362858	0.33017406546757505	-0.2313270304564438	1.22104640610511	1.5170037652369626	0.6220870520584487	0.1892074887682578	-0.4846421841636288	1.3554812694780252	0.045835791355187505	0.0718066100367221	0.0	0.4488634328888651	-0.07983418977780585	1.2151312272002217	0.47137253688303693
-0.13424991502928416	0.7175322016904474	-0.36879984944780336	0.820617739872128	0.5359217654702112	1.4922071469345943	1.1388394800504922	0.11164580707565566	-0.5179011850418448	1.2680321225855007	-1.0850264361588602	1.2573887798561922	0.9589564767415656	-1.834347174453297	0.6964257372751489	1.0288825090715858	0.5579887549758284	-0.8255252523627249	0.4432241371628116	-0.14190615857910172	1.2442259696209927	0.14636222636339002	1.447859707909196	0.3847078229377295	1.1796221124403898	0.9288053668418097	0.3148402495993443	1.8708522389909747	0.16951200656684065	1.2334870262839066	0.5938319907164594	0.32312763867771843	0.4250251413945689	1.7856124678195655	0.8727674019212838	0.8944406315828111	-0.1972925954004468	1.8127685506125526	1.3031525125546555	0.7162890069365694	0.11583683740501198	-0.5542974945323662	1.6257129819444087	-0.1857757945504247	0.6989148524438168	0.0	0.9594189359097572	-0.10743428290689379	0.6837104019388953	0.5492892044938233
-0.3151090229385277	1.0656072175278273	-0.29974913632905514	0.6378653877163482	1.4218655687329016	1.4089491792172186	0.7824793054852588	0.6497304651067547	-0.9652212089166248	1.6579797941037164	-1.2515971772576757	1.44327028593236	1.5780722789261505	-2.0547377617152645	0.5552848950682133	1.4170135046652874	0.6097105411335725	-0.9768911236544071	0.5959063063097595	0.1149283946572605	1.3868215617003403	0.18076276345863992	1.538144119707205	0.20832623211415513	1.766712097617039	1.7900553539745585	0.5284926347605642	2.3264504780697717	-0.17343352157711758	1.9349540543508392	0.9304194904198437	1.154364343963597	0.10934480637387849	1.7713225358953846	1.6354930890089567	0.8724884393894337	0.34012846425973875	1.4826938638421572	0.8569021958317597	0.4698496258040123	0.42921429758671703	-0.18049341057536544	1.3078533060576039	-0.3282675499070225	0.8781225200902026	0.0	1.36241450295625	-0.029607335268129645	0.23283281010185822	0.2990547810010042
-0.611000533550824	0.801171530128944	0.5345225285822907	0.26014732348347397	1.6087815573209665	0.7127974673244798	0.028784842163179204	0.8156835979061626	-0.9954400504023596	1.1288925297446712	-0.8312366868273084	1.2232585550210433	1.1231412680398907	-1.2096576799352756	0.6361299693046021	1.2472269976066876	0.5760451798772919	-0.6196189727623738	0.5512702154933874	0.5246603336757926	1.3366718739243253	-0.08403605666461263	1.060331148304705	0.12157082760278737	1.4275307370267865	1.9781582264166293	0.39426926842528953	1.7200152506624422	-0.13807431714343874	1.4736890676944245	0.965888630070624	1.1173063045001124	0.12254608506522102	0.7364096349423223	1.6240261921946073	0.4934970023137809	0.5320611286001323	0.25680880409186924	0.2970319713850467	-0.17501680423198485	0.9513130404615014	0.6996988485722623	0.34341437914270423	0.1693841369290825	0.4923279550694022	0.0	1.2115204516944076	0.5232260830364149	0.28291882542830193	-0.26449207445661344
-0.9460129342460758	0.09363734168284926	1.76192895979519	-0.37306605369645507	0.8343280949691282	-0.22901444356176243	-0.609724244379373	0.04453574043394059	-0.36546287347179174	0.3361942762120833	0.11770138879933076	0.4809894903510324	-0.05142938984676563	0.15269327464648855	0.8250189259811426	0.26703237703168514	0.47528823065873715	0.0759397269519555	0.21534130918160002	0.7986993883894485	0.7774494891398489	-0.3419432765366397	0.1708444008290711	0.04305627126057053	0.28827410122668196	1.0618712832007229	0.11673473429729404	0.398501044020476	0.2801243032660344	0.05881031498707349	0.6398685645705127	-0.017795064804477505	0.32488516981303794	-0.6870282520686064	0.6509271406636461	-0.019472382699923123	-0.022630519408234972	-1.1413094724910606	-0.30468167563405385	-0.8901391619256414	1.2385301949950749	1.4620564327641354	-0.8176118499864387	1.0636674277851694	-0.15613806166653169	0.0	0.4552107220106456	1.3461457741449394	0.665632255859603	-1.042417504051843
-1.0798994092664767	-0.5699921600941772	2.388265076199353	-0.9904356614900036	-0.27550452504771256	-0.8667176848416487	-0.8471537550926364	-1.2482208356106885	0.44582001717593167	-0.08460423579957331	0.9465743132167026	-0.4875788581980825	-1.0234747738406635	1.0034871592868426	0.7509074879603628	-0.9514273527020207	0.3445528126507185	0.5847144301766698	-0.30488638542609087	0.7117304148402436	-0.2874751432615664	-0.33776431303295634	-0.6476677818938934	-0.04399740529433091	-0.8549647663643862	-0.20540586255051033	0.05828161802656151	-0.6747022601033524	0.6085648358457368	-1.2523358046876365	-0.0036171736455227663	-1.4428806301540402	0.24546555092059025	-1.4787250473111553	-0.4590632479387232	-0.5755155296070511	-0.7994553557984682	-1.7936198254847522	-0.8506982309577014	-1.252345138000305	0.991330325849899	1.3812566175810832	-1.5424319516209775	1.4520852547286438	-0.6102749795747687	0.0	-0.3885882830452577	1.7073763765501238	0.8309397616340889	-1.6798013561398188
-0.8769314400854777	-0.7742547794005593	1.8077296032141266	-1.0757176748999517	-0.777624179664265	-0.792076637803898	-0.6821472894180246	-1.9528108097576	0.6998952335101962	0.05056295597971443	1.0653454685486166	-0.9800838736569675	-1.0932848329784746	0.8942121576324342	0.385878985847145	-1.5112519804854743	0.29739358635627844	0.6145163361884065	-0.6903221057568006	0.39915395837290185	-1.1887668654234855	-0.0779990879413476	-0.8557132907405371	0.016098017520197662	-1.1301368081614047	-0.6512846867480945	0.3033473510696793	-0.8252609644158408	0.469181599377764	-1.5338708760066484	-0.5841929235691413	-2.046794387639812	-0.1506766824139107	-1.1263633636035137	-0.6913614398601637	-1.022739857489754	-0.9352390724813349	-1.3326968913679178	-1.100036537009412	-1.0935848298668025	0.3768396604570611	0.48580370267034734	-1.4760900187573556	0.824920808829068	-0.553255780989671	0.0	-0.6122759327263646	1.1368691270318736	0.553980492882353	-1.6499006076686245
-0.4206848520411401	-0.3877992465173491	0.46066914919112645	-0.4178499193049884	-0.3010213790309048	0.002502150786539908	-0.2152017379138666	-1.3583064616945542	0.30791430312564866	0.4953413524610367	0.6898767327231249	-0.42549688094407095	-0.3452251730724303	0.4208110276172497	0.22642721000457328	-1.1100843731413894	0.4756256239933175	0.544752934643209	-0.6333166136934505	0.27641640356459646	-1.0507797316768226	0.21102821028127816	-0.28091491565865134	0.3894639089743009	-0.41726495913216677	0.015758132541276604	0.6087316779046186	-0.2737592931319198	0.025587902600324796	-0.7855748735235382	-0.6027148221468739	-1.4879017765883684	-0.29020805264655186	-0.09029658389010416	0.056340285204812796	-1.0816793786785548	-0.21503854538862258	-0.2333931792312389	-0.8006456492025645	-0.5990643502733727	-0.08835891391749484	-0.44324677170431576	-0.7580978145346611	-0.26487994894169276	0.027377985963450837	0.0	0.03974372045754634	-0.022219273698945406	0.1962922762618806	-0.7236770653587128
0.058196907259143706	0.3668827144162845	-0.6434920593888213	0.5031742661590901	0.6057266833699134	1.0626835866711246	0.40767090432265396	0.07127445079915021	0.064087401062482	0.79228085133097	0.719561034967631	0.9380376421584502	0.48803098322648325	0.5279513456793263	0.6684883996246579	-0.35050902381378557	0.8727833749115577	1.1049993671194906	-0.20972916412105608	0.5747231117045419	0.2000762653395552	0.287730046569916	0.6209537527784239	0.9902727669269507	0.43025365823808415	0.8816119038007023	0.7553505536396451	0.15763016641922623	-0.3046656111492553	0.15973604332526967	-0.010854288305476197	-0.5228286608175386	0.22092190928429795	0.6498413849292344	0.826238487360708	-0.6337565139964203	0.6566431578864773	0.6163493810455611	-0.04568623222071367	-0.13097576785577544	-0.03039211470882466	-0.8034401845497086	0.11831739031759902	-0.8064021185001032	0.7848275670585132	0.0	1.0594740518021908	-0.9964053090956265	0.14079739694942095	0.6182093829005956
0.2626294741112309	0.91499843758984	-0.9407516687307557	0.8270509820383504	0.9635139290813923	1.6502553413129841	0.8430728369488343	1.0609188784941286	0.7665979682056493	0.4802214974381534	1.71067289238425	2.0024933202804824	0.6722428079750218	1.408096500443629	1.3157820415080004	-0.09015969166901346	1.2044033645564471	2.4998032662455554	0.024303606312566277	0.9715210697667407	1.4244206389427905	0.02071213597061772	0.9935264342540944	1.4225989697403587	0.34097295395455873	0.8118264333587676	0.7632439297972884	-0.15005125766823507	-0.4591187196387638	0.4052370838569678	0.5586521500627729	-0.2550488847154809	0.8471078934257028	0.4696068679812881	0.5889746845735548	0.0030465795937049327	0.7680399337857337	0.6073317755760398	0.5726776257127766	0.006635458300083359	0.36965092413187617	-0.8453120004334317	0.620898282257946	-0.5172152003289122	1.1005057525149606	0.0	1.5154526306896035	-1.3979056072025184	0.15755854091115576	1.3851929880038432
-0.11433206401081268	0.5725005940891003	-0.6836320521969556	0.07003313742549595	0.18969585185450466	1.1293764969439828	0.5459377050249367	0.668514195134901	2.149533571003488	-0.6463654447544364	3.0602917655329946	1.6401681258786918	0.035530063435567576	2.241031229492347	1.2183873565414207	-0.5925646248627523	1.0262694680237192	3.9255354431369716	-0.5021960246706535	0.7832623880388391	1.1839804727218022	-0.6349630651259743	0.24986014518827898	1.2207136699273586	-0.9001233244261309	-0.42861068668267616	0.662800227194847	-1.1518625320071154	-0.7889028962432127	-0.30469897892276526	0.3155563572930094	-1.0628019459500415	0.5251354487070873	-0.4998736274141406	-0.7070853252662227	0.27048326169095116	-0.13360785226129912	-0.27845876291513044	0.3372351449633692	-0.3128720189818245	0.46121067091603835	-1.1794291310528473	0.4283368444605568	-0.16054751616000912	0.4373474833396891	0.0	0.776678081502986	-1.4594383014750953	-0.37769056379684063	0.8438078744958804
-1.1977115081508765	-0.8885842055009614	-0.3946702151873108	-1.4271517817594324	-1.4633739490917175	-0.5765599771426337	-0.7992643110271807	-0.9118040851334904	2.921420381753613	-2.234068226907351	3.4360008035053533	-0.21380085087548634	-0.9783102209525687	2.0827867159316757	-0.057599891086657154	-1.4191353203540538	0.09111404111176225	4.1452939126739095	-1.70981844303094	-0.37531583047304684	-0.7734362242095996	-1.6311209008624017	-1.350854092210487	0.20344597351904325	-2.368466296882229	-2.111154021788209	0.2204904451204991	-2.348199304962086	-1.4606887955576424	-1.4636870627423473	-0.8859654700669841	-2.264253304548345	-1.0731055663742572	-1.704099507448469	-2.1239482057751027	-0.0906270788584254	-1.5138330035384417	-1.647388219231683	-0.9427226031073287	-1.0180500521750004	-0.31771539982769953	-1.7665749288163026	-0.4638104664557141	-0.598644096097452	-1.1418271175143957	0.0	-0.9828851254849822	-1.5023025169642215	-1.6023570288052729	-0.8363848439339394
-2.625585686535224	-2.791694539607133	-0.2577523168780345	-2.7596430156860827	-3.135069301782634	-2.750042724123638	-2.73621193745821	-2.5834138111713663	2.0154271755582496	-3.3709892087949633	2.11426291920053	-2.3476304115155284	-1.7074850064512639	0.9090200016763382	-1.7591220485735979	-2.0436342873046245	-1.3242268477225014	2.656329226962411	-2.765644371311561	-2.0935150416483013	-3.051552490561861	-2.6823937408657574	-2.808185810771739	-1.3154740750251597	-2.8627563367156146	-3.3760168204235295	-0.8310992521010289	-3.2257030297758047	-2.0463956294615127	-2.240212371200373	-2.336158426282734	-2.7900160170706525	-2.9010897231842208	-2.6620721080832754	-2.6770789851438823	-0.7701890568244533	-2.6300309198316683	-2.9608729934914364	-2.6380134297231357	-1.834676479727155	-1.8753038280230712	-1.8136833191983825	-1.7281378847787574	-1.7360139635265877	-2.770153026814726	0.0	-2.88681338828827	-1.4592165146226246	-2.764883581997768	-2.6705996896505897
-3.5226139504372833	-3.8621816745770845	-0.1833799322873468	-3.1098131306225483	-3.954407292206491	-4.1769823570373354	-4.100076591934074	-3.2762825038182886	-0.26385468478629837	-3.1829037473065136	-0.21702540241378485	-3.2710195291456596	-1.734278662396978	-0.3521396395749147	-2.5628009330528636	-2.3218914554690158	-2.4454998048908707	0.2433302836176016	-2.801709152262222	-3.365321182046312	-3.8050602576640733	-3.2149113097836066	-3.166091622958304	-2.6094656287724782	-2.042998212634763	-3.869655832196241	-2.2245044799666065	-3.439111118446693	-1.9421152689925798	-2.0862302426328623	-3.087607834599212	-2.1264499913596446	-3.4086833217217305	-3.0743197995965867	-2.169347911301085	-1.211938059997733	-3.0770104348631913	-3.6272745804199773	-3.7052879874844216	-2.331422953091818	-3.400538292245704	-0.8318277284559511	-2.770166969393252	-2.60475185199708	-3.2967419413327077	0.0	-3.940579486903338	-1.093469748665613	-2.9181373569204005	-3.5837186477891874
-3.068202670905534	-3.2525462074903677	-0.2159591844812923	-2.23030001788552	-3.538003461513755	-3.949280800300535	-3.9068145949411415	-2.691845907407477	-2.4649978543777262	-1.6554860305002788	-2.1074298941626464	-2.509661254041146	-1.082546521701	-0.8091460540172369	-1.8617776968576139	-2.2930822033823097	-2.470735598465076	-1.7114921448787679	-1.7581552355418626	-3.3661885146380643	-2.4406835679113894	-2.702777188377117	-2.2792062456458497	-2.9125105052747595	-0.6566980792986099	-3.627081685843992	-3.0565447912781756	-2.7986346758119507	-1.1253051702346182	-1.0927032667073413	-2.7368684071687546	-0.624322439717927	-2.063407276853935	-2.699296280262001	-1.1309148716319841	-1.152807771109364	-2.8266098985246644	-3.1411122103185183	-3.4571915755823395	-2.1208609762237964	-3.9101118377478117	0.5273374684386222	-2.9563188103810734	-2.4177697448034934	-2.2421546254415516	0.0	-3.6431936895025228	-0.5009617604352641	-1.931430654683807	-3.1271466380249837
-1.301526713249257	-1.3420078596709881	-0.5120468370881073	-0.5291017710604103	-2.124600334971405	-2.206397108849114	-2.299124552389406	-1.338587271422776	-3.3494460647101603	0.19100818255443813	-2.7348722357065975	-0.9078599372360785	-0.10267277386009724	-0.49041602970037756	-0.28150065565192256	-1.8001664746124282	-1.1952249264511052	-2.455053557232069	-0.4136292906041375	-2.115099655032964	-0.07646500352703585	-1.2185675762192307	-0.8311397239906422	-1.9202058265885913	0.33215382907501945	-2.7042560830705393	-2.5387570017827024	-1.3866999900498993	-0.23833419170607728	0.13997687591213884	-1.6015700737982548	0.9698864498424186	0.1309541111717246	-1.4792882124622007	-0.14984195628612074	-0.7794402908641257	-1.9977865413053812	-1.4893686550765053	-2.0355705900923047	-1.1651826043275588	-3.008355438884468	1.093322381388356	-2.0095183976855906	-1.304954464140444	-0.2847702951960594	0.0	-2.2365524499134675	-0.0787925984631945	-0.5967423368351413	-1.6692859234383723
0.7075064267260762	0.582255586179332	-0.9090224445273499	1.1538489939639212	-0.3550017765659041	-0.09044325075845959	-0.48457048281977266	-0.01213996560512194	-2.928208578851332	1.1578169385035468	-2.506206307135024	0.32490497723185263	0.7888972739563866	-0.16770085934470205	1.0936588138138033	-0.6616470280148219	0.7120749877390922	-2.3380723192423605	0.4415827075885505	-0.4245627718328416	1.6365677088818102	0.43729241089753057	0.3715160033958396	-0.08884997022518007	0.6960219675053866	-1.1987444733043755	-0.8792830013686315	0.27173941088872205	0.15474336931382568	1.0033872104002242	-0.2707984549312902	2.1246898844492295	1.6451491404813356	0.14275325513763473	0.5653220109523425	-0.4032482910447901	-0.7771623048909201	0.5380869391163124	-0.2488209565019857	0.08750002371309715	-1.2435545133408092	0.5887032473088322	-0.32364790592893133	0.008350131282795187	1.3074350547417346	0.0	-0.49485883352319276	0.029006596602603345	0.2689078360146618	-0.05347701059770821
1.7252007153988282	1.499034876741058	-0.8932403766967156	1.9894185232825414	1.135176365164271	1.199034374938685	0.43313596739178	0.7961825869659381	-2.1606593873734403	0.9921796424773833	-2.2963310019576126	0.7515712360135238	1.3279742317616692	-0.40654595654963616	1.7661809359977034	0.7701485170510397	2.09669264412972	-2.1225073526600187	0.7246654075885397	0.7974473098946473	1.9913379150046555	1.37317995793953	1.0655321287908057	1.5826100683373692	0.9427085514540863	0.50408974634576	0.7858387728575066	1.4181470356527786	0.17032781883118403	1.3212910187614484	0.863165088048407	2.68329621533934	1.8059268561305604	1.3298505342450762	1.0380378299538575	-0.10186966286429015	0.5195254537465154	1.7580051839920081	1.0061870682657965	0.9674366370446044	0.2781185457527608	-0.014771843787397418	1.1689808788976923	0.9668235327727929	1.8037530086965976	0.0	0.7782239578122115	0.15245698489871326	0.5722787082839099	0.9589431502481578
1.5170905540301427	1.4585431398943782	-0.28102094673518835	1.7190265512780845	2.0639058908029666	1.4329600094925126	0.5471584552117988	1.1773883185306766	-1.811057640729436	0.5624853397294728	-2.3408320988018945	0.8292334101843872	1.4897147049053503	-0.9763210031099302	1.9138624927187269	1.5953709016292774	2.156692967291662	-2.0314730921931208	0.8562490896108995	1.2466135720934	1.5091010737668746	1.4568313379283093	1.501131611310621	2.238811440093095	1.4857324092637338	1.85161411886663	1.4860898282959993	1.6914929306024287	0.26343577719582123	1.32924563136218	1.6642018586299725	2.653518926478297	1.117768903529658	1.587448491933289	1.211524674082364	0.28576850584796754	1.5377371741914043	1.6360799007580198	1.2781628909393532	1.107879632304668	0.759195563968945	0.21804218331445993	1.6438798612731476	1.4181357627044735	1.5503707015999502	0.0	1.2374021350421955	0.5537106011993145	0.6646546882431753	1.1449516674165814
1.0521670748760847	1.226124999429005	0.25339879742448024	0.9567916558438836	2.5546003666706345	1.419945578982473	0.9190970009571072	1.6202668487160583	-1.7616937202668335	0.8245723992138378	-2.1043808900758605	1.049466634762867	1.4465478776515686	-1.2504452377482314	1.6409023791722315	1.248289855766984	1.0653159752199097	-1.6634976850382093	0.9945166200620836	1.3164166492214813	1.0200138057983958	1.4065898660987943	1.890093925571976	1.7918737544328056	2.062944277590893	2.61129084739242	1.3569141932563515	1.5200311974635035	0.4336629181536155	1.2702811556828515	2.07437806995866	2.1098324488701694	0.4255547966641354	1.3636457333848868	0.975555668076876	0.9018002972393994	2.1322095130953858	0.9126671023690403	0.7578489729076542	0.760886251754114	0.34549431498142696	0.8685747463964614	1.0724526385472628	1.2961284068428727	1.3910179842933748	0.0	1.1569539737210444	0.8607246726722717	0.5831301043306779	0.9416616817890447
1.4059297788082996	1.3116200597854704	-0.24159350410336272	0.7673367238066431	2.850093372658754	1.9905362728384526	2.2057546718924392	2.466767707181749	-1.3800582687508895	1.7101672382586808	-1.16061802283254	1.2624739782902918	1.4381211218914176	-1.0279595081994894	0.6275248776362273	0.3167467404174161	-0.1881770582893793	-0.7596468058330669	0.7849659933617285	1.5741001448727192	0.7980323694608258	1.9062282029544997	2.0793123674408465	0.9020831902266105	2.101707570396222	3.0419205238236233	1.336843021434148	1.67000516358873	0.14590623316971368	1.1277162272271706	2.0634270760440763	1.3521962779675032	0.0559841540104595	1.618004863873002	0.44717711994271503	1.6779258054526667	2.425254989317271	0.9180118478468977	0.10106095402526842	0.5617010291216343	-0.05017158814945508	0.6277102274282248	0.2815961514881047	0.5316740381960319	1.6767155130031552	0.0	1.13120526682299	0.4159527022556137	-0.0016300882477508067	1.0911376804121649
2.4894024924176756	1.5534590592024804	-1.757835864961551	1.645872335280719	2.9641714426715535	2.9723700642209168	3.688926761760493	3.4083502723804564	-0.33063020867172194	2.2227858911248832	0.12116939879523106	1.0185535844736762	1.612194088308697	-0.746994105512191	-1.2059020609609898	0.11105743639513975	-0.6415339374304234	0.253737387376557	-0.0072577392084953235	2.1641618773603626	0.6464669457575655	2.7056158376668873	1.8376361517776418	0.31638730831570916	1.5211544983157699	3.4043497215782317	1.9651097005452351	2.324831626578805	-0.8167405871564354	0.8357704103167476	1.725050762744759	0.9329829532739439	-0.17502578398597599	2.6395916309310823	0.019796456395191866	2.3388763654552074	2.528273331577332	2.1043325170934084	-0.01080666088253713	0.9235717309236326	0.3787573655939521	-0.9087758518896569	0.21737453928678757	-0.5511658042864525	1.9922384328038403	0.0	1.5216776095656415	-0.7484583712059716	-1.0075897654301154	1.956483016400568
3.0533815850031414	1.6046625969211101	-3.001296392859895	2.8566211220207722	2.652235292630632	3.3230074928345217	3.908856597585594	3.5582725650205442	1.082272267017629	1.644700699843783	0.957796987600726	0.394752677968855	1.914789967813291	-0.8511258662291692	-2.9543767368139826	1.2147430655039337	-0.14239219569989742	0.6934249631970572	-0.8663735031425688	2.6932567839339763	0.503801672125379	2.809415917323783	1.3166460404031335	0.22476846655395372	0.9203025989961854	3.4344858101462363	2.702000457890653	2.7749103687010566	-1.7222980617661912	0.6338340859896631	1.2692477759920353	1.2416719697930108	-0.40070914614845976	3.5005776182727497	0.009414945809187744	2.50890124032918	2.294699276212463	3.4123828616216634	0.648449940939893	1.636696531326288	1.5451076002238742	-2.4299765771703346	1.0541183030869665	-1.0994020029635043	1.8209887549143562	0.0	2.1184186410761754	-1.6369736816220513	-1.5364825478835686	3.0667903190710115
2.066849704501994	1.5097302397149395	-2.6625329160380797	3.0125209935141144	1.7612560239726667	2.324677061306642	2.29095729867063	2.241420883839163	2.231132182118615	0.42829235427546924	1.0679429079337426	0.10791776200847997	2.103257540313878	-1.1249955470176158	-3.1923887459690783	2.662889602513106	0.6343321797674221	0.4678937946619438	-0.891204930828194	2.644186387473538	0.5959245452849348	1.6307865882114303	1.00031132943789	0.266521736324673	0.8801255831975697	2.585374314324719	2.5732845644797515	2.1898727939409013	-1.5171008219575597	0.9380153404189151	0.8565808083384765	1.9932513417234976	-0.4609538447492307	2.9873141459711405	0.30258999443721113	1.8845927120453703	1.5124086846062814	3.3409518666688314	1.654457087424005	2.0672042769628516	2.524141104632998	-2.3119733342194078	2.0374202584581473	-0.4619658162651772	1.2408044954647468	0.0	2.3450520044089536	-1.3151415528551944	-0.7163990817338868	3.441630444459309
-0.014395840818483786	1.5585474776533854	-0.9449312183222616	1.5152930604814128	0.5603602846829996	0.49369036312625203	-0.06346682802946332	-0.13771314592032413	2.643791769788022	-0.30361349534632043	0.9283904570403942	0.6332100804887689	1.8939554933772602	-0.8607367491522934	-1.4549069133802817	2.876950099407555	0.8995458404782827	0.2054602865799702	0.13436018017267795	1.8682144921193644	0.9671548702587172	-0.2052647808582831	1.1223510829076473	0.08561628270925734	1.2294626122628036	0.8465150110287862	1.3488280193283224	0.6326389022891179	-0.11956711005528983	1.7153131418467766	0.5130095515929	2.3069866182773793	-0.21766856469592588	1.0749587270170542	0.4659312128873009	0.508798567251568	0.3459851645595456	1.6380673490667277	2.247986002596115	1.7624934888355277	2.431401553562275	-0.6190270124917099	2.2515580374915434	0.8989427886941949	0.7710862838538217	0.0	1.829312345830935	-0.08788623864057646	1.0579943558805665	2.5363018512525226
-1.5459486399215447	1.6875746077485483	0.5544417514587453	-0.661271798728105	-0.3829939167938231	-0.8794451084441758	-1.3852305099954403	-2.124461454647105	2.2278759182585746	-0.05749360052578062	1.078616608982832	1.4186840330667012	1.1597116178411107	0.29156437527487494	0.9546316812809191	1.429586785771366	0.45607886079007864	0.4349566170576893	1.3068454644695562	0.6900319288978167	1.1646882917778112	-1.3890418094452628	1.2747834225597403	-0.25890335562379563	1.1968338410765584	-0.9282558080975145	-0.15457710810535766	-0.8974236444286465	1.2608539961717269	2.166516502093389	0.24981258762227773	1.4981897660353252	0.14420620576019608	-0.8263919711736459	0.22672406668475076	-1.0257488628198923	-0.5982089014390835	-0.32465297401854226	1.975022994614749	0.8711704824463108	1.2865552647431646	0.8478847653988123	1.5245158836402206	1.6252108380577652	0.6169616133692889	0.0	0.7724661987216641	0.738491707066766	2.1716597446520365	0.8726337510505989
-1.3166076104624032	1.3662883508077215	0.6425595516781395	-1.8489649414098255	-0.7067852368699244	-1.0716115456204915	-0.9793581930541692	-2.3739454417517534	1.2716976459405167	0.4956607708770772	1.422712445273672	1.32285019441881	0.041007756424503335	1.7820835465859308	2.003548095211819	-0.4101313634164964	-0.26731127475604066	0.8599893784602515	1.493903373455299	-0.40736894044420485	0.6479198221828527	-1.2242958634258918	0.7851801632789831	-0.47015451727037033	0.30371373046594063	-1.736077698139844	-0.9626891789540543	-1.475988984787517	1.370349450503983	1.3749238535053845	0.16246762339025833	-0.17981266795558654	0.30074662993292506	-1.2970639912557438	-0.22563357878383125	-1.8093007456605774	-0.8055535405998488	-1.005374517175056	1.0836345756706878	-0.016322326673994213	0.014624382469958636	0.6571010777356076	0.5149978164166212	0.9043647837909274	0.34429482809875145	0.0	-0.25744849212442256	0.3953927877550593	1.4127505886738845	-0.41090995153372456
0.23425455118403998	0.24564362559110034	-0.09721922422162363	-1.3890399052676086	-0.5817589606230376	-0.605253369958858	0.20302838806908288	-0.9263279564075755	0.34451488836024335	0.38564468291244564	1.432937848787881	-0.06603103002714805	-1.111197809493475	2.5941917355517714	0.8891391254247002	-1.0663127840102056	-0.7679299855565993	0.7180646984068131	0.5856358396034899	-1.1497242277225816	-0.5277369380899127	-0.23878704067207168	-0.4793166112899498	-0.45910778886425446	-1.0419704968480619	-1.4050613509924856	-0.9152389218133727	-1.134739385930723	0.3343461371022131	-0.5931274374967015	0.2855596703415152	-1.6899629195339885	0.18124895560235912	-0.4201540993886502	-0.46404767692880616	-1.3269614554930163	-0.4078076203118389	-0.33573458227936065	0.26360522691573385	-0.42285155988192297	-0.41952321836079715	-0.5546096843132052	-0.07506339047069921	-0.47182140461672745	-0.5357447047516294	0.0	-0.8689831507908952	-0.3818512695520864	-0.5870661161755345	-0.6981421461917414
1.50666415725431	-1.2448630664093985	-0.0898277545709736	-0.26767514005699405	-0.4724491334768852	-0.48409649737496385	0.7251551671726748	0.7604373415756791	0.011880469486493551	-0.46439608719491055	0.9249956714650346	-1.7695519526366106	-1.9204162776964868	2.2065475427031096	-1.1885724909728281	-0.3880947439395345	-0.9357980656486847	-0.17207060052727724	-0.40695955881443996	-1.553431091416672	-1.6350203993232855	0.5129303095915609	-1.8087394838894983	-0.4382753412644203	-1.9367652041476815	-0.6701336280414941	-0.6033490501123623	-0.6190431934729758	-0.5004963781057392	-2.4391859501722557	0.4020503071340028	-2.162472334681293	0.008735533974536844	0.40903934038507794	-0.3077941627316254	-0.03239541123930917	-0.055894286989712015	0.35748097668811507	-0.027693825537384923	-0.3836789027886172	0.11045033895213494	-0.9384145450418562	-0.23269200883142852	-0.8903245430291592	-1.7911943719090706	0.0	-1.1302143446994595	-0.2799334604717215	-1.9003026566161032	-0.4588557648650985
1.3786864849819935	-2.189167104622313	1.180529141663635	0.07747813696739934	-0.6081843980616309	-0.934061383846917	0.17538601813511623	1.1989208725035756	0.37055266841000767	-1.1751445189694645	0.31727013435648066	-2.3234514680055245	-2.1737957381051682	1.044823293778119	-2.2947952803375125	0.3260563807707375	-0.9745597126977608	-1.0413373583755363	-0.5547912855581895	-1.7501426372277111	-1.9554929820294769	0.5469773793334832	-2.273054891900783	-0.5661385916347432	-1.8881693237410804	-0.2913699680609079	-0.503062684706733	-0.4358337541608705	-0.19064348157034122	-2.762864319333245	0.19582240864935677	-1.6372011400036364	-0.030113140739403427	0.16376030839725908	-0.013627447288567488	0.9463335033010077	-0.20353874105158953	0.03542391078020653	0.05408565273201062	-0.32390621861057056	0.846145931437464	0.20952034220829044	-0.4664626015241881	0.1634428910563011	-2.5312705858416225	0.0	-1.3189522692083595	0.8337540596755266	-1.374827762653305	-0.5519308618031995
0.23372893340062995	-2.0905810780553495	2.408135536354549	-0.5934777419252528	-0.7954439006243578	-1.195656805744362	-0.6294740759608881	0.3059070156915997	0.8270408577686255	-1.0191163447944374	0.018900309715725688	-1.33162748871851	-1.9138701580317365	-0.022464909702778934	-1.6598313822174504	0.014715800950836265	-1.0115052239428675	-1.0673727740018315	-0.04084138875690796	-1.8295879175448637	-1.4413443853633827	0.19982072579933027	-1.6498187690475379	-0.6747250997885639	-1.2145736558182127	-0.3358633126665913	-0.4823499730785538	-0.41557424332644277	0.6859820729155122	-1.4775029681817147	-0.3122432818885441	-0.8345135054586458	0.0261526380948604	-0.6668615829522958	0.02429279041897112	0.8516618663404159	-0.6333103238088736	-0.8112812998608656	0.04428546027645279	-0.571544530578832	0.9241031650762707	1.589097026823536	-0.99362747998641	1.3467656386735591	-2.1325425420709805	0.0	-1.4985765838969272	1.5873201122539344	0.13753793322770008	-1.0832717108133203
-0.627246590775895	-1.3246267628639425	2.049597005384718	-1.1659796521638306	-0.7754064830614442	-0.6126164335107821	-0.7787223694691346	-0.642265556264749	0.5693663205329998	-0.29373459044502176	-0.17901851272661998	0.08273589529213438	-1.4085304673986796	-0.5301917957738395	-0.18476459850820162	-0.8391934969162749	-0.9515153179471874	-0.4796383776421257	0.2462916172308312	-1.8464518434051436	-0.6469848371240806	-0.04437761207972622	-0.6593757458084661	-0.49618880295446965	-0.5770694390170407	-0.43332663467749544	-0.24415536404596397	-0.21796879378312312	0.833300925595519	0.0829068973310432	-0.631144499043171	-0.31977306470900296	0.11993747675336706	-0.83543461844338	-0.28816707890399057	0.03146773956686415	-0.7775867726137469	-0.8666859202596578	-0.23482034369779717	-1.0027601457990631	0.17874802203091658	1.6496511441485504	-1.345778541929807	0.9774744074393751	-0.970436056682599	0.0	-1.4552943148959836	0.8014028176060745	0.8645693966864179	-1.2501372023536348
-0.41903561525517785	-0.6383630516947627	0.37078956075065456	-0.6764696726679604	-0.6340615902388903	0.3712261769742534	-0.2662750815343482	-0.4888367774399573	-0.5478992398482392	0.11782838810256732	-0.7931418765524153	0.4742223164154765	-1.0180125588800593	-0.6878103330004122	0.7860060537265146	-0.9047817805419774	-0.7211145149331799	-0.4012724982155912	-0.016929611935315635	-1.8574841013761763	-0.1176522080629248	-0.12263892762966132	-0.24775690553436036	-0.09476759104759837	-0.2872645625055815	-0.47487037833645745	0.026561529169097205	0.06777528823288505	-0.014429695620102444	0.5587768586432373	-0.3149190444764996	-0.07312975656551066	0.3858141422412529	-0.014241221260698177	-0.646559614567986	-0.49748934169290376	-0.4204120784670625	0.24702005356329887	-0.5044388316900974	-1.1652366225161668	-0.7802687400155287	0.6867272538802851	-0.9539817787063017	-0.8289636939035755	-0.0756843871044009	0.0	-1.0442411557845652	-0.8232874674957463	0.23820562133134143	-0.444147643738637
0.41131898806385037	-0.36417189980174375	-0.6435306276675022	0.3871320964381178	-0.7007889250005468	0.6210141734275642	0.2451672371644125	0.5213053573851255	-1.669824894012287	-0.09920252815642867	-1.7582853897239576	-0.4035807829210671	-0.9865908506486962	-0.894801589560812	0.8557868184337466	0.17370596162057253	-0.48577404212311476	-1.4423130501492134	-0.1478413833806806	-1.8297128582788247	0.026877223231920735	-0.18648155488365822	-0.670734870539576	0.12227619304076234	-0.17609824212663022	-0.6981350304505899	-0.2061908704561441	0.10670625755873553	-0.6292452198577523	-0.0809451561506015	0.39460842727578016	0.13471733211150838	0.9369165575021796	0.7272985146999033	-0.6680918381830965	-0.21757107312561405	0.07160948544563549	1.3476073732763076	-0.4576065471282048	-0.7518632967532315	-1.1941225216423512	0.4976404448665586	-0.013859975913832848	-2.029681235327536	-0.07502885521813477	0.0	-0.45645958971705103	-1.2623586948698695	-0.48372682143138673	0.7398252613690278
0.8101605979480382	-0.27091597399194556	0.41704276107185945	0.635452698294486	-1.0470251744295267	-0.3033915853571459	0.36793328070470727	1.070425390787985	-1.7087870129275853	-0.3151230470060402	-2.1865606065095546	-1.4201049684960412	-1.2404787529489605	-1.1717976554116074	0.6350706607978306	1.153906650353575	-0.4631485489487771	-2.69926740282481	0.5437906843311153	-1.5289644278320838	-0.024885041132034262	-0.138539485917583	-1.3043469161328984	-0.0919974563705497	-0.020828806997326775	-1.0900054632229534	-1.0392702300365204	-0.04801597851499471	0.20161189259565476	-0.7268082011721985	0.6680086310361092	0.21606184359750003	1.4770157322564612	0.2506421670797349	-0.2757742664117464	0.3302164995366422	0.22017482071385286	1.020290862234169	-0.20250914581753196	0.04657881308450768	-0.8160214885937878	1.9341041224871731	0.5276688520758778	-0.9096802695523055	-0.5915760762358415	0.0	-0.02450779321644715	0.4695615051369879	0.15778911041572463	0.974344353690278
0.2523511378510334	-0.06622392161761398	2.58226605030747	-0.4546419313999087	-1.2616536576100699	-1.4876846982947018	0.3449012028896016	0.3057480730116406	-0.4992820876924624	0.16220175199371129	-1.2685364935556194	-1.3500348479516342	-1.36541722360162	-1.1696258076051234	0.7166908875264015	0.6497141318630485	-0.5531876695990611	-2.517445601247242	1.634813451007265	-0.6587227894717952	-0.08692046270377632	0.24950879680998492	-1.3118546699184603	-0.4353261052928023	0.12516947375538134	-1.1127867715278659	-1.7659664203111418	0.08464276126165214	2.0054060522888126	-0.5364020801511188	-0.00866305953837232	-0.12716889342970264	1.3969137187077822	-1.1835531639248258	0.22997888570868358	0.2565013502396076	-0.01911907521015853	-0.6913540318859979	-0.1286799432870989	0.6708976893036931	-0.024781418572379435	3.500647320486172	0.011410354191117956	1.8105838210706502	-0.7322254070482118	0.0	0.19292621691653133	2.9245959548840887	1.9275979886236803	-0.2363181381633674
-0.8162326149632491	0.22637734559655004	3.4211542643817134	-1.7464684868574332	-0.8720788383892745	-1.6145676410990673	0.475087577012841	-1.1636897980084158	0.9709825826186178	1.0905723281219466	0.6806649751815558	-0.13819606059344	-0.9023003716027699	-0.656760334793622	0.978510707654985	-1.0680499522061164	-0.35175238334584413	-0.3342363500854173	1.9056900678248612	0.7398922993386629	-0.07870312418079432	0.7767190256805885	-0.4526767563740564	-0.3438791817448124	0.09300148481583374	-0.3425366758625894	-1.5446599729458712	0.6689900973615444	2.9235763004034245	0.15971048362137577	-1.1426222261941226	-0.8264646081108984	0.4432985817677969	-2.1445624708957403	0.44323390641979066	-0.5567308743042434	-0.2825796375865639	-2.2656798182446756	-0.36721982185140234	0.6974810131867327	0.5877494030234461	2.962863636770328	-1.0506878976419718	3.5497494344162703	-0.07277786241696606	0.0	0.47443893821079974	3.5945608959620046	3.0347260608881226	-1.7626210023421034
-1.5172558058431265	0.4467513224291436	1.7234395795695387	-1.6896440766541863	0.052461516209011724	-0.4543532781000008	0.5594242148969008	-1.910602405695883	1.588105380270558	1.4862046430124787	2.341802853522142	1.1676441737429422	0.17707226323043743	0.15729688028210861	0.934547940520647	-2.1876554961921295	0.32527366918229916	2.4670305039121225	0.8156421792903085	2.0424187478887386	0.024166614885473087	0.7701849821646997	0.7228623268660831	0.3145972694609967	-0.07924537566075845	0.7774938662848324	-0.3752223471125784	1.0853281347392194	1.7644172467308332	0.45149059270295994	-1.6718176412111656	-1.2898836594221295	-0.8211331715163138	-1.6713337249009743	0.1874364659279253	-1.2901486538271467	-0.2749818140449157	-2.36114034397253	-0.5743154739814212	0.2257404086532058	0.6879520006148044	0.12792245518586465	-1.4035250125597243	2.589821908900673	0.9241749499948668	0.0	1.000965962396925	1.606292721818575	2.154375602186172	-1.9486761732127083
-1.3499597788899758	0.5967689355173127	-1.1321209725750703	-0.17905884324107654	0.8721360011915004	0.872552724767529	0.21099985179663244	-1.2106700221162585	1.2387156674171254	0.801178682482886	2.641895291172997	1.557901873665863	1.2594171195587773	0.8221158707955948	0.44556219840339334	-1.380395841430093	1.012333922052072	3.768310072153936	-0.7184800315033056	2.376710704343858	0.1526979380703475	-0.10800287099864657	1.384144271284775	0.9740317513161184	-0.1713682634571143	1.2336739258258331	0.8069769913398429	0.5975028884912276	-0.5784223157275962	0.05292558555194991	-1.1234333928081903	-1.0307602073193158	-1.4686291220109156	-0.30761610338447176	-0.36576967253820086	-1.1625571732677726	-0.05856927218996913	-1.1739226995307224	-0.36941397706259066	-0.24406691201510491	0.34763396383205825	-2.6539988236486303	-0.4456185863043961	-0.11356538564738902	1.4171371350488489	0.0	1.4579037609665828	-1.3173781925253751	-0.055983224927725554	-0.48404669594337624
-0.5073401086422639	0.7243259712958795	-2.6693596898597476	1.2161962827045483	1.0131121496109106	1.176000306394575	-0.42196631850475025	0.24600469549533208	0.7293512489075422	-0.3783718464314497	1.7354110057402523	0.9480182043987432	1.5034183769270877	1.0647375201927185	-0.17533976225392775	0.6207828132994507	0.9177339476261779	2.763373995037876	-1.302968176633242	1.394928430676918	0.10034365891132585	-1.1834085110189663	1.1139894454793342	0.9121093036565081	-0.10755516635513798	0.622844813920557	1.0816200925841681	-0.554854728257879	-2.033723453821005	-0.43402614004141243	-0.13339911506437016	-0.32304504687985003	-1.1709812952295997	0.6642356514851183	-0.8412020799750999	-0.33136592775669665	0.13844566387252985	0.018417655072518357	0.11728129580937979	-0.31853123418611573	-0.12947468309024956	-3.0108576778772314	0.9903631314884147	-2.049851427285515	1.002351474875414	0.0	1.259549820694881	-2.6963653805100347	-1.6790568057603024	1.135448710857836
0.39691499173091627	0.628533542838553	-1.9041850990056761	0.9978357963130116	0.54115290037399	0.4902111822416772	-0.6369676835838852	1.1436264530152778	0.6636782494284009	-0.9891756457224968	0.645370217925682	0.013334319286935768	0.6450755912439701	0.9262715372060514	-0.6244963525854482	1.785786385166136	-0.1796042680114851	0.6561828303500509	-0.6496516960034785	-0.24774808488386849	-0.2703811488000439	-1.3057704770226426	0.21395709060817367	0.03739863092229796	-0.0737743662348259	-0.2625232428184724	0.45529800512978147	-1.1670714532346091	-1.5395990475719805	-0.4145301870449241	0.32591306344319654	0.05241891021401002	-0.5319934481218731	0.725066420595535	-0.9152652580615502	0.36646445995275345	0.2350579693845704	0.39890473827112144	0.3408689008720774	-0.06762527805608239	-0.4557648580124808	-1.1294053232579349	1.472146412559199	-1.83306751222497	0.03109156644911877	0.0	0.2515824780493547	-1.7950920758918545	-1.5674704249116067	1.2154807994752
0.7906862735317438	0.0228546081679885	-0.12415931704369079	-0.5504420837554629	0.009092792357382286	-0.13318547468662303	-0.051084266877781885	0.8541715388111623	0.7273688307783926	-0.6954582970800193	0.09417925073129398	-0.5762140824814832	-0.5942108888717716	0.5608857484166956	-0.8589360742545843	1.0437565803175035	-1.4429976204215575	-0.6736168478853556	0.19614443289855552	-1.3059008842387043	-0.7087868298664604	-0.19476891876496624	-0.5662463091087954	-0.9526959616175109	-0.21746317115907132	-0.3330167766616569	-0.27405387152733585	-0.45117521923256476	-0.003943666113552629	-0.06443850178059096	0.076809202856298	-0.23022743659198278	-0.3251804399656739	0.4733927866142431	-0.5025733500663213	0.43347206435219243	0.2995054279296059	0.31212794001350247	0.033040756826633634	0.14265339766461	-0.4961996285371366	0.6462635150590914	0.5579814017358383	-0.38963758638274903	-0.7628047368569922	0.0	-0.9158132050633104	-0.040919895218936776	-0.33554519121355636	-0.22877005834383177
0.4636636240316482	-0.8973369620217447	0.7993622916771695	-1.676440113478684	-0.20052310044397262	-0.00754447416597938	0.7419383996236151	-0.129124250199305	0.26917457685583707	-0.18075096177510808	-0.07382070787243884	-0.629567612197244	-1.076146349544155	0.06782840274659642	-0.8566832208777283	-0.5770549676417996	-1.6132164941629095	-0.5178351472440523	0.2315573914496026	-0.9981399876015018	-0.6737272096883946	1.034596991995426	-0.6435494463941304	-1.2315129950066361	-0.36677680260152246	0.428751499339133	-0.4497194870589539	0.8272585293449214	0.9259436662987691	0.04324767869182188	-0.1753950171843899	-0.5891628186548513	-0.5462077307780726	0.5397002431036501	0.21233882874920115	0.17183113410604092	0.3225575671477221	0.43513742390062976	-0.3866566406820691	0.11474423264241537	-0.2837096258066697	0.6028707387664038	-0.6821150104320052	0.47178211530035113	-0.8848760957503573	0.0	-1.2944343525305722	0.8257905090587224	0.6197512736978666	-1.4729131859796305
-0.33276660048870277	-1.3504322209663477	0.41269693709876004	-1.1312554743933367	-0.22329808954020486	0.35992689764130925	0.7144506080840026	-0.9073105621227274	-0.6546166680812939	-0.23391712185153282	-0.3549703643263868	-0.35451257430635164	-0.3850882706877053	-0.42608312151831934	-0.45953533070729435	-1.2091569625619893	-0.27881282760682635	0.2385909039181827	-0.31554659297399956	0.266884024499959	0.02281756851851645	1.0012851229384572	-0.10086717427309543	-0.6345350157906283	-0.24452806557754106	0.8800632158812333	-0.16722977440846254	1.0409016582329085	0.6709587290109288	-0.1657567874888744	0.11579305383801494	-0.27331177210662194	-0.4929092035381942	0.6311789616699052	0.8897976782548541	0.07846625562294159	0.16369099156688535	0.7003479599164121	-0.294608589948529	0.002549572716983549	0.02162600430618312	-0.572078998163715	-0.8782596335840456	0.15888720083936575	-0.4291446370470359	0.0	-0.5974412727910365	0.5296467416225331	0.6712832633496986	-1.0428581420674605
-1.0291707838567403	-0.7771804701078449	-0.23268501349883672	0.4628754492124142	-0.37731219548250244	-0.007572708406038451	-0.37321172167016	-1.0730347271154652	-1.2418932284667143	-0.8120151720726074	-0.8226373634977718	-0.10315834101779267	0.6408290375191955	-0.673637635537267	0.2771893967184869	-0.2837142933870552	1.5377216097811195	0.3531132046984152	-0.49420898766134913	1.2408770153322577	0.7533713403074023	-0.34917779383146225	0.35489556221665414	0.2050405656620011	0.05247058881634132	0.1289616325629723	0.03642678786691357	-0.3818083144734993	0.009726974095789074	-0.17624027071742185	0.5455051750725163	0.5708770452675697	0.18557245401784314	0.007751659437036783	1.232901194384996	0.10302525434684441	-0.23363614146534026	0.4381172389118645	0.2723644520909922	-0.008731549294725303	0.20720424706544882	-1.0064977515983307	0.050518422935658114	-0.4082167757942734	0.05038754386035494	0.0	0.41705789158631645	0.06293451401867675	0.2827855872330587	0.5921269731028345
-1.1388027002340033	0.3090963971307014	-0.15958291189627635	1.3599574988341039	-0.657890589819748	-1.2055276472224363	-1.5583140168002116	-0.8590305899869679	-1.038019313234952	-1.201756601530101	-1.1547950268297988	-0.2065612128686013	0.7168062474462709	-0.5041085749719189	0.7575244477366819	0.934969518907911	2.231895714341976	-0.4120358929982437	-0.07875663620390745	0.9920674516667287	0.587569697396455	-1.6025122810677535	0.043864436559970146	0.4693565409978481	0.028104230781289735	-1.2743851171832083	-0.12390882230971802	-2.102976988159366	-0.20753965096980587	0.2517568864130903	0.2971140211520995	0.9314220658486363	0.8317020511051656	-1.2881611619264084	1.16791271918426	-0.17338966224549898	-0.6937284818239434	-0.5186230543354057	0.4914577112057542	-0.0709066535954074	0.12696126564406687	-0.08303149265996827	0.7943853399846982	-0.33201868157712067	0.022490647637742722	0.0	0.6461937081591691	0.16346991646427433	0.05646381149594339	1.5391176376728524
-0.6974970891900911	0.6906442583200001	0.3916613374131432	0.6348811236984787	-0.7551648116057044	-2.1537897523717233	-1.6692210375765848	-0.6363222386722325	-0.6849847255371609	-0.9648483675591754	-1.2637559844495343	-0.7666282473684141	-0.43875957886509936	-0.14004145322673855	0.31132835764705324	0.9469495557404413	1.1742794431700057	-1.2202764791496583	0.06736824217190128	-0.2113086427287903	-0.5621522914265751	-1.458327741567393	-0.9268243473928216	-0.08594768794731626	-0.5746765387002443	-1.8988928389969093	-0.4709746069593129	-2.279204183597246	-0.09566956672137626	0.5431262867461969	-0.6553204365368646	0.18283515078252205	0.4842167252406665	-2.1765416495455336	0.8886442646797841	-0.7243121533669118	-0.9709390381389459	-1.3399777148834842	-0.30156348190341126	-0.5064004601879692	-0.17346800915313695	0.9735786579663364	0.21760205853593248	0.07292088430346208	-0.5190129005772307	0.0	-0.21577883000250492	0.5120440482975573	-0.019722063378038508	0.6286905158207649
-0.29634658719774787	-0.10607293441762675	0.5017123254575663	-0.860308751788828	-0.5377356292730763	-1.747839704830629	-0.6250471750644618	-0.5189942002895479	-1.1720931898334075	-0.42045908005936483	-1.4966201870463085	-1.3906426708597477	-1.5951199369569227	-0.13015400947727804	-0.8450629700821513	-0.21093865654633925	-0.5978557450051495	-1.1998139710659872	-0.7154222411861881	-1.1367608260878928	-1.5336403234252396	-0.22368253924147766	-1.5772053497315162	-0.8940207514981157	-1.2231857534135036	-1.1096673805442807	-0.742663879396403	-0.6884528262632272	-0.2668704850690913	0.011299003581437869	-1.3090442583537045	-0.9633452134760182	-0.813447594886536	-1.7284200069483908	0.7000127087802361	-0.8837347727682946	-0.9978670463676588	-1.0848163518601917	-1.616005448571155	-1.2142003510515895	-0.43503700369892967	0.8626818468356877	-1.1988832945340409	-0.09399985512919681	-0.9566931534459768	0.0	-1.2783353055720066	0.4296901511452066	-0.2224640448327455	-1.2470113818598787
-0.5158721215235885	-1.0002251354091003	-0.15457607132608595	-1.4861522428389766	-0.28410353003827754	-0.11496812653834704	0.46534150942080454	-0.44943537018595653	-2.403054844941605	-0.12585338174938537	-2.036093217536601	-1.285317140398209	-1.1965232784150814	-0.7692326091758662	-1.4421841741898807	-1.0829678552877968	-1.3354823360664634	-0.29333133858381305	-1.6726745844556865	-0.7325854028059701	-1.0161817141586211	0.5467493024436113	-0.9303621220184188	-1.0414345494515853	-0.988344815606935	0.19864624590651214	-0.9200399818118574	0.9605977929217048	-0.7039809136840236	-1.041276516692958	-0.8189414111349201	-1.1472578939089033	-1.7747554484037593	-0.3462853801759204	0.7438096982933518	-0.22216863416566116	-0.8629301133416356	0.10369411155210574	-2.035763378525348	-1.4516512281242948	-0.3545264216399279	-0.15235895198181165	-1.761532995804571	-0.8983157509340912	-0.5734024436218889	0.0	-1.2839383455797229	-0.13583066035135016	-0.39102868114040296	-2.096758146416424
-1.23668206151033	-0.44862935759806	-0.9655523094847136	-0.5491455083006729	-0.2804081192383568	1.4642547846498577	0.5061341793898473	-0.4233681557690502	-2.9759132715516614	-0.143801265709449	-2.356242647668736	0.027933998543576123	0.8632860978725293	-1.5898825402182835	-0.38440858312315285	-0.5788229482570062	-0.28492084042027954	0.8804052200309141	-1.3098697529888241	0.8801670007703388	0.88612170755097	-0.15592636446227176	0.8802000648693996	-0.06958897877666607	0.3566743642331817	0.7102057899738091	-1.0758747852889479	0.9828091102260307	-0.6436060991051492	-1.4198149567974094	0.32536718028850986	-0.03530138082384057	-1.1988909679687922	0.5922324342950807	0.8357893311586881	0.6305697909547928	-0.5753849657987025	1.036242031727008	-0.6488562933795622	-0.5075056476455215	0.1257454713107476	-0.8097705565881307	-0.4459520662474906	-1.3551369875397532	0.6515704593850754	0.0	0.10807056041649091	-0.6716092238408953	-0.04565412789291097	-0.9808619094039842
-1.6096771282730076	1.5874770787841774	-1.2210753051191463	1.0806837679456394	-0.31378251636323434	1.8447916622816236	-0.47017812559448185	-0.4490681525549754	-1.7054294160479722	-0.07878531241590314	-1.645272786482885	1.965739920323949	2.845129724756967	-1.6242331568296713	1.8302901825916387	0.7255599180251543	1.5672204549438145	1.7177921445281334	0.6787993540607756	2.4772367624693308	2.5056877658156997	-1.6626052818560613	2.478713321784974	1.5174272250997194	1.805813894816196	0.2449687708775027	-1.0649479616426805	-0.3471783577662488	0.32630760402362413	-0.4603027716093705	0.7270659084646576	1.0659245660513075	0.5879966138873209	0.2684034742172256	0.613798444444445	0.5062200607389126	-0.01849764362216927	0.7826369640959492	1.8070299322032561	1.3322061593565333	0.6607587420136585	-0.6559938330083462	1.8477073994339979	-0.7155548060114925	1.7873020987524117	0.0	1.8764005709316933	-0.9096968736265358	0.7974875210717735	1.0339710767090247
-0.875416420278837	3.191982080611323	-0.8878820828407196	1.9617733831883792	0.1664258689618178	1.0723234793755794	-1.4652971632695337	-0.3747876076151564	0.8231904807676338	0.25186263097313344	0.16489153491225086	3.108627591386292	2.7986824022416292	-0.3452039564384898	3.297893732549105	1.2767577520101479	2.4857033850403423	2.005505490726238	2.6754631693608992	2.7889689832045654	2.3071567749152972	-2.4105855519725683	2.4668318664173947	2.523886099950769	1.9918534796671339	-0.14817318226915152	-0.5943098657427384	-1.1712121956423143	1.4787569618402578	0.9615921366592782	-0.22389978135610564	0.6128149585335028	1.9402653319188372	-0.6854693702580367	-0.06959206565195933	-0.8193008206418942	0.7805705882618188	-0.2952514021958013	3.439465576585399	2.7255881360664658	0.7198121858901682	-0.5506766694677707	3.123317090097101	0.49139847436289663	1.7141693831511118	0.0	2.535776689442466	-1.0824007896834116	1.3620704448667031	2.077125416152603
0.7461065782267435	2.4168820502203245	-0.3908463198347452	1.49609210384527	1.2857989158617071	0.15202209959559854	-1.6130312955064374	0.014057378951200373	2.631012760426988	0.5095972857915123	2.049449374074996	2.501134440579799	0.6418839968410027	1.6498073885235205	2.6117008264612513	0.37545184351559835	1.7205680483733528	1.7671258230198819	2.754064075204882	1.5896847261058835	0.6316457386669223	-1.639652858012598	0.8864908123088364	2.039262405958611	0.6814229027292279	0.4005911702008102	0.364796400241159	-0.26983355668635933	1.6502707605396338	1.2870200658105806	-1.4204452488577501	-1.245198346941395	1.648176050526831	-0.9687018127771663	-0.8754329171225621	-2.006132279374766	1.4577503510038696	-0.9920582196797317	2.973695104984284	2.46895233640776	0.10315641942235992	-1.2273446741095462	2.3346216154971846	1.0799392071073035	0.31311133013783704	0.0	1.5449167802302362	-1.2766049270476112	0.9643993897070884	1.4071382275122009
2.0882685281742313	-0.43024535577414946	0.06592475061743994	0.35341268296128997	2.327978896203105	-0.04652706568556986	-0.9194142760280049	0.6466956924265304	2.3826776146176	0.3386132075228621	2.7885158237694347	0.7428802824618415	-1.5737256826886745	3.008432993389263	0.4474458155030547	-0.9860536428620034	0.21954289548163278	1.0593179810291005	0.8599936655605862	-0.14153615036112907	-0.5856557426412873	-0.061944557618206095	-0.6732712805661217	0.35563223518675413	-0.7997523929548196	1.4847933460055138	1.3882654938705763	1.5205164212938305	0.6301029175468879	0.1383212064535324	-1.1571592528492416	-2.539278651231102	0.26616315181680456	-0.09159275558892696	-1.1791231942932954	-1.4266390783890142	1.5721390693071153	-0.6176260567270911	0.9887632534720172	0.7814063345977043	-0.7130252976378603	-1.996479487953046	0.4167933105210433	0.6816680236705316	-1.194505528193653	0.0	-0.15517044800668772	-0.9877001889405568	-0.053119892960933814	-0.014670087532919464
2.0727467198498712	-2.8512514975118552	0.5716333852124825	-0.3229707703331349	2.3300501941114247	0.47525532149067923	0.0022265106667978705	1.070190324757442	0.7671904746344097	-0.042052746144325436	2.1497957435944786	-0.4848094393416413	-1.6521446184291493	2.763923677274113	-1.0831184368450721	-1.2275020650104673	-0.3993883744844312	0.059793179221517515	-1.0987778006220612	-1.1062609780393102	0.04054621381203931	1.061423937697314	-0.6317763653383924	-1.1154241339381161	-0.8670359921573776	1.9580701050599743	1.9381218999611785	2.323720851393303	-0.5605365304762616	-1.0996209971773483	0.8444594354742717	-1.5266250527722836	-0.5513676737757965	1.173906469285259	-0.6616916654811099	0.9100904622717594	1.0812485635744535	0.3242312280404122	-0.7093976282985471	-0.8187696310696143	-0.8832518129793249	-1.5294451629390418	-0.7917369859792204	0.10957202595921904	-1.3319907443457817	0.0	-1.0307059089223511	0.22773719873430207	-0.6368177193666458	-0.7536739170477003
0.7338985740400021	-2.7229907401005553	0.9474033223298811	0.0028968714429986955	1.138212945810267	1.0770717848354978	0.6238110745139404	0.8844591109105402	-0.38449714814492186	-0.04545903913907702	1.0019916753998839	-0.15495282574087801	0.5103674688855144	1.1324472188190122	-0.719168220971863	0.03958774033381877	0.4563022682157607	-0.8002039907819224	-1.4440734740537686	-0.8102253132220917	1.7343391511602144	1.1774779698307019	0.9029970181601653	-1.0750902038035701	0.6026661620641592	1.3295770454271856	1.8484969295176648	1.381548026094517	-0.9271066162040437	-0.843062669157308	2.8581978812611846	1.2966593493699519	0.02919732942280201	1.76736954195021	0.2684554584706921	3.0360009002065853	0.42018753667733816	0.8195008861656645	-0.9344861688062139	-1.0745820701811384	-0.04428269818793942	0.19440383763928115	-0.5015947383919297	0.1227022901365305	0.10604606582705034	0.0	-0.4227376039330611	1.7513074741060914	-0.34995074245519736	-0.4222606002142336
-0.8142030257952317	-0.5564945080794167	0.5674037700716958	0.8833978106082313	-0.30102494119221895	1.1972054596499464	0.7861099017891993	0.266899178380189	-0.175694225801209	0.4874579069384798	0.2794887577799316	0.9797457871043761	2.805305132738185	-0.7823347483359914	0.6022742262079922	1.5384332184152396	1.740434653484999	-1.037607364289107	-0.5856482162048157	0.0796227495613299	2.3757536393529413	0.6693560303863713	2.169592631348581	0.35145031544429217	2.048226150816092	0.2558714473038972	1.3931899720663554	-0.1979560375148984	-0.7215872226262502	0.7797404650473393	2.828403719455533	3.5303774654578226	1.0702412484781516	1.4706136584558425	0.7433808572132732	2.889363776997224	0.026442711485284248	0.46743933180015323	-0.23061587066142442	-0.3087591379363801	1.0974107232916963	1.4378677364155563	0.3367432255272677	0.27410012833734265	1.7379162107169417	0.0	0.8513720133100817	2.0873009030360614	-0.043474163231801165	0.1403383618547749
-1.419693154526443	1.1272090763638263	-0.9052742295785139	1.398431803795181	-0.8509022447249238	0.7622309153890494	0.5230941304742233	-0.10733277854699311	0.5396685307397724	0.9786113093195907	0.06895097816491497	1.2259776265906825	3.048177974570658	-1.9781953285727134	0.9122450683012838	1.6513907315483036	1.8536863974393478	-0.5451174773031555	-0.3015784514086821	0.44207123952562927	0.8736251593791738	0.14392499115874757	1.5755685246716595	1.619062001583425	1.838858041868722	-0.35887480897651175	0.9092185503165641	-0.8395590585464223	-1.0289651009778888	2.0112783863451287	0.5369917410540377	3.2747509882815375	0.9938472802394255	0.9238656615634805	0.25067922699005213	0.4483780530839812	-0.1172577938587509	-0.2394054459411014	-0.0964489279701027	0.036984496759815334	1.224695173886369	0.6234187787088227	0.2596038662797926	-0.507650133668891	1.955455683169357	0.0	1.3583327124464628	0.4077361676652166	-0.8665163993927876	0.018885883410373866
-0.8745937138531953	0.6029714402270946	-2.7244098929247005	0.9825579117780169	-0.3422458981351556	0.06374971631279079	-0.04695087832624311	0.2189481269682315	0.4579023249092858	0.7786727800407441	-0.1615521239097022	-0.1105281354820809	1.1070120645827495	-2.2033752812523617	-0.4644924864798473	0.0843762860350315	0.28661507220019755	0.24646381773543138	-1.3701837776251489	-0.21413525435778868	-1.5938127827565822	-0.1346653371849784	-0.6034038693164756	1.2614064915274066	0.006148211820148507	-0.38887765850528444	0.47794574908882015	-0.24905892582097433	-2.1996794326141726	1.5019847075571189	-2.102479078924566	0.9993489359028868	-0.5267943760643097	0.7142636117481435	-0.8013813207089248	-2.186547442318668	-0.3406238664221295	-0.6171471218273605	-1.2228151881069362	-0.835302329668952	-0.2934438747608813	-1.6180534191701712	-1.029997293473737	-2.2450290382949127	0.5650997537905807	0.0	0.49433898531711234	-2.2455009343673367	-2.696806001462138	-0.7286862046463254
0.08657180921285228	-1.2700347525480933	-3.413354017681644	-0.13531639497558254	0.31028724622718984	-0.554763661126152	-0.6002280110655525	0.9226667144047501	-0.47983862705055513	-0.007011912448002594	-0.6451290143200337	-1.8970839622025104	-1.1713749238273365	-1.7655230773883812	-2.1453573846350955	-1.8696106686644287	-1.8681462582459227	0.6984192036956487	-2.526206510373556	-1.325957168128893	-2.860972730352565	-0.13716658207085264	-2.492781158971342	-0.5838293017148273	-1.798249181863584	-0.3879797744135187	0.012389899288072954	0.49909702879561846	-3.1517678436917063	-0.14474752131573376	-2.9335589059620153	-1.099631627710529	-2.1209970798629354	0.7442198442700325	-1.4301038152076144	-2.8571435370492324	-0.7437809312623567	-0.5044311890889656	-2.6915407732125276	-2.0759401147639926	-2.5210922092568793	-2.8913456752448194	-2.3835108716567026	-3.3879238174118558	-1.0750536521102787	0.0	-0.9586208972584022	-3.699209287860774	-3.9575604925817776	-1.2508986726772382
0.6219116846462922	-2.2342323860977307	-2.1527069619971	-1.18043036918635	0.16135380366770982	-0.8777337633562173	-0.6654824154924748	1.2015349884678859	-1.1015215309445676	-0.6190134060327056	-0.9633577228896764	-2.445582452201406	-1.995311115220254	-0.9787804484206165	-2.3495860263394546	-2.642405644480718	-3.0123905634339945	0.4602257974752398	-2.0581225774259866	-1.9008834563245174	-2.081516822017411	0.1903027323526438	-2.5657094737251054	-2.281456708285752	-2.048519019007247	-0.6958849635992581	-0.4632571612252337	0.3983550016115085	-2.5526994588214387	-1.176341536061934	-1.5919572130907365	-1.4114498967044093	-2.231166843879391	0.5436605681010512	-1.0690700307271759	-1.3472429315131387	-0.9986197812106337	-0.21788566814827623	-2.9891535341096915	-2.1820534394509683	-3.5813172165025904	-1.6363571661161571	-2.5194524803504965	-2.398128645707862	-1.5584537567759627	0.0	-1.7120347098688298	-2.742598814184638	-3.2343680218009556	-0.951898442298946
0.5207321780674867	-1.2682747903228002	0.2882543821385387	-1.5142093442998585	-0.7329450581893513	-0.8590734186465568	-0.06780134558891342	0.6679334358519706	-0.6047775791043369	-0.5767785830243352	-0.6713401510676651	-1.4224551374103918	-1.3241658620482994	0.015772398115214307	-0.9753668232177533	-1.8304616611960887	-2.5635214941348106	-0.33200235569109077	-0.052221325747267844	-1.532216994933162	-0.46635299721044304	0.7875468856311028	-1.1401361130570586	-2.3919231799736846	-0.8501995843220036	-1.0313945398607316	-0.75749935311011	-0.39184008954951477	-0.5152585682556183	-0.8068191296471232	0.38252406085904156	-0.31503223516571266	-0.8292497487555855	-0.02634102021048233	-0.17004146065129622	0.6960133931142641	-0.7833158916541149	-0.013906341465525562	-1.6815388746290165	-0.850811329748279	-2.398974943638305	1.1220171491075657	-1.371429741080543	0.29574153500904937	-0.8680947618486519	0.0	-1.3210374979056845	-0.32078243462036704	-0.9089896643986378	-0.14310022431092684
0.19000469181453802	0.43108510097334807	2.2069869057444085	-1.154133032155397	-1.4366351789311562	-0.6192326787347532	0.7446555734683079	-0.17281659613709385	0.3648491767703374	-0.24368148823239433	-0.00016998016542828345	-0.16844722275339186	-0.4989198349530358	0.9828350792869374	0.35222333364507696	-0.3349358168871238	-1.3520371953715162	-1.2378608319223783	1.5477739760176383	-0.7538140631408949	0.23965825679570707	1.2450560903483145	0.1532482431680765	-1.1224991019660213	0.3933410177438156	-1.013635797253368	-0.7264542240456358	-0.9704576975854946	1.315005877730654	-0.015234541847173617	1.2644873819980385	0.6648719329034902	0.6074995997825504	-0.5808740049815129	0.2906720624752135	1.5959305160124386	-0.2684716494772162	0.18253602426123328	0.1069889028311541	0.5538089666139062	0.15410052877195102	2.922622884246	-0.016389077982885008	2.422531070254514	-0.16370855109654295	0.0	-0.5551690074387192	1.498622458878103	1.1204218083254445	0.38340909612380875
0.10199861908294221	1.1039930722020677	2.573170751161649	-0.6639507938687251	-1.205295156077104	-0.3707584354271343	1.0659529689932357	-0.4413992235638479	0.5413421266985708	-0.27591784810544645	0.335947463287302	-0.07254825710952355	-0.492410581383867	1.4509754399997308	0.2398236868157944	0.7423288142019645	-0.6039831536758238	-1.8104700549651245	1.2058579237746965	-0.38917116442814176	-0.32965412198767835	1.0807104428835619	0.21998382214558476	0.05202933198651791	0.6336825847004477	-0.7323574507938757	-0.43700205568535955	-0.8621159036805387	1.5172507428815798	-0.09626242782773826	0.7549704063890453	0.7000909022252326	0.7720238801606136	-0.6703645933241297	-0.07945598302059759	1.1583016758276274	0.03427539243540442	0.5346209496441888	0.9153768531263508	0.5694630678510946	2.0092696896496016	2.548154145817751	0.5837259549444157	2.1876924759401692	-0.28314443433416947	0.0	-0.4287304152980923	1.6279961121025808	1.3983819028976616	0.27645861982188974
0.3741303979286788	0.5527485549888571	1.8692311713940153	-0.516281387574086	-0.26484579516148565	-0.24936445138386332	0.7090341348400181	0.1579965331551295	-0.3037535864044617	-0.6677678270476702	-0.006106495261056293	-0.9446270215619528	-0.8997421626719696	1.06367504196609	-0.8907134806016159	1.1395027127152537	-0.6885012356633676	-1.8048586505531332	-0.35858104670592555	-0.6350586137063762	-0.9885010222115369	0.36455945986017474	-0.44644024954265077	0.1043873009764744	0.21167449921658277	-0.5298945031951665	-0.07553047684840229	-0.4197534452059316	0.4722198440196982	-0.8757228556447869	-0.0636327072303888	0.34666286585999995	-0.08307041671810844	-0.26589575859738074	-0.6023804010083522	0.44091173945065093	-0.08884850271265432	0.9751172921829178	0.4943329708338071	-0.5818512723953289	1.9034695211412833	1.1483072298703942	0.5214656431193261	0.24042383234329207	-0.7878729917605859	0.0	-1.0161697171318187	0.846183216287515	0.3763883032545059	-0.027311459732751574
0.825957475377937	0.1712040528503342	1.3348114756091776	-0.5729768022504408	0.5238450012426829	-0.19494598873523541	0.25251061420581933	1.0243871856177933	-1.0062133428678817	-0.6657396299419992	-0.5849913541748786	-1.3089440788427609	-0.7045899753573629	0.04637640610636786	-1.42105523370109	1.3689760605686747	-0.9312034880952801	-1.3033008287284982	-0.9977321826295571	-0.8990637880590254	-0.5395414280433499	-0.1689060866530668	-0.5790770842863529	-0.4988095636894682	0.19948182997623506	-0.38958585797454237	0.23132707017717985	-0.1525543518739343	-0.1205291185579147	-0.9067881120925696	-0.07205306776145622	0.5422466710986446	-0.5479954519409341	0.25319565236617003	-0.28585168203065203	0.39052120099764853	-0.2557802593554265	1.243761717800552	-0.019689511019061717	-1.1665942580357853	0.5735930317402218	0.6736080459411226	0.579854005173447	-1.0029590921645533	-0.635532277346012	0.0	-1.4003388424570833	0.6603748298344282	-0.22285241853517473	0.13486326446387684
1.2797149353595247	0.9965775662356383	1.5554211418529609	-0.2530140283436016	0.634331478088141	-0.038296822840274976	0.3714748391183191	1.3478078918283056	-0.43745434261750077	0.28363926259186917	-0.7185309644637358	-0.23472260231449557	0.3074435194533891	-0.8575982980792977	-0.5001067471355465	1.8342939022219906	-0.5380815423204223	-0.738318725809287	0.3391546576258305	-0.5455964465032412	0.8861382819038923	0.14415379401305428	0.2939748789952416	-0.5587538730042308	0.9968220147162338	0.08143952786148373	0.45187680441011113	-0.0359381402359255	0.7541355843721367	0.5752911801687135	0.8131077935977944	1.3698310810450833	0.3246794174413786	0.4979855983114339	0.9533499359279148	0.9726407986360154	0.051715686819672035	1.1816238991272112	0.5440894229243681	0.04719574876585983	-0.1377498167403022	1.6172939132946174	1.1477041732148066	0.004431656536372728	0.4419532781792817	0.0	-0.7910499294556941	1.5825815497909024	0.6361834121326277	0.8758873895273099
1.7032545402176056	2.2947932556417867	1.94307641933918	0.7636222457198845	0.35369067915959757	0.29879517391094607	1.0318947174056043	1.0073998114802964	1.0520124410464147	1.743890527271149	-0.27123695706799306	1.494105511836117	1.2673034125370697	-1.0314561788060668	1.0247195517085474	2.2685689353971323	0.49710299951712983	-0.6548296853027797	2.3724859471684825	0.33906898037303757	2.1172755060109942	1.125773144355979	1.3881708759691915	0.3307015690769227	1.8919741791632998	0.985928713422089	0.5847906612105557	0.3141301601316469	2.23303747574564	2.4328119621217956	1.8069793288001927	2.067251849232073	2.0306652972172023	0.4116003619170987	1.9881450788162558	1.5231634748660032	0.835952373554349	0.9009293134374402	2.0386899170368236	2.274119244019078	0.7001483670909721	2.6379247919983855	1.7493039402361032	2.267191761447732	1.5826889592184654	0.0	0.5026382822889549	2.699550307917453	2.2144039447784305	1.6348550199526217
2.091495114775611	2.42762402939084	1.5294080541941064	2.067992428163062	0.31792128881306175	0.740516310711265	1.5582323666474633	0.6482593435987224	1.9671744977724048	2.6772585503332578	0.29097477051885223	2.2424205502664427	1.3339471903028361	-0.5301937869818429	1.7066570910948167	2.11408432798812	1.4608034372234189	-1.2160015495147802	2.9482789021157516	1.0602454873991447	2.2756625158249446	1.9265952523631833	1.7127069099502565	1.3772819975261097	1.999174471580335	1.7707869055517094	0.6751877839868444	0.9771340034048512	2.5551389811261274	2.7677881169503333	2.192496382605099	2.0501454061894715	3.223235646714998	0.29722581761748224	1.5437467701893468	1.5987265129349615	1.5572070237595887	0.6793176249088393	3.125161937007084	3.4944858847626934	2.163094721047724	2.2341431347171445	1.6783488629248235	3.364783671964316	1.8564987097298502	0.0	1.387764166334232	2.77129181123113	2.880231850457229	1.7840351133565402
2.2988313697095792	0.897790730157178	0.06297013206522724	2.834583519627944	0.740134848168883	1.175481068024665	1.484540110559905	0.8522513974623606	1.383024741651279	2.536243003441835	0.5629211764426632	1.3702686844773595	0.7281206106398268	0.08193107291126528	1.1727798785097385	1.2829044568351307	1.7373515184725798	-1.8768744276708866	1.4105890466931679	1.147132491128048	1.52752048292679	1.9587309615435922	1.228135256778279	1.6919919998419573	1.3019143291476412	1.7995496593551172	0.8661389426958548	1.5299236968453362	1.0499515680849698	1.1233754470551112	1.9192243464512295	1.531858629834211	3.0649751360974036	0.5599584141132568	-0.4480630358679897	1.2894211957327586	1.7388053650075335	0.7331851537722356	2.691687083487845	2.644564933199329	2.5918544808268633	0.35671941361401016	0.8887103531921986	2.0574307121458513	1.3657793460501686	0.0	1.2179763488636113	1.4667853391330188	1.8534634236041176	1.2478951062679462
2.0460016179871965	-0.9451229117191677	-1.744181401868048	2.5838612534394825	1.2106072926865754	1.5166896498977975	1.0734890390342777	1.3638493844160573	-0.02118439543454203	1.7003760610286682	0.6591733810026755	-0.10157366371030757	0.3778929108944363	0.39856948072808673	0.3730354746719711	0.31114110273909223	1.3704493154136836	-1.7173252782442172	-0.81557202875493	0.8741586562113401	0.5853671830104419	1.4307829797630327	0.7094932878580508	1.3870052539459696	0.5113301919968998	1.1595918562826752	1.259670630631234	1.529927298422683	-1.1302920340775866	-0.9124309284727373	1.3820520474080042	1.032448711857373	1.8267045305407053	1.3095696672624555	-2.656415535807691	0.8509959407245876	1.4132965791956422	1.0383156448528037	0.9871552469180984	0.6869397860138459	1.455141065088616	-1.7378391007918852	0.0518544618068221	-0.48313181696839463	0.9965031733571937	0.0	0.48919855249713196	-0.4964533580516065	-0.08670317683336154	0.47846000028934144
1.1194167128494865	-1.3926991863105835	-2.9052908756863425	1.5569746080873876	1.190087049550055	1.5690274012859404	0.8249179735987633	1.282028825658028	-0.7957140105416729	0.7819176346172808	0.8955935818454545	-0.7180984297526167	0.6448934516994976	0.5668910333502848	0.2693026951596139	-0.28515828356649686	0.8103164362172761	-0.3127427594803923	-1.8986306827530361	0.8249674818611609	-0.1778220273991812	0.8608036628625437	0.6058040901682541	1.2511688926528106	0.020317020665680138	0.5661883563682442	1.6229157663540141	0.9819502865337971	-2.2659875321602625	-1.4635931836567482	0.8385104529691725	0.5756192521353166	0.31613173862202976	2.072842628987185	-3.557793864508397	0.31504440479521273	0.8897526369692154	1.2589757922062728	-0.7160879192427756	-0.6030031533395322	-0.1413219958945979	-2.8630029270048425	-0.2507842723278395	-2.0198300208417583	1.1598270056467337	0.0	0.18912777692641272	-2.1329896874152094	-1.5030439483041338	-0.0956794029024127
-0.39263959386244945	-0.2899911379244731	-2.948454572618775	0.3421229841024301	0.552540482112718	0.9662441333991376	0.6646316258006922	0.043977737070329655	-0.3635146978699845	-0.19129692116823815	1.1928795742483698	-0.21481387378419006	0.7673659507878953	0.9854654129011694	0.6795292935974999	-0.6240622145206882	0.30263953397607374	1.6834626840509925	-1.447725842926706	1.0492860652159732	-0.9059480235795889	0.305498666189003	0.4206605029345897	1.4993613269865924	-0.6185385828725954	0.40562340043126144	1.3638174004165053	0.21979554669704504	-1.7972658927751035	-0.4352545246943313	0.16432691181503845	-0.2944193278953829	-0.9617899169874955	1.961958525299251	-2.7987884592516457	-0.43923079661480524	0.2593115790702036	0.8739579644759692	-1.4552792722114039	-0.6125303605521216	-0.7827422341270944	-2.7985760038225678	-0.19444335485213496	-1.5420006426494204	1.1532693091499984	0.0	0.5897278665892042	-2.8778445101653665	-1.6572985097202424	-0.4688097905230915
-2.019423256880102	0.8394853088527507	-2.110620436259842	-0.72562682831357	-0.389086936456805	-0.5058785682981338	-0.021979468415176832	-1.8682925608187826	0.45131378970449143	-1.5803934188926971	1.0594032072299293	0.3151267780676517	-0.2177554916720129	1.7089728216346114	0.631858426619824	-1.2304749011768128	-0.28750216457058814	2.9512603831816246	-0.5423426302450847	0.9061673470831106	-1.7239321674933725	-0.607558785652714	-0.5761889939901983	1.327771877404	-1.9660902625539136	0.19200446181196332	0.048421212225531994	-0.5165722360303571	-0.6460243846051127	0.4859717611361594	-0.8630593332248347	-1.7118517992439874	-1.9677621404013148	0.401866005103893	-1.3523170088978906	-1.3618263210331492	-0.628457284851054	-0.4187726608410394	-1.401255059524779	-0.31963249028455976	-0.3014145112827733	-1.9955049170966443	-0.4350592216918046	-0.053888963303502076	0.011672134858341296	0.0	0.926166236470403	-2.6626014711290207	-0.9377993401364941	-0.8872133687055243
-3.0975447119941193	0.5281764924357305	-0.9892016897828952	-1.6697588434846082	-1.2601194551544856	-2.412629508117449	-1.462236992256162	-3.278910405085917	0.4950593137925991	-3.2030938066353443	0.21210619861105545	-0.20892759637376565	-2.1432900610169554	2.2769697866173946	-0.3475068125630877	-2.2128722585694582	-1.0771755551997215	2.628937316264176	-0.2599917160979008	-0.13214896793072076	-2.352528586379735	-1.9075349031958888	-2.208684192415144	-0.04321680385723111	-3.640414831602988	-0.7486425618100482	-1.9610082997109972	-1.193996264854813	-0.003049534118766929	-0.17870273131263123	-2.135151977780664	-3.0131079688646927	-2.6995690017924425	-2.1153047728913377	-0.42271604433090115	-2.1313750687671096	-1.7055502194560066	-2.238018905692971	-1.363375552776593	-0.8277132461413795	0.20041747397581325	-0.8976127710894558	-1.237974269152606	0.7263535681170832	-2.1421067116755093	0.0	0.3385510658645707	-1.7103805705900548	-0.19766847933428103	-1.3982433819231794
-3.1707759602117127	-1.060169274721118	-0.11184028377057818	-2.465539160990672	-1.8884760385704782	-3.6705893609137625	-2.8899695095221993	-3.3723023423854115	-0.41767594984353085	-4.024552373823358	-0.9680556066285018	-1.5927944697323084	-3.5980137603784255	2.147244855034572	-1.6330559810960747	-2.8937587973838084	-1.7954016221265965	1.070459253902996	-0.5933785986334243	-1.6566239172585557	-2.374768663193751	-2.905516454852291	-3.2967660856311536	-2.1364497908990825	-4.356584967808115	-2.1946677275943363	-3.5341952782709347	-1.7338440122228935	-0.1109179807865568	-2.047773133185399	-3.11109079140982	-3.293084421752338	-2.9371787450082842	-4.112532507691468	-0.31495503204715797	-2.3853786033603046	-2.4620546835420147	-3.5298916036421137	-1.6920055021319163	-1.9082875994365323	-0.24429458047941074	0.2037262283743427	-2.0614609018928998	0.12702428998604387	-3.9045530671695867	0.0	-1.0462526857199386	-0.4592362877873787	0.07235253513088474	-1.7090604418723427
-2.3294807556106556	-2.4010562644801734	0.29904669035263326	-2.779058198269089	-2.2177295623022752	-3.3364054486150603	-3.1724969658478246	-2.3677216598145683	-1.4301934747710279	-3.106595625838438	-1.7450949775108753	-2.5868698371781287	-3.267091538762015	1.2189613694020953	-2.2159536813632794	-2.4604698909869884	-1.9572284884427114	-0.5100934201243589	-0.8156176833541098	-2.5275624578824982	-1.7310706569565049	-2.8524655259540954	-2.8157988100816387	-3.4336093014002005	-3.1919123076411537	-3.0105147073345515	-3.6525399749032745	-1.891377313276466	-0.3100638582204663	-3.3458346905195477	-3.1698717879095124	-2.3798399473586467	-2.5027108851017763	-4.2550060222503685	-0.3617633377788666	-1.992517443682572	-2.383981624158751	-3.316667798999949	-1.8889692100336	-2.2986202602610866	-1.3557119881760162	0.9407364575549388	-2.0949712982990465	-1.0649413938244559	-3.8786369440254624	0.0	-2.1595703353468516	0.5014761716521317	-0.043489070937642746	-1.5142677607048372
-1.1734061771806554	-2.2528770006898937	0.3706209656677105	-2.2800541117341626	-2.124471283773504	-1.5248907851476026	-2.0230529422094823	-1.1746506669658743	-1.6703363375997275	-0.7873759073189238	-1.7330698709577137	-2.205023901318331	-1.2781941987491097	-0.10773309382345114	-1.7573239496398947	-0.9542408282196962	-1.3689019411366932	-1.1109795048271915	-0.5003877297170287	-1.976762392683432	-0.784977851188185	-1.8350605352038727	-1.0051693997410414	-2.9085363120784438	-0.6787839153234358	-2.3568191270817063	-2.327703268367286	-1.514922663803446	-0.012181609777902348	-2.786633810974558	-2.1282021595985716	-1.0639540275786286	-1.5857746717679948	-2.5564080262997595	0.21041018965282648	-1.1168705130422174	-1.5427012795974226	-1.629306040765234	-1.3044398446304442	-1.28172884945916	-2.0241518230569207	0.9664572328730339	-1.1373052384246785	-1.6476255019428656	-2.043622915041446	0.0	-2.0880254928311874	0.754150605843358	-0.20495718727846393	-0.8610351541920657
-0.35749779126653586	-0.8043286375458142	0.45742510879480097	-1.1417901209815233	-1.4697731651920531	0.5589964000831492	-0.34317202772810745	-0.4734347400110702	-1.0727671870409552	1.3910198783898358	-1.1698928043328196	-0.6422772842805204	0.9080770897239113	-1.3080637242768947	-0.7591180321140311	0.5866004186866781	-0.34396972240148976	-0.6576653740887691	0.12199876248202214	-0.39828279891467755	0.06382659862550112	-0.7164407288647874	0.8342079034715587	-1.1018537110869135	1.5621947713717197	-0.6899816046426869	-0.577316631827358	-0.8080888051751458	0.6637626801784746	-0.7409301878717579	-0.4776326280981867	-0.30349240593726495	-0.6213883223172535	-0.39184866872959556	1.485446257904583	-0.10359042290396767	-0.5523604870173155	0.3636503050663527	-0.01731165679545745	0.41981968337381	-1.6251289570371563	0.40059437954186633	0.16930075965445163	-1.1637036141803911	0.2625761784279924	0.0	-0.9579909080447407	0.43459290960588765	-0.14408275052808148	-0.10141456513006361
-0.09400078223690908	0.7464924903326192	0.8464180995485013	-0.03374731928074029	-0.3439251756287593	1.6423463992351957	0.7306970657689978	-0.20228132564137585	-0.19357162137982456	2.0752677633016394	-0.5241781247665603	1.0572914395847803	1.8988629938375265	-2.072997271053677	0.1429220004151545	1.0936507370341901	0.5979783730407016	0.21857645042149182	0.6557743414031121	1.047615570506499	0.68370222831122	-0.1558957070777474	1.5996334196982138	0.49698151304319593	2.2977972589179303	0.6893576641629318	0.5402409826103195	-0.1705567521887588	1.1936211605767453	1.363079284007998	0.9031794154399887	-0.3187882296536075	0.1268370687835207	0.7924081004236984	2.8528123884804284	0.6751566562678575	0.08644044295177603	1.3314883508512858	1.149124266655663	1.4472191031948585	-0.6403577020654659	-0.0956476899042836	0.9743089467846694	-0.07655884738053254	1.6375132985910714	0.0	0.3189576465819278	0.1525204166127848	0.23143110375801562	0.47582903926768916
-0.08305777208187631	1.4535197959909731	1.4545566541128747	0.46700995838285725	0.8313670755311414	1.4554272246209992	0.9268523294913229	0.10446133567342233	0.49250371678619376	1.310172713445406	-0.008360396060542388	2.0055915957277244	1.5384300661980097	-2.320317218649827	0.7587741762553801	0.511745577583486	1.1522615296235832	0.9006700082413389	1.000775452849198	1.549906943166795	1.110884015800526	0.03692404055972707	1.3010447286796436	0.9755014601018045	1.6861550336913136	1.0002799295906792	0.799506975618357	0.20518219356231618	1.3001695893231997	2.4418029796367695	1.3724229394629994	-0.5567028234861099	0.71029987909726	0.7447063332339551	3.5927330606087624	0.9669798774935799	0.43008117656627004	0.9545105952672587	1.459460134068502	1.2457633133345818	0.028158347958200124	0.05045251953239489	0.9917692132591106	0.8763295589000176	1.74404065842439	0.0	1.011711969587539	0.381250508147892	0.8237072156674922	0.8526894443181408
0.06801190996833524	1.3027450790465918	1.8385346458791678	0.37747569623204974	1.53476962620846	0.7560385005178096	0.8205668178762717	0.6296430623308016	0.9010031708336593	0.2678280986225119	0.43446100868874793	2.0481163103903466	0.7213591666036699	-2.049756400201969	1.1864604936878786	-0.23793384448447538	1.312243865547249	1.1970568600212776	1.218696999245404	1.257506892122233	1.3053573006533792	0.4079326370725983	0.7402050719201576	0.6729201565533874	0.8220128424834434	0.6325915770231645	0.7123776805277453	0.44330121252592025	1.1290828864433045	2.4168803659346016	0.9723160295268177	-0.4461980938690413	1.2009767133940141	0.333410091919701	3.3828388910815437	0.7648995804097738	0.7878941281644468	0.07974112800754313	0.9706579465686025	0.45810572523496984	0.08652733848238146	0.6670061645229889	0.6110761871200158	1.2873425318698448	1.2156570401904359	0.0	1.1142083735376433	0.94878783204818	1.3398419880616523	1.104735222121315
0.3979279438165585	0.8313704362661498	1.6048242625451539	0.1560407990512829	1.5210634744960727	0.3769129570253627	0.8883048087860934	1.047000878882386	1.0912474044901779	-0.08287295726074818	0.8086708994739649	1.5480442634524196	0.27996210350300704	-1.3368772611565591	1.372820867437704	-0.3020388352242375	1.159363792419719	1.1951414601699468	1.2174379526537629	0.8384253405865618	1.1549523019601768	0.9545103441401837	0.5099093665331635	0.4212345573179119	0.48706174307659394	0.42127474720020447	0.7342640932744102	0.6795084285491676	0.9039481137764566	1.7817189602305294	0.30338089710065846	-0.009745195838309668	1.4244717648342469	0.3539487221163525	2.378100829010591	0.3155433599862317	1.1446110174979265	-0.27617530293119263	0.36138154570047754	-0.002099126072404342	-0.0026662648567148312	1.0103727574071997	0.3522919923395625	1.1676467822059209	0.7332957898358861	0.0	1.0157403090744652	1.238612725969234	1.42900932607432	1.1532649099210344
[truncated: 72 more columns]
