# Supplementary material for: Diagnosis of autism spectrum disorder based on functional brain networks and machine learning
Source: Sci Rep. 2023 May 18;13:8072. doi: 10.1038/s41598-023-34650-6 (PMC10195805; doi:10.1038/s41598-023-34650-6)
Supplement: Supplementary file 1 — Supplementary Information. [file 41598_2023_34650_MOESM1_ESM.zip › matrices-bold-time-series/ASD/ASD149.csv]

-0.061203676311964064	0.9748235091478593	0.41548193021167434	0.1788544244931327	0.24077818754521882	0.19961447610391225	-0.3302191995818589	-0.6656924635712395	0.4509386197861583	-0.40649852409270365	0.03805812455829367	0.6427806598791246	0.725833408089687	1.2315337045166845	1.0411170869676696	-0.22016804704243387	0.5477154620734895	0.43593566333021433	0.9184673918781128	0.3835885025547261	0.32115746510526844	-0.4645288799742919	0.695557341394083	-0.07809032605913606	-0.4028135598038216	0.2810527295660068	-0.5677380264947129	0.005540675530047066	1.1031692835430205	0.3140399636717333	0.2038424912458465	0.8802641472665768	-0.11658606511968556	0.2845689267447554	0.10170092950819172	0.5762085591576835	-0.852104408611161	0.2958358826701577	-0.030367990918530412	0.6782830000983393	0.8413908885854957	0.7855129292571806	0.21809958245807565	1.1715013369612715	0.5387979724464298	0.5471189488660928	1.153516122737495	1.1521697581571677	0.9176363185909939	1.3449928801303648
0.024409832040294788	1.269923452096281	1.3910094451548523	0.5905250844577894	0.40125923356738175	0.2549479498232005	0.37661211530142236	-0.4226806020359806	0.9471622198126416	-0.08980256050332949	0.68179303209043	0.9096016169582963	1.493622657067936	1.5217936387326796	1.2899422750249454	0.6731373635392323	0.8979599519366276	0.599458984671532	1.3294210905864654	0.7071739670156758	0.9925161318909724	-0.06698062130001199	0.9018844729214895	0.46316675775776456	0.30868356050571605	0.6754944389686933	0.5869084028992284	0.20192157183569126	1.7253227821866624	0.5490347289702523	0.924412719374486	1.3919750489405809	0.5497172854245428	0.6881354167432444	0.20563030457784198	0.9243792225485338	-0.4396744868577339	0.3105875952310641	0.9062086953156179	1.3333842556322042	1.11118587474512	0.9549796884296488	0.8458210511808194	1.5198109243781306	0.7928369635203835	0.5360217032911431	1.31098380847189	1.4721288023235994	1.0299372487763803	1.882687879401222
0.03536694898456489	0.9241995882768924	1.9842481800058152	0.7071857392190648	0.3515748759761187	0.20351431499889475	0.927047196144682	-0.007051408529990626	1.3115889305787878	0.45489689771262015	1.2573362640182462	0.9145688281728533	1.8323155407023533	1.1854859815839829	0.7833634136849019	1.6511298607413503	1.0442649153383008	0.5804070490475548	1.0951121378106725	1.0361856174830917	1.536051488111486	0.49455844898185103	1.0743384451825633	1.0079853555578235	0.8085328062801882	0.7153242929096558	1.604901886445351	0.3036967090487816	1.5368824499573401	0.7084997248498304	1.1763786601996815	1.2153552302489703	1.302511196257814	0.9464795759874339	0.196346343279249	0.9240579796595053	-0.06406932671372322	0.32712856225567416	1.0426635002673377	1.4457105543615196	0.7727570258368797	0.6932653936701964	1.1152612915172144	1.1509664142965805	0.7157224397292273	0.3487553009058984	0.4641012144555059	1.13913218016308	0.38884389860972507	1.2198035306542265
-0.16156751342662343	0.10917258459244844	1.5313411042162575	0.5686709338527132	-0.03170026594495075	0.03501801961824327	0.667191489939502	0.0982655853000226	1.203422343860379	0.7833785487764128	1.279040331893624	0.5843425398431079	1.4194207527398506	0.5137258232738176	-0.3629748246780614	1.523985779311028	0.9010006125971225	0.30980703177710406	0.1641221353778356	1.1328208460932219	1.3640710509568734	0.5182686193227408	1.0557077356137488	1.1617763620771446	0.5439693679339865	0.20551510915429752	1.4894510541444739	0.053778189465155675	0.5265615019057047	0.6483787909954701	0.5883903809684766	0.7438109825413032	1.4961475305806076	0.7180834049305479	0.09190707472650288	0.39097625157288496	-0.14024741688016942	0.03415689331766424	0.04641146370638429	0.7064995204426308	0.07520923138955161	0.12820590676937688	0.6561210359630468	0.20792964476650075	0.13190644353970693	-0.02644521911165376	-0.9043356259732414	0.35112746679676304	-0.6856767601883351	-0.3035113247611831
-0.6331953915393923	-0.8078567634982458	0.2571290904884536	0.3867685621934209	-0.7186589233692251	-0.17197379448825073	-0.3590617381155033	-0.4075578544028729	0.4294811212704925	0.7235803499987742	0.593789317123613	0.08933995539091498	0.47943813286387765	-0.07388198393157266	-1.4359840239204513	-0.05929891287704735	0.47397673872899393	-0.2055553418141447	-0.9282751802207126	0.6958789409477177	0.4931737282704528	-0.3241790935954677	0.7653455456458644	0.7377373647305983	-0.2869019430594947	-0.6355321427070196	0.31037872599536837	-0.5340379073258968	-0.6641475766520891	0.3382436219175473	-0.43709612866363934	0.531174849651669	0.9322449448925003	-0.019016359855244844	-0.1305556426253725	-0.32906358940218533	-0.5853155814040315	-0.664534170044862	-1.2338031520359558	-0.6436889076689338	-0.5945207322865078	-0.22886852032003316	-0.31267690403597365	-0.847944892936771	-0.5213037464503754	-0.5506308723457093	-1.8355672151766302	-0.47365851650750784	-1.3775642804247366	-1.491982527533866
-1.1947442278556581	-1.4371247156861704	-0.8787842703825196	0.29957704727843815	-1.4159917773091455	-0.2574581068712447	-1.3195520722430203	-1.1960404448402524	-0.673493940242577	0.5882348521345782	-0.41204307970913745	-0.2409547335924663	-0.3907968298062462	-0.4279301686163458	-1.5847807489461685	-1.9426888622383567	-0.002326586847024269	-0.771349675928333	-1.454908272088414	-0.18301573506657046	-0.3262398694788722	-1.4116766332822395	0.3302261356018543	-0.061422945929774125	-0.82899477651564	-1.2845900296340123	-0.8292718362463073	-1.101910773353921	-1.2399185640791832	0.008086800333623613	-1.0382890289593354	0.6523645938134089	0.14189918895768783	-0.8120970854323069	-0.3746080245356699	-0.6755436452562757	-0.8143459113444944	-1.4172434374133198	-1.613958700237426	-1.8202436104515511	-1.0002714411988596	-0.08998194161840764	-1.0240689624566182	-1.5113429398525196	-0.48167354670229867	-1.0470325880106146	-1.6754800275297237	-0.9849200223601916	-1.2016781076062728	-1.3091904154344682
-1.458431061079706	-1.484625546788128	-1.125618938455239	0.24880740553121175	-1.7015077691177867	-0.132379159471411	-1.365838120748408	-1.5412654129364414	-1.360118395449171	0.7302899221075607	-1.117480221335684	-0.2392455713672969	-0.7763175945504673	-0.6795146700506329	-0.643093877545443	-2.4917585021171686	-0.21611729639137597	-1.0558333016623664	-1.1813260261660894	-0.9282398645933627	-0.3775055312851372	-1.6316666842553114	-0.07631322983444062	-0.8172615361327391	-0.45886042847209796	-1.3317194375093748	-0.9973488575935512	-1.2556281616787015	-0.9403077809532631	-0.06735666722673261	-0.7859001372683263	0.6741637451025977	-0.2110721546790191	-1.0809351079379022	-0.383890174905359	-0.5161921797090314	-0.345876649059915	-1.7045570768298928	-0.8343222468942935	-2.0626543539833087	-1.097624268392594	0.16579677226651737	-0.8497919400177951	-1.4925749214477544	0.43568682152394506	-1.254447289738282	-0.6201377209153618	-1.0576081499062657	-0.5411935450043153	0.11869272109163412
-1.1761690159720797	-0.8986501369996194	-0.6606286473671207	0.08768418355525459	-1.3656546526915776	0.07151978485287545	-0.5041592513441899	-1.0791361441892424	-1.1680246264487482	0.9807342564169084	-1.215271153202086	-0.11444613587279912	-0.803969869245605	-0.9636317138017974	0.5343977921377934	-1.3359924166879231	-0.15363643739142172	-0.8648831401398774	-0.6155948734254288	-1.0208247629196074	0.18109341119206995	-0.5617477911859869	-0.47434134308407083	-1.2643219982618934	0.4861355563796189	-0.8450584130863121	-0.41361023250718343	-0.9339324589948769	-0.27294289694464746	0.0733886223817937	-0.1635158711809182	0.2227024009243411	-0.13634225773579725	-0.6807939483772644	-0.008359359983704438	-0.3166556924052984	0.6311923024692234	-1.3447996453855884	0.19896565118446144	-1.3365579975159239	-0.9419597831368691	-0.153937879173805	0.03214617880436813	-0.8850282944476621	1.379663757015226	-1.0562463100532369	0.4483269311181745	-0.8065668970573057	-0.2478424137353365	1.533569640119677
-0.5241226737287539	-0.00062055662187532	-0.317704486059473	-0.2257064478289435	-0.6167905104814968	0.07771655568709226	0.40066099335373007	-0.23566652871397836	-0.4604518561473992	0.7486318144197789	-0.9319530033989264	-0.24577285674468885	-0.9171235408774531	-1.2546459297602688	0.7828283923706915	0.18261673441168205	-0.1979042810347191	-0.3771300159892794	-0.47937481277648875	-0.5748928420808032	0.43437412837071615	0.9290740742222928	-1.034330058788356	-1.4552266250500048	1.0220625035434092	-0.3113301715026368	-0.06006317753923525	-0.4345513651926531	-0.034962243401170774	0.08275948926039627	-0.027602690059595113	-0.5573010167183076	-0.30233398619684926	-0.06980662223300928	0.5025005869253378	-0.5801417551329752	1.4091831450209102	-0.6581607736776045	0.46290051239493535	-0.4161164754284387	-0.6569085735636638	-1.2282556731678544	0.7881361028952032	-0.16054711151953988	1.199880914437999	-0.6422276833959516	0.7185199609974972	-0.5095889647026284	-0.7141476190530679	1.6833095367740871
0.05576280708031537	0.627699400101772	-0.6515964876444991	-0.5568287087536298	0.11046564715484576	-0.23459634127029605	0.5468875294647361	0.23341005054866032	-0.09256076049194617	-0.22839310447046243	-0.6759605967226788	-0.7075764960024223	-1.3107377821314796	-1.4638442020062283	-0.1739008219259093	0.4942302798453018	-0.6698849670322736	-0.01993626275801557	-0.9088261367258794	-0.18762540688886395	-0.2542688168954749	1.4852017395218367	-1.7645491063813654	-1.5318587635298702	0.6018018250714705	-0.1681650020368932	-0.41216673966512085	-0.08240473826207274	-0.5399410191318188	-0.24293222480715357	-0.6086989530184389	-1.1694474776270347	-1.135313041519205	0.16739322965419057	0.6416289117743365	-1.213423688967272	1.4990907190842977	-0.11562583782449101	-0.05648493779622838	-0.12292630958016672	-0.42822493458757643	-2.3942860141305706	0.8312995418188449	0.10753746277595541	-0.26532183847877194	-0.3557400207818802	0.1668593475613872	-0.42575987133893994	-1.4465426706730145	0.5112733714313746
0.3430572570238151	0.5756094367470119	-1.3638328650118607	-0.7018995755759861	0.5615459575454672	-0.6119680438915639	0.050931865091382915	0.10962699574673612	-0.4431244404411122	-1.3836185695441463	-0.5141234607842275	-1.0606626330327245	-1.6558161804300882	-1.5697779772531906	-1.3121335216839762	-0.42305341857962764	-1.2792666530714052	-0.04338586544485075	-1.2619115725460586	-0.1739542368759582	-1.4523274150913419	0.7152199631139257	-2.345649944167197	-1.392595757806055	-0.24225154731064413	-0.3691282756486304	-0.8392805057606749	0.08041799171477056	-1.2833477022738853	-0.6026148697557322	-1.205988385738296	-1.3030056919652024	-2.1189622589583164	-0.037281846276375694	0.2133700180854484	-1.591686742910777	1.1116387470422715	0.11663128726067304	-0.4353430699406838	-0.45243175346396963	-0.3777244867988345	-2.7588982451992856	0.47676150355848945	-0.2906015686769423	-1.8275145052026482	-0.33126006517033446	-0.4106553889881635	-0.5587559910269481	-1.6078718245414962	-0.7838778030915367
0.5852344647766548	0.009954946230986883	-1.6757067943613633	-0.5597309771210732	0.8340436113894499	-0.5873885464613869	-0.2206001875196726	-0.02810762911464881	-0.9009668794960576	-1.786505762852779	-0.1002082329291584	-0.7354743718782658	-1.4333050804329626	-1.5664927158074449	-1.2689768533897092	-1.056941612664733	-1.2504853705170282	-0.2397723430137484	-0.8010789917514669	-0.13628775700173132	-2.0574952626141156	-0.3323269878896003	-2.3880240567384443	-0.729555768451898	-0.46497999499467185	-0.4252934028405658	-0.40759539321055827	0.262387325120565	-1.3999537995703648	-0.4387379921576229	-0.9696436721921435	-1.0872645112912347	-2.228102456651299	-0.153921933544526	-0.2977183529047423	-1.2540448435863962	0.8326906566360001	0.24305744946339178	0.061153938973925064	-0.5773518821201412	-0.3853810860052523	-2.0907032981854248	0.5393756445281094	-0.930204513574956	-2.0885524322232567	-0.3274569770939437	-0.13292304050438564	-0.593786864663098	-0.9072836725472276	-0.9094273829811836
1.153238782451798	-0.4162978521749462	-1.189124953643548	-0.21623229047919768	1.1404565771409354	0.07247043354497734	0.3445618119272669	0.5093066986655003	-0.49908873085486616	-1.145786811506328	0.8249502633539504	0.3259141360711113	-0.5292797104048373	-1.3471600259405354	0.240249158568872	-0.188303594953583	-0.17276066166127382	-0.1539982792319165	0.4487546236000448	0.5193441758196956	-1.472044488290731	-0.2858801867062116	-1.842058870263332	0.5081884635040953	0.3216421474905203	0.09809612420463105	0.8862534534427909	0.632059215231776	-0.5122781724086303	0.4170303140414595	0.10423553870482165	-0.8205072662804404	-1.0685962852425868	0.3276461150369286	-0.11567501971993802	-0.41245182777327233	0.9162891452229472	0.5020103576311619	1.1354747019343807	0.1888063551194165	-0.1303999520081825	-1.0002596523007121	1.2859291424805819	-1.042745240741556	-0.9203884068168906	0.006320608901207433	1.0997329583885989	-0.1906414897173089	0.14080396940849776	0.2803369358330836
1.9753127948566587	-0.1638814575665513	-0.2852132016714156	0.12221424180775804	1.479878347083504	1.0797454199786298	1.4019626540858974	1.659467843785915	0.9227654722433279	-0.1912615106413513	1.9323377081480853	1.4716046012986463	0.5530740117246117	-0.7735392115124876	2.061313696949889	1.6024144096264072	1.3492136280779434	0.403119087554631	1.6108825178411508	1.691493763260443	-0.23083575641141754	1.0317101397446662	-1.0528698330989477	1.7629219533566187	1.3961967102484196	1.116894210564097	1.9551954832831104	1.110599732846496	0.8421208567093235	1.4481606203196151	1.1178866698002856	-0.5841650606881541	0.6117529275004963	1.251967052647976	0.9582482334292318	0.29311250257282745	1.0650400296074813	0.8581933752771689	1.8306217654108716	1.5177355100167027	0.5687566235373298	-0.25285634624641046	1.9865098758765802	-0.23099296500624955	0.38725896327386694	0.6867771358116508	2.4329132825023474	0.5776215182700667	0.811826074625279	1.6886923555008302
2.462402590166067	0.6639330021467615	0.33342648643559075	0.28792603786731263	1.6280057361875662	1.821551690126834	2.0322581311733736	2.5719251822743914	2.3484443609749075	0.07575493309928508	2.4380160400040656	1.8765291258330812	1.1139775685176918	0.09232675966730232	2.714920741034383	2.5346229916778036	2.1189123353921886	1.0891195893257906	1.7790398902562148	2.4377715495644923	0.6096641901752717	2.3804419536474355	-0.37011197429652504	2.1784214026050703	1.7029027232078633	2.053631772415148	1.7646718351434327	1.4416311794005419	1.6492203915908343	1.8883381592891813	1.2309395151379539	-0.24145544228503657	1.6652339402823488	1.8701577110697418	2.1444216889822822	0.46556265525387747	0.9212496796439831	1.0594112511272689	1.5970544222065592	2.3208424529647758	1.446744254919778	-0.032427644761033554	1.6707766720825268	1.0581414704456464	0.531929076238194	1.2788251883213853	2.7912097406084904	1.148438443200324	0.8948145317642983	2.0728476185365174
2.104968343357243	1.425298798966003	0.4031667084625611	0.2692653347766462	1.4304768116799094	1.8614983805065184	1.7361837221895766	2.4595521430049865	2.5135027986868397	-0.5501067886313131	1.8187621860403513	1.3050993676749179	0.8978092645119785	0.9064093565513248	1.796501763474507	1.6367462382233986	1.5263823551447986	1.319008821880872	0.905040541217721	1.8681849743238013	0.5924259846765647	2.4246097690459587	0.20803244443982835	1.4029334478888849	0.9634898214261454	2.3184226733351965	0.4682599982786882	1.4190649938009405	1.3343247895830694	1.4233258069293206	0.5377240903875787	0.21789793457401196	1.676528542880201	1.5823916137931164	2.316756511906525	0.2832223273229113	0.5823755365888933	0.9355362469977939	0.7877517163062484	1.9080916860019814	1.9195870277541989	0.06123067786824871	0.26134650290753825	1.8509378290517562	-0.41248083109944167	1.2778742604427167	1.8380230371568522	0.9680350136687752	0.7602064251157398	1.175602223352377
1.088724734714164	1.562719326499593	0.309209493405577	0.17871846894157362	1.0005490976343578	1.2508048632362285	0.8978767515309337	1.400486735632554	1.1790189663506352	-1.3096570617518728	0.3746674717163354	0.30311474378608827	0.3087591848938279	1.2903316655282318	0.20033584205349309	-0.1822645764759346	0.1920285486701766	0.8254523104591354	-0.176210826479654	0.12704648585078787	0.22011772526754383	1.1144156727498897	0.9022534100480791	0.04324911926419729	-0.11501220329405658	1.7770597058000324	-0.7520196227215216	1.038797998434817	0.27929495017128975	0.40927588181690017	-0.11952204303674852	0.48807158609256374	1.1890261735206213	0.5415742155189732	1.1075475094042333	0.20242012143782556	0.4563135718591545	0.573380198469368	0.10132717303513995	0.7447024785876419	1.5993514175996093	0.4126036388660079	-1.2499362431470507	1.5247277301470694	-1.190467286133786	0.612386341431289	0.23361880561735732	0.09855441236416719	0.8039516440859028	-0.2163957311588217
0.17563754457235542	1.0741245853543133	0.5393769496708269	0.10161123981528755	0.5743036245211842	0.38696214668955603	0.24973288223893328	0.23465732356795277	-0.6170372594423973	-1.3806945477898	-0.9830981976598655	-0.38250086682988105	-0.014216154993068358	1.1727257491730079	-0.9342275227227025	-1.2052274297706562	-0.701495424440031	-0.07905395994053495	-0.5908045671230548	-1.6403331773039465	0.2212829253154791	-0.3692803641766175	1.7002550038732072	-0.8271326216427108	-0.6914345804486925	0.8000599519419813	-0.9208064944123036	0.47840650608132884	-0.5608747013302264	-0.5468820763104446	-0.13497766911936954	0.22667713608191747	0.8661182412953997	-0.5262055766161798	-0.677025218668651	0.45459901309139245	0.6715167752754408	0.20985024332113214	-0.23679120357670264	-0.07855904427272405	0.6743941457305186	0.9537601283058446	-1.8271802807999669	0.3865497518178886	-0.8700450596019648	-0.26399701428240735	-1.0284667290798581	-0.7704072696851613	0.9814475791262819	-1.1957162605055667
-0.07430928249121557	0.38462111600298793	1.0361159015945691	-0.0038806538121237367	0.2443183410191535	-0.3464427002338773	0.04982106418491036	-0.28336934458992463	-1.5828669987723059	-0.7668666557753702	-1.5274159046064442	-0.5207285809939082	0.16804474127991184	0.8360279566877753	-1.2811688631915163	-0.8035908106551289	-0.6689824330753265	-0.7871650007832571	-0.23676187073390775	-2.3194459287513585	0.6545620064513288	-0.9309930210938887	2.1952537530873473	-0.685016465548937	-0.6511637096562405	-0.07530680889685237	-0.17996638725341893	-0.0265973184996478	-0.5566849524869106	-1.0973458921899772	0.23947535053710187	-0.4851735161297913	0.6982880794663712	-1.0358879284409712	-1.8071777680208392	0.8789969897966056	0.8557953530625347	0.020469174561106893	-0.5584108725434016	-0.05786407752963654	-0.2601608746184354	1.3246713135383323	-1.4483318026168188	-0.6428760836089235	0.13107570653772993	-0.7885211148194473	-1.4889020342769024	-0.998569731328981	0.9346169409818782	-1.5494348578312016
0.13560021737197667	-0.12292044684837944	1.2142962590962907	-0.21621365935844536	-0.06046721481193626	-0.760599209188957	-0.05479905092966915	-0.14647607566138018	-1.3554332635344235	-0.14837380127851213	-1.2859503742873177	-0.48756319761010847	0.49084177451221667	0.6108529790350541	-1.2964862401614983	0.04110487343441426	-0.34099461025003425	-0.9208177762865417	0.25262332322200376	-1.7717054893117843	0.8949793454410728	-0.5962309501165932	1.9890782094723394	-0.024736883043176696	-0.5176770473446494	-0.5135995636115883	0.5494022048321057	-0.3088367076070813	0.06837974320107723	-1.2399497186604325	0.30848383421896347	-1.0723561924181384	0.20646004997230405	-0.9832005689786483	-1.7629169950140346	1.1517315375947013	0.5965101270932095	0.03264262973680678	-1.1175343483747733	0.23143676614526623	-0.7411282984098992	1.3088936032406238	-0.9953358422749372	-0.9081029321046009	0.6699515894936731	-0.7751597613012231	-1.4303365346055616	-0.6364795853608661	0.4644918895320279	-1.6566583502297825
0.15020725595620174	-0.35087252560270366	0.6461401077272259	-0.45936802934194515	-0.3463141442507222	-0.7875345139096388	-0.4126688323576948	0.0675780028182077	-0.6395852371100439	0.039821762207306766	-0.8420004867975123	-0.6986177733362394	0.4125224598881556	0.5682044107603803	-1.387534237117323	0.062037961447764876	-0.5822302499729316	-0.5832156206283373	0.2636532530801937	-0.7827741317567946	0.4462812311905354	-0.201925775650181	1.2045076660647425	0.2545741624113076	-0.6575700918261925	-0.5023966367268003	0.6240420852927979	-0.3382998363482535	0.5613751446944366	-1.081009302005153	-0.1780096406548975	-0.957249362724906	-0.7257230347880188	-0.7083190800773955	-1.065159361625367	1.073767476672173	-0.031208400148648313	0.17923607527928495	-1.6452156888739187	-0.08901750012215728	-0.7721780792857051	0.9973136457833248	-1.1647572223656446	-0.5502233258533924	0.3247485465049448	-0.48015128455568934	-1.3454601645840438	-0.29541844766141345	-0.25198516087757533	-1.7926988296084565
-0.32186301370893705	-0.34782356985631974	-0.37405144523341066	-0.4782462960056791	-0.43939993019262863	-0.4187558313082189	-0.8442814857673676	-0.09607273762763766	-0.303129067547474	0.1084577769829004	-0.6497550984833649	-1.0877807161991904	-0.17651735930196047	0.5393497019007998	-1.4204053461305812	-0.8092745861820535	-1.3806254641598095	-0.14834345360066814	-0.18551881528945213	-0.20830631152075016	-0.4331294147631836	-0.29475083839055666	0.4471585138052714	-0.13120861866577133	-0.8330038307213972	-0.24434825205789187	0.23126707954504247	-0.20285351480081226	0.41591021401960565	-0.7075651054427657	-0.7258078900087003	-0.14327111285773314	-1.528492657597005	-0.4065661781882025	-0.5423743508556166	0.6662492316031773	-0.5762790345155798	0.36106236895834287	-1.6771214391586629	-1.0984558500892203	-0.6466808846943792	0.5890458045283149	-1.7087218695960855	-0.1905920235852272	-0.12895449585546667	-0.22776226245298853	-1.3722523407883496	-0.39237437871085507	-0.8969360431558786	-1.7818479260721327
-0.8632281138773568	-0.1437298764917717	-1.0682195156966303	-0.09632343741280526	-0.19292079726650735	0.17824407856672353	-0.8666659792303548	-0.5058332495491393	-0.49906142510804763	0.5758349453483746	-0.6204645019174678	-1.2273991424512416	-0.8092167335440399	0.3871670071897154	-1.0764278187816225	-1.509577442362405	-1.829032074136254	0.13548142313828423	-0.583574633564234	-0.24925931420787334	-1.0153826233340504	-0.5901950286659331	0.186311667308148	-0.5737000236872036	-0.626090571760892	0.005254731739806797	-0.037153894079366846	-0.008907162670276008	-0.2106909392746089	-0.28208802420132145	-0.6923042891371337	0.7377993143504694	-1.556145549911329	-0.027285869658761834	-0.4451349121788095	0.1126902382097688	-0.796977484347666	0.46605548305757805	-1.180979547996426	-1.9397913429192013	-0.535943011459439	0.18208347929096716	-1.8392719595679854	-0.19167271211983009	0.2239878745266833	-0.04020080207052995	-1.3037542133533124	-0.6611973677114148	-1.3166041282784802	-1.36701763509587
-0.8842317097110943	0.1671819755098799	-0.9797207918914419	0.5054738081358212	0.245352037080421	0.5821555416476363	-0.3433480032792643	-0.6562934622583507	-0.692579003808668	1.3195599190820162	-0.3667519842221636	-0.888547516649288	-0.9278923151719722	0.17822501568577617	-0.4190973595641634	-1.1983019547391496	-1.1979802631649332	0.31553943648790345	-0.5479780502863658	-0.47036415197500214	-0.9137927923961401	-0.5058334702988708	0.2536612933583984	-0.336344571043483	-0.11838746343452747	0.05704225224206282	0.08063250278104668	0.20666913199315146	-0.7862995019265215	-0.0591590210198491	-0.03318172772499832	1.0113840275172938	-0.8393050649754	0.40071483759717536	-0.3884718196083865	-0.33388024151419676	-0.9020568671625452	0.4101253147359151	-0.6186087219233315	-1.7655644643941946	-0.33419470750646846	-0.1955351846057491	-1.2039139274932151	-0.32138331462210057	1.184985128783788	0.32241731589169337	-1.0021203746588114	-0.5039902648706378	-1.498731078641275	-0.697617235733093
-0.3808470486894165	0.31434448795831554	-0.4237148461470032	0.8795022797509944	0.500792974052195	0.3723465174176165	0.27973705970556406	-0.2604265286709353	-0.3925486438626599	1.5644687082020505	0.24984344119451626	-0.3280041537721501	-0.483207627925905	0.07758073178524395	0.1417597819553642	-0.17613108015724543	0.19249804649986155	0.5518696036082534	-0.18073093848159935	-0.3569139792513806	-0.4485260419237308	0.026237831347254263	0.0788150870979629	0.5503030479138531	0.10107758038694423	-0.13016333016316067	0.33440416987104077	0.4429211419774273	-0.9696619181485162	-0.15178526722797603	0.6536976393030872	0.6055170309785572	-0.035027751723364094	0.5729753030391923	-0.03918960744454952	-0.46895822936621034	-1.115792477979394	0.21616909131414155	-0.3436711305244738	-0.6377476164308766	0.11141846306495612	-0.4503404522194088	-0.23695732374396042	-0.12424313016897041	1.579804811623562	0.9790805531314852	-0.5976746099977185	0.2567664990001822	-1.3346592266046018	-0.2162771063079372
0.02112341064884405	0.04896849985469497	-0.0506285580637575	0.7748917841643133	0.3505276849771752	-0.41483515217517153	0.4423206444548682	0.4081105338638043	0.29636836377158193	0.8062829023940836	0.9034129690874417	0.03472429078153495	0.023699062076443057	0.14461946866318284	0.3874499609343237	0.6267580844551371	1.312005153261107	0.8331054919053598	0.18505633805506647	0.19301611689678905	-0.17990343258954059	0.46589936202251503	-0.5704671872266508	1.3129646502408858	-0.35127253903408706	-0.41808732678117294	0.38333478378490793	0.6085739274595875	-0.8130190232111623	-0.33815935762672616	0.7766394006852947	0.09487421075419782	0.3229333147779155	0.20437827165914801	0.4048991514424904	-0.2751587478114203	-1.2123008381890654	0.025738822538926794	-0.143747733242221	0.6033865566173243	0.7149170587452348	-0.43057528420190716	0.4265051833099247	0.4937245274099639	0.6699987627935704	1.653136172483698	-0.2511896938536549	1.1360600709323276	-0.6050049281607601	-0.0748117675840275
-0.19871308322483547	-0.4948368049911817	-0.05045213760683012	0.46327706845350786	-0.041340149875579726	-1.1582487906529388	0.06241118839957589	0.7469160728417705	0.8297178694636435	-0.44056561992227417	1.1232633651500454	0.11484363101890746	0.12666925492908482	0.28908438660319324	0.5324876986788565	0.7700591630708928	1.517912969919113	0.9272050980121914	0.44206342680784216	0.8048393910718916	-0.2166844517984496	0.307317664053441	-1.2074264298750945	1.3253533607086696	-1.105156543492057	-0.5766526410737778	0.18445461501371255	0.49580894204240583	-0.4938169037272528	-0.2632859668890684	0.32321891842185163	0.09084959250607945	0.3193660083051694	-0.5320474287622566	0.5336349521210447	0.04115561549962963	-0.7617912654372041	-0.027974514143192474	0.42191921357590373	1.226115077102933	1.1574458155523073	-0.07918167974224338	0.6277443981976204	1.1317217047347405	-0.854575743459983	1.8442246770989947	0.09867337834027369	1.5202647279395596	0.6785870256815251	0.10289007068258722
-0.8345785037138177	-0.812873248103603	0.01026062134766736	0.46256191559118365	-0.33611376679139426	-1.152295291958118	-0.4352576665627461	0.39079280546577216	0.797012212157969	-1.0389303622810564	0.7554107386412386	0.19742739606620674	-0.05643385317776893	0.39546831721940406	0.8223359594281302	0.6100995262039077	1.1105852323404208	0.6285371886728747	0.7657154256144579	0.942282778055982	-0.13498973375368634	-0.37453200715205587	-1.1046622609233843	0.7846088885919486	-1.3630306427702095	-0.47985246193962844	-0.08107069438079342	-0.02360744589919192	-0.043534796135918326	0.12057720765235974	-0.22808716328255382	0.6046233719044831	0.3489902608698667	-1.0408434851981736	0.3479841478059336	0.21094946565018666	0.15997508886178669	0.02758200049366039	1.2880997059901405	1.1770211631251142	1.1575778343585736	0.45926626653506386	0.6310323870994315	1.3083246208939932	-1.5256459140581333	1.3007359080660983	0.5799089816047166	1.2986832332030078	1.990716634572452	0.7029456444711187
-1.211013274594177	-0.5749060185691844	0.4884738155146143	0.8862987516645262	-0.4240679957308843	-0.3256780639116942	-0.6291044119965397	-0.42898752374704663	0.2751195245073086	-0.3906302294243317	0.07225228287174593	0.47999820037449253	0.009645220705388377	0.4136285144684926	1.0694628447338588	0.5817493310853724	0.7799989962244731	0.02398502354160276	1.2163576685369297	0.3421706346335101	0.4111663374441762	-1.0594623804179268	-0.1494043822478737	0.38497866846228057	-0.758479151418735	-0.24498068980697466	-0.30949256097364053	-0.7576677364980842	0.5406786018887233	0.4259359385419492	-0.4580811550074017	1.042535039439444	0.5100944149261192	-0.8786570868277526	0.29746386485262954	0.12440915538799936	0.7997517682923744	0.014649806124913687	1.7414322606460515	0.8079941483712841	0.6960232888063912	0.8816108987037604	0.5774695118220204	0.9196437703486171	-0.6744085530333555	0.30427675166895385	1.0296446083684796	0.8447316185113224	2.53604935217331	1.4600744024044807
-1.0049598491063407	-0.10178475203807046	0.9928917440376906	1.1960697108972504	-0.5183061411639852	0.5907257077614323	-0.520362418513705	-1.0806249525109146	-0.32233841277275727	0.9315505971090414	-0.530047855877008	0.7292023843057204	0.5323835096951418	0.313238530890563	0.8271775262967167	0.5569162156973368	0.7225871676722467	-0.5397783814675594	1.4355202454512885	-0.7212813560241946	1.1260530925127417	-1.3255166592640284	0.8839182189901619	0.4349345676382268	0.23324415771908258	-0.1469511455975158	-0.557269466066522	-1.24611148915882	1.0069874092181803	0.23912488880904237	-0.3800251216419407	0.8327647367452983	0.5176464345548577	-0.24019750099466133	0.6404943160941446	-0.13774174042436918	0.49313742197279853	-0.20955604095426095	1.1753442294003789	0.3066478237899264	-0.010175403930174345	0.862753623440322	0.30578034608211446	0.2640746166405748	0.8580280861056642	-0.5531315332079147	1.0075674023369727	0.45569224209610915	1.9064446463778448	1.566936831531695
-0.6184033427723918	-0.09542632995386065	0.6977636511131992	0.7675756202722247	-0.8343530095750891	0.7114430320101653	-0.4335598929162454	-1.120854952781172	-0.6555576190068767	1.7693601946310729	-0.8778742181132501	0.5194128316594453	0.965038904685792	0.02933976898067715	0.032891331466714066	0.13688342800674672	0.5162611507959115	-0.7853805390375204	0.9071570752821733	-1.5708551783458897	1.2458583464293327	-1.1586181349773905	1.0069388623853173	0.5247177868855696	0.7863730123324196	-0.35653604745212963	-0.8634323169743604	-1.1669986494531417	0.8943440526983564	-0.38999518699447594	-0.3070479883084261	0.0234436486104862	0.18390480093727313	0.21954075598261813	0.9905250035721321	-0.4812272321363585	-0.49668035925911375	-0.5963729972940344	-0.10733508657842039	-0.38938097536076216	-0.6960196888657174	0.22942769885763753	-0.2173693730272316	-0.31197660472922556	1.6456323182496018	-0.8965519300763671	0.30088715082382606	0.02737361362816762	0.4964458218330322	0.5782667431582613
-0.6311968505982143	-0.8068785886707994	-0.5936176323913689	-0.3015979010412766	-1.2732847379034855	-0.15078339201771032	-0.6116374149138419	-0.7192211144841781	-0.7179084967705548	1.4962292865983464	-1.0647055121731912	-0.21595985912647944	0.5402619484551662	-0.45991005630163295	-0.7278426019158799	-0.6045942076088582	-0.17442398618169414	-0.7770775238970571	-0.424454962390795	-1.6395626456223131	0.31689646931913573	-0.8138476405060954	-0.02290201717324557	0.1349141250704678	0.5526375149950681	-0.758983742550363	-1.133891845177898	-0.6997460983528715	0.01776273303953714	-0.9695672957076863	-0.45739740878662716	-0.7623601447095987	-0.24606851866451748	0.051446175015134266	0.7406763010024716	-0.9044377581704615	-1.1761402274764197	-0.9502650872184617	-1.0595822392813163	-1.191349911537199	-1.1907379502462099	-0.8465006568185914	-0.5619295332641774	-0.7077529887482209	1.14411659707991	-0.8637360301558423	-0.6681582481939042	-0.6235591906512225	-0.797973268384028	-0.9045770225408454
-1.0069442577442242	-1.6161545020733052	-1.9202002270524736	-1.1326451705592542	-1.5008702201626247	-1.294798825853323	-0.9855103060824201	-0.4689975871924663	-0.7515474029315828	0.47216201887561704	-1.2186448636452563	-0.9967684831269046	-0.7159568009925846	-1.0039719667539833	-0.7496221105610017	-1.0152591475779231	-1.0115638008053296	-0.8081211942336178	-1.874093682347778	-0.96046927142639	-1.2255465498332894	-0.5332518617868836	-1.4363709505597992	-0.6108336377969847	-0.05473005749849161	-1.046169052448084	-1.2489051199926573	-0.3873761009024959	-1.1302891798162311	-1.0681404524149611	-0.7277915447551759	-0.9346367594826316	-0.3681396345556428	-0.5522929626212103	-0.08315693120866233	-1.3478196913235587	-0.9307991064032306	-1.1032158328130057	-0.9340826147716544	-1.647158843276532	-1.428647678226926	-1.7705986401956284	-0.22134609657144155	-1.01238260713546	0.09243691297946742	-0.8589549427572998	-1.118174503390566	-1.2702157529777196	-1.3248713264352991	-1.65326971698604
-1.0640417866697864	-1.6239394449530233	-1.9769339407483508	-0.9571258519169525	-1.2994822166184015	-1.7907418757114064	-1.2772355115565848	-0.7301729375664218	-0.9346507304420264	-0.4937685501284962	-1.2903140184669297	-1.2210868032517908	-1.694780311205069	-1.3103968531534407	0.05675486981198761	-0.5969430666931987	-1.2637986620959993	-0.9988141074628568	-2.4720628298934995	-0.12747890019298916	-2.299047820883011	-0.41509582721060323	-2.1417241413616783	-1.0215009348367616	-0.3360626328487843	-0.9916386662910394	-1.1876460668295123	-0.5636806223125016	-1.6255423922241352	-0.6883739837597693	-0.7972248594961864	-0.4482904712258289	-0.10898969657309972	-0.9837230071235423	-0.6523959992348498	-1.5145348856667018	-0.22923264212921804	-1.0135201346409777	-0.04502781475545443	-1.3032433779410066	-1.3962145901831382	-1.8003733503000134	0.6878698921247238	-1.2441620910464457	-0.4413243906326872	-1.0341871512995628	-0.6587759640652878	-1.347285603846598	-1.1216471556509302	-0.9879832240190216
-0.31346300678740535	-0.6529126146405833	-0.5016079138961227	-0.001368639394758202	-0.7558885746521989	-1.3047740070939928	-1.2227391555829359	-1.183157085983668	-1.127361881574391	-0.9103815474002053	-1.0819036949266936	-0.7314772174649331	-1.1944505093750815	-1.1744824321760727	1.0743844615157432	0.36626521530346656	-0.6125297052251485	-1.0707565849271938	-1.7807197832487796	0.30391397860451647	-2.0525892736204865	-0.4074585459451653	-1.670741454871054	-0.6677988247683573	0.034225916600111296	-0.6342973256060102	-0.9663663799378319	-0.9568844295760401	-0.8976923541864801	-0.12050534682746776	-0.4099462310685519	0.2751223568170378	0.2357129045757019	-0.8070859156279412	-0.21191237800719454	-1.0363442537824918	-0.032900990706398826	-0.7235694267918467	0.6291738074819014	-0.22408144828649873	-1.0995840906557153	-0.6502865656175574	1.3908243271016771	-1.2335170849620198	-0.17205574458962294	-1.083135867499869	0.308380645567102	-0.5867469529516798	-0.6652325215152451	0.5431127578478635
0.8188724875673169	0.5074196923790892	1.3370916565724273	0.6989889364221299	-0.12042046526842468	-0.2929694987055754	-0.71726569844433	-1.1279326036189679	-0.9302615100898486	-0.795149434031335	-0.4658076642985218	0.08129396874477575	0.712625404520623	-0.6805875029738157	1.6035431598129484	1.1092482307875857	0.46817559715864165	-0.6168024196841667	-0.2836871441772566	0.3622239598499035	-0.5964472443208961	-0.31878225039875435	-0.49076220328433606	0.06318712767531512	0.7882797452230906	-0.21400545591521825	-0.5303520943644462	-0.9586795165761582	0.6839097679015246	0.4178692903137474	0.389172687698612	0.8221602091772737	0.429312527728794	-0.10080368943000868	0.9518639676327588	0.0668512987253698	-0.619047912165762	-0.3067216957802465	0.5384071086669813	0.9781916879621737	-0.5725518885828926	1.0783774695962982	1.28837871732194	-0.7945874590721005	0.3055525329293691	-0.6097778966739307	0.9986251556938585	0.5451458272334831	-0.29677838288895514	1.716639647759641
1.3054927389775828	0.9323779550189429	2.074458090258909	0.41660221419252463	0.3937761703608426	0.5163813444139315	0.10656387601793568	-0.2763630185160845	-0.06795208014941452	-0.35180939185655785	0.4277695062331315	0.6733122325534188	2.4574762811675117	-0.14203471430366407	1.4501320819838903	1.2400329009095017	1.1677174624870688	0.3775630836569854	1.0290766389172212	0.5253575515124358	1.0539558148550496	0.0802421152140631	0.5093208817448523	0.38271990726333055	1.3476615919690602	0.03749107793554223	0.14337368045900648	-0.3123481001956379	2.0276266567324717	0.83341544403603	1.2122284980835978	1.0697563939782175	0.5565924996198766	0.6852931887461247	1.645448793895805	1.1801613950065382	-1.2711223155011513	0.10149913097350723	0.08202242744877108	1.6491031404054879	0.09017527599800722	2.2126857025405595	0.6881612397759598	0.005528135680591679	0.31438993952529115	0.3176649739754435	1.002244254290981	1.191145954728542	0.013379541727938694	1.802883862570887
0.607643933416125	0.515440875601196	1.3849297060355688	-0.48117625149151627	0.6196458598590432	0.7378348377157457	0.8632101407216415	0.8268869147522122	1.219930335412818	0.24540879762448664	1.225043224583212	0.757487033560565	2.340542946307608	0.1681295236349287	0.8884479678146069	1.0713293995234847	1.0834380079514652	1.3572912028216209	1.4640415278866925	1.0494223810030763	1.7631205880643412	0.7979862903526972	0.7703030240363926	-0.016069370097710454	1.2444545989309352	0.04674863384530401	0.820598801327784	0.5448591206617422	2.171542233690031	0.9252894297280129	1.53482195254003	1.0267229982896926	0.7526052727745554	1.0972360114795252	0.9706034541833556	1.5314434163091724	-1.1988426058210369	0.2923992207663448	-0.00642852504669073	1.5656918591007596	0.7011115761111613	1.9636279269173664	0.4582744359120302	0.7803878683487983	-0.24430686236014348	1.0749961513274384	0.5679442020895369	0.8957055920398629	0.3817091758889515	1.1083703257394641
-0.6509419864615067	-0.04573121961284983	0.23768835167078808	-0.9925546651642212	0.39347514549531176	0.47953576188808206	1.0999294502437398	1.2925523382582649	2.2112756481651514	0.7385291291802455	1.5289551655608806	0.3766901875026624	0.2106531478000428	0.2126666417753293	0.23325304309021988	1.0518362305774458	0.4693171093533818	1.640116798382482	1.0607957639125134	1.5819665932668008	1.1409080576916528	1.4477469770245368	0.3787397647188373	-0.6688639223981273	0.4002442548205061	-0.0865842933255202	1.0569922721078726	0.9067378236919569	1.019211925944896	0.3968583854222532	1.0817265327323042	0.5989725038916721	0.8285548276327096	0.9393649555906493	-0.712788935604722	0.9262049828521124	-0.490910368151366	0.1320298348818243	0.3846676069849544	0.9450429333035739	1.008027243431505	0.6456955346224792	0.934175337722886	1.0672639955647418	-0.9783702604465772	1.0312274671322008	0.19693758693729344	-0.004013510375836431	0.679858389528138	0.43084160783711356
-1.2125998952799149	-0.1364123359195356	-0.30511369497953306	-0.6375462609898054	-0.2774824508589092	0.07049328774560641	0.7012861000319017	0.813371694381087	2.2515692986671243	0.759709834061575	1.203269418860221	-0.2208064798487086	-2.2700246095235443	0.13245028035899317	-0.3645726092988374	1.0861357205426965	-0.14945495060676453	1.0638219471127606	0.34728695586076397	1.5709480373502516	-0.1822604882385265	1.5010819540788543	-0.1714748359230255	-0.9515643674866456	-0.7769933541402357	-0.14797171464704156	0.6417401596370345	0.5540852960460215	-0.6262711469489528	-0.6890357372496775	0.13080636616420147	-0.27665330092305124	0.4233982878816911	0.36021835865982926	-2.139211584541693	-0.008769680577384545	0.1094213061259984	-0.22921123982006625	0.6252473137675321	0.15413530405099557	0.835505765571955	-0.6104321793797006	1.4153643776615823	0.6981049580709849	-1.4720751259744917	0.19845418937862297	0.12092228462919581	-0.7591952509768417	0.6440249441685049	0.17968940005884362
-0.40099538952204317	0.13794591958886548	-0.1641213324600518	0.05837486492840967	-0.9722887141840304	-0.21320332387127613	0.14866574625103918	0.0009667774290854664	1.3610049401590865	0.19688110999857172	0.5168070786114867	-0.6327139072814479	-3.0981941555364303	0.05443951773487955	-0.762175291568058	0.6588035888416993	-0.4673799312576933	0.15206999898648685	-0.2062785277903218	0.9852171173238045	-1.049272467377421	0.8585582679085302	-0.3935694418011891	-0.7933632814632041	-1.5148790902164764	0.10215963972696585	-0.028967336300724077	0.009748309254000904	-1.667630348938916	-1.5788430081860758	-0.5876134332272615	-1.26114210812807	-0.4190390718639712	-0.18794530106928997	-2.39080743258834	-0.39255418634913486	0.25378569381990185	-0.37056024507646446	0.19334971635208106	-0.4716712910476663	0.2757259051519871	-0.9008052322703486	0.9570171903597781	-0.013031140211609086	-1.5037558453717468	-0.7202733204554689	0.2480608418193688	-0.8794194639831877	0.29541444351322405	0.15264424583870054
1.2280691151155534	0.29219804910498454	0.019202866441650562	0.2765794174392572	-1.003657314509213	-0.20295366923919997	0.19775062238278118	-0.2810443878367626	0.27258418457209815	-0.4617900500709809	0.0017502990644767352	-0.356942433167907	-1.6854473954148903	0.0076820214936714785	-0.7368818569308726	-0.38030840694884965	-0.5096745015286384	-0.3908324200418855	-0.4531817012433575	0.42260346766230217	-0.6417388803039534	0.1030338877168711	-0.044275098075806256	-0.6211993058025048	-1.1204858596198959	0.7734478854113911	-0.20774314855391618	-0.002861701385555686	-1.4399021268631815	-1.2817777708735751	-0.4364313009005902	-1.6092644017676971	-1.0337503192813915	-0.16870342884585793	-1.6557949989377643	0.09799247149011439	0.4169073315825975	0.058471478524810515	-0.5652501704063285	-0.6376755368494376	-0.2711975002499502	-0.2789659348393072	-0.4195106774664324	-0.45243773484461364	-0.9710985575057236	-0.9734783388631176	0.47521141542214806	-0.4010593932936265	0.07955694992811017	0.05217642274479475
2.431305785201852	0.23034406012568398	-0.0343931548263895	-0.1280798039182755	-0.0570849498193973	0.17005181713532505	1.1051220987313821	0.14499425362422916	-0.20563555672579437	-0.44426573213906273	0.0706267946230522	0.8808160093236521	0.7855486538590031	0.007100863445582483	-0.23478291131063012	-1.3929075306288925	-0.41891489495679546	-0.32216250429234056	-0.4145629837743434	0.416577289073739	0.921208942218876	-0.00513534972322433	0.8358904786795839	-0.6821789568748414	0.39633021663708623	1.661042017722281	0.4405304467327892	0.6769103823201513	-0.08888725572059553	0.42846709758320584	0.5566226928498587	-0.8013531063526709	-0.7229103325789195	0.616877107419388	-0.7640460738815883	0.9994621209471969	1.0971613066165034	0.962589656185732	-0.7269550709153486	-0.18297317031627144	-0.34446002710010226	0.5205817609591855	-1.5651510088773712	-0.15944559038486933	0.07556130772599205	-0.4484668113216302	0.8268738039539525	0.3550745456792583	0.434612898179273	-0.046892076039258476
2.406268899829035	0.38133337531140254	0.15282601055291908	-0.6026281406604954	1.3069179326986293	0.779272029182326	2.1854476130033893	0.6316003296598902	0.10303723164693208	0.45170463147293877	0.6649457210096686	2.6478593413742044	2.582158147922757	0.1330788046472977	0.38534425603871897	-1.5027058526384396	-0.28446711371793537	0.018554541476740034	-0.06832966197819766	0.7805825188034674	2.6642582431998396	0.6381938722357817	1.9365862669013958	-0.6785782900848994	2.0687564972916754	2.228572983428988	1.381263792387704	1.4689588091375303	1.5488164996555025	2.5363055725318073	1.6546667493521487	0.7616270221838874	0.42686105871311425	1.6930056146500119	-0.21927715944841886	1.581226633163506	1.8817005033334184	1.7973587816463796	0.16993811978266088	0.6890891663904756	0.19177223380792274	0.9203090476092751	-1.3743712244046018	0.7861182875914554	1.2196429424739157	0.28441686797162513	1.231619713732731	1.0871251162455082	1.224805524842048	0.12216399681424786
1.3799486403391403	1.0258345623702303	1.000734450999481	-0.7524412470588563	2.0059725696691286	1.2446712218745017	2.3193301027906212	0.5180865323494132	0.6742750393829655	1.4331419557204046	1.2578809397524837	3.7832239469278703	2.860487655897761	0.4549900395617427	0.5779006921185418	-0.544617344632664	-0.17532319927480314	0.16501227428362672	0.5752677252816097	0.8272677295204894	3.4362505398161116	1.2663697438915824	2.741436137559594	-0.21151919044961273	2.562038070746129	1.9265456899313835	1.657491137431952	1.6259298504095774	2.4534254877639534	3.5245037422114356	2.001813267340444	1.8698087486654142	1.4742779064928748	2.108062696347863	0.09460931545967738	1.4933733612946654	1.7537628796000921	1.9873561400540984	1.5330736524270254	1.380213651755557	0.9867793614070457	0.9104399033657053	0.0017275733647766694	1.765470441559585	1.727055194713431	0.5689102523418829	1.3428536546385292	1.5475434831218606	1.7291451533501854	0.4997889773761371
0.20542097421293934	1.739931342052792	1.9945379349246977	-0.8805230958694625	1.4686559002862662	1.1508473543080089	1.038034611855581	-0.07062360781854994	0.8776167808538943	1.391512817858093	1.272031262501837	3.1979341445215144	1.998617355793238	0.8816508604975108	0.16383702577121168	0.6686113823448465	-0.2052436633422951	-0.0023523444909646545	1.243428467886159	0.21978261000092839	2.6969061673178696	0.9975367700624818	2.752371139193395	0.55337220777328	1.3048873067257982	0.6869642959880408	0.850892213967897	0.9420593441295967	2.053948354396274	2.713799523279511	1.3282341018896366	1.529392788987307	1.479118333168716	1.2083919951796005	0.3566875103696334	0.909953038116927	0.4120245952778228	1.3766785585167451	2.250872824002507	1.3117955561707506	1.467336679359948	0.712954233332764	1.2704375820051323	2.048949782277134	1.1121884328473002	0.2544283308101686	0.7998578605272735	1.4828493685734767	1.2996136996204242	0.5974032623600636
-0.4722381863308546	1.7549038032453326	2.0488788542876537	-1.4713989414778506	0.26678207638013823	0.4476349918697296	-0.9279380247086123	-0.38513945188616583	0.5642868812711115	0.0973424465373596	0.5801543233018748	0.9258618927621826	0.8472699581035066	1.155448927311578	-0.4480216637733117	1.082370223072927	-0.45301430953334487	-0.252902807622727	1.4366031161254775	-0.593937627118659	0.8625517637990804	-0.21223131218739513	1.8293881829805745	0.9104405633253866	-0.8686320117677574	-0.8680333124479405	-0.46519649803010926	-0.10700898192828426	0.6148946337814457	0.8454989202945068	0.1192579216523866	-0.054548445564738625	0.3912725661071672	-0.6612003638740503	0.32836193864054114	0.194605667932982	-1.0831934361338378	0.3085123388935529	1.7522905358151364	0.4655249498287067	1.3051126883711892	0.34386645682868316	1.301970538403173	1.3377566870117341	-0.2740499341794767	-0.2787625294896772	-0.29784343371190397	0.7799397974274466	0.0364286161099936	0.013219484409253248
-0.6372594195695193	0.8423102381402319	0.8037061062279797	-2.33332903764844	-0.44464704043467407	-0.39960533568690054	-2.2779610113480904	0.02395866629281306	0.05507883238357696	-1.424364299882642	-0.3734463930837567	-1.6795002520705717	-0.06255267926491898	1.053910452778392	-0.6962295943178478	0.3605861721816573	-0.8202676426212163	-0.36334837115103447	0.8529817006801534	-0.9044703440190747	-1.0114578880359288	-1.4894183026534507	0.36474008360038557	0.3814266278990885	-2.3252186763113567	-1.815718838501847	-1.2848066696673366	-0.8625326788544069	-0.9379499593693176	-0.6895350897051337	-0.8677727663653741	-1.6001726003228647	-0.9704164052327515	-2.2988171779198234	-0.32721467467854237	-0.4148944886225634	-1.3409306946403194	-0.6700387445922118	0.45766624604530176	-0.5575433500339005	0.6417412958114477	-0.27218950786152935	0.179248201223356	-0.004943278788131805	-1.3911392465186512	-0.5733307122605127	-1.3169965581405887	-0.2792038769161648	-1.2368254128950829	-1.0390640968758529
-0.6561094637734572	-0.3719480835016849	-0.7693456969388219	-2.626106641725696	-0.1495885481215239	-0.7715159751531074	-2.332570264237124	0.7210549107707932	-0.33403907863674376	-1.8657917510722877	-0.9650769219838345	-3.002756210954127	-0.6307368651864859	0.6032749966053589	-0.473755209346501	-0.889881086319779	-1.0392946587286107	-0.35576179526143203	-0.21534721213440014	-0.5687951203473762	-1.963570802456013	-1.9413459717028907	-0.9365450825527332	-0.6791386621548999	-2.0409660989194673	-1.6634562993624622	-1.1360924789887632	-1.0571860793008099	-1.70244961715854	-1.138783230739005	-1.2227950951748747	-1.939770480692243	-1.7635636594874375	-2.627972063345506	-1.3764305014736378	-0.8176712501583334	-0.25219261073398475	-1.1571284203280419	-0.7487924489307862	-1.0993000330999796	-0.12093259773625031	-0.8774266795687967	-1.0668673290037025	-1.2138404286840727	-1.4076607376402817	-0.4926105391996935	-1.6184766502452361	-1.0654022363461813	-1.6897721871732585	-1.8440269511656675
-0.7902576427793091	-1.0678173405709666	-1.3281256778975157	-1.8496209917654338	0.5078015546830223	-0.4650323534473415	-1.5489728982905009	0.834968037111523	-0.6024606431813464	-0.9574506264657773	-0.9304537894445174	-2.545623677469663	-0.8724016328348884	0.06644338985978086	-0.1904853857578581	-1.7487805048665417	-0.8748126525794638	-0.38162988427698546	-1.0220424493991127	-0.12409827556971657	-1.7421063656416396	-1.5148541779320985	-1.5350284920424129	-1.3877941426340146	-0.47416932326780425	-0.752848986740749	-0.4298868808258338	-0.9136357600570205	-1.4692574580342037	-0.8706198796687046	-1.0625457706991002	-1.0918529790415377	-1.830333884178712	-1.6155034531452879	-1.99790945670285	-0.9384654950660776	0.7887719542803683	-1.0548075450287144	-1.325683332810986	-1.0500741402221265	-0.7009082460764495	-0.9168328360732574	-1.5783855261374	-1.6582768744361511	-0.4545622538772879	-0.21517205938220776	-1.1544898299695674	-1.0781735334463822	-1.1814336891737502	-1.8451549863847458
-0.983189198932189	-1.0680854933293769	-0.6270305466884238	-0.5366567317154864	0.5222495233417326	0.12030717639201684	-0.8770509168258538	0.02261962119627816	-0.8899519694030436	0.3064217665417664	-0.5303623864413048	-1.2462885752211794	-0.789581848803931	-0.29141061305069327	-0.24409982246732698	-1.7445261674895907	-0.3322018069345543	-0.4812701784580742	-1.00556346395294	-0.08458558022543178	-0.8760250133187059	-0.874051429780444	-1.3864783175717594	-1.2114434486291439	0.9593255053276931	0.07552604326705492	0.09949624352565628	-0.7691561624966615	-0.776222127083901	-0.6930990980792028	-0.7208938685590313	-0.12163665333838886	-1.5807176041686242	-0.2228368054274898	-1.588831849920951	-0.7509077787820856	0.449857565002861	-0.5570712041987156	-1.3228655873571642	-0.8438255160170862	-1.0797992346903496	-0.1877220767839001	-1.353484594009823	-1.2408408911463105	0.5793616564174504	0.03224761983608176	-0.47491080564300947	-0.4125437752018204	-0.2966611740794089	-1.134438409827378
-1.0139837516028	-0.8702277940269877	0.26082280782361095	0.31929023006415197	-0.26951835340700114	0.39354084344191115	-0.7420238612837811	-1.1473789329663249	-1.142652708776865	0.7657905181601428	-0.20724203492804802	-0.42551620493871767	-0.5232730727017613	-0.40965166316972124	-0.5691867777130158	-1.0604246584290093	0.32627877831949487	-0.5341693821599282	-0.3071542486001543	-0.33351211916533857	-0.18757376270120515	-0.5395834579817853	-0.8619083306933382	-0.42430976074597576	1.2496546323308975	0.24679824236348136	0.14761015634895	-0.6971940484630981	-0.2991055760306619	-0.9012552858567423	-0.38966641506733307	0.023868422929368298	-1.3660754155463612	0.5304850745763707	-0.44181804605322395	-0.3774034806200129	-0.9784069691865985	-0.059011706213384654	-1.0309844667928205	-0.8850635587394716	-1.3217188444907362	0.7003017352817597	-0.9037407900213275	-0.38866044654063414	0.9618218124866984	0.1648352418000587	-0.14192428109353045	0.3112955112540216	0.2165960891152808	-0.28178288966741094
-0.7516667606448432	-0.9198453146478768	0.23171926776650084	0.4496409318909115	-0.9979914197226016	0.15061515290828997	-0.7674071455604802	-1.7811038234560561	-1.1064071884382787	0.26132212360770685	-0.12371134884495676	-0.5015654033256395	-0.37526348029189804	-0.4013561367084046	-0.789277430879914	-0.1888223587137863	0.7626193158654273	-0.40409265659943644	0.3776965513238936	-0.3556456787305976	-0.15217338543203837	-0.37316656879100735	-0.4003699581042901	0.30860531922319107	0.6035410378324014	-0.09783169017040264	-0.03468886808720661	-0.5221846603982768	-0.20538935093066746	-1.088635071514522	-0.08509706556916669	-0.5468408723406581	-1.1528323257548132	0.4199104134359112	0.5785973722252046	-0.04328692032674342	-1.8999344395829711	0.037893031030213103	-0.6382748413902335	-1.0875521330842477	-1.3599029960465572	0.8008414335931693	-0.5315089685462072	0.29908392357071234	0.7211987988641821	0.2285413752007805	-0.2098275163882113	0.5211160983413146	0.022829812292219927	0.2335862706109972
-0.26560732677798626	-1.0772707919663491	-0.6194862556241144	0.5962131645884159	-0.808109299400622	-0.2787481581156578	-0.41580129991702286	-1.511752450162726	-0.6546503714677018	-0.3955366219025813	-0.07344257711254688	-0.8123191809623135	-0.5165449682158036	-0.357177603201624	-0.7107810001425248	0.47200837142613433	0.7834928503313114	-0.05817198302269935	0.4657212714217603	0.03658733721243286	-0.6069635955996224	0.02435505722838366	-0.23930072647014494	0.6378268789429443	-0.026720391932611307	-0.3695429762502377	-0.13461756800118782	-0.14758371182679134	-0.1399138811065638	-0.7738663096196065	0.14582811523309727	-0.9080231123756876	-0.7848761228894146	-0.010140473000573547	0.9969391739885973	0.11138935857568054	-1.2686298446584259	-0.3716994867689261	-0.2682804801945967	-1.031937434371654	-1.041346760853166	-0.14637004234438328	-0.14559802023038163	0.4535235965871579	0.3643239424964161	0.3084343309511635	-0.30933120684501647	0.17262625034290627	-0.6623847215461858	0.35724327631255504
0.23581105956487267	-0.8961984302215736	-1.28584905093778	1.477966400495364	0.11452182809901508	-0.4215741038341698	0.31494933198965763	-0.7052355929469536	-0.007630841337923891	-0.47653495257758965	0.18133777443219753	-0.5970876917625757	-0.7509050082462043	-0.24552362803308028	-0.5056408717690707	0.7345778202645288	0.44764840761616514	0.4344319831615799	-0.02086172082503221	0.4294061837657489	-1.0019693292351985	0.6189239580659949	-0.38379418222761535	0.7004105297191279	-0.035539817048080895	-0.1742991611278733	-0.1725457846963609	0.2302899181382294	0.19353854807967064	-0.012251323922705311	0.1400901123499417	-0.38167250264375896	-0.34603479729465514	-0.157300964013909	1.1521590662389145	0.12068718963739851	0.20796324198451835	-0.9164400971050716	-0.13261235894234147	-0.5089725802133537	-0.36959278341725127	-1.3291885512952972	0.318772163910988	0.11471395173837685	0.20446784107765614	0.46464393230417	-0.16058237405554884	-0.34047184190786073	-1.325761348050636	0.3022921397053274
0.5446470156021685	-0.2695086925559727	-1.1948749507241556	2.734671203604812	0.7730774682620855	-0.1270571791243583	0.943865586800456	0.07430498139753651	0.44864038374810566	-0.10326600291007995	0.5701116584820755	0.08214572998236457	-0.719270018960942	-0.03442631785532605	-0.4024721766100095	0.5463029894947058	0.015454879189837328	0.9224313771696772	-0.6038403842726447	0.31232668311339196	-0.9297363182378305	0.9147228405132038	-0.6952061856684474	0.7040265307085596	0.3386536544943946	0.3554258941920635	-0.32534209576988204	0.30571102985982407	0.572468219681569	0.6708623793555477	-0.1951884912986075	0.754378526875417	-0.08538431070504292	0.08794135441548198	1.5892956234482896	0.07188998811896603	0.9360435509074669	-0.9883491557132932	-0.4071155384413403	0.1970100247887459	0.37023656824543627	-1.6574395677178797	0.5894118928478125	-0.38709715969865244	0.1531336324047176	0.6799779755202231	0.11000512919699698	-0.6683748387637597	-1.4969586924299543	0.22558165125564356
0.5842041195803018	0.4086016430911737	-0.8653938891729298	3.2461971191884254	0.5542861528963967	0.36159826739650175	1.1297792934053497	0.6279957958605037	0.5241685624538891	0.09939777136511042	0.7752628760128117	0.5089494632439149	-0.3473277307182631	0.1429249678240849	-0.3654109883341874	-0.02700211538746016	-0.21310675042015917	1.1713170072773043	-0.8933732245780018	-0.3008352583938915	-0.45560463363891673	0.6362109964290733	-0.9530625675933553	0.6030018773965454	0.5065085811036352	0.8097055462808593	-0.5089154283214923	0.051200102425820015	0.489929918724903	0.8366445832071232	-0.6727272359262795	1.6071532403256803	-0.028945676543950135	0.44163007860569226	2.2313508935579107	-0.03382071299622913	0.31871501215447834	-0.322022445735055	-0.9420495646437277	0.5790786434530929	0.7870856537006956	-0.899776360002101	0.32991618760978525	-0.7118245559941941	0.09201792280702292	0.8218986616502211	0.17421732120543165	-0.7970206299042317	-0.9901005010389954	0.14930531152118456
0.4565436280352276	0.7144550107289223	-1.0710408702403567	2.4970635877149547	-0.0742476593367725	0.7019953844002145	1.0320642142031111	1.110222954330903	0.3508623658411142	-0.12968060571424156	0.608575173215511	0.24729917271614443	0.029076253763329663	0.04794738699148388	-0.20580118763047572	-0.7235309081885422	-0.08138994251882781	0.969389840770496	-0.8973133303708428	-0.8939481535221525	0.011714714873466453	0.19012696426350081	-0.9256430199106941	0.3062785052313641	0.26073127927121487	0.9479982217386739	-0.3619223848632845	-0.16778908994359723	-0.180082579173249	0.5088762948279488	-0.9196505360506486	1.5784478281771956	0.14137169605032382	0.6559247281211165	2.412274038306055	-0.24229457095767698	-0.5911359190899799	0.6447741769291679	-1.2694008286639147	0.40054868089847	0.7012013404361284	0.11432743645675718	-0.366087714635632	-0.7297539449399209	0.15190704878902112	0.7144348097854245	-0.07352056758020595	-0.8714885753352825	-0.019219223198814306	0.11960656894207375
0.34751245159215494	0.6379127206739137	-1.6604354714624865	1.2693464614474887	-0.20666661034888156	0.7209581913715409	0.994887899780257	1.5936381953014682	0.17672468722215834	-0.45156127734890517	0.2368917033765611	-0.3443385818658256	0.03882587898710796	-0.3772860589797465	0.0643699733237837	-1.1068027987225182	0.3241469786823123	0.36741746271988546	-0.8262165278849746	-1.0330291268863612	0.13268746146665325	0.22389657392498724	-0.5346254711592732	0.037702626886207645	-0.13338768228591677	0.8227646883223458	0.2850789889901136	0.034971835484539	-0.8999779430776129	0.03284536378815835	-0.7541664445951974	0.8423157529602469	0.7040493957347945	0.6949357839703459	1.7296490654570915	-0.528550180130385	-0.4093873751687903	1.1010279499218893	-1.0279269857933564	-0.10433994132942598	0.2887460528597294	0.43357450581516965	-0.935212697067295	-0.5378122331672136	0.44223912959265965	0.33088909054946086	-0.38389517001549334	-0.8722219920805575	0.8673122237095575	0.26941378832917356
0.3394525536117077	0.45812318214511744	-1.636357597002123	0.7295836722930522	0.3307503312364787	0.4208178088834988	1.0270045199156768	1.8183012338880733	0.10635012826705717	-0.5358438891299748	-0.029213866274853215	-0.6000265138252286	-0.3124519941194567	-0.8250453641990521	0.17172940725948013	-0.8117346093804423	0.7268508424232836	-0.22556985363238236	-0.7446810183779456	-0.7802849437941509	-0.0802096197292886	0.7771770155922263	-0.003978778513009408	0.21466483605014808	-0.45015592629291945	0.5384464444745974	1.0552163577342495	0.5718251029618404	-0.9726719558950515	-0.31008355070272386	-0.44012309116067616	-0.00199563976520043	1.4592935749051257	0.5620601395183066	0.6112373110941057	-0.8216951591140769	0.8999361550496633	0.6416973621101627	-0.342056005771333	-0.46770337056539396	-0.08317370875909344	-0.028623342133608926	-0.8672412711195302	-0.30860263301216234	0.6622414239769446	-0.10264765139271533	-0.4400864161589449	-0.6154968891296102	1.1101851732159655	0.6325643163455085
0.3193106176657405	0.31706532379938784	-0.46269905570302405	1.0061989261242301	0.7438662795585365	-0.12486941703027123	0.7802594795270261	1.4282039791031458	0.046099356827078275	-0.5800959690774034	-0.13546370139289915	-0.3597006935207018	-0.6909055358743431	-0.8297036364910023	-0.06553853889850697	0.1334892935581554	0.8389741793401707	-0.3598794284213101	-0.5398501323902897	-0.5108843722636378	-0.3454854810315167	1.1222217283439753	0.24885464403086557	0.8874196147549518	-0.824713211064339	0.0633121428812284	1.3048907807715406	0.8682932693062105	-0.31309384950950164	-0.4903534167167137	-0.4679357749674975	-0.5655640145505013	1.8216076008462538	0.18109543633643407	-0.14474868562109863	-1.1281848576516098	1.9752138732701885	-0.30776495123160763	0.3125621996052799	-0.38837814182443325	-0.17407105021345518	-0.5375561072173807	-0.21055902088973516	-0.14420159142107988	0.3047707722990406	-0.2981350773223463	-0.2147113016441445	-0.0872805243711331	0.5819826648734701	0.9622906441339709
0.11871515209005751	0.1129856987221505	1.0644882533992257	1.0565715945782548	0.2725165819673082	-0.7565636138070088	0.06466973714920111	0.4017803455311281	-0.16876072166178488	-0.9639661526368979	-0.3703952835788786	-0.08553701600284844	-0.8318754910307294	-0.2324406214538436	-0.4406992428649525	1.2206017692177094	0.5455001624949223	-0.04721136667810744	-0.19634485733101265	-0.4602478645712915	-0.4177229531368802	0.5901741286370168	-0.005221659093641904	1.4791057028529937	-1.4300921291253872	-0.6207267185285661	0.7908908864439715	0.46452681967177056	0.3939807543580497	-0.6107888586878519	-1.004090459691911	-0.8703594327770643	1.4159805982752045	-0.42003855653942407	-0.2760684004678811	-1.48343399564139	1.6500259145376714	-0.9047570438707997	0.600213124965945	0.047725099395186585	-0.05841553343537561	-0.44216076126587694	0.4897688251082604	-0.06539227492910289	-0.6371750726226728	-0.23908567756453286	-0.0015478548626879154	0.35797588130599	-0.24319597150686809	0.8746299665666514
-0.24752744955983066	-0.1908608447248257	1.5742758138626718	0.04272715561276753	-0.8073163143126487	-1.1587561770685681	-0.7575802325832189	-0.8106293262989505	-0.6189334624239186	-1.5069219132223985	-0.9855704177906558	-0.18619152498086153	-0.7534022847411841	0.5838509509639722	-0.541571031970917	1.7743821310699528	-0.031299243372576745	0.17183986521869915	0.06273580317976196	-0.5486089191168869	-0.2878194382310114	-0.5642202068353431	-0.5188530184321265	1.2983263257471578	-1.9926821618947206	-1.2655786676445888	-0.030670161111063764	-0.38375497674366243	0.38249425667948234	-0.7102302282114858	-1.5839305370924424	-1.0353591834666223	0.5224688566042381	-0.906114741287632	-0.26212329384607086	-1.7128293357658726	0.2835450888657373	-0.7084926378869536	0.5831264628545294	0.46096605510300803	-0.02477896259560973	0.16067822142750318	0.7224208291330674	-0.08696888103970025	-1.389637840363187	-0.22751073391871088	-0.0988953710848894	0.2821214289588663	-0.6533758862779103	0.24832456083248383
-0.5515804823174002	-0.3644106039737384	0.6795042478177944	-1.4812173206433195	-1.4363995217222296	-0.9922399790206471	-1.0305470731299402	-1.5929376771893968	-1.1843687351382195	-1.4482955495326766	-1.7658704818948774	-0.45147470098267556	-0.570780167074223	0.9973333072667829	-0.2122855599305964	1.4792247028291832	-0.6165788324800122	-0.16959336052809781	0.02310787028993489	-0.5655188295309795	-0.1214859336436337	-1.3351230614516276	-0.7558869409897231	0.32584935746498683	-1.9100150721147553	-1.438523831838151	-0.4479602552584583	-0.8569081712498898	-0.3722066559671053	-0.7170102985160345	-1.476035282995321	-0.9825874938845253	-0.16080977510316066	-0.8216672046096899	-0.592504669415137	-1.401788077245218	-0.6902390867165673	-0.023659642249883966	0.4900603712474812	0.49897116721765983	-0.26858873956742096	0.674994877040174	0.4433906474136241	-0.22421996148173276	-1.117077567742303	-0.48999432335378024	-0.4760135891643755	-0.31927290941727043	-0.3297438806796256	-0.5563818910037402
-0.6228413900737783	-0.1711513954004107	-0.5363450660269634	-2.090380075730982	-1.0040128392354468	-0.24217680531427657	-0.4757704808476154	-1.630267800392845	-1.5022625695048777	-0.3750857435445483	-2.088820357375228	-0.33050942745879497	-0.2725308760205326	0.7211820927464025	0.2780878560190933	0.6793316253536951	-0.9486071247480794	-0.8150919709542519	-0.18597441585119376	-0.3840218067774657	-0.0684888120543601	-1.044971272805652	-0.44151381342950785	-0.6653477869278845	-0.9637954022921341	-0.9587391151130024	-0.22043518405440532	-0.44414365951390733	-1.0875579364305752	-0.5559782842263901	-0.4641999618603933	-0.5709331555698003	-0.21103975688586157	-0.0792777713211895	-1.0674765761327563	-0.3457754116052107	-0.39401681037243136	0.5436387417795295	0.3815646297122521	0.16250419599990923	-0.6468000639359708	0.7106451430523788	0.03353969838488412	-0.3960251346600881	0.04686654161616679	-0.7870503942971953	-0.7578448006590289	-0.8803009922435641	0.37018264821887126	-0.966927523945434
-0.6011348772805017	0.2527438703742875	-0.7273680018332012	-1.1471517152375554	-0.07836891954300645	0.5943226341112803	0.45523570231871907	-1.132418838878558	-1.132992172235418	1.021379862345392	-1.5058978579304343	0.29977901740168783	0.1732549184916094	0.0525106573686251	0.5606987206742414	0.12422058787121051	-0.9264704347339929	-0.9496210053023004	-0.15407884000543162	-0.006944399154821843	-0.1580078722361067	-0.09742909998272516	0.11134485327640656	-0.8815031792166942	0.23053925280254506	-0.19085099472723635	0.1889096731724991	0.40027624187817257	-0.9605954310222821	-0.26792700263306557	0.7571587757515967	0.05598947391779739	0.11730732620634154	0.8151005307649325	-1.045613292102633	0.9472648082605533	0.5824554157781621	0.7257369106234651	0.17591999134716538	-0.14261960013833389	-0.7503249846980163	0.37313884269831915	-0.08850127916795236	-0.39458457526453466	0.9330482464106118	-0.6007206506794425	-0.5603229916499685	-0.7721482203479368	0.7846848222997796	-0.7385127634171675
-0.7936241790386294	0.4697434707490449	0.21331562340045382	0.39335491150680685	0.2508615983227923	0.8242044841502658	0.9452108392011962	-0.6291113951656483	0.014402541482153336	1.472435297075936	-0.278461956735947	0.8604477615066748	0.5703752943161912	-0.4669584036695132	0.5699161881098335	0.2958848749653148	-0.6621602161809339	-0.1571993964713861	0.3349279146718698	0.43766117436598395	-0.3312070819863828	0.4799607762045621	0.3159624234540507	-0.33960303111655055	0.7034100406881872	0.22865638498419558	0.10984851180208016	0.6621567700570338	0.00102604357853934	-0.024944897972980336	1.1257777915297003	0.42852805002263594	0.21974210820808943	1.1502425992704215	-0.32253181867140845	1.4699092319807028	0.9470939064201082	0.692500601660716	-0.07227692878591138	0.03253088864630953	-0.2957312326930466	-0.05674291478972339	0.18569889236949158	-0.07328846402564394	0.5191268716930395	0.1859519091266779	0.11545936120142153	0.007852017158537615	0.5952027441798164	-0.21447244257645154
-1.223554046136934	0.2404363819024623	1.0996503524840076	1.0026667912501641	-0.3572888793594969	0.18855523020523035	0.5401550754298298	-0.49537263720584485	1.3272743248684813	0.5339404298266834	0.7232648900467583	0.680036752601442	0.5804850937693102	-0.5915637960845329	0.542123192737451	0.9019780174165136	-0.3980528002130775	0.9048891293269582	0.9556843658977343	0.6754188122754411	-0.4999290698956957	0.18007498934831953	-0.025944704963277363	0.18063057675842942	0.12316088396789296	0.011596697968239377	-0.6467931159840125	-0.08390393906013208	0.9610585341550274	-0.01859673680957778	0.29245321244187517	0.1648503305665097	-0.16413771468829533	0.6637736488988193	0.4934844360464459	0.702964541139043	0.16167059990484453	0.6253476190572459	-0.13971651211925337	0.6546927302762704	0.5025117711680173	-0.480685985217131	0.5859929081539645	0.3942334926372476	-0.8702635440147737	0.923830486992123	0.8040669206167033	0.7215192673217303	0.08036996492050735	-0.008413490546835928
-1.427030096070538	-0.17754575923283505	0.8611043378628692	0.21310599543840544	-1.105748487243947	-0.8183821806675375	-0.45850695105454065	-0.6006427917119227	1.742310509687235	-0.7542250246565825	0.7358518645932657	-0.19949447510880394	0.16245010243325028	-0.5152733436758179	0.6631387942068684	1.0763213574523731	-0.31997945424402946	1.0413418708183504	1.090419149046416	0.4093706368390381	-0.554763935771473	-0.4691301615119756	-0.45009284233656677	0.004367832068341734	-0.7948873429198091	-0.4877169163362737	-1.6008668139373357	-1.060831428115729	1.0699079482512284	-0.2865673748964518	-0.863257112104432	-0.5869636170511198	-0.654055115126796	-0.22411099556108957	0.6115866128376368	-0.6354497602588329	-1.0504166188146846	0.4381035177819937	0.030340485747034827	1.0831434409695007	1.0051035817895098	-0.9083590089988901	0.6695556136894462	0.545841492055896	-1.7640431421930107	0.7419361495496682	0.9423332068139436	0.5757663202602218	-0.2396383456168196	-0.4020631468413555
-0.8670779147530013	-0.33338407596988906	-0.2566888607215381	-1.0138119728436907	-0.9829545858161169	-1.3324781036233067	-1.2779196992752526	-0.42507849192169495	0.6565465195247742	-0.862150379646701	-0.2157618103843187	-0.9633370614828665	-0.21203145353141598	-0.5100639759667666	0.836789186361047	0.20465656749731018	-0.39364752919672324	-0.1818124551265197	0.47133935725490816	-0.33880829491855863	-0.3790405881880957	-0.5813295433382188	-0.29174136682993884	-0.7358940616538827	-0.9711601592194654	-0.6524441234405989	-2.045532786702347	-1.0235490316104654	0.295075003212402	-0.6162604888205495	-0.9665238165744628	-1.1896836347658482	-0.6540827800357539	-0.8356585975015065	-0.05834857020693894	-1.1057894137429918	-1.5673698770075204	0.035482632257155415	0.12681551159195179	0.6476075386189541	0.717606756562647	-1.1790686337986624	0.1657240606052664	0.07315782546339152	-1.056585386101999	-0.46537232165495607	0.4016709081890752	-0.421780188201676	-0.12567242628841094	-1.0600601365269522
0.40379091484951013	-0.11247301978424766	-1.0407716449202287	-1.4814370589194124	0.09948761974666197	-0.8804301998233093	-1.3320455115819057	0.39437344724942436	-1.3011855080189663	0.5870520794670011	-1.312714397533611	-0.8078493963399175	0.016966677189872867	-0.5551524907645142	0.8396100372484256	-1.3762510411311117	-0.38224536971283507	-1.829771350939175	-0.47577592754972114	-1.0256008499609812	0.06503855146591739	0.047728810689902985	0.5913867951734063	-1.313898747522817	-0.03534340551208009	-0.24772255065124327	-1.6374510093104784	0.3592601584186303	-0.5514815916274562	-0.6572196835590011	0.4698759561857667	-1.0503726509857758	-0.026474327186328164	-0.8448471364771315	-0.8158808726234187	-0.004667362706846556	-1.0104688513634916	-0.3132831010649747	-0.17402928593391298	-0.5416088237781449	-0.15144948114285192	-0.9896488142563571	-0.7431027863858419	-0.7331204174621841	0.7780978686434119	-1.7428746421535872	-0.32056672159550137	-1.3417309847293988	0.23954823457842708	-1.3518444641403529
1.617037620375124	0.17713624660956268	-0.7048873420234465	-1.0016572943243962	1.2414513231176758	0.21917816114609065	-0.6596177035093108	1.5811123243536933	-2.5891604394303576	2.3730912630375114	-1.6235558222265773	0.26764584655345053	0.8352332889092497	-0.42508556765236716	0.6190312643317417	-2.548265438867654	-0.06861811179852084	-2.468778460716573	-0.9905827031820589	-0.9431054156569643	0.647831170722329	0.7455657026870585	1.6233408954800101	-1.2160115877164448	1.3431977882899064	0.38107502562659856	-0.6017981497080754	2.015324462495174	-0.6067532477113446	-0.21299890644486866	2.432177519477004	-0.14076511205320733	0.7343993179418876	-0.4472107576412976	-0.9369046836122452	1.7881512778957889	0.0424898353868909	-0.131469374284183	-0.6642196398578695	-1.4764094767492024	-0.775312719154043	-0.2593913735571936	-1.4474041244130638	-1.108096957385045	2.1165518456374657	-1.9453878012396473	-0.5111355190543887	-1.1716086510718344	0.5339506278762743	-0.956845544159589
1.967449267545954	0.24039946768980489	0.3087719272491433	-0.3110512575368086	1.552620642982458	1.184634403238575	0.193784578006546	2.3412496832896537	-2.0979280795510387	2.961529171169348	-0.8578445949899696	1.4690635034100465	1.5711526624561605	-0.08179343732314007	0.35295569771471896	-2.383884429757235	0.5100812058454809	-1.6167385991983523	-0.6861580217119235	0.062139229933185665	1.1209640342810019	0.7890473422537241	2.0544383405546887	-0.5966494264353092	2.16735907840353	0.7462940380961662	0.5290741322588584	2.495294096262277	0.20493564146532214	0.5331255211572994	3.311515976717301	0.9814822291607951	1.023898269832429	-0.012910997548043332	-0.3779079782596353	2.6326419882019176	0.7912234896254468	0.6461719684184665	-0.6633793158916567	-1.163981120892235	-0.4748692625919127	0.6612476116538514	-1.3407453563011997	-0.5363434258964996	1.8129017817119035	-0.9090044040126547	0.07398375331370755	0.16221275923916317	0.5920108578179889	-0.14636099421911336
1.426897301153222	0.15290518336976777	0.9441384372708463	-0.010623493291194138	1.0282478660452066	1.4576026547091918	0.6817356735247564	2.0776766717182324	-0.2447034983113327	2.068489274366305	0.4543794930114056	1.9481348564453884	1.5848290229570698	0.19565211586620113	0.23943648135188478	-1.0091773969113322	1.0621475608056483	-0.16913528282103105	0.12160332611492931	1.3063815895221556	1.3076303121824193	0.24066464687227396	1.6544898460562942	0.04794699984860911	2.0487576529171014	0.7545077697980279	1.316274503770289	1.437167933101544	1.0970754179528504	1.1175950668426606	2.482266831067918	1.642990486421219	0.7654497566675135	0.2966290561274818	0.31266910910554396	1.8356375999886034	0.9435737893744695	1.38491465004069	0.19570576067074819	0.2725182122132354	0.5665055511167261	1.2643846696291456	-0.3725898775898293	0.6369812594789208	0.2864940040751356	0.377804646487683	0.9331045026412441	1.641551876258255	0.4230139785121742	0.5249923187874169
0.7743553913774176	0.17702275791603564	0.7333327612926605	0.04869298735213755	0.39092736856976706	1.0728364262496253	0.6846536811637987	1.0114011506542557	1.3960672623579757	0.7755513506523783	1.4599591602652509	1.5049981522062135	0.9735379878956775	0.15595973780863231	0.31325371730818985	0.5137977069304477	1.3020281755480145	0.6461695581330105	0.7758431647379056	1.8810072017086374	1.2498307950215357	-0.16641360127906152	0.8436927763926249	0.47582992570931537	1.41331350911211	0.7279093034743854	1.6234689950276118	-0.12308479670916486	1.183289309082512	1.190789554932025	0.9062911663854102	1.5740125392275601	0.45224295082973937	0.5351860632851497	0.6199118763859711	0.37569983874176327	0.7394992836033624	1.3000581324860065	1.3578363854904982	1.561445106763504	1.4296203991417042	1.345209185686323	0.8171776594218799	1.4492978826405005	-1.0117845172445432	0.8258611295695027	1.2979656780348088	2.102534707557688	0.08818106004783248	0.7780293690326765
0.7553928680815659	0.3259025892162393	0.2116754499282498	0.30848370481529075	0.2414250994672327	0.4550191634438343	0.5116767249300262	0.02095964380774348	1.6469920471239228	0.19492906680990515	1.6811593391266184	0.6421326765410961	0.46674808884520913	-0.061060930481290264	0.48515339374725114	1.1883665731290955	1.2142187758356326	0.5565835590991612	0.9228285268086704	1.5747370863406513	1.1438145838023905	0.10106878264965419	0.20853104769539565	0.829996626587515	0.9203634200506025	0.9383278951428725	1.5706402755550906	-0.8799117960751096	0.3499006381287096	0.8502613187884472	0.1037396083308748	1.053723825291937	0.5485379192603603	0.7175427193728776	0.4687773396815541	-0.17613091386568103	0.4891552727316637	0.32259222949308863	1.7961921975624866	1.5319524551144377	1.3700043784640907	1.1171042659086043	1.4322867527433332	1.2871915424434743	-1.055763766179684	0.3613167991912126	0.930166860616361	1.372033344971309	-0.3049286463153861	0.8335734545444176
1.28179953224267	0.3058524068150768	0.20492511208591785	0.7782011360641203	0.5438790030570898	-0.013376794124788153	0.5267571433389235	-0.19386640423456974	0.8574367221108227	0.3349512965188572	1.3277520947508379	0.05706720099603992	0.624839406698313	-0.07293812425607447	0.6783827130940948	0.9614941546030072	1.0440596180285655	0.3419508724553986	0.7823229029073844	1.0509480266814457	1.1267649303187448	0.7977431023606939	-0.013296260954090696	1.2450243524243105	0.8502994682064395	1.2497805943354043	1.3680649481735403	-0.5149142461290707	-0.6035074711059851	0.5714640426171169	0.6002209207209215	0.6276188756138646	0.9350372064077836	0.7187339908865992	0.11933405711585386	0.6656447941060899	0.272384744006066	-0.7344361922583391	1.1599315516020468	0.3830129555010042	0.5747686230855943	0.8931940595748227	1.2755463847313266	0.5766263978833104	-0.0573237298609541	-0.10996690513426158	0.3932697490910416	0.4293643929511349	-0.5284636552758173	1.0863867647218555
1.564636615399849	-0.0633272451337218	0.907187143181868	1.0362195484382855	0.8899210891258178	-0.1993464395028276	0.7755496343380042	0.24268690534978027	0.4051068028562065	0.4225321775183385	1.0183384991682336	0.1055102592512584	1.2586706159314365	0.23313732754567787	0.8545505224983689	0.6063206331555827	1.0285779965772486	0.7680894207048323	0.8251279726224738	1.0384030801248725	1.1489954206356359	1.2383137420693782	0.020106741386337477	1.5286730741822516	1.0486976683022555	1.2907969560021297	1.167336510807278	0.24834054221683738	-0.7089004484792452	0.7740377073881791	1.5235150658349377	0.6732170080177572	1.0368055568243122	0.46800691621901913	-0.11302717514099793	1.875345003474173	0.036395945489158636	-0.9844698239231661	0.26401181854474476	-0.46637374995014086	-0.05532800482067176	0.7626440034242458	0.9291120944878939	0.3826486375000681	1.0259361140755934	0.22759491248171682	0.4590900241280773	0.3958188913825309	-0.3298495410311482	1.597755065117711
1.0229714594644057	-0.5263987682755958	1.7442904082338913	0.8272976993984023	1.0231980096733961	-0.14165359390825127	0.9617948876385018	0.6103817374189597	1.1390333289653876	0.07550311242051315	1.203653456129277	0.6272408618755314	1.678417982190267	0.5203423102475682	0.9382178595007449	0.7910609799554272	1.153230585196531	1.6997788874321422	1.2387866175817346	1.4749677760796551	1.0607922882250325	1.0703735089958535	0.07366544706362861	1.3520633117578524	1.244558534484161	0.9144654802801108	0.9892025548002115	0.6301033509872318	0.24298167148355979	1.4168706341743638	1.7044811844423995	1.1372903040235713	0.4887763782875276	0.13815049689789685	-0.002332327697332807	2.1163742158422294	-0.21493498828471452	-0.38666027747336257	0.20353792761115103	0.111251312516458	0.13485062139984197	0.6228532578506825	1.0879069964833306	1.2597260239956565	1.492536199690493	1.248433587990143	1.2408200466662573	1.37824066437552	0.2897741013634235	1.9600379063822309
-0.061867263677940855	-0.6402752262563167	2.0256543592383633	0.34245560625490573	0.9570746030837879	0.04869809128632489	0.76863576891495	0.40251048994413957	2.4791775205348467	-0.26006822882261005	1.7893316361107312	1.13573468829413	1.3932333389937437	0.47022633543856773	0.8090689443207586	1.3555164852534445	1.1710723984955356	2.3669604599411898	1.7152913552394278	1.615597235783227	0.7904134968432567	0.5537946197735419	0.06794073011985996	0.6820147768360632	1.2237560267037904	0.37817480447813795	0.7476648256871008	0.5289812285686242	1.4913134438139968	1.9826101293220857	0.9468413113356708	1.5924678320436645	-0.42954178723657854	0.012966857284608562	0.4793186628863915	1.1193869040123698	-0.43751422009899515	0.251773442075522	1.0356203337285865	1.6900049102299735	0.9044462127286802	0.4289492963654255	1.7139029033891666	2.5668603101870566	1.2889059950562296	2.1391081678512234	1.985492534248383	2.3641045809771786	0.9571911986277197	1.6828224558923113
-0.8595879487571069	-0.30590551177865527	1.582194657332148	-0.15804693273202572	0.7063664048593106	0.17369771439242376	0.1837148179726982	-0.20922736383675566	3.102050348137079	-0.10775298127487601	2.2485145290993094	1.156515433717228	0.4591378386958771	0.316908100070571	0.410368545294408	1.5415479014112194	0.8330073653612282	2.2931769659489176	1.7280811310538755	0.9454222936349141	0.40151348367753664	0.10491669139062779	0.021394857428577874	-0.11740237675309989	0.7652793618752423	0.050349217852401186	0.35796787032727956	0.2566627280443364	2.018300799773638	1.855940017303917	0.037745801970912075	1.548242039148016	-1.0890586647505152	0.143359200456205	0.985347421899452	-0.25390221097354276	-0.6668038961165755	0.17827075785877367	1.6266575651516224	2.683320641328661	1.4540144174657046	0.27933965453018017	1.9687833492189775	3.024259325049488	0.6445413807962275	2.3070137673775872	1.7802540173848556	2.264426860575326	1.220899015985858	0.6998524630437156
-0.8747318896065087	0.09596585091178698	0.7787026042216895	-0.7169630184564344	0.16086347075393612	-0.017579704460724738	-0.4950595109587351	-0.7202284926945659	2.3587673623742442	0.19044195632310976	2.0948504887961206	0.514044372574749	-0.7546439015672782	0.6526586912513637	-0.16796734963071128	0.8677310018719652	0.09570737603268996	1.701911354790276	1.008173815144786	-0.22298565604079756	-0.010327170340235529	-0.23477183417634817	-0.08680990301118659	-0.643713921471439	-0.29495079412888275	0.018919926184266984	-0.15226121419491814	-0.10899427940250231	1.4779568484995576	0.7887857598139625	-0.35644511407115703	0.8103335586525366	-1.181889576199113	0.21876507821432814	0.8473605422171566	-1.1080651503400345	-0.9800007691469288	-0.52892634635618	0.9586748990688289	1.9825495188627122	1.2993758723563846	0.24779579201969376	1.087372086516969	1.9673259465037654	-0.2990565554675594	1.8425728867975857	0.45110745513384265	0.9961229881444104	0.9988524383423003	-0.5185198624549946
-0.40767407954988333	0.1466230409985597	0.05433565354863637	-1.43407706238725	-0.6820395448628461	-0.6085061690761873	-0.9498737139942216	-0.9352265155220646	0.8465607279326457	-0.16863092635075128	1.2926302416606636	-0.5650842789602613	-1.9011162907312078	1.5992374759180061	-0.7455126749295327	-0.32768697946743924	-0.8407523494716946	1.0429686447174695	-0.20464075608790555	-1.1461988296530528	-0.42482533595016786	-0.7330138667547288	-0.29588255225202575	-0.8280298220298495	-1.7372270413126476	0.04179027678921647	-0.6432130459621107	-0.7636109527411024	0.4223351634588283	-0.8797343623845191	-0.4604825973772654	-0.3538136131043924	-0.9890859263385328	-0.13687843868638744	-0.35586263786676914	-1.3563081255097664	-1.3161808949401945	-1.1522853723990538	-0.6043431239866898	0.059088253016710474	0.6689727576107216	0.2422621748711961	-0.7104608402031196	0.0015954910366672713	-1.363077521817628	1.1487295046780754	-1.2644089610421005	-0.5079015020872478	0.6539684557264684	-1.3450326984986825
-0.15756599266601856	-0.14482472694391274	-0.442016282776151	-1.9968404775284792	-1.5094048770167794	-1.3138614810058333	-1.110697437817104	-1.1025472640839493	-0.3673074176536449	-1.2769318582145803	0.2501764271563423	-1.5987340028491048	-2.688094945067059	2.3726768026454472	-1.174647310430436	-1.233708481244137	-1.6396273275434727	0.418352288646627	-1.32793025967033	-1.4728952155505584	-0.8737161098825161	-1.4533868942657546	-0.558459658294217	-0.8974199751883476	-2.8198042444722713	-0.1702531906555877	-0.994839731582206	-1.6331104642745427	-0.35379106256008963	-2.3893425712230814	-0.9129162197402405	-1.3821655160539477	-0.9730831387410616	-0.9409409162677834	-2.1335482721951644	-1.4429768812945967	-1.436122825907445	-1.1979758952324968	-1.6479000652809517	-1.6168075158694255	0.05367194576998462	0.10874647009202067	-2.289453384443232	-1.5900686516939506	-2.0853462843903516	0.4004719402732673	-2.4051066218465786	-1.289577471452999	0.5653429215993613	-1.4838644349272714
-0.5040196625745658	-0.4142773723242018	-0.8174856223695091	-1.8362182934637252	-1.9040667176672772	-1.6384411639947272	-1.147190724983206	-1.4514539764919527	-0.8513341810932367	-2.124565743367967	-0.573006274906508	-2.1713440611827375	-2.8140622336546346	1.9604201646143888	-1.39842712217421	-1.3783898894229603	-2.0015007605287294	-0.33548918298782987	-1.8650634883635484	-1.478119476102003	-1.3396161891285967	-2.020888974588578	-0.7704103350132593	-1.0446672983631082	-2.78235466605802	-0.7006758526720677	-1.2344579970132423	-2.1787505063331474	-0.6097977941102108	-3.018557411789275	-1.7673624005010677	-1.820171569943525	-1.2319364356956428	-1.775895360516624	-3.2183464794929244	-1.559987559913892	-1.150760428014224	-0.9073699278932631	-1.3210534387402544	-2.0998567715656407	-0.4361085080990643	-0.1676537277471095	-2.6402994193586626	-2.0255732641694872	-1.9573878626416579	-0.4519823433602511	-2.593244432396833	-1.243112996996848	0.6773901961953464	-1.1309538380197612
-1.2473059260764423	-0.4120102211874546	-1.177852651930598	-0.8941124117672467	-1.775712518454172	-1.3567172656802604	-1.2481892524718021	-1.8072779828261525	-1.0165148207051635	-1.6922179473587944	-1.0494970920700442	-2.1945520011620374	-2.178194567773927	0.28770361692688273	-1.435698402373379	-1.0245102802910753	-1.8518557100107744	-1.1605725507377669	-1.7467463387580535	-1.5467491392336572	-1.7212103364000553	-2.0085189216936907	-0.9228303565433307	-1.2462593519709275	-1.6558015303332918	-1.4226392064504971	-1.4980062124651252	-1.9861549283021263	-0.7520106432840953	-2.5610112366247986	-2.3384645069376266	-1.6428424677087485	-1.4687179493422964	-2.1608773245954054	-2.695305789533655	-1.4616705882377494	-0.572447282875712	-0.8804678977857332	-0.3309070668312682	-1.7372050215421202	-1.0924624974909887	-0.4479292496873258	-1.8209344604363253	-1.5892290782854117	-1.0163030150024561	-1.2954687114988055	-2.1889064396527105	-0.9952135174921851	0.5619157986575412	-0.7342392894297667
-1.938934926647618	-0.25184213888805235	-1.4786145894162674	0.03223352037831175	-1.4550895502634582	-0.8016843834939066	-1.441137260107734	-1.7952113815208866	-1.3746912851061677	-0.2819174280069511	-1.375893999977456	-1.8889784834810979	-1.1913510085474561	-1.4997824648318834	-1.367319657463733	-0.7824872131950614	-1.4366267596611666	-1.6793440113931657	-1.3175783289822816	-1.693851684593553	-1.901466413357386	-1.4615693770893674	-1.1279106145859696	-1.3922155110024874	-0.43559756591286497	-2.1115928351264746	-1.8397783862398989	-1.3706726251759487	-1.1975840578900243	-1.4733208767217547	-2.099739999824814	-1.2124353479951089	-1.4352165642621943	-1.9716985748316032	-1.0299167642317932	-1.006553719107747	-0.06393795571604469	-1.3223077028191965	-0.0971395037964682	-1.4780446853320337	-2.0474787454836685	-0.6213965762100141	-0.8232139425835499	-1.1341715550850664	-0.009070397729684461	-1.7736950104114204	-1.7729550603181385	-1.0708107903607997	-0.078997512945848	-0.6304607089317692
-2.2898506004854693	-0.17539854690394718	-1.6007641656128486	0.04872976195696656	-1.2968570305035474	-0.5485415960394815	-1.5892258068232246	-1.3245867597924283	-1.8571746613077986	0.6437718381380652	-1.7067991741904311	-1.52583351744613	-0.6185516780929465	-2.1081026168719035	-1.310241460729879	-0.9276872284152309	-1.1686972075935464	-1.653122697882777	-0.995382896797017	-1.713076702641886	-1.8216862110860796	-0.8776339333594203	-1.4199145769709607	-1.4474753577737887	-0.19899453092341104	-2.4942395884844966	-2.0999302557284834	-1.062342666649866	-1.800401757898653	-0.5260751296162165	-1.4153170574747187	-0.9082673330286597	-1.2162803475849984	-1.4680967163175933	0.28902069796911245	-0.537454418137092	0.09338634929315721	-1.7940142319164432	-1.0480894499510882	-1.702011062464922	-2.9123362103387787	-0.7191131637989392	-0.5445437462763681	-1.1808785648412214	0.2590120898875739	-1.6974205116523706	-1.5832167281950034	-1.359110362909482	-1.0614399019576768	-0.844429714269628
-2.2385250658698523	-0.2211582359692263	-1.50832213598027	-0.7384633968048506	-1.2771737188825103	-0.7563261964751212	-1.494342561919302	-0.6908556479461884	-1.9614036602416676	0.10224429841402663	-1.8689431921677933	-1.2002375203833282	-0.8679394809863887	-1.3991588918318807	-1.305873387990974	-1.1670958783282679	-1.2406154748653941	-1.3198470491462266	-0.9161683394432648	-1.5818384779037507	-1.4873127299321187	-0.6412419341339476	-1.5840186905607727	-1.3761608621260477	-0.9755570167828752	-2.298015524368376	-2.0053114049465437	-1.2534311600446872	-2.0106090643056778	-0.1951490713262883	-1.0830646156161627	-0.7925683154712867	-0.9958011751753499	-0.9421125340788337	0.3016610356750632	-0.49815882305856046	-0.04985288904802466	-1.6972190695427156	-2.1007884618954393	-1.9349940677254134	-3.1178328327368647	-0.8034693659248308	-0.9691090825032921	-1.542158215338954	-0.24017262010791082	-1.3477891703502543	-1.4230291476383756	-1.4097576845213127	-1.9017626177807425	-1.1150213979279318
-1.8037120555909214	-0.25280867448057437	-1.2963251271466798	-1.1897770573459052	-1.0872629496280604	-0.9092995208573051	-0.9981620528038664	-0.1922959545161242	-1.4251895271914137	-1.1907492584228208	-1.5260581479093642	-0.8396755309423206	-1.466551886659697	-0.45214452754822626	-1.1941650411561036	-1.0468788743637145	-1.3497417499934976	-1.0887768969128666	-0.8885124203706055	-1.4316979884691412	-0.9483431803932886	-0.603366861404597	-1.2990340828715536	-0.9841022541227903	-1.6437398766279854	-1.442742787700086	-1.4247882552188433	-1.269514598896998	-1.5433527902576876	-0.32544340935679555	-1.2546704663435422	-0.6468051572644713	-0.6978516734768329	-0.4165234377801988	-0.38462009477218423	-0.8026108875182447	-0.20878733542553202	-0.8919582568727041	-1.9564954811968496	-1.6112247227801684	-2.536864721253114	-0.8106186196688558	-1.3588282147950024	-1.695387422823325	-0.7083127316077813	-1.1612389545072104	-0.9793684880491839	-1.0637074290605506	-2.2638493970217466	-1.0639612890285075
-1.0490694070674804	-0.23742070829207526	-1.0833624303074845	-0.3872982043183425	-0.578736903592078	-0.330266213849243	-0.07769032324911372	0.17389141189297455	-0.5745190632121392	-1.558862292506826	-0.6464711364858446	-0.3650298635874506	-1.4493533797657838	-0.31575731113247035	-0.6953546570576401	-0.4906362981663846	-0.9285905507147424	-0.9991885179189935	-0.6695211336484279	-1.1470166004956015	-0.3141322075280854	-0.31914960048496305	-0.4883862933648802	-0.03651052930359108	-1.0986996389708863	-0.24242890625528388	-0.5121325610680627	-0.4183507474488207	-0.7317274445285121	-0.39264056916203427	-1.1895671338013014	-0.3129691806838936	-0.08399975053616818	0.2751806585242981	-0.35487665865884965	-0.8627442280081906	-0.17098432091796734	0.21672205657174234	-0.6465686379411797	-0.8075636219112231	-1.608033315470438	-0.5995813055918258	-1.1223036240041104	-1.351189068289273	-0.37714805414977715	-1.1513141031511995	-0.1409878062733404	-0.6072218882890041	-2.143095063455466	-0.43340181103607933
-0.16750806350809896	-0.302330428818051	-0.8730775833177848	1.2319716444681965	0.03500115494734381	1.0347427091810053	1.0571852605259233	0.5269342805888857	0.013349734563964013	-0.2902183927430209	0.28020642419877506	0.21890782911840234	-0.3634579848845076	-0.9048973335000415	0.25211718050880166	0.1345086133936521	0.2152742023050704	-0.7181920938581684	-0.23820055146057836	-0.33257597895381474	0.24016311989803954	0.3620047692717223	0.535247555688961	1.3537173477480156	0.5167149716284652	0.7141450975711089	0.417790832292841	1.0100030130754674	-0.14377732197668658	-0.08606276651533533	-0.26000590414405195	0.0712685221001957	0.7786389422883985	1.1647732059337572	0.8669110510431839	-0.31532010910044894	0.04152943961671833	1.127036464189641	0.5381990169763812	-0.07018602666858302	-0.8204895527738029	-0.17052793047608042	-0.3642195558635031	-0.637793124773681	0.6626789761368616	-0.8653210276068765	0.932067061089211	-0.3324225728612897	-1.674229639166718	0.681585118346594
0.5684968895848215	-0.4588537127604597	-0.5515880697869269	2.2592773343343806	0.4704154335221129	2.4249315737399835	1.9724677131060573	0.7594529756003278	0.08644073051016926	1.4898483486877616	0.6118710959445329	0.8613406293500007	1.2172224037975816	-1.283232603801622	1.2368881944445873	0.46212453542992527	1.5112228200475974	-0.10492001741400428	0.2359391063516541	1.0885103135273362	0.5540285298242208	1.0845188214603394	1.3262149891673733	2.5406123702879593	1.8892905415327068	1.0354963331807063	1.1371346627384553	1.9471447370548092	0.05456485391921016	0.4164916569199918	1.0520879074132277	0.23149528721599194	1.3754629881979399	1.9930229387732572	2.170640751324694	0.4659557831926935	0.28839828636715	1.669568127963567	0.6265208093965633	0.3183595981833618	-0.2193047183992885	0.2439685780600995	0.3973379725361873	0.12756604885915576	1.5720126788456585	-0.01880728364730894	1.919757429501815	-0.15238405722576	-0.9369884972930613	1.768962693726229
1.0252604969178878	-0.43362974242971664	-0.053399128937294746	1.8338923527493982	0.7292554056450141	2.9140181327465298	2.2370304380647807	0.6156290644186514	-0.08988481032558235	2.0418425936585547	0.1776055559971138	1.4834369905279703	2.2702164567558065	-0.8850002965101533	1.6028530238929868	0.5472082049894935	2.0341416545542814	0.460830788457571	0.6464204667141609	2.415559483567074	0.603545131845141	1.3880713990360591	1.6655659668838525	2.7374108001013244	1.8756250287185239	0.8759897221788246	1.6040161256384053	1.8006982631689072	0.21421755189566488	0.7513522490945204	1.53133296574103	0.11664154216187961	1.2690442089492457	2.4048024566559802	2.1574552859619316	0.7551254358957484	0.4924131654448536	1.9886985862975377	0.10606478376439146	0.6236092750762023	0.4697456167089037	0.37533390220232155	0.8747378998813796	0.710218957631187	1.6476550835254673	0.9791306359093226	2.4857315417237453	0.20338267646255148	-0.042051945932477845	2.1646016760003857
1.292849173298635	0.03781690585669377	0.4766948302505758	0.5380986659273211	1.0033495876858676	2.232615391305366	1.747947852375361	0.1408040432259792	-0.05886626320811455	0.9134184234687516	-0.5322578523079237	1.8983129060945318	2.3295173164540564	-0.14252350959555068	1.0544602694738272	0.7689552766887597	1.4021276421455466	0.5014388651201456	1.0529088944570115	2.66830434743508	0.5130150588435634	1.1912903427643582	1.614025072415347	1.7133938501647636	0.651998680799012	0.7003086363894321	1.8365668276426537	1.1648091004940977	0.6785167628198174	0.8287516259439516	0.6409436367769992	-0.004459673564724532	0.6917178720121778	2.25332640894399	0.851013525459388	0.31608160071208397	0.642822430581976	2.2004583445762718	0.22673363067442445	1.1558214137564131	1.3077257095303365	0.20010165588976733	1.217212628824334	1.0202220690489452	0.9730182664362743	1.3427970623906418	2.4153747512409094	0.6880693095463322	0.7105387059868061	1.5506555003257056
1.464808880003565	0.7676369183418552	0.7501731541915694	-0.3463485066044713	1.2589323037885998	0.9335789510408375	0.8345823481330723	-0.17085849911279832	0.35215569198734875	-0.66424610206041	-0.870194507772371	1.8015084360916271	1.7816757199521887	0.18405027372983437	0.005079916857254739	1.3141425121965529	0.20338151059797585	0.07601434784575682	1.4626633436146237	1.6568299050366073	0.41564585655481945	0.7709553230770708	1.2752986652367078	0.08541071390264199	-0.5438007106780404	0.6851205800248119	1.774666941107037	1.0025343873495636	1.2875841746708532	0.862471432560984	-0.7422546095149256	0.12733825319988232	0.3674867095139269	1.6722730844980973	-0.28838959992434904	-0.30730491175439817	0.6715169744139513	2.1737234779733656	1.3365251418809092	1.694931604759407	1.91917462892822	-0.021901006805292566	1.6129206815090251	1.037151616586251	0.18592605036946305	0.7636380350202582	1.7405389716766115	0.8336830862673372	0.9656857102638775	0.2831656433477751
1.415697334614805	1.157698032611086	0.6303568966277661	-0.2653420281742703	1.1341411900095304	-0.1774512448038721	-0.010045392718946158	0.12344983688033856	0.8337549071897223	-1.2435154047440655	-0.7014303502303157	1.0153640020768946	1.2336477609152747	0.022206691483157733	-0.7837820355152263	1.8361720040266565	-0.5808598617932278	-0.26835168414192784	1.5975335183797996	0.3270261829509698	0.3380816281147173	0.3490967451769625	0.6718383159418725	-1.1538951367795676	-0.701012628248835	0.5140882323965446	1.3553923113683404	1.3186904663763164	1.5250840871888007	0.976927214699591	-1.2283961060003947	0.3919688260912048	0.6495587108715726	0.8966176169851593	-0.1164641243998494	-0.38105794983629193	0.4549683392862733	1.685687909654617	2.319914784441076	1.64543758010589	1.8721465978495542	-0.008309932051295982	1.8814578693989834	0.7705415331870779	-0.23311752977434055	-0.21388168576415736	0.7591617748134222	0.25675139004850694	0.6818512747890336	-0.8116845223118906
0.9729932762891087	0.8116056719548057	0.35408290378972845	0.2024290696485403	0.41225105519870686	-0.6667113189583761	-0.5076565788488006	0.8329166495187099	0.8315372388285984	-0.6825781648199644	-0.4789289011736552	-0.17088172474309415	0.852931278252789	0.016473380384988277	-0.9251086473013188	1.7310491085697404	-0.555049979343473	-0.2171226470157735	1.0711376357329185	-0.17918081486325982	0.27994973540228574	-0.09148820228924077	-0.06786910251577044	-1.4369361588708454	0.10361197720334175	-0.08784857309776735	0.7288952874885485	1.1213950612734742	1.1205960875699872	0.9889709269314293	-0.41277534931329335	0.3779534768902623	1.029416748714958	0.11654509614679759	0.8114262849086326	0.2602353819955265	0.014370085557169059	0.773711098426759	1.8744467138833554	0.7737244713643704	1.186405106353962	0.26406520493605684	1.6260963327708182	0.2910334005231964	-0.2947224621422397	-0.7573306394430146	-0.12610913115716735	-0.7955435792161836	0.2652770304000479	-1.0620609335323647
0.3319761391644579	0.031659440980812074	0.372427601688465	0.30837222231237715	-0.4876878799855472	-0.5662524150719068	-0.678357395999702	1.2681898049308409	0.06283285968513162	-0.0017870498325318353	-0.621815087316647	-1.0026842764537425	0.4787218214881641	0.5788249732749541	-0.6795154009208455	0.8005624140011652	-0.18395496861658248	-0.1032729445347237	-0.09330259092113474	0.2862959938248317	0.3759286858891331	-0.5129901134654091	-0.5353176533800433	-0.9761155304694515	1.0857293927287472	-0.7186845520688041	0.296491585834114	-0.14197498172942769	0.3803575814336397	0.724704719225953	0.7993681493199153	-0.1055843443071404	0.7375998503753891	-0.4654493116882915	0.9582752422719062	1.120538405045185	-0.3465553002116583	-0.10921252356575067	0.11930821169341278	-0.3763148866878893	0.35966926759829265	0.5461420017362889	0.7780339998142426	-0.2411150101044059	-0.20594772475500775	-0.5825577110185604	-0.645572448050121	-1.5270737566824257	0.21885581556164077	-0.44806143595598924
0.08713068637514808	-0.44042956857006965	0.8965623307838957	0.10806344181919783	-0.7341320165107915	-0.07214152481401866	-0.5928303889443635	1.0229639910310335	-1.0785902012438802	0.03488516542571371	-0.9270509133074784	-0.7967727754218364	0.1775575155518961	1.2585567197970948	-0.48353480670827403	-0.40602212319529296	-0.0760109090205057	-0.3912308041410239	-1.2171340335450365	0.8660867202376329	0.8381911160201124	-0.5452934614196912	-0.2904825985433826	-0.39029615152195013	1.6953207699831772	-0.49945534895345295	0.40464172982327884	-1.5134506625436168	-0.12010803979080648	0.4346143125264106	1.3514915091064412	-0.6944838085642909	-0.2177186968001648	-0.5660907743449359	-0.23029790897489907	1.6055572847182225	-0.24361101904917754	-0.3583012191174856	-1.3993536214263145	-0.9266062531952733	-0.08251802140380939	0.5683089603793148	-0.15894176568412755	-0.5950994789067884	0.0006963770999765673	-0.10129396370692623	-0.7637621862353007	-1.2732089554943753	0.6597726303903789	0.46999032646201244
0.6289708003550444	-0.19684744819808456	1.6169436622832618	0.19450498134260552	0.06332115729773305	0.6245171173950522	-0.19029356916209192	0.4512795636105532	-1.6634050080041043	-0.24347768030898426	-0.7526168252396067	0.40077449115293684	0.3159148546291693	1.2977734878222544	-0.3538200576126786	-1.0114570177332727	-0.19364308718061188	-0.8885821697399472	-1.443342677003914	0.8571879761952088	1.62251427218488	0.21190964133567403	0.6169616236624572	-0.07565675961039717	1.9385829051561476	0.8981250592468837	0.9514343710408314	-1.3884428204167931	-0.08500331504313972	0.6163225633732139	1.1846301102269006	-0.7869891510178456	-0.9118797472182357	-0.012089902622110148	-1.5506900725210224	1.531904681279135	0.3622183863206697	0.26294281157660326	-1.3525787068464816	-0.4978316131071614	0.02670124645645446	0.29667184039580285	-0.526510643796695	-0.5430324469806939	0.383746282327295	0.19234593339627368	-0.5849202900708331	-0.09639469728603989	1.2501354201595687	1.06735745031829
1.5420244309616888	0.43053617445559555	1.9425575892943228	0.6486870243951848	1.306968990932236	1.2176335727124006	0.5387518604293376	0.2127817765684162	-0.9878794940657074	-0.10064723796624346	0.1811459521131368	1.7178833003245115	0.9635946914751097	0.6590397864231344	0.057518428348332276	-0.636653695644199	0.004562605214018593	-0.8221839659748482	-0.5730311475170119	0.5485007306543335	2.208912508729221	1.5407485292611462	1.4939431607170912	0.023647217123357236	1.8872658506018425	2.55840291700915	1.3591312351422093	0.5309236455203128	0.32003185869240824	1.311707307854398	1.0067120193527135	-0.22899205461224148	-0.5787416639722387	0.9196375776683556	-1.457085905085177	1.0992637421699154	0.9843438589510228	1.2935678713606307	-0.04038680932771885	0.46258129427625766	0.5244684569230722	-0.043374651889880586	-0.17021033003523556	-0.00446801216841096	0.7521973651885038	0.2638036151729829	-0.2345298201006617	1.267210953084248	1.5852366769127364	1.0832724315142377
1.8507852580907302	0.7875576788434748	1.5477585068832702	0.7243827640947889	1.8891389010750497	1.2552491571518836	1.2562477194777337	0.4422443380421811	0.62999632407856	0.4576119644201543	1.3043380989176367	2.1243701652481626	1.4959017096166858	0.15673743975503682	0.8344987149922781	0.2071504126081695	0.6844003001950731	0.17208043498850395	0.6344530841285901	0.6580446057753355	1.9184601820598346	2.4774437674303993	1.551871725847953	0.11865788726290438	1.2851903366841306	2.9746068552740996	1.043398091365209	2.5879497363276287	0.7376618464023663	1.7827446077158338	1.143283313220033	0.42437941826064857	0.36056706221991336	1.4817893868497254	0.037467886673848295	0.5500000322604258	0.9764668759675428	1.8073246518874444	1.0070551457267485	1.1487248363738245	1.1547858188228546	-0.18271475630689243	0.39233236515922804	0.7828869482223708	0.6718551368376786	0.37879013018096874	0.12805063150934687	1.9940168827496663	1.5426928394941923	0.6212804198127655
1.0243144480118784	0.6183406818547205	0.6538134009149759	-0.19370483019927906	1.275062376365868	0.4813259231793253	1.3792203618744556	0.6082536983005541	1.898273372949621	0.6428568786782803	1.6684568349969329	1.2859966928122586	1.1256832855312076	0.462817712233144	1.4626755601974621	0.6044352411593558	1.208823468553289	1.3893747281337059	1.1157865414126842	1.1395625121273767	0.6072513638567608	2.100671390642788	0.6619983070741253	0.20798262648916657	-0.06591108582075213	1.5603322539942444	-0.031672416276474935	2.8026416767230127	0.9110541525766231	1.1769565463605676	1.0736993819470313	0.4476055959530153	0.6743265529832846	1.0015341663713535	1.306822822676579	-0.004372372480327929	0.1632148003178453	1.1255007296685886	0.7132756099693286	1.1010608358163003	1.654806946733541	-0.06096488788921859	0.4914531497087486	1.2596585421430297	-0.04929806134326136	0.579584573518571	0.26071151066657766	1.7272747805784001	1.2183178537805432	-0.10626355519948699
-0.37427346531582495	0.25169756677778055	-0.23376308335863763	-1.5655329350047464	0.030687270640493064	-0.7753804899884545	0.6297878833653462	0.2478549267720981	1.6537164635915245	-0.0159211351694224	0.9299366330713745	-0.19933191649961524	-0.14509669646052872	1.2243401960562865	1.3229306732906572	0.12827857449294358	0.8250815584469533	1.6962242138115073	0.49212316857886035	1.0152965218713907	-0.9893937402981144	0.5006867115293957	-0.5051526350144779	0.0868858839508184	-1.6629930189588606	-0.6132058106852679	-1.2770764469800617	0.9867108512348787	0.7060007145587438	-0.44257389079319315	0.26027519647483677	-0.26318736603406623	-0.20954701757813202	-0.43692265635983624	0.9913796461458407	-0.4925560398841326	-0.9058951461152422	-0.5598084994000485	-0.49582925676899847	0.4562445645381812	1.7150801400851554	0.1176979039517925	-0.043435670406835505	0.8882061832642277	-0.9793854888574808	0.5659798367694943	-0.044501723951879964	0.7066352929626957	0.665114413736091	-0.9132561682676013
-1.2419983101803915	0.11735630245168557	-0.7947568050379474	-2.038292288383528	-0.7884843245034209	-1.736903130241194	-0.5707045160310059	-0.3836875144207158	0.05318233771821603	-0.9220103092427822	-0.2428168385915232	-1.3791520197309914	-1.365576947391709	1.4240049817789622	0.46307515894070245	-0.7832102340166055	-0.3267822969927923	0.8168242967286727	-0.6337408706855099	-0.40618393673809605	-1.772018597437562	-1.190427345857853	-1.1342168453033143	-0.32699416967585104	-2.4399325590871346	-1.791270757637239	-1.9883070999577677	-1.1255402140677429	0.0542690165080917	-1.9608095088866555	-0.8994650385818098	-1.0392583283139198	-1.3952446617211325	-1.9231107117053965	-0.448202202882856	-0.803451063816068	-1.3992160346122027	-2.2557780544370365	-1.3400940381901076	-0.34507359708451885	1.1046345055713551	0.09653763882452118	-0.7791034380051206	-0.3218295474392029	-1.348743818207505	0.1286126213268268	-0.7160599331037846	-0.4773046289411939	-0.1183131417101678	-1.5741508798858455
-1.13404743753877	0.2537228192251311	-1.043107895938314	-0.928540267458966	-0.7088219454681915	-1.8497351401351751	-1.412815258981941	-0.6093002929709794	-1.4603394098769458	-1.0409126449439352	-0.8345190721744872	-1.73885726749357	-1.6047492580276304	0.5634551484325373	-0.3456111218864288	-1.3450729549676737	-1.2027415297040394	-0.3047469412580309	-1.352646189020683	-2.4319660368038214	-1.2546531933225593	-1.8550020183850717	-1.005964298186297	-0.7852463818959075	-1.783473039001371	-1.2651901374816528	-1.9418505748913708	-1.854490732155653	-0.9137692245665092	-2.291229815731716	-1.362633958710966	-1.128401975184495	-1.457081805557766	-2.4753075462013436	-1.3370304906482948	-0.8734346679496475	-0.947522269847573	-2.955309624321659	-1.1303529636057894	-0.9429362117495925	-0.03641467892464068	-0.1356973877779606	-1.1737663955811757	-1.6310407767835646	-0.7872944584097876	-0.4961244195369566	-1.3410918919906731	-1.2454753588849388	-0.9452828185569639	-1.812125830881273
-0.6871816087810594	0.3760541956570463	-1.0831960941443566	0.8790134632857387	-0.20114387896920435	-1.3047375559537966	-1.457225680881108	-0.1935319510665785	-1.566785785003362	-0.14118305854858015	-0.5173487362440139	-1.4698954488668714	-0.96336400466835	-0.766440788352682	-0.4248006937707657	-1.243421314574469	-0.9881970154677847	-0.5754802724049389	-1.3214631728532382	-3.4996538852904022	-0.017172698788166664	-1.4216829426473714	-0.5573086704100975	-0.8880903694660834	-0.2949024870674481	0.008977711312700755	-1.4890102599452237	-1.282745828531603	-1.7163280902979345	-1.506310930562308	-0.6895419772947087	-0.4628182690997925	-0.10395210623612959	-1.9255153845196855	-0.7603646801906206	-0.7778702504849481	0.046230191823652116	-2.4564223291432588	-0.3559931118094855	-1.1768922930744776	-1.1441014304862702	-0.27756611591877683	-1.0900953119694226	-2.0876229150942787	0.27976755361630545	-0.8586926085839693	-1.4720391738042486	-1.3264592397256856	-1.4000599194028938	-1.4962895341569338
-0.7190503908835403	0.297539146112454	-0.897240726161362	1.7655952905018961	-0.005759246876023002	-0.8005573968937322	-0.9968079279173864	0.35668530672410875	-0.4285558874238901	0.9141474720571977	0.0826678856645971	-1.0818175199708373	-0.41068669915688294	-1.5741270779276382	0.06810295172715337	-0.8473379633390867	-0.05484146916578855	0.012409009637366776	-0.9104209003430163	-2.8264060575098178	0.8664902771184003	-0.748371079740059	-0.31182968013683016	-0.46391493439047016	0.70460303630193	0.5554583414538921	-1.0978049999963553	-0.7449544058641611	-1.7588641489905408	-0.6823592574960701	0.34861491071405537	0.344530022993641	1.4208944107488612	-1.0136429767521276	0.46705575573990504	-0.6574451849134813	0.836183775304617	-1.4447821782154402	0.07700726360142886	-1.0149156742340653	-1.66242837852578	-0.020473393055094505	-0.7976141235999812	-1.38681136522593	1.0162415894352177	-0.8044861522288779	-1.0374454348930073	-0.8845668790270291	-1.222793199764176	-0.8266124957002907
-1.0989642295428201	0.09795075310479327	-0.47502632383409266	1.0835286834903939	-0.2635618137972708	-0.8011012257069525	-0.6101103621048491	0.4410481784789631	0.5366119277804193	1.175994832176508	0.1716602824583087	-0.8696746745750848	-0.6323011085453117	-1.5153825367098064	0.3778970716707907	-0.6294885457576049	0.4641542688926159	0.48993076386372286	-0.5996712038641276	-1.2472228919585713	0.8262298094399714	-0.5487227199732353	-0.40631345177694206	0.25694950844172143	0.4798690358907565	-0.04110387383905448	-0.8756371879672455	-0.9380420461011963	-0.9284532198142923	-0.6190658856246103	0.6346851950373963	0.7220873549447382	1.741656457035034	-0.5773024293037716	0.8920334120414308	-0.5829114298573647	1.0418125142417562	-0.7779632192150014	-0.0969341774654062	-0.532060907909021	-1.5639832230952475	0.535731139680524	-0.5611121170904715	-0.20634954182326865	0.9204037498694131	-0.5706846080184717	-0.3939894154383887	-0.38378446248904363	-0.6890786026011682	-0.20042523880098462
-0.854800406923345	-0.10829161852338069	-0.050632601549700854	-0.17692740700908458	-0.4452094602874466	-1.1211495978769217	-0.4659417250520648	0.09682702556902184	0.29344325332013904	0.6511710971375813	-0.2739434833534863	-0.7642844040845661	-1.2811162250522505	-1.0626656118123228	0.0939201233411072	-0.5383987992817906	0.031335402135836674	0.20571568174642302	-0.4339834206350378	-0.22864946763361807	0.16711691877037085	-0.6498199028243535	-0.6761681646806853	0.849455599965489	-0.45223705106234235	-0.8840268673293911	-0.5835840035290925	-1.1185433902998658	0.10880836849836907	-0.9717376878666719	-0.001172337876240997	0.7071039256652342	0.9066822968892037	-0.7099074189510627	0.1475890133366926	-0.5515039163916999	0.9021955172584941	-0.707596511342566	-0.3585737919282974	0.04976508480631098	-1.3116487290225862	0.838223807132387	-0.3562357073835217	0.4329707751347613	0.17579383475876587	-0.3674847234989955	0.06550500959234656	-0.20856451094415127	-0.4115219218083926	0.15819658574604661
0.5095123054596272	-0.3518115262395234	-0.003979306855633474	-0.5025694648111492	-0.07892141040420596	-1.2535605326669315	-0.23312565582385608	-0.14644034662208313	-0.6092030854878453	0.14448761707194843	-0.4840928953898538	-0.5803597587505682	-1.5037488164179194	-0.7611402371891935	-0.3463562297961349	-0.10814767644019951	-0.6318833640898448	-0.3363053114048214	-0.14444623406025456	-0.2460757245312038	-0.4972333582174966	-0.413345195162368	-0.9940802562964922	1.0653329109129066	-1.0270253671366618	-0.9937713685500521	-0.0635317098567497	-0.32606727572090943	0.4241413549004858	-0.8398033017069148	-0.6575416891930856	0.7267436339437818	0.22769641334046095	-0.7887943546639027	-0.7283080171278659	-0.5752590698476937	0.8582576899685276	-0.7964279100191519	-0.17216469477943086	0.4409509745962615	-1.2240860144254633	0.3748445509114016	-0.030105918956505193	0.19479841220779312	-0.6306159651935275	-0.06325126858253916	0.2989458349498498	-0.3207313218371228	-0.6742452753734212	0.36722365197754986
2.0975929370185007	-0.6127205411841807	-0.4401034202927591	0.5055586109684298	0.6443282285346663	-0.9562147857058501	0.3369537062450308	-0.04873109261794019	-0.7055255315817069	0.22424355958984699	0.1892648767596531	-0.2786944063904762	-1.0223957057653703	-0.6428796681798874	-0.19867616563774776	0.819284673280757	-0.4033903417924703	-0.15645846061510915	0.350871404537529	-0.44531756162429614	-0.9828846288147542	0.297201123950004	-1.3195093685836237	1.009523776927405	-0.8316577087348258	-0.45194731112367076	0.47412176784667887	1.0879508045656932	-0.24195526385624633	-0.038231966917708346	-0.5210794467854513	0.9481364287312887	0.60213074584923	-0.282555498283966	-0.5908647091380109	-0.6600024037682257	0.9789582217944428	-0.5099591232901701	0.3451274911402656	0.5073436118497895	-1.0009774228904122	-0.7402041070976914	0.3513863847972587	-0.2519606258269844	-0.9931688188702505	0.555632243745273	0.5410724886416335	-0.3087661420084535	-1.0772564430591687	0.6197301546498846
2.3746541426242302	-0.5893712644318393	-0.972448449382648	1.7648069744894443	1.0990030593890547	-0.37815508483127996	0.9627903405962089	0.02907406298168069	0.5844393304379132	0.6606351811520378	1.4595372482673101	0.033896860487249256	-0.40284060441817815	-0.4827860052591638	0.6700757556406213	1.6701565677827355	0.8723071026490642	0.8727667270105353	0.7855233085447795	0.11301641971850597	-1.545971531105749	0.8739478015620573	-1.4656979646941966	0.9769105135858602	-0.3928349658362626	-0.1113982815587996	0.665566284555294	1.718106628042062	-1.1451844033436076	0.5938773521136366	0.17733008438464096	1.0590572284189517	1.3815858511784012	0.6253336521509787	0.5601600063185278	-0.6747782116249067	0.8937686600027407	0.22706058129273815	0.5898709104952822	0.398721199126375	-0.07912917554045953	-1.747002510311459	0.45533187062908925	-0.00484679448251429	-0.7093042949411016	1.31209061325604	0.8867367518249564	0.16008754807860331	-0.9794941299242886	0.8174979305180448
0.8730325074504545	0.04493853281247555	-1.0661082161857767	1.9360029608541232	0.9697507672223766	0.3085422353902967	1.146351973314311	-0.26556831119214985	2.1478222704665306	0.9263525391900748	2.3239151191154703	0.2721237847096158	-0.23057633537840158	-0.34620293897908166	1.5911445664524935	1.622394682138803	2.1454732788609108	1.754862826632048	0.9109454006856091	1.2418602397320084	-2.2291425686903446	0.7627276316008017	-1.0884360086906406	1.1331165552251772	-0.3197493344820316	-0.35089805589558504	0.45167871968348033	0.8804294149864977	-1.2568851449616933	0.2794207073713835	0.5714953133819463	0.7523655660247776	1.196534759211038	1.2920744834370277	1.7488261275116663	-0.3698841323459364	0.30131022985554057	1.0603083691073538	0.17973878943230187	0.38972571213830126	1.507718237886638	-1.897079318697312	0.042905996197100685	1.038250143403811	0.147500073748485	1.6761188092216674	1.0937985274650701	0.940368179106232	-0.2544162412774723	0.630902893486384
-1.1262234450395747	1.0548828751384822	-0.5957167986199494	0.8363115819532798	0.598354255870548	1.136462664680651	0.846227084560447	-0.6072539605994778	2.384588338495206	0.9218924228434761	2.088677347550558	0.45564366948701457	-0.3216398785328102	-0.5257976499489094	1.8252875018466863	0.5306436524784338	2.3271908658554783	1.536081448729853	0.8486545189299979	1.9082368580081897	-2.4786304468124984	0.2555818420344026	-0.0977321543581391	1.352111423638118	-0.47229256781150836	-0.5212710065827197	0.20326781808307073	-0.39263682470066574	-0.30723206975503564	-0.587763504389467	0.31875787633029096	0.2613636777683168	-0.25434256110005	1.3732989070824222	2.155953325855622	0.34299618134329724	-0.5414542410715077	1.6317442230624004	-0.618150825544607	0.5836387280080936	2.8229614485868777	-1.1325087256205413	-0.6657040872075657	2.0428791219185674	1.2354918199050442	1.3776291182619156	0.8931444015425131	1.5215506497667433	0.5610921753057021	-0.007784272691352897
-1.8335526523273133	1.5432203483126918	0.048643200967609955	-0.4539744029277834	0.5248129463430706	2.0535510903168666	0.5822116844689611	-0.28660139996579154	1.0552387107360242	0.9102091138507353	1.0847246742339653	0.633912741678464	-0.013397015599205711	-0.9356973494707435	1.318330362369046	-0.7611215703988116	1.4599947545289407	0.47790447731783886	0.9254062047347108	1.5388162063328183	-1.6525934280538759	0.19458762612584019	1.0082886378983982	1.3530136644975947	-0.22030159831582183	0.17911187102162612	0.31576304862669896	-0.5102346914245096	0.9840992659731633	-0.7786720463459538	-0.01705832170497999	0.20448101928591844	-1.6586317735664255	1.1301355083411064	1.78069783336654	1.1529130572476318	-0.9452994435576517	1.8208481727089332	-1.1253823925142636	0.8201628750857508	2.8067109640459624	-0.06520011089032637	-1.075627902161408	2.1608558556720046	1.9378236867296577	0.825539373496678	0.4166908230576089	1.5569364795922043	0.9194617545575142	-0.5973745135099654
-0.7991043599943254	0.7561832437943639	0.4418506202141525	-0.7894098664502393	0.7792527435628861	2.5700013737476883	0.7570624653769996	0.788180872370302	-0.41225461190967466	0.8660170956401522	0.3014357124974514	0.7921849568414082	0.850437567707846	-0.9186277407229586	0.6288606159179174	-1.154001422790724	0.5384301806329872	-0.22732560833330395	1.2062343434231095	0.6646857889963027	0.10053999653529842	0.8771942322144847	1.4589337548226495	0.9823965763890302	0.57790896658159	1.4930291601332395	0.7174323751023913	0.7121733322495173	1.706963456340577	0.3087810689133172	0.19778190246288693	0.8621630390049577	-1.523231262271143	0.9434044202389742	1.0762247406504855	1.5306765025295834	-0.4602043724110012	1.6024744940248437	-0.8353724506119221	0.8868437334456909	1.3964065437868698	0.6830476063333899	-0.7301841468666082	1.459276318492119	1.6210778172540372	0.7046131490427407	0.14501717029094635	1.2120161687212523	0.898219775760873	-0.4621928039395631
0.6739358223866013	-0.949232925974269	0.5846103124325522	-0.11841819493233817	0.7686146544419421	2.024259723920323	1.0476085008062872	1.6867299581102244	-0.5505853910424663	0.31801223332631046	0.33978295982438117	0.8621943846336998	1.5448101768627793	0.06476707833490977	0.21595210841681423	-0.36059550030110266	0.28087351148430434	0.1254823922349895	1.352946350212749	0.1697967989885271	1.685072520884901	1.5291631841161941	0.9674367234645339	0.3509393871199961	1.1873409783282163	2.12964171502008	0.8837859821512178	1.7017172782034329	1.632587975328516	1.824403597390415	0.764685910123932	1.7443457393100972	0.069247268711765	0.7172449368105819	0.3306127696136324	1.2194767583538442	0.5876651788641408	0.89175062295302	0.18955633850714734	0.7510152699460477	-0.27908478976673895	0.9950747794533346	0.2330000231952582	0.7885134032568564	0.17304391528654584	1.1408099044827527	0.35196266734558695	0.9219663452335297	0.9995144550557645	0.4624452882556737
0.9660983252217409	-2.1896517914058564	0.760513464826297	0.5617736999773004	-0.08405998775369126	0.3680075530837931	0.7206286791870169	1.3162121967016	0.47686606344005994	-0.9419867863962088	0.7981196044536495	0.7950858671329488	1.2363674162335359	1.6390912672841562	-0.018614579827484407	0.7966601375440623	0.36253940884350855	0.9052650083801814	1.000337580370424	0.19903745089324756	1.9658046775946318	1.101673976155478	0.06931176265723824	-0.30415147392589253	0.7732963849430109	1.128986048271703	0.404943957742481	0.8875605181538249	1.1879792635154152	2.3142457733263293	0.8725870213931198	1.9967691104901941	1.4570059060545042	0.003166169330495549	-0.3916965809637766	0.4820511402831206	1.2764219196546867	-0.28203240224414755	1.3422188950124845	0.5095725462499954	-0.9601462272275046	1.0770798966357311	1.1307270112062504	0.750140450255815	-1.6858765560078792	1.4437122847961323	0.6993158713965701	0.8428896431885053	1.3577412013742778	1.3535667811093088
-0.2155821182384409	-1.8764678193550426	0.9985415178935967	0.2934583314954054	-1.6333604623532456	-1.451693940546517	-0.4197018109914024	-0.3724844985299848	1.1129695489822182	-2.223436529517948	0.721041006306674	0.5894160281950426	-0.01131003984229316	2.6766968069297423	-0.45898929243836256	1.1567308018929416	-0.037383219500992354	0.869829408190059	0.16643655687553857	0.12188605038899646	0.8536264202792947	-0.4593278155142759	-0.4156845336332588	-0.8537799400026376	-0.5518766180562211	-0.9651115509628433	-0.4865092135417849	-1.4647603063441008	0.7104615456000815	1.2700867149230797	0.12826710617597167	1.2234630325531792	1.181388522213048	-1.256377195065767	-0.9520060332204487	-0.20283091643563797	0.8675931291203582	-1.4939218776447616	1.8360965554050366	0.1471212330953197	-0.5014155575378343	0.9440225163255545	1.2621465250776933	0.9782165013146759	-2.808747694333588	0.8163527880026995	0.5417382353620196	0.6606335172615709	1.3985669110516035	1.1962420487665526
-1.7373021606275825	-0.4620142700227537	0.8974814951687894	-0.8762518387670389	-2.9945091304260703	-2.150326517296941	-1.6160469130218873	-2.252480573400846	0.25838680586828594	-2.389628462957311	-0.3731765924423578	0.26534956645338753	-1.213829891024686	2.353251530332301	-1.2037594087687735	0.27974407458918105	-1.134493014219686	-0.40185140599766955	-0.7951404701946625	-0.4883399559290371	-0.5899015001680198	-1.9741851771162169	-0.21832954138960523	-1.3194297194396007	-1.6795524586685784	-2.4916700321377183	-1.0264770886198986	-3.443157554672391	0.03003042609716402	-0.4022856744890903	-0.9382093646171381	-0.15265131398769635	-0.47187215467155247	-2.322591700658436	-1.1700658643464976	-0.6171595415965454	-0.525674423730985	-2.0402433548971834	1.2209684985515166	-0.5088576034608374	0.030093031744925208	0.3513470841226614	0.46925907991763893	0.5928643355720981	-2.5165736650533033	-0.7222127419446012	-0.31664334311065273	0.00781424650999257	0.47918781589501047	-0.15778592509662148
-2.376843890813081	0.3591766315667181	0.12471621303558791	-1.9778076262277222	-3.2490729685962716	-1.2650620975032736	-1.8737497644529133	-3.1221591180416306	-1.4234281514567357	-1.044691762135079	-1.9382143729032408	-0.13700391322945676	-1.4430586494025208	0.9145558766202669	-1.887051821047593	-1.2041309540180605	-2.224346916611379	-2.01315378919498	-1.5577422772548875	-1.1863731445161079	-1.1608827246158226	-2.1828949497472165	0.2048704193167625	-1.676302677842775	-1.5555749960728567	-2.241746599204856	-0.6137564899958768	-3.4199719184359396	-1.0661676849582011	-1.4331358763395494	-1.4855726918175531	-1.3100506775802336	-1.872747896360768	-2.2320623132159483	-1.1917619683978886	-0.8553046109465361	-1.9955347683977707	-1.5115480140939754	-0.21466588199813535	-1.4755278449932208	-0.4754221666982039	-0.694212096642503	-0.7167968459118634	-0.6755752300366086	-1.136762067830337	-2.2389221105529207	-1.263494460612225	-0.9894085696360381	-1.1944265968221535	-1.6839578093459553
-1.957674773258652	-0.6155124667111208	-1.0026023182065813	-2.089105135397089	-2.200533125868419	0.3897589312221383	-1.0424100999040107	-2.752500423853374	-2.226896906642551	0.9330234781389855	-2.8562235109609246	-0.513628771775952	-0.6679317232195268	-0.671873947988842	-2.023463612897903	-2.1805194323114128	-2.4534713924696345	-2.680865712626112	-1.9768275258515942	-1.155379412586461	-0.5939582521190147	-1.044529782378901	0.31581549751142907	-1.7086782722310419	-0.1767674478544375	-0.5571094638750118	0.5846995195134193	-1.5451434722684914	-2.1490852754372556	-1.4236314087308717	-1.242440024509792	-1.710907012350023	-1.8461379683950478	-0.8191435839829047	-1.493899123001484	-0.9354627183813546	-2.5708126095465733	-0.24351382594720525	-1.4910202281750475	-2.30390192673756	-1.9637575415693451	-1.5845985111296315	-1.4390169845783236	-1.9922795312646924	0.3554825802718324	-2.7284827838788943	-1.3951993473216704	-1.6908583997110476	-2.5039502337016937	-2.044279953243447
-1.1327717859348765	-2.6903045362892617	-1.6417661329987627	-1.2149572605822299	-0.51067893408747	1.4738715747395081	-0.005733368956958503	-1.7615513369419382	-1.2765681627693801	2.191546489422464	-2.438251786000435	-0.6895338634623018	0.40914140786412867	-1.6537214791177413	-1.4351605023144705	-1.9328370405845916	-1.7051948324255963	-1.9865099149685264	-1.905082216993116	-0.215172641557186	0.35065417360770057	0.24794758719238794	0.13165868482963075	-1.2011018611641637	1.489484751196814	1.103312751155591	1.718124341335873	0.659777320308186	-2.2725973755926905	-0.8965028209613771	-0.5761632179756533	-1.3842731874433647	-0.8235641491027421	0.9586644196536066	-2.266718280068258	-0.585925795083308	-1.9784392301193956	0.9046976794433191	-1.5793539119495295	-2.267453902578539	-3.2203148733332254	-1.555027302629933	-1.110919014250382	-2.172820209580948	1.1910790375561258	-1.9883506306272127	-0.4299286761408554	-1.5174050462129711	-2.396406145190418	-0.8182050655612604
-0.38863939622804494	-3.767021983462329	-1.2225000027821122	-0.24992776441740638	0.8394773608481291	1.2992280822991304	0.26310731737480847	-0.6938114555752982	0.56521115792508	2.1306409149189918	-1.0183428228628253	-0.5135664988149653	1.1530342820281496	-1.9003011857207284	-0.37135390280245006	-0.5702751971580284	-0.6315083982004084	-0.637332988176061	-1.1025263975089297	0.9212636267446017	0.7728910615856436	0.5275301306314883	0.09407519197518632	-0.3170102323472298	2.435186886916624	1.540674201834221	1.9540701623262746	1.8599959508285762	-0.944318236654855	-0.379381353278625	0.15668906067509092	-0.7210571537499788	-0.1734753377485011	1.8381020554664562	-2.9265490501509746	0.3915092027480449	-0.7955130474551352	1.2749000980595497	-0.2516828401281574	-1.0291958936084162	-3.0400401444694194	-0.5197193445620294	0.17174228481966516	-0.9165250970698906	1.2751488191552252	-0.6666015766137225	0.9353716239890536	-0.5241724980371038	-0.8897056537796042	1.1034488878263544
0.3832638291264181	-2.3619804583285697	-0.04142486381652933	-0.09222283270728045	1.2524239779790842	0.27216210601975177	-0.28659276147353707	0.44084778289639637	1.663910269324785	1.1959588665579266	0.3651798960502746	0.01034854334924059	1.4483857468764474	-1.521928879254724	0.6599006595514889	1.1882326805391976	0.05356198611865839	0.3485252327084864	0.4413035599652409	1.4110266912249714	0.5067158512872303	-0.20451575348106524	0.4226652316521769	0.34148572961439133	2.3441492276468696	0.7231010808356586	1.1500233945474776	1.8588972501920733	1.1558688976354743	0.1604432104484289	0.970855312284845	-0.16213185940641314	-0.6159615372321088	1.4071810166171976	-2.57006816964451	1.6139773837020464	0.08838239349057793	0.9117719804953053	1.6248106810445158	0.8679177425367407	-1.348394596713812	0.734000699163579	1.6901755340976294	0.7982010182914111	0.928265293299499	0.4188283867442794	1.6257922595508947	0.6202057998345717	0.9497689277737975	2.3371773214526486
1.3539622950636105	0.877135149030748	1.0350809827523866	-0.7745449635575689	0.8250625786927097	-0.6773964463115378	-0.8191448674133203	1.7037431570994686	1.2583110723399007	0.11145036592368901	0.8464816330497501	0.6881119462229502	1.4566584978462191	-0.5046726544598807	1.1519440047722562	2.5311498069398852	0.15638792292278147	0.530114064987821	2.1449168428660452	1.1032015999177407	0.1437769370999905	-0.9297193493137175	0.8384523608011113	0.2422218284049144	1.5379073410576132	-0.469394560173706	-0.08683860616116817	1.2575630317186572	2.6381851167198827	0.9050116093295855	1.8683481555831738	-0.03002355431930764	-1.5102587325721293	0.41884684670504285	-1.0154375509246778	2.2322923851609713	0.18864737076531668	0.38420981221161155	2.745992175488463	2.3016339175681164	0.7911494385101463	1.3336947667923862	2.603709162699372	1.5919392630316518	0.41267428678414136	0.8940145639283777	1.1651272354036077	1.207308877189708	1.9838701835994492	2.2133483756919303
2.1625333943531104	3.6990364972120133	1.4280386724389476	-1.4604617623285698	0.11538365042871167	-0.9252769676092649	-0.5884633102976308	2.672700531281009	0.015646919493044344	-0.825453486200064	0.3627366600033254	1.2361213112272789	1.2342655820352817	1.0300723746515497	0.8655997429189299	2.9667393136764932	-0.04528457112609863	0.18009125680781468	3.0641820323288504	0.5046676321454826	0.3254456065879922	-0.7718265879938639	0.99039029147694	-0.45653907569889746	0.5072847848906954	-1.1350178521245793	-0.9483225278163189	0.6383963391494681	2.6439355412838568	1.5753338160455503	2.406760692862622	-0.41485879099391915	-1.6672854026932702	-0.02415594773020406	0.8129861755329107	1.7212361491335224	-0.2944358550611853	0.20320723392729956	2.459370245109306	2.483851960329494	2.157097157535048	1.2106417152347013	2.534218651567596	0.9459864206623835	-0.14432637179048532	0.855013047755513	0.07077209619073035	1.0371339453353776	1.8962965305753383	1.2171683833088784
2.1459043867909657	4.27395701673852	1.3063583991530718	-1.3181980724448847	-0.35425829759350036	-0.45955691993662245	0.2696308275814467	2.693609268420139	-0.8817306459049167	-1.5823814313559057	-0.45406545136282395	1.4212382662999632	0.7647171933753866	2.4260647854355244	0.02595029539288491	2.467538455242261	-0.20600824176228166	-0.2042195380319343	2.678143035177406	0.0882415207860947	1.0979197325463705	0.12865223964013264	0.9444088044442183	-0.9418505548652703	-0.3536836705878613	-0.9711856322767577	-1.0653157378516935	0.2315797362190368	1.552090239226091	1.5994356322966945	2.007849197461479	-1.055097158202237	-0.6601207213687447	0.456130506933052	1.724793270331154	0.4842038939484362	-0.8079004888701269	0.44272418923671253	1.2484926453892988	1.5999136263924656	2.2990541926001	1.0284875394441244	1.7709365725590875	-0.4029601342609729	-0.5146863201519855	0.5246004510164368	-0.6933551269938641	0.45741259877995055	1.2003745470968987	0.3361678820531374
1.116722370538478	2.697615429457686	1.1960178319757813	-0.39436738832386137	-0.43996261568761164	0.33924101735766743	0.9361041891297668	1.655057161631731	-0.9292899448255106	-1.8970287247068736	-0.91734417937359	1.133612757668043	0.2195801435020662	2.7976991545559393	-0.7658330724468057	1.3770392729946979	-0.17851165540770303	-0.36432949027674616	1.3986052010113215	-0.1535577916412712	1.9090035814401676	0.8574303935000386	1.0221362777463034	-0.5792951843304516	-0.7541928301243792	-0.2872600475099147	-0.7132146288095831	0.062365105692629215	0.43712526763974613	0.8590265394106675	0.6958948459692502	-1.4275354472261597	0.7694036187826723	1.2318528961056505	1.4123096269532183	-0.4938451495274183	-0.9962821132823169	0.8100108908102007	0.14063354505054568	0.5094742225802935	1.6093135567678214	1.2591765583934331	0.9166952657726772	-1.2639991437161	-0.3880749265516459	0.0380258571605997	-0.6394846118469794	-0.05224646966659669	0.5676573187436778	0.06269216252263261
-0.31364316403069326	0.6075957707699137	1.2764655852556883	0.4311462555888868	-0.34193905596548235	0.9706294245852725	0.7646059148834692	0.23282242586987775	-0.5479912479722826	-1.4199038703423896	-0.8297663675313124	0.39540506650299473	-0.08255302053066989	1.910006034054115	-1.0086917580359942	0.1682274200282318	-0.03111506384321767	-0.3570401248645809	0.15677957670827775	-0.47965654023529525	2.1234096655240293	0.6845836141551609	1.208495854829634	0.2997974148313366	-0.5957948597315315	0.3323660773830456	-0.4765019375176451	0.043735746783149655	-0.04755210196903197	-0.052173728642864015	-0.759776159240695	-1.182468631016835	1.4994842438542382	1.3586197305435397	0.5946829891121893	-0.6258732465978679	-0.9181323596473464	0.927358808295655	-0.3206669085177475	-0.16454207582940095	0.69573304592831	1.581774132745727	0.3041160780404985	-1.1292978745593658	0.2132550952353367	-0.503602788029558	-0.15763487186895273	-0.30802177230250444	0.26463570653559465	0.04758641111256314
-1.2746253737591282	-0.48989427979245415	1.202981286617379	0.3935945449243948	-0.30066386237686554	0.9629393274893814	-0.14468904646973796	-0.7659660526017353	-0.3911343468287604	-0.3966196906079061	-0.4901060456388018	-0.6275381896050855	-0.04575620604778646	0.5349351823258301	-0.7970840277259631	-0.8130004586570718	0.02519054150517654	-0.3697959113589465	-0.5136480858973443	-0.9426367548515767	1.5246543012145244	-0.27993528556096203	1.0087521214481225	0.6389464087253113	-0.17002586822027455	0.4071153067275694	-0.7072904102325471	-0.07444944430664038	-0.13485393064857154	-0.48174272314767846	-1.593380611432773	-0.5625401127393338	1.0899167680862012	0.48240222995175086	0.07640046720090365	-0.24856844104833323	-0.7772122406713632	0.5481330567083283	-0.45588186961402666	-0.5596416769004064	-0.1644488108237318	1.3608742670613743	-0.23754637035036433	-0.5330411967276056	0.7106679742760824	-0.9534034197683502	-0.04403562739121312	-0.49369319166169956	0.13769942723225562	-0.34182256150868906
-1.389746740153	-0.426434083439062	0.6075296311517941	-0.3111978971652787	-0.3394021286672338	0.11334428578115831	-1.123175891909617	-1.1449227281521566	-0.6356519434587988	0.22298350799948838	-0.2701583641423271	-1.613911413552079	0.03915031383832448	-0.3139934718384023	-0.7350355633978936	-1.4572625987235788	-0.2279826867027937	-0.5137575020679528	-0.8473683768338169	-1.300222129188237	0.42925660992644143	-1.26462617474136	0.07557664530074276	-0.1725717254716927	-0.05863671362659447	-0.13473470985246344	-1.2359806994606326	-0.5354702706836996	-0.38913675519002505	-0.4531505852564018	-1.767403992434494	-0.23928583563720607	0.08666374299996812	-0.8723422030476312	-0.06838199672635845	-0.12742645255888174	-0.5581491713816222	-0.3112818305637551	-0.8499884108567157	-1.1558267380122076	-0.9862313815565418	0.560319603973808	-1.0219445756556054	-0.36690075789658616	0.4541427551586532	-1.1787223640506008	-0.652954373817989	-0.8732920707779839	-0.06670026809884169	-1.2200134518421657
-0.929701077833339	-0.0852813775185198	-0.36543619535858324	-0.7339875712939148	-0.29129345548957714	-1.187310562308641	-1.5272604033439514	-1.253346567913234	-0.9249175716901782	-0.25570622443627244	-0.23511710454530554	-2.1667031244366695	-0.16464951038370035	-0.42503105992359985	-1.2118377950161656	-1.7957789651013765	-0.7655961133929339	-0.6964546715663806	-1.2847208026007746	-1.2994424186305507	-0.5743854307218346	-1.5286515855000298	-1.1608037801066051	-1.465022591156824	-0.5857199458837843	-0.8544163199884136	-1.5531126063786855	-1.1860354242456281	-0.9288591364087959	-0.518942920777664	-1.7578615898778909	-0.5837116614310203	-0.5913086023722866	-1.7936847102498763	-0.2590553683526903	-0.5611556178939784	-0.04882379105931298	-1.289181305879166	-1.537449565334498	-1.960363805195564	-1.6815307594167404	-0.1280742391917432	-1.9600496611457934	-0.9181646433162691	-0.4916348542055574	-1.1415103353643037	-1.5104693893693433	-1.4374392464384353	-0.4471248707008258	-1.9818682577523166
-0.3647913259623328	-0.2267509102372485	-1.118962581571034	-0.2410742693237467	-0.050630127319768764	-2.016043140421001	-1.1707773576635079	-1.3202436340687242	-0.8081837093698961	-1.3033731328467693	-0.15478727434034967	-2.022511028649616	-0.6101488840745689	-0.4181501646407474	-1.8168783677336624	-1.8414962480589405	-1.1593181931222496	-0.6391266516822032	-1.753159893506993	-0.8995911979025663	-1.023957315510892	-0.9171854707900593	-1.765559436024706	-1.8565057080435987	-1.3648475322283924	-1.094255977296599	-1.288035625566708	-1.443066729527164	-1.3397502293532157	-0.9466758810136429	-1.7487047669631015	-1.1596861858228682	-0.5036709303524337	-1.7382532617870063	-0.6132485710117782	-1.1195155942506188	0.7542472736058093	-1.798143208865412	-1.928807820100935	-2.3225529439950092	-1.8928819112442912	-0.13814900217838172	-2.4907486669698784	-1.6002020862544177	-1.245983768758026	-0.860043507466916	-1.7660182829102231	-1.8099930958519665	-0.8845025865422154	-1.8884680851643305
0.03511186553721788	-0.7684154237572323	-1.1723134134894364	0.7457644062535133	0.2504425656887385	-1.6386504350743964	-0.36529229895540494	-1.152855866787379	-0.14944546718500717	-1.5664527018570342	0.1804337620351762	-1.2593006106079008	-0.9276531417288434	-0.7417017461586842	-1.6862945143909192	-1.567155272903315	-0.8609471818491041	-0.1101528778029905	-1.7462988746070134	-0.22395026680058416	-0.8675589014625636	0.0831569948138635	-1.2840053347208749	-0.7458772955610069	-1.5880487309929574	-0.5643243538814654	-0.5600185657773301	-0.9067023144106557	-1.2517699339029675	-1.337554580729103	-1.3915599517254265	-1.1274710861501192	-0.002749138595263608	-0.9177847354181539	-0.7423164676669405	-1.2289963021116175	1.388167230738902	-1.4567176880963149	-1.5279458053258077	-1.6650080701893153	-1.305062469821013	0.2461600081318078	-2.1420411137948356	-1.593777198901847	-0.9976754212088265	-0.3472567838445137	-1.0412314428414018	-1.5291619266697138	-1.0948159863756384	-0.8301753590641971
0.18622291870317056	-1.1089044680399123	-0.6098663731539479	1.2076503368586464	0.3608011197306029	-0.30415245243842987	0.3272701430626348	-0.5722234015141672	0.7727799176904703	-0.4052155372654291	0.7071241793226046	-0.29540361849754565	-0.9005777784956744	-0.9991624922780383	-0.5209524557068266	-1.0250681379377533	0.1705667664833891	0.753259195057055	-1.084897822496114	0.5557732520664543	-0.4637059206982474	0.7315944019256715	-0.28099985792847143	0.9241391959137483	-0.8801348451190124	0.3173782103966383	0.12266660582997865	0.031305852920727455	-0.7853717607327397	-1.1734800449250355	-0.4838563622690778	-0.20030813655872243	0.20756416592047391	-0.05840796039023455	-0.3638749148558205	-0.8258597194256921	1.2575527748569195	-0.5207331614580171	-0.5623806818680269	-0.28525122446229145	-0.08670591291930857	0.27314545012716873	-1.11958408909656	-0.7055873164422949	0.060708861642324384	0.31589765613710147	0.160812868275708	-0.4973596935440789	-0.7854142960058756	0.5026133118568255
0.05151654585979665	-0.8895215675475058	0.02581894332128851	0.6964882391343353	0.21020236383012234	0.854763016983801	0.4726978389100857	0.12197569650237243	1.4322261095156623	1.241915493434859	1.1430696982429027	0.3754486161543806	-0.7041096462590831	-0.5683471157513545	0.9106332561537355	-0.4048468333068268	1.2062338700838584	1.4057406443774514	-0.3094593709154177	1.2144074709649157	-0.27571686705602666	0.581264301278653	0.2622653193294226	1.6034041929232077	0.23487310200244874	0.7942757228079016	0.3388268934160851	0.47019911304071416	-0.35402073684822644	-0.5255844166172867	0.43279406345916055	0.9602781866370618	-0.17895730196030166	0.23190282786876848	0.21503164802376837	-0.3260021867774556	0.3151412367729138	0.23443316872944533	0.22074934855693182	0.7843031156786453	1.0781573067689363	-0.2553881890040658	-0.20377663752265174	0.42923033986329373	0.8989311685028364	0.8627614695028449	0.9072770804495541	0.8057064094723363	0.0745082042241368	1.2124365084140303
-0.2712929563727373	-0.28997595068013604	0.2307098682904594	-0.12721934152437503	0.04380066996184748	0.9218961683933865	0.10161703321821816	0.41115886192987977	1.3762833922105178	1.856646283536359	1.2447832209998746	0.5160956303737109	-0.5836295395719772	0.29332113382425484	1.5027656678132324	0.09750746729991902	1.3651452035878389	1.335374768331891	-0.1062627508374006	1.47832505352239	-0.47042987067008374	-0.16052919304229046	0.0092667749530154	0.8182354036263815	0.8586611587413424	0.5656159480253716	0.1583997130459056	0.02567450790104554	-0.16172180401844008	0.042928768969173185	0.548808913804433	1.4469049167354247	-0.7225723310565582	-0.034578758054508114	0.4858791851336358	-0.07214283962124154	-0.6790353273196379	0.24475133428755108	0.3420045763885174	0.8025073929642155	1.495054776304271	-0.671279390701711	0.01471645375120842	0.980246195663225	0.8192693085994676	0.9419368113199312	0.7193298240871154	1.6104676297758678	1.0651760103200456	0.9735164125172957
-0.41447752265664256	0.3144699490743964	-0.06921160985198217	-0.23355368341588167	0.20016470102390282	0.1627643907377836	-0.2664271329074883	0.2405083781798852	0.5699442694002783	1.119625844776905	0.9867861493103476	0.26456772277093316	-0.45090774540810996	0.4618585322132342	1.0270508178241493	0.4444489622001376	0.5941134837742852	0.6138916927294958	-0.46024899698660104	1.211894600244339	-0.7765253680803679	-0.7521758122920016	-0.4715839761984931	-0.3014563844950592	0.6710052496906184	0.13126392955769947	0.06173662507308724	-0.6181720751389522	-0.05245585676972076	0.2232399361511347	-0.14041774328809375	1.1169329028366195	-0.6548177778012972	-0.2870010050684216	0.4619544340843952	-0.007441671115613389	-0.755604704770475	-0.22040904328681743	0.03888630110112858	0.09770222119384019	1.0473193789099786	-0.3036827621599141	-0.266173907150568	0.7210847866205422	0.2704274395039121	0.4570155428421185	0.009208111144893503	1.459128343605941	1.5127075144355902	0.24978604794228024
0.02959838510600859	0.7641375306528574	-0.5366360793308969	0.5927830394873955	0.7391486091557075	-0.3016602837646424	-0.06934211946929741	0.1507754699876132	-0.4900009709012491	0.2920373332413137	0.5251766592453891	-0.04847571651844547	-0.022141662119782992	-0.6933092817118527	0.3922794839752682	0.7145587004219404	-0.15300648735478128	-0.09094793640535202	-0.6607377277758203	0.6241825728163107	-0.7781250496641948	-0.5152266228616706	-0.5171504448675005	-0.31095128288827295	0.19414883896579305	0.22196914352744768	0.42791237896280687	-0.43542739781666606	0.16418622511142453	0.304824455128736	-0.6231885894658696	0.6876449832764315	0.29657480775117706	0.0036493267445957852	0.6634655706558774	0.08556896495314807	0.3045832743768763	-0.32192371678469095	-0.11572358498840551	-0.3161783016669561	0.2844803447221323	0.5586317906548555	-0.33209737252533095	0.18007869212647032	0.2820156122624924	-0.22229073088134954	-0.3717132007309219	0.5791889672106121	1.0436238218027847	-0.22764021955443764
1.0057330746558824	1.1064429296716363	-0.7602127288185806	1.4920437750353543	1.3214712575696672	0.17637792307241348	0.6997072763145992	0.5808455624479852	-1.1008241854001486	0.6370515002849603	0.05384210700386168	-0.19076328762617972	0.6419640043993655	-2.2520475938628923	0.5736454602660219	0.8860854086239086	0.07404780653258282	-0.16470675593878364	-0.22433706609343995	0.16792022334035567	-0.38363745340008304	0.542725914897974	-0.19710671187217366	0.8835462033158846	0.06753547932865406	0.9160275216056372	1.106274583290195	0.6913899054311708	0.4022614049428646	0.6376792750636762	-0.013513520969771453	0.7823530398780806	1.5073006320715348	0.7345916389875286	1.3015423509151163	0.20771757131158144	1.647963579099518	0.3786964169406777	0.06792373793316216	0.12295499729596468	-0.09474703475579563	0.8841469839673499	0.179402167822621	0.02465592142456876	1.145591194952246	-0.5118508038326349	-0.00369540446994301	-0.3484584217386584	-0.01172839856305961	-0.17301185711445544
1.854406347174162	1.319731115969387	-0.599304732282314	1.4993134097730771	1.4955735629225237	0.9807721607705803	1.3930675662674497	1.220289740911255	-0.9326458889524022	1.7683023277347	-0.2823315044025002	-0.154448587797393	0.9766543415489127	-2.5043010057874375	1.4510219040878716	0.7616948653761434	1.0860203788861114	0.3203876837384806	0.42586227765095835	0.13890051908165596	0.03151447221692322	1.6808943219282464	-0.1224500863157116	1.909033654512457	0.24540273577438942	1.4880443343006977	1.5344950477592465	1.7159128996560618	0.41252768795229694	0.9919299434879476	1.2597714841521233	1.1121844925964575	1.9806271784121559	1.2153753003039653	1.7927959684285497	0.16098757098984853	2.0866156211697673	1.3315285334737246	0.2055888908559918	0.9285518326830082	0.13705781576505768	0.10808858896375106	0.8138614424706329	0.3656356653875917	1.9448942474287787	-0.14811082538266038	0.71815658843662	-0.8052184452836038	-0.8536980764462982	0.061310691015793034
1.8736024714839186	1.2364971960825513	-0.2741498547020647	0.626947914001598	1.117695885875053	0.9633787289925935	1.3454894454710353	1.3140854940797226	-0.30530670319539316	2.0161135780437145	-0.3962589663795235	-0.0405749248992489	0.4949801429727737	-0.8569562613301861	1.9604144232637424	0.21184050814031205	1.67897215029189	0.726676605291621	0.4483928777665242	0.4029151440896064	0.010244407649184393	2.0763864419832228	-0.5303391467776808	1.511681303719042	0.12294571462102698	1.2222552381859701	1.303659581276689	1.569025992460136	0.13236514324156767	0.7837484590682013	1.7821384570555363	0.8475532213216304	1.3449669016897225	0.8782654553214887	1.402894711563384	-0.11145754655066965	1.2153922560285868	1.5498268566487414	-0.11738953889499544	1.1813320074632165	0.6152506247536143	-1.1400147354653531	0.8132285790950874	0.7210762871877548	1.5729097040953417	0.5564774391854974	1.0652596100707097	-0.8079184109839416	-0.9281920802614394	-0.04231515147006481
1.0505241823055465	0.7796338410715422	-0.1441761743906122	-0.17150313466977163	0.488989377672288	-0.13285232951895853	0.620010732367601	0.6044490722597421	0.16911216193174847	0.4745409706922106	-0.27305764485435174	0.11732500445461305	-0.5362500385639247	1.3436736064738992	1.3931047208721752	-0.5277100751016119	0.9985527974452579	0.6019423310028295	-0.3153905161939514	0.5727819154481817	-0.45705585042355484	1.572003753947926	-0.8776452816202468	0.0038483311900912105	-0.5746656934588468	0.2636422088154155	0.5797208748081992	0.39239836800419015	-0.20775270247250968	-0.05751202874658198	0.7755019369441026	-0.2510078978243093	0.2761991196966932	-0.05803185022232442	0.2878746515102841	-0.37629141420641227	-0.20720652620518307	0.7357848589665219	-0.7452399047820055	0.6145781110562442	0.840260007308837	-1.7158624661934705	0.044629441155426386	0.6299798485037547	0.06791500625419007	1.0330670796534915	0.7634025837606998	-0.6892576980959018	-0.4065021239343126	-0.5711716504645202
0.10803028989992854	0.15325683882357316	-0.354583214793904	-0.07503834272824388	0.08543319485351748	-1.2746809454240247	-0.020111285901766234	-0.2783658896582902	0.21826863310655245	-1.7283820662085188	-0.0032029015100022906	0.3698169024403574	-1.2252577256496677	2.162757113563032	0.27159586899946025	-0.9324287585713229	-0.41396370923386966	0.1691055964017993	-1.0269062482891047	0.42211383524565343	-0.8573678606682547	0.763725647130375	-0.5095798197900611	-1.1073189357105198	-1.284117720934867	-0.5046423542250533	-0.06977500630612175	-0.6049505030763175	-0.3446782016789839	-0.7755999586744703	-0.8830108938957311	-1.3686962847360766	-0.17557233766830466	-0.7318392694026316	-0.47954275315787304	-0.3690663683994701	-0.9858442866353027	-0.3292876921056834	-1.0381054407750814	-0.10409650716105696	0.6932262663163926	-1.2482305950343495	-0.7467890905113286	0.1898428510538325	-1.3380715196650195	1.0055380886386998	0.22380301974303687	-0.6066274724722913	0.05767520245329762	-1.0947590720589213
-0.24259110950733626	-0.31276569223819706	-0.6670080245390702	0.7453949815548575	0.15353364541477935	-1.282666806474851	0.04266800456697202	-0.510902376314357	0.1122983419150276	-2.543534076541794	0.2522944421073684	0.7017502900914685	-0.9560672623963462	1.1174424633836377	-0.25626057988126216	-0.663664080117088	-1.173549638443985	-0.02001478596279703	-0.7939872486858895	0.05502749877528304	-0.6692040246360759	0.35065538797560025	0.4452524662266919	-0.840199194759465	-1.167064310644687	-0.4279493772996769	-0.24824678880617723	-0.5020936401718433	-0.24935884075431175	-0.5850457119143971	-1.531361450495118	-1.479310612596214	0.32573073671078884	-0.5103083740064127	-0.10706679256526877	-0.10703382735343848	-0.57078800649818	-0.6250173759735209	-0.5764096472228187	-0.1866570498570711	0.46732441114846135	-0.4973405060797544	-0.7088279658514967	-0.08547985086390512	-1.5476959389027303	0.6756538705034125	0.01647947792693668	-0.3823159753840796	-0.0017755118696258982	-1.135039580087977
-0.006544710126023301	-0.48283256000854674	-0.6689066590119152	1.4124151807356744	0.5375747156187494	-0.1712752216841765	0.5879526153902462	-0.023260514369181768	0.22896340796295264	-1.2534854339345327	0.38765302007038416	0.929698146962062	-0.04540014647847455	-0.4351078676139485	0.24865825029245645	0.054723274140441994	-0.6019716246486572	0.1958008265593152	0.24439854616854356	-0.30338084684019406	0.06152713508129791	0.4627002302677503	1.134430421023786	0.23557213527009477	-0.10317668746781772	0.237853997543284	-0.07180482434181958	0.3708338520578274	-0.07081221657611785	0.3430868621157732	-0.5286922477142458	-0.5096849619705892	1.0975850299661019	0.3399675770346219	0.9108500430563485	0.15337088157835557	0.5545959780006591	-0.0004926650221145217	0.32088560497510993	0.37058611519651596	0.44071291393564704	-0.4028823419423337	0.16386604733120097	0.11727734967666117	-0.7419971418889019	0.3945283878181226	0.24037678504090848	0.16714184421749012	-0.48581566299136714	-0.6509292426422342
0.22221021036811617	-0.4867725449890474	-0.19692624999022526	1.3429482903256673	0.8476131041010218	0.9069280382434437	0.8711012921805961	0.4584060917113384	0.5426977961984891	0.7579401746562494	0.4345562082519153	0.8241350509156454	0.6219643696369166	-0.9480246368090441	1.0721974748411023	0.6160288483651255	0.5419488275258822	0.40931906180079286	1.0417987929938524	-0.558129420630543	0.7183087740152906	0.6689559594849729	0.9741316563110238	0.8256681802162465	1.0817771429283423	0.6975602175848469	0.06912302410202718	0.9498430103434764	0.11065364958367462	0.9901478059170502	1.0877772815762898	0.5863678549109689	1.2578444411328826	0.9460557868847582	1.2865725895083233	0.22732540629981735	1.4457209200540797	0.7344268322993119	0.8733533841533204	0.8508660882958939	0.527829955668632	-1.0198573514973348	0.9824290868291239	0.5652227327337581	-0.017977412943971965	0.2595381566718999	0.5023558666681053	0.8730061694384248	-0.9602078415221563	-0.03289268140118648
0.01222867694114112	-0.467637868468692	0.45741609908657366	0.7764358079575597	0.777517716451846	1.0093922489131006	0.5703799105958316	0.2987567230777774	0.6745162807541693	1.5735717929058144	0.4716834705932632	0.36452891178127567	0.5486685320506766	-0.36271336530659193	1.2709244806962368	0.6114658901759876	0.9958566790333129	0.21088321176585295	0.8582818046169247	-0.7289760392085495	0.7139534253041296	0.5661951950335553	0.34201144272075806	0.49632428101753634	1.4406227387428183	0.541084163092966	0.0024218874394926846	0.7217016686671471	0.34772759664271147	0.6519445195323657	1.8060153010828157	0.9268785994567968	0.704560548004961	0.765995807916189	0.4228519152824127	0.15712743153674374	1.542716397048558	0.7915611529672614	0.6262849546563604	0.7000638927264788	0.4167544371037179	-1.587354028931942	0.9050907674940325	0.7916025082381073	-0.03678917745690756	0.10531683966232253	0.4490163017631682	1.3078876873854333	-1.1188222262582095	0.3189543278396782
-0.45303990970888264	-0.3744491875315932	0.8139988784797879	0.31394990393196437	0.31137744680495266	0.3957094931361612	0.16907170996611742	-0.3316255122235327	0.4110515030298405	0.7632719900782902	0.4559499253327176	-0.16193490758593487	0.057286115288770915	0.11727035873624636	0.762812475851015	0.18796165091282754	0.4335817260016037	-0.2570660205741527	0.09604228864921505	-0.7930260600033265	0.07010624979679786	0.21298693622079942	0.08387872844490003	0.05946912313053832	0.831893946162674	0.10470207861098958	-0.07831834048867663	0.2089736527170843	0.629506493596648	-0.23900558165977878	1.232885669782959	0.6283928849290837	0.10979608686897026	0.10134463982195104	-0.8891043128433662	0.05210232382701304	0.9850032808161631	0.2435169101704945	-0.10730257648047334	0.12087053756041324	-0.0004112221231204431	-1.5179040022007386	0.03311998728362067	0.644734970751931	-0.36335037130279824	-0.16712348772050642	0.15852143745531766	1.2217331005640706	-0.9583680609365429	0.33444161365918795
-0.7063753785614848	-0.09787042818466882	0.6865108202418814	0.14589275576655475	-0.30065498429857873	0.02170693319698618	0.26407911550940455	-0.7312555170475704	0.0025225690508106167	-0.4296453170210432	0.22345108079742412	-0.37837060837670483	-0.23199341041259192	-0.30048100694551494	0.26300554045574215	-0.18540550074817555	-0.3053361147075194	-0.47797549156777314	-0.24398272176545155	-0.692377852799318	-0.6211437191511944	-0.053798991097825516	0.4387276222699016	0.3562898748823042	-0.06707109131503884	-0.08818799297941471	0.042544062091563466	0.1666425026584502	0.7479257407830063	-0.6444345570817523	0.27271451261561924	0.4753696350894279	-0.010955876184496139	-0.37091838928679194	-1.4035554479508565	-0.09481499852923458	0.27409044673445815	-0.24549090828518605	-0.6122799970944487	-0.28733657077459923	-0.4461724800923139	-1.0209257865938195	-0.7179760051911623	0.3925000222930277	-0.23968935140194056	-0.3856690605155479	-0.048917684996695306	0.7797653371632852	-0.6088441952688122	0.21451346373985034
-0.6066573592000383	0.25385222221416776	0.35146087960625677	-0.07757375412988503	-0.7414727455497098	0.2781918282545512	0.6942872107015899	-0.49909027656883465	-0.1448214092412419	-0.7226067225345529	-0.27353709350864874	-0.16496075834060972	-0.14659416746903806	-1.0353775837182366	0.2650062999871649	-0.2313876234724873	-0.36104203813511115	-0.22559945187072977	0.22159120729598483	-0.49851933713526997	-0.7831465910694996	-0.09573018240666425	0.7383009854051991	1.0593980795455042	-0.5569434192091351	-0.01966762345255917	0.2472678798814018	0.5904299476261958	0.4880126989561688	-0.15172041975809614	-0.1064628515142215	0.8389279465283325	0.05239412597583774	-0.4180978979824613	-0.8400598363130959	-0.32364457281273845	-0.211108348817583	-0.336703191980936	-0.5106763881587563	-0.2880234992306303	-0.5518302568601958	-0.6715308406292846	-0.600456874138822	0.2981026714136194	0.2994434668528244	-0.2967865887068108	-0.0549970870438026	0.33539155410057175	-0.1631983959821932	0.15500531776782153
-0.4419101635272626	0.37696400725714635	0.20854050118857143	-0.6535938604794124	-0.8514375129099956	0.597203508394462	0.6798225698377731	0.10977535294722421	0.03341412294277766	-0.1490312840900286	-0.7697937722146181	0.2329131694133807	-0.012598662622596762	-1.0066706247274713	0.4414346722018528	-0.06469716978307165	0.14315671564525065	0.1576445079178029	0.8777315774167952	-0.4212394636755572	-0.36085475894563596	-0.10892187277263311	0.2793296486219186	1.070272621915811	-0.5322723367720334	-0.11541149022184925	0.21255029448508944	0.773811581411761	-0.05823631243777727	0.597111488095406	0.10852441900505634	1.2459537660597826	-0.32014119545737424	-0.3966088989562177	-0.08289516014662805	-0.49758714331839804	-0.39118728223012006	-0.35104359371547744	-0.056665998475008805	-0.17645865941129937	-0.27000498189437866	-0.6171480924908123	0.22541147677033493	0.2650500670046694	0.46145463100602624	0.09343865108287736	-0.03041549429976262	0.06589339995617552	0.2920082888940389	0.2174291955865384
-0.46524303501411307	0.13563377632137522	0.32777498918237635	-1.3150355114063406	-0.7215463916181184	0.3533055603790702	-0.12196658912088612	0.6129786752336016	0.22326008331193148	0.3611228253192483	-0.8475602634248423	0.4728407401943781	-0.05962938996919902	-0.10350552968099713	0.19508970629232542	0.0849175168544008	0.45983293098374595	0.21697444451542022	0.9798412608143098	-0.5576242817173709	0.23221071906151605	-0.2923794568872771	-0.7133013887380956	0.03097403913872122	-0.30225766691405553	-0.5593643337378017	-0.1177435795484699	0.26940482563597473	-0.48686055348183127	0.7534610252629431	0.2982349924259492	1.0930192796251046	-1.0961667528179393	-0.5958173236430568	-0.006257949871217907	-0.33405159891446556	-0.36647154047971525	-0.6365164624835994	0.28537678451195436	-0.22032120367112557	0.08771348974066683	-0.47867500091699267	0.9598066880451203	0.03603599050321237	-0.16111726010171168	0.4602003813686653	-0.09137737453420414	-0.0769014583078437	0.6104409496140065	0.4148333829345426
-0.5394338702763278	-0.2086774457190805	0.41308832435069054	-1.4541827013445434	-0.5825346429125559	-0.20422933906668542	-1.0053383619062188	0.8357209135351982	0.18135238607293674	0.3485518883660843	-0.36803712637531333	0.4785468847573067	-0.05160953635224103	0.6712771214105544	-0.45781683258524697	0.2084818157625259	0.3329921448872441	-0.03967085799127889	0.6070006625641643	-0.715604442837852	0.5757876435352032	-0.5397103275480561	-1.256434388913711	-1.0141554109205901	-0.045180519090336504	-0.9286965378285451	-0.34891783109987284	-0.49878499642526464	-0.47187440464968344	0.28284288667875185	0.19882414502254436	0.5045038485957841	-1.4357015021077946	-0.7145234637046403	-0.44907942356163005	0.27216773222078844	-0.2671400641825058	-0.9094346993769397	0.42130776073647846	-0.2107680834804054	0.21528338185101895	0.016572869579210284	1.0585419763930815	-0.3342258188631522	-0.878459168134546	0.47509958390854634	-0.06432303119637771	-0.1292990432952574	0.675792559253772	0.7658855554792848
-0.36628628793321294	-0.27828907743360204	0.20450440946353263	-0.8208678242895582	-0.5829868705038201	-0.2585117348707164	-0.9590826711623849	0.8917080041408681	0.05169524578600781	0.2754756916055354	0.3043780012008784	0.4855294147719738	0.3504290333516672	0.5316103708095511	-0.8976564144314402	0.47751866328510184	0.30534789301598075	-0.19620427891980263	0.4748175083044838	-0.6297930620366363	0.5815244112604938	-0.5788330383192971	-0.7469262597000231	-0.773496150282701	0.32249700592638875	-0.6753507007552413	-0.0693470807625126	-0.7305997094595598	-0.12319804580362123	-0.09093316656061273	0.15668776613283023	0.18421481921326777	-0.6989981302130532	-0.23952531572531816	-0.5735084232957344	1.0156280643471514	-0.2009664583992798	-0.5547761422992946	0.65221973628002	0.2219602509120191	0.12613250986328156	0.6033725482367099	0.7302984682832571	-0.42124862835267635	-0.66344955971972	0.1489091565920086	0.2512090060532636	-0.012745748736094707	0.5326145322991702	1.1736569994001769
0.03960287917941278	-0.08020792407584448	-0.18975817940774908	0.11743843351196893	-0.6735232574509238	0.4216516121881857	0.04457161993525322	0.8034466184051156	0.1317849072017338	0.6136888179895551	0.6083025659500296	0.702353592510672	1.0086575011268322	-0.043172582248336346	-0.7931058358521929	0.914929391156044	0.7966994086184819	-0.01123638358710863	0.8900594665872441	-0.3483367543606412	0.41887104310282347	-0.3640947378029912	0.2981464821422173	0.6458626255184675	0.7774787144487407	0.11813239511727067	0.5600795864747311	-0.22264431833183385	0.12877146527425026	0.135801775246583	0.41457704374040144	0.4627885477228906	0.573707125175373	0.7231487842279715	-0.03717770817320458	1.3715513577663252	-0.23404058335131067	0.44162519128309985	1.1281713450786544	0.9530495881753602	0.05585659715825683	0.8409363436881937	0.5485163904345229	0.0433182259186989	0.48620885828765986	-0.17301889401800552	0.6525568313323326	0.2622346633084953	0.3263485244796028	1.331283218065745
0.3001698466731904	-0.06614510020617134	-0.4330515618217325	0.5636159320476537	-0.7232654964031755	1.0301143609551382	0.8413874188889191	0.4053504657444728	0.42521211185713337	0.9805135047614044	0.34352845702433654	0.9784148368725878	1.3337308592621004	0.08523501374754244	-0.6446904811801281	1.2369152564543342	1.2526682202000192	0.25914010042087443	1.2498770769189476	-0.24699427866644183	0.23984851103228383	-0.1878089605364761	0.7964187140874526	1.6596250113239812	0.9656722743278274	0.6707136345947569	0.823766944341381	0.36146489626512035	0.01830719535201952	0.6217641033200135	0.5647968334871489	0.8118947050490811	1.0182402409229334	1.3101727036762252	0.5677303709300006	1.0563331430811094	-0.36373529685408423	1.1964538263216475	1.4470799886337429	1.3105269919303262	0.11611463352744023	0.7444705492707321	0.7155469607166144	0.7035205718760243	1.34135209141812	-0.1563055940298878	0.5811432993244938	0.4327669387978549	0.10858856589419233	0.9133391074472934
0.13628951111899132	-0.585515226801583	-0.3731884552340193	0.12344215872213377	-0.7241610425784338	0.6474539000897627	0.34588666321072054	-0.3333652175082411	0.6014783440144796	0.5863783579166679	-0.1387020054032475	0.8975431803032277	0.9344520896397729	1.2094324299910826	-1.1748147968132263	1.096612560658038	0.6585652125927556	0.2125231043647906	0.7820027973407729	-0.555646645814307	0.06890124684833412	-0.3499308374483547	0.2907458641693027	0.9387250805106928	0.5464890001322272	0.28240480343189833	0.19464961412280996	0.22830908951836085	-0.2594653708239522	0.6519505938509621	0.03374146512498229	0.49120271307887053	-0.10194664171833928	0.7963224888499157	0.5196701675620723	0.28054745476880816	-0.539730302442609	0.8106199827650499	0.995856876883176	0.8066500651691435	0.14947401829084822	0.7959569501278704	0.8491436840210568	0.8374505470167668	0.7973495621904955	0.19085761427412182	-0.27535264928121683	0.2149308521877332	-0.18482618878347648	-0.05699239299700249
-0.2598406152341558	-1.3682609460872859	-0.20475214859899382	-0.8376417534196894	-0.8010626787176911	-0.5807817815017017	-1.1421324505219856	-1.0854982944821683	0.41910804298579474	-0.6003171821711415	-0.34828542673069557	0.23886920967018385	0.07442335900121942	2.2831012111036104	-2.2886400166549925	0.4546639346792976	-1.078975967429739	-0.16677134242363903	-0.39998244822064427	-0.9669353971906033	-0.08341455603218251	-0.7961819886356863	-0.6220193012679099	-1.015149801654324	-0.3076644821334337	-0.8899437644301608	-0.9790820688504966	-0.6614096094387233	-0.2978283423476472	0.03790339436632831	-1.0280109086889981	-0.48474128479698125	-1.9708197880313958	-0.4934158228736318	-0.09333326852286099	-0.4547041497785788	-0.7345037542855121	-0.5517923416882835	-0.2549229652373895	-0.22857408327652154	-0.05211427253334191	1.2926847172444538	0.49199072929877774	0.14330240071837472	-0.7754694348191485	0.5208624371918199	-1.502739183558109	-0.29586691122112624	-0.5005341790110177	-1.0894432372698066
-0.4384000356502517	-1.7319804790814006	-0.20391529587614826	-1.5150811989162798	-0.976228366065511	-1.5295490967897873	-2.191148530843058	-1.4250524883219262	0.03339614885945266	-1.6001523715830634	-0.20504576484712586	-0.708493537987894	-0.64576552001595	2.0952548777223	-2.970714663744566	-0.3448019293957065	-2.656214991481558	-0.5052557702736545	-1.3022401969359554	-0.893434307560143	-0.1384583268054691	-1.1691575777115673	-1.07032391849081	-2.328951941249089	-0.963930493026103	-1.9273501576863257	-1.6912701731486666	-1.5315499184165946	0.009238738042117405	-0.6881561044297334	-1.7256325740480283	-1.3021284679665013	-2.947292800743321	-1.428565552178293	-0.5188781301361376	-0.7901039023386872	-0.9554369942266654	-1.730751643825887	-1.4335290576815967	-0.9477567591887288	-0.4679510910720535	1.892159386191001	-0.2942675301065911	-0.8524559748370264	-1.866141396536612	0.46863442368638963	-2.232049366491861	-0.6334537150501306	-0.526995550332219	-1.5759880302761513
-0.2353607874840806	-1.3465617617149528	-0.39850668293542035	-1.340730836248854	-1.0064701929929285	-1.4068332687702492	-1.8303607453897957	-1.2586708976264307	-0.2281667700778183	-1.5320709980118206	-0.0839750743968002	-1.3706076328021368	-0.9665598161722626	0.7104486832000358	-2.368256353297277	-0.8642406495490274	-2.6097710819736277	-0.5465973297879111	-1.1768818467852753	-0.15084364223473545	-0.06564939698924392	-1.2011917208775929	-0.9000635107076592	-1.790879974978164	-0.9672425513129211	-2.0173640550947516	-1.290770237261519	-1.574782614913151	0.29593166015265465	-0.9502711163974783	-1.438025626968049	-1.3014950341242688	-2.2168607807280605	-1.2961426736408213	-0.3280296609877959	-0.7547479113082314	-1.1633288913757676	-1.7907798324019886	-1.4487581002933814	-0.9121969701112735	-0.8622005224948874	1.9712397979300396	-0.9486587946385383	-1.2947630379233823	-1.5308340918839236	-0.014338296096928977	-1.9440060531611683	-0.49242079419339563	0.03250572346666398	-1.2993101322494411
0.026574878502613686	-0.6480956183495383	-0.570493048966663	-0.44474113541544147	-0.6093684630503307	-0.6959846884130015	-0.6456662813810538	-0.8779956587184876	-0.3070522558512116	-0.7044872510966246	-0.31349675113439784	-1.4474566441675483	-1.1436959959874875	-0.5452587773166824	-0.8210364759669875	-0.9170470840324308	-0.9689030162432707	-0.46667520892679826	-0.40282329546729384	0.7504780879378599	-0.02127350522586068	-0.983958922067742	-0.6989329893238243	-0.1643793760831538	-0.5238812087110557	-1.189065975328368	-0.23311952967991215	-0.7463029390448292	0.11768654136344137	-0.7724011555591245	-0.62270783553354	-0.7495758244517563	-0.5838086121133333	-0.5870959641719065	0.06159908602426349	-0.6445242071436309	-1.245205522372945	-0.9912842182499084	-0.09464529685827779	-0.5386664447649326	-1.0503512002637474	1.3725883248655202	-1.0143721469853595	-0.8824921645159394	-0.4647601136768629	-0.6158535294835364	-0.9540706145969264	-0.15258623207111122	1.0132679282750985	-0.5857338002000702
-0.08113642804928775	-0.35744051376270775	-0.523716260693967	0.4395291137985959	0.09596285057083036	-0.5460281970629779	-0.10218707786373647	-0.6071006630089812	-0.4583609606157938	-0.2534878183220892	-0.7430480898758126	-1.1974018172494947	-1.431853950184567	-0.5263898229944275	0.40427515726334234	-0.660812238448739	0.6182147964909844	-0.5805360792025529	-0.023749962311353644	1.1099979938989475	-0.23438038955198862	-0.8346939268892601	-0.9066334323404189	0.6785579760590199	-0.23314454459947528	-0.20896596589880315	0.309006409565219	0.1901398418666833	-0.5153256855792124	-0.6437490338706984	-0.32371067688256133	-0.49465532783277844	0.41865847976216175	-0.38432287157174105	-0.038183360605916164	-0.6815301130909797	-1.154914115356809	-0.3811433279747673	1.5806767005131528	-0.5374794765620492	-1.0709918929884847	0.6251901041635808	-0.6388457407768131	-0.1454822452355887	-0.13537996599625934	-0.9427145377505711	-0.07533080950251586	-0.18093717987541572	1.7698220603767147	0.029425029428716915
-0.5921384156418725	-0.6470032884722701	-0.24449064654798883	0.5466281187302703	0.5156765935046632	-1.3270329431309693	-0.8837634531219398	-0.5286591808102602	-0.8349040206759327	-0.7266274150512334	-0.9091462076997817	-1.1221366311155423	-1.6012968054170418	0.5288201321166058	0.4166467438434763	-0.42595992196111143	0.5431314726804823	-0.8610966608849083	-0.48488578002920746	0.7807520403259718	-0.6853558064905612	-0.9500203949237193	-1.168391571880152	-0.21496852110691683	-0.3740321960327165	0.17948461344697547	-0.34316426667840283	0.3550269059296511	-1.0608767329933206	-0.8963271957498299	-0.902386859443159	-0.9618812220902406	0.08422263064308724	-1.047763778183641	-0.7156297559452643	-0.7463783389902553	-1.0466403499479198	-0.5334311082140677	2.1430633645946875	-1.0420481187731225	-1.072089112826548	0.3855829688777205	-0.4118175283130945	0.17245425314639187	-0.9848008459523813	-0.8654680805363956	0.1440623840103602	-0.6853290733721851	1.756141835886182	0.2454282025218428
-1.089335069693348	-0.9580777565220436	0.1837327164085807	-0.29635775153552263	0.15182973530856295	-2.1009065063696073	-2.145034421123809	-0.5626796695327251	-1.192455745171632	-1.377236196991431	-0.5933030532042268	-1.3942262257228535	-1.1647803296137715	1.3300591765627303	-0.40766964395605654	-0.4629595675601065	-1.1017463558270635	-0.9388998232261494	-1.090380442775569	0.2873834889738341	-0.9686889461499391	-1.217868513120808	-0.7416497028983519	-1.9440096061124585	-0.592435435226599	-0.09645767002602286	-1.596568386274036	-0.45738409013775566	-0.9319774994692697	-1.3956547163393498	-1.5275348782836429	-1.7067275895527658	-0.890928085600889	-1.7492855651525112	-1.4002329131011895	-0.41578738433156864	-1.1181573902989308	-0.9297187512857913	1.1007632433775154	-1.4750707617362082	-1.09605789750722	0.7697120985790475	-0.7150450878675987	-0.10791630753446002	-1.8425624454881238	-0.604859017366591	-0.17848472269901414	-1.0572671486115184	1.1057594311154157	0.12883251334351653
-1.1076391957279184	-0.6822735744117755	0.6785757587899374	-1.4891645675410292	-0.7179361996697471	-1.6589357323360547	-2.4574750109510153	-0.6269385780659232	-1.1499485572737949	-1.068034951694097	-0.08638040015372041	-1.6586547714069608	-0.050930292617486245	0.9097952519880618	-0.8893341973726356	-0.76278133122581	-2.647927683320462	-0.5902667287530845	-0.8297656539873386	0.20175850674151408	-0.6120036805328744	-1.3226561760922215	0.5494565201207711	-2.8184245505719794	-0.34586673177077115	-0.45538579424670833	-2.1040921420617145	-1.5595822815940712	-0.06089355925348729	-1.7881258977777976	-1.08559303635865	-1.9821393474698807	-1.282226170768384	-1.4093981132252387	-1.5831904888138517	0.650570854050065	-1.248576670733701	-0.6634368353708336	-0.6227454352781967	-1.2593421104297815	-1.0420253862678646	1.3001690015474519	-1.2824736069652558	-0.5213641500590549	-1.2641594572425288	-0.47679867360292383	-0.5155110252046358	-0.6315056267202962	0.5032254851855705	-0.0725699353658632
-0.5333797324102283	0.14652948616692996	1.0907438526944842	-2.1229123895843185	-1.1187858320084434	0.09027248015313044	-1.3058647570952937	-0.5805937736124099	-0.683469730885324	0.32372398271996905	0.156698290679773	-1.4157700994183156	1.1518003823939011	-0.49211335954302743	-0.2868198644247525	-1.029140196965463	-2.5599011731886296	-0.05677127041299155	0.41263967379426636	0.5365649500323161	0.40076780977470977	-0.9976257503210132	1.979975712208767	-2.096023919943057	0.43661600000972406	-0.24220465823866544	-1.0945516884073858	-1.914742649892017	1.0131971419460628	-1.8268105141299305	0.528162722965535	-1.5424030754185358	-0.5926748071806012	0.06372370105263989	-1.3039047731295	2.2224795653002327	-0.9400453246686994	0.4573478198335816	-1.5641637042222962	-0.47318380223201606	-0.8135407187896828	1.423117786850268	-1.4439487257432055	-0.5705137118636304	0.768023101583955	-0.5564023567080011	-0.4401588778689156	0.4626185870005904	0.435129959831362	-0.13640517093252152
0.34624742854272145	0.9843839479953775	1.1582616648127304	-1.7448235964787508	-0.3459369473573426	1.9760965135137503	0.4912469191243797	-0.15155724180970992	-0.19321753238374317	1.7199449129410103	0.03636497387100133	-0.548504533479177	1.7415746585735443	-1.8191802146363087	1.026353690839013	-0.859365056274045	-0.8692165170407403	0.23420132119579226	1.6704126659877532	0.8453765436104271	1.4776214774030272	-0.23401169884886275	2.6232843663429652	-0.5125838460611446	1.2425966039382952	0.6634458583373737	0.8343057938894516	-1.0356823800065413	1.5924922191559	-1.3828682525698048	2.2238829940652676	-0.7493368521569712	0.6016670803377951	1.651753949949198	-0.8443900860138813	3.3928573451178226	0.14521820663695378	1.7189089855186477	-1.0798683503812951	0.2953982249497502	-0.42638428973959797	0.972450961575384	-0.8102038713085061	-0.2511404481231788	2.7546303856618426	-0.6206749854018535	0.11537863142641153	1.3238213672865329	0.6724987801278397	0.07159644223300236
1.0667529151626152	1.480990342507262	0.7276618915880598	-0.735018507640166	1.1472100041521776	2.763279342982657	1.7137171749219322	0.7896781015930109	-0.032379673894743236	2.0686476922038493	-0.12942914149457624	0.5690286127587775	1.6088159474904828	-2.2257643702151335	2.0435736550138266	-0.09338840685966321	1.057273527257108	0.17990857125496262	1.9007741893045809	0.8289795988269549	1.8893270995859033	0.6571882809182217	2.2758474108784337	0.7218541820598484	1.50153992002405	1.699492389577847	2.2616407053273306	0.5129958345616511	1.364073222414459	-0.36276332994908095	2.8159531629803296	-0.02558364832078022	1.3829540643604306	2.2948125588382884	-0.23315659478911535	3.1610833525005786	1.5557640590175417	2.3405531945423865	0.14682203825261433	0.6147109503878829	0.04256034548667855	0.18425212071217606	0.30064779030425265	0.07213014469397203	3.2627296889769157	-0.43680206138973626	0.9310514649949566	1.2385283458116259	0.5901100797148658	0.5672770509632612
1.2377856252605812	1.7743756395522274	0.055342918906742894	0.09626754047962689	2.026300036005368	2.2848979142180488	1.8576870711606057	1.8127107770455289	-0.10088331305726522	1.4615125710048242	-0.0423242916850125	1.4386060191109924	1.257593737657567	-1.6577090107101404	2.1159955884307053	0.9278457630881771	1.9409105018207682	0.0820041710088723	1.0081528349272837	0.6727707778886723	1.4357958403015136	1.194919179177466	1.5652931834503905	1.1205824662246153	1.1215564951141828	2.050608193838093	2.256767046096494	1.5304037220859315	0.5756480439233288	1.111836885303581	2.140370374096003	0.541627584072173	1.384382275625395	1.8845727466737408	0.6318479221415735	1.3570879796470885	2.2043097061547825	2.243486155963181	0.8897633195520049	0.5570360009348788	0.5349403552596289	-0.5718896139911207	1.1340685970893238	0.1627346210411407	2.3289134179339728	-0.06375078207881352	1.6669379275319283	0.47130323689729703	-0.06598806323731811	1.1617364017656509
0.7319199957423042	2.0102474841978224	-0.2925563653536538	0.31353833616743937	1.4003635570622721	1.3300748310766517	1.33179936969747	2.0523553366018215	-0.02780880218509474	0.8361528797359755	0.21430490293827875	1.824700675939334	1.1338581283198026	-0.6552504509080354	1.4334686189665786	1.520316548097786	1.6347315658907509	0.2186790031708868	-0.1933982865000296	0.7468839152140219	0.6117590795129584	1.080017819956624	1.1721968973248638	1.0519773822966845	0.47834061403064365	1.341018207088114	1.144273819789116	1.2513601048610103	-0.22799562811125862	2.456427071003244	1.0193037854282787	1.016404478889088	0.976744574692316	1.1396821027222157	1.4437629538998693	-0.9907437918459951	1.4165722228016966	1.8802418496086901	0.5901743983952854	0.42300127732448517	0.9758318470468483	-1.0146666336245145	1.1989909574673192	0.12042070920165072	1.15066746912185	0.20294447864207718	2.0068529925855656	-0.07561948837328758	-0.8762151059501755	1.4778917897609583
-0.18604849700628343	1.8622076608436906	-0.016988982788739664	0.23022155275922065	-0.17814129336704615	0.6281175846702169	0.8236674317323379	1.054103856509755	0.30797063187700946	0.7522258969187107	0.3329838390840856	1.773374572359161	1.0900476047314058	0.14891204196027127	0.6759382027094673	1.2203009038694523	0.9045482320606693	0.4919066147794864	-0.8807081602989398	1.1027227273520632	0.07569707498414742	0.5216098662822722	1.0911700140073308	0.9853314573509231	-0.03077216569374768	0.032600229940140474	0.035078770795212454	0.09964123287519597	-0.6178967954510051	2.8526350967406002	0.28361772953393294	1.2747391033028115	0.7506600251975001	0.7007295835504462	1.4824941481406728	-2.4039539226405657	-0.18623570129558026	1.5109908005743016	-0.22735134531805434	0.3430084164724408	1.208323879999552	-1.0533614550910666	0.6925790548465547	0.11547935701569566	0.6031195855853762	0.19539967235141298	1.829731593265081	0.05542110520228678	-1.2379021054646306	1.2294194492683366
-0.9070385242320289	0.9032219788118563	0.4813509625989214	0.4563169524586234	-1.1919570301204692	0.19465866138827312	0.7001598900363781	-0.5229417067042373	0.6112490364556249	0.8111345457170571	0.22001181700644473	1.3774960734792117	0.6295300898091755	0.3618426409938686	0.3416945840586093	0.2564086772737773	0.4851417103483554	0.5961599225656283	-0.915030461633504	1.3897533191139042	-0.01649778426526692	0.1679636777146195	0.746268516622718	0.9540630486858234	-0.32015927869061644	-0.8733534079220628	-0.287551452352181	-0.686455666980008	-0.5232940525040223	1.9760905977310719	0.02889933875447442	1.0763978343769545	0.9345485888235917	0.5800362815486997	0.42678034569944767	-2.2513557345083193	-1.1142444998857	0.9422687282620559	-0.6522624569574896	0.27186416998379914	1.0801568313560335	-0.84572270774145	0.22954774820766774	0.09654308781419127	0.4074202215004962	0.09844125153208652	1.3468840689164348	0.35863180610986073	-1.0257976880292474	0.5546386268204956
-0.8392284777943558	-0.5327578596120293	0.44483496463112837	1.1430136391226464	-0.6845007419658272	-0.33961697437304406	0.9322012172261902	-1.3411294076270002	0.5742442746468419	0.36651974829334083	0.12431409810906684	0.6799185639907411	-0.38410584098150263	-0.03916877889715961	0.40193798741732956	-0.5993751472500877	0.4904018593746153	0.44403760144648935	-0.6989345603119247	1.2468180037817898	-0.0888737821780584	0.5512453737442188	-0.23289591211898972	0.7855161181144164	-0.5325878738893534	-0.6655069566892557	0.028438685790056272	-0.2735547401415697	-0.19621484471896283	0.4636746957534241	-0.18704693799781075	0.4417571102287693	1.2666127680287624	0.46524337276762145	-0.9861549428603585	-1.2897255607063243	-0.5002434739396805	0.01572054251689706	-0.3725717552065156	0.22893531078420348	0.6457857954930529	-0.742384543932605	0.17698630654336328	-0.11178434393308999	-0.1724099725493701	0.22359068244654698	0.9781457116032019	0.0419683807951797	-0.6560919338690123	-0.03316035941431598
0.0922017485015841	-1.2590104441009975	-0.3688600371390284	1.7995571967616144	0.7916819896390789	-1.0288635859777493	1.3023200185028072	-0.715345436131211	0.3073290369971726	-0.4872075070204481	0.2903406219444954	-0.16638062185134594	-1.420442002786128	-0.6799075785945219	0.4827396628386283	-0.729151595973337	0.5957978020153313	0.2684121607577203	-0.5880927301399721	0.6767092055257576	-0.5588214024153922	1.516866620153202	-1.481753573081078	0.561613516975647	-0.7509666130346312	0.4329355353297615	0.3090303222860652	0.9340152934958175	0.013231691808610967	-0.5489423996758157	-0.6438491602761361	-0.2408814274786948	1.314920489929258	0.27459434079059963	-1.4805196456097516	-0.8018144899356675	0.9360877580573901	-0.907461960278147	0.08144708468912663	0.30872325614016854	0.21264013935026532	-1.006462783141896	0.30691066574069104	-0.4865244123994002	-1.1331673130058952	0.580115385972086	0.9452282358476867	-0.926186764145623	-0.5627216376496907	-0.16027894606724924
1.2850177938226355	-0.38713818943875455	-1.2761133091678476	1.883808953705318	1.8136135262820725	-1.4554770155556809	1.534226192942196	0.606044778892023	0.21647688914150223	-0.950155296003201	0.5985583492681941	-0.7851461494232562	-1.7528014101326124	-0.9695641146853413	0.31104634346059057	-0.22097705496080042	0.5482155581756596	0.29179054083119993	-0.593293263469605	0.0180908613823186	-1.2628962309927907	2.280864324849168	-2.190551393956242	0.5834567750643564	-0.876031367377262	1.4502487203169672	0.1845752237698083	1.7509860133896418	-0.08293719928282144	-0.4632278011847262	-1.1293124015087128	-0.5658427023041536	0.8926833055442178	0.1986819635361269	-0.5627702142523637	-1.2026944008570886	1.620969368882126	-1.2030234169264276	0.0021590096856334063	0.43577608860719397	0.09004304472550981	-1.4922950689730654	0.13152078710598128	-0.7368530525792228	-1.5925308558376414	0.7901420060778825	0.9850794296796538	-1.6837114086631297	-0.7636816229966313	-0.041218769537895515
1.9045375006446532	1.4729112644721596	-1.2968594593280993	1.4379168576564514	1.567535043938271	-1.22324883414469	1.371540563608678	1.2017242199853708	0.4767669654565182	-0.5163284110800731	0.676418924957863	-0.8009275855370629	-1.1748643875399896	-0.5521838085670856	0.014438524083816545	0.30223769442571996	0.4060437650285914	0.43501504749743514	-0.553897365593755	-0.37425086553969034	-1.5668216998089333	2.163774781107958	-1.8705145838031196	0.9082534341583534	-0.7589326658100406	1.556199960727226	-0.08318244612443776	1.4745275232155874	-0.3633457005634227	0.26461896797244117	-1.2480591826003333	-0.4627178883712986	0.22865689635571257	0.28947846635121244	0.8663313249271768	-1.6493740690618834	0.8256954099606848	-0.7099392517288774	-0.6960909707047155	0.33100424548699736	0.2823165540184349	-1.689013990800666	-0.46613265023084255	-0.6086864604746335	-0.8707513482889309	0.5094516447129752	0.596868458940954	-1.430706538048912	-0.9634185326493356	-0.2755679612464118
1.5746172211622202	2.5394845024261374	-0.2012254132689017	0.9869628035471649	0.5429856395063515	-0.43316850114518246	0.7596914830018556	0.5083469681303916	0.7837747787862163	0.3439163089733617	0.35428408158347	-0.23421277325077716	-0.18548675562026884	0.30953778249680103	0.00841072666503013	0.36643118755335446	0.37488295730373167	0.44826444147846123	-0.3882817086493283	-0.39145439059743375	-1.056189223321502	1.2615730885651681	-0.7945734753691565	1.143657582199	-0.38563099722892114	0.7902479735491399	-0.044119059011384396	0.5615370866556633	-0.474548710543295	0.6901757965891335	-0.8872459682499886	-0.12199263079462311	-0.22553247927788744	0.2698854751821908	1.4253565997235302	-1.105499739827269	-0.5784323099150537	-0.004032232227934956	-1.37816117071729	-0.10924929924581216	0.4960415076677105	-1.2107261600206507	-1.0301003830118565	-0.1721422439329474	0.5599716447159491	-0.12328233635063472	-0.3573117744829112	-0.34086645058709014	-0.9230027466329622	-1.1251526256441788
0.64338087598748	1.634320450953312	1.2003387525650324	0.8368908536189704	-0.20153287869418282	0.37960890138372205	-0.023004457194282065	-0.6146439569868074	0.7089284354509126	0.6692025467683053	-0.10500857214433496	0.4066079779003664	0.5017547056617117	0.9086761120630096	0.5330471238307897	0.0755147668426871	0.5189346802146204	0.25425654647056173	-0.1149999919089494	-0.20800302804133108	-0.03341848211903453	0.3079723359321641	0.2752412881788369	0.8312478601951326	0.07708092888340143	-0.09899620330744004	0.31916612745794853	-0.0016930889502564325	-0.1230614009807686	0.38536516498371354	-0.31838514112416705	0.31222207301632154	-0.19755368106749827	-0.1397626847698283	0.7183623472722237	0.36124044120039284	-1.1731948137887633	0.16129650768030904	-1.3388528550532857	-0.5065065554753225	0.4817378355772603	-0.23496453355751706	-1.0063089463617139	0.2751219231306082	1.4304303830364766	-0.5719482082499728	-1.3901532105297256	0.632455526525953	-0.602869995559784	-2.0884459780638496
-0.21555158419352313	-0.5008379500959732	1.8647615957897392	0.6771780836160516	-0.21222487253086667	0.6849187570942759	-0.566235336188563	-0.9273429543955286	0.21657913911234813	0.05650072091958597	-0.29100260839165604	0.5358038021951796	0.5543006964347625	0.789394456224157	1.2592580199258874	-0.14310053869554407	0.6510154955776424	0.02890728793924322	0.22719184681936627	-0.15296716272272878	0.747724916197717	-0.11939325677779475	0.7284597849427928	-0.029152141233230268	0.3773539604136554	-0.48628854516010034	0.5149651431748613	0.15519030558609545	0.6219489612621156	-0.2193051525479958	0.07363169927570906	0.8006010847058828	0.14128458958556883	-0.8345975773211906	-0.3159066370781433	1.5649371119378725	-0.6016808838642042	-0.39158285211898347	-0.49959599096366286	-0.31331385253750066	0.3129946115810722	0.6496206964062743	-0.36562362620743527	0.5494147941332729	0.9376134209563975	-0.4625023836321952	-1.847125637579563	0.7908851410512256	-0.04004649922357485	-2.339950835462742
-0.6012315015960144	-1.9292054573458186	1.5100245649807778	0.032856040991099046	0.09038542402480197	0.303836810019922	-0.7374231698842378	-0.21126337116202343	-0.28887983798546657	-0.9613958831621835	-0.09462536809790985	0.03375631210261446	0.15010140798864385	0.25269717172409567	1.4450203738604226	-0.08808598969783618	0.49087381010821324	-0.05918066768829252	0.5464656156650917	-0.49212177132258944	0.8249526884647749	-0.12831668538449062	0.501904649089918	-0.9326173972623342	0.3278001670902383	-0.4425715612591342	0.0812493629394171	0.48107331881452314	1.3039139621918456	-0.4385972793004467	0.09450940548836534	1.1938658895106842	0.3296448869594625	-1.4057155382834758	-0.5394370029100841	1.4942762521165505	0.1619535854693052	-1.1629042682950461	0.5324180322807036	0.5005964755348478	0.2652253681220379	1.043044430406652	0.34274679065334496	0.7281167482228145	-0.4998737140569939	0.02819626829853838	-1.602233130915753	0.3541038363151601	0.6917807288122845	-1.6092089102626994
-0.5738255968876693	-1.5714175317716714	0.7163503255805715	-0.9708701425177493	0.160820256398077	-0.5252302125964905	-0.7935006507373369	0.599126358247799	-0.41523374927427836	-1.5555847682936204	0.21351281385914817	-0.6348042110971364	-0.33883266864402284	0.05365323799855876	0.6429979453779824	0.056889851409483785	-0.0360463518563806	-0.05947657675841147	0.6475220230393759	-1.1878325036229185	0.43608063393506274	-0.1894966346358595	-0.02393465044217868	-1.3212874806175117	-0.05584140420829753	-0.45914949181967407	-0.8578316541929043	0.32645528362522475	1.4222627391190668	-0.10141323270237158	-0.1548058667186074	1.2057296412743592	0.08584410814097158	-1.5600871732882287	0.13310428868350682	0.40588951438264415	0.12896949873477398	-1.557130346966988	1.0456101065663497	1.25487126061506	0.4463903199770315	1.0599420872194987	0.5828213236546809	0.9494079725604954	-1.742421447722155	0.40474824733800063	-1.1619588279983517	0.06140788980283088	1.3381278608345542	-0.5030932103730759
-0.37455663608137685	-0.28173904072545175	0.14913749009689828	-1.5278021929298493	0.00804407787958199	-1.2503095288218795	-0.9884685366750063	0.6093992453621047	-0.16756713954175334	-1.4056294238805687	0.33546787625338753	-0.8540395016562753	-0.6610537744303514	0.5637536097773563	-0.7118776425742419	0.08257979529910069	-0.6244569498039971	-0.1142503637776546	0.38469232693950184	-1.8201363776934205	0.1764040349939436	-0.4347641168009131	-0.39577304546871744	-1.013404189802089	-0.5008053239894905	-0.7366520338746009	-1.6076096660158643	-0.19432419206768883	0.8705423838883065	0.3665940385011588	-0.36342650445048996	0.7651689932801793	-0.3811776612002618	-1.3184039100387364	0.8009124607038353	-0.5277385601533194	-0.4788993110689681	-1.4086136479919977	0.8429291711040479	1.2271091120433248	0.6432520004173785	0.9918077036888235	0.3959759401305704	1.172696188714123	-2.00688524177627	0.4123538699615548	-1.0313140728410224	0.2890138052751827	1.4773881679552598	0.13196490746942133
-0.13686096930421346	0.26011973180031556	-0.09874382811462952	-0.9702159250583449	-0.011318563711529858	-1.233546806870667	-1.1589241338553697	-0.025912619851063187	0.15612259701838072	-0.7805365689517525	0.27769677846839513	-0.4004464825057557	-0.7170501637663848	1.3361925906443957	-1.5707764859840816	0.08851276131168645	-0.7733380085211449	-0.20452447162259588	-0.08413055226775522	-1.862210198643749	0.3309310488287762	-0.5045324354137561	-0.3721797207996849	-0.23427985633686718	-0.613506653247083	-0.9256618325953225	-1.4811261375288216	-0.3831451781416748	0.044399806523331115	0.512112133112155	-0.21069698920086205	0.2705165539328498	-0.591185484618739	-0.8022802299062969	0.7621347931575005	-0.5411569013565977	-0.599821485694185	-0.9093118902231322	0.32757356964041406	0.46233588663444225	0.578767295737598	0.7916185427032356	0.292430083351969	1.228277899533539	-1.3597707417382383	0.26061251545433783	-1.110462445056155	0.7273180402852375	0.9075229483862094	0.10403737208732865
0.08823563581384473	-0.4960255161881572	-0.3417197735991999	0.40471852441759104	0.15552583285231972	-0.16012285687234085	-0.8841361720712537	-0.43960655431417883	0.3488931283007567	-0.022410360555689922	0.2844663531291595	0.4208925548025687	-0.452394456608023	1.5922044569358662	-1.2856748449228699	0.32283011248458787	-0.26553840692369624	-0.14500479993664067	-0.33221867738623384	-1.1737297702470095	0.6278402709680645	-0.1273113231159518	0.006276788807862109	0.6099649436018943	-0.1973358925175944	-0.6057632711127514	-0.39796550561642796	0.08939881296619905	-0.5172049462626517	0.33818546737210947	0.38231532164503124	0.24119023432093598	-0.3396584948105196	-0.02647841335661804	0.31769324918820835	-0.003989286323875089	0.23454415511140314	-0.20973183878340873	0.043079250371546945	-0.26603423346184685	0.2613974232390696	0.13089945903094374	0.609804129854045	1.0673548036769254	-0.3283595431067639	0.3020822096083994	-0.8727497851461347	0.8750205998347821	0.012619674398005052	0.011019774607301408
0.18247726220560007	-1.4597895961169995	-0.7032319467777043	1.4827952464083705	0.14459929620936868	1.5527766326364383	-0.08873389957287384	-0.17881614465742263	0.459140001807227	0.7655935356566107	0.5034750208341275	1.1053394565960373	0.1243185596760821	1.08341308856645	-0.33323398363959256	0.7510394793322586	0.4998330668330937	0.1641504528827451	-0.099282815283603	-0.21618811724238388	0.6254037789002663	0.37409282152180734	0.4810740650891059	1.1072568455808023	0.4984311017927225	0.12086465019950976	1.0145984063373477	0.6994777444590672	-0.6169845286679061	0.204196596460029	1.103206827818848	0.6680022259338856	0.0442798315815084	0.9360356265419977	0.2727517639987614	0.2014494648699992	1.2553961797853417	0.6865597711572395	0.15711405557341052	-0.3377391186935456	-0.008529145384381289	-0.9852061627466637	1.0969980214275457	0.8485933943967681	0.6712830518324036	0.6190162799585265	-0.10554912971758272	0.6377489937384456	-0.4706196788037001	0.4727919519576849
0.018796053913883698	-1.3414644240616114	-0.9362796190531772	1.3626180357488815	-0.2514278689892532	2.8177763412244294	0.6920444783444016	0.31618323004372206	0.5961650566019756	1.4859206083588108	0.7979133782273886	1.3508598701938241	0.8096871786497167	0.33777601439803223	0.13036275226017144	0.9632452552111574	0.7639532055950292	0.5784933182379898	0.3319861954045773	0.3300693820148846	0.222818573513668	0.3773449785642801	0.7028233084560128	0.9391793482965095	0.9094146489838554	0.6535345626969714	1.8715768111371345	0.6722416192892108	-0.5210447715952546	0.36953610645499085	1.4044204861095366	0.9189978228433122	0.05056569005817763	1.6774146051858818	0.855419283826082	-0.22416937635009368	1.4039043461978642	1.620715696002495	0.3700458472227513	0.04200242571938492	0.011714911049988596	-1.8833668810614423	1.1994326587555915	0.7251003054784291	1.4318538477001928	0.9990839994530413	0.7186232050428311	0.3247681775282339	-0.19948434882054533	1.3488930139694304
-0.33123560926264634	-0.21998718818863083	-0.8345479454758707	0.19129919883022994	-0.68664841275156	2.620182599486831	0.8066077180589207	0.36221465354076504	0.7051377010479798	1.7754441195744195	0.8818550864304657	1.1662267725851376	1.2105016493950864	0.014299971655392667	-0.49931612694359473	0.6001376050210284	0.13143150580215568	0.8396272306271014	0.34914252489183983	0.20106306295128562	-0.286053351654814	-0.28471166466943904	0.42711399068586964	0.06615260243209327	0.6500919883456414	0.4900570313572831	1.6536254976696458	-0.09601757321300294	-0.6062443820578345	0.7159188248020785	0.9433532749477673	0.4618473060170655	-0.44180427680099194	1.6075595761405148	1.418515143452207	-0.7492701365543691	0.6219353303150306	2.0823185994019555	0.27868460904341835	0.177470908264427	0.21674025327621702	-1.752234729771649	0.6875374663750419	0.6061953970915104	1.7306634454502692	1.206480452813756	0.9212968648401128	0.17045616920954906	0.342743043306024	1.8276661384485313
-0.6003866660285342	0.6429878898336494	-0.5822175959216769	-1.034930622416761	-0.6789459981761591	0.9108218939718674	0.18898220802768387	-0.1381558783557337	0.6153669209474236	1.2537716859219532	0.5763757804112672	0.70217681331281	1.0051454984861008	0.13129958447202392	-1.6045204744284587	-0.20314758100608407	-0.9545776570821931	0.7878022824371068	-0.3102313705943402	-0.2664273572442931	-0.5986423893186272	-1.0977591827235147	-0.2765682222910392	-1.0801255500408584	-0.07723927570886596	-0.307098284633232	0.5509921827613188	-0.9378829559758977	-0.9311900475807359	0.8605455479576932	-0.06653758769583254	-0.43114486144076214	-1.0398249148182699	0.5374978624018444	1.2330297189938924	-0.762273389640926	-0.16275472642753308	1.5390262229799463	-0.2024570172124976	-0.23342225232211558	0.2541337816778666	-0.5261279176547873	-0.10668481300540046	0.219029599358195	1.3419780376566277	1.1113907401578522	0.37621216288794496	0.05528833099318464	0.32736786959991243	1.2768055530966338
-0.6203740030043566	0.4056484987885287	-0.527045403711723	-1.4151619171195424	-0.3097368782939632	-1.2368530235402906	-0.5941577699821565	-0.7087279795357632	0.26336730823781995	0.06234993376132276	-0.06778515313431763	0.08485153971033038	0.24749446670188124	0.07141604207246514	-2.021463975325227	-0.9036332815704216	-1.5614220080301953	0.3972724860685367	-1.1618246866469695	-0.6011162090375892	-0.7090123580273044	-1.486096750929073	-0.9901724486058697	-1.7349293682795703	-0.6136558162562606	-1.2386022079283923	-0.6842006060444863	-1.2083220403094286	-1.1954484821851148	0.4690624789251471	-0.9804058072991498	-0.938003049042396	-1.281455882494494	-0.9692555262550491	0.338289926059985	-0.27061829588767083	-0.26914019802058864	0.023936427566198938	-0.7670531992995695	-0.779766508818555	-0.10969012233395778	0.9312736665315849	-0.6704054850932031	-0.5680102292123611	0.36656419258283623	0.5830241809540316	-0.35353281612693643	-0.250457262372215	-0.4864369602453183	-0.07033738314256983
-0.519538255531954	-0.3745786410094905	-0.7036949232891904	-0.8376262496372784	-0.19151319337238462	-2.468916979892159	-1.0013994103071835	-0.9577993499012242	-0.21399489949329895	-1.0518171188249297	-0.8068665478250376	-0.5787508738268369	-0.6112608329009	-0.6438659844861606	-1.311047400001118	-1.0746132211869222	-1.1563135595199905	-0.2914525274489036	-1.3808061951004165	-0.7101080629620753	-0.7877701375312524	-1.4682305177731607	-1.220194934139861	-1.3639723563233348	-0.4447167670275485	-1.8144544391138093	-1.260054858170886	-0.944764820882368	-1.0969822215113723	-0.4776628180020654	-1.2522546252404685	-0.6704830239040988	-1.0905157760728643	-1.9861670737572235	-0.5606511415218973	0.26340748883683424	-0.0441919545732826	-1.687443666674922	-1.0148478880089888	-0.923254847049991	-0.7565075493621098	1.6266467113165122	-0.8021140840917995	-1.51231564133713	-0.6383448694125476	-0.48770272586532354	-0.6215930534607841	-0.6943899164691403	-1.4285755196140062	-1.2790609850064711
-0.5047827142356881	-0.5449198699055069	-0.7882165998187478	0.14070889597059846	-0.6354701137919557	-2.2332102727509713	-1.0358610713437346	-0.916329727518831	-0.6073638293948883	-1.363448426699828	-1.3040353207613335	-1.1216335754499538	-1.0475356296188272	-1.7052220134566554	-0.17294170960073876	-0.7674659859047922	-0.11537572486507236	-1.114616050421101	-0.6364638143909556	-0.7896620474396814	-0.8622955055773279	-1.4747420167173648	-0.8167461414232401	-0.1895873188627485	0.31374695925553425	-1.7846838876020394	-0.8928053645971631	-0.6313649494513675	-0.6537261521612451	-1.5813551865056898	-0.8594244240046554	-0.16023386410962034	-0.7180793243955159	-2.0062219586208716	-0.9181480586746213	0.5572807875978405	-0.17960538294056091	-2.5883510036285657	-0.7883886860086257	-0.6620184171072403	-1.3207410350482247	1.3366228337923531	-0.6584738693750131	-2.1130562661842602	-1.0750863308014136	-1.8575139014243374	-0.30398749883560927	-0.9279105734379159	-1.6050895000351493	-1.502692666693457
-0.5028204710906742	0.16194469653542803	-0.5568299281844802	0.8764747549286951	-1.1110767837680293	-1.080598873505327	-1.0012450287054773	-0.7187314610645154	-0.7988290891354458	-0.8667432510399588	-1.287677490954702	-1.3441713652153446	-0.8585385273782299	-2.2436475942937086	0.42472954006012104	-0.35407491767063937	0.6829111517655179	-1.6761796077232862	0.533789249391586	-0.8215135430247631	-0.7514707788284412	-1.5955168553738766	-0.14449937437468569	0.912168550711064	1.0345189861416275	-1.0818185190800167	-0.0026868071854127262	-0.5060696112513088	-0.14021305863220446	-2.17977779872475	-0.22617138065860606	-0.1854035922893719	-0.3439660802762156	-1.2864656540985373	-0.8386784872896381	0.7035635439439543	-0.5658881485647674	-2.199349005794102	-0.237380006559031	-0.4169358808083871	-1.4767754108744322	0.6191798332615892	-0.42854804195464224	-1.9852477204350458	-0.8766683280527785	-2.746201543268329	0.23058795920987235	-0.6944456338280462	-0.8266068222080946	-0.629953752290662
-0.21767073673246706	0.8564229887154905	-0.21871122170599266	1.0211228642728878	-0.8369712636498807	0.007019294084796707	-0.9191457033927725	-0.2873569530022745	-0.7998188640549656	-0.25103561379919836	-0.7804124972873641	-1.164202406707748	-0.2841640074699359	-1.7087656878938735	0.3013390202260224	-0.12255936409566635	0.7055040924743378	-1.520560332273423	1.2108109934581934	-0.4529181069151553	-0.3413889784259532	-1.3484842318579688	0.22227563843500597	1.14121386236064	1.1620835564466219	0.17214198202218584	0.6045542290810917	-0.37350481427342835	0.22174380928992402	-1.7992545343842712	0.1990157003242246	-0.7729283574173369	0.0657209623417681	-0.4415532144756957	-0.7288368760803106	0.7761203566157993	-0.3510259970976682	-0.893271081922247	0.36490179120856236	-0.38647896309727836	-1.1449553762286655	0.03646594631645745	-0.15396299586313142	-1.183613804315886	-0.5436271260694286	-2.336207245489223	0.5849418926998435	-0.1636858219184916	0.2456992167662837	0.6986883212205391
0.37082105697882095	0.6997896844493371	-0.16775596439172774	0.5199272148019038	0.13214626083666933	0.4794815305085939	-0.485090209204098	0.41157938377586434	-0.7030195661972362	-0.1689202034568545	-0.21381531874937618	-0.7293460700866852	0.2202652097676758	-0.46455586415183214	0.05181202698550121	-0.10628798438422307	0.13463599932268017	-0.6069481611675406	0.917488342785176	0.4573327269505203	0.1700350253441072	-0.39157321486969693	0.03261799935764034	0.44246924778977825	0.6561252074170942	1.487097505961186	0.3592487942996899	-0.09346547411896292	0.40744409831831097	-0.655541353228865	0.23890592203823902	-1.1901419052862585	0.4703461704010217	0.16465175074333754	-0.7044964611119248	0.5687675147609219	0.7652900519343481	0.453338010145913	0.7872770147986673	-0.3256295790998806	-0.513962395044002	-0.4040364074434061	0.09421001412565642	-0.22911717319675773	-0.5525594134887977	-0.6692466080437823	0.6071337809926112	0.16252328225550589	0.8170616291996109	1.587422836818394
0.7428817048269581	-0.020731832696161332	-0.4908228198821043	-0.4633312910539683	0.7545482027240898	0.4492182481420336	0.34758910390254516	0.9698862998307187	-0.6379295405430967	-0.6014696157763666	-0.16021905706999254	-0.34669654124481447	0.3381092160545176	0.5192946192001631	0.1083085689914173	-0.22432576646517088	-0.5239492998459063	0.4513645214076139	-0.039688649237490964	1.3624842733271951	0.39837901421692573	0.7509107771138209	-0.4105703252134172	-0.5297291257432832	-0.09969060520137386	2.05790065879194	-0.6245793200232046	0.05558266688487721	0.4360954092952057	0.32930329826775456	-0.052518696390104924	-0.973481074213926	0.5395091955771634	0.5536780685566359	-0.5582654028576302	-0.06234926714521041	1.7662440041977259	1.1260848483576458	0.8472577213821492	-0.05144489577179048	0.07178562716778479	-0.9672561246770394	0.05919480571807459	0.20873205865483832	-0.8110709557140773	1.0981363251888443	0.2988481859984058	-0.11504630773284946	0.6693104131370237	1.4793145265537488
0.3280728472381669	-0.3214572958200017	-0.8760050214487146	-1.5100107649291656	0.1653541606264673	0.28765167313820866	1.0302234134492851	0.791742818868404	-0.7050768197691699	-0.9701296262520815	-0.7672809191381721	-0.2572293700113751	0.08606711061821111	0.5596825418515613	0.18118343875769616	-0.4145701612636456	-0.983685060496302	0.8502819992882599	-0.9338815976807666	1.437943867903899	0.14907275335707107	1.0661607687703507	-0.5757543943327673	-1.0515834541729128	-0.7183682947131192	1.3520680769345967	-1.642370952027962	-0.25609144095611003	0.22748007639593223	0.24813001447254837	-0.5331488202340504	-0.6235439864618624	-0.025327286116558944	0.8153237799173328	-0.24039577543957977	-0.7539328390827884	1.3266625304559767	1.0159055735098759	0.40813158328931304	0.11785458175838494	0.3030677946069727	-1.5648035545210457	-0.452880675370476	-0.18742131348964844	-0.7992407785568144	1.6360616986858583	-0.2618415290181748	-0.9131053526622092	0.15851871971933662	0.5109906019986011
-0.7070059412026	0.15068492591734992	-0.9887992081243016	-2.018735841293689	-1.1642911481706495	0.21405777999275427	0.960918899436173	-0.11576610123941822	-0.8612970729360909	-0.7847572390557211	-1.4636293508066798	-0.43108257064743255	-0.25961970968954534	-0.15277853512791287	-0.1746904604003056	-0.5712494368583271	-1.2187161024125244	0.40213131770085647	-1.195936837317937	0.5589002551658517	-0.37316999196260003	0.2721059934270269	-0.2500799230048129	-0.8880772388563932	-1.0672451725380097	-0.21667833521052599	-1.9500335060782683	-0.7891874527542155	-0.2388265320110333	-0.8731115565482255	-0.9680465852194334	-0.9478889627726849	-0.9432541580284889	0.9077059288945256	-0.09262961748192136	-0.8511116408597866	-0.4737553313012199	0.5712206900723052	-0.4566401211557998	-0.24937374701219686	0.11275415600586	-1.6844306561269093	-1.1623450673885525	-1.040848419882734	-0.22130068161832575	0.7478186212561677	-0.773611149291203	-1.6580372243603991	-0.27468793778187744	-0.558124750667403
-1.388004430019321	0.6377977596832939	-0.7693578284757125	-1.5875050348145407	-1.7588985727629622	0.27350045135358936	0.31872222895808405	-0.8698254579524022	-0.8902854918853901	-0.09059716464980345	-1.4118499576609245	-0.5637872458363236	-0.3995761238577566	-0.8139372357333656	-0.6787599962813394	-0.48794737377839925	-1.1354106532329884	-0.24821054066578552	-0.6814051821237331	-0.38461844761906333	-0.73979719677647	-0.6207666757973451	0.27353588067340295	-0.2897717150709814	-1.17309663844997	-1.3838403937552162	-1.297494072404767	-0.8005737181403949	-0.6544554108670273	-1.933155010518095	-0.9973014238792601	-1.822885419407232	-1.3602577622572214	0.8391308048715649	-0.43764390360200955	-0.15980707215297724	-1.9276963218883842	0.3739767233836617	-1.2755204292660192	-0.9216997934967506	-0.24898187000241292	-0.9919235078096251	-1.371689071850434	-1.4619192987316203	0.608254407149651	-0.41689521604543606	-0.702579222442979	-1.6766498096735822	-0.40842855176988996	-0.872276543819101
-0.8681447716022821	0.25001982515883614	-0.3097528559790729	-0.42451019850088273	-0.7232313726838623	0.48523073883493417	0.03917463994942351	-0.5356471859354959	-0.6071277206098029	0.6758181406981228	-0.39519458994339224	-0.31624997424337314	-0.22445010101270457	-0.8047214334365426	-0.4430194379735344	-0.03368071154936623	-0.511973264228499	-0.3595109888459879	0.3926234912539131	-0.4041743711181383	-0.6625951859219762	-0.286438029922388	0.5517972483126052	0.38623343428832163	-1.0362251275502632	-1.0768200576072784	-0.021197216627578133	0.12206500700706638	-0.4872357678535869	-1.7184680359053044	-0.3525205834845188	-2.0589407748125317	-0.6206509465407648	0.8448338729368846	-1.0447394268892782	0.7168674048260171	-1.4827186196652344	0.6722146750344442	-1.3407271622174357	-0.9968296503504736	-0.40760713194373616	0.17237274186765755	-0.6288411092870386	-0.7782356442032331	1.081749032544746	-0.598684120451441	0.24558238010124542	-0.7366165928077633	-0.1728258116080344	-0.18253765924637777
0.599011449861042	-0.8716797122828501	0.35714946270414516	0.7311284100159056	1.219491069796379	0.8093747485077329	0.7626986814713022	0.7972227797565918	-0.14777092478979667	1.12172260978742	0.8131458879608244	0.35535616254008867	0.12093488098738217	-0.22454841687934132	0.8757501842453076	0.6038646014488759	0.6095111217283221	0.03002301968449862	1.5601395113652219	0.43513430719255036	-0.20658101793888772	1.388340742066346	0.4595752975173594	0.9357148012835632	-0.6514013699602008	0.5355465590740973	1.288154728644651	1.4447674763929081	0.4530217757430363	-0.1083278721193813	0.7642997146673287	-0.7624127160153226	0.9672156961820689	1.145148617331822	-1.227878328738315	0.980659350699306	0.4675877877482911	1.2008928745560101	-0.3023953091881916	0.06655728945688617	-0.2159194078989525	1.0409788027113023	0.682947715895546	0.7396548465022696	0.9206175728438717	0.21338104789511694	1.5752781987577373	0.6637760642780492	0.3953900385782662	0.8617391670582487
1.8201149658038307	-1.6929535154495816	1.126249926626397	1.2318035760996568	2.4661639707685334	1.0107768592327269	1.9566950519219017	2.0130752758056314	0.05026983429211544	1.1253704507608169	1.1407862114949774	1.0599021374295394	0.3428502768333931	0.3319864204462169	2.31994283269648	0.9868948372483263	1.6524181381198104	0.1808983833031256	2.205590057960143	1.0726374854467309	0.28038731566422986	3.023214799548696	0.23394043336402676	1.2659518558291634	-0.16967768134732447	2.118104505426624	2.1641326115698285	2.120474244841113	1.5791109308859435	1.7287652141491203	1.6242591539807008	1.3874221461731355	2.278589590507805	1.5338756312107464	-0.5608630858193239	0.5034953575696914	1.9438945060990094	1.4293079292408282	1.3129091675852689	1.5658354290030796	0.09035047113954808	1.1196902893441139	1.5768103615523514	1.931616302390494	0.39146282552962325	0.8586684261219153	2.1903326840370956	1.5721110897144175	0.9835999309855511	1.2392382605167738
1.874117034705732	-1.5183096881712896	1.5659528953320527	1.0720994907616876	2.204263908814379	0.7703280324964404	2.3630597126911486	2.1358804720030418	-0.29420603776974225	0.7580732281265232	0.3398710522410184	1.216197846547042	0.20896179764931044	0.47159430938585595	2.4093497276819407	0.8351695663498455	1.8913928159258706	-0.34401784918791806	1.8422472258349007	0.7483187368872816	0.41306655042059975	3.1388182171063113	0.0894923884801546	1.2912404190993898	0.10565663946095154	2.3830597459129472	2.387874812089179	1.6432923910087636	1.8701831751069011	2.4069395570477656	1.5115736617967497	2.6272859668584516	2.3659018536419407	1.4362416295620826	0.6018507957370928	-0.10045844973074716	1.5391658437069893	1.0488518047740247	2.3198385332369647	2.069616771491394	0.15250207890979975	0.5522255084155298	1.3679868205445351	1.7437044588149344	-0.05745561539873962	0.43757291539321863	1.4139293310265124	1.3324385917032409	1.0127508444658255	0.5346463648228225
1.0285009391387772	-0.7408130448003262	1.1477248180448538	0.7561428477126495	1.1005819835301174	0.05664981345757418	1.372651132689193	1.3064138590924417	-0.8612575133748362	0.17857215277951066	-0.6838807041390027	0.5616951071223663	-0.25840843785920226	0.4208879178797147	0.7631855286337288	0.3166535260926005	1.173450565100425	-0.9886489457695715	0.5502979914301974	-0.032722868326288485	0.034090954745079116	1.6845121167453105	-0.06739658550925316	0.9856414932178619	-0.015420744138690856	1.2349120255591792	1.9184663625584546	0.5227218945902775	0.8350911547707409	1.5830286765674544	0.43550309964928563	1.9735910351936135	1.2778748596844054	0.545080500659639	1.4235243871557506	-0.26684557710225026	-0.12684781447184915	0.2717543409876254	1.836926864061825	0.9520174729399865	-0.08492758321856789	-0.14546053308528561	0.29277478498054527	0.3116922413547864	-0.23937301054963064	-0.5893531588571546	-0.19357104593156652	0.21642342535286843	0.1587378051645155	-0.6092616081379373
0.313612409056804	-0.21716353887294465	-0.050561885401372436	0.6354236130430939	0.325256272314439	-0.6977831262439985	-0.24965454825434244	0.43609813070399117	-0.895990075911714	-0.33971774591115883	-0.7731276651026902	-0.5064738370966256	-0.7458061866738859	0.7183444517486086	-1.2804135783824098	-0.15555887162693297	0.11787837279892976	-0.7732430332438391	-0.8663128792815461	-0.12225926436842577	-0.6184306025685226	-0.013393121391346628	-0.4348093131242998	0.4870435707932709	-0.3671843094812872	-0.27887961854896204	0.8762914117297368	-0.32854620887195096	-0.8739565022345702	0.14487250116682757	-0.7525696833343561	0.3259924776971433	-0.1056741369852905	-0.6801888401799223	1.3860531229912125	-0.11799065667942038	-1.292544862131934	-0.36634313087385634	0.14674599929502638	-0.7975085329363721	-0.281562918507468	-0.5373058754439961	-0.8200674085620052	-1.0220960528369185	-0.2564399817060755	-0.942302060583952	-1.2610592296042904	-0.7124859552391353	-1.0754624285832548	-1.1369473328352235
0.2846671525361614	-0.16426363276620615	-1.048628605933677	0.5038546568679648	0.21376303909651828	-0.9447497060174842	-1.1637405015764313	0.05534135299429676	0.045363254507959576	-0.42946332589801256	0.2893229922102546	-1.1466757858594767	-0.8381367301043606	1.508979647310606	-1.8850006645427506	-0.3846033498204419	-0.49867126087353175	0.4832483620732106	-1.3808246076159585	0.7772666593576927	-0.9749684568867374	-0.7416904718157606	-0.8862357821897621	0.033786720012259186	-0.5303276465819766	-1.0460058950647757	-0.37376398703897984	-0.5180232743016905	-1.947100430508128	-0.7541448047571224	-1.0676095741429876	-0.5187157997436135	-0.9353699710832558	-1.3491332092432482	0.72033616636615	-0.15593310373295652	-1.1108246124435337	-0.5294141383125435	-1.4520129116533889	-1.5314660815350665	-0.08980151148754083	-0.42260708575881195	-1.3941996368870728	-0.9386236020404649	-0.20649789473987634	-0.04764036535850428	-0.964853058459679	-0.5007087453896494	-1.5842813085308938	-0.7087368318713392
0.45483325805022723	-0.025549684109257825	-0.7378746694193234	-0.06153172513344915	0.1670140583188448	-0.5763131610837666	-0.8717317903937829	-0.16388719456274858	1.538696204957571	0.11230151715704648	1.59981191386647	-0.7588702104020885	-0.3366579530180126	2.229568515440531	-0.5458470179988292	-0.5203801042770962	-0.4771334620158191	1.7938850860052533	-0.6047353552787569	1.6291230782967365	-0.5118155431021805	-0.5619269571790977	-0.9260476133434973	-0.23487430008693663	-0.2193480187578696	-0.8168109181241086	-1.2652783881288494	-0.3590769150200823	-1.6052141625386385	-0.7167992048946259	-0.2720174204103373	0.17946132203711226	-0.9994805323250532	-1.043222042602457	0.052818486503454276	-0.4689968643026522	-0.41391007213179903	-0.38658334364835234	-1.752864159592589	-0.662027910747339	0.41759876404601953	0.23976178093758205	-1.4794191586093954	0.5551040700648009	-0.037646747093552486	1.2817532742114994	0.1524620655058535	0.8324798660705729	-0.7173337396100781	-0.05772485042123383
0.03822478521767541	0.5942621598678618	0.9143009704459291	-1.0335335923887474	-0.2829549041555846	-0.047885878368362826	-0.1465066460420928	-0.6938157893123027	2.593346258739509	1.0151304716208132	2.1279519157114404	0.44524057390976934	0.5404630455049466	2.095368173527529	1.4209418803760347	-0.6895773461099856	-0.2194330917352061	2.02135087209515	0.8156714864228668	1.2710018908621041	0.7520981729158668	-0.4095245340944627	-0.19345954853973882	-0.36710705395741616	0.444830199283596	-0.15111166453566224	-1.3567329780617152	-0.26935180562080707	-0.2802406208895316	-0.19100415960103748	0.9444992680834001	1.4252551656793007	-0.5982650676107342	-0.27433799144157933	-0.263313912480492	-0.5335396146268246	-0.4439104358304867	-0.35751361507178114	-0.6622719200805864	0.7968873198349713	0.8081089297893013	1.3084324152338733	-1.3244023151894468	2.1233233272623546	0.27031776394033014	1.794970392092451	0.8344659590242679	2.322422608313855	0.9367928223779203	-0.11425746651977157
-0.9666748341445602	1.2549513805121242	2.6369789163161608	-1.7827225286378077	-0.769538259812929	0.0986221782330631	-0.06565898254857065	-1.3209997469687684	2.5497414278061608	1.592624742396852	1.7233995586063298	1.5562928704762686	1.2795967774460717	0.9314078753460753	2.2187004767962653	-0.6438128192014284	-0.11131673038918992	1.1076070182088176	1.7376354906184805	-0.13767334702489883	2.1071714804201824	-0.8250029697926216	1.042594944818857	-0.47538453699584987	1.0604616301982064	0.2932959459681901	-0.7211980829507206	-0.26607225854298117	0.9162701738257918	0.23163015956230457	1.6384240712989815	1.7665267487178178	-0.08941605650353167	0.05778585571730491	-0.38884305347696324	0.10982495508849877	-1.2910300656662907	-0.5834421964375925	0.8435245092861589	1.4366303386261012	0.7824050853127708	2.3540911663325255	-0.8447468147245925	2.4403970272566053	0.5201394082244755	1.1907775691667433	0.47475945312209666	2.943282378343108	2.058116170814017	-0.8752888143121195
-1.7101041725386308	1.2194879611732545	3.052783359367262	-1.6828587493152678	-0.6792470528330218	-0.2311230090008999	-0.8482859566149699	-1.3830140481644881	1.6261381491169964	1.272621599866729	1.0295344805287112	1.7198560277147186	1.4572794738510635	-0.5433836581808855	1.2800909737803652	0.01918770924138816	-0.10314977825820401	0.04406933886595765	1.5128806480501737	-1.2433130646401727	2.6464275112744207	-1.4215665274399232	2.0307515331824715	-0.5906045596605165	1.3163553827542023	0.25457514155686695	0.030601749220721522	-0.1557233171701567	1.3226404920410675	0.39382591313345205	1.4291971692243637	0.9139128256492371	0.30719907079836467	-0.3894436750544986	-0.6366404341617058	1.1811055934724022	-1.9492583765229354	-0.7545992064919158	1.698779712267619	0.9560590543693167	0.49787203799061464	2.8063184712455054	0.23279882701399268	1.4559496390830475	0.4438520739847437	0.2829890271232843	-0.3717350946091069	2.4305933810770206	1.9512547596771732	-1.3685498023016496
-1.5028565624746908	0.4980126142310507	2.0488259596816762	-0.7979713732816512	-0.15691334656913297	-0.6833234417345592	-1.7789105770074412	-0.7474690259332996	0.5734237836709156	0.15248183071522917	0.5534158616019741	0.851314137523595	1.0657117392311688	-1.3416931414202602	-0.3792588407095101	1.2420805551568728	0.02867061022385726	-0.34493924832813994	0.4610030548500106	-1.0750524822589915	2.0532282124571424	-1.577314270559246	2.2283062495928325	-0.6813082322414958	1.2132345598951118	-0.19499540118691197	0.23181884891208246	-0.0019929108329950233	1.2098747691067455	0.4849221614138601	0.6849759238591757	-0.15736560943261013	0.42996573732760934	-1.1103362477069703	-1.0104818162081572	1.861504052833119	-1.710490085210241	-0.5242331701321938	1.6160476596686228	0.2529131627194915	0.32498071030031644	2.39395437777539	1.7282973449498278	0.2595670087986862	0.0357389159571693	-0.14317399394970215	-0.8146545359014933	1.2634236074441807	1.2032625446231842	-0.8101867159135989
-0.6281507374241259	-0.03924155083233637	0.7570286512376506	0.155212633503382	-0.053737776746967746	-0.9110635792569473	-2.1063394653718905	-0.13720256688580731	-0.08303637293480151	-1.000063034676769	0.12860811286770577	-0.34491515395760186	0.4741127137061167	-1.1276384154602315	-1.325388784694837	2.2805128429834354	0.2209962147816342	-0.2667666408848867	-0.5848010779421348	-0.12811846927392848	0.9025221079661516	-1.2687111499754764	1.7689600961144605	-0.7455498849635503	0.950887107641121	-0.8644047708680926	-0.2491683193547492	-0.11375966561630627	1.168284281064771	0.6177666835429639	0.03281044640302627	-0.5109363395534651	0.20497453904766377	-1.3802865890477576	-1.1778307188652448	1.6271035737300783	-0.9774800238358697	-0.01585206728242088	1.0473720862534266	0.16569127914471943	0.3637184322792885	1.408594557538947	2.7986019264222657	-0.202723984967776	-0.3806514300131061	-0.2545035244550335	-0.6637860391070097	0.025797697831493948	0.8437882729125532	0.3993619137862502
0.040874043332582856	0.2782009235319811	0.18901267461529897	0.5450136458440531	-0.7653787711409699	-0.8860808579723226	-1.7386231577492623	-0.2531552697881757	-0.34331556472715735	-1.3701496874404087	-0.5816465644919268	-1.0332300274064752	0.06334289441293897	-0.46532258193175924	-1.0243833273162206	2.2855573991021845	0.1915795582545324	-0.42005465988669916	-1.0894388673712592	0.36573455582698355	0.09688374256036499	-0.9478975691575525	1.186250139485676	-0.7702757720885677	0.6814944021673676	-1.4388318714964452	-0.8817932853327588	-0.5428467752023413	1.2397814649357977	0.6753098678408213	-0.19875217714632104	-0.21543185458237454	-0.15463126481647715	-1.0170619398736807	-0.8579205386127209	0.7180737603237829	-0.5205354272079156	0.23451341762594308	0.5059565960081067	0.5025883161831276	0.35976500909731346	0.4130200224907425	2.6206800396908707	-0.049460004842153314	-0.4899622505650266	-0.7108734468279619	-0.41392786089042277	-0.9968554645716915	1.028133112304666	1.0692270133603705
0.09317298602481855	1.0235935747617035	0.1883809769801889	0.42532465939694847	-1.4958196207297279	-0.7430573219610414	-1.0446349614612283	-0.8148357697920391	-0.3810455361722855	-0.7802534442909054	-1.2984475510850084	-0.9248194164937733	-0.09492517430570405	-0.143506451136493	-0.05490870600618161	1.163254179790259	-0.045632200651851015	-0.8386258989730425	-1.1252147024541534	0.008954321438135932	-0.009562187626652587	-0.77997817356495	0.7673655957488973	-0.612224441765466	0.4294062537239528	-1.4630003471103623	-0.9680069920833542	-0.8452181580325953	0.8961546058130878	0.5289980406452265	-0.09146670250115346	0.09523299139429182	-0.18585101176313132	-0.43025801835034383	-0.15888496513734912	-0.22051579300021265	-0.34591456009467997	-0.1002804422959039	0.11868226986732461	0.4896563146974422	0.12713948994262436	-0.29316870886705015	1.2837210031421518	-0.03265496423084615	-0.3279265943706625	-1.5076810704515768	-0.3702938384609445	-1.6193361594615112	0.9013133568912414	0.5872920807692298
-0.04172964284880242	1.1516764194664542	-0.06113040055352391	0.32988892162737066	-1.0885180430340529	-0.4893761329497354	-0.29198259228255014	-0.8638888493258613	-0.17790505999414927	0.20121435107369048	-1.2349732286688215	-0.3701705512849904	-0.19141557483692037	-0.3352068960235761	0.6995294701192454	-0.23689856623330463	-0.028373406064750407	-0.7395240830707742	-0.9953852442010622	-0.36359199712905743	0.15234842436928106	-0.41966533812382345	0.3477026963959677	-0.08791843246484057	0.21133414606967335	-0.6744737116327025	-0.309480634321113	-0.5589446270285854	-0.11632273571448494	0.2390594525723843	0.12118492226043855	0.21617026654287566	0.34875024256683357	-0.04260487517076143	0.4893882337227825	-0.7630807228316963	0.19223063788220582	-0.6820904674905565	-0.19805415340465166	-0.07324596372178868	-0.1153396010337445	-0.7874909663698707	-0.1730760727104422	-0.416989122255443	-0.19091815350977734	-1.7472096979164922	-0.21368967845474224	-1.5060560565534993	-0.14716391668067375	-0.35745799774754333
0.1714636376437952	0.33652816341129915	-0.7206600916455449	0.5406180505245561	0.4316993955067026	-0.05122680865692494	0.44119240869430904	-0.05746720939988172	0.30966394168522166	0.7997830303229779	-0.12369945947213923	0.10255941576090287	-0.35163466609380595	-0.5166294336879865	0.844681096091482	-0.8806403034756225	0.5576055107597087	0.31097108276270896	-0.7739959339683539	0.06618407049111086	0.02060517024135492	0.3227092890707235	-0.2363591338498349	0.6792270242960884	0.12138952098739561	0.5316811289733717	0.5786603007483314	0.13741281549406958	-1.1599078129278928	-0.02789068844085797	0.27398762922989583	0.46794691081366463	1.0335559385947943	0.12850530129510804	0.7036020379993903	-0.8631982030104706	1.1902480710654388	-0.8230174807928715	-0.38798580996041654	-0.49739823329560917	-0.006692714882753234	-1.1109852483874485	-0.7196107934921044	-0.620364840062509	-0.2182056400779656	-0.7752408701821617	0.3778185368998912	-0.4866305355387836	-1.4310635647354046	-0.5903574771193961
0.5357736197269793	-0.5050891476270221	-0.9612630910975185	0.7191885487220449	1.544364529789589	0.4245319990914064	0.9185096241627557	0.7077345878159131	0.7542309102673943	0.6863523758767411	1.1142147113194734	0.26106392454204136	-0.4366336876037462	-0.19024864761415802	0.5503091528370935	-0.5060225583040523	1.2376599681843425	1.4198276214552286	-0.33805369901779286	0.8704106048378827	-0.354900646497227	0.9131242909913492	-0.7022359136721875	1.08645066883091	0.21371700728932033	1.1880666919449445	0.9099696043481619	0.4701396776239369	-1.1951422193338435	-0.1893841595582651	0.2657361585202321	0.8535437881654544	1.0697341707104997	0.2824597572863772	0.4390081207580487	-0.5946222310488076	1.654659552149633	-0.277824985734995	-0.2992561329983977	-0.12748734998528136	0.3908605052934153	-0.9817758242232201	-0.28613798747395025	-0.061251365629654664	-0.1900377604081322	0.7162207342136929	0.970354044347225	0.8666856235787166	-1.5669273924524303	0.14651715741571564
0.3268109975707611	-0.24984929958350333	-0.11604428718951863	0.3469897492922071	0.7609791410845013	0.5416290832212359	0.71600670371191	0.27335526894187406	0.5533737020070748	0.15514328793050156	1.091257548122004	0.22754635786318483	-0.22814436801136892	0.4585329871961371	0.12941016163600733	0.19194410270544926	1.030169004369706	1.0442521481390652	0.25027139062966747	0.8218128984361552	-0.4072857458726523	0.5781906620982136	-0.5690172539175531	0.48513993134448924	0.3248946788621368	0.5934083350970407	0.32904387303717786	-0.10866977192095577	0.06582174950489617	-0.2687615211111539	0.010062114625889896	0.6510072441176191	0.12332402152739382	0.4302537769228947	-0.03626951644318772	-0.050052637876417436	0.5873319697235694	0.40957432044184794	-0.02419203121780609	0.710709779391405	0.5085595394860801	-0.16384219122060867	0.30125483219507454	0.8845275262458794	0.1722141649343102	1.1461549573366352	0.6898320758340821	1.348630443803186	-0.14530967031124586	0.8867794783152562
-0.670367417120822	1.0099985832772689	1.1704943180412954	-0.5505149406032247	-1.6223757606147868	0.09814169006710893	-0.2219595234110267	-1.2867713495452655	-0.49267920647870456	-0.2519185421162423	-0.5289244471292254	0.2056586178166551	0.2209318059539586	0.7393433277968652	-0.2641307704116291	0.3046049665398674	-0.44937520251026464	-1.2067341027249319	0.6143178022474319	-0.49012239270597563	0.1136019944261524	-0.6317237502332967	0.1404455863416214	-1.0398939764657926	0.12187883830082301	-0.8697938241825945	-0.7414634612744563	-1.2321784679903303	1.651347427428863	-0.275679804812224	-0.4747716074721193	-0.73591997117144	-1.1781547649245356	0.3788286207768244	-0.3997367755837187	0.45898375114488393	-1.5446785911242693	0.4779521858879611	0.04680996984934193	0.9803022931865149	-0.08767784661012512	0.9304853590047457	0.26795584837099057	1.0925138450041274	0.7691594998021541	-0.24764640117513886	-0.6046676673923754	0.19220850082691773	1.5438884461571063	0.6128213301610161
-1.6297173945438765	1.8807159350464038	1.40571144879984	-1.2752437975500237	-3.585746749672355	-0.5099991303458561	-1.172586884483327	-2.5052357586425194	-1.713804482201573	-0.2483889320445435	-2.412872467698854	0.25098601406261173	0.5248778698534519	0.2554737351309444	-0.5936361923787566	-0.40244037104355584	-2.299997442345108	-3.719615381594417	0.4248106483630029	-1.9282205152476675	0.631843069372823	-1.5989379086550246	0.6804164373654448	-2.419693409559868	-0.5750449324217013	-1.9235440445665326	-1.4108063138501543	-1.8814925190588752	2.1337247921426883	-0.174905141556839	-0.9533478603807133	-2.664826316422587	-1.7745619304781026	0.09253945851853299	-0.5049228897785142	0.4060233328082406	-2.9169363767161687	-0.15744261371168064	-0.3492238501997305	0.12921703890489208	-1.0474174421346978	1.3227898831931424	-0.35160128847125327	-0.07257758243955649	1.128599851842603	-2.357085815339139	-1.8032588141107029	-1.9338767521176348	1.7405173446223825	-0.48637080049407583
-1.4437647788232166	1.1143901692149005	-0.06935496772557352	-1.1305755562977111	-3.3131348261409035	-0.5457903318499613	-1.1386375221186529	-2.014816797992402	-2.0283250945098827	0.023065537308582088	-2.6968788918283555	0.2813943785420481	0.3295577768522664	-0.5983803209026458	-0.8065228116973899	-1.3209330919535531	-3.0082826465367227	-4.163591909582553	-0.1942180285390352	-1.9669141689401743	0.29449373294691467	-1.2181438301696101	0.2865600826061156	-2.3952553040442313	-1.5072373403683967	-1.5669429550765002	-1.0458096466890345	-1.3518773913938114	0.967549791152854	0.013075685298238616	-1.08608944965101	-3.488069296689525	-1.2491390320926234	-0.1346193804325023	-0.4104614410536246	-0.44925785458445455	-2.1690284327190894	-0.7253942646454319	-0.9746084463750159	-1.2300108082339007	-1.436635477350128	0.3936489282913783	-0.9069169070829525	-1.9121849159148172	0.9036464957929202	-3.1072106532317756	-1.5646295807472028	-3.279914741631934	0.0876194450592956	-1.184663488214273
0.01945761049641378	-1.0042564436454697	-2.196310369719668	-0.17715798542891437	-0.9433344668210096	0.2885018216795355	0.09283230172156048	-0.037335869883459154	-0.9889459887529265	0.2173914721436417	-0.8243866593163429	0.20086351027324578	-0.2813950043817329	-0.9969929939714166	-0.8566243477963954	-1.6406372294486207	-1.9142543406327126	-1.726086901296966	-0.7647091099953249	-0.41341075470952504	-0.9868922179957211	0.3620404095314935	-0.9212947786378346	-0.7401821654483532	-2.089785866534697	-0.06700251249680463	0.1673416761583297	0.09631243314513531	-1.0141515634923561	0.17751818237919256	-0.755601810234858	-2.1863296493467437	-0.27969226324445823	0.0049408744045789455	-0.24482775941799806	-1.6118041998404584	0.08678855536714693	-0.4095750344166414	-1.3283470110284252	-1.9664352399194311	-0.6976226677037739	-1.3421303322487286	-0.9270667550550171	-2.9685545049136834	0.28614693691990517	-1.4584736253791961	0.15165905965757284	-2.6244182350302236	-1.9843166748460803	-0.6303154039385234
1.6265653733958465	-2.8721299467077763	-3.262265274384038	0.7717808735904316	1.6799974489740803	1.409739814350481	1.5598707847343403	1.8154819760636212	0.6899035382977472	0.12355885397307442	1.8196702445673032	-0.0435045922199959	-0.8190135362916058	-0.49711037477368114	-0.8087764014484007	-1.1200353873544555	0.0751699414606407	2.0208376620079416	-0.9801036770049494	1.337118242035109	-2.26068840728121	1.8142221186326974	-1.9394034108821696	1.3515652459066905	-1.8981529916156947	1.2989085301496026	1.30176896381824	1.5256148761821686	-2.419364870223543	0.24497796422823118	-0.2659566048804594	0.3821606774012801	0.05965675839292656	0.430045509517902	-0.07293728311969899	-2.1925556394770895	1.8657978412449923	0.7095710278874346	-1.2643696070715775	-1.6321605189643025	0.6674778714356336	-2.6129351919518298	-0.5809329480504146	-2.437090849284591	-0.17349269707171378	1.5671717918185368	1.8572795693406872	-0.5326042663280712	-2.7931575616410758	0.6592132537474832
2.0512974957520176	-3.1279047437919774	-2.708217031476859	0.9373615086702344	2.857270320017846	1.8449094636356926	2.0035915782425575	2.1697428680560726	1.7356693444292934	-0.19445298316782314	3.1596408156112807	-0.4586328438465963	-0.8609823407350272	0.5526489899059882	-0.820683796680567	-0.26996899448557743	1.318114675246164	4.508017992062441	-1.0160268125857232	1.7761965044210615	-2.452534419868831	2.0003423881826348	-1.900198208733055	2.2549949133235807	-1.0805386036688511	1.49689882244678	1.406407820626722	2.152923228817667	-2.537673648109666	0.27790034424893784	-0.12845046474879054	2.1516706343910807	-0.597381807818772	0.7430905840119051	0.11314730895108299	-1.8373162182007052	1.893309176952024	1.6458121529403391	-1.1859677102923611	-0.8473571389813931	1.4948569044681324	-2.6229027021467997	-0.3757446353389525	-0.9037563025278776	-0.14429620569794674	3.8416929554552297	2.007285665724409	1.135751428545481	-2.0920027693379155	1.3756420790609583
1.0641829418754152	-1.8688057470085233	-1.5656507212133715	0.3240408087553399	2.4469647305679967	1.2074370917955357	1.1455116454524525	1.1286721360071625	1.4488598723331865	-0.5067024906202988	2.299473603886659	-0.9508255408791215	-0.4556544762190252	1.3558414285154026	-0.9819465646650465	0.15641926005181217	0.9611358464401495	4.356072500404331	-1.2214169130496233	0.7498761855771089	-1.4864832182120227	1.0961017192262628	-1.0010349356327934	1.3893350972604428	-0.25850225770943597	0.6714749604756762	0.3220754818891575	1.8716464696183495	-1.7729055148087758	0.35421326185071544	-0.5777342869738572	1.8211375617508285	-1.5648259187214952	0.7192289982907891	0.3094242953258388	-1.1416349102693626	0.8313123674991898	1.4940999343759207	-1.4858188266596595	-0.5138105158897104	1.0609152298167894	-1.7820136198075622	-0.5542367392718811	0.3217154703054683	0.18057806468933377	4.000264046810272	0.578423783571047	1.0317277775716993	-1.0520308775941558	0.8778470069495133
-0.32149105147399076	-0.3320574986043021	-1.0755888450769084	-0.3334291927600472	1.5275682579646694	0.10805318854592239	-0.04280598005738179	-0.09736035907585709	0.22356729602491834	-0.6192753062155727	0.17794204122649815	-1.263463398396895	-0.021250295348995897	1.3351163939044912	-1.1885512585334859	-0.143751306640943	-0.3827455103743111	2.246419209006415	-1.5568576771254565	-0.6512983423168272	-0.3323480286608615	0.24434302731843782	-0.26620210176699965	-0.285825696808441	0.031908343159493605	-0.16170768297972835	-1.1070985460152805	1.1032607570519397	-0.9983404561815978	0.3741743707390088	-1.2930563257919252	0.018952389889636333	-1.8164576619114183	0.5797669983364983	0.4541893375036595	-0.9260549177954636	0.3414284849620316	0.37186263991328034	-1.8982247794207954	-0.830619852545161	-0.26032050284325137	-1.1175502749572028	-0.8796931726422709	0.48100759834407414	0.37878715377890837	2.378100063987271	-0.991713724645861	-0.430699185870512	-0.7412247435135836	-0.15459415619037
-0.9146157077565674	0.4327516581060183	-1.2318694517115452	-0.32942785502997984	1.0151189221195291	-0.46744599271634624	-0.3846391563874981	-0.5222927109226978	-0.9664095578283094	-0.505233937745926	-1.4892502248975525	-1.0834184836111345	0.11978006531355373	0.49583671217664144	-1.1951179000946006	-0.7683992284533272	-1.3647551208887456	-0.0811449143458252	-1.5017050134623138	-1.3971082514665	0.0708079855076685	0.23324660828727686	-0.39482311128495506	-1.2392649017224882	-0.1743497284038439	-0.2228912762500058	-1.6928450319961175	0.33417342567668473	-0.6637027098983409	0.11419970770655485	-1.6375910353574676	-1.509432467664909	-0.9452872265510585	0.6693734878951585	0.4961881439826452	-1.170995085107655	1.1662083560372147	-0.6970919203904523	-1.6531252944448829	-1.1874005523458602	-1.4183633369745108	-1.089538919561265	-0.9469669501237145	-0.0799732850114516	0.288550012990605	0.3478941271857178	-1.3705527005065898	-1.6311721438339393	-0.9807224899448554	-0.5649522320045873
-0.4301046416709493	0.42135025675006826	-0.9969424696890368	0.3508383557223419	0.8850352322827957	-0.1507131392625997	0.3028596171721259	-0.14801200955989294	-1.462456219242848	-0.3101741195542862	-1.7692232534519434	-0.3343671430229539	0.030510847269504496	-0.6914376937258647	-0.8053294560067572	-0.9993311200470083	-1.159861124608563	-1.3992192601459785	-0.6207676893388826	-1.3844627188480143	-0.2278647527042887	0.7438849533514545	-1.012853223336633	-0.7904754326312746	-0.3449331165241241	0.34720545356318105	-0.9245244151654778	-0.1661263618947498	-0.5595893882328943	-0.46141775500928867	-1.2191400750728185	-1.6567550374883173	0.5629549920576284	0.9338345867975021	0.49068411811485696	-0.9666862054987885	2.4133893714511254	-0.8290970420806425	-0.37908254549209736	-0.9212935241565863	-1.6613777059557922	-1.1968684028447323	-0.5891574712021126	-0.4901141137609507	0.08756750902039022	-0.9814711406371813	-0.6056599294672809	-1.4141074005402194	-0.8283842461300605	-0.02063885096170446
0.4579809851905699	0.3145166143639219	0.18759618872621267	1.0985774218626496	0.6363263661375486	0.5005266222919503	1.140553824477811	0.4311033984499376	-1.3026758312152198	-0.2527681830442619	-1.0621790102844257	0.6240139905166392	-0.023402347973290112	-1.6251895941690946	-0.04872495524069147	-0.4777333691824083	-0.023682794981985646	-1.6211125953248322	0.8271751608440066	-1.0678061435292685	-0.41342784479207867	0.9127399210709194	-1.1707463753637233	0.42247107573210074	-0.01189697166995002	0.8420760895613553	0.5683995057046966	-0.34304516615387076	-0.29111089790917644	-1.0264608926767183	-0.245340434385368	-0.747017540880002	1.8419558494760042	0.8909349411476225	0.5700301943117476	0.3389190510785872	2.697007154898484	-0.14026038606360583	1.2891771809916845	-0.015154375240721081	-1.061239107328369	-0.752039053588787	0.025163993476566615	-0.27670426787716035	-0.07556983272087227	-1.4042762228394126	0.2104979989552959	-0.0908757346971685	0.08642568097632104	0.7066360419348239
0.9367885021802579	0.5392777964631562	1.549514401489154	1.31563106738812	0.13143970094997878	0.658789284339363	1.220915678369356	0.8036269206036436	-0.903191758411198	-0.4631761587368227	-0.3554796608217876	1.1895779470866543	0.048563887527969606	-1.861564990851785	0.7872757815489562	0.44799519428294066	1.1714060507819857	-1.2891822994568398	1.972397075824024	-0.6643082253972507	0.04353895592745578	0.39539683001749865	-0.4704568788612439	1.2592425314951152	0.7468635522405125	0.8216031618454712	1.5872850958466127	-0.27352622034820323	0.20936947168102085	-1.1547814112109922	0.6610941302583536	0.2201808818664789	2.3074429048946254	0.19480289246325994	0.7756861337851577	2.1463142522114964	1.6774057849998656	0.4651681539834932	2.203285795970078	0.957139114894151	-0.21397980010538764	0.20399141546689264	0.5854688167650692	0.3230034714829667	-0.3413503847616299	-1.2956465790031226	0.28745506116524433	1.1197346035955156	1.069128865196331	0.6977547942185794
0.7705132705011605	0.8570067885997311	1.853423813608607	0.9257822640609985	-0.2665476551703666	0.0934170862432954	0.5301304895395234	0.9576424233410153	-0.5680123386499205	-0.8436716226668606	-0.17806344858916667	1.014434173652855	0.0700408799049561	-1.3096219016196198	1.3123380435913279	1.0382245639326135	1.7423450632541202	-0.8445933879348738	2.095275503197851	-0.04828272035717821	0.7863080005025546	-0.325947838253887	0.49871600710234504	1.1968169362668883	1.3869532995249307	0.4657828132760141	1.4559988235910877	-0.11825772779065884	0.665749514798733	-0.7676071934988891	1.0021112044478244	0.7126311211732459	1.917603963116299	-0.8610611550473831	0.942623185799246	3.0490813351725183	0.287226753908036	0.2940586053910988	1.828716818063059	1.4283837235177341	0.3775184065123377	0.956078366143719	0.8572564989991949	0.7872493522322067	-0.8952627141670557	-1.01255351228288	-0.13033497422963564	1.3918852077105364	1.2245537594386102	-0.09570410862059243
0.2852550184049096	0.7988815042160974	0.8817697717335363	0.3140837525264244	-0.25823980205877384	-0.6609919032079374	-0.19431414438705644	0.9536118971656833	-0.3310310123266493	-1.0803179908776763	-0.3030137671163611	0.3325070079912087	-0.12085241121281237	-0.3118730895169014	1.299285239979764	0.8616661149387304	1.5852777876598074	-0.4285856926959015	1.2875225516172863	0.7170232633209616	1.0726599755307	-0.6050339528846502	0.8748250242336314	0.6247863698915476	1.4344808403220275	0.19600394721209183	0.574262641681626	-0.044102147710334515	0.8174500829621544	-0.2269650390944333	0.787877614928744	0.899230787643222	1.0309212981132658	-1.5304092675249708	0.8225241618448491	2.305086434432311	-0.40180702565764936	-0.4424438007507795	0.7578937833778144	1.28925268688649	0.5871979919949726	0.98572218844544	0.7748720594939474	0.8516730895015082	-1.5372845112145792	-0.6779116565430257	-0.3233015081119972	0.9147868727380499	0.5243575105071596	-0.8865159399828179
-0.11362143701900757	0.2985556329670545	-0.2953835265927217	-0.11281885127959293	-0.015077284005405386	-0.9237678678631596	-0.3547543028610228	0.7230595857367622	-0.11223488742473876	-0.8653083114897032	-0.26241325149936584	-0.24636914119081738	-0.40544162686985	0.5181327345394438	0.8700353406886095	0.19980329666265798	1.0227877181322464	-0.09277295917830089	0.3278040193066809	1.1625717106095979	0.6813156812164428	-0.35312326374153125	0.49268245045845677	0.21327005509522354	0.9198312245380355	0.15330220364240596	-0.09705873185660312	-0.09851100431553202	0.6764271955103204	0.0626237073007503	0.43254951732712593	1.0316334549189248	0.14527248908032875	-1.3279249315613033	0.3652579043894455	0.6503795722094166	-0.2424743999621972	-0.9383557025243029	0.04012440664711851	0.8368954201789754	0.5262873345402163	0.5356167026472111	0.4437584437880405	0.6329298459049929	-1.705357858656089	-0.3308866709282019	-0.049782575134718086	0.3991450701026327	-0.20852264740235807	-0.9659042955976825
[truncated: 72 more columns]
