# Supplementary material for: Diagnosis of autism spectrum disorder based on functional brain networks and machine learning
Source: Sci Rep. 2023 May 18;13:8072. doi: 10.1038/s41598-023-34650-6 (PMC10195805; doi:10.1038/s41598-023-34650-6)
Supplement: Supplementary file 1 — Supplementary Information. [file 41598_2023_34650_MOESM1_ESM.zip › matrices-bold-time-series/ASD/ASD150.csv]

0.4521933504355962	0.24007169425832492	-0.7163663918950814	-0.4020901263255355	0.1520330752897952	-0.5302471964006841	-0.1768585743249437	0.4669713909066585	0.11061945239570269	0.44217339574262804	-0.6039932176878428	0.06916266394938946	0.3440250546130923	0.2981041539992341	-0.03368719181616678	-0.2298480959557475	0.2788673935213218	-0.017055995757881633	-0.05769369022278956	0.5642618357724414	-0.058322603600190655	0.4633246175925028	-0.21577718378029967	0.3416192827196009	0.05667493173849899	-0.24555220672949318	0.874611129020371	0.3150326660483402	-0.28150778175966273	-0.16727517149465695	-0.04618320339384546	-0.5380606864970114	-0.5262362239618329	-0.21437074269237408	-0.262559166794755	0.5700873119734109	0.006039682225382751	-0.09158044363088655	-0.3458049749725842	-0.37622197491963383	-0.023628177261284352	0.6991199778618031	-0.0998465866430518	0.11810457710533646	0.5728885851256635	0.018221545320873393	0.2562548998000275	-0.47279833735842486	0.3939876428304167	0.10366091068487356
0.27730544752291814	0.6105927359789596	-1.6172713415890003	-0.5426993278176535	-0.19873534282197414	-0.4353368911906964	0.006238481541834427	0.27133379933680507	-0.5896283743524496	-0.106437352169726	-0.6626760444050714	0.4041411265688644	0.3719550711302786	-0.3856238738761988	-0.32581472174898424	-0.9786157950406441	0.42768568055835954	0.131756129915318	-0.15338422958013156	0.06754697603441841	-0.2818535652432128	0.6689659339698178	-0.5216453873279783	0.08051506735248949	0.07164516413272341	-1.0415735436680305	0.5565979066148583	0.08463848018659102	-0.8234008014016467	0.20516526596299728	-0.8639172032077305	-0.4909079138714275	-0.9347555361266826	-0.048407988247776916	0.12480292437457366	-0.4773176149495654	-0.23201804441890173	-0.3414496224177254	-1.166864948982113	-0.9123341722562823	-0.7894228270405594	0.502020315915909	-0.9289108971161235	-0.6037426077894149	0.6288126994891333	-0.6115126762142634	0.3281703397114219	-1.7420954977254208	-0.14881913702720515	-0.23584299030731218
-0.43947705732888936	1.2037206130058338	-1.8391497699767183	0.023301818469013247	-0.7291777308375043	0.19964531513919417	0.49751108873597294	-0.1483109318272821	-1.075014210806524	-0.4859222249662495	-0.40431506743624696	0.42383268312655537	1.7262866970751597e-05	-0.8172727151736168	-0.42705626604893066	-1.316029752491035	0.5306252598808655	0.27280181628327244	-0.3606691102466123	-0.6585474706111576	-0.700906617019435	0.285343860796921	-0.7881514284786999	-0.2143760175141426	0.025346483210601865	-1.5154974411978757	-0.39517629695385703	-0.4003492398931918	-1.1904617953250511	0.8416036666145176	-1.4387890189739574	-0.0031097676021339137	-0.7306132324746729	0.38229023668862666	0.475472998289552	-1.551957345046483	-0.5706637250580883	-0.42683903338972523	-1.4212984149155445	-1.0059658569159402	-1.1622680845991054	-0.17105036090309844	-1.2984474579361545	-0.8390840804200194	0.5162809470332487	-1.0784978895016433	0.01465564405583527	-2.1183066243766056	-0.690641698437764	-0.5068481064768734
-0.9822304394459235	1.7096020945359314	-1.0596161755278042	0.8166077432015596	-0.8008718252024359	0.7591832137388397	0.7474064423166865	-0.3904932941934284	-0.770013196464041	-0.14012866725941134	-0.09415284960693644	-0.17936173635031563	-0.42326187138847127	-0.5820138478617257	-0.16132016183997097	-0.8431256796992104	0.42115397136099425	0.2973608194960932	-0.5572238393052837	-0.9649610538958029	-1.0510338220253603	-0.3003059675818823	-0.8657568509325629	-0.322287593752206	-0.22563574553168164	-1.1407167388144244	-1.0187428992398202	-0.713536785912257	-0.9845379514392716	0.9792487712749675	-1.2607850539219778	0.4989874374454195	-0.04492259697600819	0.6056370101778293	0.3763438382402703	-1.5599847064601093	-0.8306634743047967	-0.2045396020227162	-0.6794945959143214	-0.6071270474607694	-0.7109231659198841	-0.835647236573045	-0.6821882783369763	-0.17736494274115236	0.5288990588962119	-0.5915197120267598	-0.4191192300675035	-1.0970975870188797	-0.620451573357508	-0.4251640665177712
-0.8474907673288948	1.680984175893223	-0.010168325691153253	1.0424246628777802	-0.17200216022167886	0.6825314002309183	0.3576130498973089	-0.22850610221198142	0.15577624793485828	0.6491533442496908	-0.03824975002749268	-0.9977510363586802	-0.42947481628101686	-0.07162691772520835	0.31998750704199996	-0.014516531181911785	0.17068598640982777	0.3729587835610956	-0.5253860780587891	-0.5768573774608878	-0.8981312978136623	-0.456896740100248	-0.537005714468854	-0.1035618051434138	-0.6070235100787611	-0.07131725362055656	-0.5911106308061421	-0.48262013310340013	-0.30169253124699474	0.19013110401323852	-0.4153015242500244	0.6110985758732214	0.6852176447574867	0.3292399047129496	-0.05829197592167236	-0.38782341956131655	-0.7636520772323661	0.23499612131929642	0.5011899724068934	-0.14580475489028363	0.20408326078576336	-0.9443260935109662	0.510475518396316	0.799280377364961	0.8165012365356483	0.6661518182268161	-0.436744682584387	0.36745959782637566	0.07327661426338251	0.08382035486057203
-0.37758705188022634	0.8654541830478371	0.2758147139848894	0.3268436606617292	0.6037288639402957	0.053019483897126005	-0.47288938622259336	0.10232221495069165	0.8168481210608891	0.9835994572179765	-0.2629158367883145	-1.2463755103720462	-0.07826810348789437	-0.05599934954242227	0.5882115403952948	0.27090669696044706	-0.034733645993647685	0.5581935585280073	-0.18497422536509164	0.08481728689881197	-0.1154884245804648	-0.12872586965435043	0.24510207213205226	0.21525983590438194	-0.8843362293546041	0.9207482674377965	0.4309314498127243	0.09689366871717545	0.2585752240172881	-1.0799638543310792	0.4286587713770728	0.31121942917522794	1.0839616089842843	-0.25923175768572015	-0.38685272176551966	0.7999305017465498	-0.356332796680956	0.5357686820491404	1.0201754981746516	-0.08398876341119281	0.7560528118659395	-0.35778297084595995	1.2445587847014337	1.0513316261411794	0.9989102795869212	1.460135784397967	0.05629990298634842	0.8310750137287889	0.6547552307234563	0.692743246977816
-0.2778021889764858	-0.5157174742158787	-0.3146132143799957	-0.8838930008228599	0.6891428737626548	-0.5274323125998818	-1.1458216416060378	0.15494274411175954	0.5274794301847351	0.35925087072927364	-0.4318236291016906	-0.6500805222765704	0.03510223235840608	-0.697333813916261	0.36599947948402656	-0.3350855802840488	-0.1302687868121957	0.5274513877359851	0.2498614423462825	0.35189143862733546	0.8057466861646109	0.04242702809319556	1.0962680559939477	0.16503913799928038	-0.9073759927165557	1.1137727883563617	0.8366833733427645	0.3749673953591946	0.16452893527859183	-1.8957351204859307	0.6424486204286952	-0.08495004729516227	1.036611999203231	-0.7796470677238295	-0.3937425097772283	0.7338787186612487	0.06564563566158285	0.3738335074628635	0.37743794294736693	-0.4197112144283064	0.5117965021578014	0.5317804947001339	0.9060846199931617	0.24787603941588315	0.4598146818594773	0.7989565541684841	0.4715236765143137	-0.006070990054774029	0.43169177516743057	0.8714686159420507
-0.5819214657589565	-1.787915487400888	-0.7978769410944967	-1.6561836074422471	-0.09431577104289242	-0.5842284739003824	-1.250749662180968	-0.1770623191231128	-0.3630433188906368	-0.6874435006534578	-0.17027134830723845	0.20484222938574295	-0.4393159243565542	-1.244409127773559	-0.10751115637860106	-1.1618854129938736	-0.1672069271968186	-0.026541124297130018	0.45299512598696434	0.04079853981160398	1.101142181477565	-0.4526253500445167	1.3876169878345974	-0.3965471570467694	-0.7161843083964163	0.47447997455016244	0.10273760740943018	0.020797521503717175	-0.43587053578422574	-1.7100406183076948	0.25659065758025235	-0.26693400877837964	0.6612653337913843	-1.0933942661078855	-0.25674672458381925	-0.5352637127508971	0.16772930729121607	-0.14498408450175546	-0.7251862622213491	-0.6578885444371502	-0.11964104576004737	1.0905102017501536	-0.03214840365503515	-0.7915331735118077	-0.8342392449559116	-0.8176862470742801	0.2066711230771898	-0.9466703070138647	-0.38092374210732827	0.39080363925101363
-0.47490570080911937	-2.210447734089523	-0.27178461024467093	-1.3592120631866997	-0.9687708447778098	-0.17875532311177975	-0.8603361371894582	-0.4648566049310931	-0.7339243048331673	-1.1045370157901513	0.4781740557345594	0.5576071977773462	-0.9760660684229183	-0.898489947922344	-0.26123264589611545	-1.1696339821276989	-0.10547426653705749	-0.7618578838562321	0.3638117951557407	-0.34479417329116385	0.5056956629986078	-1.2151174150395059	0.8813506089528319	-0.9314659223891213	-0.38893579726944705	-0.3311940465839667	-0.8557175695764772	-0.4352735648951307	-0.7709114589878988	-0.7719665648578212	-0.10543541321560893	-0.19269789688952516	0.20033074746684387	-1.2776860013413607	-0.16086467296189316	-1.6116545903203379	0.030179003828311055	-0.4540700082816084	-1.0619625178093013	-0.2837304178220603	-0.34893413404254103	0.9034830214648398	-0.4867179887646224	-0.9508657730843665	-1.9656574135826965	-1.7781325714442575	-0.5343190755711092	-0.7038265994759596	-0.8069928332189382	-0.3694990083659377
0.6364629162133405	-1.4993895114935607	0.9602620934702033	-0.20311390409732655	-0.9684244048439897	0.32006219180921075	-0.2662563187450462	-0.20234832503392036	0.1308954532858034	-0.4705898462908466	0.9964237188744868	0.4002252767849878	-0.615014536010943	0.15515104480104916	0.19605625105585794	-0.05715777689759369	0.21832708976183177	-0.8065784677750274	0.29495160449668834	-0.15201236546333285	-0.3719950128321236	-1.2638702325928226	0.13314044268042388	-0.6831001229629373	0.1186969482307893	-0.5325827275969276	-0.6557948123897528	-0.0873165299184612	-0.22008519656294825	0.28349088628325025	0.07566108439634278	-0.041814907356557775	-0.07686253402625079	-1.2393251227762276	0.04756632239274463	-1.2475016965252492	0.11092302360937051	-0.01646435186389946	-0.16014808239839542	0.7233375349654508	0.14547435493320843	0.08890540953291519	0.10543834982346086	-0.010720137238889082	-1.8006333569619977	-1.084441565039929	-0.8497873120475542	0.6063762070847531	-0.18971639922124847	-0.7020924950202264
2.1082189432910656	-0.07058561921187652	1.7317049049586812	0.9690348002287623	0.021844593936790863	0.7125488622412738	0.410381314279025	0.5770386451461856	1.729492709786308	0.5519374914344831	0.9127382337073486	0.47407678782920526	0.8762272227180672	0.8896459225342271	0.9252182894217893	1.381151114707771	0.8152722295873116	0.26268866532633584	0.5677906552713128	0.7338728305613057	-0.5793933900919066	-0.17310810257105455	0.04801657406732238	0.418637576034457	0.8705893021494578	0.10753800922658327	0.8840465991871851	1.2419586574897443	0.9800606594280317	1.065793606250319	0.662847343191392	0.026495284596926846	0.016094836616234523	-0.647450201065046	0.6456213703655724	0.29867828277869246	0.708657350570859	1.0995392527085783	1.2097711743505748	1.8236492305113194	0.9218285863228882	-0.750379506037514	1.2190451893009557	1.1818550332052384	-0.19700710258480805	0.5440079326618003	-0.16237851331252542	1.6843126871011742	1.033817377951494	-0.2292600939527707
2.5299128754436166	1.2409220984147495	1.4203114062352966	1.4371072931048743	1.1149743855356304	1.069971438685104	1.2022521537007524	1.266935048885611	2.8085965002553595	0.9839661503293249	0.36741759997606865	1.2797068761459218	2.47819996779151	0.681073754924762	1.3144016450426903	2.0508305251529597	1.341746321727612	1.715752738693621	1.0760646240957068	1.7520413389635041	0.22758865643331203	1.3276395795603966	0.918160864382018	1.4959341911005641	1.6866890689897445	1.1450185238565547	2.3672839074020127	2.5797219140383474	1.9105356435242429	1.5606083929822878	1.067661043736579	0.028391761412351987	0.4692969192515748	0.5579050872199547	1.529535969259445	1.57479494821124	1.5348539109443686	2.176636038995125	1.8585750401867691	2.3511769787570205	1.3095281706614328	-0.9527357283682921	1.8262307514272877	1.699539907548757	1.668103013856822	1.5073471781971395	1.0481578014383655	1.6464139362204238	1.7908100472170263	0.7252982442488537
1.3192506622870745	1.7767630668998946	0.6581170083979594	1.1847585470949609	1.345244003899555	1.4051098411145275	1.9434211617718207	1.3213890072078598	2.5947574295979	0.6117423155634941	0.01759977931489736	2.309456050012013	2.7996830959278887	0.11735279648802384	1.1507880467267377	1.642716880875397	1.361093814738127	2.259463638017996	1.3434520073336094	2.1606945864923315	1.4165903799568786	2.0555595328078797	2.002841743810554	1.5818415966299322	2.1040138212988633	1.861751714755272	2.300131983162097	2.7129318117874934	1.8969456809271181	1.7942735341819074	0.9361442827690634	0.08308745694088733	1.0581181242767803	1.734733545412405	2.1309102176127523	1.532282857690108	1.9378607554355662	2.4458420417446503	1.393470156543652	2.044284950625213	1.1148137260287354	-0.3405893892906573	1.4587889805631045	1.4620298817048476	2.3486273792730077	1.1236856289984314	1.734816548529462	0.969330253743268	1.5285519874304037	1.4479709243881231
-0.450222897581063	1.4587515514231988	0.4541184230638831	0.7583236360495511	0.6498743467481316	1.4539755550525206	2.151574399592624	0.8357766434252802	1.4486642778754122	0.11887187673037046	0.2842885971219714	2.5146470249923363	1.5074525670821455	0.2592134870709735	0.8016871476151798	0.8527796021030293	0.8484776005144172	1.4144267133300759	1.0681184314983154	1.6497190471375023	2.0035182574781163	1.593497791554596	2.2247292053567786	0.7071877273559026	1.7329876434498286	1.8521978541856983	0.7778692074023792	1.5064186048170622	1.182999889584616	1.6407506649266965	0.4927080785855179	0.23129939112606412	1.4744761668408324	1.9397165650857442	1.9501081591736518	0.5617043470009009	1.5672904654506365	1.760354867482236	0.5144012174730419	1.2136989586818228	0.7148134688262117	0.5685237151415721	0.5975360362499091	1.0688874976215803	1.4988459227873592	0.27050072610862885	1.4538947719131274	0.6496772903623832	0.7174738538846013	1.5052329041040322
-1.113387705146717	0.6913830709466305	0.8737933798088392	0.5939254553511076	-0.15329736541603836	0.9524550234561797	1.4438566346756703	0.4012353820795291	0.32608304895695056	0.16769372629179688	0.8000898894641819	1.5262923902595869	-0.2760521014612984	1.188411339963974	0.684237531353662	0.5633210568272172	0.28547329484363404	0.08778234542575299	0.5066815843687699	0.5531290989892989	1.602006159122436	0.6365401586730576	1.2910410007682478	-0.09930080488637916	0.6897905698104785	1.3156129182350742	-0.6062522569893868	0.10666302197950354	0.5930762951461972	1.0655365850779845	0.18022287093017522	0.36400142788177536	1.5118102473972734	0.9091809029106355	1.1030902590342535	-0.14758576398363848	0.7344666004636491	0.6885285625920556	0.16058095915366918	0.44257237611435957	0.5287552568533719	0.9588905881409147	0.05083351042328132	0.9124893430302419	0.08935601548096186	0.18627131468352784	0.8147846723498353	0.7949157512739364	0.18593712450604172	1.0743094433483211
-0.23527466722567408	-0.04413230220322604	0.9965831780872366	0.5546080261810379	-0.3008459853528234	0.08376140082553502	0.06628303237571119	0.418373977338063	-0.2178694396405521	0.5988354376472607	0.7963851687409053	0.17563429767017702	-1.0878504806792795	1.719822412960707	0.6938656384468785	0.9283190079018112	0.11447336737214134	-0.4091825160969929	0.19030974346418106	-0.4317349126312628	0.7036997307619272	0.14065917804075773	-0.0031570180087675	0.0002858001194619599	-0.38576422051640424	0.8285715327135567	-0.5695654161015934	-0.27527651179558527	0.5813530485276305	0.39642942792001734	0.11649891522112264	0.33964116931320776	1.1524416793286076	-0.5040062501513918	0.22378399401369503	-0.036349516905026226	0.07232115982917836	-0.03766478877911888	0.5264882086202094	0.1211771071119886	0.5562725899417805	0.45602235269377694	0.09640799750101274	0.7675488073297686	-0.7144283986698509	0.9739777135316825	0.6691945205971915	0.575399707435904	0.18392825100534382	0.6358068579558274
0.9302412462534564	-0.4714813147141484	0.21460324687873358	0.17849503169706435	0.15309718267169553	-0.5446674925560406	-1.1374031964891311	0.6808470478665686	-0.3697601885115494	0.7293225823529697	0.05794483480605066	-0.3615112997860032	-0.5488585724671712	0.8188615576161519	0.33085154887546847	1.3197847774366183	0.16021324616170746	0.18994404845495647	0.2817377444280252	-0.7541397328670579	0.07150538225863363	0.33315109851543434	-0.6369292413900927	0.6438597095781973	-0.8242072517237562	0.7820806858654661	0.4207531316929864	0.35321749844812056	0.7799573579941361	0.11442333119913166	0.07007086543076338	0.14833533671786744	0.5185331516863013	-1.0798291334622365	-0.17669932880845557	0.337662754548059	-0.1018054007445523	-0.1520897350248508	0.9860244027959486	0.2127775042069765	0.4952241968734614	-0.48154403863388207	0.3186191049658446	0.2989977881423108	-0.7001988256046487	1.6078956147870709	1.0392202798838237	-0.4057201316703692	0.29465096174575106	0.43185851319907964
0.8953294091792204	-0.5117034779153287	-0.8325331128722706	-0.6648519454836037	0.5397716905002423	-0.49803455423517234	-1.4166083358255859	0.6743991559411165	-0.5556153434350918	0.31885651357823225	-0.7183158858193394	0.15201835534022126	0.4146031207355221	-0.9308213679702919	-0.6101269472828861	1.079175379845019	-0.21959874404744142	0.8658261116970046	0.36400836610313764	-0.404461549738889	-0.018885118447817078	0.6770678180228826	-0.4106656084621445	0.6815108308855233	-0.4860149307619812	0.9752108970540774	0.7457985247502555	0.8761723940106093	0.5537039444587469	0.3151589445875191	-0.0758971494717356	-0.07463499509315254	-0.22418698497140954	-0.43486764125959343	-0.17087547587787352	0.2158873036518662	-0.024213525198956382	0.019967820809290094	0.8616294195179934	0.38673505005863273	0.19555478636440524	-0.9682162657821293	0.19864349979655951	-0.32596386906874836	-0.5382001899651772	1.2947584785314825	1.095048523153241	-1.2566954541387312	0.14427182046844142	0.2956131701648994
-0.39598203981406555	-0.2039427103636006	-0.9609710505408663	-1.491538654184122	0.38864170308412965	-0.030110034331724468	-0.8024258427021494	0.16967588232768374	-0.8774450857482003	-0.0839931111588466	-0.701780872214613	0.7738902002728385	0.6761929974327525	-1.7365400999578586	-1.6508952912335835	0.18697058726443413	-1.3351539961946206	0.5318425891792089	-0.047759704183082036	0.06747083809853471	0.10569733707415957	0.6440848828458838	-0.016648201339335814	-0.4302141590773205	0.15379056610101435	0.7870778352913765	-0.44691049763546764	0.40743965587217246	-0.14944324455199368	0.5171967020231124	-0.07438921540411017	-0.2066267934745157	-0.9230480533772343	0.6443858329195344	-0.22168148937307197	-0.31716555180838074	-0.1363965255260535	-0.02538283697620968	0.10793606564090008	0.3284558853552354	-0.163018729670755	-0.5504486018890244	-0.3025679403108213	-0.6181139383358324	-0.7500363540014755	0.399345864938399	0.199179011246902	-0.7918534517973813	-0.12476466734909457	-0.02938393866999733
-1.5967571503080935	0.24885664426173673	0.053905067269852766	-1.658088330782613	-0.12571496113545116	0.14311536513945822	-0.0701763870848453	-0.5953703225328812	-1.1393331364723744	0.0971736290864491	0.027587347101051218	0.4516608379823466	0.04064891671361335	-0.6174773805620425	-2.0532395196018203	-0.8058910160162591	-2.6474191504314586	-0.7415810025208441	-0.8734847661504422	-0.016125543434211315	0.035579872956340415	0.25896049064113197	-0.14069193695745888	-1.9059624933115182	0.47378488437042393	-0.15641555936609253	-2.244351898406852	-0.7255196479236237	-0.7120685857728429	0.15160704248734996	0.31515456001998277	-0.27164763227979244	-1.4508562552815871	1.0959950261463587	-0.6187951384024676	-0.4948472332284807	-0.601953852642087	-0.4771178959129639	-0.7451867382210727	-0.050815871019834466	-0.3539110022000846	0.35471547514665375	-0.7878741559532174	-0.48127485368457684	-1.0598615459624676	-0.16120534764161815	-1.2559660605958984	0.7844058413576314	-0.20278639683682095	-0.5230817129152857
-1.5374227900387014	0.4620590238757373	1.089970943049503	-1.0526348626210655	-0.5159110924630578	-0.3571718733944524	0.01648685584502329	-1.254540082777534	-1.2317296579090347	0.5816210727477388	0.4925196480011089	-0.817142302413553	-0.761136231696523	1.3021472627410262	-1.5675752090882227	-1.3584244368302127	-3.213423721451602	-1.878835618621382	-1.4858535025046906	-0.8355978331426165	-0.24405897589115322	-0.14154953234301362	-0.6997636825676093	-2.4571167025491065	0.2699106009768085	-1.4539766625008512	-3.0060543032979736	-1.4580297637426665	-0.6270342558833414	-0.7594789444379928	0.823653402356705	-0.36831469040056003	-1.7050452930653317	0.6772197086393534	-1.1786557215116449	0.03988470665633603	-1.1815304932745438	-1.0747554402856438	-1.1461608879308711	-0.608577724741882	-0.4154443547395679	0.9204855717519163	-0.9144855120551358	-0.41451786476943137	-0.8631210320581797	-0.13487095589237805	-2.211216205919543	1.7785991210281145	-0.18129536301027854	-0.9065013216227977
-0.4480131093509773	0.12961924222898466	0.9554124026670657	-0.21799569111379669	-0.5601004637542066	-1.0813642789459479	-0.5631552382009805	-1.6490858859247426	-1.2451823289583657	0.453472002701565	-0.003660363192003722	-2.0013175693740943	-0.9944726478976293	1.8911297779144527	-0.6324906323148025	-1.345561003569601	-2.6469480963640266	-2.027249157376698	-1.3723534885081503	-1.7984862200193898	-0.4170580525328228	-0.4262134234921269	-1.0562154830088073	-1.6911501703167255	-0.11308932260852705	-2.1559528288240277	-2.1747703412816377	-1.2709600434494477	-0.16006184561847533	-1.5183620155477504	0.803860472007869	-0.47064625735948773	-1.6088473413670545	0.08002734018024832	-1.4644699673341022	0.6761045822664503	-1.48431720073736	-1.3767202703772736	-0.9218863177264446	-1.0840257087436218	-0.5555354778965579	0.7802409709669443	-0.7042461379387615	-0.8310224458248762	-0.100893674463301	-0.14661417920893266	-2.0508259747776387	0.887817695611221	-0.4563984456354451	-0.9680025624471909
0.4933891184289207	-0.586985133509015	-0.20942833804021718	0.24900963069726978	-0.4224001911367158	-1.171553232222368	-1.0927706015172085	-1.7688712229018735	-1.2086249451964248	-0.654200927625179	-0.9207029494250005	-2.1309318886107085	-0.62122160753925	0.38319137874614545	0.15008444687581698	-0.9800285924434264	-1.5026346703242752	-1.3707893121872579	-0.6735136785031531	-1.9935300099409217	-0.26236645357285293	-0.7205094189420734	-0.8328100648272581	-0.4527809489778606	-0.17581693647662092	-1.6423375866389742	-0.7768473404436573	-0.7270156401641509	-0.050450848200555794	-1.4169041136155878	-0.015631036440428056	-0.38381738512971364	-1.1376091620156106	0.07849022363615446	-1.2217314116002165	0.5638294875223786	-1.2716222096169438	-1.145705498074405	-0.2665026037358685	-1.2279809522109433	-0.7927763572881864	0.34637795578153696	-0.39691331446515093	-1.3779133603018696	0.6177941866915229	-0.7185760953441447	-1.1762157146587853	-1.1318022915344652	-1.0722643114691996	-0.7760020047104703
0.5432134786426654	-1.0549567068245265	-1.1063458304432074	0.3208378015220243	-0.29966280808517964	-0.2959464752416143	-0.8393424668793641	-1.5372064575483262	-0.9450008297283249	-1.8734014579024894	-1.0021468837375336	-1.2306470764925563	-0.12540970452462155	-1.6874346374530638	0.5701303602204795	-0.5315188168900215	-0.647898935799896	-0.7016968269758076	-0.008414966129971169	-1.0699473174947447	0.08051758574075013	-1.025005154930476	-0.30696199265517704	0.2095548989968309	0.21913763819093582	-0.29589399962098967	-0.15175214970961484	-0.6959583444409844	-0.5994259053327384	-0.4759637954717818	-1.0476304342813585	0.015338852041626041	-0.3989831005160874	0.7538498497440765	-0.5990573121472353	-0.2802783343664038	-0.589964001857893	-0.5430419734701427	0.448254130598308	-0.9337369597098882	-0.8554861009387799	0.22874660130215224	-0.15378620973157617	-1.2538021819399168	0.7603879921615287	-1.4921878699229962	-0.47540873839543724	-2.136865418734874	-1.4716163501989172	-0.5550271409151037
0.021651627489566647	-0.7556558045527146	-0.7836825813160034	0.4523913189129616	-0.15267764426166217	0.9015878234986746	0.2140135817432539	-0.8764890555715837	-0.3409437733687181	-1.907470332190979	0.21970470329431505	-0.16451071254485786	0.10347394337959749	-2.1223314948096577	0.7648218555646398	-0.19388629088098808	-0.36711645487917094	-0.4555631905763445	0.15352114859577606	0.32288432136482303	0.24908218514089117	-1.0577216828017095	0.00426641579789636	0.1444200864901794	0.7072251657263696	0.7869446404085574	-0.4908461418821923	-1.2885067567439454	-1.2605333544155504	0.5145623354841565	-1.330815375469394	0.509533873191559	0.29182200847143375	1.5558785395647068	-0.01997934886840579	-0.8995648229167132	0.25155354387223816	-0.01335189045508239	0.8285982893054309	-0.3475604488173608	-0.5278214854304103	0.44240123517372515	0.008333340081031709	-0.2468385030376185	0.4790827721637033	-1.696022133149307	-0.39925548868866784	-0.9602754906949302	-1.118481692696026	-0.4326525482606072
-0.3381798121974206	0.09230721533219521	0.3565924583700237	0.9096996784670744	0.15513872631036332	1.352419953673104	1.3077770385667213	0.007815181363759648	0.34483582498782916	-0.5227354092868669	1.7153818709878907	0.28640516371769403	0.06222643114777537	-0.4544213775081089	0.7951210085095276	-0.07842917932749599	-0.216496251968227	-0.39614710546222986	-0.13608715299959376	1.0883506281368862	-0.004017404660089161	-0.6090670336717685	-0.048761002629322224	0.009753687189148666	0.7877607592669148	0.8291634396442498	-0.8364555911018957	-1.7708277768673721	-1.2371650237241172	0.7105639561542387	-0.5437643295086679	0.6381494950528905	0.5098240360161234	1.8997421332330373	0.13884456976162798	-0.48881800146203547	0.8167333550444769	0.047529211430474054	0.645901595923587	0.15813681831387902	-0.01420293640275541	0.3636911334832164	0.08885025284906055	0.8160449005467687	0.31753041939796806	-1.176158177973437	-0.6618541236245971	1.2714294178584105	-0.2347926161012141	-0.371140666420265
-0.2680639593430535	0.653661998070631	1.1616160274852154	1.357836000116901	0.5966124813468774	0.5818252834990035	1.5591166687943765	0.6240922387299779	0.6483341243459554	1.0351302186322409	1.995065459403361	0.07797768629461581	-0.05609560365325742	1.5755207625666807	0.5333401520923697	-0.1417492746081942	0.28938899575630517	-0.14854916775180158	-0.48332286589768075	0.7497861368432511	-0.58969744179403	0.07864462931831144	-0.1862541627198883	0.28954522994915805	0.3364683248085097	0.09754045651930786	-0.36854798568760944	-1.4624105353311108	-0.3771030686893352	-0.008403784406538056	0.5907382069205782	0.17604657157511247	0.05978647462515946	1.5472038402931372	-0.16228454371739778	0.6526881673744702	0.8065726921780837	-0.39325198651253335	0.0770441904439214	0.23779873382230113	0.19509893234170034	-0.46180672951817753	0.07074977382452752	0.8967639364801229	0.45980068947138425	-0.5632147432200377	-0.7177711252311065	2.394009248188508	0.3666511753371097	-0.3001795829876625
0.00016955872112952954	0.35256540402002995	1.0578776422172407	1.2371878012843032	0.9942674191981631	-0.8233019783650284	0.7243088780537824	0.6457032211196893	0.41393391117324735	1.3036787740267324	0.7768130480203743	-0.27460890459710574	-0.11068889400225063	1.9348295287512596	0.019018253822740035	-0.1178472929085205	1.0476593626750692	0.25425471613493694	-0.5340492255434053	-0.08691461873542594	-1.1141418892096122	0.4678776511777021	-0.13617165034289047	0.7336034859580759	-0.25360750771025725	-0.45165487009419664	0.6373361117368866	-0.4831182571319123	0.671054572603089	-0.9276368756855156	1.013936592958203	-0.5099851397071175	-0.7065913550300362	0.5589881255341077	-0.5580882599743255	1.4352105496695327	0.335948771522479	-0.9615273902370224	-0.2927288018886237	-0.10198172587194657	-0.12447405277325281	-1.585097102848659	0.03310671437514624	-0.04845184122379471	0.5279279833467435	-0.36852246674411065	-0.327114128553149	1.5316880722990684	0.22967484806506813	-0.21118418838884653
0.2989012005909997	-0.44193030235560893	0.4871919359126224	0.47417789443013625	1.2330506557831529	-1.749866488283232	-0.6096095295893825	0.3011031061094379	-0.008536413659329906	0.17324576789573326	-0.649668574957136	-0.33923779842625323	-0.04327913845590479	0.4179808812729599	-0.32304673214145413	0.2846100720891505	1.5199755086621445	0.4658376222690519	-0.15429974659413956	-0.41045579750427236	-1.1293737020406966	0.26115663968400266	0.05828956083328496	0.8254719863004635	-0.4799040200002706	-0.22245005393999864	1.2307550067777562	0.45688263498187764	1.158827435637847	-1.1435920255285623	0.3952445827973734	-0.7243085498172941	-1.034929387198286	-0.8121188977959586	-0.5450407269050559	1.165636418232782	-0.08306665925465391	-1.1803500543432857	0.05094729660473908	-0.4518718846991143	-0.6069493680619796	-1.9199900819708167	0.14415131106237666	-0.9485622107973548	0.15162729192542476	-0.2917928493916822	0.35392209749506265	-0.1626777938706309	-0.20668997516032667	-0.09488001951623119
0.7120646694854723	-0.7837653187754874	0.12242738010147994	-0.36630610863245633	1.294695722359662	-1.5564916155554047	-1.5528292314673142	0.13644602306080184	-0.18539439224711446	-1.031800532521422	-0.830078295579301	-0.1603315365283465	0.14091585976332602	-1.3032852920763667	-0.09136342677520075	0.974657543015922	1.387717560126728	0.27771819323258434	0.5711236179114187	0.09791947865367416	-0.48816440529876853	-0.34309875002331136	0.18209204594671596	0.5034888319953194	-0.3015008048592831	0.40931408536663444	0.9297501356365262	0.8175481307955217	0.9362817012444384	-0.3846873622585338	-0.5990499927987323	-0.1619019437097637	-0.4423420042350781	-2.090093739087135	0.03465536787931996	0.22612260862001307	0.009069574756002398	-0.8922467235456659	0.9302796594455116	-0.37774874359963917	-0.644486065305593	-0.8467314546947884	0.41300401803412373	-0.8056555782664717	-0.49801728200275475	0.2625733437315992	1.0222754234545641	-0.9980421696753061	-0.20200451534328728	0.11462221247924172
1.1636105608970733	-0.2462149735670493	0.046870524984049526	-0.7059639396619032	1.0696597228982507	-0.5860717124462423	-1.6578655765733605	0.35801725583791605	-0.12118651905197242	-1.0561378149787355	0.26302787073171513	-0.10799156066376588	0.2773889911272428	-1.5531199106579672	0.47770686437281473	1.364443104121788	0.8737827412804634	-0.21646891710990623	1.319439000961338	0.7592569139888373	0.42169486682788543	-0.9417342551915573	0.12233900687222862	0.14831255638296398	-0.25080959678408926	0.5546810931415366	0.19343206767013207	0.6086618765001832	0.41436734703970507	0.715138534116715	-1.0644635580923376	0.6847004277740261	0.6746336873981557	-2.693729072782594	0.7143972351818144	-0.45509758008539175	0.5049241297528967	-0.4021319970101022	1.4526379098069255	0.09958056218874005	-0.0810329022793217	0.9991789473051554	0.5134907232662625	0.16292132835886983	-0.9229501265025915	1.1540618287798814	1.4035471948263591	-0.5355622388054908	0.2946179611140243	0.4226844822137327
1.198313409150228	0.5088546744786894	-0.09790639789384821	-0.6032491394759618	0.3480081930350377	0.2317313947142082	-1.1981183787457208	0.571126767033652	-0.19553425118835266	-0.06339856463095947	1.2447752446713571	-0.4480611544580812	0.041810824209897283	-0.2827608764120165	0.5692069511671299	0.8862540732980125	0.41635243095488017	-0.8273179445243972	1.5697778497259873	0.7084315722345348	0.8469386397952345	-1.323246349543886	-0.11488872532289383	-0.031510074005397896	-0.8711717303460024	-0.20650998237555443	-0.20528507860411774	0.1271091521883008	0.009700921303998229	1.1421640085173599	-0.752923278676672	0.9652870428381416	1.2478110142625092	-2.3838458641858087	0.7269309620284056	-0.4183447051316767	0.7492500380763935	-0.16736258085650382	0.8244481185093405	0.46420294174591753	0.5302652609098265	2.1654549437773425	0.04769573871068061	0.7693425123780694	-0.929223683321412	1.4454970661119533	1.2864584035975462	0.3060561135015954	0.5455693278498298	0.6171487079575332
0.4911538929187115	0.4207981036387905	-0.41278794900690113	-0.6228070881117739	-0.8104700102802685	0.24405143919281103	-0.7622270834475031	0.2942992554564082	-0.5849219863212631	0.6874841877249747	0.8655208319361172	-1.0622980764221128	-0.7286298759723308	1.1562754856021213	-0.3355721369681961	-0.29927300246506056	0.20436964686941816	-1.4066150329541083	0.9397807741104608	-0.1246093259005083	0.26697469196749823	-1.4759055876245826	-0.541142097122621	-0.25510871977069455	-2.0044556678198098	-1.3928215866856115	-0.020941614705097592	-0.40130619250284427	-0.18729279174484031	0.39277438187499264	-0.1717562544201648	0.3605172752984247	0.5496963785450365	-1.598192211670093	-0.2338057049830853	-0.010498726017725016	0.19559959788341774	-0.32905975363946965	-0.7603941820428062	0.23084027216726097	0.45477373659257064	1.698034479338306	-0.9250593531842379	0.2111116837195741	-0.8004217828547604	0.553633827574339	0.6306808594918636	0.5782402978235629	-0.016606575996593872	0.36276721840728726
-0.5480170585795491	-0.7496511203802352	-0.5727660867176727	-1.077680016245865	-1.79207883271041	-0.41225838884589144	-0.6235930397098794	-0.3753267323094536	-0.9388760304526227	0.36129384279810983	-0.6865126585454283	-1.5360041855816318	-1.679556832836958	1.5339975151454397	-1.722924439339128	-1.2782662742155475	0.14354636538398785	-1.739737872044479	-0.3418980067199222	-0.9762793359170123	-1.0521548728594898	-1.3357340449795811	-1.1379307672748604	-0.6939436247476765	-2.747033158190479	-2.1420218440731844	0.37590351721464543	-0.8303421152755471	-0.25211139669429355	-1.057557383300754	0.06544123862887903	-0.561572142612881	-0.9706455699123565	-1.107008711069353	-1.5674517221880437	0.18194849574525457	-0.9528080951850941	-0.5885290274631749	-2.18689093249078	-0.49847800483849847	-0.4293511915673093	0.034810092844241615	-1.7453497331917147	-1.0319043268648371	-0.8208014314979126	-0.832205742625	-0.26990045632526105	0.24433217437307855	-0.9907033010409586	-0.43990766949182425
-1.0542915840945364	-2.0717272375295828	-0.3838125123211982	-1.588778087208006	-1.8289029940788721	-1.0581841318936254	-0.5506829394053404	-0.8247613888811756	-0.7767157736540778	-0.5851408795419658	-2.102427165179091	-1.5267389066771069	-2.1147040628490528	0.7918449052883051	-2.415331803117185	-1.2680352578279024	0.1506743262557667	-1.5463546685350051	-1.4250941926782532	-1.140191088536821	-2.1738859106568764	-0.77149135822058	-1.6686163594286985	-1.0145349606174305	-2.289027206706446	-2.0528668611923724	0.5776719265170118	-0.9820929626799024	-0.20074963417300842	-2.1621421317049485	-0.18236919388605968	-0.9713510630596054	-2.009982970235851	-1.2047186160265624	-2.225128802478956	-0.008792319863864306	-1.8560712763735614	-0.5824228983960665	-2.4933212281713373	-1.098084819740743	-1.4243534259161676	-1.4258311255668257	-1.7294655987456387	-1.7728396130016029	-0.8818125452377961	-1.3594194678070644	-0.8859998268947084	-0.20965493833252163	-1.4243140776673822	-1.4178943314662922
-0.7268978412675388	-2.3980772012122293	-0.18022442026126045	-1.5271933472234709	-0.8680758036317089	-1.1587772203181226	-0.22067817652908633	-0.689081786308049	-0.12976270984096264	-1.1428993296429624	-2.3667788387782243	-1.105813314303114	-1.704510274838032	-0.26529939166898325	-1.770744187156299	-0.5119036803437221	0.2630045751327434	-0.8101939653625089	-1.5566522874787794	-0.7079675740633739	-2.3138060186948812	0.10954126357945602	-1.7540378896847661	-0.7133003531688835	-0.8538021460043854	-1.464398383552562	0.5563464992919025	-0.8014929362865109	-0.08436899530813219	-2.239925562831621	-0.6264702245792269	-0.7106929108503588	-1.6925605970569957	-1.3765435594190851	-1.7142834632151127	-0.3219381468247154	-1.8415335695439383	-0.3362152258629217	-1.8212728803289353	-1.0874695608025615	-1.6560715552584333	-1.6478029102301028	-0.9248497269318808	-1.460765930347757	-0.7578033979917528	-0.5464265851044353	-0.8950040604017933	-0.6040715782762947	-0.9618084420764239	-1.960845021552253
-0.30556290444410306	-1.5499133934151679	-0.4284171287172468	-0.8046722529769439	0.11455764191235276	-0.7642845557719361	0.28852929953175616	-0.34549440885570165	0.4024126198300866	-1.0504789592033232	-1.6390386806129176	-0.7287434058897384	-0.9299633775454582	-0.9342283875853102	-0.39350962269262624	-0.08592380521611417	0.4329897599936863	-0.010519993555765612	-0.8805178092873082	-0.32625547790114545	-1.582063369164659	0.8270880156386436	-1.297329476972757	0.13120900643257544	0.3364808430110483	-0.9897744277896031	0.4915607845570877	-0.5878146388411598	-0.16821174498791194	-1.5405268808041304	-0.9547830730095545	-0.44613640712865804	-0.4819479186904489	-0.9366653625093488	-0.594060302536762	-0.5309130541620686	-1.0443617263947242	-0.24658551839570833	-1.165412921700529	-0.6621784662132235	-0.9323875337565032	-0.8502011148228342	-0.14809461214201672	-0.7338629127568301	-0.6094359674136008	0.6096786222318628	-0.513750874157283	-1.1146193924982246	-0.2800388129264274	-1.757543786006268
-0.7257272843632951	-0.41293014136934625	-1.0709407574542626	-0.02533654559195253	-0.018539174569673456	-0.3278795256286256	0.5452229284908063	-0.4466053132064428	0.30244542260443913	-0.9706715624447885	-0.8038895238013583	-0.7661068975504504	-0.5877292996815076	-1.1013838106595915	0.48695849326860957	-0.6886247871356302	0.4275927671030371	0.27231822702348435	-0.34896073847778947	-0.34551295907527474	-0.811201172190428	0.9144670403816649	-0.7302375345696842	0.7692072014524769	0.2250604450559473	-0.8920316340437612	0.4255163248197292	-0.7757617536380114	-0.740238461023753	-0.8647976951938346	-1.039349697624677	-0.8186331529346609	0.31546456993132665	0.07669667135941696	0.12935171054282624	-0.6851472685134121	-0.2066337363468255	-0.570482699319979	-1.1963610557590887	-0.4502778008306616	0.06178905061570794	-0.12401178023217362	-0.14075434547337604	-0.5879082425979232	-0.8508890100953187	0.7531085118739204	-0.25352578991311986	-1.6738107866012213	-0.24152823367454743	-1.068251823339175
-1.8503174914566995	0.09164118830827536	-1.5436993928264384	0.20902524760139615	-1.2810045297941481	-0.16331041581627714	0.31960473371599774	-1.02442206535843	-0.26959941306773794	-1.3656793006671868	-0.45142604377429163	-1.0091911690465936	-0.8083188061354835	-0.9924426096262844	0.30192139893552156	-1.750890288604614	0.11485199039630174	0.0895689688396016	-0.6823679917147256	-0.42670264132129565	-0.6027039719512846	0.44911836551674106	-0.608817363555418	0.6222616013569476	-0.9109754251828077	-0.9253116927913247	0.28369657935191644	-1.3118843479182398	-1.6510390060016564	-0.6536303265115615	-0.8305742579572596	-1.562744933576167	-0.03354403416279382	0.8796189677128616	0.07375009931278421	-0.8790047704038417	0.09186706206563684	-1.0081992697296343	-1.5208334517025026	-0.7493293098879409	0.43876628366632403	-0.24451927096068163	-0.7372675737432072	-1.1655902968009486	-1.407681651195601	-0.2772259965141671	-0.3128722344476383	-1.8102494075397333	-0.8101179938344931	-0.42247983884765467
-2.3847769786597404	-0.07157340830977577	-1.4656366956709612	-0.007488005527910346	-2.346515504121605	-0.1469505835911158	-0.0328376648240298	-1.3128381113808831	-0.6402157660892319	-1.6182392789515512	-0.4697026458266139	-0.7564743249936001	-0.8014325179205781	-0.7695618268651299	-0.3452298276747443	-1.976994114043994	-0.2271686418675828	0.23399875766447825	-1.5001714449026584	-0.05076259491199971	-0.6649471167995209	0.04451141691401995	-0.9206531454706061	0.022588156526894523	-1.608217144173134	-0.6888332551477988	0.15343188790497259	-1.4320698740936937	-2.2239365709067203	-0.5647279008421284	-0.2869874844513447	-1.6764483711484965	-0.9086334400002433	0.876321636079598	-0.18340279723822597	-0.9814486622646988	-0.09269305229851459	-0.9219466377769882	-1.2412438440094926	-1.1415611237940264	-0.029751355430019385	-0.9308524065692334	-1.0290285423699441	-1.5678349994183696	-1.4285390927875616	-1.2955959814300806	-0.35323334568043446	-1.2623427108871754	-1.0866526938125178	-0.0806817465386429
-1.2686937453809644	-0.23591103772662186	-1.0600202089038049	-0.050742330025126715	-1.8605236543873862	0.03224353253182069	0.1081232505778362	-0.6008891892751831	-0.34243933937513954	-0.6846934623192796	-0.4657061080485802	0.42597072197597025	0.1968711368994491	-0.46207309157402354	-0.4794363734828364	-0.8098522263582887	-0.12121917836969914	1.3449158995760633	-1.6887297102610297	0.741338548976513	-0.24112259987024193	0.22580161479945018	-0.996594083347438	-0.17220577280974333	-0.695810611716783	-0.06325122354083998	0.2933616027533482	-0.3842599882190588	-1.8400981902268148	-0.02394452214360318	0.4668241955389016	-0.538466080594272	-1.0662037845222967	0.38665969283826607	0.1206855160604686	-0.7640552252668323	-0.3151490343672738	-0.021618372438103575	-0.13311929118751384	-0.9709010680351379	-0.7265363429613033	-1.2620842676002872	-0.4031258188548902	-0.8931171324515301	-0.14133803568297693	-1.1687654062377468	0.013275411414157947	-0.4565636273582381	-0.43087919256860546	0.13500990748327757
0.98953224492722	0.04828849309809815	-0.7509849901595246	0.4137534639386413	0.038761670869699935	0.4036502894927899	0.9047127820317487	0.8613303338943643	0.4300324875648808	1.4138676862644897	-0.2794715375127614	2.0135390151393726	1.8159808808175937	-0.11767270711065926	0.10896756940529964	0.8409559607279303	0.5029833856154047	2.9368190869519224	-0.6698034960520779	1.300896047764946	0.856829664268468	0.8825384753987566	-0.28440733292506404	0.32568989685856636	1.3845872612564967	0.6692952124333061	0.7601799976955557	1.5546319087747382	-0.6306512334532849	0.9196416828884482	1.0327113119444788	1.2700539120851864	-0.047120456336709166	0.218096173869729	0.9709897759627106	-0.2586861812377087	-0.27683243229694215	1.2284199351342264	0.9863874083643014	-0.1415440374720425	-0.8426458827059522	-0.7167909040140252	0.7185928905295682	0.6710579986668324	1.9830996573248265	-0.086488580603821	0.6201059654292008	-0.06311529334615015	0.7145117097209309	0.4897868080780062
2.638491921958447	0.5320331676017573	-0.5474533511168994	0.9825744659167196	1.7237182453197044	0.6258977863532333	1.7755994302967713	2.0058266699926395	1.0755925715758978	3.17722511648483	-0.01310884954137307	2.7998455484408242	2.7130330631062747	0.1466256395950291	0.7080346325845303	1.5102373576983668	1.0788499241402965	3.6215531894591866	0.8797469648855856	1.0753647124730406	1.871222190014605	1.420031937571052	0.8892876936035157	0.8392908920091401	2.8939892176166246	1.0763056009363705	1.1738503756790661	3.038165807639957	0.5520748996749438	1.525340197430894	0.999702564453748	2.4223488108522613	1.3373959615911197	0.6163046589588778	1.5637436618109646	0.17114006985542335	-0.007033231476858127	1.976130500290735	1.1586323690205662	0.7117038764036471	-0.18372767647466445	0.3043334633394423	1.3224616151571928	1.9250591574970912	3.3060903407763815	0.7470296625071051	0.8467054085958023	-0.17455551082077833	1.3116959373280415	0.9384110377178407
2.4080952553296235	0.7294425732839042	-0.1223841621031129	1.0080415775955813	1.7293870696573759	0.43802881124847265	1.9382145030536653	2.0102901223950407	1.1633888436129043	3.038214816123952	0.22203232797688693	2.0779996223528214	2.0173005154318027	0.22988818330317212	0.6264052333259648	0.747794272005293	0.9710826665051947	2.5021373141293943	1.717062749355961	0.23297158128430295	1.9009663033380668	1.3954436479518593	1.5741893603703756	0.6028444516996009	2.532629314951581	0.9674040226222834	1.0527209986765547	2.8907757492906967	0.9283811906538195	1.2472217378158614	0.38517502538309545	2.1451735925551447	1.9563203808045253	0.9722458260524338	1.252953316451892	0.18892951955384715	0.36224661490413146	1.7785110223040614	0.38486935240282494	0.9042627973937464	0.6868160737941852	0.9735475733903828	0.942361589441223	1.8447310110448165	2.603149011879706	0.5292767357617528	0.37681790553259625	-0.2582410586688285	0.931537058288084	1.178370168771833
0.7607855159107487	0.6263656251574441	0.5214274249751889	0.4286699421958912	0.29902532304938045	0.11773384684735563	1.2155048555758359	1.0749356804341665	0.7082162998398307	1.1108893716016706	0.37849743283202714	0.5219260976359239	0.4367617764197571	0.10222789468536408	0.06318170611750062	-0.4283718167901123	0.23842031054976348	0.2399447899142868	1.3441501900249093	-0.4988747864425199	0.9692020784913147	0.8904657881212241	1.2731506986617933	-0.18608412623445084	0.7937963866758847	0.6124256212041562	0.39129877199909796	1.3728916324545481	0.4970245772967767	0.5129924085718095	-0.2860826459629263	0.9575755651301574	1.5968100771212888	0.7004258233820831	0.3279115190166533	-0.1532230369439536	0.7654213053980209	0.9993542465185242	-0.38393862527480765	0.44807748031724165	1.072889683846394	0.9162776669894523	0.16863538944485967	0.6381831373636871	0.5085823736413521	-0.3229748541078148	-0.3299371992614412	0.019743005574705295	0.22405566342118632	1.0549567398730302
-0.6616021780365402	0.7064198200451242	0.8112492042909547	-0.10449961855220215	-0.8802991920756846	0.3013559700473299	0.2130241024576347	0.08657128525152163	0.008354819722043159	-0.7925373048300703	0.3682598566195261	-0.33462140792326633	-0.37448351357150783	-0.19911148520037367	-0.13144432424626154	-0.6986472471235384	-0.3792843179704934	-1.4845182474897676	0.4383790496147333	-0.5706437575885435	0.063397709670057	0.279857376920721	0.5565699474413462	-0.5394038458141108	-0.5413625653895086	0.5668879341788013	-0.25499543987271894	-0.00114727340942692	-0.08902795008716911	0.3444491955371794	-0.45858296573074253	0.05510471293833499	1.0595656273016214	0.13020164608382245	-0.28266755840102215	-0.4889106056001629	1.0833201681567277	0.40566554604762234	-0.34940712473668717	0.0026259828832235575	0.8494980396171985	0.48258892478822163	-0.07579523364104777	-0.4266276064975651	-0.9541180179142088	-0.8048167714863455	-0.5207136788526086	0.26552602748684323	0.12194300657083394	0.769216656787701
-0.7132595590598669	1.2983014609041748	0.27183742623635676	0.010261560639048149	-0.4625715345155298	1.234370808156756	-0.3200614956109712	-0.33230151806919606	-0.6006786819460961	-1.030236165326923	0.11998433520469788	0.35572041595223913	0.39465375913506723	-0.5353317415594387	0.5032583188526922	0.1366348117928191	-0.3270690594712446	-1.5976057564123969	-0.016354491336672525	-0.10658383976840159	0.05606943330477798	-0.19148769442295957	0.41176457356075097	0.0650437047772095	-0.2545095610324906	1.1701153925283945	-0.36001644564452684	0.0034804213012409476	-0.24350128047621233	1.1455946787049787	-0.09530982426298938	0.046074243511640724	1.087421457978372	0.15838779581213888	-0.009183039492789993	-0.540502768392535	1.0537681820452842	0.4215734412396935	0.25837683126353594	0.11745857716281968	0.5101083157997769	0.19003081872234165	0.37072891040257383	-0.2514836842014942	-0.45532666249155296	-0.49561900946164883	-0.05992321097048824	-0.062104986729013816	0.7610311862131615	0.6145572725409787
0.27263512627692804	2.099627736106931	-0.7171754558255605	0.5917805966165834	1.2071767170101158	2.295939443069543	-0.21543269568177364	-0.2678104568915584	-0.8265772785410186	0.17406494515433504	-0.18719077980594123	1.822168927083502	1.7874364091596116	-0.6462830057757188	1.4441424544213528	1.094210205736191	0.0742211483908666	-0.5606975702047283	0.21061010029075572	0.31899327217741164	0.7668451120544999	-0.4912390873048612	1.0827399206812154	0.9299145097419668	1.1052276132632846	2.1331654928655825	-0.017299387037146566	1.1244940249561106	0.08745749008167525	2.102289887628228	0.3296224056341726	0.43455231083995527	1.48281687672885	1.0187512113753723	0.8097723313595445	-0.3560137630927286	0.5383980942364257	0.8291950525489352	0.5563577372849999	0.671060611435319	0.5576711000714404	0.09206370569096552	0.7599074158397929	1.0461518595633903	1.200965770333116	0.13993982108747793	0.37055963557893795	-0.7154682043204831	1.3854958547520433	0.6042836772430745
1.07646030371361	2.46481153122709	-1.156946209133187	0.8743848847737068	2.579344134894525	2.487514047914685	0.0838156146611498	-0.09093914764422024	-0.4645140739263294	1.1334078001582404	-0.12951303864698513	2.4668093604377628	2.133927183990424	-0.3207234475348267	1.7399549070665072	1.27242857747944	0.012808543307068522	0.36742341819725155	0.5615187391143219	0.3085009026291938	1.2685430140856806	-0.582136787787682	1.8331092683964507	0.9154619051751579	1.940649438155927	2.6900237859465093	0.19302620548186858	2.035186122223769	0.61611475592557	2.0324222907073572	0.4021085295133766	0.3600496229711079	1.4722941566045242	1.779061753162655	1.3849808852008134	-0.13023850768262968	-0.12249765228497485	1.1608004939617897	0.14931830853653782	1.1233813292307215	0.9488291686099264	-0.14463747442553246	0.4135245596344565	2.308047260603736	1.9646323260535883	0.525492114772924	0.10045556497792557	-0.7369163923878855	1.2888088807682074	0.5050640503331227
0.9012405358817113	2.086266193493253	-0.5074348350012319	0.4239287093068772	2.552049012386262	1.5043877218962796	0.12692849712900084	0.11602889820592245	0.43776388741547123	0.7219779095244663	0.5263224437092859	1.5923518066260536	0.9252487332267127	0.31321053680779526	1.0792644296682279	0.8702346024673583	-0.7601263384445607	0.5727768579165763	0.5465761823263147	0.0029057048241521513	1.0428815196829957	-0.3474956199143079	1.927246022215973	-0.1469423206284529	1.394939379890917	2.299039353991111	-0.08428271539980936	1.8664430537953698	1.1224117806954341	0.7936862496741105	0.24471565840802284	-0.31524245680011426	0.8047398493685038	1.363782300521474	1.3256704730958433	0.10624954176995058	-0.2519349808248555	1.256709472062793	-0.3501251884184176	1.1976191011355335	1.2078531632490546	-0.5987400228824589	-0.35847197308497913	2.5211468011663847	0.8380953630825522	0.7218051249405559	-0.64467861998253	0.36984401793673716	0.6417638032220553	0.24015057278449103
-0.013734093709924318	1.2745471888267939	0.686748393474511	-0.31064126537595477	1.4379557355406085	0.20309434042827018	-0.05992094039815955	0.5261763411116727	1.4638588312672813	-0.33399764368241797	1.4243530820832995	0.1606697034102957	-0.6248115895289382	0.7670080015764329	0.15722503670763283	0.7809034608168764	-1.5007765650844265	0.5454868475356415	0.31954300089639437	-0.12411026240003847	0.5780659060322096	0.19660152398169892	1.562610624799799	-1.1523695250236217	0.20168397209305533	1.2298633285648553	-0.5502621092258755	1.0426712497385375	1.518851045552456	-0.42185399053490935	0.3383216118263321	-0.8246774574330331	0.16491301724188168	-0.05511267986961451	0.9199122748884537	0.5052244325822505	0.478068640953889	1.3403487906502682	-0.03955277217732862	1.1345109972400824	1.0433141855926753	-0.7753264396097621	-0.5458571844760453	1.7824845565153613	-0.9826372097190473	1.217198751990533	-0.9184296589803403	1.8387516369547408	0.26303240002631273	0.0934355643846556
-0.8709610800804042	0.5906790086315733	1.4168521598694017	-0.4691519135270931	0.3531030370809114	-0.20455745915418547	-0.11968436330087487	1.0974072645172195	2.034896024323749	-0.39815375329723784	1.8427782234899472	-0.29266797609590367	-0.960333716247127	0.6405671344117576	-0.06503573204079548	1.3619083296622143	-1.262896619510959	0.9591790709453059	0.32242956965637265	0.23391787533587524	0.7008645671581212	0.7578546690422424	1.5211245321366118	-0.9471626766381102	-0.2903411221356215	0.3414012469045927	-0.6247358267138682	0.5508283833681714	1.6499140752017585	-0.35524005321511415	0.8900165347424088	-0.4021855709331872	0.34373047509794574	-1.0635903233354755	0.6588829924497887	1.1019799647095754	1.5497627200965705	1.5803061672223622	1.1789445205709077	1.2606462688934625	0.7183896400371715	-0.11918606377648557	0.3614968530505043	1.0583087682254955	-1.4296872837116321	2.10549911847349	-0.14950772981012087	2.342884607396868	0.6504958664982499	0.3691520614169062
-1.110880672793054	0.319045242432001	1.3212748137622794	0.2573586906116161	-0.05153385373433956	0.5214123114092325	0.13791065285851636	1.4227382685114578	1.8427622827224632	1.0115670984663818	1.4062781032730316	0.6113000858142527	0.08604464294986633	0.11879001391092586	0.6093987961137751	1.94382687573749	-0.021771646412975104	1.6365345300695942	0.6164159950966819	0.9029432373286568	1.4760052978513214	0.9838772329927667	1.9677065647714878	0.3672008040313876	0.2817448485848589	0.18050857454731636	-0.16285769241048756	0.6434773684866445	1.319146413110562	0.8870400872507335	1.4854855247059802	0.7732698048522105	1.164407539971948	-0.5502533646839591	0.6665304466599624	1.597438763517939	1.9730685941210044	1.7193137127274776	2.409722790278941	1.4819233322908967	0.7191570599330159	1.1964434003543274	1.6695431484343035	1.0322892118014948	0.11896543755019305	2.743623380093762	1.1181205229015838	1.4505753507617432	1.3962232340726621	0.8992972153096278
-0.7120352067163994	0.3165786284377181	0.9381426970176764	1.253432148269253	-0.056348882421626036	1.2777105363434917	0.509525532917546	1.1589588028630313	1.0678642688242486	2.4681038374331825	0.4842064339174955	1.6538203405549257	1.1558754314340713	-0.13489784749397185	1.3914615462646962	1.6541735329987626	1.1981012978288517	1.6927380167156092	0.8295928114196944	1.345981551283294	2.0097295600987364	0.7929224653117452	2.0044810676262217	1.5737239717758835	0.924607473085499	0.3692640940616872	0.3488831675979098	0.5717077515778936	0.6209433632880731	1.8868378695552621	1.454674271548989	1.6570411378779148	1.5098706161474644	0.9738775385343929	0.6524908282462417	1.5468725072416674	1.2454415889953845	1.2550165067535017	2.673771458573272	1.3637183895515348	1.105373654421479	2.2060351899554687	2.131783933132916	1.32172491324812	2.101906719182118	2.3484679220003484	1.7342114445862726	0.08499212240931485	1.6071828819262801	1.0775138807222835
0.015236522800701221	0.24447366518538882	0.8796639095440383	1.5803720186238428	-0.23887327773443204	0.7414087045479657	0.6316351241177475	0.4518521113137607	0.1465879022859803	2.121584766661348	-0.21563007212175453	1.3407763623561957	0.8995343991607597	0.29877387776795594	1.2926035501375557	0.4909782000874416	1.3606046651794401	0.6211676281909542	0.7017225615627559	1.0912425848470122	1.394743915529933	0.3725567294040961	0.7050899598993066	1.6788567825701735	0.5234348186469898	0.03778003497330613	0.3311498402966614	-0.3935722437351306	0.05141297697121942	1.415167412291	0.5816601352429057	1.3552628429888036	0.5060634157379623	1.8586664228163066	0.3031447990305899	0.8104495736414982	-0.1295415541518923	0.00029843029916443067	1.8599446568679827	0.6786171099178503	1.3347563691891706	2.0295490877382214	1.2471888459622853	0.9516110275957523	2.4038442758448006	0.8497965538371042	1.1345614603182679	-0.5500121616998429	0.832315331456004	0.49305720605152625
0.6723031918667962	-0.15357461260985605	1.070811767108316	0.8695822458480367	-0.7159110746572285	-1.143006271438885	0.3136743781510802	-0.23288788220046336	-0.611926774850969	-0.2174203464173511	-0.3818500310705513	-0.49761813903060437	-0.5897059866438947	1.056043464891719	0.08404373107720915	-0.6732153123795812	0.43689990450571575	-1.0414083927784847	0.3884581084835291	0.13711033912759696	-0.29315669275644674	-0.13639798770162534	-1.5602794222032303	0.834826210956627	-0.8024233685947905	-1.1139798560625607	-0.2766691503927735	-1.9598829571737868	0.049014620524711956	-0.30314716626687127	-0.6013784504403257	-0.004648030262536539	-1.4614420872777516	1.0803150078715824	-0.3937366040838458	-0.203149640576281	-1.1541563815816513	-1.5964344574240579	0.6987566176633964	-0.28235657268139025	0.8253753463628702	0.7855518894745517	-0.24072925409666907	-0.42225289234394336	0.5381703767525942	-0.961783158906174	-0.12579116178956304	-0.23165882024342593	-0.48234950197183457	-0.5440314290983386
0.8699153433558825	-0.9042879216194087	1.0175640915848732	-0.39878400554074056	-1.1430830145013433	-2.9527736462098257	-0.371570114854188	-0.6470107095217497	-1.1147793231758607	-2.7309206830770028	-0.2938301379806521	-2.5442631472469683	-1.9624715512910909	1.3334682881170898	-1.5010924495998768	-1.100204495678884	-0.693546189263824	-2.2358014168393883	0.12093978930473129	-0.9816494450730382	-2.0291115435026774	-0.7817417650156511	-3.209741761065543	-0.10594865245049886	-1.7963305781589094	-2.3425555489054726	-1.0250668870937236	-3.0446631041663124	0.43249968769728925	-1.9118687714652354	-1.2651375212869544	-1.4198195625172856	-3.0491142189197324	-0.7083054510667273	-1.1494855287138024	-0.7945042472908184	-1.311893213500932	-2.7354418687712565	-0.07619574003407346	-1.0056098272862053	-0.34776817484323463	-0.4789968665516637	-1.1497689282868526	-1.9385384334356888	-1.9286458394648869	-2.1279628428068245	-1.0303890385655619	0.31645887945499596	-1.4185377574992422	-1.2436180650468622
0.38579931077812224	-1.7405698360717938	0.6423208939860364	-1.385673892180074	-1.2522101175747067	-3.159332427187473	-1.1698483936498405	-0.9358273656626744	-1.2807368369330523	-3.373136646683603	-0.3015626909852644	-3.321022261996043	-2.0476639172683218	0.7850893740360939	-2.4229399632401014	-0.9258780394770845	-1.2085399602611997	-2.399228475502839	-0.18663432467588986	-1.5536922216146563	-2.7724926825901126	-1.520024798272192	-3.0090288876540328	-0.6326614108184404	-1.4682679427332481	-2.582772823467639	-1.4872212935529434	-2.915489529760892	0.5154471782075446	-2.335756402986636	-1.0379645180500354	-1.949050129043261	-3.2340922026114267	-1.9477824077624226	-1.5577076504094662	-0.5435419271903045	-0.9336701075731431	-2.878712634052221	-0.35144905856390374	-1.2543026366289918	-1.4202586087299445	-0.7892558521043992	-1.008085217185056	-2.330887990939579	-3.0060349751760977	-2.2956670753935415	-1.1116337431866166	0.519544145739057	-1.4058673715840022	-1.1121664185364144
-0.5664862065364525	-2.156148571631748	0.4773342193890385	-1.5423676320062463	-1.1171871024861355	-1.650847678809308	-1.6893578541384475	-1.2344621685512613	-0.9561677525954353	-1.846763784312378	-0.3075175273522164	-2.493761269532921	-0.9008545624729105	-0.06867720831186423	-2.144676958547233	-0.7803612720284672	-1.0042857418823499	-1.8060538900868932	-0.7094437401426325	-1.2286006858717748	-2.260712249677321	-1.9319921423771464	-1.354057887559258	-0.8793373403258776	-0.17559694167172363	-1.583229186723001	-1.6317446178323387	-1.8715845891984415	-0.09307424540646828	-1.6558561118712538	-0.3213315603261994	-1.4630753030229275	-2.175475787447286	-1.7656359766520473	-1.2888574252744225	0.3115481418489982	-0.6242400575160161	-2.1065517594176	-0.42917746488918634	-1.1608645766301326	-1.6410608715207868	-0.10570806020913813	-0.301838267848666	-1.2767807183574886	-2.1165539855093507	-1.817701530130327	-0.6873825264986257	0.5857012171857336	-0.651463609696427	-0.38831097952303195
-1.3085504635190053	-1.7309006471423807	0.9204340322237134	-0.8463387429376287	-0.8938225406052562	0.20896781034242815	-1.4773875037732433	-1.2935842580196215	-0.15596723575245217	0.26997606910638616	0.08436263519036975	-0.8942594080401574	0.492000774811527	-0.4135823368891733	-0.8953828938144045	-0.8911422673879179	-0.4434416372365579	-1.0083692803669715	-1.17648293603941	-0.2888602291166827	-0.9823008110607196	-1.4788782614247091	0.20610785540684154	-1.026000312254901	0.8122415635815009	-0.16258741731223714	-1.6538511243650063	-0.7589846092029683	-0.935873710134242	-0.6534746262144786	0.13025992826760516	-0.5479838351202215	-0.8251877245473356	-0.6170241001586059	-0.3028296476660706	1.0464403939905138	-0.5026738918072582	-0.9466509029432044	-0.44155068112529133	-0.8875169167910666	-0.9645827783615768	0.8060450856789787	0.2818090839228561	0.2125860411908257	-0.33016255917366416	-1.2140940531684288	-0.23623882147759284	0.935899400269778	0.1423714182984407	0.32799117210874457
-1.1785272940037472	-0.6058868383277991	1.5713774042819415	0.35899296654074525	-0.5541537464064242	0.9959172670771023	-0.3398206607066517	-0.738715851086083	0.7104395236941188	1.209759495867588	0.9763148263893551	0.46170996733781783	1.2494813683234474	-0.009316495805746743	0.6668986535372816	-0.8641924684159067	0.22874196740111083	-0.2283741686197759	-0.9445440017256629	0.5989477130918911	0.37473943227729906	-0.15456149061229732	0.6248245225958913	-0.8518222009094066	0.694162398940748	0.6811852043442462	-1.6033319923848837	-0.04030085480507412	-1.1633257755986184	0.15711337583306453	-0.0585057446850698	0.17715013982921665	0.11523817356765077	0.4887490158439728	0.9716525780379043	1.0579647076928576	-0.15578887713430212	0.06136513436287596	-0.20303448087653184	-0.39592796520042245	-0.017870008248750274	1.2197234100943364	0.590429751216759	0.8308322811026393	0.9241299371710426	-0.6599939125080416	0.17388863366649604	1.376580912802302	0.42347839667512693	0.744658803546206
-0.1821725171346236	0.41612367201480294	1.6003210015270115	1.5704597368039885	-0.04789214439526003	0.5479680936192335	1.2564284002184836	0.3059560596565607	1.053641019584367	0.6229871163833548	1.9168841464234845	1.1416346647109925	1.1823542291474685	0.6656885675963928	1.9181977753256922	-0.3695793184633317	0.9562366203056505	0.5678018752994266	0.17186643718202224	0.9330750686793449	1.3303033914932176	1.2467575866474538	0.26370900462479746	-0.1442556306313896	-0.11882418690861624	0.7383946844179561	-1.3374666676658507	0.4455897994063807	-0.543874350050048	0.7920998103318047	-0.5507987247077419	0.5593552505845595	0.6813624091902413	1.0137572405248578	1.7570537922112908	0.3871727278468826	0.702909340338518	0.632342903762808	0.3646498290851862	0.3343246042760896	0.5497141334303504	1.0311343119042724	0.8879386273424327	0.2942982536897838	1.1098778258521989	-0.020141918705819273	0.7216436560969759	1.256036717531789	0.19257254459920678	1.0186426992043334
0.8906666920908535	0.4921971192556223	0.7376331927943619	2.2433301125261047	0.40465387032077854	-0.16174451842124724	2.247874765013531	1.080306379260486	0.6287598445194407	-0.45514683908329445	2.2871783132022263	1.2122900145287743	0.5722400158020603	1.074605047974841	2.464850624102126	0.251969871185592	1.4782063607366738	1.1956947104158928	1.3540646433379868	0.7080463086424427	1.6688196838800051	1.7035214525623645	0.10818790143585708	0.6699621973578587	-0.6421523276378622	0.5412381305220176	-0.8079173726534032	0.8964702079198517	0.1886924916599541	1.2734052353166776	-0.6761384122658357	0.8010843631129346	1.1776454209144793	1.0197186321902547	1.478555496280202	-0.3288214395231269	1.7065448020109006	0.6987763759453369	0.8883647114657348	0.9760944829689243	0.5869868364282733	0.5826173539278879	1.203084036321241	-0.5267227137640476	0.6447508923506999	0.7138162257352643	1.2964751989105423	0.4051305154378144	-0.14085529246896009	1.2726343476425874
1.1301519502203872	-0.38975249948437596	-0.3663454381949972	1.973537943878679	0.43703904020186024	-0.2800098403679466	1.7445586672441487	0.8569886736397172	-0.22647566349595263	-0.9285950950871266	1.8397114135011312	0.787922662477054	-0.2623607983190646	1.178945010117294	2.1197335448317043	0.32058889104661464	1.2519608557689825	1.1768531434216574	1.4365769011877254	0.24824586366276008	1.4036729150165896	0.8690939794728928	0.40802407216784425	0.7291538400621501	-0.481922902792116	0.5045094931354129	-0.21996318672951792	1.0457155957828839	0.14429474173540854	1.2721564190985626	-0.14020238801334278	1.0131731029159359	1.513687261531143	0.6154037557154108	0.3372388134566287	-0.4688295582705648	2.078886049692437	0.2876227167044746	0.8207292011553741	0.9755481716071633	0.33772181672034124	0.16289461659640309	1.1014721342485945	-0.7427268586886283	0.10345182557140627	1.165873353641883	1.4213016066539155	-0.482673566906584	-0.232876393646573	1.2205193825032867
0.3542285545379925	-1.2732163689778735	-0.8712153238035651	0.7818660265523898	0.01153277662287179	0.047591510358334095	-0.10048746280412493	-0.28215466532743044	-0.9426134893296698	-0.666513412596673	0.7965284557158082	-0.07076177440524788	-1.062803535846855	1.2139842298840366	0.9232610921997434	-0.3149095380317621	0.02746421465709991	0.2666041998949308	0.19757244058127832	-0.19785520638884765	0.7816122169618711	-0.6294392842265518	0.4491664002834308	-0.27938864720934736	-0.1691716312467188	0.4170467020860581	0.1884416267396222	0.457895838877464	-0.6678677311101769	0.49753736437322404	0.6430343182008654	0.9966496182003204	1.2299388853457767	-0.25905748195576744	-0.7673063904441221	-0.04035664081143914	1.3756929721760653	-0.4706893193822987	0.052138012517316354	0.12184277684026958	-0.008138358590149958	-0.1708516632226092	0.22011178029287015	-0.45920816605868714	-0.34912175693183073	0.8623416415905786	0.7965294328177289	-0.6361913332217248	-0.12412759951966769	0.4801125689279033
-0.7156302118166994	-1.1707125998627643	-0.6544791863860935	-0.7749090772860351	-0.4222485666977172	0.07797593537307008	-2.066982256138087	-1.4692521147444306	-1.246774473936507	-0.285189889857424	-0.450739336638614	-1.1137885774854803	-1.5401039233322997	1.1152504576468456	-0.7412680345621876	-1.0063121035746512	-1.6024231551424706	-1.0724931515877671	-1.2674307314124427	-0.6195806157414511	0.14677386685608532	-1.772253839321645	-0.3564967052140664	-1.566032060053757	-0.3788168149737087	-0.10807247386445769	0.43922801525766303	-0.7724882146184092	-1.3000065145633541	-0.7465375841811766	0.9487096809528835	0.48127713934945743	0.14751260927414317	-1.4105111624765718	-1.069108388108737	0.3355889480962059	-0.07889345311274411	-1.2612732443476307	-0.8939779026895964	-1.0792601050879107	-0.49375247148714	-0.4202467463755205	-1.1199465357530622	-0.48620828138911765	-0.8056927754370239	-0.19712402561250203	-0.2403645742858223	-0.15053379231147646	-0.12047827567533169	-0.7971947639614138
-1.1447749645930945	-0.16762778893225797	-0.3161919614711935	-1.9150650195249181	-0.41934398576614856	-0.493225575490946	-2.8641398641769773	-1.8819046753632989	-1.2576496819126375	-0.25029336407169295	-1.5620913494952797	-1.866444519245531	-1.4945671150277102	0.5044560350553392	-2.1814952492757116	-1.0194579144354892	-2.5074333264997817	-1.9145350651889672	-1.6811086372634783	-1.0317224499822972	-0.3762871429457761	-1.9587298180234614	-1.53731461870194	-1.9260749166489077	-1.0378418602841193	-0.9164014955085896	0.7548394089875183	-1.867536444768572	-0.9265348783393994	-1.7068200483736835	0.4946906872677638	-0.4752370131057146	-1.220740997159288	-2.120082675528297	-0.7286885341546482	0.107419513272144	-1.4739457656786	-1.6541985193328763	-1.353878807792902	-1.7487284899576647	-1.1395248648634264	-0.5735743749101808	-2.042708847028329	-1.1760790042812446	-1.21035357601359	-1.32370640160535	-0.9716047944033499	0.17364107888934813	-0.41398556379530577	-1.8489469321276983
-0.6550790619105702	0.5792532513452219	-0.3871359087449166	-2.179636092301711	-0.12469083457052237	-1.1489610164350113	-2.211456888911071	-1.4721419982717827	-1.1242318386771275	-0.44406266354985474	-2.223635255067894	-1.9987755493537822	-1.0679151761816819	-0.67323722070864	-2.752999628743279	-0.3692404660435214	-2.0194063798293955	-1.660166701826874	-0.9734473126159456	-1.2457454692706762	-1.0101520787398808	-1.2934288537032046	-2.0040187006132224	-0.9707073273912896	-1.3649635859596463	-1.3535782200211912	1.2143338696367643	-2.0355294011250504	0.2142777975996872	-1.935670395354574	-0.21591003911371948	-1.3842854541939527	-2.053469799993015	-1.6883162743370363	-0.6751288180955999	-0.5428822153249248	-2.1635757643575326	-1.3768157537686143	-1.158848595043583	-1.4214645008418851	-1.6872385473651652	-0.773872498694951	-1.9186124411714056	-1.8783074131926467	-1.3117024477497394	-1.628230758110877	-1.0037252272454953	-0.11334611083361502	-0.874602701776973	-2.00009756485305
0.1770155774592434	0.07292103735997144	-0.7924433157719679	-1.720674781997779	-0.15706179799641645	-1.197449933601915	-0.9263636666908668	-0.8419396304169031	-0.7753537045597086	-0.535053258918136	-2.1840207231604447	-1.6422166774365003	-0.6843466942300395	-1.7702588223405045	-2.3184614959850514	0.23624558626511977	-0.5675413849907843	-0.5670929692271215	-0.2656175943104272	-0.9895841157397988	-1.9578957787924782	-0.28993827524365173	-1.3201718096387873	0.4917536714347132	-0.7495017484519118	-1.0457586991010275	1.599603571794107	-1.2263752724654315	1.0722189115294603	-1.6907328628343548	-0.36277104583878517	-1.6636228157703241	-1.9750915496827277	-0.28819324218298076	-1.561988599281763	-0.815133367411069	-2.0592115556113613	-0.5555850692271564	-0.7153365249255939	-0.47242155349155446	-1.759983814104258	-1.321626564249235	-0.9681413062130309	-1.7072037597760952	-0.9734452844146734	-0.8355251980612932	-0.596501953815131	-0.5761240701117752	-1.2193104411345792	-1.3603242432119846
0.5469293441943903	-1.3763122482161223	-1.146076164245907	-1.0720041163442038	-0.828337877275328	-0.5733794691832672	-0.005623252187964709	-0.5144443117089104	-0.14265781689859688	-0.47946914329620094	-1.5243717868743474	-1.2055562742227741	-0.6064846148402666	-1.9980429846024395	-1.3569709711962268	0.2390963045581287	0.7475064417796471	0.49883960856266363	-0.4558430958850621	-0.2610927629239863	-2.8919565194744594	0.5229432129561538	-0.2241531794650376	1.3175448130975578	0.549280432729275	-0.383341928130917	1.652369967010689	-0.1305187509189683	0.9089849561188962	-1.4552305420651104	0.3342323477690894	-1.1218161880401505	-1.3192964915862642	0.9921544632774159	-2.9325753414690556	-0.16580959600787787	-1.5081597735965584	0.34244491240127334	-0.4974077838812777	0.2629142327502457	-1.2776187146119937	-2.2531598169938016	-0.027799004092447902	-0.6680506819916142	-0.38126373722561085	0.3881005467696489	-0.2724234581037505	-0.5880639746331063	-1.3200026349910106	-0.6778234017785174
0.21238950330085343	-2.398476726276777	-1.3112255838440767	-0.6692132254904712	-1.6207682494777471	0.16887731737809378	0.26065776028064697	-0.46723663623841766	0.4970825790452574	-0.4800671986012174	-0.7888944157046187	-0.902291106998565	-0.6298198568167098	-1.3614842751785408	-0.5526369926286313	-0.182243501555742	1.1500770043687545	0.8075247510900078	-1.1342096211140578	0.5443444669275193	-3.0242277958942725	0.7974708483779949	0.22516753698760036	1.0987537935134264	1.6245296653894894	-0.043230271324834244	1.3911186948444576	0.5377053633254136	0.012690100744922923	-1.235800357480188	1.242587506447771	-0.14951152321709243	-0.6448339871218929	1.1617549695445366	-3.5433602103443587	0.9587031964406162	-0.9091719230156802	0.8563609784527116	-0.570538391970457	0.27699796813357824	-0.6045017590707433	-2.9675272207122223	0.23349835630603163	0.2716047320936352	0.10626632898060923	1.0124227119351434	-0.23239664645984978	-0.2733461367090467	-1.2706094136019261	-0.5065455998875446
-0.3299155188354113	-1.9712959233953642	-1.4219842805025387	-0.584226670313892	-1.6206540700202832	0.5680321260696816	0.26894371867282163	-0.3608908222760967	0.6431451177620757	-0.5551835027125596	-0.5705253173228845	-0.5853306088094931	-0.35541903154566695	-0.7659421718773123	-0.2298677365390033	-0.43624827873850647	0.7044103935796103	0.300967964149727	-1.1555652944071497	0.9440078503005711	-1.8924839926522836	0.48744743013176983	-0.17062345112296845	0.3043098149979035	1.769681739420154	-0.15436157877530407	1.0487111099316755	0.6578161423780554	-0.7157337535588931	-0.6116947809977071	1.3702364083081877	0.5686564387358597	-0.1290376916418412	0.3281016166076496	-2.562158940542904	1.4067246110095453	-0.44627979222885844	0.8601860046110908	-0.6493755926864252	-0.19910184282561472	-0.2204920951966226	-2.5946262952721826	-0.1671818185363633	0.282491756188495	0.25154887272605664	0.6240226113714178	-0.2667021599421175	-0.35604483604218934	-1.170604337710268	-0.672449308443023
-0.41165579761238186	-0.4327925489928476	-1.4524133063475506	-0.6298457530493822	-0.4860118022149276	0.73596461966663	0.41009919805170925	-0.047191031576641645	0.1223009839323314	-0.3850249735726641	-0.858879986787414	-0.06637401455453365	0.260036433186268	-1.014798516619359	-0.1886710955535015	-0.2506430548177563	-0.029439659864331072	-0.4764968795305613	-0.1426908665725219	0.7910457608607856	-0.03708943802921814	-0.03643512471508691	-0.6254866900897912	-0.43366058158744164	1.0553931579425322	-0.19407795231803607	0.72790928594264	0.6150154092749968	-0.7159836371405716	0.5041619781556259	0.34561639447786674	0.5893469347409342	0.43910223514406227	-0.46056872783050506	-0.41347474845036336	0.4623142218638953	-0.09416284167344803	0.5841148155341139	-0.5236836079158639	-0.5143821350009733	-0.2819910705804042	-0.9614687251726233	-0.7001529611761734	-0.37680112094897633	0.06619079108997125	-0.18338468752290907	-0.16631333427645295	-1.0667014444879248	-0.9645061307854155	-0.6399501182905563
0.10411630394087854	0.9805965554520518	-1.1057452264787455	-0.6054159242100556	1.1293098983280727	1.0418820737576544	0.6196813422955597	0.28433403088638104	-0.6140599636576987	0.30243203184431316	-0.9726475448365517	0.5430709416190701	0.7845321242661881	-1.81830922286959	-0.0757440011077127	0.1107040126458802	-0.6031010564825431	-0.8808460849381862	0.9609623923985824	0.33884495545138665	1.3202080383428085	-0.14034427599655863	-0.35862595646757095	-0.8932933433873186	0.13077354546936518	0.2488326120935836	0.2894533024908713	0.7388416263521971	-0.19196680074187605	1.4425729269330438	-1.1554534965284926	0.03941130183289597	1.1202822207025245	-0.37664229135148825	1.5649264821779294	-1.3101153142957398	0.21109412896792382	0.34265819940365927	-0.3061054049150218	-0.26650404399815864	-0.5510853491097811	0.9242760592937272	-0.8788166652703058	-0.6968443187337371	-0.26174959229468264	-0.4503882295153097	-0.03493721432795668	-1.6098193110156556	-0.5897133502073832	-0.26635535831403734
0.7001959801951756	1.446178228106685	-0.2944923813209831	-0.43337252740881815	2.162110705958977	1.4687269985684916	0.6058558308382451	0.4091296528474735	-0.9029868693161578	1.2769768078840735	-0.34194907040393663	0.9300987116217495	0.8012493030084837	-2.038884639872158	0.1506207540009093	0.3064887119419415	-0.8691581745548569	-0.6542578944718905	0.9790504402933304	-0.09612352088094472	1.3897533218934341	0.5069664934223642	0.5299887995777857	-1.1404776386379583	-0.4362466844786218	0.8467583410602088	-0.3297749791268241	0.9550459750410794	0.2934478056700354	1.3741707124622848	-1.9970187835727413	-0.544398089265176	1.4846043252561625	0.3165503789419111	2.250176914573601	-2.476533625152789	0.4293331808290606	0.25140998873297193	-0.26070762309956197	0.3324869296592125	-0.7116540005361284	1.6499856740952825	-0.6290718536174905	-0.12041807163627836	-0.4839669579484303	0.12539100120691052	-0.12080294122393219	-1.0447912635543481	-0.22214771801802585	0.011888106599007423
0.7688823883013852	1.1948093417543082	0.47254303866965	-0.17506740611238114	2.0811513753509914	1.4973151418181032	0.29684871440701005	0.3621517568298265	-0.5708977637788791	1.8783673886190795	0.686623755550465	0.96552564718263	0.39190018674392707	-0.9806676782255385	0.18646671737504344	0.3448077278080334	-0.7942160167912669	-0.06579130143170467	-0.10887612788522406	-0.4487057355399582	0.5281853707926558	1.438581179728787	1.259228670644524	-1.167206638534597	-0.598922436433369	0.874602594546416	-0.8195968768602995	0.9705608888139506	0.4128041635974969	0.2806268281224457	-1.62661709316552	-0.7161475719087114	0.9821135612098622	0.6224664294847427	1.5404040199688274	-2.078287374699436	0.4302604536019713	0.18562002223892235	-0.4944894383900182	0.6840087624009829	-0.6650081647318167	0.783290424014807	-0.241072417260063	0.81575705411655	-0.38824000628529426	0.8785338076369894	-0.45963706834396567	0.43559532559286235	-0.20398229684920124	-0.24049172309784886
0.2572691404467929	0.8895845554783839	0.48235571861801685	-0.012313087983983425	1.2214365272417496	0.6931996657858709	-0.1027018930720657	0.3718076972286259	-0.09680900833719737	1.6028229864461965	1.056768410491633	0.8473354422628587	0.0007214613044686625	0.7282076587162417	-0.20642536821843036	0.42557096978934894	-0.3841835424884202	0.3424731707761708	-1.1548724748007824	-0.8389620530726746	-0.24485705202493444	1.6702963277221088	1.2642268723278292	-0.919576088176066	-0.7050810390131401	0.10257761230489817	-0.7279738956611967	0.6737488675725606	0.20963114788780568	-0.9053489417880071	-0.5533704717798368	-0.49641818370946134	-0.343011023378051	-0.054409977066293205	0.2181562431186307	-0.5657507452605333	0.15146066218238238	-0.02494858174274277	-0.8785276446085605	0.36319861761557526	-0.5065668817154478	-0.6525763507800143	-0.07734227652544971	1.1074789456636895	0.07508798473749652	0.9156380712470449	-0.8285450375124318	1.4817064951673076	-0.6298665138940103	-0.8781892652470777
-0.2941628135188508	0.7027479245130013	-0.3623039243461727	-0.15790000176897745	0.3207686585775349	-0.6925421458058355	-0.4072120202817938	0.5799790152023929	-0.03784741734415271	0.6035726536301573	0.13536828619850047	0.8273153146805683	-0.11088696124079836	1.6866886490301356	-0.8398930422596207	0.5202486051617304	0.16309217300723525	0.20822725568304676	-1.1635846402067123	-1.2595630052029274	-0.3488847162339886	0.6983198955998018	0.6969100908704365	-0.5764678420707706	-1.0248051805991756	-0.8772392021226451	-0.028285873316871945	0.26833932644027025	-0.1553943244870986	-1.2283421454800418	0.18554756021291766	-0.2675383634209391	-1.6434532009766332	-1.2535934101879553	-0.7814335378118552	0.6481898991674879	-0.25852046503260856	-0.3816167526861772	-1.199260510785452	-0.49011419532050005	-0.31651075948995	-1.2368060742025504	-0.29308215528287623	0.39221800646063343	0.6896570709932324	0.0923074428806534	-1.0289463262625826	0.9816815647464128	-1.0851318153691623	-1.3179680397616826
-0.35520239045519886	0.2946089796801801	-1.3235046855976111	-0.6330718898322337	-0.10792208412034643	-1.8148595349958945	-0.5942401358288382	0.9063288456283541	-0.4046105502979833	-0.4036586161321434	-1.4805874311176215	0.912454282606966	-0.07565887623323293	1.1172515118848503	-1.2101735427091864	0.36220643409286235	0.4709233593338247	-0.334165428136512	-0.32139284938399293	-1.4462259931218466	-0.09088477675731582	-0.8208778782758095	0.08100003457855195	-0.46879112288705543	-1.4157257717439886	-1.276211340469441	0.7161985471800936	0.044318452056801544	-0.5707004738025643	-0.6424566997436005	0.0076898038010069685	-0.3033084553242647	-1.9102666001451638	-1.930931622394822	-0.9662685566867963	0.5623886958131744	-0.4988837453091414	-0.6818467651758213	-1.2803813765725132	-1.2637797257523429	-0.07311300917565723	-0.6197102963959932	-0.708505642901451	-0.707169488048946	1.0709124040564488	-0.8386322279499496	-1.0620528021712945	-0.7212281118664644	-0.9505050358347962	-1.1797297835573388
0.024535445928703412	-0.3899151585216632	-1.570681632528097	-1.0810823645080863	0.015314692892679555	-1.9401514496138712	-0.6270970472868697	1.1530587382895592	-0.708983317166684	-0.7297700832213742	-2.4619590193903957	0.9329242894099341	-0.048259348546803416	-0.39313845613927223	-0.9516620049962163	-0.11362879642701999	0.3593870514963035	-0.7461335052557739	0.4129582812428934	-1.1165379458374836	-0.03581285184447398	-1.5999158354199972	-0.2924301215868588	-0.5924393133994399	-1.4329219519606287	-0.897079658193561	0.9099190828581752	0.08763683058374092	-0.902275609710602	0.11066833973491338	-0.7458740744753368	-0.4333952033893453	-0.8740175499402193	-1.4868868569490286	-0.40641106237330793	-0.5128370009540408	-0.38053166860996623	-0.6799683848469876	-0.9826325918651908	-1.3656061294949937	0.24859340506918265	0.23844454018727415	-0.9058260653395571	-1.2631287448767938	0.9843724957335668	-1.0368356480027132	-0.9658673234175235	-2.1935721464073494	-0.02321605030401398	-0.610403273875635
0.3289462109642896	-0.7092922381379563	-1.0424854481117107	-0.9345102737867155	0.4869086105340922	-1.0496105601942538	-0.3406105609814177	1.155047047214641	-0.561996332565418	-0.24797496592618753	-2.048640160342643	0.8324409169405866	0.14843645246255255	-1.5246694255776405	-0.14169994956113638	-0.5406741733946551	0.14325797704924845	-0.5454691844634504	0.4918445889406863	-0.30687630413078865	-0.20039408978908083	-1.0218994478782883	-0.5011596969972821	-0.42794768498313507	-0.7909060683578288	-0.1830666148938852	0.5871347487520692	0.2258055001128929	-0.9689853640347841	0.44175324160741963	-1.245401612560282	-0.22393622890683276	0.7413722083866789	-0.2926430966975358	0.4652636397581292	-1.3970498928866488	-0.04198043238848968	-0.29804463794422276	-0.25355337144282275	-0.7163865814208114	0.5959587640778825	0.291378383659172	-0.5542704486823488	-0.8868739001788782	0.5854055175191737	-0.4231737051045039	-0.6237940656129636	-2.3842227778044807	1.2316035279287876	0.03512214148832585
0.23445940276858931	0.0024697048168381072	-0.4078046672856488	0.053036047690222264	0.9605140256878981	0.201255966253203	0.31913992088315546	0.8330469246050402	-0.05703498945808417	0.5607411696721984	-0.7222162291648478	0.7349249326662425	0.7559595142225128	-1.4638820591865829	0.8177299348950651	-0.5089884710688085	0.33968068881657804	0.2632478089345178	0.2484520920105799	0.5817079463861227	-0.11074167198595691	0.2102479700433549	-0.6739403725871368	0.4797391723710601	0.23984137245170742	0.37605908542118827	0.3354256684320987	0.21596323525038508	-0.7284602518556562	0.4901779431958845	-0.9990215535820983	0.49363146431049526	1.861350358637404	0.7219523200031248	1.132973565445271	-1.2720146535272567	0.15315179186645977	0.2856304200568239	0.6958494938693696	0.1770429406194063	0.9032071143157822	-0.36819697767326487	0.2439916241478724	0.09921402242254856	0.26905391228610354	0.3283520081000914	0.07958332512367543	-1.5085609336890498	2.1003880644865003	0.6270615716764368
0.01336894940010622	1.4576861439596607	-0.2077232454190622	1.4168986220467827	1.0254588530687143	1.0349795492831966	1.0276377818275229	0.22187306290994188	0.47899136971705636	1.031665722777569	0.43718452866702723	0.6947322888257891	1.5096358915999535	-0.4809031874161906	1.5374601379529582	-0.09889314967978671	1.0210775379145118	1.2013062442948383	0.23959416306872303	1.0945147143998009	0.42298304066176523	0.8477941313865661	-0.7717793330374078	1.7977569857932212	0.9279204698974681	0.6556952629751055	0.521103295669097	-0.027688564772707133	-0.40384992651641566	0.7095229389016435	-0.2467400569388347	1.329060232321395	1.9465067873078714	0.9231205186539508	1.2802326288867947	-0.3935331925549866	-0.01622634875023885	0.7475604731220319	1.346936728459993	0.663128775707493	1.1763144057731307	-0.6965028564923258	0.9555732233024615	1.0934765189826605	0.24580544306121543	0.551209788968364	0.9248949141621735	-0.5017577017718913	2.246635735371184	1.2145237198951142
0.1603040570286222	2.4440679993325785	-0.2439553443046791	2.267633974997756	0.4443443314632078	1.0791304447900765	1.2955768614113312	-0.4582408246827208	0.9477923469549306	0.8370459078803851	0.8906268865446916	0.5310303026117056	1.6627001179417573	0.5595895721593472	1.8399979045766002	0.1923491742651898	1.6351824154719394	1.7589027806865887	0.48774555275140513	1.0880848574583266	0.9172235840265226	0.4379609096351686	-0.7247214044836215	2.5562504039169585	0.7005760115557593	0.7313909045319414	0.7808973910594129	-0.3487344950387062	-0.2636734767067751	1.1179573690097595	0.3881488013680749	1.651347130431978	1.2879533415856956	0.46030015776103045	0.9981852786159933	0.36845729918233244	-0.37791314757448197	0.8597461918715159	1.2312489585783806	0.5302789741447489	1.4436793302682902	0.0030726497191593343	1.0909760307376775	1.642294375061213	0.3322937288783235	0.21646921264691	1.3921913003251503	0.08377768588029313	1.8770192388482567	1.6662279913458795
0.6797052978526015	2.014648421069613	0.07913138530348018	2.103914541668853	-0.5109397108374233	0.5006263462421271	1.035224873356852	-0.8175774296733288	1.5074198435859427	0.20901666293550425	0.9921258735789996	0.05545436761715455	0.8190494702581889	1.0623640697221424	1.7365749203481995	0.10458539689728714	1.6248466468942615	1.8104270770349553	0.6053492737375185	0.8130927588177687	0.7931072970912962	-0.28475244949332534	-0.6063819061909356	2.194893022064636	-0.22949591459494784	0.5966749244369405	0.4737629275969816	-0.456634820033833	-0.26249775242992873	1.2336909327227044	0.5556314091243064	1.2294558157414417	0.5535478872811119	0.020798919781448086	0.7324215677530932	0.5310908499189678	-0.5259468096555969	0.6743536549627541	0.46340744780162796	0.1798503223458408	1.64561630345636	1.2643572824252938	0.7304939487368565	1.570511352893122	0.2322361986065196	-0.1740548845522271	1.192041354838703	0.41564511785382585	1.3768699687459325	1.6452405220021808
0.9553121113685585	0.5324612911203598	0.9465993652589902	1.3225640479603262	-1.0908076456179263	-0.21948781465009312	0.7419417486861799	-0.5462085369435666	2.1559525829373403	-0.2883771268566339	1.3099536802961818	-0.5771400595040032	-0.38427996546472587	1.0798902674962332	1.3604577020843422	-0.0049370908860896685	1.1296582258298435	1.589511682344491	0.48023310493089433	0.6584705092359334	0.19124076292955564	-0.3493821469638546	-0.5206861147075537	1.297849792208477	-0.9133115275823002	0.26558147943568067	-0.42969469558952683	-0.16529791502573601	-0.04475105029552322	0.7563701427441891	0.47042812001972484	0.5028838238726676	0.1626157449118739	0.15180731626237567	0.9017178995492648	0.4186328107000738	-0.2300204762079849	0.47544467778775307	-0.18446684162373705	0.1904753374299912	1.655350686735312	2.0505201882408715	0.47769699553004247	0.9977375398455898	-0.03041188660997934	-0.16686104857910153	0.6862111457772202	0.801332550252908	0.9461640941770243	1.067426586533967
0.45684721178616583	-0.6705722044231335	1.8616771718389795	0.810052927531688	-0.6988107680016393	-0.631132315655093	0.9229271781175187	0.2540445806333172	2.491825915674076	-0.2609829028429551	1.864620414119902	-0.9168376221838831	-0.7628041958592124	1.028185285322523	0.9492749191078884	0.37326801963156125	0.8376480867668292	1.3161699398203726	0.47232330819055435	0.7919152700142181	-0.08422177142264516	0.3270555370732161	-0.38130307144685255	1.0127636543443277	-0.5164196048897519	0.01822787355490631	-1.1722698134983298	0.3916608452820333	0.5976185590839773	0.06380588683551597	0.5910052815561692	0.14672301635150112	0.09371592286305536	0.7706898417790826	1.480765793316748	0.6307105756316019	0.3538527836487961	0.5005073522481828	0.04811765473460247	0.6978235534511391	1.4339757384733107	1.9476977589591904	0.7798889495602376	0.3505919126692123	-0.10635554167382423	0.2625038068662346	0.5683956424973071	1.1534950135307473	0.6259456841963539	0.4099336706553277
-0.5357703673524737	-0.6853451513361882	2.1841163099058036	1.0013463206773408	0.41440825099464224	-0.5716806935456114	1.4045523821984478	1.0360291855979313	2.058870496533835	0.14750071026149186	2.164603896537118	-0.7019188138327	0.10089272805164141	1.1877923485754904	0.7585772289053518	1.1301399700705301	1.0923057830343221	0.9483948069603833	0.8464558265057712	1.0089964236123767	0.48693420781510816	0.9324875725594798	0.013302442642867337	1.7099348948978144	0.7760371095662133	0.21578764563334688	-1.0616808946781284	0.7686590570044305	1.3554703467283136	-0.1579471353507074	1.0546255771503434	0.3748910963457207	0.14294671212682442	1.283598689946817	1.9799248371936216	1.2599805962990374	0.8808696106895023	0.6742881432613388	1.081915922102348	1.2456505544461374	1.1015753689667114	1.5066409076860723	1.3468301504288744	0.16133570118473564	0.18846802092541706	0.8013426222122022	1.0538308122271265	1.1707267874351437	0.4969628392670891	0.31547720152414566
-1.1364511059540132	0.0886061957111269	1.7851100493462204	1.447042792370142	1.2303523253709148	-0.2127584235864117	1.4483663761426548	1.2262290911123614	0.9104932350885364	0.3683443809978367	1.8515321131520237	-0.19766808488529483	1.227228013619691	1.4546953028853336	0.8525596590200617	1.4961408708289672	1.3804357599471948	0.34215964252767284	1.2892887270212419	0.9390263384119932	1.4529473842691178	0.7688168980887689	0.6308576357728627	2.4649500948355856	1.7907785070323177	0.7698673782748722	-0.3402220096675727	0.527237539614911	1.6403958432641055	0.29247647508449376	1.459247505516973	0.7505002127312654	0.19903567663265032	1.1983302130345646	1.8927073589233958	1.7632473539026956	1.1576222344913811	0.6504066127257387	1.9551824004714626	1.2859049536521796	0.8070983049513577	1.4288952190008688	1.4175395064583183	0.5931536160097528	0.5026161919274247	1.0927530683270936	1.5456668405743483	0.8266747670773578	0.6414398626144304	0.8688603864713442
-0.8383984460097845	0.5299602023955277	1.0977326328548183	1.3928568624186048	0.9058184412071157	0.13063731126108882	0.6627464012921391	0.7454512718876635	-0.3054116234572027	-0.04724144230654593	1.1067920695785032	0.08174020130601019	1.2012893015815185	1.4636934793586331	0.9923689165346666	0.9072602008458452	0.9396179093699608	-0.4131199038843792	1.2525976529540386	0.4555769762337156	1.8474947653673663	0.019360250425382333	1.0756537413507445	2.067263204588664	1.4761787113524043	1.0457994806763704	0.04154632875464491	-0.32998289176833456	1.214894751890581	0.8973873836572391	1.2362861771224714	0.7215906104339563	0.25032927272119265	0.6544383347263857	1.1744790401536804	1.583643934236935	1.2375095113497085	0.186095038230065	1.7631776585192134	0.7877521624403452	0.5765774354570313	1.7108192180210648	0.6761797115543033	1.1573672494213378	0.2680241365172663	0.917649951421535	1.2870038929231604	0.4268569231804146	0.9219994938093103	1.4610086176970258
-0.1169194966521932	0.12375721877051936	0.6324652419709742	0.6995222652104486	-0.35828967368604675	0.29461847670556396	-0.37629042043747757	0.09363733001902233	-0.9050965932048102	-0.9400844759825766	0.4229733371488957	-0.024366794529392485	-0.22596996804888586	0.9422024300341666	0.8556258370534245	-0.23163559124963312	-0.20159399251021592	-0.9350962891357604	0.6906192807506146	-0.09630978154385533	1.2753254717025218	-0.5578826853829487	0.9687390630549566	0.43541349482088576	0.040700850515285526	0.5574285383001664	-0.46845056507517685	-1.2206105036854114	0.4682800908223284	1.016147240455614	0.2737492594342873	0.2612295562799539	0.26787152499963673	0.3178654295659785	0.26595078387351656	0.7785008558208927	1.237999748941695	-0.5068512880438282	0.6423696756897753	0.26990735307285085	0.36271019339114047	1.7841097552357605	-0.2442453591350659	1.1190924760687875	-0.5578187739981895	0.2658572255237613	0.29819312328778774	0.21982859276535616	1.009217329802856	1.4862266529476864
0.12897857088883136	-0.5108298216743524	0.5636508970314031	0.006974857494214397	-1.4957128664604513	0.3920178948383278	-0.6556450890752447	-0.12884899863420302	-0.7924596111477744	-1.6223153283254872	0.1429989278256778	-0.14526199599769876	-1.7489354097482406	0.04468739883921867	0.4179298665746798	-0.8823342535914869	-1.10051076865283	-0.8860781285053085	0.1599037421786921	-0.1632097954417859	0.3252891252804668	-0.5066896856368422	0.4447603369926462	-1.2283370142985375	-1.1290849883962761	-0.31890890474845107	-1.3801044834265626	-1.383896776089905	-0.01631805956604048	0.5666398184733789	-0.8365559942268621	-0.14952481655673394	0.21760503175731954	0.6764683719340575	-0.34108270522135864	-0.04419575650235725	1.1823166050382563	-0.8579444248723076	-0.31975401506863016	0.2081989426406125	0.2060743175875291	1.3408383571028766	-0.37757266890132357	0.3125261753419916	-1.2323272504745242	-0.6061110846633673	-0.5633358719843479	0.17967629494603418	0.7539376014988941	1.0350401834602079
-0.3395494600258322	-0.4493104877838187	0.7274786499482687	-0.0668974147610134	-1.6500352912619793	0.6100365691558014	0.10732852938070844	0.19703774386683268	-0.49735278622222956	-1.5090557029893856	0.2830666121124752	0.11424038118285462	-1.8940637656058503	-0.6199398038220082	0.016938010477535185	-0.5074781510867138	-0.9851798559986934	-0.3541635213080527	0.08665805263461582	0.4145886605741939	-0.16562592094473388	-0.057068139550420456	0.11445847191937479	-1.7567126700292535	-0.8232607670380017	-0.6382737777400774	-1.7836276503318096	-0.5619067744548336	-0.09482842043831914	-0.0009769896185829363	-1.2453686225416454	-0.17846727009997285	0.16254771567418136	1.4306638808765801	-0.5360025730434188	-0.3663315410881415	1.0535628679128382	-0.4822371055655778	-0.24097927300773936	0.48795944702746624	0.20611000208619826	0.7022918251268468	0.4374325188915431	-0.5750903929414606	-0.9238026832851525	-1.2328306623112426	-0.5925635431271679	0.23230368460524273	0.40759951918970977	0.6915265298789285
-0.8275081969683143	0.3733696916143674	0.8468961004591667	0.27207403155086807	-0.9827876027371062	0.8792046430396337	1.0286737538294568	0.6041526516825768	-0.6182304148370225	-0.699462130010108	0.638657933032957	0.5921402379764986	-0.6658853675889654	-0.41888674828215694	-0.06957031713143311	0.31001468168822577	-0.2827501308893338	0.1480134789005052	0.1666104204181473	1.0705940493928954	-0.07222033228947194	0.28118384743987274	0.42884934387665996	-1.2805420357272381	0.7187503649724445	-0.021678154443834242	-1.4557224729215714	0.6691009984190924	-0.1345649142822423	-0.3143206534306772	-0.6315141361258615	-0.11554972162606027	0.21472983826133304	1.6801908121315878	-0.615112115201921	-0.24259355934775548	0.8972548269994467	0.35169077234934004	0.5748660938796292	0.5329373734705729	0.2664390379636291	0.2955759389789005	1.2280867202181678	-0.7208806942532714	0.2930561901892075	-1.2480531554752063	-0.11838376605007678	0.48019909353241585	0.28328353361332365	0.6819742929881241
-0.6111401608889778	1.021086031124086	0.7083235310621551	0.1938329222622331	-0.35974853254485445	0.8285362134457354	0.9350316840216852	0.5088739138598947	-1.2494496125221397	0.09406588260618241	0.8869877818247671	0.6749934892190195	0.45430253007722077	0.6730242053053476	-0.04755982248077124	0.5201037906769863	-0.252696612198614	0.10332566233228008	-0.24752689855690593	0.9379277879925816	-0.003632004166659155	0.2649899891613858	1.137324382763924	-0.9733520197140811	1.9975871408365837	0.7420139981705004	-1.0415448193249703	1.3222007387510093	-0.4583442122735516	-0.4656430975191363	0.4336745842823027	-0.5136683966571414	0.32260268175510803	0.8205279436277382	-0.9376906394865032	-0.1274553128284685	0.7535887687930825	0.8778614729134411	0.955843341936035	-0.02645226740585946	0.0014422302455171622	0.022260078947759564	0.8752311485113871	-0.14138483437910487	1.303582601327919	-0.7403056123570669	-0.13627672232797455	0.9979036978890078	0.23810878488283213	0.508048334667885
0.10225238632713302	0.5778905448116219	0.26767208331833997	-0.7453201870141075	-0.34253089791562896	0.17430769929298204	-0.39514306297991125	-0.21605071845653084	-1.9159677352676483	0.2156563689301171	0.6686081550901943	0.03817669186816169	0.19951684657312116	1.8506249120038114	-0.42389617100428	-0.20833048571693724	-1.5166537435330905	-0.551283205747593	-1.2111911094505887	-0.24655740022459038	-0.4222116204607998	-0.010309764739992068	1.4998830839010808	-1.6098539502061302	1.769716795616631	0.5260426305153543	-1.0837810197796105	0.8775153917968499	-0.8696037724759392	-0.7395663179936319	0.9716067391898243	-1.37699859743578	0.20995561326409415	-0.7506328426820407	-1.5655087048143368	-0.3085071552918963	0.5190937925390728	0.5487236063388186	0.16820411128866272	-0.8999234736090302	-0.8934763531048757	-0.5874831256210622	-0.6087874939652177	0.26159291274019175	1.0020692969622438	-0.22108120423255254	-1.0369728462737127	1.4936148184977294	-0.24653422943918424	-0.3811273036972924
0.4045509078192176	-0.8380418100722293	-0.2744967980352066	-1.9793952707040268	-0.6577146087773584	-0.8411308055192068	-2.006778592825722	-1.1170230740897735	-2.008931781120178	-0.34103695173129395	-0.15511745795179116	-0.8495500483149261	-1.0389650754534354	2.043026906053009	-1.323300424490258	-1.142034691388637	-3.18014426750262	-1.344886263234625	-1.9335894165486138	-1.699862971089114	-1.0057083532817588	-0.37501147505499444	1.0691964270658696	-2.6461598543784213	0.3034795266346185	-0.7362109335811458	-1.1862300852106111	-0.19973029282384783	-0.859428164684176	-1.120071795248863	0.5206319625490298	-1.9372360562947142	-0.32629598216563355	-1.9149399729819943	-2.178197219335614	-0.6103031777249641	0.023066452624971555	-0.39621537798915324	-1.2431820417684998	-1.4086999869465437	-2.1337843564157306	-1.6404841617992372	-1.9765798315144771	-0.2630736220247769	-0.504950395334989	-0.12285131671185892	-1.9743586873735184	1.449523995474004	-1.3228685915952403	-1.7001486323924226
-0.13171697806416457	-2.1723904274935837	-0.5632571608234	-2.4830116136838862	-0.6775830150584544	-1.508724088701383	-2.7611719132859425	-1.5819843212171465	-1.3042979488885178	-0.9957262678114767	-1.1980946763841183	-1.1253853334984574	-1.6921525496623877	0.8644214925497973	-2.1429800573214517	-1.3523485682808045	-3.656521955494325	-1.6516714861490873	-1.631304367108286	-2.2343872724452956	-1.0579586653142528	-0.7044651105449505	0.18200774615799864	-2.8729175566451093	-0.9590646222690512	-1.8049174281039735	-0.48130959685853364	-0.8546987020536965	-0.24431880196240102	-1.2589879908549482	-0.422270989414788	-1.4510107238875585	-1.0549177247992267	-1.8872281933878325	-2.3031806663547583	-0.662065769724131	-0.6854227799844587	-1.1418888498504727	-2.037399965928535	-1.1769936331754656	-2.892793192520341	-2.5792866161791532	-2.016341446261899	-1.3854093358517405	-1.8772684040665308	-0.3489172925501175	-1.7645530554397175	0.7152260406877352	-2.307278237554139	-2.4331997420135103
-0.8121119739190014	-2.4823424249388175	-0.42459246713498905	-1.9013889051973638	-0.2407819895377758	-1.2680880461209603	-2.3962138158811865	-1.3925330172221002	-0.15703716273791318	-1.1746919471329096	-1.6941144973836826	-0.46496225263139207	-0.8600704596644103	-0.9706940609967899	-2.109798845568615	-0.7492162300917143	-2.3449726103250508	-1.2174045350348668	-0.504142449237763	-1.4531474602137735	-0.43822644449106035	-0.8372429234129039	-0.39720106912731246	-1.8347303661818692	-0.9432964137621404	-1.4776234158692436	1.1092391640476742	-0.43856064256568106	0.5507838068919402	-0.9410914434368444	-0.9299970019749062	-0.18231744083695953	-1.4028328023677172	-0.9710340324812672	-1.6989352569669351	-0.3592307263662996	-1.2309581384693926	-1.11840309793826	-1.6268541904457434	-0.49094044270633524	-2.5621592842349457	-2.767230813764975	-0.828717338365562	-2.009045307452387	-1.835750333326737	-0.42988134264419664	-0.35417417581190086	-0.19989960142434984	-2.2754787239353647	-1.9476668127722534
-0.5979894583069065	-1.784541137343963	-0.13972251514350364	-0.9513732059535811	0.18780029458590222	-0.283654292098247	-1.553130369164098	-0.8886593012702453	0.7512840432280912	-0.789042729327416	-1.2186662095173828	0.49472281894689235	0.6289082442188422	-2.248298432327689	-1.2014810816114354	-0.08527552864802143	-0.2912703557048536	-0.38370387522563415	0.37880755193477494	-0.22312435781331116	0.17515047963463126	-0.6280181738008627	-0.2895333305549223	-0.35842506241704464	-0.0015295844708244435	-0.003901582952085767	2.455381221622392	0.6479967224417067	0.9179476074275884	-0.4173137052996534	-0.615059573983441	0.6679080218336195	-1.0387751611632465	-0.22343461080434276	-0.6267104775190349	0.0351442271986546	-1.2457066949564426	-0.5678172383426776	-0.6609727665646071	0.030732701361670646	-1.4576414828609496	-2.2340274047809814	0.30479732976523966	-1.4983274548180787	-0.45330047703275933	-0.129472256189886	0.9289763170422722	-0.6179062659891369	-1.1840790017799623	-0.798775568827476
0.597454946380351	-0.8760563535449025	-0.22502932458722247	-0.6047272833602761	0.14779284142215338	0.6602274757803239	-0.9313944902128668	-0.6056292480852892	0.9280016846618014	-0.1650485938578032	-0.27935939742109134	0.7768875740335992	1.176826916960903	-2.3131627430860924	-0.30185107555019824	0.0029796629680366752	0.9029459132600616	0.21484405061432738	0.21359531626405381	0.1952976197931049	0.05198564371289263	-0.1869921326213451	0.12610476968922074	0.37542287045336287	0.6151142867392916	1.1348539304545342	2.3352111423854067	1.3318180220810187	0.7032298426284382	-0.14117131498720611	0.0035674120901623588	0.21593192986735912	-0.31263176320422237	-0.3783087739986718	0.2538100896329559	0.23529145002664598	-0.8187787268178206	-0.22135966336233537	-0.20167474975776728	0.06105370388814427	-0.5742001507942613	-1.6172198928049915	0.31418753257371984	-0.36765475625374444	0.9442280052245233	0.2559601678368084	0.7945075854647531	-0.44131144912372994	-0.11601567051991361	-0.17416824689911364
1.705097451531149	-0.44304966411379254	-0.8183657421342045	-0.9748597889591769	-0.21991941304011867	0.8981021813878769	-0.6248940160606874	-0.7388506389986165	0.47288515407689047	0.3764498652136511	0.06675910165644618	0.11576269971776669	0.2716095151836039	-1.5340803023871092	-0.2588766192216757	-0.26985440285870327	0.6916974877690079	0.25292305533313847	-0.6752567997763035	-0.4970821483542333	-0.6929750845143874	0.10965410965575574	0.17906967398654203	0.10675188964280685	0.20206613278661475	0.8713156955262114	0.8585251222533002	0.9321657474765248	0.3202203510354337	-0.20417578834184563	0.15544839705802413	-0.9868258819220599	0.051811173501940345	-1.1383427816409097	0.40239122490201457	0.27659667879117006	-0.4697734935360792	-0.4193829061970486	-0.4773570009412798	-0.17334010295535654	-0.5175936075731802	-1.3555485664399158	-0.5470361617420474	0.37471539266844917	1.182394506317725	0.31362311316939084	-0.4879523790319734	-0.22933714735543642	-0.14626816977162022	-0.5544450305953482
1.6874941730185204	-0.43975913490057017	-1.3872874902171277	-1.1825699498521003	-0.33845696339592474	0.5137075488612419	-0.2664302830683953	-0.960111775992965	0.020861330883857145	0.789554820328298	-0.6327410343732138	-0.6923922370368072	-0.9080882808728118	-0.7676085334004956	-0.8691009297667854	-0.1788628147768039	-0.0311458244277664	0.05782289746668598	-1.2161756751187232	-1.2960897417583122	-1.1510000196994123	0.050630430364875106	-0.32025615517042083	-0.3152785849075454	-0.6699817756700526	-0.29478415589217405	-0.5287682899521202	-0.15012118908908295	0.23428586414686944	-0.1666377098897147	-0.23101110074618525	-1.3421228759853094	-0.23414094670516838	-1.5207623207131726	-0.05990888378991122	0.4389521609846422	-0.5713786991939632	-0.6616862367521865	-0.6721878882700605	-0.20591799011515255	-0.7887373791494182	-1.1511402441792906	-1.0616702743614796	0.40339071018221584	0.4412947738501992	0.12715327701588916	-1.288888425539442	-0.4752585432164309	-1.0592688654969291	-1.1662713874265227
0.6928162909598201	-0.2996125607828466	-1.242116707076109	-0.36563004108710767	0.10490974656363661	0.20409224487886074	0.4038694466765585	-0.778556539807094	0.2019305323131397	1.2077002972626907	-1.5764615868451148	-0.5621433875161658	-0.818916040906655	-0.471324455202214	-1.0431462318241167	0.5584871926277623	-0.07120563899422849	0.2934726041056683	-0.7500088419306356	-1.0032180384050868	-0.5939140738881348	-0.032661227437957	-0.8544716258562797	0.03722216316848512	-0.8886163290191992	-0.9550549748828572	-0.5542789177833533	-0.8458530367627083	0.43095888392172443	0.46268149472896036	-0.38742982294050254	0.12432706845298509	-0.6438251138472234	-0.8454472402272163	-0.37662259521718383	0.8570496206584152	-0.8719735417247826	-0.1441676625824494	0.02334499846166891	0.1655670484718964	-0.32733873367775423	-0.38773054949789765	-0.4218402309076973	0.341322410340418	-0.036889816575351654	0.2526434681545143	-0.43075884054417635	-0.9706362155574207	-1.518116637812699	-0.9018451212239554
-0.2142191488966301	0.3673945991515782	-0.35315468921039966	1.292917351213205	0.7749538085916629	0.5201707042713677	1.2540184015334561	-0.09212354070087068	1.053743390385049	1.7011863657837283	-1.4706896143384933	0.7392176692500544	0.719835085514323	-0.4034284306486607	-0.07935601334567814	1.3764136191894247	0.7735042752745201	1.2156290560549674	0.3322574760241835	0.413920172248485	0.709515592009459	0.42617577967871423	-0.7604304231756885	1.128554616667406	-0.08262190646229882	-0.4124845089281336	0.573220055864293	-0.5297480578811743	0.46422080134113136	1.5981197639806897	0.40595202821872256	2.5560757448952103	-0.4132624274200797	0.6272640595358516	0.10757248469513239	1.3020022500409052	-0.7449778565685607	1.2588993256391845	1.354917138316684	0.6947312369889984	1.2055194503812412	1.0011391266515932	0.9078998916718817	0.8405603178841293	0.6063655646914609	1.005028325897294	1.4214461438382437	-1.0460740488624152	-0.6233832338986057	0.3635763589885645
-0.3638886608008993	1.3441984649792036	0.5324332730487532	2.65235662235427	1.0599238635513113	1.2791087606537719	1.9217146429002256	0.6548090169254421	1.954366901278198	2.169536515856567	0.004407021422030235	2.2459550569104585	2.32927007312673	-0.10326642585647333	1.403667876879747	1.4635319043498425	1.6474885033258875	2.257149967114659	1.09308678404294	1.7364483794874586	1.7248654999979345	1.4420195247301661	0.03380976053971062	2.0219100681107354	0.9955124143030855	0.6606213988869797	1.5396870695935505	0.3338764032628333	0.0018427060074513908	2.4988355224502383	1.8757065544186364	3.922270902239145	0.5223097300474921	1.951476475455432	1.1698477746248759	1.4000404381042253	0.0565653874875929	2.6597024051392144	2.1941553266305633	0.9488134986014342	2.8662991839680854	2.2765019696134514	1.7107500102845772	1.6679660035959694	1.8482425346203122	1.9296612069196617	2.4217016582321773	-0.38688264482806356	0.9553145202725624	1.5922303807674805
-0.1809456374444327	2.0073720364739227	0.7067203306143012	2.715379561160097	0.7459736563944056	1.7483055279227675	2.0773973955188842	0.9126275635307776	2.1845418807631605	2.396831873607264	1.6924560878404453	2.628718321971071	2.5519992138466012	0.49733283857338595	2.034372926222363	0.6519089038146411	1.6960032468793123	2.4761561041304265	1.0284119096362714	1.7899245466501594	1.6598902423449418	2.201548947947573	0.8834874291696224	1.8879838316898452	1.3312847139504138	1.1760816014129898	1.4618509316185546	0.7131719004049774	-0.7514212463957597	2.3792295221094744	2.858390735415654	2.968792567053128	1.3460326822601318	2.304425441242814	1.7994881041136108	1.0224412664779992	1.019145500380025	2.912962653496416	1.7699552784482484	0.7176753550805826	3.3076954711341644	2.571748020013648	1.2710363243610963	1.9418124928728147	2.3267547980748318	2.1870056085036893	1.5513891429582032	0.5704597301697416	1.690328704536776	1.7192134678706776
-0.444181442205511	1.8807438386743505	0.2943569713665604	1.571517803600295	0.22738044236444432	1.3845544546053183	1.5705681361731385	0.6159182967816261	1.5727893028873485	2.150384592400957	2.1018027758704925	1.4219217397717472	1.313374682204815	0.9964326854622348	1.1868653534825588	-0.40665952649716924	0.9657739914888822	1.5009666562922208	0.4581269055391097	0.6705600297767471	0.6806749775344382	1.828171360420433	1.0415379924422956	0.8360602937698085	0.7048162619936051	0.8889483981915632	0.7346159658136885	0.14055972757997545	-1.2050207791959584	1.1416025599977724	2.417592779090547	0.4523404007690182	1.2253421922873196	1.5995441194438644	1.2263369149604588	0.38700990152540504	1.3494698571944848	1.7272463454730964	0.5323790447400019	0.19109288396794843	2.172614607414471	1.734956243152037	0.024430875084693424	1.211326420374512	1.3123783518801797	1.4665060142256001	-0.29149830910241503	1.100673553049226	0.9574594563877946	0.7594472691757961
-1.1327806172721673	1.0155455134428362	0.020123090730011464	0.24788492812847923	0.04666500875954114	0.3546181474677899	0.5550526022537293	0.2547286103894672	0.5652742152670562	1.3009054531661708	0.9730201422513035	-0.5374447109372494	-0.18023230120117936	0.9573732495405312	-0.29820582633382436	-0.9148358641742901	0.23522566864413394	-0.025918379840992274	0.04584465993627547	-0.4412351990650248	-0.35034688020271504	0.41601659671471586	0.36764527946977615	-0.2436671210072683	-0.21403062558935682	0.43826748208328914	0.2819372484529689	-0.7970641586869341	-0.9407165171966836	-0.4709291946046675	0.7964865851862184	-1.6299300096570337	0.2649398158153401	0.45897738229093726	-0.1621708720867248	-0.22198872757522017	0.7941120240725934	-0.027221477806401616	-0.32664731926718493	-0.223699933028204	0.45482622406321244	0.43117449822864246	-0.9610721676908743	0.03966450138115843	-0.5045646768952232	0.3468571818697862	-1.3350402366308713	0.9109184683083109	-0.2716440909199927	-0.335707782818273
-1.3911897532454784	-0.07469487488666263	0.2256207667532394	-0.2897988794543277	0.2958748787722322	-0.6710967517127873	-0.42273347083701623	0.30710705436250135	-0.30702754984101016	-0.004983301786266507	-0.4877729144836436	-1.8794109601926492	-0.8250447516320388	0.3304679895155258	-1.0242395326619127	-0.6716369096367071	0.1336920455451669	-1.051224649537607	0.09568463638649707	-0.6002358918370736	-0.7600436967582335	-0.9338622249238487	-0.5945540828942779	-0.5545725408133768	-0.7109255102802957	0.3024259040888545	0.2861821468990899	-1.1670285681569343	-0.11598822857182	-1.4671273275947332	-0.8195699407921154	-1.975447761223706	-0.5873119182125738	-0.33229660510096526	-1.1081914828414605	-0.7469200371592174	-0.12723616898385318	-1.153413747855008	-0.1442789800277138	-0.26505326149533787	-0.5622517962228836	-0.517631645873299	-1.0142461621820822	-0.6130444163453788	-1.7412298353841473	-0.3506554277992451	-0.8794700499759701	0.305595043740361	-0.6596009304159882	-0.7767226849326394
-0.6679328056717181	-0.8013926823677718	0.41444711374671184	0.0560996691090491	0.5192284414032701	-1.1941164983512444	-0.6732958522200765	0.6669348411811927	-0.9198324848792196	-1.2632203211889457	-0.9545537211885476	-1.937032798207494	-0.6716096451404414	-0.5103035422077793	-0.5473741476661502	-0.13478313087979266	0.5676256514680617	-1.1541043512196658	0.3504784585766859	-0.03441759407864215	-0.6515982532300514	-1.2429114053348418	-1.2218548011150927	-0.06748705987888524	-0.7673365975200028	0.14339465028614526	0.030052960471927	-0.791231344478952	0.6639417530292205	-1.4296065228409787	-1.4648241370068273	-1.0509758535228229	-0.6177759355872973	-0.4323489394251385	-0.782734930865181	-1.305075018670186	-0.7058080583794384	-1.251225510355938	0.5566579750333158	-0.0450908000002702	-0.5771382216233012	-0.7946877169227957	-0.3707337339196387	-0.45121272426356346	-1.7330723407476507	-0.45654521197424885	0.06388877732433985	-0.25312837034218116	-0.14540779173676036	-0.6621457920310917
0.456592334124492	-0.8936895571360935	-0.03771640733972301	0.6041057003367148	0.1993197905556525	-1.320030608290343	-0.008460542615200798	0.7631199680378721	-1.460856241317798	-1.868345530027772	-0.35411768258632176	-1.2702844504181277	-0.592968922753995	-1.0412392107318462	0.23826123698022936	0.13197980679721877	0.9453418729243556	-0.8771555642663109	0.361864945750509	0.27470067528815567	-0.6695386608025712	-0.6883860673234007	-1.431272605941636	0.5821099347737143	-0.900101503434751	-0.6138402996534262	-1.006159032039386	-0.44664405845399596	0.8657808419358181	-0.8351431268259439	-1.2326851303952466	-0.3086600065064743	-0.16083647704600879	-0.16752179272518242	0.3112563839861297	-1.8865664405625049	-0.7449904158930205	-0.9868088274101108	0.6941488385014637	0.06385648473680991	-0.36375115949232817	-0.649542538660507	0.18798625115932469	-0.10803474791896323	-1.1024725457453624	-0.5388932361665041	0.07647323218262222	-0.5632615524577615	0.042321249741475504	-0.6093045266540468
0.855798152324529	-0.5369136229370098	-0.9195467427653092	0.6254003803518167	-0.6772434848398223	-1.527339234484444	0.8352888978195601	0.270186846220352	-1.9611148224666652	-1.6421103245847204	0.24017376873647214	-1.0032628594634656	-1.1357188045046474	-0.9180155372825295	0.23285492053853044	-0.0311340392930511	0.7971314414238965	-0.980655785167164	-0.04142746320532405	-0.23448369215297832	-1.2590317068507255	-0.32895353173324565	-1.6471257318886658	0.7433059622612338	-1.4042346406447797	-1.7935537693664776	-2.257198150167867	-0.8937516122755298	0.45527876447265003	-0.5772412093107325	-0.9529910991483882	-0.5657085168200858	-0.1739820739790131	-0.20767516046598936	0.8857413284168374	-2.214261865265564	-0.6235012694167148	-1.2741327406669096	-0.20737268751625484	-0.19750161850756562	-0.703998523931061	-0.4884884278933774	0.08210388686513888	-0.3683034031632524	-0.944387601837079	-1.1111901150299823	-1.01180722613748	-0.6717734188133598	-0.9640065915552509	-0.9097654464344147
0.15339007196455112	-0.182708485628696	-1.3039806226379558	-0.058769195117903204	-1.530300876673307	-2.0512247723693586	0.7063630777583533	-0.44240425639227376	-2.1267545967730546	-1.1052577799952048	-0.0696759132048419	-1.6565060153518634	-1.9040275113188514	-0.20623318633669585	-0.5825464401815391	-0.3703282308723616	0.1336003785452862	-1.5164350593937246	-0.6157984567508386	-1.132401159517586	-2.1674968776436847	-0.8550828202633549	-2.167441412716603	0.28565372364350916	-1.9303451868713042	-2.4301423164378195	-2.5751150720223004	-1.8604249911197406	-0.14434209958115485	-1.1089316362993442	-1.160498213793155	-1.327153755703414	-1.051665761510529	-0.9245721520576905	0.28342900195232124	-1.9708116691953748	-0.7696135475665633	-2.2587999357557895	-1.554351042111807	-0.687729193750571	-1.4706637089930423	-0.5127576193788096	-0.6122233108105689	-1.299135617690007	-1.5945549143497084	-1.9430311774306566	-1.997023996689245	-0.6689698681701625	-2.401624146220067	-1.2512432342635968
-0.8749243847785259	-0.16902065221341495	-0.7233111703560876	-1.0763761559932061	-1.6642131880970545	-2.544890137149293	-0.7734078188307083	-0.7191928895422272	-1.7179589286344903	-1.0345933954581068	-1.0622659467943754	-2.633685331160868	-2.054633908670835	0.584413556744611	-1.1862533724487876	-0.5653724811683289	-0.6676314307640414	-1.8331442148262682	-0.9378275068479253	-1.5541952871504383	-2.6379004797693018	-1.8465556208178981	-2.661483741325966	-0.3996555822385308	-1.8491211053831356	-1.7993641358255872	-1.5371109020451128	-2.230839072957767	-0.5011878797875231	-1.992149306058297	-1.5291706814246775	-1.604909010252709	-2.073911531105217	-1.9763998046528952	-0.8377763854981279	-1.139485854709827	-1.2173303110595104	-3.152457174047774	-2.3106076798336685	-0.9778593045354504	-1.8735571440228271	-0.667407097572651	-1.2783529692918334	-2.2332708864630266	-2.3139147496736503	-2.294051821212468	-1.7240140963868673	-0.6554247736928	-2.6038725816421517	-1.1957915051744392
-1.2571687902030446	-0.43887313527677546	0.0868475762057416	-1.9165120092295729	-0.8857523914891388	-2.385428136175714	-2.5995933346912516	-0.43316446237865464	-0.9595494719482095	-1.611330635767228	-1.8032813810872068	-2.848873623083259	-1.2245818664259225	0.7845409765050931	-0.76217161213924	-0.5074789020372931	-1.19085742074785	-1.479995991121554	-0.7705595624608913	-1.1202403478650353	-2.085867732583799	-2.354687575167146	-2.4180450587951556	-0.8200930242284066	-0.9415722495541379	-0.27770895846789506	0.029494428350129175	-1.3039651159973682	-0.5882832422027431	-2.296066506194792	-1.34721072778841	-1.106563459038637	-2.1603116627424357	-2.5494030590570755	-1.3044044396559282	-0.07018597338880657	-1.6649293271206442	-3.04174238006971	-1.9597010512767077	-0.7990767690639896	-1.4566841841132545	-0.7712305895185642	-1.2606960424603475	-2.499650004559004	-2.141654354118368	-1.7621942969129667	-0.3393688914163044	-0.8052769530214878	-0.9128096087700568	-0.6955075253138425
-0.9030872447439398	-0.6089202094323153	-0.045168162892976906	-2.285513452310372	0.29776983323738027	-1.3290361240183168	-3.232121800016529	-0.17930295617338315	-0.3862125694507171	-2.098540420652094	-1.7222124425564207	-1.8313581647441408	0.11624219769855271	0.10899865582785935	0.3477117468236209	-0.3033846352466588	-1.232308531924139	-0.849214791927054	-0.27502689282558446	-0.21063471095310035	-0.6411797717047665	-2.007906370478286	-1.1378317025985172	-0.7943258017935282	0.3431325856692482	0.998688803424759	0.9241705347727316	0.3230705163047379	-0.7441771912810313	-1.4930445956519107	-0.43084683003101937	-0.43093906329821124	-1.0766088942463945	-2.0978767690742157	-0.7318043786681473	0.7859537445639134	-1.8019842456011506	-1.8015619399720018	-0.8511392170280287	-0.3654514603290478	-0.6218783418023035	-0.6468038587263069	-0.37594156478884155	-2.0269701937027595	-0.9199514256052067	-0.7366444502425319	0.9814661741392601	-1.2204732363053752	1.4758666105644964	-0.051439337905759296
-0.4866162392575022	-0.3600794424233726	-1.2580490184866524	-2.1625119646441613	1.1004487615453897	0.14888579310812602	-2.1606978595744204	-0.5230189782799414	-0.26086797563439557	-1.5709569158960675	-1.0507554163367934	-0.1852471649963186	1.1357621582667583	-0.9738407681754809	1.0549357674267201	-0.12373870003987388	-0.8778465667309181	-0.7101552070106781	0.1060029281722899	0.5333571010690524	0.918556807590661	-1.2958357648876242	0.5938693628927059	-0.5244687680101483	1.2801265002608404	1.2623787069183372	0.7931156505801895	1.3309090232979648	-1.2083721825590172	0.002447064587068292	0.566514921671894	-0.21191150675401232	0.2835597470071991	-0.8731688051487211	0.1821945168854897	1.170455097104539	-1.4854018746809488	-0.19876415340971437	0.24535222845836857	-0.17750820720781252	-0.13081882878487147	-0.2320990211576716	0.9078335705766076	-1.2535915254430705	0.5780721758310329	0.02957533303095519	1.3418296030516006	-1.6526034526454012	2.7168155487404393	0.4754954933233093
-0.40079548709083007	0.20375680742036684	-2.2985629071584435	-1.6614731151817916	1.1376113845169193	1.2023981062343119	-0.4683477743553681	-1.1844187729311448	-0.2994622122858273	-0.024453895465153905	-0.309268346965105	1.0246627021424748	1.3447855669654605	-1.533154630522945	0.7470547753600264	-0.07320391281742424	-0.4224014939246984	-1.1933516983456953	0.038941358208409396	0.7926888509802367	1.7732703663405296	-0.8205563979797714	1.7417696968296457	-0.3348296355953899	1.4599949058690516	0.7624491381709508	0.30990960062486317	1.1077532082500097	-1.7246399457990145	1.1840501910210655	0.7842007920590441	-0.35154263114938744	0.8446798820576085	0.3187973420172433	0.6070496772315801	1.0794495298521092	-0.7223752391819663	0.8494663303234665	0.7897888230442094	-0.46299322058590847	-0.2624326914706886	0.32850619458609476	1.7810484183710416	-0.6081984650442908	1.4374166237813706	0.17850296586201725	0.9086239059300076	-1.5536491394847811	2.1586766988055337	0.8408215876448959
-0.22238482351373515	0.6119893387858478	-1.8337555164631527	-0.9206613661465394	0.7282910824370699	1.3491385813784451	0.32354427593347407	-1.2316765060873038	-0.07733895578936917	1.4109891970593318	0.2966693522028276	1.2803897461162126	0.8835739244724926	-1.0198127005742534	-0.09693070261078096	-0.1289747023880014	-0.16066705355657074	-1.5241748052516222	-0.3521798562006956	0.679113423407143	1.6724039457111586	-0.5807377486711464	1.7764005850713334	-0.3596735559215426	1.0287204924436928	0.3331440183456593	0.2530003794789394	0.3864180477737317	-1.6893758630010263	1.3504636758303126	0.03970256234035457	-0.2317755987618821	0.4392273866734592	0.8853087038600514	0.5168589640948151	0.6545787916587255	0.3180963403686595	1.0639687815849903	0.7405110287439801	-0.8672564050473627	-0.6022064746168708	0.7292434955972705	1.7148527629495403	-0.17212303337584284	1.4046018173528199	-0.010891306463165674	0.4478534151269152	-0.6063706530309203	0.7859057985885621	1.0639743615581345
0.6140223723704596	0.4955033990081744	0.04131579094878377	-0.10511341717585258	0.5110509457077349	0.8855667024971502	-0.12313574183802592	-0.17446868999947154	0.38837070738070206	1.5561530552115694	0.8231534627604693	0.9781247385269723	0.2799171179103078	0.14242945541297072	-0.5063555994642656	-0.1344525278538074	-0.16363290019082985	-0.908358246075502	-0.546832187891653	0.4774459063203984	1.03647323312403	-0.16337532808950278	1.1517975990881677	-0.4661028493600112	0.4582663494628813	0.5081934523676114	0.6656128500865316	0.3362809955179946	-0.7629128496174841	0.6681960667910949	-0.9569342864493031	0.4498987530742863	-0.13838854203962245	0.907678938617911	0.4938120797316578	0.10570501369768869	1.265708182381757	0.8848914316461401	0.3931254800037412	-0.7885378890513358	-0.5929333552539315	0.7394591441901988	0.9039717674805104	0.23034375004216057	0.944574023425344	-0.06283061704213617	0.3943591040611793	0.804036220945129	-0.03525549005080685	1.1099460223753697
1.86568715881297	0.00561774737757746	1.8693405645755803	0.559532696974028	0.7504697952642818	0.5689751580062221	-0.7145504248768774	1.3238011520966488	0.6401032942525351	0.4627876071911705	1.1803083545103048	0.8642951474574759	0.009365006713083383	0.9200085428045179	-0.04715072135575536	0.11881964139349155	-0.24044688178992152	0.47762947450704235	-0.11686451235976139	0.42019535589187706	0.5114582103869899	0.5600089752459503	0.7804148442301273	-0.4487040229026895	0.1413733841571838	1.1244827843352914	1.0008573240854064	1.176814568626486	0.6847907466041809	-0.10804980492837747	-1.2710726899111144	1.2675763344883837	-0.06728767458229028	0.8286273610967676	0.7877672978885165	-0.31289402991988663	1.7261784482063658	0.8796617347313879	0.10162741071406386	-0.03249233099874116	-0.11971639083878181	0.43372639480461367	0.09865502840770644	0.7432862856555928	0.6637355769401957	0.16316819996795356	0.5806046219078881	1.8072910044174364	0.08996137045205022	1.0048211192173773
2.5679591127947696	-0.2927425126801815	2.386085529052797	0.8390314354217528	1.0710503843353154	0.8707547282768823	-0.30273335698085446	2.0504106154170754	0.3878057634875601	-0.576556501508752	1.1249707811506409	1.2345269306231805	0.19254719881543925	0.7044243899799836	0.8554149939897955	0.7097517493335048	-0.1559983104520402	1.6136469352419929	0.815111577051768	0.6158956051983455	0.43139803829555473	1.2428126781051259	1.0680232443156694	-0.2657401162468572	0.14438189019831224	1.6237496626088517	0.8748708182959789	1.9523958192095359	1.816058135866948	-0.38687594676783726	-0.6232968783038758	1.531254641444264	0.6829160538570931	0.825706933264615	0.9422409635759145	-0.41190322884084246	1.661004073842097	1.167297905614752	0.09688773528519912	0.9410578960678538	0.4882253245577026	0.13945091558642406	-0.07119176160429426	1.3014471170873556	0.7778996709198495	0.41656146674295624	0.7217423990845763	1.8241425141241063	0.5672696150728429	0.9221658048045689
2.114373485031819	-0.0035103269748842218	1.7441559727890605	0.644833943709623	0.927525696921279	1.5367650537846367	0.9605690789671583	1.5398634930431747	-0.05040785269908644	-0.40041986639996	0.7016508189008944	1.742696955281588	0.5619391227288576	-0.06318534719655475	1.4941587554749667	1.4329140701779477	0.10865644035215581	1.7512842725015683	1.6450390842312494	0.9959661184403017	0.6684797777396808	1.5808203114908834	1.5580761072512577	-0.06403893685887585	0.2400703113143135	1.5498498200659818	0.4362515921317324	1.7170453880774323	2.055996887688906	-0.17093533075568715	0.3693807043534749	1.033652360061029	1.4835447541215478	0.6808366263911116	0.473935112816741	-0.24778551318281838	1.5080863443334156	1.4249022693275732	0.3928465789252061	1.4696279449732934	0.8864398810348884	0.12110615915197284	0.3550018365976353	1.6650710996296623	1.0661091333313422	0.42263850362558775	0.8285143529410811	1.077456939763758	0.8114172054474144	0.9835209214865697
0.9778387019949436	0.6392705602032163	1.0650857198142696	0.16780260721729903	0.28819799504488086	1.8790991048212053	1.8698014521030335	0.5426983586043064	-0.06615304386243359	0.7570836722526602	0.40765402681729684	1.8977436154247171	0.6879608831460752	-0.3743193632971061	1.5701156506161156	1.8569666510114322	0.3448764352706402	1.1844783072157339	1.8346779358808984	1.2795257044854353	0.9033300019897758	1.7210268769959558	1.5433921482476465	0.013391430203692024	0.14545979893449873	0.7992901447861706	0.032881455846262335	0.6803685059084029	1.557593678110042	0.16814177561550336	0.8045999028173499	0.22978900645998673	1.8066218547206048	0.2687004386711211	-0.34912814717880847	-0.12180265963568077	1.7193216694295597	1.3576098313066844	0.7572596060589429	1.3289007192448947	1.0058987811021898	0.34584469277160446	0.7885323129703952	1.6075221848612526	1.1730971319923196	0.1972234624101193	1.0162383292567883	0.2986218462572305	0.8695797183512289	1.0068388372736634
0.15640172513561193	0.9649866913169701	1.0165236826935544	-0.1789040707569048	-0.28664740206691947	1.4750631990116447	1.636580308798306	0.08818476250012741	0.522285607967639	1.5477309065688662	0.6779187491435447	1.5801727619268784	0.3439198487991323	0.27424177887090034	1.2726722840178568	1.6167648787364546	0.3619936209798139	0.7851623294546836	1.347477086964877	1.1302948579994252	0.9348160031108325	1.9451703008791679	0.904583167795735	-0.003613486597983673	-0.20820142947382161	-0.3743421964722998	-0.22856175667472103	-0.0760567455830378	0.9230305831363508	0.3627378384971179	0.36315840241171193	-0.2738774389060318	1.6770026648084728	-0.06683874274567955	-0.7364379455846527	-0.2611638370588989	2.1380688394209475	1.0434025526006618	0.825194122612469	0.8455556101098156	0.964278261384644	0.5811864270524785	0.7270984615805911	1.1366261622516198	0.8918572149019728	0.005052843542915563	1.1178675139413354	0.01510133395735984	1.0398073892280995	0.6402733015024633
0.037282325285272463	0.5680602496267545	1.1724456065526143	-0.045191556079699165	-0.3139762022905095	0.5472483581992981	0.777315508611246	0.2667589286407294	1.226039073981974	1.038916110461214	1.2820288791936236	1.0228538172684123	-0.25342281194965094	1.3834133620490419	0.8580983398976317	0.7122648350530807	0.18747855979395703	0.9333994861694263	0.5269084954313944	0.477688728324875	0.7179737927085142	2.1133393823959525	0.20037688733307676	0.031993216313789374	-0.5760674879474675	-1.470918766860517	-0.4553990763948142	0.05398421727992666	0.5309168043065544	0.40622681079870276	-0.39325934464835344	-0.28314213029165336	1.4133934614584445	0.14105799855587647	-0.37475970419109084	-0.4813019707643388	2.027933546677831	0.7829108169950177	0.3691909405388515	0.41221989372506823	0.8531026391828637	0.6616616624442184	0.21163872154446237	0.5705108020240496	0.2642034626309422	0.07684185462573902	0.7607724374174119	0.21035430464379926	1.2241617947202685	-0.16616034750551834
0.08590693807343902	-0.21663775957133186	0.7919443519471729	0.5473306917163329	-0.01982362132589087	-0.3280440633838527	0.40711340544889546	0.22938910467951734	1.4103698469437713	-0.24482752355937493	1.482170301888397	0.4312594168644263	-0.5896368827668903	2.020608160382757	0.34559571782241894	-0.45459107759166906	-0.0031620349219200826	1.1620834155150999	-0.34510579216469256	-0.3533543334092503	0.23372918296943504	1.760647541200849	-0.054571206740700665	0.18689310251746372	-0.5915222492607803	-1.9920902536343656	-0.651040295281521	0.46846864731482163	0.24121506108017404	0.35364597812703175	-0.583336015295069	-0.04718327363479282	1.1435098485883066	0.7951402681930901	0.10534865216852414	-0.296023097262859	0.8976967967990791	0.6897391791014613	-0.47219533810213965	0.04815317108818158	0.6867561444285861	0.5815126862121088	-0.3455777430241237	0.3181815294273175	-0.44358138451393886	0.3846328110280084	-0.1415486922031377	0.5802768123903378	0.9610870256372478	-0.9426394061276386
-0.30693384258794665	-0.6120407644297212	-0.12171024376972507	1.184101658535654	-0.1078694945049492	-0.8028894997692289	0.8969911046604833	-0.5840809572756076	0.9539879032105023	-0.9460320292195599	0.8698882488390689	-0.18283242611539885	-0.33109531211421855	1.754284751388793	-0.35632489313706783	-1.3449514743573525	-0.0866802040670311	0.8772916380637469	-1.2086951499738114	-0.9383167029236832	-0.5014449640032554	0.8224256714734971	-0.010421903195395661	0.372422932408561	-0.13200180527141464	-1.7898115287124226	-0.6459063406539868	0.1637313318711948	-0.2379092157455814	0.18384174528655625	0.10533415046742549	0.15257364619610272	0.7348710597425732	1.1554332797759046	-0.12979148480140992	0.5172067554777321	-0.7690761725763795	0.5485001864927089	-1.25561670744388	-0.4556925041354335	0.47473295910667523	0.36324497597937344	-0.6736421477721287	0.4839985335913647	-0.8548543471888418	0.6557526159834222	-1.1553644723166705	0.8901937130682327	0.054293718769603254	-1.1097317380790834
-0.9485080422141353	-0.2008398270171907	-0.8302119516956228	1.4120654771292942	-0.8501995211800738	-0.972971844620585	1.5399514068489781	-1.531999408737044	0.2884114600164328	-0.41743186110470837	-0.1236115302205569	-0.7686502110727604	0.30694008453699273	0.9412847555649152	-1.163344977866495	-1.630576546407939	-0.04002936314825761	0.1730841781968932	-1.944477839356428	-1.1734075052760378	-1.2510491544139462	-0.023617366278978244	-0.22056648941142287	0.4969157897224514	0.4814967160296525	-1.1980260620692582	-0.36040953284481764	-0.9060210881717174	-0.8429786549010382	-0.05173757276682126	1.0701696951106576	0.3106002773076686	0.14261544320635722	0.6311275605156507	-1.042878480179247	1.5057067405956812	-1.8224757766188386	0.12881759635081108	-1.575635545969066	-1.0523348050779104	0.23753404613197338	-0.015630114689931265	-0.865567391990567	0.710417472895208	-0.712129609012356	0.6050558472575965	-1.7014997945281052	0.9960307979525576	-1.0660550779114277	-0.6005877845477179
-1.0652159569089736	0.6100479778007056	-0.8176652173586372	1.162049894831718	-1.5896643900058331	-1.0488085072718236	1.522139326619979	-1.3948821914427574	-0.14352790662932222	0.5990684062928348	-0.702720600891958	-1.0239723171798556	0.7185145332274264	0.19882197431589135	-1.769696024427169	-1.3662171281422726	0.1667028600408472	-0.27995886527662067	-2.1527609996687977	-1.291310723750459	-1.5289594812813445	-0.025701943704031664	-0.8188329765329606	0.6352146432842054	0.7074102382500456	-0.6929547731428903	0.03359610091093273	-1.6242231297762935	-1.1676968584836838	-0.08335143443598012	1.358625951418013	0.5765248675437417	-0.36655241916301534	-0.4404357066224573	-1.668891647450716	1.849576149903208	-1.5673694410143473	-0.42256985405113995	-1.381605831408591	-1.3157551721633	-0.028852711450234186	-0.4790250817448827	-1.1164677725785095	0.5340111892018018	-0.11839946369126333	0.21674191114578234	-1.5940810701939931	0.7203340393390288	-1.7016825268024909	0.05100273172216793
-0.3294848732417355	0.9736093288256815	-0.40015307949608253	0.796920179910714	-1.3697150316983246	-0.9673316841960846	0.8966465373021094	0.12095925951622533	-0.30128223386576225	0.8889952553259445	-0.6011134974412653	-0.6204701482344954	0.4766059232517145	-0.2054835912773996	-1.8870203294543755	-0.9004380545704485	0.5624210087033071	-0.0653630344174462	-1.4603305467082328	-1.4330090995257583	-0.9591400651813946	0.6893040261988187	-1.1954843213810973	0.9460524396652644	0.27556929291094545	-0.3853740478387732	0.3032645552474022	-0.9903509627708875	-0.9660311699962205	0.36161856602750553	0.6070487016436557	0.9179499255764996	-0.4488593468804735	-1.02873585421837	-1.1983720392262451	1.1661267930758772	-0.45297892984972177	-0.6206298898073166	-0.9726261741392651	-0.9091289910988217	-0.30547637389595494	-0.7374283139635058	-1.4033856953222137	-0.058363740266299556	0.4643948782924024	-0.16923366743181054	-1.1151490827924502	-0.01378579991066579	-1.5044781722674045	0.27930340204567583
0.6162694574103676	0.4459503856367138	-0.24540682318291504	0.7026157813508649	-0.07379741435581882	-0.4809919533471935	0.3888569063016891	1.8152895928837829	-0.387118646264074	0.14644353447154287	-0.29690399209693846	0.32906574234579783	-0.27109503568110077	-0.3989250661198934	-1.4895724575780995	-0.6179122438021107	0.9731256347300795	0.5086442220966524	-0.07145634684709992	-1.3535110082547996	0.2572664370768249	1.1262306068772725	-0.6726802115697437	1.3831986754076988	-0.531763038114435	0.013279013825762262	0.3915672882689505	0.6117768492019539	-0.47837237015073714	1.1454597619075155	-0.5954930128554141	1.0110508397722453	-0.0972746689685817	-0.4948751295951481	0.07783628004640297	-0.053359306088194294	0.46302050865500805	-0.14381911082990687	-0.692996017136609	-0.07055219286783079	-0.4524148431307847	-0.5016660943185378	-1.5402399491033234	-0.540914215119269	0.5624295591946791	-0.12118816605577801	-0.6299015784553019	-0.897531680023714	-0.6868169162096255	0.031156716346515487
0.8123288980859058	-0.5891368206723137	-0.4969896039980498	0.8554778444324854	1.2646254632250646	0.36427231503538066	0.41821626833440034	2.1495567833200933	-0.4406644790352196	-0.7808029887170921	-0.31963112991187603	1.171239161773201	-0.9906378036609037	-0.5420184741764297	-0.8351596029961492	-0.6721331844742653	0.9651815064452786	0.8317510298773156	1.1897353163810311	-0.714689060390358	1.3337573427185436	0.5267089996747686	0.5557369095669776	1.5694938102685188	-1.1195283712491184	0.6276210175145107	0.34001097803059527	1.6942390753891055	-0.13930058891090621	1.6713069845566195	-1.302208760701149	0.5321058290146163	0.27481488095108625	0.6921724438341929	1.074136755534113	-0.8980927210084467	0.6279779258160386	0.7292020909862448	-0.6280618412217667	0.5471450072966331	-0.26525004451006323	0.133207840426433	-1.4738192754751929	-0.4342660498768743	0.10044791439347713	0.434575536535094	-0.29247697913914733	-1.3247513185822926	0.2468070619653492	-0.32999950303316156
0.040604378569121954	-1.3306678119510642	-0.6365679032391479	0.8671963148840647	1.460063735115951	1.0000925449538673	0.6438737745474113	0.8805493797114037	-0.27073498633984544	-0.9682191896278878	-0.5713906832726555	1.2266485324239482	-1.2903877334536846	-0.638584937717	-0.2785346882688293	-0.8592180579607113	0.23924385202382495	0.6882081710030357	1.572059497646305	0.3671688920051367	1.5115575109777635	-0.7037054223977526	1.3826801638155277	1.0967052240860171	-1.1101088137176496	0.9856368065504041	0.07285523973982026	1.2291660112847413	-0.030209722679748443	1.415756619303126	-1.134005423817013	-0.4209852965867541	0.19876898154079817	1.4406611016829463	1.0790589438084361	-0.9074916999403113	0.3774974874623785	1.270190469648379	-0.5647419144534328	0.5650778639508857	0.28193430492325394	0.6441607903694986	-1.34570108216658	0.07945202179784558	-0.5470618502149462	1.0369230678950254	-0.136706125515618	-0.9697616949688598	0.8345889094584202	-0.5353894443412297
-0.945578304569784	-1.3330011000198607	-0.19945529267461426	0.4790463495320166	0.4315124282585646	0.7697324743287932	0.5313717046886909	-0.6842592098108753	0.21910055957849564	-0.45497568397007976	-0.5350854794107687	0.4329384683597141	-1.1900643540274178	-0.6864358793775708	-0.038452148834716364	-0.7419203390664098	-0.8353847480026719	0.3625362754035677	1.1135582362153587	1.2647173474789184	0.7491332719172429	-1.3959792781836127	0.8451039711951501	0.025394824910579268	-0.6221275908482244	0.43937824076364695	-0.5033929656448497	-0.2689737755574633	0.2080496884920009	0.5217827626364002	-0.5377961772526961	-1.2278392874197344	-0.413789853083489	1.164151517288056	0.427533574495194	-0.4012083826942721	0.23568053516550752	0.9538198048360026	-0.21743247823763168	0.29082160191698314	0.9000257785572675	0.5565454165295476	-1.2059699754996278	0.31199887619124655	-0.9283263427736461	1.0819716980854188	-0.23719801175366886	-0.22097715213896538	0.8168984928838612	-0.623325619607908
-1.2445086241870174	-0.8344158161121732	0.6075113151110344	-0.07243318584168319	-0.7129032242275037	-0.3470006639412807	0.07955171072760056	-1.1054994031661387	0.7964618790355057	-0.04215216543099428	-0.06684983012420438	-0.5761871514893936	-0.9022297609750181	-0.7947036021626592	-0.06699851730791274	-0.005706826439433165	-1.2784918608151323	0.16098572556823104	0.5341491596062592	1.4379989296697466	-0.23156657117948212	-0.9253351270505202	-0.8075246486290414	-0.9693973008459363	-0.04676908586990495	-0.9089109924993655	-1.1235632969183198	-1.3415897375793953	0.8534229814418864	-0.25893135372466136	-0.12077984377988032	-1.1682282312133094	-1.189786956972243	0.28238511424861384	-0.008160901216424488	0.04057014327121776	0.1377458634781339	-0.03466912335407089	0.49219248750266764	0.33775526012740287	1.2083074074343714	-0.05218309637617551	-0.8206923001853039	-0.09390663995372928	-0.9031841813123769	0.46789068233720843	-0.5796562721758292	0.1521789292274197	0.22657241455679758	-0.6442789911199132
-0.712444019210354	-0.3847140577828788	1.1218371622209833	-0.28686111571150685	-0.8926590223518529	-1.5264707179762582	-0.2659506711846893	-0.3035470601617844	1.0866263848685083	-0.21009014267409337	0.3005418759676428	-1.0587676524031722	-0.5096809907168679	-1.0030757449733878	-0.10472638912827102	1.1852987556802126	-0.3739604717165041	0.08496569420675859	0.3919154133765508	0.9838035798719462	-0.6282649618925525	0.08811221335909979	-2.2322348114419417	-1.0901769345705037	0.367471933941268	-1.9598760754630937	-1.1332955830594933	-1.1396312154218895	1.6051787835775393	-0.3002062635341936	0.12849863344085274	-0.08386333516774193	-1.613352754676706	-0.37425424690021064	0.19846732846590193	0.2538031848877243	-0.3894307685131295	-0.9677636803085883	1.3220740872367325	0.8741162947037804	1.1143720946054303	-0.6327492202530274	0.04576135169548984	-0.6495337744721067	-0.6432312255547432	-0.22301493634603606	-0.8427758272477316	-0.18919176853732547	-0.5503702618581239	-0.4164885951228305
0.004122404580443554	-0.2715955245853473	0.929120649400626	0.003410245429435489	-0.19941799039045432	-1.747239110406739	-0.3081598328104976	0.5063410370572113	0.9283405099108394	-0.5411127113897615	-0.014172440761638747	-0.8142109299065614	0.015214083812243399	-1.082387150989427	0.09392035214754439	2.1736851861946733	1.4364404595183409	0.0343773444084163	0.4831970385507332	0.44618388406253995	-0.2868069342403492	0.4780843677723002	-2.2456872331204485	-0.1685728688429815	0.6429335967000048	-1.5992045888511173	-0.13212586602197937	-0.19482206063921045	1.7567195358589165	0.2541598023497895	0.7666010982518418	1.325475890121215	-1.4360121031774309	-0.44731931899974925	0.6941555244619175	0.49786428288349394	-1.3682833712936155	-1.2573680941397103	1.8464759220859939	1.3768364370399897	0.8708955127159446	-0.7606198535883447	1.15795315931927	-0.5496474407793441	-0.3269335509773186	-0.3083067703767138	-0.5749397928866072	-0.8108129725680794	-0.9552311316155134	0.19012364456088016
0.2109227294399207	-0.35990276254044123	0.20084911698745958	0.3803097875483811	0.32538073371597376	-0.7159161034723363	-0.38040785775674296	0.2560593634905383	0.4561114640987874	-0.32039158512942906	-0.8503207312738486	-0.26176876202084387	0.5452801120435314	-0.7193918568651068	0.5293075297082322	2.2619723037581636	2.716622164222394	0.08985122358356452	0.18886846993239456	0.13943081999829374	0.2503073682141747	-0.20760467980709654	-0.9238962071977778	1.0617719772178282	0.8453369272974783	0.062200432828747286	1.3463468840479191	0.333733676710743	0.89889165494927	0.6454986802436455	2.0129684245967128	1.9707337692316425	-0.84599519467173	-0.21162809935137614	0.8785274661677356	0.8613626798045683	-2.0461072074011364	-0.9571111903808529	1.755629492404018	1.181991128930383	0.6917450083850253	-0.5355772062955165	1.8136483919700919	0.30264920599273276	0.03241711854417865	0.2244555963169974	0.2704588433408211	-1.0489976897219915	-0.7213948418957374	0.8115650736879244
-0.1943764964593752	-0.3893726118848053	-0.5946158521152578	0.27949545555501126	-0.021123038975604927	0.8451668406359338	-0.8132837442109215	-0.8333850303837775	-0.1208503282364885	0.49720156880397576	-1.3599670541043432	0.04849955054276379	0.7683505593685294	0.048047311494064826	0.9469414636825594	1.31455678002263	2.309121656176142	0.3520182971142216	-0.6730550858398507	-0.12445291401586095	0.36563815336972283	-1.2951838473411177	0.5740387013475345	1.5245246625580087	0.88680703854091	1.6721645406076433	2.0822892774887225	-0.04748616518905875	-0.6136781951577511	0.29254531206451784	3.1382113226977255	1.3183560240212802	-0.2935080817672027	-0.016532000993550674	0.5445265871788014	0.9262142254023192	-1.6435730726215545	-0.5982133284835047	1.106157396560857	0.21124261115344592	0.4108841589640395	-0.32088422611465367	1.4918715833323963	1.0377390008605185	0.42661422499129187	0.6512679374213345	1.1110863794957961	-0.754944314298831	-0.18095860790181448	0.754517373419933
-0.7706006163206756	-0.270769723071775	-1.105682497136023	-0.34960072678150245	-0.7843959058176383	1.842525978073278	-1.3504187479752596	-1.6105092491121065	-0.6813309069806419	1.1763752668898313	-0.8881056641943139	-0.06556573935907582	0.5424661358177847	0.7260246311640411	1.089197872362321	-0.05008709101242595	0.4790761239035165	0.5805312648376277	-1.5365297356735277	-0.5621236517837962	-0.03527901130644646	-1.7663480780291838	1.2056825407766065	0.7392232346015418	0.6628392173268979	2.0071599579324975	1.3374817258163356	-0.7763458781345418	-1.9287094556262507	-0.630537634507176	2.9950515750960496	-0.05736914254672058	-0.12353837550624434	0.1388871461438872	-0.0522881544646232	0.22552933483200266	-0.3038649416698494	-0.5823238984064479	0.30972055082969524	-0.9166931986201226	-0.3125874415398135	-0.21545242988990126	0.4754126872387576	0.7504558525229376	0.6620401898757694	0.29311217031980485	1.2569117261966603	-0.3164107841135448	0.04726077319338998	-0.20494243818430855
-1.0378322269192082	-0.053984274961015495	-1.1838934277380404	-0.9404088282415768	-0.9522441849853608	1.7465174160987373	-1.3781504452986086	-1.3027257426653356	-1.1073624696784468	1.063796750052048	0.3285318041820328	-0.3724837989057908	0.17388648302228968	0.8319896418033198	0.9435707025981321	-0.9296098194801684	-1.3199793360945944	0.30368147585592653	-1.6938637019422154	-0.9004898483808252	-0.5406591806211276	-1.2664960994652703	0.9630269346171506	-0.7363194296040059	0.32441970824539945	1.2206333336810313	-0.27918280379928306	-1.0128777765609212	-2.383418109416799	-1.4144762795514638	1.2534247941653849	-0.9611545722058507	-0.30391971428578407	0.38537259187876344	-0.5666700415334665	-1.0200094550222008	0.9435882385269466	-0.7947822297795358	-0.16788337621715613	-1.464103009728704	-1.4282301154821717	0.009548708731732084	-0.31934244360848574	-0.420281427589885	0.5038066681882751	-0.7047822663217984	0.6668630721593434	-0.006355920017726966	-0.25589690988962793	-1.333122242282959
-0.8548390402934988	0.25573793349142393	-0.7946916852062222	-0.922284693872767	-0.22451764739415023	0.9201121566519825	-0.7308388579732525	-0.2724443514388876	-1.1984580488546386	0.3463189815677727	1.399363927713002	-0.5622938093294011	0.1433263888229888	0.42668757983001815	0.6906613400045665	-0.8881448665965573	-1.8724923821300106	-0.5593818506162382	-1.081356623110528	-0.6240129591501093	-0.7414843266188125	-0.31506337461416245	0.60688977004711	-1.8049710655893068	0.24290699066945362	0.5258961256641981	-1.3326230610197045	-0.5559010721727421	-1.9203125700581904	-1.5381447604116507	-1.021615279238478	-0.7460324295091403	-0.48391812902494735	0.5667216681749424	-0.8328496975074993	-1.8557905665918168	1.199629829113394	-0.8142876219817041	-0.15652917882098522	-1.1965822376103443	-2.300154956568288	0.4353598150857856	-0.21144723096215567	-1.3747977836548195	0.027518872686848404	-1.4851648753143862	0.015316347604559605	0.3887734073757192	-0.6630842618508553	-1.5303581832813375
-0.4149805765512903	0.686497268343957	-0.08982081381726305	-0.3667921999757033	0.580650645298685	0.11296153361792169	-0.01433404500305733	0.488378690571074	-0.8488385872606885	-0.1984324484502434	1.6101187784134294	-0.546862395394119	0.513404853411822	0.04393017409097976	0.4211468437692546	-0.2826109111677847	-1.3184672420399635	-1.3744151285314599	-0.31595684848617883	0.25248302604287215	-0.6182245022695964	0.2838438788223558	0.6627204990707389	-1.8150832753576933	0.6025915531827177	0.7044489487437	-1.0263504106592256	0.09333279004234132	-0.9452734349734406	-1.1108594672995018	-2.2072109323823073	0.007645774694276481	-0.3579094764367452	0.3248569070096858	-0.833084497445658	-1.4511805720915933	0.5181761054815204	-0.43116900786331297	0.1426664935513491	-0.4661625923216762	-2.2512870330091705	0.6939152293760563	0.5994603172820951	-1.2629001157982678	-0.3255879501677701	-1.3613757539214875	-0.0766486665834436	1.109475628656146	-0.6566913312402051	-0.48873859403744707
-0.030029310156063853	1.1046422837669534	0.4762708298539774	0.0806342758146939	0.4749026408694365	-0.26445790587892326	0.0329724203445131	0.4004791256338452	-0.29792963291559077	-0.10726531222048132	0.9332302764653502	-0.45512016012785456	0.7739914794321539	0.06516833858550704	0.02393715956939503	0.15556895682497318	-0.7955132507397171	-1.368331622270304	0.01905683967306692	0.955399997939136	-0.4248468836954151	0.08815318117864682	0.8775098968923898	-1.0918978413377163	1.0965332986076157	1.2404338075430965	-0.014551994026002086	0.40247303502582876	0.058811336590481676	-0.6344133382358456	-1.6041560957586969	0.10167508552918272	0.0042385531533224744	-0.37077178869651506	-0.6067579596837617	0.009658156349201108	-0.33029407291512497	0.11524064730852383	0.4233351577387232	0.18682799613431397	-1.2979588103617399	0.36861726672063383	1.3143597919466183	-0.41427112651565196	-0.18001086235068584	-0.4839135705716749	0.27075910348883314	1.784139039002777	-0.3181643819368248	0.9135466784925266
0.07594656172700599	1.1933842666006385	0.3940958786762737	-0.08371739728525057	-0.5159590517977275	-0.34499825627094294	-0.6112651306222603	-0.26405207714866796	-0.02003779680597349	0.3137539797202145	-0.15176912606352394	-0.4185959204474106	0.43899652230232866	0.29506769433471	-0.5476209820583083	0.05923674147991189	-1.0773979797386062	-0.5506987200121551	-0.03236497330833008	0.744628359789879	-0.30327627604085694	-0.7790060822726561	0.6983370880052034	-0.5160896577829749	1.1759233997134386	1.106564732224045	0.3633509529678997	0.3334168387874257	0.758433057882959	-0.4300330758729493	-0.04866945089230997	-0.9398462569230176	0.23182094789754193	-0.9949665573079133	-0.26294135708891814	1.393702667080302	-0.71240853363872	0.4123437242229149	0.5841420074855237	0.436439380582544	-0.20512659905336436	-0.35452826687963424	1.403199862290673	0.11311350794172081	0.32629627846934056	0.39368186803814315	0.4455405257710295	1.6271681826745834	-0.2248871561469817	1.5191985329286564
-0.10310408716772043	0.7703158715524602	-0.33736119924125657	-0.6736638942079595	-1.3249237542456345	-0.405176724159534	-1.2353998027010886	-0.8264662373569415	-0.22911729965317823	0.46664763298731265	-1.0925787424381133	-0.4161457762571693	-0.2574213952583013	0.2697671731806779	-0.9783234873611293	-0.26990007125288556	-1.7576166420665966	0.17348388917294003	0.016073579350134308	-0.15669771700714927	-0.13073296391726025	-1.7753692620157353	0.09776917577061982	-0.5984995572653847	0.6577495694215162	0.18218808209822354	-0.4310805884637772	0.20211623087639552	0.9972623600486038	-0.3589938958211838	0.9579919021381181	-2.2532196440600774	0.10537593995122256	-0.9511852313744651	0.047499206642008206	1.6267037502490285	-0.5557539385481125	0.31858456834091453	0.7370409446058912	0.27739099822034574	0.26266804302102364	-0.7089971276666848	1.081477139919857	-0.18102197941255652	0.6664143561978714	0.6831780104873413	0.19921393630186743	0.42257264810335887	-0.6195485938225196	1.098921450440761
-0.3353105085074636	0.10152902524387725	-0.9997443577321328	-1.0490736524688598	-1.0198748308689067	-0.44448963837679206	-1.2224804134856035	-0.8641182389293415	-0.5545130132319869	0.20101770150459972	-1.4680827183209557	-0.32424575373961284	-0.477933862172422	-0.0853016401137957	-0.7763645966231426	-0.2869065329136135	-1.8315891433296552	-0.029415217949879693	0.43084704548240405	-0.717569879510514	0.23299542160732548	-2.2136530433727057	-0.3159990221770176	-1.0031242610908575	-0.007933562969401797	-0.5073874469264765	-1.5863893619296936	0.20285842144990643	0.8146295539341125	-0.07616892045935002	0.6656495014143978	-2.5021233679757224	-0.11450898602316453	-0.2555215064982574	0.2898068262435927	0.6422030247832938	-0.055951662868382795	0.07763101272091256	0.9329064495705992	-0.08280330946492269	0.06967675723355833	-0.19453203728740198	0.9162169541731169	-0.6634771287844027	0.5361963302430955	0.3904244101486165	-0.029174176600658224	-0.922084925211268	-0.9372737791152616	0.46362081045583076
-0.319685142968319	-0.24748604969357668	-0.761999487811618	-0.8467873679294176	0.14449245247933773	-0.26310953505682994	-0.7192128664791083	-0.42486277970535596	-0.37258791424116766	-0.09979997262491498	-1.0382522786893853	-0.0959921827029903	0.2767667181058418	-0.29197765288755095	0.11688106840067944	0.12450662077282214	-0.9186175695872761	-0.9605542680822214	0.9286622649962412	-0.2956888219509412	0.6343113869510789	-1.653274993858267	-0.07295856113511427	-0.9973058613449506	-0.19784769039195577	-0.0753640158654942	-1.877342360065393	0.21029463539269677	0.4737692094083664	0.5060771661102302	-0.3936464677234255	-1.3403802531341198	0.0639120830051401	0.3960126797571182	0.6001032261028736	-0.6277238391452464	0.6584339732249669	0.0033399581219357255	0.9837734557011155	-0.3653322561403821	-0.19445142644107224	0.71466974282105	1.096264809883448	-0.3785477674223719	0.21459415958744768	-0.11441651703910792	0.22179581484976338	-1.1294291458249162	-0.42022486581349355	0.3858118048895946
0.014845463968522288	0.031001691994845034	0.401682200715515	-0.3658533878816345	0.9649101029617303	0.11243371143097687	-0.38294590374857135	0.1948596204212232	0.473101203052639	-0.11072700464548026	0.06739550674431748	0.1250684072749057	1.4464622605762387	0.09975604495577431	1.015812955730386	0.4831917919565525	0.2939556500874027	-1.6030591306473685	1.0113305596397364	0.5301004349549693	0.6746654104444213	-0.3144583246291246	0.44636508466590624	-0.3280286572192455	0.15270938219709884	1.000606183083766	-0.9594794488590555	0.008645412811513929	0.32739942368682773	1.0362408139502104	-1.157073383222665	0.16497040373711147	0.7307183593689808	0.28645432610932575	1.0347356173685756	-1.1276623190279307	1.3777181630968305	0.11328364293639263	0.6505695982630518	-0.36288350077153764	-0.07822461157672166	0.9533959621856233	1.2298602137033534	0.7458377739822895	0.18706177460097007	-0.5183739724189497	0.6643744229620951	0.07500325484197727	0.8516074566087873	0.666085457518726
0.37515152351492653	0.6230149833132431	1.53368596056231	-0.19213633126765406	0.5415043233204887	0.26983136863749807	-0.5817323101907652	0.6944908078040057	1.3703834595094482	-0.010570112102443054	1.179180710887092	0.09688962001512502	1.8362982329452688	0.8712700520939861	1.025515769457149	0.24604016888028876	0.8238536152466664	-1.29102787702772	0.5186021587350957	0.5783720389298205	0.131688091370277	0.9160437168457911	0.3101047482371177	0.4396013364184699	0.39339337275721625	1.287878682024126	0.39177583475497774	-0.40784204042028904	0.5173764104394768	1.0116865520380218	-1.1240413811922032	0.6712144954865366	1.3002531813424272	-0.6469132946956113	1.2951056167165838	-0.5473735014586351	1.5805796145141484	0.1250640180091726	-0.012262374902511792	-0.08707423321613764	0.2390653898218951	0.03521920510078739	0.8493659408030605	1.7385320607590127	0.4727384162612742	-0.6826088238619866	0.4985206315655182	1.5422944570685473	1.842075999413553	0.4793704987294045
0.37122998846044014	0.8806455675671723	1.599715995106076	-0.5217345843528594	-0.7981950545699829	-0.17575409781020765	-1.0119979801871157	0.8505736502286696	1.4733956170444382	-0.2000509848865661	1.4180901916766406	-0.2653095023291197	0.8458017037616835	1.244641597791406	-0.008905792880897611	-0.5301452136739726	0.43469714152265027	-0.4430900311013556	-0.20435736735296267	-0.5085216574020556	-0.6859679110911121	1.1754366831701006	-0.869742002871276	0.5173044230076231	-0.1593875485821039	0.05297859149012067	1.201543690914352	-0.798622036622981	0.8163286844721805	0.2796496588615657	-0.6530193413821818	0.0019592562929742602	1.0452277271715336	-1.7887629851448164	0.9231944483698747	0.5433199817851333	0.7809830766488131	-0.18229717382741614	-0.6095906069041156	0.21061014177598447	0.2787765667322466	-1.309596847153353	-0.018003804343616786	1.6443759172239159	0.5338500658697252	-0.5409981513781044	-0.5084215697192429	1.8208355617233016	1.6407968344012414	-0.4574915138969836
-0.018917386721345613	0.48890350377796604	0.5789938742312318	-0.9500348807172168	-1.8217747371784507	-1.0267923068356155	-1.0977797776200546	0.5786160157575883	0.5646515352250797	-0.6837647776289026	0.5055142076944277	-0.7044821379821543	-0.8171084747271944	0.6934853574810854	-1.2052981403217828	-1.1420792483995879	-0.20966669934441065	-0.00047214143707771677	-0.6166458192401985	-1.72059913559031	-1.0853594027360938	0.5050208066754756	-2.277791583536225	-0.20376907977235276	-1.3980012626332388	-1.7760666120374933	1.224830279307778	-0.8797456428298228	0.858603001304864	-0.7156121076894523	-0.33530004032800187	-0.7346812521989341	-0.046820016609258	-2.391107032027597	-0.09097500674495367	1.2724142945755148	-0.7618524277470016	-0.6409827883726961	-0.7755409280598137	0.2634984454523301	-0.051368309191370996	-1.8210035664735895	-0.8616059094038803	0.5537242199082261	-0.038899707169937806	-0.1295386437054875	-1.4623066044234863	0.6473391137181841	0.5183029820100561	-1.3753484336605617
-0.3179527801565363	-0.2223858437436278	-0.47145197180706766	-0.9273145952886633	-1.5568719526375863	-1.5206425486238817	-0.6082582763794423	0.04351854045635418	-0.6658096417135474	-0.9544576334700324	-0.7766440858978045	-0.7559197312397699	-1.7617173912351098	-0.42889646061463793	-1.4623684058174589	-0.9083798207085482	-0.3420653542499761	-0.2931438022586892	-0.39529263594655256	-1.7308116333584291	-0.5914802435346599	-0.07871659939111499	-2.545043682803826	-0.9436500862375173	-2.391271296504458	-2.518022528576616	0.9347692274418781	-0.5393998813727029	0.5497292738166787	-1.2236547315784423	-0.29826101612645084	-0.4635929735629006	-1.0835143517878694	-2.1001281995455323	-1.0425701969306158	1.1764592836233094	-1.955018913800564	-0.7774161912775992	-0.5541336251627851	0.09108943655032717	-0.2916634618940278	-1.0070382311349082	-1.2085709242776128	-0.5486312279609872	-0.8902275455953088	0.28552288633916173	-1.1706858185628441	-0.8206327074721501	-0.33286328943796734	-1.2731989377462607
0.0010616013130457212	-0.66780968556254	-0.5101957027781605	-0.3436027663846572	-0.1267149008158298	-1.0502422799103341	0.1911899070136019	-0.377223928192396	-1.241685649459842	-0.5840409351758316	-1.2088734724062844	-0.1728906141271635	-1.2569093806953433	-1.1695585955026184	-0.5891982771956883	0.11525884274518744	0.12267433504109221	-0.7221417430933551	0.3735862038118659	-0.37498465473544323	0.5377633135201391	0.3846719687658442	-1.1502968616122824	-0.8042146872942537	-2.26754038183503	-1.5298106781826084	0.8156889331739482	0.07734831347622327	0.17146579201085374	-0.8350931521945497	-0.2037148534335675	0.64226027937351	-1.0932673639158363	-1.0890434482853844	-1.1193183193471588	0.48180571144433365	-1.8162801186368625	-0.2691520915253465	-0.3387656694441124	0.00920604763089315	0.014604993171543883	0.3719537225933104	-1.041986702193761	-0.8634140135741648	-1.1831719322552028	0.3344937669396665	0.4663160541863224	-1.261162315807901	-0.11339418916995715	-0.1136811986912097
0.9037109474863535	-0.6399926897201125	0.38726335401392203	0.3781975947545369	1.4517490104422646	0.12998874902551102	0.872513239186504	-0.4009422723354334	-0.8105090240666962	0.18414960939381744	-0.393033042848364	0.7433446127569989	0.09988986245820278	-0.9153701670013803	0.4953055058763855	1.1155416524370072	0.6219291256065771	-0.5878177757200986	1.2546954591056987	1.1272403163978628	1.42796623922436	1.681932468656494	0.9140806161668463	0.2610883716204602	-1.1264331948438004	0.12343366021340166	0.8748514859234733	0.6361486019549932	0.03347713007382485	0.08955944076593855	0.1848725260991115	1.4288726901901982	-0.054374389867179594	0.11788253238976822	-0.3350779970857208	-0.19841936433898072	-0.5225240307932989	0.6561743125420852	-0.4411870669279683	0.2503108074245423	0.7285692121760132	1.1323889429885066	-0.71627344700046	-0.5338161130426341	-0.5761209975083702	-0.06153054415229429	2.137142301204598	-0.5321618719499892	0.7338507266604801	1.0287971744898465
1.7107267095761078	-0.4609168075690786	1.1058776888738315	0.718452613183769	2.1778290710998913	1.0475083032849781	1.181351115991927	-0.14684558729481204	0.04604339639534379	0.5987576262462133	0.7259702474297193	1.3177420513056657	1.0259561045129753	-0.028795212725051908	0.7420580109580668	1.2375090761671836	0.6182628933055587	0.024801396443691004	1.685900517460664	1.4464974328142493	1.321148828151844	2.5368261359235085	2.01380499601325	1.3228119194742953	-0.0008370037841663662	0.836320510793922	0.7982295515124985	0.8210551649609875	0.09272908815105442	0.6915738788019444	0.6071396714244677	1.1301753746816894	1.0178853381372945	0.9275797739985723	0.35939580447009234	-0.4609347344439277	0.7034184687333132	1.3067160905059416	-0.8032992311489835	0.6011346874375099	1.192742112371769	0.8529283857270991	-0.5657711038471737	-0.3152557047154827	0.2651723620450248	-0.5372889949869998	2.353017169148104	0.3206264859470093	1.0912031481511708	1.0603256794577054
1.7103357194247761	-0.5076947564967259	0.6787784580950584	0.5272859409812798	1.8156742126219712	0.9709236240469592	1.0959324537350659	-0.034742814259305886	0.38243459299654153	0.1956075638418685	0.8205591431543635	1.1140679196052887	0.7700208453014825	0.4858483984298161	0.05853376607109001	0.3444568276712076	0.11731793700893683	0.40127789423723226	1.312727224769309	0.46619983593611847	0.28372656380867495	1.9635384975237922	1.4439399940636242	1.3785017746946626	0.14307280445037615	0.13756526235511504	0.3722074491810701	0.5938356456584009	0.0302775630821587	0.43174304750104914	0.5466705128136502	0.2079292029651017	1.0922655666213632	1.002788321781417	0.10020414819467807	-0.47766516950406496	0.8569685911938171	1.0978362944679412	-1.1619892651176102	0.5491074762274706	0.8828749067006835	0.15248225346332006	-0.6532188801056034	-0.6524847527479193	0.3361300985916788	-0.6892966702552955	0.9274489676209513	0.2930816513772384	0.4221667821974333	-0.02446250229098991
0.8663640101322179	-0.7104055390060551	-0.6557153404976361	0.08366203175572325	0.9258459514639428	0.1960034828019093	0.7564327387290462	-0.29754378735252435	-0.20816441209831738	-0.661945462410443	-0.30916822248988113	0.3902576405697613	-0.32008804941875435	-0.02381051408512255	-0.6774375034698753	-0.8872183134834518	-0.4267297242125263	0.1426384526621452	0.29513063789999844	-0.751670682188606	-0.8110243430638224	0.3908677622244518	0.06060598008124666	0.37579575148819444	-0.6340659667834913	-0.9384109434810277	-0.3280283980272854	0.27515229592268003	-0.2926497568010358	-0.33066721909926183	-0.1733213743518178	-0.2569744171204777	0.17807434418819357	0.5262315959977009	-0.8380627481553877	-0.7580521217894984	0.1615516182274466	0.12494721823497558	-1.3920734820866862	-0.1290670039019261	-0.08600976820511246	-0.10472451886906768	-0.8288604751356227	-1.2105376704316395	-0.5374930065435216	-0.5743835168016834	-0.8976122084929383	-0.5078426962504438	-0.7319407766386224	-1.201166775113957
-0.11861154692156275	-0.6405105752910787	-1.6255494797479013	-0.2146649460691771	0.30231682935535076	-0.2519813645168381	0.42976506945742216	-0.6482674489257639	-1.1848900295696783	-1.1279367156389966	-1.3920678123323367	-0.1353932062395351	-1.2916091960747886	-1.1769987946531089	-0.6280528425167267	-1.5711492434052674	-0.5672457585131976	-0.31952698309739624	-0.7116759359562357	-1.1623600886061907	-1.0739315207359814	-0.7560132808122673	-0.6886609087272005	-0.702449664393411	-1.3108274203112678	-1.0746409572770204	-1.020017258987083	0.2673112959929403	-0.5839163141769608	-0.6693769240554672	-1.0977454123934076	0.19493545951868058	-0.726591158909833	0.12342360856967528	-1.273908981921674	-1.4833692327361647	-0.3251685777513144	-0.8305300744405278	-1.5537599619642373	-0.9882337993388979	-1.0860500919362126	0.30003331370345104	-0.9195657316359027	-1.2772756779716288	-1.397944566802168	-0.5807698878314789	-1.7414549458344875	-1.0608975651035126	-1.4426290291494883	-1.4801194906734074
-0.4592314759286025	-0.09266573533851706	-1.1653892046688015	-0.1737573705683818	0.3457797412960427	0.24186822814205072	0.40520210630870857	-0.5478871964421338	-1.5221670256615354	-0.7529888331877854	-1.032854184539283	-0.027815435280211565	-1.4830857026576163	-1.8799282469336194	0.1373572788962103	-1.3057414485636336	-0.18601974714979844	-0.26591437321548667	-1.0457836809839538	-0.6922955328284993	-0.43404343642292476	-0.5891485706988915	-0.2722913578750332	-0.7909891274757638	-0.9443063422812236	-0.0771267447097888	-1.3454681274334421	0.6055772219487389	-0.4397070534562134	-0.09060178792328603	-1.4844620398023838	0.993257203146218	-0.7246033591101655	0.32402001784738155	-0.4934586540596477	-2.1156685934274293	-0.0011008586908252509	-0.9610226460172225	-1.619742722433457	-1.2520046334334372	-1.518876423990875	0.8609931362556428	-0.8406140998546225	-0.5199051500006646	-1.1643342885249364	-0.7641858072874119	-1.330551969805953	-0.5911531436151416	-1.3235622499083557	-0.791699532880214
0.005071970974791087	0.5415082923612775	0.49236603354174957	0.11626661774395286	0.8368973687312551	1.1375134852596243	0.7344623637939777	0.16791606110591245	-0.6724496772872421	0.047658168524498945	0.6705035739366494	0.39811461068716525	-0.9583543265315981	-1.3806921442223754	0.8260783919646237	-0.37067413059521703	0.50538541127831	0.4152392416686335	-0.6380901928563822	-0.03538743911790203	0.31119821745332316	0.3215745114110548	0.5047646335333917	0.22463046023742894	0.35924351238019403	1.003075802460091	-1.0226478159136103	0.836108615144059	0.11235008141903371	0.8458197784235342	-0.9837230466331598	1.3034686908840174	0.05449802960396429	0.9907857797753976	0.8110432804591852	-1.8479985139762247	0.638243671076309	-0.20090099082845916	-1.3395012665316943	-0.5814031931898833	-1.2258797589857626	0.977958925777343	-0.6105728641304242	0.6625073222493363	0.13045565019240543	-0.5959217374382506	-0.4605197319519013	0.5617306946706487	-0.684944392338058	0.12887966979968576
0.7384161600227942	0.5959032433977329	1.9387478454232117	0.41573814936230324	1.2149378363659213	1.281886378249509	1.0770936545822682	1.0225772181834105	0.8112796937349015	0.43979779207257946	2.0932212265672407	0.42825903044609454	-0.26699419410402053	-0.05301879659926306	0.8245845153344873	0.6130731498014009	1.1372032216820736	1.0805599740066167	-0.09382787696347973	0.23059968063123537	0.2984332901574911	0.6663036910276225	0.5503522420957595	1.4129031056314743	1.514709554842939	1.026612621531506	-0.10110912921041598	0.47304338997683054	0.5180801502062223	1.0412113447526554	-0.015397583175397469	0.9151991024185707	0.6724954387428351	1.3875843519808673	1.2193682380402364	-0.5689179999537511	0.7080960786745315	0.656563017050265	-0.5316582230038857	0.5436942711268675	-0.497390905767361	0.5086210756143786	-0.3286044069065641	1.4456678448649731	1.2886111895674701	0.3461418569223218	0.027639820736027176	1.232240373627165	-0.005983398157540294	0.5443883996354413
1.0792195578642352	-0.1507232293945067	1.828601077874941	0.5212762564447223	1.0935791289670311	0.2122331063298828	0.9792544312437254	1.3541809150657595	1.6347909540150547	0.055315962496700295	1.7838834589532502	-0.24118160502497948	0.05719649931830967	0.9058277502975111	0.2623628837666812	1.1463808188000044	1.3747964563803177	1.0731912387846434	-0.07727638918195347	0.13352913983732534	-0.5495648328219305	-0.10807729729170516	-0.25287708515976237	1.6959387001855601	1.499793816912229	-0.08878546866693779	0.8770475151133117	-0.387533398115118	0.2329565901677128	0.04812060692967864	0.5463789780078931	0.2356619318476293	0.43748675302240436	0.9597719956671376	0.17689002564507947	0.746864430691912	0.05408658157429017	0.694706809323547	0.53260477237165	1.2647299322638583	0.18698804735344962	-0.24354937142963703	-0.10668451392660645	1.2235825857633016	1.1901355924571355	1.5504083008244263	-0.006017309232997867	0.5588976707633702	0.4615090202884723	0.32192435233626077
0.8340385951553331	-1.1333478919531412	0.10504849305309373	0.3880797863261604	0.5784204806673674	-1.2272403887395864	0.40750034281127345	1.0225490400808475	0.9285382054512682	-0.6153669293293176	0.06749447465235923	-1.129976018511936	-0.16926106831188992	0.6547808019965441	-0.281442885091566	1.0757773292501598	1.101770405332848	0.44529313263736187	-0.606409648139131	0.033758714720223834	-1.4792482684012225	-1.2253637928626198	-1.0019371913169939	0.8369905994110595	0.34391275350803957	-1.350945768214471	1.1748214369560228	-1.0306929330322303	-0.6691745980841517	-1.3515900896330046	0.1578923311941051	-0.37529686363596565	-0.3863712755842212	0.0188836508352606	-1.329175283361191	0.8915039321807785	-0.5771916041069258	-0.20061812498923995	1.2238977747870485	1.148342726229546	0.46472611818415777	-0.886696288778469	0.04415402633555944	0.08936603509786968	-0.027557049633934724	1.8606613440671391	-0.1984044329320188	-1.133971274641399	0.6195462102782114	-0.11330943617732743
0.3304326085453053	-1.4513515503079282	-1.916583722486722	0.14632129170928096	0.11837844711052328	-1.7119796587679157	-0.10373966273920776	0.5640231437362948	-0.7950439851211811	-0.7333609875608571	-1.2520997392117859	-1.453705456982187	-0.7202105682640344	-0.377704734877415	-0.43498939301178896	0.5580616548200029	0.5256282841631814	-0.138241968867089	-1.0443691701714868	0.14214388513403478	-1.6766358702330448	-1.4988555039797946	-0.9079693878438208	-0.4055783007947446	-0.8895302526252946	-1.6848563828776761	0.5347295278816399	-0.8312675056683222	-1.4937097705373228	-1.8787640680246682	-0.8335045691542108	-0.926910673741044	-0.9298237051730173	-0.5093131349835917	-1.81593056194823	-0.213671718610343	-0.4471083496988979	-1.1697552402853892	1.1438331299334068	0.512293653403	0.32124960962269694	-1.19039695544372	0.25066343977327965	-1.1791938655543523	-1.1474346292432338	0.8180932241656721	-0.2995139652503524	-2.52656429588641	0.412206146605819	-0.23134457140804857
-0.03194842529617721	-0.7145613965073279	-2.693927296823206	0.0027203462779449407	0.039217399127678194	-0.8493802428560573	0.0011396270495549446	0.5843925436401722	-1.925036574877373	5.282838468180722e-05	-0.8139065978502348	-0.9178587396064363	-1.1191955619641676	-0.8546532628588691	-0.2923737579806865	-0.07134973236908777	0.062254582723716395	-0.11310935908939608	-0.8285470822674891	0.4151508059950348	-1.0216174928854884	-0.613480764832513	-0.20849857151427445	-1.0185553564425665	-1.0903334067544295	-0.8876199542381787	-0.4704098582838401	0.019542420677871982	-1.5637304207890308	-1.0581126446549187	-1.427960723828344	-1.4218540470733396	-0.6580639232640592	-0.08191517797510414	-0.8838143432686499	-1.2069485074969608	0.3350807405588208	-1.2079225933699727	0.553588977152655	-0.019252545807736433	0.12553541916188066	-1.101029775021082	0.6161771934169336	-1.6555756944345756	-1.1841602887911022	-0.5504289315983389	-0.37874751816295416	-2.420482913083423	0.00898377376184544	0.19526802649758182
-0.20298854288928628	0.5324022475142478	-1.7907514924041505	0.07995374667086295	0.2199154463126607	0.3900031026029472	0.6180994040458826	1.052090465619441	-1.223610814165828	0.9882574572851626	0.8455962684866887	0.036279130394722234	-0.9676254732979295	0.07089355418337905	-0.13927296521791346	-0.45465719356758333	0.005716559562417411	0.4773253580338833	-0.1245923033548815	0.7576412100225789	-0.0801000476834456	0.6391349144012631	0.20937586305603018	-0.6087320919136805	-0.1029348333298299	0.3021343552439997	-0.9467653511512653	0.6354027823134344	-0.8577292470409552	0.3159335610093372	-0.8845424862237187	-1.4904017719522564	0.13059161444837097	0.8361908045265274	0.4475360863791398	-0.6273570422489326	0.9872693073933438	-0.19375526657000577	0.09597441418576468	-0.19068753167700775	0.34202877681307164	-0.6924623568702777	0.9870551518472223	-0.9898941837835564	-0.368672327167162	-0.7122898911733258	-0.5341557623282241	-0.8105782780507759	-0.09315932666580495	0.9441869936787928
-0.4402159628279257	1.240488251120574	-0.17289061619762033	0.32715450551399067	0.24173738443699672	0.7220835813370343	1.021877702157133	1.2994920368623426	0.863757246769564	1.2967101325416097	1.8890415820755027	0.7325962023988855	-0.2877822998423412	1.733214911615458	-0.11592449095957486	-0.4089319316000656	0.2712649297737706	1.1240473540545322	0.33997252807152584	1.1164171116662827	0.5395297234430103	1.2765311893088105	-0.05424744518107564	0.3674134983045895	1.184104117604938	0.9450019792586869	-0.5985837524840548	0.3613771574945393	-0.025218577375758607	1.039601799252122	0.5209717761247123	-0.7245838114138919	0.6891112636094204	1.269506536348086	0.9359436506125363	1.398392398639321	0.9133906651927666	0.9564579280121055	0.09829634291388024	-0.2931116922809815	1.0401996918044851	-0.1456502485218168	0.9692709055587397	0.2529322664828385	0.23186203223797935	0.5629939783438391	-0.6596663768156272	1.0601075260656243	0.48458123104122064	1.4659820157982826
-0.8941573766284633	0.7722938045283663	0.7823781206981791	0.6010018406087445	-0.14948669695620168	-0.08835410081417562	0.6814480458496485	0.7635559932190084	2.487739808200697	0.5883975251618033	1.1449351373193632	0.8804364524208214	0.43873447190481446	2.4932001369305814	-0.17887577823228373	-0.07391959677465015	0.5045311014624663	1.3461002197316014	0.06667176499151206	1.374533369734308	0.7001653999633688	1.0587759997138029	-0.4504830292465954	1.1184420244234399	1.6896873333999063	0.6891452444517875	0.005546145196363278	-0.4967779667352426	0.20258385648595117	0.7133290915561491	1.6807983817541148	0.6527687218188581	0.5795429431152467	0.7997073889750294	0.3984898988864165	3.0664047348238515	0.21401207492976337	1.2070132827774038	0.27655181070008106	-0.7220145664003172	1.6763474388465691	0.3223006560293128	0.306994482387886	1.0269694945577696	-0.0459224084961901	1.774313923277402	-0.5881909524821097	1.7664475023090938	1.3757654209412147	1.243538525532024
-1.317063800750883	-0.5227164320683039	0.5710378559393804	0.8359018249902108	-0.7655896181103385	-1.0647509912882442	-0.0767561577866219	-0.3445506135206334	2.1752703463329226	-0.4918497560486188	-0.7131923424508169	0.6655537857554915	0.6989206402201658	1.423001091320068	-0.23672228929347713	0.18376593496410365	0.4637389974067156	1.0254715518467794	-0.6985756376092805	1.3355334464347273	0.6407457214704425	0.5006757210262399	-0.2522422045040032	1.217806989951168	1.095258894690264	-0.06152504893757236	0.18240430136036453	-0.9890372340218093	-0.3630028119245036	0.002758576549276748	1.688566120877457	1.7531865566704814	0.019563598928906724	-0.01974293505376604	-0.3176976354218	2.7150960465802094	-0.580391388310737	0.4498719904318755	0.18766977451024122	-1.4536144963058257	1.5288986339022586	0.5932008794761664	-0.7339189447238917	0.7272298975793831	-0.7643811248433835	1.3743237866551699	-0.3222670518893616	0.953056595410347	1.5813827319898528	0.22983849837315504
-1.264922301869073	-1.5977827835475407	-0.12183032592430294	1.0942099099441613	-1.1779726934406183	-1.1748213216728627	-0.3937662284778361	-1.203300004393194	0.3500248711151757	-0.8959508482163351	-1.9937185859189697	0.37636195158338426	0.48976464842227196	-0.6188839486921144	-0.19824494842578996	0.1233349102387975	0.24673148730429062	0.417558802672475	-1.268633455534006	0.9290238573963349	0.5638270655870604	0.18499251038995534	0.4459593073470592	0.8661042887663808	0.03857423519532551	-0.624878377216754	-0.011362013036650135	-0.5657764656425719	-1.2382158475657752	-0.21760461466473854	0.7220902835839874	1.8468993807315002	-0.418969524079763	-0.3371186487289803	-0.4348204057933056	0.6533278366401213	-1.038544521935498	-0.4196407154847445	-0.15004483743758001	-1.997681855510777	0.4875705059644044	0.6949305535205256	-1.4710856374990395	-0.24497346468136805	-0.9411748011384837	-0.32289096748720947	0.0047082236364105095	-0.4016198765172451	0.4987471577629184	-0.9984837187482636
-0.6221250540559964	-1.6059640059431588	-0.31479355160690103	1.4141088835925828	-1.1648135070233292	-0.42559328202949925	0.13230161691220246	-1.2307376901114018	-1.0726993863109962	-0.18251734223060745	-1.7995704998281288	0.12844494734434914	0.3490229669920024	-1.7645964514170056	0.03905892207283516	-0.0883091134993102	0.1083425641124262	-0.033948249178071904	-1.2265981635926684	0.35886001981572074	0.47892739495577724	0.25189197778556693	0.7956907255878428	0.5713983058488317	-0.5483867701233829	-0.6395794470835217	0.0725130014275411	0.3131313744647989	-1.677233466082609	0.22631704980786682	-0.1467710101537923	1.120078124642325	-0.35146104682088847	0.07845528216467063	-0.01274839545698614	-1.0808704437449717	-1.0192893946327322	-0.4619264091785234	-0.26460850041316275	-1.8370528989739519	-0.6578916321390942	0.6800743045086661	-1.4096202643451252	-0.8703612135336976	-0.16088644811249736	-1.3855434700265656	0.32086152146434654	-0.9721919041921688	-1.225677145361013	-1.6371193276720717
0.12939514119751366	-0.5973615272748769	0.19751134172775356	1.6397809856311587	-0.9133150477588416	0.32800805825749585	0.9477130019974056	-0.69898463130439	-0.6848925044210968	1.0270167831041674	-0.8056189439139676	-0.040658899694444445	0.7301722544038269	-1.0272444340755658	0.47870665253618844	-0.029545036462384197	0.11677150776596834	0.02369975293299982	-0.7369116542365148	-0.07780575931131775	0.3942208055974799	0.4851715604363239	0.2762025017836719	0.6216545465844826	-0.2718124482414321	-0.2538116293573586	0.6877071265937433	0.6911126062794403	-1.2461783387523528	0.8150359341029063	-0.044993238873734326	0.42797930240333326	0.14578499270759013	0.7195370043665071	0.39221575610339215	-0.8578303820132286	-0.5727830841900148	0.35211317953539945	0.1293433294003328	-0.8960458116543284	-0.9026509668504777	0.5077561146474906	-0.7444534036538446	-0.5024922667392142	0.992352656818641	-0.5257668136502329	0.6175659135482325	-0.340758719170094	-2.170282840068135	-1.3424367636475032
0.28223132239764603	0.6011378011443145	0.7536333173383415	1.4835414066928143	-0.7854019545294414	0.5016217109840897	1.1383183353846194	-0.42381669716864895	0.9471890505123582	1.6222222016491417	-0.2704636564918629	-0.015246661780321148	1.3844066601170761	0.7194859733162682	0.8705247290280449	0.4721997455168089	0.0897612798995204	0.5484811360757935	-0.21355415991647525	-0.31506128052514143	0.4354636196138321	0.6532212711570814	-0.5735642893166041	0.8418520470005667	0.4741213950203478	0.16530988983793818	1.1960984779241053	0.1711048047072894	-0.12638206087873194	1.0515373674519473	0.8475148346202264	0.31761779909392973	0.6692180178228943	1.0213234035462244	0.5155796382721767	0.849877122700668	0.07434496705974078	1.1822665410992184	0.6734426521154364	0.37445498449206455	-0.07897656348370596	0.13184847599473948	-0.18023145716577246	0.5424898269043235	1.5811291911727468	1.2905683818812481	0.776365512130746	0.7401076761324316	-1.6005562583301527	-0.5444200667836425
-0.3710714202729248	1.1730848101245226	0.7166540397732902	0.8059035859751402	-0.9380955497873993	0.3945308668944289	0.42641092967289573	-0.8476628762642973	1.9623393467176182	1.0731921806219853	-0.5637161597169197	0.2691190642430224	1.5381422326632364	1.7391833274598705	0.8175768442473297	1.0368699085088144	-0.1292272462742661	1.0111703325666328	0.14168461355316278	-0.5551500849250663	0.639461851871691	0.646182371613402	-0.7418387249930859	0.8104998424277092	0.969347849790751	0.41733286511442647	0.8341600244414038	-0.6590533826717349	1.0426819261613958	0.9237636494390713	1.5699826417200946	0.49150418236833454	0.8237083339243112	0.9123549002316562	0.5504776188389922	2.0815581437100383	0.4683059577761974	1.2335083985280404	0.712126437533215	1.3127487025766973	0.8813234049151791	-0.30352205273257155	-0.2092260999660036	1.377825037081252	1.2670088340282475	1.8998066911938674	0.5871561076909312	1.267199434341001	-0.28784545139110135	-0.016335016282298477
-1.2170052370660707	0.993813699689509	0.22784688600566483	-0.1892650744535414	-1.2002344172220092	0.5923567309378743	-0.5815407790844791	-1.5174434145953042	1.270280932778512	-0.05559434865363399	-0.9133688996728372	0.5849801481401077	0.7805048692281523	1.2715786305346994	0.1827951616210528	1.0459326597062835	-0.450210097582032	0.7700845176996068	0.3892929034768158	-0.9443104342946691	0.7479406593998484	0.40591328389410003	0.02482398139434632	0.2818998829333261	0.822729447750039	0.5546558117085408	-0.1733987010788528	-0.8728381974227197	1.6422192204372865	0.6595366418853684	1.4295818792708312	0.31417254465067934	0.49814583718509514	0.6327963895753178	0.6200699954035475	1.554493852988378	0.1756172595420939	0.514822594636196	0.0705117011440017	1.4730330669568692	0.8669840134849436	-0.47837834419200764	-0.6143022401675302	1.4414328619347228	0.5648724958626854	0.4769269214426589	0.057885294713619626	1.0089139714944495	0.33147103882313395	-0.12299596864935093
-1.3446757838599346	0.5760075090577147	-0.061793932355188846	-1.0845028905052352	-1.2739421446783616	1.0306600486273303	-1.1258932889279802	-1.548728440054471	-0.31946266850888455	-0.6707611742853816	-0.5301006305071749	0.5178979777511247	-0.3397831217885848	0.15829251927858073	-0.6447968902254548	0.3032319133028117	-0.6810588329692451	-0.2722781708062227	0.5705682790872416	-1.3089702606672884	0.4357263554923062	-0.08823597127981213	0.8677246036365027	-0.5954937475732409	0.2246259086618978	0.670808004122203	-0.6934781927291862	-0.18083597408690916	1.5133622331832328	0.2965675217859197	0.6517104797924839	-0.33913307584476265	-0.06760051043174738	0.24986796621385426	0.447812991952873	-0.08588649924966012	-0.6930809265687444	-0.3065271449525063	-0.6717795862676642	0.8660651640461743	-0.24348376011638334	-0.2034041415768705	-0.7435752531547263	0.9276191673567057	0.23084656906396722	-1.4780960920049355	-0.41391679461754405	0.5231651091696786	-0.25256839598724184	-0.5373449821343395
-0.47223466552695403	0.42452619888514825	0.12551572562378216	-1.5789833534833504	-0.9987514039112606	1.0110396319524382	-1.0888127118837014	-0.5930819677981535	-1.1406332389098692	-0.24034989216527747	0.3531292992894242	-0.05961034377231477	-0.7923357143892265	-0.3374060685659319	-1.0393407752852215	-0.6923897673781383	-0.8260081412587064	-1.4034067329020008	0.5772569515671829	-1.317495614422025	-0.1977619469318033	-0.7352905102991655	0.8175248138963407	-1.4391543542596277	-0.3313861484200575	0.723075938713762	-0.06499194372847898	0.8009889522939225	1.0147971034532808	-0.26727403939790984	-0.02044852174400235	-0.9632868101495484	-0.4558721646445936	-0.3740289118444228	-0.2272526124008104	-1.2242465974460301	-1.3176308811345516	-0.6568034566832013	-0.7719661974752519	-0.09772706533740476	-1.4438990652842876	0.32069202384817025	-0.25206535509758154	0.3995380696119286	0.5062308350943565	-1.8936694905594653	-0.3874027561402534	0.30830128926919215	-1.1110621200488768	-0.6827851190726123
0.6829592414119708	0.54020273250853	0.3548471098164822	-1.6725447356382115	-0.4478731523739113	0.18864862662459084	-0.9547682783136234	0.7349408059998535	-0.6136884892519798	0.6833930931400556	0.7869148085748171	-0.7130534494034833	-0.17791118685797302	-0.001610761031309311	-0.7636597976233507	-1.2219294958304059	-1.0868046581683235	-1.6787187202554716	0.3555684469658342	-0.8804225454299957	-0.5509368213729664	-1.3299569578087507	-0.04589105548737597	-1.9653549466214961	-0.5070515832064646	0.6113717541000236	0.8975185072883572	1.191429545355404	0.6525305512223063	-0.8708764060301971	-0.20263855240266557	-1.1138131657578976	-0.395408291960815	-1.1569983225008285	-1.0606926896436952	-1.1419430996917583	-0.8188676254262571	-0.5410003392635324	-0.12282542331292137	-0.8818124390937547	-1.6577720891855137	0.644469272310752	0.5092012926703132	0.15444377668421924	0.9692728539767658	-0.5053976034790529	0.07216036161259338	0.22773070891607075	-1.0194181369639599	-0.3476558356619885
1.049113778080842	0.5789394309118021	0.11061480157571912	-1.5510959400601656	0.12889609310881098	-0.7832157126772114	-1.1107799424461078	1.4320751047995666	0.17659801846207224	1.028529315310372	0.3227365697505246	-0.820328914053718	0.7767619611854688	0.3126058515655936	-0.2359293720310554	-1.0776286520516034	-1.517077143977921	-0.8847654589364768	0.10799762417482775	-0.28958517118923394	-0.13677809511279113	-1.7314404684871154	-0.6967737091978315	-2.1482058837677114	-0.3465071305818492	0.3567231900731292	0.7077104091284803	0.652688371428165	0.6158308962968909	-1.032445128695501	-0.1767314978755397	-0.9585282773757853	-0.012642922291790417	-1.6332882471563819	-1.2500793924409088	-0.5867159152404936	0.7846527163255298	-0.35091750308923036	0.6356349901027493	-1.1251095878747863	-0.8229837035957073	0.4901971262168537	0.8693614071278651	0.060833536693091946	1.0314274104399062	0.9591020717313704	0.36003118741451373	-0.11095266768301588	0.10763573121680914	0.19830825521973344
0.25009365161312963	0.381570038960175	-0.4521443098656994	-1.3734136278705646	0.40978277010887026	-0.90676461337456	-1.4074347237908083	1.0579555575223745	-0.129713169455758	0.2705897098313187	-0.3980407940032014	-0.2586859215783489	0.9591993373006245	-0.01812381995094354	-0.09384930130158486	-0.7313766122026356	-1.8029284535819579	0.15076719335810565	0.14549769762822273	0.0650877251172698	0.7479588795215241	-1.9550990415198055	-0.4158747825171637	-2.0914569199241515	-0.15930100615583617	0.09028855350261447	-0.9500698000412483	-0.4092313320427379	0.6610729643484853	-0.4721445986420528	-0.3709378803674983	-0.9905577158798644	0.22610000298015792	-1.4228116862953264	-0.4031454967522493	-0.5814257663880295	2.379900320272425	-0.39067063483468367	0.7850987531766722	-0.7882295934966086	0.16215144107330673	-0.02705999783760074	0.5446464112103587	-0.10470256408169638	0.5012157339132737	0.8877300198220244	-0.01955807391485959	-0.6419547754040101	1.1480446874540808	0.5896121918974678
-1.0189599581388926	0.17362897442869565	-0.6638745820011969	-1.2163568976457348	0.15522663658666913	-0.08097197616482416	-1.4534054519292952	0.061685380664824686	-1.5221110536897093	-1.0736094110591599	-0.4233278276967755	0.40158318501932555	0.056734029585548414	-0.5397712163444348	-0.5230269012266976	-0.7482685672299907	-1.544999289836822	0.3520218090581285	0.5346638116797962	0.03905012099473595	1.1849180974933502	-2.0363927206114814	0.3391896789628741	-1.8328982508482359	-0.2378178964775417	-0.13933671309756132	-2.57644061111324	-1.2873531758004217	0.4535001463723396	0.4200904675255027	-0.7679086338198551	-1.335483892656546	-0.10727804924931679	-0.773392608107837	0.8882675489731726	-1.130641841141364	2.6844978252035134	-0.6839706849416017	0.21740819607372244	-0.08383538233658461	0.47402942191281044	-0.6029031500061699	-0.08308925083300608	-0.36405501038526883	-0.300784545627662	-0.4463747462743393	-0.8461041332135875	-0.8445103359405423	1.072668516599271	0.6964116915723731
-1.6721011428777561	0.19805219654019335	-0.2403942293785653	-1.1529832399701112	-0.5689167348852259	0.6440718155414641	-1.154433080441188	-0.7836660147650014	-2.6437889455773256	-1.981537372298208	0.3222181403761743	0.4829141952657011	-1.1269073450459517	-0.42250169034166746	-1.0901188987634742	-1.1268751472219325	-0.7607396112181739	-0.48608257015564965	0.9913970273650281	-0.24410795926154402	0.6026467697050137	-1.8733843708953193	0.5183560344898084	-1.3440670072014163	-0.6362881746544053	-0.42738001596253605	-2.3880976108148695	-1.5079301427599079	0.00039337132491781303	0.863009813633055	-0.9849048502209515	-1.5837468672250314	-1.000188020010672	-0.4035604832464336	1.5343558706754943	-1.4019556514726814	1.4142942158874223	-1.1100567880995664	-0.5510116383628164	0.7054075758878317	0.14972774330464186	-1.0583661993370346	-0.3596622045667934	-0.6101107623788875	-0.873577276908002	-1.4873671524129142	-1.3776683692038727	-0.49898774169945814	0.05057943208370571	0.5676702502636253
-1.2345641034265806	0.3112135555979431	0.26304018599974893	-1.2369194732033333	-1.27052423268521	0.25104659397323104	-0.7824274123426349	-1.1234297448806367	-2.3615604318346572	-1.8925246340084176	0.9180129725864162	-0.07737663830783394	-1.5445373378090892	0.2618775503259984	-1.2154479548991217	-1.3248622436660649	0.03717051032846676	-1.473189716357727	1.1753880677053756	-0.6110019744881088	-0.5134885726527353	-1.3347387730778533	-0.19214182809331862	-0.6965029512806393	-1.1225907447831112	-0.7877343943057976	-0.37185828257263964	-1.0262911782218027	-0.3004436293818678	0.49149929819408483	-0.8343309956776864	-1.3322114141645585	-1.9343884010095218	-0.7353792054307859	1.02610776408716	-0.953734887383549	-0.4870846212809201	-1.5121857364325038	-0.9269738997332393	1.3589604858788096	-0.1960239437438168	-1.357758314346727	0.04613793671219936	-0.7939001095845848	-0.9341515433204337	-1.390057666398343	-1.1522186574113822	-0.12267959178130924	-0.8465518856406089	0.24981122964608107
-0.14838338998306655	0.14719686179167432	0.11749220179771411	-1.3456975344452942	-1.2760095172903103	-0.9709454361140495	-0.5650592982982943	-1.1286034405296281	-0.9722758447956645	-1.130735851346314	0.5756775020247593	-0.6974397954541155	-0.9510935719365059	0.45830523680565327	-0.6997310476466371	-0.9085709683411842	0.3600993844387025	-1.5683715672422163	1.0352192984491748	-0.9436140717936371	-1.0653040500465714	-0.5381251149842219	-0.9275300309062154	-0.11754682157708983	-1.3095690854025979	-0.940430534476306	1.5720749462934618	-0.12688768819791993	-0.06489881873344527	-0.2414091841855841	-0.5681130522288994	-0.6795533145237428	-2.238002960009506	-1.4193525700496328	-0.07349728787992482	-0.3001161075666516	-1.7255699750280171	-1.6391172452850762	-0.7012466302628143	1.7417752401504547	-0.22337250285630025	-1.3933093581127918	0.9363381617161634	-0.8881032218188397	-0.5623856858283578	-0.8438364792111859	-0.4390794856998358	-0.3561307292596191	-0.8438700708926485	-0.1566163756775139
0.8023737664681228	-0.31091913334862853	-0.5793550436507248	-1.1375120940477481	-0.298995718342724	-1.6367894450380318	-0.4093954262117039	-1.0050183405589974	0.29088515280284133	-0.4448366552267866	-0.34075790054791416	-0.8248630222973153	0.00791794753145009	-0.528282219307052	0.2358060500894814	-0.03784959722365798	0.2731490163827414	-0.6704744064364182	0.7997730153886823	-1.0828918654291009	-0.5247651086041688	0.11710151997911707	-0.6481880340688003	0.20699438310463095	-0.911820624952508	-0.5067526254966609	1.6670495908963132	0.7409537691739086	0.6466029607680209	-0.5666969501342896	-0.49457385786817626	-0.039135574300472785	-1.5724701176205365	-1.7251611916542338	-0.7398289423078129	-0.11785106917997573	-1.6885979500308224	-1.1826658220567445	-0.04429550636337523	1.7927085125206648	-0.18821291357242495	-0.9606775251732319	1.854097627683998	-0.7407216689391046	-0.07015630001266392	-0.8764390346871332	0.17849577939408356	-1.004480023304705	-0.13416210958720223	-0.3390920985226247
1.1962127460115948	-0.5454105879566027	-0.8773580198047959	-0.32390973513730764	1.164353150879042	-0.8089633138402015	-0.1123927882929963	-0.6591590491849582	0.698640839743203	-0.23758354465966194	-0.6599131136752471	-0.5005406477685869	0.6168971646729764	-1.9572530209112857	1.2670999810677634	0.7621171891860419	0.2814260883988982	0.32590476485887687	0.6609421963595352	-0.8106189171150572	0.4775262196424686	0.32145880871068017	0.6024792458164129	0.3623347285159698	0.007792015456269805	0.4981704003190569	0.16155745486372902	1.1358407058394735	1.3306403227447214	-0.22583477143771488	-0.5320625134372312	0.4115378941809155	-0.1785726691000858	-1.3135875005574618	-0.4858706337616107	-0.2614494941571329	-0.7025447032857329	-0.08415396348763392	0.7514310704525052	1.5459974838651427	-0.4123109440587878	-0.05839140644032863	2.444769895648963	-0.1748182455823603	0.22917055533343103	-1.4013523881093426	0.5139572902428785	-1.05852812924532	0.590321507962322	0.05856534256384217
1.092807728595296	-0.09100292227917078	-0.06924471339504108	0.9542821969598224	2.113597796063057	0.9006956778551926	0.29560697753894616	0.026235583686915875	0.6486920824162131	-0.28251122567104064	0.25282832188724047	-0.17769536782556888	0.7685823183995054	-2.322839393307665	2.1427602883562105	1.2037335779188783	0.6921807521793351	0.5234974555944043	0.5583090721245397	-0.08341129792369387	0.8548731375431646	0.22780215155571512	1.6832726777292015	0.6388527633052179	1.0013301379462949	1.4810553790944592	-1.0863013301042923	0.8647711702396869	1.47463725520943	0.3328336218205613	-0.33901199616477945	0.8651187461293394	1.2735992512221974	-0.48457056434022655	0.31054100905008597	0.019152139334756593	0.45420428019762715	1.2083102177636973	1.4213017936928058	1.1410131028343948	-0.6917258563312101	0.9044495898774894	2.5746390209696055	0.6911096465693635	0.18637226856311193	-1.4195735280981474	0.870669948236035	0.12798507522996871	0.9745103763196237	0.9609639856618782
0.6838246044924209	0.7533791873049313	1.3813405284353397	2.1005536390092985	1.874449934088622	1.972525825098474	0.5820988865621886	0.7571789798759123	0.883634543447331	-0.11615509549692034	1.7166936135647604	-0.09683467195927117	0.7835650081849554	-1.0834159425355763	2.5863412003269017	1.4553774357229199	1.2360191159799994	-0.057673879379269447	0.31563329375143445	0.7526527751680561	0.25899264836980007	0.3219317917559814	1.5983891511400794	1.1841186841988722	1.510693733533267	1.752922276868074	-0.7918809657513469	0.18136170785822234	0.9875751899876803	0.553533849880885	0.15320152195380887	1.4559010828893406	2.097744620447578	0.28097429273907626	0.9636310090315044	0.9340970758332857	1.1058559707840583	1.980108803507762	1.74281263730626	0.748337083303931	-0.46985207386782435	1.3949962996781147	2.2534331350683194	1.3721784333166753	-0.1414414222961115	-0.4620772017854404	1.4605677887164714	1.8751267782747714	1.1896778744372127	1.6943262720136527
0.10234419942763635	1.0659018354489613	2.2440873243260113	2.5144127299633965	0.7290602581698644	1.6261344725398386	0.6523744747093008	0.9760383379060381	1.4565725381476684	0.41088907560822163	2.4277389276018564	-0.02941291009115444	0.7917609601470799	0.6374993589149384	2.2928747674546175	1.7614021023979543	1.4213766804802663	-0.5977916060179135	-0.06758997255454557	1.148967043046001	-0.6046581998534198	0.8671297903518795	0.5532398859507552	1.7707764079539872	1.288904772638225	1.228504849820841	0.3993531142081344	-0.3175636791586287	0.23562253704854388	0.38760522078237086	0.5618543046632409	1.9265588777337166	1.9998004115005519	0.8008602658586484	1.1701726850284226	1.6715406184982713	0.91084682937943	1.8800540747005532	1.6134734531239723	0.4611561465541497	0.42491238292000905	1.2919958949857249	1.5848898024282254	1.4400130050469457	-0.5520161401290652	0.7512341116626103	1.9911224696787768	2.709101425663292	1.442502992725784	1.5447554865233655
-0.40018761756018495	0.320818754211153	1.8364782730436258	2.0938299661984683	-0.29408633263150913	0.5747572828842767	0.6761016272647432	0.5640121109301068	1.7428252818417305	1.0086709302357004	1.8161856025764676	0.3216650824384544	0.5693116113422214	1.2787614760364394	1.2458411416933743	2.0294752053964227	1.170124777509928	-0.40913333957999026	-0.3378615980515692	0.857173550527748	-0.8597843431113734	1.5572788486876354	-0.3437818934278811	1.9900414433120726	0.6104438484077516	0.5266730996809367	0.8934294010279428	-0.140863812483534	-0.2920981352895069	0.2069197099164356	0.5273278883916139	1.8940303090074173	1.2445878235676797	1.122401734819807	1.0966914439640845	1.3439818476948793	-0.06506171986254729	1.2598201501145172	1.1897604225593024	0.2825072855086696	1.4276089815510862	1.0036834276728244	0.7891219274330945	0.9985998150052132	-0.8088973230403208	1.286253639926571	2.0096151868717373	1.9116743464147614	1.5904323339127804	0.5479231925914008
-0.369144461398514	-0.8579871947725929	0.7233173414584275	1.2641437575380359	-0.29840216184946233	0.08370072752756771	0.7952404920825649	0.204666846900754	1.3383038670747238	1.2990818410289542	0.5412649614918008	0.83170357406272	0.0045053302448737525	0.5566984173939705	-0.017110330681413256	1.952671505897911	0.9099216239259083	0.37192398486286365	-0.22133428617680298	0.20207013444461128	-0.44951249811456767	1.813265117242014	-0.3027942403332983	1.6772708987001683	0.05281205847678973	0.2945624134417921	0.1468522459277316	0.6636365921485332	-0.34945043153989336	0.23047305154148828	0.23555529307163633	1.3426001297511572	0.4673133866494944	1.179900518799189	0.9511352445094329	0.21388423466885667	-1.2812473287874477	0.7803423257595561	0.8317997942395093	0.2161103216417525	1.753185763534697	0.9629267102511141	0.1421178760717034	0.5831467724794233	-0.7419927610374901	1.1989702310061112	1.5351316631579284	0.3170203397447888	1.344249619367537	-0.4400460269612242
0.4601303983001746	-1.2205657696537957	0.018008015098657845	0.5316862570997877	0.7579994945835121	0.5233235597971632	0.8445643808554181	0.7577192606756656	0.5942624862988356	1.2041640140615497	-0.3334095403285382	1.0345994079121155	-0.529437912639146	-0.35630589874463914	-0.7062606532477902	1.4769654509032673	0.982651281906734	1.0093301681718563	0.27759035826288725	-0.2230921168158371	-0.07420872348509079	1.4016034597777582	0.41246755049065803	1.0738683451243345	0.022657123302368624	0.5137147615967218	-0.7662053689919311	1.5254255926159375	-0.05587465388418431	0.25551866079802527	0.25860734881004754	0.6344830648079344	0.2158930007393936	0.8097026515048767	0.6889926917773067	-0.4366370392559548	-1.8940323191703397	0.7029973868198	0.7659214042003537	0.2912327476568617	1.1903427431474156	1.1064438710530045	-0.2234058141735712	0.5309649270923218	-0.30445063017319424	1.3019825498677446	1.0841252196689852	-0.5838676377000923	0.6936022241649266	-0.6036837537536838
1.6580004886101058	-0.2522028971404678	0.15797758771202933	0.08097732612616775	2.11141817606697	1.10150502517513	0.5458868100767751	2.1942461997229503	0.13880548064153564	0.9701039270272419	-0.42969911569424457	0.6789699416985101	-0.5007864173530177	-0.319507544619263	-0.5121411221694111	0.9316345221333693	1.1236031236339417	0.9557841946608776	0.8019525497653092	-0.12346039853076975	-0.23929959963815883	0.6671528305954371	0.9420818710032707	0.5347434137478807	0.4493107492821942	0.6012864471117502	-0.6056699099159113	1.824171755783212	0.2346323459793283	0.008463565553141827	0.845447636796499	0.026600107470573002	0.5315274291060212	0.13923797637291216	0.193328938432635	0.22431678251378775	-1.3442787856050302	0.695595252862049	0.7973900308684799	0.4182992968350025	0.25451457121762905	1.015127330894097	-0.4574017331402194	0.5872558766367035	0.400629832470511	1.853502580227894	0.999001772726654	-0.19243711220951037	-0.038313706189463746	-0.037125457692279505
2.2208933875926147	1.15605166708959	0.568490855694608	-0.1826709785493578	2.8415639618428994	0.948086164307735	-0.030690591016456718	3.3470630270585224	0.10080438783384432	0.8544315179956515	-0.19780132069826464	0.049954350294776025	0.10543091212731984	0.488138617035335	0.027853432225135956	0.5896604458889793	0.7224717687592175	0.3408898068562688	0.8522160891977448	0.2876895969843955	-0.6430277616445571	0.13375990935663798	0.7877116389961064	0.1457254884566134	0.9009704485669078	0.1635479801227528	0.4514005187461295	1.35994869748793	0.16886476773387535	-0.41563145075946517	1.534004951734767	-0.5783713598655942	0.9229792010165982	-0.29733190633502743	-0.4060711047932799	1.5145182178110588	0.06968819161423717	0.36531667446764304	0.4673894368160814	0.2650677357564023	-0.42490951750622474	0.5442739465716356	-0.8504306528384764	0.26875122147002567	1.105667445897779	2.0436762664405963	0.9548542761380041	0.7446704579450472	-0.5369261086359077	0.40053241439653603
1.418525988993858	1.5790861826709488	0.4743024230249708	-0.3270216934320326	2.4671331216284536	0.1303585345121923	-0.39582627392708825	2.9407440836059084	0.06745231664234355	0.8336686806777205	-0.15472548941885042	-0.35205044119255163	0.6414661851165476	0.9848527228131265	0.04794000057580642	0.23735953718383612	-0.39116892319010294	-0.26428290357591955	0.12485559174675642	0.6178142469441067	-0.649195783184628	-0.0326156287655476	0.16591751102050273	-0.2792459600128262	0.9706860807975356	-0.5365561844117447	1.0518453782326618	0.3977757420751777	-0.4009923685007839	-0.6506755868078403	1.594972729545753	-1.2426957827648708	0.806975474884471	-0.06517438307995753	-0.7684272405167468	1.9184362219696203	1.3364094356664968	-0.17878741985075997	-0.43498751981223316	-0.5487799018159669	-0.7129647522932334	0.08780169310448847	-1.489171162926567	-0.4554788093975377	1.4213731391405162	1.0767837521888832	0.33703508762329826	1.1475837890746392	-0.7590011211936435	0.09658944822172583
-0.4445012469064667	0.5618593799060766	-0.22157910791338958	-0.29231909565799274	1.0922875128508889	-0.5830494517374369	-0.16759819358372424	0.8951613333596893	-0.24262987032477282	0.6292020623881481	-0.2925589784903435	-0.3743828859352972	0.45013335385814246	0.6366561616196587	-0.7237116632578402	-0.5971692142036188	-1.5901614479960906	-0.4527308323079519	-1.2325225587323188	0.7249168432936641	-0.19574945613988948	-0.08091871159804163	-0.4528358648221288	-0.8403609459094283	0.5651545291173404	-0.9546906408924847	0.37690683653702517	-0.6520046932630292	-1.32560411911854	-0.5692033975920567	0.8022476074523801	-1.5544412473837943	0.05166287329487073	0.6044418458766819	-0.7229179267616187	0.7681924515020895	1.6252704736536694	-0.46252225823465115	-1.5579961156947775	-1.9877358043721307	-0.8939273058348916	0.06010255921996958	-2.0672209120458036	-1.0521878691030604	1.0174484539026694	-0.5685075053646398	-0.9397318009239662	0.7445048662839364	-0.8318721135820359	-0.6259814723996457
-2.1865304593673534	-0.9266809987094421	-0.9829359926956959	-0.10088828483253102	-0.7590990169810066	-0.7538018679035228	0.4175555944016614	-1.5100972925003355	-0.5514645909870538	0.023943211044007456	-0.32100566309477324	-0.32764967466754297	-0.40240753523355294	0.05871172734231283	-1.6475212551044898	-1.9433664666801924	-2.0037641493950433	-0.31403223429845173	-2.6183920487343366	0.7706619972181523	0.0578672047105844	-0.24384455310066266	-0.8780765310664648	-1.315589063306002	-0.10179185254135519	-0.9573784964694109	-0.8126489235124359	-1.5072445766165896	-2.2325215533564835	-0.5008637659870174	-0.35673582533659765	-0.9490917490795803	-0.8827973107342758	0.9836720913015331	-0.5062793769678955	-1.0195934853529602	1.0422477100077003	-0.2941352676476072	-2.2524035385602073	-3.3676533075365653	-1.1252989168696783	0.24376120583511812	-2.1039386221300544	-1.061863112356112	-0.09052630307655901	-1.4623149034852523	-2.1941293545684397	0.058490173012013355	-0.8147562524751291	-0.9389626836920074
-2.696633238712102	-1.5861568900877505	-1.3585512332437035	0.007682785973334267	-2.3468426394284028	-0.722370821667588	0.7096472831105115	-2.8070947296856	-0.4113477000740704	-0.8322908147252391	-0.23281677099520615	-0.5369126601282063	-1.1660127457655087	0.09364157179983312	-1.8294475842748896	-3.0922354119030584	-1.386154631668575	-0.22090420404234937	-3.292439796000483	0.9390607443136196	-0.4317200493380459	-0.38501377131680947	-1.1832881110800422	-1.3671969835843516	-0.7060107674980008	-0.9187439501597712	-1.0570377545428484	-2.0046200727345718	-2.7435792387377265	-0.8225846855050774	-1.209971645506711	0.4183853217066045	-1.3476887427261055	0.6739915469842351	-0.5260705295543409	-1.960664512848312	0.4029448988237515	-0.04930138128286802	-2.1568404551029743	-3.772400067534716	-1.176302527615231	-0.06662181456894758	-1.4096101737010176	-0.6859829174358506	-1.3810131652551738	-0.8478718666620864	-2.631640248505541	-0.4657749539769492	-0.657748423458588	-0.49548208019250517
-1.7362366809868053	-1.1495499108153553	-1.3874708909794748	-0.18625135404641213	-2.949354429211585	-0.9771792787606667	0.4092706120482868	-2.588748274220989	0.13882322357172652	-1.4396245923998465	-0.3236071907115021	-0.9026386990294277	-1.1816634564380788	0.6704899344298682	-1.03706949682751	-3.1842236303761755	-0.3268999732849397	-0.35399059782442827	-2.870972090975002	1.2285975444740462	-1.3115358061923093	-0.15944933722272922	-1.3626259063450439	-0.9362134687484035	-1.0001192833967987	-1.1254169059386934	0.08445045192828057	-1.9900703676699028	-2.6910333525627674	-1.4173107190308507	-1.4897901254357873	1.4193324245650374	-1.065911332681191	0.11137990306488289	-0.9062104628024624	-1.5409582879878603	0.27539852883382754	-0.1865937170585367	-1.491826265320488	-2.853507064960439	-0.7655029915325484	-1.1685608675707126	-0.3508681196400142	-0.5551339246370032	-2.058630014133759	0.45666956668390246	-2.1080466603381343	-0.9109195109513818	-0.3519501874017582	0.23040111245752196
0.06954515663786208	-0.4910446505591035	-1.3051801134669572	-0.542735937527434	-2.2418798616483873	-1.3925180788208777	-0.021878903587555048	-1.5785653295135222	0.5395948582823398	-1.3367702512408992	-0.6629833494590482	-1.007101596049482	-0.530643259858886	0.9446757125542883	0.09944688678907967	-2.094453859683249	0.3905060624741752	-0.46892589596288675	-1.6477863901813437	1.513200432990527	-1.622931389511666	0.509686217991092	-1.2655510373392023	-0.3273206810991017	-0.9203944043310889	-1.333174186456771	1.5103542571110367	-1.3956221456953084	-2.16682746835178	-1.7112617456064545	-1.3590874476703299	0.944212736258313	-0.331736210743841	0.07988427842819192	-1.3553365462778506	-0.5539325361612182	0.3999045781095378	-0.6228521032979212	-0.8000616048483974	-1.209181723430795	-0.016129253990572905	-2.390812341107429	0.3702405631434863	-0.9517429665366296	-1.639910836103819	1.0256551365468902	-1.1529128678548684	-1.4190538703371813	-0.024070176374902476	0.5909111295066501
1.8024340289510685	-0.4800592175262255	-1.1377991934770921	-0.6375909662231415	-0.637207580493169	-1.4006220693963554	0.1308328733615953	-0.6666701394891776	0.3415331681631991	-0.561337335802092	-0.8523109375846221	-0.6222592813167185	0.10927768801406952	0.46983663649064517	0.7416742780910185	-0.6094649216469107	0.5090743714039084	-0.15298649288694802	-0.41803383088045853	1.6661252176006605	-0.8769919692837427	1.206678447270911	-0.9027468076410622	0.11168232173850882	-0.6368042952768646	-1.1161812042878219	1.7955465453022097	-0.4558314442921728	-1.3972611245419178	-1.300053485161687	-1.0422551325272924	-0.7999421832706787	0.27466509893323504	0.7673710916135129	-1.523154585758712	-0.042232939549943706	0.12826963270054015	-0.8283408721218085	-0.4741399995561527	0.12214574213791973	0.5823904199313317	-2.6714998894786923	0.2566862880606198	-1.4734195982806422	-0.4331086423527825	0.4466935216472103	-0.36943570348917165	-1.6742468053740558	0.12265776850931881	0.4994554413537634
2.7284303688290197	-1.023229633694137	-0.793115032466212	-0.2749493804313104	0.8431289569747114	-0.8553376919152752	0.9447716894348046	-0.14416279456160433	-0.3153933047094217	0.265708599236771	-0.5303060655577009	-0.005832002009009317	0.15780264447217968	-0.20083632037689225	0.586439110554924	0.32365781764462076	0.32718468986885063	0.6645387313068927	0.12393380894346825	1.537238576884409	0.3500036077470389	1.3375581490154627	-0.6090565496816593	0.30216354869835826	-0.5029677650112196	-0.5488741609015949	0.6889078316409193	0.2857240733700286	-0.6028103877153909	-0.43348154100466735	-0.6491913097444274	-2.255162045460417	0.3304738869501163	1.4919636024688454	-1.4186163020622014	-0.22407636194614003	-0.7043481625092277	-0.565809203729307	-0.5558268852080753	0.5754627178826667	0.6658797766846887	-1.7097056142661013	-0.5931974730691457	-1.5634426365216059	0.6059832534053485	-0.39612362038427507	-0.011321550013242252	-1.2363069213954108	-0.0931324531095069	0.3231681443570766
2.46378779425107	-1.3729351834337948	-0.4201674000763658	0.1782134013789666	1.2794480582868741	-0.37405410747889056	1.6446417884680171	0.1111763869875621	-0.9421018051476469	0.41582914922112285	0.008709061180103318	0.3515956923133475	-0.3934531541659863	-0.2913224329104086	-0.03126178530336661	0.4350660085804933	0.15954072093907276	1.4752077150132503	-0.08846906093147153	0.9119242299965775	1.0242389942483814	0.6907971481030116	-0.7145584341783258	0.37467383350200156	-0.8263539736823199	-0.2426848301492167	-0.7507422879933767	0.3545517673147342	0.039033962390101776	0.22841983219385412	-0.33605503483804433	-2.00158625543974	-0.19587479954493384	1.4361319223659472	-1.3691842568830348	-0.5687337161525837	-1.538830801760563	-0.293733626386713	-0.8818013946997827	0.4306738875648471	0.3344126916414925	-0.3491691255543689	-1.58151755638261	-1.2155401990587709	0.6477734555154574	-0.5948835130668753	-0.10288811003204996	-0.32479416378474857	-0.7536073894885696	0.17683753734434163
1.0882848278237038	-1.162143253999504	-0.3785183364145914	0.13714127472009446	0.5937648710265423	-0.6084287215558524	1.3782372647647194	0.050967553097695906	-1.2745648096651048	-0.26376134417407987	0.010481210759115777	0.22671666574392532	-1.1167351487097814	0.09028185588514763	-0.6076632098841892	0.1652452268850945	-0.014717456759106943	1.5518735819121996	-0.5213748315309051	-0.3169394618611818	0.7752312848435422	-0.3057143898030077	-1.0854248790179868	0.389810549073728	-1.5561184375136072	-0.5822110182240073	-1.3573888332168398	-0.2028504435809213	0.399322379173749	0.3206490700438841	-0.3703636118560098	-0.2241058614822512	-0.9872115560483562	0.5224877438217158	-1.542914560072371	-0.6615975169591103	-1.7187709525438455	-0.6190542201126746	-1.2685951658109929	0.2979619833694	-0.04324221482760466	0.300507053690905	-2.0945074453762995	-0.9385529601667789	-0.26272291569998324	-0.31158623904226035	-0.6492900458007416	0.1369439372672439	-1.7167425273356882	-0.33090275994898427
-0.7206852657654964	-0.8019008061652163	-0.7533537121450395	-0.5049736539054935	-0.4224098458911147	-1.3366214332664754	0.14397334681624557	-0.5565074471987681	-1.4272960730176247	-1.1226980003705174	-0.8169828625881583	-0.13641108872749916	-1.583069507207933	0.025416893117681413	-0.8992247341950419	-0.007777792677536495	-0.3330064152126774	0.6413900023621547	-0.5754132361775328	-1.8755747652662529	0.24291159851835814	-0.9005438476496113	-1.1677337826435763	0.2622127608483416	-2.199524766969157	-1.128427070531809	-0.9565931367314063	-0.796046892948293	0.48690808203720815	0.13605823316828888	-0.8320935893999595	1.4812960080421445	-1.5593665072192575	-0.5640495756388996	-1.6164646787834134	-0.6536011829206465	-1.1759022384963569	-1.4300306995357877	-1.5257675121861065	0.3786414560067683	-0.2648370800016735	0.008542722554115034	-1.9449424193597729	-1.0383154790454274	-1.2280933111382446	-0.34205568886011695	-1.480121135749185	-0.4871226922400134	-2.503737541466043	-1.4827558861709116
-1.894836323880549	-0.8092376509596835	-1.098923219365516	-1.1765358399890584	-0.874333943709993	-1.5933746927905459	-1.1703968847033117	-1.545394185740707	-1.519158004964514	-1.2627309893240148	-1.7852273549371682	-0.3044251355807521	-1.5999641458744829	-0.9884649004983624	-0.9435344144675913	-0.06017456595496228	-0.6783886400910256	-0.69846373045065	-0.09003288098092359	-3.1320338024915615	0.27530579567828595	-0.657612340330743	-0.5872262712754921	-0.02585210165286147	-2.1667700053144126	-1.0524665687521892	-0.27263716632113844	-0.8011061639501733	0.5399572712230248	0.2460298778850998	-1.3384843368300319	1.756249158484918	-1.5051162916948269	-1.1461002429042957	-1.0657930262155482	-0.8371480600510723	-0.3953606409415499	-1.8590477329279944	-1.429261902648296	0.37088118611453397	-0.4219801916019132	-0.4768687562133921	-1.4099446288881485	-1.1725126561948616	-1.3365156152864024	-0.8955616714331516	-2.0279790998569034	-1.6704601021231762	-2.4717060663553894	-2.78834617396955
-1.699495370866066	-1.0391228015578524	-0.8776795237326678	-1.2343607534093477	-0.5638320014120739	-0.7841732837714609	-1.6796963529840527	-2.1197265992950785	-1.387423981831994	-0.42357071644118544	-1.8796854898537279	-0.08482336618385405	-1.1572887535155363	-2.224280381846812	-0.8534302796187451	-0.20145021402056465	-0.7364658833386242	-1.5369590881631616	0.6409894923814925	-3.539973580737592	0.9267025178476953	0.13387328606464624	0.36310584178520167	-0.2832705610608766	-1.30031764107737	-0.16209353492255568	-0.00041621648076984577	-0.12945711190404285	0.899298388148717	0.8237822839017369	-1.3115457537046937	0.7494893373198591	-0.7760943115037355	-1.1617497197457418	0.16381109694672594	-1.0816901066046114	0.16027966550601785	-1.2534246941665792	-0.8504136430008693	0.05068466907518795	-0.6242472649838441	-0.42323426946888143	-0.8884975096297297	-0.7822143252657998	-0.5179872478896175	-1.30902386621603	-1.6464947432034558	-2.149065036862205	-1.3544247831323204	-3.261548808316484
-0.4093708740491127	-0.8618172800180108	-0.11802789601430265	-0.6892960055173187	-0.018967188816158106	0.5473699436915972	-1.3325572066647926	-1.5336560169299103	-0.8282060934505168	0.6889441968909573	-0.920275168191333	0.31904595966563426	-0.34419171200760484	-2.427231592561534	-0.703620673100885	-0.3796680930523346	-0.414022169120512	-1.4046217540180161	1.2559282194960704	-3.0771530599048424	1.4043614600600327	0.6720240648892067	0.9541577277636032	-0.30913135588385793	-0.05816328420568811	0.7632404578680606	-0.1650303339189742	0.715794449819952	1.6564224672370702	1.4250642251193397	-0.6096979795805862	-0.3147596197775959	0.17567396629371085	-0.9839804972806366	1.3835975764636668	-0.9453330443566593	0.397716162308326	-0.02262699762094611	0.0540827086965185	-0.28498182476114586	-0.7520674230892828	0.039480844904208466	-0.5437829736419492	0.14411893428808575	0.4476503028462244	-1.0352278396334182	-0.33314933934681795	-1.2839905235779283	0.2946052974362868	-2.447949529190376
0.8727258738737196	-0.03425315440860875	0.5675553824575076	-0.15820245371863306	0.1988244805200789	1.2720196885869384	-0.8040203134298428	0.018718897993889913	-0.016695661705588494	1.0456421428271834	0.1618248033001332	0.5339917685651925	0.6112143165866899	-1.2446043680310819	-0.5400891310123094	-0.26069884137903304	-0.015900652365215432	-0.6676272398107834	1.6446369793469688	-2.1749873007857126	0.9981104727612888	0.35116383147068897	0.7678937091303332	-0.17813756895328522	0.884858574636348	0.836000663158728	-0.3124141593647573	1.14107429904878	2.4340960926562074	1.44899723715081	0.2533330183449544	-0.594113836505853	0.6631277814914084	-0.8427097314377431	1.7226588094603814	-0.2843924207086276	0.4058872463356792	0.7305730673187735	0.8761053075912725	-0.12146464323287129	-0.5913869536605074	0.21901079124495226	-0.2659328069262937	0.9679191615042871	0.7740864832525687	-0.46405782284986424	1.0595207243813956	0.2085578415955304	1.3858044632271154	-0.9785493814569225
1.2267105427108915	0.9090116196251204	0.6964225352370743	-0.07709160387826003	0.08535962181312118	0.9284570838563455	-0.6548841710968986	1.459022619118325	0.527833740306878	0.31860380114838743	0.34211298698941844	0.3767354561170865	1.3347742062940022	0.3335222713218606	-0.36151813776942104	0.2858219809472106	0.11068007651766958	-0.050691206631469754	1.908193905732977	-1.2184297105042121	-0.07958091131713237	-0.6438890900417676	0.15163737999086238	-0.1649540275699333	1.2274228211528562	0.12894944944736694	-0.095175043107171	0.9901141124362994	2.6478418947844693	0.7691158942594751	0.6635550286089069	-0.3641635068971002	0.37387763784038675	-0.6279114429024856	1.0329314815769963	0.49045338876975436	0.19613351998492035	0.44529781480935265	1.2706235336246725	0.6023148397908743	-0.1573055029355028	-0.13577536012574848	0.07249787202245343	1.1185421672312625	0.45664157375313114	-0.38588769749511365	1.6130145604566835	1.037252232705259	1.2487146782545135	0.08177828550074663
0.716473741716372	1.277494973561976	0.5021599467483384	-0.15534053368698394	0.049136704839880835	0.19668368165890593	-0.7463663148983707	1.9077836912781696	0.4683768560524581	-0.7695689280744423	-0.32965463304071796	0.025586106501556773	1.5022593939419127	1.051929154548237	-0.07955576077443362	0.9057999394515425	0.016985565898037056	0.1299465755878429	2.1167420065667817	-0.2256480190701468	-0.8749204126075487	-1.4543494156204047	-0.1240865842316672	-0.33325211259607007	1.2018285801980662	-0.3704344293814946	0.42578327145732137	0.5780358167207812	2.080836774014012	-0.11669654125657686	0.6057145020474113	-0.33435772189095975	-0.24245545509190994	-0.22322184148707916	0.14861412242192878	0.8673371417724357	-0.18200858523526062	-0.24597057443474166	1.2410579610227965	1.3391530272008008	0.2595541446215265	-0.42027948810359	0.41096313510395677	0.7501916717243666	0.16077796685792203	-0.8171367905935367	1.3385025845179157	0.7283487288134177	0.3338175011003458	0.3650906477799826
0.0976478741213054	1.057315316767093	0.6515097457961518	0.2080890844249858	0.3014592831776788	0.05089897260575805	-0.5278168634350094	1.5726709741801586	0.03661477213835642	-1.1713998736135407	-0.7838657593418696	-0.1288256370598457	1.1155997047104103	0.7067831940586192	0.39286027342348917	1.149339102990434	0.08074826863189903	0.1439990486231679	2.196024017796419	0.9142244569367036	-0.6678958643593961	-1.3478213029084511	0.35262666201171783	-0.34101894210626443	1.1703015022045622	0.08936089738496093	0.9335372391463727	0.27831135154035225	1.157284231793725	-0.53595948111584	0.6245088802793014	-0.5970376787898226	-0.34608198823505665	0.19147902824343996	0.10709521142572499	0.8183606516572659	-0.3969331278575323	-0.2560155109078854	1.0826432386223344	1.5437328642729091	0.43033305482274775	0.11799883604636043	0.6062227044569765	0.5376754656804372	0.37818408352472926	-0.847258278467708	1.136694730061349	0.04206589889716024	-0.18065585995785427	0.4815245134692926
-0.1763206013715478	0.8842050015192846	1.4185445266923729	1.037171689071058	0.5704299074144117	0.637853732829132	0.20889211375361566	1.3744129289574853	-0.1982706109820795	-0.5700940142768487	-0.15944066988498476	0.17135695244981422	0.5594027039678245	0.20235327943293493	0.956242747109438	1.0650068876780499	0.4904002655437414	0.3040703054488046	2.0319289492797603	1.9954201934519429	0.3259607141299994	-0.4601480046370356	1.222891813320689	0.1821923391922495	1.1816459236278598	1.138510238612687	1.1581907466846835	0.1730102949646373	0.5470239397860537	-0.21847589630941375	1.078947037554921	-0.5605383474891306	0.4005591416508518	0.30322763464530905	1.0759529878011156	0.7950248145041583	-0.013137577270388062	0.678220488917328	1.0621080309281756	1.3126617984799294	0.4944891881922508	1.4051350630404444	0.7094261660623497	0.8877509050875412	0.8521098765312183	0.17935079795034573	1.648901829069581	0.017129011182947063	0.4287751949784456	1.1456140305301667
-0.41426002353732955	1.2149225533239876	2.3113199427582205	1.572151784876708	0.4665959727023205	1.2146765593779234	1.0024051843494923	1.7499723446107422	0.09781521919639004	0.35714055641054976	1.2129717797611745	0.7904961242969168	0.3290367158782547	0.4017597942804025	1.3099778147761991	1.178537803647386	0.9584634360079847	0.48045511711292976	1.605182372006248	2.47908014077029	1.2282157736363082	0.2995820512686172	1.710056930958074	1.082164372084887	1.0301724714267733	1.7265042136267987	1.0429040973043748	0.12114123170578114	0.4900106928452237	0.5346854921258175	1.6557467192209732	0.1620091122972536	1.3714542250722161	0.04261929562539817	2.140617077977447	1.173131109358664	0.9499037038597359	1.6822174461517	1.2023267107820628	1.2441745057222289	0.8200201447803983	2.477978902820922	1.0199649051681023	1.5314443033155543	0.9495017609574752	1.673427224177771	2.3602856889606176	0.8239365108612354	1.702576383808914	2.2294329355207054
-1.0785953342168884	1.7798244581388472	2.582987643461317	1.1098751584616784	-0.0038015032145694294	1.1461798652909487	1.1751385484830867	2.086245342412564	0.7559045299671502	0.7352772891438992	2.180566848374503	1.2577187506005594	0.6477730913512918	1.192248195977979	1.227054599847427	1.7847563068973025	1.0528778987309786	0.34425033016555234	0.9931127286862114	1.9980930399649814	1.3706671933639298	0.14264896086577866	1.3492658105652835	1.6736757861188485	0.6904074823823266	1.3378827492527554	0.7246691899709429	0.05270502935802739	0.5983200367377149	1.1744556265302972	1.7974003896847208	1.1411001472446056	1.5718367974434981	-0.3466549126156646	2.2328227096645934	1.8255007889901587	1.7905265169840994	1.7468986229647863	1.367454954349771	1.658889506272171	1.5364396959121256	2.4271035356512014	1.7499815809107981	1.9271981436968153	0.5169402890042878	2.368517255444622	2.1295274792885337	1.6989254838886636	2.5153136387042836	2.8687073008192754
-1.9671388575304167	1.9870559517820623	2.000475377007354	-0.07136057836446104	-0.4458914219421739	0.6758071001929098	0.536514732613697	1.4777964224515245	1.3520865051404223	0.44628529111072357	2.0135013610761163	1.1315029669239585	1.2835815969519813	1.77576757716801	0.8203744836255215	2.4123856464727242	0.7165577656803584	-0.01656863101118162	0.28857614766076334	0.7900952258927229	0.8236014738981743	-0.8149717125805533	0.3758555728541356	1.393122319460325	0.48600835630807615	0.5140682447592652	0.3896499126102891	0.04506774561444474	0.3620995068715532	1.3439030767570161	1.4820185890103104	1.5779348753578946	0.7303874769622797	-0.6042697340215529	1.2230782754273064	2.2634806769928235	1.6817342210876314	0.8399726647897074	1.456096711814109	2.1214069144144556	2.2713899882664648	1.294443850860966	2.6305824990947455	1.8892156689541608	0.14276825120582964	1.801929878393212	0.5927138928227788	1.8759706009429824	2.237508559353812	2.438023089569218
-2.326828438554524	1.6798977717693715	1.0010092620562663	-0.8746371785606639	-0.5873700750161331	0.520663531693365	-0.4240038817760759	-0.11287363462632508	1.5810365173966896	0.17397224043695445	1.0956716179001347	0.3754024248126929	1.690761636077791	1.666922358608762	0.42305377859258086	2.204312747981429	0.2853681611828816	-0.049656167818011236	-0.4369192421194363	-0.47410014659967	0.11774090012414389	-1.7087528026610994	-0.5479636083244818	0.3891301842467738	0.6862527870744966	0.10602969305220607	0.08349265149494212	0.08784938157382689	-0.25260078923605556	1.0288663619927412	1.2677178687179114	1.1923952890809988	-0.3528108073046278	-0.686544267742732	-0.007582184508933004	2.09405351152462	0.5057019505868022	-0.1585026233875583	1.4236654353382492	1.8537662750924133	2.4090526573840862	-0.014381486408367254	2.967641801540706	1.6574666590518767	0.4392804676733201	0.8362390974301637	-1.2602036795061677	1.3495863153614316	1.2468639195690563	1.1992287248645577
-1.8024303973403997	1.2221239936631147	0.15846674688386328	-0.5502532655999162	-0.6240607347317062	0.845261743263775	-1.0097225939260168	-1.6969834509546258	1.3576337808736936	0.5111777262377294	0.37301932404100757	-0.5955391567114348	1.3754001486877419	1.147721767821485	0.18051369886230098	0.861595636170043	-0.010707482115262285	0.5237302602096733	-1.1168690877664131	-1.2689594716110064	-0.395611670793352	-1.8307910135001277	-0.937344809370028	-0.6454160326086361	1.0280144275099892	0.24322265660261913	-0.3590659621920409	-0.07292103703094266	-0.8341298009030169	0.38026099233955263	1.4600246662132201	0.43207296003628887	-0.6777964161364828	-0.6602951144176772	-0.564165447862236	1.286706686619016	-0.9651123771988162	-0.5263163843343706	1.1596932274800997	0.5717321947234097	1.614507758720231	-0.6184870600884073	2.2277814641346345	1.4220891520577024	1.1826637717745898	0.5406558000932823	-2.095817404375419	0.6924213658501972	0.3204831263052626	-0.07761569827832318
-0.9632411358450855	0.8527133222774403	-0.34641840957225806	0.462830897819403	-0.9326001835014137	0.956894995418421	-0.9117451505176222	-2.280538571017995	0.7207623594767374	1.179517723977769	0.3159873608257758	-1.2468731034546212	0.27390170995822377	0.7521202726454755	-0.10858156939846147	-0.9337927218965363	-0.3539949364076521	1.1283039369808001	-1.6921680922134543	-1.5363959999891894	-0.7915065505409002	-1.263935533063169	-0.8289888973411674	-1.1910642127991733	0.8803199004463819	0.29265713592132864	-1.1034943256668068	-0.6678053750213319	-1.1106946218075269	-0.4822439759987002	1.5035983123874221	-0.16018809399043807	-0.17108315783129277	-0.4947269890642657	-0.44514655960619454	0.11324339549402186	-1.761719718213666	-0.43282771800486763	0.4949247828415261	-1.1973274975916466	0.10755860533483962	-0.38294908093550756	0.622025679976437	1.013579256495357	1.4185863429235115	0.8448217715690908	-1.6579429395344505	0.33201311302990266	-0.24182213477074746	-0.9306141469518245
-0.6348576291572043	0.28489940402774494	-0.706733541087365	1.0329497733446786	-1.4895258266996039	0.16520920035804534	-0.3419592712656754	-1.8384779092529469	-0.16703251498261215	1.2924092783753416	0.5786599147668093	-1.3219241421945787	-1.0930443607188496	0.5596274609015878	-0.6248035238861569	-2.1367668858609212	-0.9742248812178204	0.8457316133530478	-2.1269202142024914	-1.4601029280543767	-1.226611541882657	-0.5795521493908218	-0.5941584754557278	-1.3034976826539448	0.011590382971144696	-0.20703292239735702	-1.951320227347003	-1.4537623625278584	-1.3043889452519069	-1.4184681165433972	0.5529799214877734	-0.5119277677984007	0.2773809028841943	-0.10250721264411394	-0.34244052719234425	-1.010231648698684	-1.5246981919470528	-0.5043396811086965	-0.5599915119484048	-2.6080673233705514	-1.5189219053023908	0.15405880029182634	-0.9398894881054192	0.187963611306615	0.541148166110344	0.6736528898358461	-0.9043571050609766	0.1887047774633156	-0.7082090636664284	-1.4308468630354052
-0.8304461267397127	-0.8014467517604627	-1.1093873674213572	0.624580304649999	-1.7402578881076378	-1.2226568401895992	0.31024860174610747	-1.141517165593312	-0.930921580319988	0.39625231693311264	0.5831333557556999	-0.9483987504223687	-1.8751824668231016	0.18726931226843846	-1.0762996224251065	-2.312433670629939	-1.575190185002987	-0.4106207582092303	-2.3693484290063855	-1.0921457620825474	-1.5262133219962652	-0.06634035246902635	-0.48235103207394303	-1.2712823883730926	-0.9377031397750631	-0.8640260447035787	-2.272258406738969	-1.704640552490577	-1.7615726280334763	-2.079700057761381	-1.3209863456589281	-0.8197975052894644	-0.04564517065058517	0.4395328201755809	-0.6499331727282821	-1.6402818826866883	-0.6127181928530089	-0.8727473347191186	-1.6178130916592046	-3.178208852062478	-2.6788223979329144	0.38451759765960564	-1.553524923299715	-0.8916880532049738	-0.8701288656305431	-0.6056918471102231	-0.7422196836290826	-0.03557356221043022	-1.251201342945034	-1.6733058050780252
-0.6868757678012197	-2.00835647770735	-1.5214292961476283	-0.11550040617038358	-1.1506980951444667	-2.0290265378880195	0.828522204238253	-0.764781803087915	-1.1006419515950827	-0.892986541537535	0.20312099715780593	-0.4275264182411184	-1.500842359686429	-0.5987177895324252	-0.8377896615205345	-1.892896583466469	-1.418456891634901	-1.5169475839025832	-2.2950110632341154	-0.3466483958739737	-1.2833537430375037	0.5120652731990074	-0.3861730929428964	-1.0728065203596684	-0.99243436395621	-0.8748638210724543	-1.5106499681606298	-0.8627095799091516	-2.3322568252989133	-1.9587808652524106	-2.8172860280270293	-0.9970871924223653	-0.7259712561776677	0.8634213936856877	-0.93476453612876	-1.4893287575194827	0.4128645754379166	-0.9519401582040725	-2.088260230344472	-2.951415241543058	-3.0285425977389493	0.09970731863781025	-1.0343419548005384	-1.646594502404379	-1.5168097364143904	-2.2435412158413692	-0.9556864597501422	-0.4137370402090759	-1.5127116260939275	-1.3748892229220726
0.41062581549592725	-2.343509127538344	-1.8052315310997846	-0.1559810857950786	0.14647721905115133	-1.4056448676660767	1.17015328289164	-0.5353093799790452	-0.4959788869532634	-1.427591788484091	-0.21651068081888888	0.008471676500842277	-0.21708869111715348	-1.4765388453391968	0.3231508183763817	-1.5240104804568322	-0.15820925525769802	-1.2403318999430102	-1.7803293848540067	0.6861836367016256	-0.4017473916433392	1.3649652231322764	-0.04950024013262304	-0.41206678965141436	0.05383442907202711	-0.038097794050523354	0.12472894076956774	0.7525853912951327	-2.3688919216561257	-0.826891124079081	-2.606333690280828	-0.6580720200582644	-0.6732354365629071	0.9738428816828766	-0.5285369747807318	-0.6940638294606116	1.205588277600037	-0.20935463267497717	-1.6545213432213584	-2.1725230477884545	-2.504657666818213	-0.49152567129855124	0.020531230374247436	-1.6116637196996126	-0.7525544463459517	-2.849434903678225	-0.6276669175208465	-0.7235479583179311	-1.0123740058528985	-0.22032275639083101
1.8850318970633033	-1.297247744975138	-1.883510692454437	0.6811467243141527	1.3502461427636783	0.2235822864869121	1.2508157277647143	-0.010839796899388146	0.5125661761461874	-0.7120744100551013	-0.3574202053120363	0.24626087085357093	0.9751902309247583	-1.8593589024872617	1.7517317562621628	-1.3544382133777366	1.523179549067758	0.3144366163464992	-0.9180698874855352	1.605028718024341	0.5761219823969823	2.1266533383196915	0.5401042600154576	0.7020975077108489	1.2147396653360627	0.9098853623155058	1.582435642816947	2.0299333899447576	-1.4725870928228044	0.8272359220506044	-0.8303301584421374	0.2683776783614829	0.49247064925456546	0.8486817076993606	0.5127161098907136	0.12040329910342829	1.5789062307918234	1.0629377453806252	-0.5968555012097457	-1.0432067638457236	-1.3222361597097698	-1.0170326458715502	0.8212344950775247	-0.8998076498490755	0.6463986341068363	-1.9196097604628868	0.543539989955523	-0.7230860633791144	0.1349515721529468	1.4779829667369957
2.4503762790124703	0.3708444993840356	-1.7335534938235972	1.4910899053792956	1.677565175539888	1.5438525221774129	0.8988359177142122	0.7471491734032198	1.2501044169793856	0.5360676104829202	-0.25318264500022275	0.23140264096653276	1.087588244159625	-1.5013943124417146	2.3416533376240762	-1.0756493645618859	2.3710448963261785	1.6540970816022957	-0.11329925299592102	1.9891938339923678	0.8446182056649932	2.12938378427698	1.0361796515060615	1.6591266335827992	1.1945708812481155	1.0475683145981558	1.787014110039654	2.030698308521816	-0.11555318384083937	1.9447174120685593	0.8493257988837529	1.1586997673403725	1.7909270003778541	0.6790811684737682	1.314046400310899	0.24054201463309025	1.3435515369173303	1.951668573059778	0.39221666390188686	0.1736257507209208	0.027801771802419877	-1.1860587627406631	1.004515047729441	-0.09103184193903313	1.2282704428480533	-0.3501945813849351	1.7328774205688275	-0.3931636588831759	1.1525530070256813	2.7491162406158205
1.5415641137985052	1.2156354349271508	-1.3268809592382524	1.3128228216235942	1.0432948252027041	1.6354401168742974	0.09534516074461942	1.15051358618002	1.3083742290348908	1.077338028908991	-0.1336770213152336	-0.004210200933410638	0.0058747027061363125	-0.7205783582522945	1.565309095295391	-0.5198774921363639	1.7644223553112435	1.453592173405674	0.19075076490276283	1.7782335976433934	0.12457021008675652	1.231366186888192	1.057604959525361	1.7502083944741533	-0.2502541190507258	0.23201156641540155	0.6412067885201046	0.9067821026349989	0.7014781921622901	1.7130009479679982	0.865649330558006	1.198581089156342	1.8483121596331444	0.468775681737319	1.1297372432314394	-0.5110539050407722	0.4731903620065553	1.8577573236800107	0.7553898890971777	1.0448210005291105	0.939772702369383	-0.9246624296079323	0.7353581623731396	0.292334000665565	0.369533241038078	0.5784413836383472	1.9245389660239767	0.061114441147839406	1.329660656810089	2.7644947410942344
0.01433987078291253	0.5592794671790345	-0.6853300076923121	0.2003525351213254	0.07616163356551132	0.7696506777459466	-0.8121673701278738	0.8277693642298685	0.84497919251441	0.3941616585552611	-0.12351615537359752	-0.2522343774460373	-1.3721401838336125	-0.05385617766396193	0.01701525329752418	0.039638371686491904	0.36578389840654735	0.0010278057898035094	-0.017759033646541033	1.275459263286347	-0.9535276561859584	0.1397708011584085	0.6134385068932867	0.9430380482605488	-1.941111004031099	-0.7931137235063912	-0.8308883942935253	-0.22517862154719226	0.48293332294590763	0.3522442592752968	-0.6638979288138632	0.2765513620485053	0.44147327359406807	0.047260958615385935	0.20816673230964283	-1.543437978565234	-0.6072778583936316	1.0571172199846166	0.4803683295194596	1.2226477530345132	1.0658706886363098	-0.40096624750934257	0.3488973881913948	0.162241464694644	-1.0872833834126279	0.4841244051508752	1.1063140415510915	0.3591298253316494	0.7031172480771646	1.6199586964885986
-0.7278557902343925	-0.7901955750050053	0.036944950572343226	-0.8751133312098013	-0.47530793502249963	-0.06410425839750875	-1.273924629371735	0.15341348468323904	0.3123459554628064	-0.7947538490455455	-0.1918982389394374	-0.20080729694868166	-1.9082507535115034	0.2132458198632137	-1.1370190707018382	0.26706322719078335	-0.5570478141751586	-1.1427441988488705	-0.18978481062880823	0.7954960716493634	-1.3485643553423832	-0.26974385448116295	0.13895744244650748	-0.027234340338185517	-2.372728602010215	-1.179375507279998	-1.4066966650120287	-0.3850836314253172	-0.19223282264195135	-0.9790739435645633	-2.083619247254596	-0.8108443003800947	-1.1671423349220842	-0.5764317570505962	-0.4818403183710834	-1.9688776037719566	-1.1758618930754863	0.2914071816564738	0.026378238499026593	0.8423237051111153	0.6191274557244367	0.08978932401826317	0.013799524842579538	-0.20028290555590705	-1.7338189007432552	0.032088191945397304	0.24476313185868215	0.3067892934051557	-0.06872178905717614	0.21591662705517017
-0.17584771460981105	-1.39190709617667	0.6360928825623506	-1.109767705490829	-0.32599352670691106	-0.2550448276827279	-1.0021823456058847	-0.13264844399961656	-0.026107765776931253	-1.26617674173846	-0.2979638043747132	0.27549136373246164	-1.1940432775638707	0.1720535404054319	-1.2255143109461104	0.2649427565961272	-0.4221801312157592	-0.8836896554124956	0.29266184537443923	0.4050774964840442	-0.5631982136591037	0.11737223898738197	0.060901141358603694	-0.4159817682110282	-1.1695085398789404	-0.7327755363005148	-0.7389978801565077	0.32942113866707545	-0.2630992788541	-1.1995250648529896	-1.9028840642311446	-1.1487666873385174	-1.530793794793043	-1.0174595350346256	-0.34659964084136263	-1.3674954859391493	-0.8505361846821949	-0.0376967612626224	-0.11505854628885055	0.4928962521034238	0.2329554112197751	0.34817797862353933	-0.2751862925958111	-0.4546707094305647	-1.0262342305759633	0.006485092878839777	0.12101420718191228	-0.074036915902489	-0.4229573710888831	-0.6194371438487015
0.89224475292935	-0.6642476182811391	1.0398675394004393	-0.655388874972299	0.2617529671514683	-0.058178992668631774	-0.2626011898057424	0.2391355158956009	-0.24031371968635612	-0.5060435742651487	-0.43035964878017047	0.90717417926956	0.18711721569720297	0.062214836237082585	-0.555060291553871	0.4759943218865083	0.17624809367592453	0.2760601988300493	1.4267902390804907	0.02829885477825865	0.8785755930443393	0.5839010781589357	0.35035303253453065	-0.2065790598273419	0.6006572476172507	0.08061362955947254	0.47026662405837555	0.9452163450554888	0.6715383932183374	-0.2884318132991087	-0.22649014289609376	-0.6113311893839461	-0.5033581861685384	-0.8366846728879553	0.2164498996849387	-0.11707454281617867	-0.017715312628274638	-0.12350552612937361	0.18507332250403322	0.648651205115624	0.39677765664742237	0.41146832401151484	-0.5197135669846107	-0.4275005510089168	0.27448590241769966	0.5037542185364567	0.4921948338536042	-0.5122061830267073	-0.35602801133176587	-0.7918981860888284
1.3882043431451168	0.6082269493271142	1.3193981247445143	-0.2765588501077973	0.8201477637147229	-0.06264778405897493	0.35045341552410436	0.7829063838028986	-0.4645370164779049	0.8162757721194077	-0.5027276947807741	1.2153718266278892	1.2762811780875893	0.019348333031569763	0.08612029136314549	1.0703716579716185	0.2673229370753857	0.9586731547314489	2.4606518708350964	-0.3125115532994305	1.9069826445039428	0.45110451823417075	0.5674449202670333	0.014022406224982383	1.5263011448670833	0.6966531129140122	1.2560032549444882	0.7010810449938973	1.911425848249862	0.7620972413027598	1.5094202580313671	0.1188858643000314	0.726621225440582	-0.061108102249029135	0.37754702670533136	0.9849102592359756	0.5260681606200742	-0.2932053502255063	0.6467629685542533	1.1593977587385915	0.9834443839506175	0.44307880328722077	-0.6552329275180858	-0.15818946331762312	1.0050993144022828	1.039379370016647	0.5482460016605164	-0.6522503437182017	-0.2142089890116716	-0.7518806043698335
1.0304004172277754	1.214786109781483	1.4854448627307828	-0.4040426650798404	1.0365861251010986	-0.40714552387379893	0.4516486360216819	0.8364427908306816	-0.6441744652091315	1.5402579200592172	-0.35899928787257024	0.9647374781042708	1.544055989315304	0.03168766468088562	0.24075779770156536	1.6168668870631602	-0.38172667464038507	0.5197861938125949	2.553903347664544	-0.48392381871537643	1.85777330027358	-0.16224409925435482	0.3594349462849536	-0.171477669986184	1.1594507218901928	0.8913879212927046	1.2331596150901225	-0.1825074633553156	2.381137087307641	0.9748092086054974	2.0354603528046646	0.3626841651261173	0.9931844781032467	0.7427680503454203	-0.12191629255941272	1.381610809654426	0.3805438053081025	-0.5299174245011392	0.8600134793153434	1.4133822965438392	1.3733437565214381	0.4848197536301657	-0.6514550761638459	0.15722515294665193	0.753412118513426	1.18493928249655	-0.014606038443831485	-0.3580922819614675	-0.21446190805965182	-0.8299765127949538
0.39455348608253493	0.7661162628870101	1.3771254026530566	-0.7317098442026855	0.8719920071015153	-0.6779706329310935	0.16475104611605598	0.29212979391263966	-0.6267625315084986	1.124906976518943	0.01780931696851363	0.39219108515742307	1.1334202818209222	0.04843403813685901	0.04758158852968679	1.5164149532658915	-1.0954418610657577	-0.36744703572981796	1.5861033199223806	-0.44758522141949625	0.9740315537012432	-0.5717257181514025	-0.14915647682624977	-0.5542737207813497	0.21693534859961502	0.7555796621463639	0.7055719642357208	-0.8433585447776101	1.708882135844595	0.3095246152626814	1.3306875553736315	0.10555011320679536	0.3069333307756689	0.9893510880977826	-0.7332255327573461	1.0883012314403724	-0.11181098981263711	-0.5702953377333078	0.6279914900896044	1.0182156346223419	1.0843691375859204	0.3896210821896161	-0.5760476343526166	0.2833868846996089	0.05716740404279348	0.9191051471327324	-0.6668700942986752	0.13543378429800595	-0.28946322742902303	-0.9217979910171938
[truncated: 72 more columns]
