# Supplementary material for: Diagnosis of autism spectrum disorder based on functional brain networks and machine learning
Source: Sci Rep. 2023 May 18;13:8072. doi: 10.1038/s41598-023-34650-6 (PMC10195805; doi:10.1038/s41598-023-34650-6)
Supplement: Supplementary file 1 — Supplementary Information. [file 41598_2023_34650_MOESM1_ESM.zip › matrices-bold-time-series/ASD/ASD151.csv]

0.3284413089108079	0.4555260977746664	0.09466870948247458	0.0949225065412313	-0.22442199286240852	-0.47725652744870206	0.2726513889925924	0.09775162415434238	0.21029098297824247	-0.0443805554989622	-0.0893148037750239	0.746618400731593	0.8422051856850072	-0.4468534894394096	0.2819485597149871	0.6029723997838256	0.04192321444147859	0.24326490903969855	0.30383903002848495	0.5337697693924685	0.2148940625775448	0.46003998194565016	0.22367027454115107	0.3581400540793899	0.4958438606243849	0.24283019574897932	-0.34444776036447367	-0.40435137993388615	0.26881970463042365	1.0978684553399014	0.07626158428517879	-0.45056817138380784	0.6290598074224095	0.6222070457563792	0.774956759315089	0.22749266210032756	0.17409242121906343	0.22473678609621808	0.4047916165483983	0.14751909553253104	-1.205775430854385	0.4861218207545155	-0.14872633138447455	0.24526876024519545	0.2831079541784409	0.22362829816915392	-0.49298345082773853	1.5535084032898983	0.8656027924877149	0.32224573768004655
0.7610207054212438	0.7385813188447103	0.3306762991460276	0.03622432233129857	-0.12114966438066405	-1.2258146313583977	-0.09932663332735137	0.23889464031360802	1.0800302039454721	-0.10556035980370136	0.47019392992709386	0.8051665051220792	0.5559589858179896	-0.3227845664717471	0.007369467878650737	1.0828813536323598	0.4496664148477778	-0.23034452791429613	0.9632156591319598	0.4328840837798446	0.23346287117330655	0.3091359353912103	0.31389080646724193	0.3440251979804062	0.7535984016091977	0.7787240196784683	-0.7969979578564024	-0.42375932343169065	0.647379262769646	1.2407857592734794	0.0417729360526394	-0.009103921886667917	0.5083656056836514	0.12867791986397306	0.8041775144795184	0.36572198955696905	-0.25438872519766975	-0.08683785989909427	1.1097119252287733	0.8901465769845367	-1.0215976683160353	0.5049632339949646	0.8138751060922705	0.46477300823398426	0.7538605336005118	-0.2782524693794918	-0.5133739342983433	0.8653981847805663	1.4570484004204458	0.9549212259179217
0.6738676241365354	0.3745448294655517	0.16855008767250532	-0.13890634214512607	0.04182006917502692	-1.399629821717978	-0.6183198989364869	0.27679002437243744	1.1298622043241218	-0.31062483874240043	0.7596809117254565	0.026056689618854108	-0.35470223254606725	-0.2379510294070581	-0.8544631680353318	0.8656581215346069	0.632936635226513	-0.7388877113902277	1.034019110021037	0.020522583126182416	-0.3751495292165552	0.06782339835967877	-0.019853769322116816	-0.16213247756487786	0.3659834712863367	0.5822418998471706	-1.0458110236892184	-0.3598181635634399	0.7414172939173129	0.343351821176004	0.2004959905014351	0.27237570771323855	-0.3252110245928005	-0.3382867548929439	0.20654175561556504	0.1110951157512504	-0.8061553762135324	-0.787117723147495	1.0025813910328767	1.2222688880454329	0.01448661083473997	0.20344821429789	1.449680229740871	0.10352058556255841	0.5493940144750873	-1.0692819689079605	-0.35586884952985853	-0.9127694240235109	0.9904436836694893	1.0382947407578735
0.260824228855258	-0.13877072120212933	-0.10916837616159786	-0.04335070038176069	0.4658608849718657	-0.6123917420608294	-0.8434306908862327	0.5418778439136569	0.3658915064912525	-0.4529854299955684	0.7408401559397932	-0.9314769869548749	-0.7823973217164653	-0.32906738827666426	-1.602693871636679	0.17669896234747984	0.6910421478086433	-0.7912010590015809	0.596907648233029	-0.5793188983807955	-0.8878574401876586	-0.1886637871162376	-0.31929265384331695	-0.3339812852223819	-0.010278092093669682	0.029850672423965788	-0.7977930698220249	0.3165766997377561	0.7232537152070752	-0.958576192672442	0.6702708855799059	0.012609176242420394	-1.1569018426100994	-0.2051700936629472	-0.8877229720357358	0.04422351132612078	-0.9856203086361691	-1.4381494944824877	0.2409340601818114	1.1053604809675666	1.2306295124555577	0.06745024270154305	1.4977645895057827	-0.15428695600691705	-0.07568762277465378	-1.4932919500451018	0.08258785142774099	-1.931176986615511	-0.1096447137066959	0.7424129245366408
-0.044961325317558205	0.026503291840677155	0.07653491141660802	0.5184339660156444	1.041065744558118	0.7999394290520845	-0.4895600961726479	1.2751801900266209	-0.24356847759585754	-0.24267037381455345	0.7533229166814529	-0.9949260170147743	0.19256171715772472	-0.5128660922701842	-1.407043531546229	-0.12488618739484138	0.8555000731968696	-0.16479925750237967	0.2905913619485875	-1.1220404639698693	-0.27665878602149957	-0.2911453179003793	0.09879955928335449	0.4956565979697043	0.5894776536024896	0.0824193166295802	-0.0591491828923888	1.6174995307744753	0.9048729136858613	-1.536475457211581	1.242033596714574	-0.5341805225576878	-1.0558720585888135	0.5049572544424209	-1.730348470090843	0.7638250406498639	-0.49989302569823985	-1.4065257414397654	-0.20328729799821313	1.0038876286426077	1.8466834044037526	0.413671550822416	1.2337670470684423	0.6164157542212213	-0.29350203849452877	-1.0629483961599384	0.7266304488413711	-0.9520605533425273	-0.7337849847704587	0.5928422393043711
-0.028131575185353263	0.9980534128607822	0.9083047233859168	1.2482447827346435	1.2992363253007606	2.0011472070792493	0.3222050429178607	2.229802244260296	0.10753562482752146	0.34807314119308375	1.06800309451767	0.23848785504105352	2.131310899280277	-0.5641374888348242	-0.2730032250980614	0.5031017305401937	1.130922655067819	0.9075952103058459	0.5275090480409761	-1.3648864131458167	1.5252997619079687	-0.042718251365999466	1.285397354878343	1.9192168774130824	2.138763060869814	1.061118705539511	0.8323247969036839	2.6740301376700915	1.3101534841205937	-0.8664458757061894	1.5273382487125426	-0.7236353337905518	0.09694211902754019	1.191335158855049	-1.5851915315215444	1.9887522147934267	0.3800054241472208	-0.4264327221517839	0.35365991513766604	1.297113771034301	1.7059951885967657	1.0563884088056492	1.0410799767622652	2.387657670545786	0.23720332023565693	0.08769060066077049	1.3191573927820461	1.313889018818279	-0.2840103495542024	0.8104198783825446
0.11355371980246712	1.8830290028642027	1.7598717034650355	1.5777802479061809	0.8792490280641471	2.3164739890900794	1.161957185218955	2.6928496977997947	1.0749973147798195	0.8805151782580133	1.4790216258512747	2.015322644327612	3.4299884981042084	-0.33979942146006764	0.7725212991740484	1.5567561078820022	1.1972311230113968	1.8137221603687455	0.9409066715679533	-1.1812511790201685	3.2381201428662107	0.5119551874685578	2.380835042606607	2.699351280087459	3.2633964817734973	2.035679536822837	1.4490064870950703	2.423131396268254	1.526900433609505	0.49768228656477115	1.2774957844230448	-0.2999442256280297	1.3008032627834827	1.3147604525822163	-0.5160891547021257	2.5556558660663904	0.9817401002336352	1.057692884897685	1.4310108314029921	1.753527778811819	1.2682141141709153	1.512917997507385	0.9475611650876931	3.8634036597860195	0.8558531046034725	1.272413432687572	1.5510013486905272	2.976741349066812	0.6389592153841412	1.022191336062471
0.0133795795538654	1.654674276954683	1.6708241867608804	1.2220814331050376	-0.016041092863397458	1.7416786775367086	1.6317363147070358	2.0394978051529735	1.5742380953805535	0.7111932584257338	1.4667714948521495	3.0844167641197475	2.8398123027280633	0.08608287454241893	0.665354486774346	1.927353297550445	0.7522847294043368	1.9029344464692828	0.8083525504927255	-0.628893292242022	3.376635826009985	0.9412356992547654	2.372565592754993	2.0304468893465835	2.5095409830023803	1.7313618069538177	1.5697376700059233	0.7172716522534239	1.0979214444994159	1.5550888336986404	0.5546738501737797	0.2188823295811026	1.3290853577888488	0.9275533595306863	0.609442480739015	1.5354064733356723	0.8209333712662445	2.1682940186152417	1.8285582053727047	1.740054341842824	0.9636984312935045	1.4465856721448735	0.6741550496436289	3.6216884949127097	0.6338047667240234	1.7738056176103234	1.262519597894963	2.919063406590118	0.8798466643959265	0.694587924001802
-0.4553432127213832	0.30407476598644545	0.34393509171357045	0.46302003063491254	-0.7510372795980886	0.8643679748859602	1.6167044014183591	0.37199380963255324	1.1048738953259991	-0.380257651946815	0.7877292066642297	2.820129842756533	0.7231212071270632	0.4978698365536971	-0.5031412634417234	1.1065772263881355	-0.07906973998453552	0.9692784153008381	-0.01695560295933787	0.059581080045441305	1.7817088262289578	0.7173595147128229	1.1356904462632398	0.42554178020286565	-0.027822182351304948	0.021314992422843963	1.28098376132053	-1.3785779846465227	0.06439864325618658	1.8203113579274093	-0.3593488938430153	0.08575403730428477	-0.01185656023294311	0.525690907518152	1.0116194870709636	-0.6753248782300731	0.05484702502226654	2.2976241840880727	0.952917708500293	0.959498071127997	0.744085436140826	0.8705031411905936	0.07277170290858812	1.5903506014325137	-0.5009581995477307	1.3767053632698918	0.5871663755299193	1.7090305279476354	0.008477912707923776	-0.21881253318426422
-1.0227578176079726	-1.0793531813637687	-1.4034312312696373	-0.15677118088287054	-0.8675744822108002	0.2995424595240104	1.2309401761146592	-1.3995337408374233	0.3231265333634862	-1.7848454303608408	-0.19603363784281524	1.6485476318936823	-1.327575333280909	0.7221326955939222	-1.4391196876014998	-0.22936281383823529	-0.780762286448804	-0.47483972408122976	-0.8403030217997921	0.5787259724924333	-0.18556269101110467	-0.24917731550791705	-0.4084323547556973	-0.8084216118033775	-2.594593434719091	-1.7699485855170112	0.8333134895503952	-2.499710202238609	-0.9783038597247871	1.5414168671725326	-1.161400895242107	-0.7682635509921746	-1.5951040876475264	0.43922440017303765	0.793507091447236	-2.5680226191401565	-0.6690334007776986	1.5750793272001469	-0.4978720818425489	-0.16369192063558413	0.326788316818383	0.01864846101303212	-0.6254243266312177	-0.7989306506237589	-1.6248187695482983	0.48552438459326813	-0.10866920351559002	0.5973995098283679	-1.2061987271505834	-1.1648574282048456
-1.2592621872401542	-1.4388538815307939	-2.311432371214984	-0.38364021446923036	-0.47861492384247806	0.16877273557444722	0.5842060889719524	-2.219375484002044	0.14312109422558006	-2.420424575527015	-0.8516105845520896	0.41941594177418806	-2.066218553133796	0.7309326263775735	-0.9285275857729833	-0.9684988256150622	-0.9383517775076188	-1.4929930105091258	-0.9175373290217194	0.7042412467983675	-1.0696136850310753	-1.4059157743389576	-1.223849568009815	-0.9300182216408912	-3.438509673483801	-2.206081103642937	0.42202644513960785	-2.1644063878071025	-1.4279618661310831	1.0803159299841214	-1.6448928547601194	-1.530881884295165	-2.016305124107531	0.4653059063304658	0.6829306725593988	-2.9212914721171472	-0.8323494947885863	0.6461124209353325	-1.2963245577432856	-0.9287448114019172	-0.28890506118430404	-0.8347037977399077	-1.042249658677999	-2.019456529255009	-1.8390639574594627	-0.25682002941498683	-0.4958615086374813	0.006165847220485938	-1.6415652916255568	-1.5252705771136539
-0.9593397999630565	-0.8306331679252907	-1.8222754295361219	-0.4280090169609167	-0.016543685304761992	0.10157311976752742	-0.31187358925051056	-1.7472252605371208	0.5395481988204378	-1.6732808526819514	-0.8971398412812395	-0.4766256019924991	-1.621044455067353	0.5923689027455032	0.8681962882030504	-0.7748004813317936	-0.6421222924761153	-1.4748322872663595	-0.35089104977013025	0.41002537518705473	-0.7838798901785554	-1.9754633791257745	-1.1490159091738992	-0.41365970059602397	-2.4556832913739752	-1.2162642962518504	0.09901421998979623	-1.0163845538675935	-1.2256002467317566	0.38217243265839684	-1.712589796407156	-1.3156871752582755	-0.9076077302765527	0.13196056358152086	1.0202092627057457	-1.9011954680011656	-0.5021548500421422	0.022549461046472073	-1.0067489126312024	-1.1018317069234755	-0.7589019810432284	-1.4042731051957766	-1.049851849579987	-1.8777243178570202	-1.2082570182543433	-0.5146299294432675	-0.5390231083171437	-0.6352862132043935	-0.9906382494125591	-1.1845554053694474
-0.30731261999177306	-0.25040071456643653	-0.4983556730049342	-0.5951823931710547	0.3009451309858774	-0.2569872434644093	-1.3684958699693897	-0.6166983297315806	0.6044364739802612	-0.03727391722453472	-0.6105171276740948	-1.2562449463969618	-0.9610081134720599	0.35991529192268995	2.514673216993087	-0.3358625472549102	-0.33031773205352266	-0.6685665997889998	0.048939987076050885	-0.12378387753477804	-0.47081791064520806	-1.610945436047768	-0.859377070229182	-0.20095186790656688	-1.0320540196308847	-0.019467119442474916	-0.13436378024833148	-0.00046844076374313127	-0.7920500294535369	-0.7514722434402509	-1.3661018072604854	-0.11661556846625265	0.8097014557398494	-0.7213919809256565	1.2626968464228987	-0.6906875230168811	-0.16978027369427354	-0.2988468714206475	-0.3440263319227206	-1.0608721832381736	-0.8474266138918723	-1.3918122196638216	-0.860279788098511	-1.3954990840915942	-0.5181865087581636	-0.48166294229338796	-0.4690058184555784	-1.6842555962712709	0.050114267930897335	-0.5461800965151018
0.3067829769164812	-0.4510764488270719	0.6697585348993437	-0.8411967688185049	0.6094632901088273	-0.759739182400427	-2.217349477955213	0.16960758351598335	-0.2276621218973051	1.2754456434631491	-0.438925713868724	-2.113951127052227	-0.6340478225866159	0.03242319600656019	2.699641621233831	-0.40256236302780873	-0.25479138113533345	0.09135667458304103	-0.20926186753006726	-0.6166370115340744	-0.9906145395066429	-0.6393622981030296	-0.9299972977340457	-0.5168668467152653	-0.37331260532989496	0.33813934219757263	-0.1991059173068112	0.5219564303021497	-0.47382749000433505	-2.009241932232399	-0.7082227579092631	1.155614758995298	1.895907680932564	-1.6735103249913312	0.6865641291727631	-0.1421228683026682	-0.19343899171870454	-0.5974120441979021	-0.22477518871893687	-1.2014043830819556	-0.7521138328304072	-0.6459725569931107	-0.7543419274760808	-1.397935522098438	-0.24271321975606439	-0.5754239035981554	-0.4821947914699241	-2.4382263722892206	0.6675394654311887	-0.07811604746497865
0.6208739682296492	-1.1185336047735255	1.2169732033687177	-0.7939063762202497	1.0177885748759765	-0.84398862757536	-2.331418992968176	0.1365659106671404	-1.3927579772154013	1.4510768402328447	-0.5141587547556955	-2.6997396151895203	-0.33589395013189255	-0.37863889609269097	1.4463429570283672	-0.8483780038942986	-0.200836412073082	0.22628523104397497	-0.6674055985511435	-0.8537271249714672	-1.8641160417862195	0.302502616754644	-1.1510062954500198	-0.6767954145439234	-0.31409043069147574	0.0436489031275482	0.03719852418284763	0.8118030506853314	-0.20374335955292636	-2.5312519481885913	0.07621433030905582	1.6013671086824774	1.8839324580616852	-2.0418816652577485	-0.5469451998297218	-0.012384796188630356	-0.4787037095416019	-0.9447233129956678	-0.7058778075473446	-1.389610701435621	-0.8414570961434565	0.5988153731512912	-0.8059359305891816	-1.5564740543720081	-0.046769674085861385	-0.9191635445024833	-0.507105905010263	-1.8645648449424086	0.754353895721531	0.06476326467570037
0.6704006176947034	-1.2901564048682952	1.3785127613465784	-0.2090294219123036	1.2822221241136054	-0.1741745748949313	-1.4758191169998232	-0.32326088831870997	-1.8706993900382878	0.791002565853606	-0.6098554518318825	-2.407790788075318	0.32638560937159616	-0.7561738423389837	-0.08610878149795478	-0.9074236532421222	0.2116936875213078	-0.07548004659567044	-0.4956376831498321	-0.8276803114264712	-1.9033738456298004	0.804732473594906	-0.8792141642248544	-0.05221747900923714	0.10145378259631037	-0.011654837275531424	0.5672499961011774	1.125861142747285	0.2336793691465921	-1.7196746059542216	0.7778773289923654	1.202959821641091	1.2225127772826665	-1.489869648778264	-1.3454557004075895	0.4387603967368003	-0.7047195919633289	-1.0983374274844873	-1.0532094127279408	-1.1668214669611303	-1.1463066642320376	1.7161011937089121	-0.8778077414898308	-1.0058527123530814	0.6019618328969971	-1.1735311580248764	-0.32600677398314937	-0.03801431971176989	0.7409343616405656	0.0116234520239823
0.6682701500850152	-0.4609461398479953	1.4716602788063289	0.6884185387552985	1.035498368540875	0.8257503725582078	-0.05048159084135081	-0.4425561011451894	-1.428038689263752	0.2707656000164751	-0.4853539929424876	-1.1479450500058364	1.0449526618583644	-0.8781777922768507	-0.8385155998586039	-0.24122296743604918	1.0137774102784685	-0.22534598951690885	0.4386240980666291	-0.7553711470105856	-0.7149718340823751	0.8716056226251113	0.06853107292947132	1.0490095051809103	1.1584239343705367	0.4798718956584675	1.0942694605954972	1.3127228328735405	0.7487239308159516	0.005869241381970794	1.2262666215533653	0.7158975203096508	0.5669318702038336	-0.3627232608770792	-0.8525411277652614	1.3504635714630695	-0.741817592605249	-0.875830865715044	-0.7479021162848813	-0.42487428031173496	-1.2825856161041462	2.06111243195984	-0.8002664967496179	0.320542887061096	1.5680877584444954	-0.9279483365610877	0.09315250116333793	1.5916016094735237	0.8143942031491441	-0.07622380442882683
0.7535815673079439	0.8758684495475761	1.4021022458036	1.3807677470832802	0.314734902383382	1.2175786983886736	1.114804346655821	0.1366427245821526	-0.8169011309889628	0.4347721145480566	-0.140612989075756	0.34939441061427684	1.1040405152968527	-0.5631137237379983	-0.7160967681069219	0.5535914690454832	1.77279778953757	0.004923518320238441	1.353012490937696	-0.9067913245530023	0.7584719053956867	0.7109463157137084	1.0966877992754287	1.6793855395199802	2.005309631648579	0.8947158569393644	1.1624865615617976	1.0801378960881616	0.9619143517293842	1.4605013613825106	1.3344600223013228	0.7705552236894482	0.17006458624388035	0.5498680763052524	0.5115084495312477	2.0419641408421896	-0.7232752995068589	-0.4836346547655616	-0.1269278126783927	0.3463163784249147	-0.915901023142385	1.4631091392300415	-0.5007707428139182	1.3794361378583349	2.0697997881050867	-0.22646427312575929	0.4846981261913664	1.6192708312838342	0.6298803527388935	-0.13848171484748073
0.8689459763039526	1.758370387095247	0.9135678503095745	1.5404388847432027	-0.3206469110297353	0.45346966526763477	1.4155399975624177	1.054292052768151	-0.7151699150282642	0.8591591145962707	0.2625506442998932	1.1159032269937863	0.3582293903620939	0.12593361687317967	-0.2979219378329044	0.6496913243585466	2.003614835902538	0.2688327715817939	1.4470721570670795	-1.325456867293996	1.2822639395788056	0.4810277734306144	1.454297749190404	1.3369274805759077	1.7125762560142734	0.6415238040326204	0.5336038956942262	0.4781162985780156	0.6925585713281845	1.755741857148331	1.1313165763309334	1.2107992913650192	-0.04176035847343836	0.6322360626607425	1.4224139038524914	1.8761633561086728	-0.7397417892112365	-0.3332191570017294	0.09997800905068244	0.5862318543152744	-0.17675161325578007	0.38228254043774507	-0.026189962661911648	1.179485625307293	1.5659460112746804	0.39796977975774434	0.5612355370538818	0.2297839344904011	-0.10848245718777345	-0.16723899492312036
0.8650669927570237	1.6675803840447176	0.13508221566585776	1.2673420194313012	-0.3257073821312906	-0.975748400310467	0.9582486634938597	1.6171867474482913	-0.8440778503618077	0.7568693753640006	0.5856704471746975	0.8080380098597496	-0.45640943495123537	0.8119820334688767	-0.0008000453497954182	0.0065166245347744	1.6159003143669297	0.20042484139810327	0.7796945781659583	-1.685661936014474	0.6683338679265841	0.24977928854022274	1.019044514879627	0.4952399340062069	0.46408631503043907	0.06326480392672294	-0.5415124672686134	-0.07480305352885071	0.24551300913793445	1.0274064442883344	0.7619646231774697	1.3525282936626342	-0.08352450401581855	-0.07327670614135104	1.0663859233320145	1.0562870537583002	-0.6408479401925408	-0.5495141078793777	-0.22465744832179535	0.3042622489339221	0.48235649469645786	-0.46084045539930446	0.45913584378661787	0.0006469856588068479	0.402850362557868	0.4741805003675336	0.33863022795696995	-0.9499593120806826	-1.0166898943917506	-0.15620713746244724
0.6906423355578079	0.8601744657067361	-0.42132630855755354	0.8515557735223431	0.21860718301203574	-1.921779921489844	0.37305541336879783	1.4101964445156046	-0.42502120117950254	-0.02265256785582039	0.726127162712109	-0.06549457001798696	-0.5802371748291923	1.0135597517274404	0.22828442583100667	-0.5883690330406461	0.9051607482920259	-0.03543502687744255	0.06767903483269447	-1.5004367385414665	-0.16540689351571888	0.06895721688353608	0.32121078808304626	-0.04166690454982876	-0.6173159785062309	0.022067619900988933	-1.4832341883041462	-0.24379595069937549	0.051984859853304664	0.09630311196217674	0.40505827323170784	0.793603845856887	0.1202015830278191	-0.9314674498222222	-0.04188514610003649	0.3488475228208358	-0.2608332116677763	-0.801140020571277	-0.5300992201940299	0.016362202483871126	0.7709318752124932	-0.6913544149058584	0.7092848850422783	-0.8593289373567058	-0.5527238749348284	0.1237971454585821	0.0872682800006254	-0.5977453771303056	-1.2776600038213763	-0.13164534376820056
0.4548126539264325	-0.05776490618210196	-0.48039721085743975	0.3992956966881548	0.6463012966728254	-1.6914370209136969	0.1450615240217899	0.5508922301529557	0.6661361396888071	-0.7844093630340536	0.5415612698438941	-0.728719942495505	-0.19956267936054375	0.5357497152936467	0.4928602854116424	-0.4949130960266197	0.168805518711321	0.043350101922243	-0.2435010915519259	-0.5771223348273045	-0.37448028055095517	-0.03117895374406559	-0.13817371943362974	-0.12101574380248545	-0.7562249153018422	0.6985279070314118	-1.8776980463906683	-0.11846789063017157	0.09643359083116433	-0.4390905340488037	0.12834344945600754	-0.14446175779234902	0.40630690363758926	-1.2791787570813171	-0.7716848661240331	0.1222669764365955	0.2438981582135361	-0.698388736275245	-0.2780493982114929	0.06699898012657185	0.7718903523689983	-0.5810802844137442	0.5613065844657759	-0.5542817308962318	-0.8120649484865087	-0.05687917784870751	-0.029015568746083364	0.8836994058547455	-0.5650897105534491	-0.15259054683170806
0.3059317624432739	-0.7060309993517834	-0.409666499779712	-0.21219376818293967	0.3867902606287404	-0.7324402476642482	0.17847500302616873	-0.5274360120754437	1.610536232448553	-0.7927636635773235	-0.05250777764777164	-0.8387314539554493	-0.24278446343404736	-0.2971174592543471	0.567611645158038	0.022389136753861724	-0.5488486588562276	0.5307164413923194	-0.4000732149180717	0.709019508255793	-0.1057629782918868	-0.10288015489013803	-0.3896672338477331	-0.3411736521576946	-0.3143071689770742	1.2232493475542772	-1.8125971962263991	-0.03933381169740746	-0.08682556893016509	-0.6289248607652363	-0.16827796778062015	-0.7727442398429607	0.29376907226780075	-0.9822756010598506	-0.7135796292369387	-0.0521059203091714	0.47385041619422263	-0.28305752682644053	0.3415141187824112	0.2160548391175412	0.6841304759546136	-0.7442964651638475	0.1517598980225612	0.3688192890101487	-0.6307963144525977	0.33775409691971964	-0.14104098918477656	1.8267704338866046	0.4803686048963992	-0.21535329792473912
0.27100076935668355	-1.0807721217665718	-0.7929104141808434	-1.024943923165103	-0.4653925480493549	-0.12960620364949843	0.04268188218901738	-1.4241199734671999	1.6202718305447563	-0.11247661364045675	-0.8528732221381657	-0.5944550971383206	-1.1735489985853382	-0.8531612638854367	0.15830487215117164	0.1828085509828735	-1.306180264836184	0.9018822879916618	-0.7799631750074202	1.6688928947120116	-0.1067803978066795	-0.23551329251795838	-0.7491784799209088	-1.1813778668726684	-0.174823912574421	0.6998545133348361	-1.6870070878350845	-0.1784626883090993	-0.7698669845503522	-0.7862053927849455	-0.6040642542045027	-0.7335787897318358	-0.5347533500619509	-0.46221458945707644	-0.5175704305287385	-0.7337200172158547	0.266882990920412	0.005614881031949431	0.6579579117185844	0.01483064467676356	0.5201064729980712	-1.4767312246467572	-0.10133252331510884	0.6616022702291644	-0.518936009821749	1.0566317253390132	-0.4293381658864505	1.0900315777302094	0.8710658277005457	-0.2010885390888929
0.22915655005417673	-1.3105289592766767	-1.6390027749164529	-1.7632056172426598	-1.2975610696163966	-0.45020136102202585	-0.4273071768530216	-1.9282039513165563	0.8947586320460656	0.4945936344068297	-1.3701575671369177	-0.3120727998419044	-2.267619774696998	-0.7283664774340344	-0.5686874973104862	-0.3115809204997887	-1.9795784151387201	0.6295767487696551	-1.2214817842419632	1.9038409629187754	-0.6606024687835352	-0.41248751616643087	-1.2412312293677916	-2.2754854147300057	-0.5922683241845018	-0.647582526440803	-1.7043182083156283	-0.40829599043483056	-1.5507711658080978	-0.9504850088118277	-1.0908867656994299	-0.29301448097335314	-1.7058050545550902	-0.18243205389874076	-0.8905567858104261	-1.7492596877156923	-0.03385585027184705	-0.13529894461706818	0.3672736569343161	-0.5420820948442208	0.17173452699050024	-2.364405967869061	0.12532016996621445	-0.15881620112822514	-0.6078823634288858	1.451458185063455	-0.7858767197444023	-0.7822590885709464	0.3216700268854856	-0.002096389681013495
0.036287411947250464	-1.4207152071459943	-2.2361638974108677	-2.014924756402031	-1.621566993338875	-1.2149106042741769	-0.8995760923765748	-1.9917185191304787	0.31797396722201104	0.438315564964672	-1.2215805674055702	-0.08575009528082243	-2.3399689832296366	-0.10206345059837735	-0.9846157413155124	-0.9365368586819459	-2.27673790438519	-0.11953189204720491	-1.2157131075799756	1.6543101164500524	-1.2384983335104212	-0.48540538062467714	-1.48907306612278	-2.7442224304915954	-0.9656461619853416	-1.6727019986383538	-1.6391666310700785	-0.5611361182733715	-1.7216225532887002	-0.902236513406934	-1.3302855878693645	0.001086557015279779	-2.320888172149849	-0.1525638213429163	-1.5876860270444155	-2.2589649543060943	0.06192172382210897	-0.49044360615944	-0.10598394141977527	-0.963631614492689	-0.31082524673408507	-2.6001735058705053	0.6650618855774423	-1.3102573430178586	-0.638885323154514	1.1545724736969396	-0.8792779705906525	-2.198848035774453	-0.4755710539629161	0.2988627209226036
-0.3373194182930055	-1.3418802154657485	-1.9089705906331131	-1.6648284335819494	-1.4788348297704395	-1.5498598235457925	-0.9503463191256943	-1.6975811683685258	0.32310541744310084	-0.12309406057449147	-0.5407267345695329	0.1128273573880629	-1.1243464094025988	0.47711103226324597	-0.6455616078654413	-1.04819429348291	-2.0670440567883053	-0.640174924764259	-0.6945761198238815	1.4986054240022124	-1.2321992793418342	-0.36366338882441146	-1.2033285418506403	-2.1883703004343547	-0.731010797434258	-1.621755660995454	-1.1662431404925095	-0.671321620165239	-1.1082462489138747	-0.5949683273982959	-1.1302191742918877	-0.1438486485404385	-1.7930816858973448	-0.0030133590330315425	-1.7062533083113385	-1.715832661843591	0.6045619618904108	-0.571951990317434	-0.16750543570520748	-0.8915618702487554	-0.6834767418827371	-1.7763267824631623	0.9446527623698578	-1.7285975444154442	-0.46145643797324937	0.41591845017314455	-0.5814583613767698	-2.1444256790711376	-0.6503283585084253	0.4593101231826532
-0.785279661713655	-1.0612011071944065	-0.8088851614543956	-1.0798338105443877	-1.2345577443186004	-1.208394608123158	-0.5984268809614677	-1.2587470744541347	0.41487153453455505	-0.6119078517335387	0.1025622760212743	0.18516275477827737	0.3318994703654766	0.6743397190821868	0.16359206912265842	-0.6856546210582053	-1.6037011296383923	-0.5415579446463015	-0.27440495891631417	1.7085940164950957	-0.7335597138913844	-0.19342813997687208	-0.5996422044988945	-1.1512851529132653	-0.1458243116594871	-0.9294942246471276	-0.3603025529554281	-0.8654956997886506	-0.34332413241062215	-0.3280919082282286	-0.7093426478847931	-0.5773543646865225	-0.4867086372458578	0.46021727460646816	-0.9045305497632491	-0.5604848648635921	1.1403155020445066	-0.20118957177337363	0.2001719485179958	-0.5862943807731724	-0.793869401691814	-0.3793254923255853	0.5591675536629844	-1.27180820964968	-0.3119157721142999	-0.21799580853410944	-0.18634774127982962	-1.0375960405806324	-0.0857018243073949	0.33745512405700595
-1.1521707824147291	-0.7146051757283631	0.2059653626616434	-0.7916267258435382	-1.1113022745272987	-0.7547930821652481	-0.2985316392186095	-0.927766962761901	-0.07672882151862598	-0.7391485632222109	0.24790813177545462	-0.04455006929353878	0.7603050420677548	0.6789366324694126	0.6686558782122217	-0.4603005497692783	-1.309051758073186	-0.20311624186400584	-0.5293677447923293	1.978276340570346	-0.3555520172219647	-0.23686025407513456	-0.17678744662808643	-0.5177980038261819	0.0486431676247395	-0.5492964627541758	0.2662169135385174	-1.080899554717249	-0.17448100093925914	-0.39918564561085046	-0.5535198296977804	-0.9549640999533231	0.5766488442887994	0.8977704107622995	0.04455877931326542	0.20066407908665274	1.283754515394065	0.27695903902119917	0.44119017873133626	-0.6103915144312647	-0.7722598264940373	0.5863259663557537	-0.26804600914214466	-0.7180603885689898	-0.5099963141140837	-0.4429784618499322	-0.08079139209990034	-0.06883633382109593	0.5613730403698439	0.07348099855555164
-1.3268242754593385	-0.5282391950785478	0.4639998251535597	-0.9749062750223085	-1.0240393374497072	-0.7482020272117968	-0.3770145806360554	-0.7983319672047341	-1.0583205004495113	-0.6834391823331883	-0.03301331717950183	-0.5159546775786765	0.01156413552005681	0.8721993957178343	0.3867325988790216	-0.7258921856371845	-1.3229346956205028	-0.21543474656567868	-1.2175227136675504	1.836974947949458	-0.3990450354668669	-0.5223010888269696	-0.12990124933338626	-0.5755654008825184	-0.3872232152829003	-0.7378334777777122	0.2920268071929367	-1.0405809670753716	-0.6039844492609737	-0.7101525605106188	-0.8653164673527115	-1.0702311138324347	0.6778584285900914	0.7655510747025208	0.1436774939258888	0.055928669735420676	1.1965862299649408	0.40485357032990243	0.14793799797482526	-1.0866414778436382	-0.822805788610278	0.5494979914897798	-0.8924152826830034	-0.6836116063160466	-0.9929040291249498	-0.3543319188624522	-0.2552484344225837	0.08747514369948586	0.6847626746230978	-0.055137542218167836
-1.2734332358507745	-0.6357085577723959	0.11199777399011593	-1.2669187868035012	-0.8147233437449034	-0.9781659090433953	-0.5843762844684381	-0.6976992391825139	-1.7696305771743874	-0.6236545698756757	-0.2936536375283436	-0.8245962003905442	-0.859525675650205	1.2377427706991087	-0.41163589153200514	-1.1168829370396542	-1.330017724858694	-0.5201190110587667	-1.516022234312631	1.264352708318782	-0.49665461764832164	-0.6885755109414149	-0.15045223094505217	-0.8073124797225425	-0.845913783406873	-0.8473298661443771	-0.11136748382711888	-0.5731802283539976	-0.9020054153784419	-0.8555207031656807	-1.2112041868959658	-0.936334064831292	0.03326265590895749	0.004209692245915687	-0.5575474968295309	-0.521576125250125	1.3292852311727077	0.15672534242047442	-0.4166543891639578	-1.4720122453969824	-0.8855129588230702	-0.06984473590252849	-0.9145679617663312	-0.8743580088555111	-1.290209060983975	-0.17000702950129803	-0.29555503218519724	-0.20477408995463747	0.3814340299926524	0.06450087389555666
-1.0193101285949062	-0.8829131738040779	-0.18205816667434602	-1.1353130776330826	-0.500819414508761	-0.7068350837915647	-0.32861272643139555	-0.3489593124590019	-1.7087934920411183	-0.37726742450388556	-0.22360477816544275	-0.5725930615477554	-0.7874311604042066	1.2604557069242046	-1.0139584336267584	-1.0137389730127508	-0.8964239606007681	-0.4120547224971972	-1.0102038218540785	0.7716330101932392	-0.17009010805059768	-0.29637233685176434	0.13348419650382293	-0.5736225861918635	-0.6021704418103234	-0.3123208800106725	-0.31192124164212315	0.10908560929348544	-0.48411036824786957	-0.5726702980165358	-0.8807161580736823	-0.6410389526529859	-0.5184042974177648	-0.7326650526200723	-0.929784570954355	-0.6621726464442063	1.7466484252948338	-0.02250135769121629	-0.6270075628332783	-1.1511725352151387	-0.661396451145051	-0.33480066180516005	-0.5368911374706781	-0.5641827107989477	-0.9744873782661898	0.03503507085272025	0.1042363690308644	-0.17637124108738478	0.2137161994768069	0.3039369878801101
-0.6420372543407861	-0.8183065821193238	-0.008532740617997797	-0.4308141668074393	-0.2276712627559316	0.39063311635308695	0.6386988670541156	0.3177057139450546	-1.130668472252089	0.3013215229272748	0.09079925907713562	0.1691724003560667	0.22783380227457548	0.52257865292882	-0.9438989131104081	-0.3008314683355161	0.020401989250083213	0.5131146402641844	-0.16542367600260702	0.830280892348824	0.48687313232212975	0.6615241985459293	0.6424551761620138	0.1604883896948693	0.3087774398127786	0.5212364993455548	0.1296403743194828	0.5472430511244191	0.41070999235877503	0.008054870409959742	0.31036922594499616	-0.23726520594792522	-0.3820850943151716	-0.6648858389938412	-0.11528877387274025	-0.04356619439030456	1.9445346112724193	0.27791291240923066	-0.22706810396317573	-0.13492314489416843	-0.01780087821278399	0.1666795685908329	-0.21194718244317937	0.381891437358377	-0.07480058948304372	0.2809104036540304	0.7525485122801137	0.4079623642002248	0.45871842059043416	0.5174427998451728
-0.2536071392598407	-0.015602241924659978	0.4440482884216346	0.44034888773992553	-0.05617145441187783	1.7518020683504396	1.8503786191229323	1.0392183153580383	-0.5528547978577126	1.173458697128445	0.3843285390465734	0.8428154971867963	1.2890941190749043	-0.6665581082766096	-0.3072261637226548	0.5271717447235097	0.9331039044861144	1.6484952016109726	0.32312820245625806	1.3035692430371397	0.9126431101679491	1.6153872741027946	0.9138587771407268	0.8473379569908694	1.1318755270722296	0.8064012801586039	1.0017062262460457	0.47126870111863045	1.0450716615279874	0.5556526999842836	1.6513150276795405	0.19205209840132112	0.28332586462532	0.3047886632032252	1.3203332413977091	0.8463552490703388	1.451263246958965	0.9636167871907952	0.39550896596614965	0.9585402711726854	0.7516239695561082	0.8605549782239393	-0.06161216380367479	1.2561065927067154	0.9573039424770727	0.5037971904977642	1.1864590464418197	1.0221539285814665	0.7697991497934736	0.721647435919323
0.046346725885060405	1.441063117839648	0.759051053956819	0.9063979153603149	0.09398070812831308	2.492798386668226	2.4903433530311907	1.4389162145549963	-0.08669443159286801	1.5475957512924945	0.537177799890388	0.9137668781028878	1.6486260305253588	-1.4160405040711823	0.4072972647627627	0.9638770135273727	1.2272226784133378	1.8827529579642515	0.42215898053577794	1.5463963372130975	0.8000368130475045	1.8632045954695016	0.6711652725089938	0.9917259731971759	1.2465108482697305	0.2756522209508157	1.665466325660321	0.06079443026900446	1.0714295287427094	0.8445277552826778	2.11985665034481	0.4415980646409764	0.846979535271766	1.4568476222965903	1.8720250627244321	1.3078712573995754	0.4590605459319141	1.5100971193976944	0.6651759118691449	1.5605838522200355	1.1893626424052293	0.8634176536840514	0.18130537559463214	1.322157310661291	1.6232915310175968	0.5639086138959158	1.2026677866460733	0.9937767691296812	0.6038384308265328	0.9547402226214478
0.23623553916583093	2.8028951217231097	0.7895586481163901	0.7880418262553873	0.29326374047067805	2.3238285514653314	2.1158961456507615	1.3680988005149632	0.4511284295668545	0.9988442769821176	0.5912867534189262	0.3963728545553834	1.3773466146143816	-1.129811248619625	0.7357686924471812	0.9876719069415227	0.727677979029065	0.8224769791555134	0.6997213322263962	1.0695090626835864	0.46219378579332293	1.2028901866060728	0.18619131811218806	0.6288890049740226	0.7799238290389321	-0.4172750811002708	1.6773577259486139	-0.24264410922768254	0.8786663308129853	0.8132159162569444	1.3974937554470432	0.2859415202722462	0.8758038615885178	1.9640498718322459	0.7556555361832571	1.1385101282668555	-0.35121550591836487	1.4843331603911027	0.41365755459861664	1.6350326311008	1.161977784665096	0.06039321052602493	0.6595679833654672	0.6692239036816485	1.7083534044415258	0.4220162091708554	1.0044664929237241	0.22701800253375956	-0.13677062309452354	1.0376384874470173
0.39691235572810973	3.1617931763077305	0.6975258642217865	0.4550935588253166	0.4932276521442913	1.7535341071888852	1.0068769042277803	1.0139249496178109	0.9248329868524081	-0.049638333849510094	0.5479825578866685	-0.1477053039449392	1.0400961120899888	-0.16929488667800122	0.5007882965215802	0.9003268690758048	-0.10721198066047782	-0.6976102913379996	1.4169869892862121	0.028827423535895937	0.3896923329627211	0.13078185379979385	-0.011531988532268406	0.19473369155866682	0.3293815028264197	-0.48785014650669506	1.1393148776561368	-0.14742741148924265	1.0156507768041225	0.4744368516767477	0.24250556383700214	-0.24687088620704167	0.4893968179396933	1.6725447009399268	-1.1178658198843368	0.7209826302728461	-0.5884937121903665	0.9682285976040678	-0.04395181062821059	1.4981263203604664	0.9676954479828316	-0.6709697480672461	1.0364960381979091	0.08961614467789766	1.347788864816621	0.2006795834249084	0.8299461093197273	-0.6929632843307786	-0.9702645050729206	0.676577668005202
0.6508522440983989	2.265404124301355	0.6418002709603127	0.42497097014212337	0.622384226118397	1.4340337124522333	-0.13605878789569797	0.6906882167228103	0.830580520321659	-0.638675916327136	0.3387361564201267	-0.12987184577470656	0.9670389357915938	0.4835367077458342	-0.12503870710478446	0.8649986498005341	-0.5407655237952764	-1.4422676770433513	2.0463129109666487	-0.9692427026201237	0.6375432303859079	-0.5899936241708383	0.2728915373851702	0.07738497972458697	0.2577338227736637	0.11575774493645546	0.5011382738239077	0.28097401874047895	1.4708464366817846	-0.026178299908667445	-0.22804292809389226	-0.7380357595364847	0.1369809835777763	1.1314088042493777	-1.975248660527496	0.5325667567544065	-0.5307824404724769	0.4836405747859083	-0.31809284231853907	1.3528408315400613	0.9353121164351135	-0.4102934570265708	0.8477305529589837	0.18944651069918286	0.881241401628342	0.03265235699259839	0.6394505985713961	-1.0401069842872623	-1.2926576628292235	-0.10401006709243282
1.0439208666255617	0.8170750690854431	0.6151083663525202	0.8247240284198416	0.7265019953986541	1.4896318117097438	-0.76025702247264	0.5698261953930506	0.0445556495273027	-0.208231306811439	0.039300257162280326	0.5369811587879819	1.010403046858883	0.23516502728168845	-0.6943803089977811	0.8107230324036488	-0.1417638707813382	-1.010405888025811	1.9270376017893298	-1.4748240512831858	0.8559091026116057	-0.5790873139312682	0.6976734736030379	0.37637451642695874	0.41843996145583623	0.8197413173707824	0.15184011219323387	0.7619188084240377	1.7150019559618401	-0.2782642501150921	0.3671183931054373	-0.6386859106877019	0.1250829971447993	0.9161676933426184	-0.9320182763540685	0.6751921661235769	-0.6358919839203252	0.5111474023336215	-0.28940503885040036	1.1689603250216556	1.0284129412292884	0.7311700820189029	0.15859668425473594	0.8050297712452513	0.6216311841061923	-0.07737730668316806	0.3102618982522494	-0.5693886009274111	-0.8996289444608557	-0.7685246741130753
1.4548316720737293	-0.14769197456470473	0.5773443944548035	1.2768607579982758	0.9137404656066694	1.5486908359328213	-0.768220424917406	0.6115815387514962	-0.6937143110686382	0.8420073353672309	-0.052915927283735016	1.3677050357625422	0.896687745560574	-0.5518191746173742	-0.7387656251137701	0.7358941253512844	0.8965526988626349	-0.11910443488236454	1.1985435575152572	-1.5418681447052656	0.8439684992008121	-0.11503234152998873	0.7700171198287266	0.9804207211964652	0.48107284589266275	1.1936899315016887	0.22526534294152423	1.0520756476692694	1.3970074019586032	0.198830988478221	1.328468124800306	0.21311287938039333	0.37139835489005296	1.0423164925932658	1.1910654544797257	0.8491465933012874	-0.8865751543365978	1.0314188209635262	-0.07057399366169496	0.9385316911613493	0.9388417366134694	1.6544332501505044	-0.357567724756621	1.3092475701307746	0.6344409892300716	-0.19167844678335313	-0.004211579151268104	0.31181966747461437	-0.10426399253168032	-0.7252029513690025
1.6153309515554422	-0.22610009100966452	0.5600430734621739	1.3161718551366484	1.155049010137468	1.261344715266765	-0.42892236840378056	0.6817484412982883	-0.4603641369623058	1.5357768116398567	0.26879632798019143	1.7030313518856697	0.5682875564105888	-1.049587385017487	-0.16158889512880864	0.837339484961631	1.9343984163796926	0.26767422282046416	0.699016366124296	-1.5262990626779809	0.7868311695761495	0.17800970066727004	0.33959338354877555	1.6758093835363346	0.29781372617184476	1.2765820043021645	0.6380374842939855	1.037544829985768	0.7638781272658582	1.3960794871361797	1.6079957921933026	1.31568998456127	0.5467079821347597	1.058835372704964	2.7448535544773613	0.6768183580337624	-0.8875728540819359	1.4742325702665136	0.20071850357559615	0.797301780284847	0.5104253909700741	1.4218436377117172	-0.13434933977650418	1.3004202480267255	0.6609711278337922	-0.3189641863496712	0.008870594262927096	0.8924819419835008	0.5375477745202712	-0.021612913588152902
1.266899720214824	0.06484142257451656	0.5313523604778545	0.880722106143927	1.2372093031514741	0.6023331083221265	-0.12457871356421425	0.6581209198528689	0.6793560601929769	1.1977212160844362	0.754861830392207	1.2170992487144143	0.11295223102701234	-0.9114308791506166	0.5621254560096358	1.1869038846053772	2.371917810969738	-0.10286750788538983	0.8661970321924762	-1.6667741971549375	0.8325840667595512	-0.07661879383710805	-0.3298255634880984	2.126174260949908	-0.10707897473940847	1.1415409034896558	1.1282817831178622	0.6800033976790262	0.2883736273240465	2.5113797232720536	0.8304116581573219	1.8324787096585582	0.402679722161969	0.5932323041048431	2.7767226252164803	0.03635750495162343	-0.560698974023855	1.1506984001541336	0.42031798383481284	0.7804563343721154	-0.0645432829098006	0.2352495140576468	0.589850986557543	0.8544944607793808	0.3220043370889437	-0.45525484484130546	0.2853717503977378	0.6988330399985002	0.5966958107506065	0.5730610438789812
0.38525776499462655	-0.018908921532177	0.28229388314526804	0.35599773349449365	0.993566477380485	-0.26220355090044944	-0.13897469824257783	0.44887635583289476	1.537542502124059	-0.03875785374692902	0.8313906151085928	0.15827292078966934	-0.4478914367680919	-0.570481681394397	0.7264826934283304	1.427019336534653	2.041286577991086	-0.7169523826325912	1.0701559057547552	-1.908561615312457	0.6741287933291135	-0.6573554071618474	-0.8864805475612804	1.9273227979232348	-0.6991140295560133	0.547311626270235	1.2792161221169955	0.0170810659226351	0.04331295352661704	2.4901305239714024	-0.4151052872299811	1.3149191172355983	-0.01584715521674554	-0.29992454207970504	1.6532468421495214	-0.8172201185847681	-0.3921645842888226	-0.1220715226022025	0.4605513182684678	0.6223502130883932	-0.48952915973242045	-0.824501584257439	0.9645547072663179	0.2303202627296524	-0.48132638653991067	-0.6954809871901404	0.22635734862513396	-0.16476657145973012	0.020264796638032254	0.33455849005572336
-0.6912794081662574	-0.5735525013962919	-0.35606124938572126	0.1546180486162847	0.545734490561342	-1.144042069134882	-0.5059585124136499	0.023605084901105355	1.0825073696119638	-1.4300754759063807	0.21443298640380473	-0.8237960125895677	-1.0928376948000742	-0.5981062732742118	0.09180316921589485	1.0429281158635002	1.2347270747331847	-0.9810624012907373	0.34579896844026503	-2.0404854237776426	-0.13010246910830853	-0.9341985060630628	-1.1703750092181093	0.924550839451744	-1.3671042792808752	-0.635731107797745	0.7422781743444047	-0.734900251554152	-0.33460039449780293	1.0654309651825975	-1.2070191365270895	0.1531555265297669	-0.42354215108001914	-1.2578533663970168	0.38922204038431674	-1.3872867053897533	-0.7731456405042542	-1.714428543825557	0.23169072419532652	0.027382551350255354	-0.6789492407081065	-0.9440402539045284	0.44404642296631475	-0.4108667572130184	-1.3396392512105966	-1.131937409928409	-0.6452407045461048	-1.0825267112235135	-0.8150173370299135	-0.6048452799734749
-1.3971164480317193	-0.9754698497206886	-1.1669371082147675	0.31812152354273804	0.21565620502553992	-1.7645550529215468	-0.9408121576267616	-0.49652304412705545	-0.32226521620929177	-2.171672935904317	-0.686219041132427	-1.1444200411510428	-1.5618540511491776	-0.9568495638097251	-0.7764000738096518	-0.003880788921391939	0.4212176701826954	-0.7608049752598839	-1.3122856792699733	-1.8874512992352699	-1.4056754891067982	-0.44883957392874274	-1.184444331061367	-0.4542919902718301	-1.752677359799236	-1.8115991261293407	-0.3655686155607427	-1.178287653506097	-1.0640850917817763	-0.8043283402449865	-1.127824029028493	-0.7208944412343952	-0.5412781534649538	-1.9043608279260784	-0.365132637873678	-1.273677631546169	-1.3140107950477786	-2.5617303461818364	-0.1526149185654401	-0.8552456073651558	-0.7385195294605384	-0.3051188164725584	-0.6202179175490298	-0.9248009581654922	-1.595834409141542	-1.576209723455353	-1.9163522911751805	-1.3582379006594596	-1.3074304117180116	-1.365506262234923
-1.3305478317679627	-0.6406488180229317	-1.5947556406360768	0.5644401134692454	0.1627578166165006	-1.7421056952176786	-0.9929743905411382	-0.8354273999236642	-1.2671750054309523	-1.8377119010781056	-1.1277019574016727	-0.7245900064755677	-1.4221272036461712	-1.0606205507735282	-0.9995211137223259	-1.0844386699716686	-0.07296146522056048	-0.31029532287990147	-2.7408267149814263	-1.3921051075344482	-2.23572100349286	0.6036485447500934	-0.9401099372605509	-1.3304342283724508	-1.4193423828385738	-1.9560486289072452	-1.3428995380122615	-0.9938687544376141	-1.8226230889466033	-1.7192699116157832	-0.514840364870098	-0.6416326080832732	-0.326422016599586	-1.9927410644907533	-0.6384235012215812	-0.5307486707654713	-1.216968326895311	-2.0388585941923862	-0.39492965571828076	-1.4388026060938546	-0.7164489349171909	0.32240901586529985	-1.386261806389634	-1.0516537006235633	-0.9334705675692432	-1.5542529901890267	-2.4833734720341814	-0.7460695217154086	-1.071057188983554	-1.2883350201768966
-0.6199828616055991	0.30325753170848346	-1.270756288620391	0.6650383167259596	0.1839828758808437	-0.9506276992110639	-0.4404254469264648	-0.7717504351933471	-0.8910592797427046	-0.5759159050824192	-0.8255336997485236	-0.052430630028768035	-0.5377768518507338	-0.5215329381338107	-0.2766703912348251	-1.4923181617357721	-0.18822354416300294	0.06702289625169593	-2.8325322945743383	-0.6537530462611852	-1.8413126719229749	1.4462518034441298	-0.45736544931531986	-1.0457022474461208	-0.36264524695053085	-0.7714660004680199	-1.4093864765420243	-0.2835382905721259	-2.08170591148993	-1.135286921962502	-0.02890602631859739	0.22469862588028422	0.006323496031751643	-1.4443345508868377	-0.7079222627437258	0.27202202050907925	-0.40234467333431895	-0.5847524600028063	-0.31930306647584805	-1.3265621247689794	-0.5437881921390445	0.49763747252177115	-1.4239775313099063	-0.6310420658657129	0.27225058943116076	-0.8079106756400711	-1.7123316275377312	0.3009086615603031	-0.31738020121761323	-0.6630368821419137
0.10639574091520275	1.1703262165818167	-0.4316977941997829	0.6674961753861902	-0.03680280996060929	0.09560852631336579	0.39523311964400665	-0.3941707518726824	0.16689987865608652	0.9254580597080304	-0.27600995209958284	0.24310070065670517	0.5968975243244368	0.3751944273777252	0.7856741886335457	-1.1723017886918468	-0.05009562539030969	0.1675838186790714	-1.7441489776679426	0.02802087975389797	-0.521976700585426	1.357020381163276	0.11623987921016385	0.20470536926150848	0.7582311825225696	0.7065101419234593	-0.4677989607506483	0.4033782647603218	-1.740355064220799	0.16999256734974164	-0.0688474994775439	1.0764881716318295	0.19056594367364457	-0.46107309139061786	-0.6517956868628806	0.46827890880848316	0.11278597509608197	0.5981045174739807	-0.12155269614501764	-0.8306999111451472	-0.26197686278096	0.4374160464562068	-1.0656445490154611	0.042222838121538424	1.2236992861592892	0.2017671776066537	-0.2580843870919652	0.9262905182164238	0.25008824976129523	-0.35811524372692793
0.2233889424862976	1.4174947389536152	0.3118186919084181	0.7153466556969502	-0.4955818891426894	0.5067074451699939	0.8222168576747287	-0.06455374966829519	0.5788270652169071	1.7764757422903927	-0.20928190930652643	-0.025091429410245787	1.1853157304664073	1.0368567033271776	1.2945002478202594	-0.7230608686311205	0.1644482382935161	-0.11529712229271567	-0.6366886107143814	0.24464962547832234	0.5366524240328637	0.3425211036487633	0.5289517156283275	1.4555199839081092	1.126454717272893	1.0459980697601605	0.7078022313055763	0.5097299303873708	-1.2219353892997276	0.93713882749613	-0.5441198016226922	1.2022942042998934	0.1463396062328241	0.41124378238216247	-0.38476876707475705	-0.09366213210932968	-0.6702106269760176	0.6059660103055852	-0.1843536795824578	-0.6623248736716252	-0.15979885661639648	0.5130462782037186	-0.874234469969046	0.3146363109581656	1.3481567680795536	0.5472215779750554	0.5314831261624915	0.5706889503623419	0.07782774055693516	-0.77834157839699
-0.32332715878787194	1.0486576484223604	0.6062756382958122	0.7470242049514214	-0.7928760287496203	-0.09615414811951818	0.4000318061615372	-0.03460436568512606	-0.11306530155470253	1.4962287615490808	-0.7775548662101062	-0.42375280408044186	0.8827324629278875	1.250424071410746	0.9625477085548408	-0.674052337272986	0.2931580040876427	-0.6863303599185995	-0.30427464286515876	-0.2054983162635819	0.4957790835850205	-0.807820022044863	0.6510663580886377	1.7714745941603944	0.5819239440263586	0.004941506766884386	1.173084312813005	0.008420021507369523	-0.9062272706959166	0.6335929742963196	-1.0661414325913583	0.523102218327087	0.01753871420578738	0.5705350956482248	0.039165256257790694	-0.8583101152305336	-2.328568290976739	-0.3409972846798786	-0.5956736462016756	-1.0694923934925467	-0.5166751648787015	0.6899934691490541	-0.9480888967165233	-0.17555840216911134	0.7053799448315662	-0.2016826794360966	0.05439166125892449	-0.48228669098707894	-0.6345318248123186	-1.3738278346734951
-0.9486015147155725	0.38128966651135354	0.6144623538531558	0.507444745801995	-0.5690100317693457	-1.0470683574355746	-0.5867839241686879	-0.12733341372609874	-1.0515709455021929	0.45358669140671387	-1.3887099919090062	-0.3542538759019662	0.15804694838899394	1.291266050250316	0.2974136038041993	-0.9069710669858678	0.20843769629586542	-1.1318738724778716	-0.3762187156167045	-1.017833612075033	-0.24339432012647344	-1.2138172445797164	0.6298790509523687	1.0134003519444088	-0.18195733371407166	-1.1186070642333539	0.7082308724670248	-0.527482410168718	-0.6468486790572215	-0.23388563341507	-1.2790205980716496	-0.49125386482165634	-0.017005665947869956	-0.08458821435744888	0.34345477405888325	-1.0762041959572315	-3.157041331178623	-1.1664752043501498	-0.9439695178900032	-1.454716141283641	-1.206046589969687	0.6256495858786753	-0.8855180987448521	-0.986605128360891	-0.17615660569007274	-1.348705989938964	-0.9119151215132326	-1.2640738183878075	-1.0542521955260933	-1.2682439931641876
-0.9833553485282152	-0.3550649996805107	0.6196955419934843	-0.11350751429721326	0.027804677423048974	-1.2466654040263119	-1.3460516106163731	0.08064228559858327	-1.153884942477515	-0.4021760761671383	-1.3430404991541367	0.29070365969040907	-0.18904710969132862	1.3577828880484872	-0.04568638472153629	-0.876995080040294	-0.13410926596914874	-0.9427827364157506	0.01545634264758962	-1.488383150640697	-0.5309916871820888	-0.7132252251250248	0.7294481361482045	-0.1610537173484863	-0.33603012009636907	-0.9152103018969237	-0.06822229411523016	-0.46509527897270725	-0.01717839419279587	-0.8811280790315271	-1.0618047292343664	-1.3082214655579667	0.06425337055141236	-0.9202985511787046	0.2730590397636617	-0.5476165481333243	-1.940456247527487	-1.0407881348133166	-0.6974068099091617	-0.9981190205779352	-1.68352017215715	0.20536901861339135	-0.3556914714378023	-1.1963603404280763	-0.7775403061162621	-1.6520085731384717	-1.1298791275120244	-0.9470758450969097	-0.5354628384927256	-0.2559881323618708
-0.32906934691807144	-1.06090346759822	0.5698268089433609	-0.8527739290222912	0.42083719281769777	-0.3757843477183399	-1.3137126475055108	0.7064627820865157	-0.3119595160713662	-0.4258330620300722	-0.5357926916111458	0.9748776418413413	0.13230955755409315	1.1620433468653348	0.06837716133538115	-0.29578823021155143	-0.6325525029973462	-0.02614208432453967	1.0481231873677328	-1.0579704595960135	0.21921048010590452	0.030481811626315594	1.0082646739734376	-1.0001425387555272	0.22194257323678807	0.536884884620309	-0.46453811821532487	0.24617195880413642	1.02366853548112	-1.08686707391071	-0.5260445718726381	-1.6788634887443767	0.14912052734898792	-1.0845857296107206	-0.15202063903952262	0.20671335256328732	0.6254981967510902	-0.1554875143522369	0.2209768197116167	0.39017473606424463	-1.4581042129310235	-0.24571361864572555	0.48182512089921414	-0.3323789944573687	-0.9026611909969885	-0.6159519807611813	-0.2836225321666233	0.382691036379821	0.6931817068229186	0.9769231980674568
0.45991393489509613	-1.5646542805041599	0.22532869866984637	-1.2857223597400034	0.20798139314528236	0.7000046794443702	-0.6473162903610941	1.2865104811417898	0.687845369548642	0.08999584502465542	0.5091499901177676	1.0700014991818574	0.6146914477086931	0.3165529992181211	0.29710176373996205	0.5631829419084179	-1.0606253499475677	1.0835292034037527	1.9913856566417893	0.18630143416907	1.406438082707457	0.25106395691688765	1.2309971598196952	-1.3001222227823543	0.8250368277837369	1.786343470145843	-0.44284702082862193	1.0014427487868842	1.9104283871804706	-1.191666191374316	0.11803703091821252	-1.6029282015470503	0.17857507077251314	-0.3665454178370826	-0.6515067256101156	0.5563728828911518	2.595728639546589	0.6240442562031373	1.3095392405850474	1.8811188882370802	-0.5489093096946666	-0.34188089755751366	1.1714111020834168	1.0829486678309959	-0.6528988388060939	0.9647367745339327	0.7807211502036064	1.7761623566944666	1.7324861663996216	1.594460473575172
0.7534299946970656	-1.6460440088943467	-0.3013059585355866	-1.259520871825325	-0.3681269063230624	0.9033725263640299	0.024467030599959146	1.1951518370770766	1.2115682474083522	0.2687481708338578	1.1980973771976056	0.5251213637521783	0.5228845427086063	-0.9385206270113413	0.36282952710084504	1.2162916782508506	-1.211547493694907	1.6926057489046629	2.1212684696731636	1.555445310200705	1.9757155014807213	-0.1321703153976607	1.1491771904447	-1.3673462980609938	0.833764617102086	1.69009789133447	-0.48203321017389505	1.1423244573257658	2.0097264325395807	-1.4347501925971338	0.6979740199783435	-1.1407392683803912	0.23406207067938473	0.5386523223597117	-0.9012836140202815	0.4610902940917871	2.8110218527445414	0.7534837724642609	1.9435357493888337	2.502924609197304	0.5651908724805608	-0.07744865319428154	1.4311545106622006	1.9975155688035886	-0.26033840380190165	1.8940298083515363	1.1262076155521434	2.2980212912739786	1.9024438200116283	1.3987695498394226
0.4632373841788447	-1.3280684647411227	-0.45727898557790114	-1.0359088061534292	-0.6397131543458134	0.19660124066337495	0.2679791739449709	0.3604629349284614	1.3655387230024139	-0.34722616095047454	1.3431956398750378	-0.08744891498434487	-0.2959441406722494	-1.691972340861196	0.3231808968274322	1.4451050553731906	-1.0499317701653337	1.6296238919679913	1.5276829373156033	2.3060954095682678	1.59196146991481	-0.5189802108002635	0.8239198247852696	-1.4702327145739589	0.3343042969964042	0.6469689910779223	-0.8343100010740009	0.6203244410384977	1.2859445252782815	-1.542006836643043	1.1127597799257951	-0.37424367174812	0.3925615269375634	0.7377590457878687	-0.7152063755730743	0.44292814360050353	1.9407274391344596	0.4835180872949719	1.8828025245059052	1.9921866557274719	1.4016074360712005	0.23797590087564147	1.3101803166917814	1.8224627349555977	0.01943969972467113	1.8748215396836792	0.7191266840486282	1.8729611582036887	1.3471481928444369	0.8155739606587002
0.053345032104092215	-0.9564430873534299	0.10406798701475575	-0.9734332786019182	-0.21744676258998827	-0.40168515475197936	0.174938619428714	-0.5526562593772824	1.5068352803862985	-1.2757267872196294	1.1322338709662176	-0.19432882204831428	-1.211849042863517	-1.2461854985919427	0.28936231283068514	1.3387950186486826	-0.7196500860934143	1.3150564236854947	0.862803110374334	2.1608405389686425	0.909633166429527	-0.3983661016955661	0.5874948268177926	-1.4792356040625652	-0.02922880128333045	-0.03206743240897148	-1.1524904503771707	0.02544843444645882	0.32394092692274945	-1.0499688480802292	1.2707759336434103	0.4984294662031559	0.5406652722080251	0.0916986125195886	-0.09699225946281656	0.8747976121781331	1.3890875239812837	0.34400018706158525	1.3183891424859662	0.8510757278313522	1.8130797917653554	0.408418115126624	0.9687660911113575	0.9139005351519925	-0.0123259803041246	1.6633223093204286	0.20862745414795553	1.2377295378400985	0.7351960917647419	0.27351271081705075
-0.014864633908118562	-0.8093516171123654	0.9341487830808265	-1.1328226124445477	0.5889999745004879	-0.08142609167202411	0.07223632057094857	-0.7787264018281286	1.548108625913368	-1.655312210123902	0.8201466324495142	0.19422842766282467	-1.3987732911958182	0.044180881553731365	0.122450367968779	1.0186800353903867	-0.40118374051749206	1.1265537649238668	0.5149655518973021	1.3863406794389896	0.7330108534083822	0.03098614499369685	0.665985765531268	-1.0951791325798828	0.1831996517944609	0.26171104433745723	-0.9381816424253576	-0.04272025949649892	-0.2654539121429362	0.08069159664255914	1.0689502496495444	1.1742707241017976	0.43303463951278165	-0.6555061408329439	0.7652407154306325	1.4617112519380195	1.5319118654368429	0.39107495571198425	0.5543589683055321	-0.2544305637218295	1.9248566384209265	0.5405007597105533	0.5070573866516143	0.11504181241187683	-0.35642192210072343	1.9236717735190934	-0.011302702562132986	1.0701595665799781	0.4892544502665765	-0.16188530316879643
0.25019087011615937	-0.6962532393279532	1.148622435746054	-1.260080505739246	1.097377168887681	0.7527354341839981	0.07307952875371497	-0.24586935517585348	1.094122039909411	-1.2035575627609418	0.5727044954857684	0.5632033077786694	-0.5939532790299734	1.0443059209658976	-0.36103257296598784	0.5328758153781158	-0.17461880934541354	0.9009990874090553	0.32554630959943526	0.5130631811655822	1.120499004870815	0.13678772208245002	0.8990379356488426	-0.33828493636580026	0.7569669423709479	0.8369933767246206	-0.2017459917700963	0.41616516528348263	-0.3383501292784913	1.2958515956282952	0.5190704633214673	1.437137079395521	-0.013866382087520432	-0.7271536780193337	1.5216035800055903	1.561968287757551	1.4814033877367183	0.20060728865689123	-0.1979548012714036	-0.9558576791897648	1.8894225271084988	0.7679057043175808	0.06939479306912391	-0.0609434106912548	-0.7254642680164636	2.273384920992557	-0.12559097550706028	1.257373185032964	0.4640386701831971	-0.5280709960517583
0.47504244203122475	-0.15895068834313666	0.4566134281641113	-1.1180834305167924	0.9529369360620744	0.9783501232843376	0.036184326713120475	0.35806833973709423	0.17713606923242048	-0.43402609716667373	0.514873001070313	0.4705978568797766	0.6812478583909325	1.020048228542851	-0.9428068382865639	0.016495161875711355	-0.023428931679625512	0.2636495795549763	0.07043488028918607	0.025363532537849873	1.410087132619947	-0.30436693820637517	0.889041427239753	0.32842098832765165	1.1237594927515917	0.7375635352014933	0.505942833316839	0.8441832112198526	-0.1309423928126477	1.881168252594961	-0.10370158057639352	1.3134456105997467	-0.5382245289777506	-0.16966872030607746	1.76913135090624	0.9588209804180654	0.5362068227980284	-0.43073022173770664	-0.742801955077612	-1.1288964020813304	1.7792218893467382	0.9463670651773545	-0.06627816857723652	0.225408323470403	-0.7125262678303527	1.7832161993041642	-0.2823123354044403	1.0997655184860726	0.3492007440961039	-0.6091028463499624
0.38060193740031273	0.8645958192656615	-0.40167878950162994	-0.7301861426719636	0.4199098213706407	0.1435382157057319	-0.10646781656417655	0.32134019835430516	-0.5345921389756445	0.048016043129922845	0.7126612480786944	-0.06699255416218158	1.5643655339514535	0.3930056180463088	-1.047321629030365	-0.27657731221108606	0.06349165774814719	-0.6571929470652838	-0.13658166059980267	0.1571092683834432	0.992527163191673	-0.7458861790189519	0.41648539279887414	0.41778493351692997	0.9587385674205721	-0.028188992065139543	0.6907168667327898	0.7177883002226978	0.1233591566278212	1.5208046623029354	-0.36485749301941356	0.9841230373450325	-0.7370554324106706	0.26302348032175427	1.2742913706229613	0.12703237596753397	-0.6969216106192594	-1.0589227387660052	-0.858763392896869	-0.730986922548587	1.6103941646071653	0.7838595739079345	0.27126122286168947	0.4474790024741549	-0.17456090457654477	0.31021756257884264	-0.10651157275472194	0.18129979711425667	0.15140975098715417	-0.1123349202197735
0.019550907271810178	1.7548869719549816	-0.4784556909645059	-0.27183570667192397	-0.023905413535361117	-0.9669012971955679	-0.17501383318859703	-0.38789372015206247	-0.47118698014315247	0.20263773372199756	1.0052368916502494	-0.7324145880501677	1.4965605077279052	0.1665369855604993	-0.41285017238918137	-0.2701092646026037	0.044498281951459884	-1.1805704462579711	-0.1243618817827308	0.7391041860555135	-0.10480009043993103	-0.49383822056315546	-0.33806013900781867	-0.08356871294593983	0.38765008923749583	-0.6234151828124422	0.37506209652729405	0.023754629130197383	0.3270747514839279	0.49754398164658836	-0.0702872267028562	0.5556205025161499	-0.49202958914207184	0.03349839523792781	0.173146418339798	-0.3364249512678056	-1.0328383263934404	-1.0616683000785359	-0.5414328624690372	0.04978389626826945	1.3057632933481023	0.24897853914595233	0.8004863283812359	0.18659225893682405	0.5421619656610102	-1.1037748322894165	0.7717374936079102	-1.1126853158243204	0.08543798617968022	0.7954911695304222
-0.4043598123094817	1.776097831155609	0.2014154203209889	0.1718629387589262	-0.26260467945502947	-1.2640534800944572	0.022032750287195736	-1.2052917719679699	0.0752398341033104	0.34468170752384764	0.9714457911970448	-1.26706586881266	0.5488610016773594	0.6785744182816704	0.40265784002647076	-0.28699217164788177	-0.1042849925029078	-0.9005764152027103	-0.12744275564223104	1.1871422296118392	-1.3536788845470382	0.3913255555194298	-0.9890357056058081	-0.6841087915320552	-0.2922298758956236	-0.5842481512759802	-0.07056472268667731	-0.8364410337686936	0.35203309198040794	-0.5182906814274291	0.4325236821465867	-0.014202174425979274	-0.14490398365862792	-0.5401185280527192	-1.0403145856294118	-0.400067333631054	-0.3233658800734247	-0.425919711281881	-0.23213989854178968	0.6074953143299713	0.6366505222938301	-0.309301703126778	0.871650620887107	-0.6578386711576784	0.8485048730117294	-1.3955912261116126	1.8389117610815306	-2.0047832837463893	0.07671365641831018	1.3697096057800395
-0.7733132635940237	0.8931674309850904	0.5826168674857871	0.6282548250256911	-0.5873799046011251	-0.6048251507920446	0.39263881948182544	-1.642016649804905	0.204589826106998	0.4756492859526081	0.2572035185499387	-1.5544834133203864	-0.7171242496982038	1.1691675111410507	0.45346106105026646	-0.7370022902309136	-0.3027447017011871	-0.3397481613875569	-0.599790310973548	0.863094427916088	-2.2371918013707477	1.031113822631493	-1.316573520279087	-0.8364028655620798	-0.908063955124607	-0.42174578502252436	-0.3666835973115579	-1.4832875932817446	-0.0007725014761351412	-0.867004932792312	0.5041297659986442	-0.7348534769508016	-0.1774397972514028	-0.6583233364587365	-1.7719408437471396	-0.5362720451481892	0.22983996209145363	0.1845742089022834	-0.5455648160738044	0.25398214694511106	-0.6051672749726243	-0.5344488055655567	0.06873723356611092	-1.8734503590861606	0.4704734618231029	-0.7895025654827593	1.8756996176636114	-2.132303527993074	-0.32998504402323237	0.927932685507345
-1.005910141259535	-0.15090680282936692	-0.16187473316992948	1.045514721275207	-1.181162021812961	0.15688979299617037	0.655079858117418	-1.6922678599226524	-0.5457871630733998	0.20863552039318992	-0.9889734315748001	-1.474079680126381	-1.6444129093405495	0.7099062180890963	-0.5450644837036488	-1.5241666065430748	-0.3951665614732303	-0.4317664791151458	-1.5041636078792708	-0.28301532277970604	-2.5437488722819404	0.6758726620914275	-1.4147136227714552	-0.38184230234151373	-1.3871575891613943	-0.8333436302674077	-0.4393690455617449	-1.7906303203900007	-0.7177342825600219	-0.292682230953818	-0.1051213870148185	-1.3878128159592462	-0.6939276297120527	0.032691672476836686	-1.6674458279034936	-0.9983782804907996	-0.4169003226208907	0.21181158745798062	-1.5880301130330863	-1.0325413698217203	-2.22003672434121	-0.48100386392287703	-1.2767093733696926	-2.952359284513407	-0.22374176063431653	-0.5369284989765871	0.3346414718089433	-1.7909205839841276	-1.373795523204746	-0.3708407065546881
-0.9005018781100268	-0.625257127111013	-1.5161400163030372	1.2173161240288886	-1.7160039696358795	0.27458159628807005	0.7102891210331762	-1.55736341416484	-1.618228814407015	-0.5209370338929202	-2.0881933864231748	-0.936374180738132	-1.8434742293006623	-0.5936855398737704	-1.7349794987383123	-1.9576645626565692	-0.2866017306533474	-1.3183524033667748	-2.084838176716033	-1.4187290411002798	-2.3187822300446914	-0.3924129431845513	-1.505105033182929	0.40647106938478983	-1.5961811395960177	-1.6259019452344743	-0.23420175451295644	-1.746512733773458	-1.3511882482719304	0.8225659817872071	-0.8741277812314059	-1.606157163770793	-1.2582004341405904	1.0220424309736724	-0.8242727789506177	-1.38764305694325	-1.7156525126582542	-0.148963832433863	-2.6225471362029977	-2.315210695086335	-3.4591209587407277	-0.5537427383615021	-2.2750464476634065	-3.2067266080767807	-0.5011589458181367	-1.3166668291940642	-1.6817093715263276	-1.4064372959214053	-2.499147290334815	-1.5080465926119728
-0.27883808721376946	-0.5346909545395582	-2.0521469126905147	0.9783934225968326	-1.6148119849584486	-0.08705070848816619	0.7527691488497087	-1.1899389142114871	-2.027038129481436	-0.985658344417915	-2.3562321446148724	-0.16286324412124922	-1.351719436817928	-1.5889530872188538	-1.8746670827237693	-1.4460287175276583	-0.05284733733284331	-1.9865299970000652	-1.612473682003735	-1.4328623792002113	-1.750860518351855	-1.0860031802730603	-1.6609317953000449	1.0955411625091396	-1.3840911549097767	-1.844855690877845	0.27145513011029515	-1.2926364782277524	-1.3032535884657348	1.5983213191885721	-0.9824933561653625	-1.2005381583513681	-1.294068067373471	1.454058256836805	0.23674303737190175	-1.1179431238031923	-2.061693288585708	-0.2736382478224985	-2.6285929700178006	-2.4245003137705528	-3.4999233816897424	-1.0306132469774114	-2.226894736976643	-2.1905910554917636	0.06456583562338528	-2.289555115263102	-2.281791340397906	-0.9986069162332608	-2.6513046668434295	-1.4675335235856726
0.6259692271534341	-0.4444385297121689	-0.9987399090799656	0.41209354058817016	-0.7155826988048904	-0.2904426720902314	0.9177723357879023	-0.36458824571536436	-1.4251134931806089	-0.31540675647527155	-1.706145997604835	0.26863390271450405	-0.5531297963347522	-1.3355552865236593	-0.61722956997416	-0.23497484947427472	0.08786621346724555	-1.3810247646299394	-0.27681861738958585	-0.06408014748532667	-1.127739586708707	-0.6814846216137523	-1.7264549747011564	1.3332994722962959	-0.8018904866465978	-0.9910238839229468	0.7751556577639557	-0.4481965483446533	-0.4286843322904923	1.250056349633258	-0.23460113832626012	-0.3980190441471935	-0.6656694957547428	0.9723540725535043	0.8353240138266024	-0.232691362579481	-0.7178973133203245	0.015048681888609652	-1.306729452763326	-1.0895492474799051	-2.205652515077282	-1.726885603402989	-1.16958850338763	-0.22894959300984657	1.145080421680922	-2.0729281711385243	-0.7893836490848309	-0.3529098361670779	-1.311591727146002	-0.1521792738479588
1.1195669600170697	-0.7093598821415072	0.8527719898255791	-0.2298498563493949	0.44610956270919194	-0.17187621375673767	0.9482654851400171	0.7980288787801546	-0.4192908975759137	1.3370126662267852	-0.7161473086967877	-0.06318561732525689	0.0817588372926076	-0.19626251917260967	1.0716257315544733	0.7442168408131464	-0.07028939991760547	0.24293864707282095	0.9185184821139042	1.6175375925810833	-0.7166567284237391	0.3655112664182724	-1.46981981305591	0.9278614119080266	-0.15764663600038645	0.2674286844232022	0.6535185741188598	0.4808787558219685	0.7274014441639407	-0.2274757063781368	0.6117732655835111	0.27699223116622784	0.1590545219967306	0.009182833497627559	0.5320370876918218	0.4855399773704062	1.245084902301472	0.18417875935363034	0.5412321884869089	0.7408045459357308	-0.3604844732175521	-2.1604951427381365	0.26874002980654943	1.5614857649344367	1.8694921436572531	-0.49649585012715963	1.362503740988167	0.3869449847220111	0.828814123201998	1.521302556024179
0.6560449624503537	-1.1068527053867194	1.962590941688491	-0.7844264503591559	1.1030090730724313	-0.16767604923915844	0.4345860032373103	1.6419969676948485	0.1504360950424932	2.616884130230019	-0.08135827233307184	-0.8248907213001391	0.29144421206415994	0.5352262086623134	1.8458911425537619	0.832494985300705	-0.5435544675920115	1.4368071882664157	1.2051117884606712	2.0911460104840276	-0.5325411325048198	0.9027464112913426	-0.793505671403828	-0.07906055450350863	0.2382368199583947	0.8583007214121724	-0.3906992917814422	1.0254422499954134	1.3950329802399395	-1.9356065411249126	0.6045045959811594	0.3995359040930767	0.5545540199233094	-0.6704818358378108	-0.5434363716071172	0.3510172186313778	2.1700710763209843	-0.2669234437663857	1.7275117542131546	1.783298716443532	0.9618915262124897	-1.9929615461774686	1.4165711648525077	2.059675436025098	1.5400498430136924	1.0550979568995145	2.025934839846188	0.6252619334323567	2.376634670210304	2.388544634953132
-0.4524292581194646	-1.2533416630378065	1.623269024155151	-1.232560494342531	0.9656269264916663	-0.5115427565326867	-0.562487486566928	1.5555794253788988	0.07222239562404854	2.2604195833917093	0.009672911623604731	-1.0743587325269102	0.17021123730103405	0.08154739867553046	1.2898474473893544	0.30752086708818605	-1.0789670199824515	1.165166597840125	0.7872859572587959	0.8872770251839832	-0.2755898681975587	0.3518413765672162	0.16121532066301214	-1.280691701693644	0.35461932101904103	0.5948167140328628	-1.696907734063596	0.9943325211351337	1.271645560132123	-2.7527498875908973	-0.3227342038064541	-0.022873573509879987	0.364231375195528	-0.6162438126123415	-1.7003941725382532	-0.39396512649406634	1.6900034269835083	-0.9940095825922689	1.7567490629677074	1.5735830214101938	1.281119656480107	-1.2788599445584574	1.8991516878278705	1.1377786966615295	0.2387920945152554	1.2101553269326681	0.5996211317954787	0.010535170377822997	2.4684238816277198	1.9266487483146568
-1.1470349982840462	-1.1257997926485896	0.5060687907678617	-1.4744096434492358	0.392436040833066	-0.7211595810057444	-1.3149142654470463	0.7142134279387942	-0.16731351571300682	0.5151802084769745	-0.02582064634395706	-0.22150084563903943	0.057484640596696786	-0.9462510760248102	0.23969124752844329	-0.038634924420375916	-1.2599204216763504	0.04434888624971024	0.39838121446357266	-0.8660603092409092	0.3469763813968395	-0.6346119061153068	1.0513271740504897	-1.9619469782159502	0.40386351988860425	0.3332307544354664	-2.029218112309309	0.6974717070289121	0.6931475616912133	-2.2513294580718624	-1.1960919972644626	-0.5583984937375644	0.06707224021057015	0.04995713654673459	-2.133721736535067	-0.7834480800288539	0.9753896102618019	-1.0286060834334843	1.1315528092786522	0.6902756938832535	0.9336607706109892	-0.36336945164153417	1.6052895386621422	-0.16056583693439638	-1.2054240581034141	0.20529017998852084	-1.3292086074354288	-0.9179915227757672	1.4616847205766066	0.5444076192424107
-0.6545727349460638	-0.9484273982596676	-0.3284411996296674	-1.2150351496922644	-0.11258287177495115	-0.19724498285535336	-1.0699830188552142	0.01546330535696208	-0.04331774430789472	-0.9975158138193737	0.339883040627219	1.2023658385735438	0.24186609968458814	-1.2602048048907646	-0.16591798354244153	0.11357319939307733	-0.7923597280943863	-0.32911758680007114	0.30387789828945516	-1.5277315389407484	1.1957184392950482	-0.8544204069797492	1.4780936168927548	-1.5577328801280945	0.5383422443169038	0.7846343622464856	-0.8695389046706877	0.5820796381867953	0.15366703276588284	-0.9698844364762167	-1.030757391355264	-0.6907418302674178	0.2781932119063679	0.8349847834806337	-1.541025291697766	-0.20907152231951426	1.1387067138780704	0.1258061551352944	0.6388509031657963	-0.043030033024669914	0.49320501913464077	0.36148705098858763	0.6145068813696789	-0.5740040146556769	-1.8759153266525914	-0.44434161945398254	-1.6740109065144642	-1.096285982745552	0.4157172992099765	-0.8324492614264946
0.6206257870207891	-0.6860466610361988	-0.6440111667911153	-0.26918037131441047	-0.4265451067396809	0.8303810124699309	0.09278286583821263	0.1294596706451393	0.4301803371735758	-0.941448113600186	1.1465010120051016	1.9522891430879281	0.7047726664993835	-0.3832322423324697	0.3466117845100643	0.27384615464876316	0.20122415337942212	0.7516639543804792	0.04793787091186368	-0.5664965656331311	1.7058603521657003	0.16525541255419599	1.2015840137701923	-0.2221896296834242	0.6572243979748803	1.5093585916889	0.8081142055762409	0.6608804641390483	-0.21483790715883716	0.19272765100354564	0.08248406311134279	-0.22684849543810603	1.056555540000448	1.2390810901397067	-0.39414124903654313	0.84443889335743	1.843583967720312	1.8077139098212534	0.5041913175650183	-0.3626509608908574	0.1497719430606038	0.6279932346897928	-0.7065239443582412	0.18155206796425946	-1.4943504625221293	0.209727649435602	-0.005569212937337814	-0.0885901113694457	-0.006337419437100153	-1.456468620508858
1.4364024518937237	-0.0023763776481938916	-1.0240669260054487	1.0246150898862605	-0.7447876897379511	1.3712259889243774	1.2088852831496189	0.7173742248702655	0.7698245246944159	0.37554297603277553	1.8152526166556877	1.3453726198401763	1.1150989405376535	0.7869820680150786	1.0051972955396458	-0.1517095632225104	1.1678191685062809	2.234716727595066	-0.776517952509733	0.9904842960729819	1.420964601919716	1.6515748637311949	0.3341051999289455	1.136074972867386	0.5482806491942126	1.4115107657657828	1.40437681268908	0.4772783071344314	-0.6221006783976502	0.7751319655757142	1.079309918370311	0.545690112152927	1.7439963813777004	1.039258065126404	0.43359468735592777	1.2828357384037605	1.8015790582359665	2.772527193761486	0.350393376811578	-0.536592471298371	-0.2522942093323984	0.3875756172353918	-1.7034763653884009	1.19864734707421	-0.5831855696128464	1.4510424427961293	2.1152239040896745	1.28224632042749	-0.04662461101974247	-1.2288335089226623
1.0391801850738234	1.1242950173313508	-1.812664641650459	1.9026431383143785	-1.0967945002309385	0.8309930471375434	1.3530397682701194	0.7929310126697451	0.5458015872380733	1.4411157366744298	1.6313036990579233	0.00681894727229747	1.0968254601825327	0.9819499042129027	0.8989005137938284	-1.025709745687753	1.519856034731323	2.495370756717811	-1.8028992131934762	1.7033504864942077	0.49210840051316584	2.335080828536143	-0.644586827509942	1.585309917426835	0.17425686361150025	0.14493622661850458	0.43351413797652855	-0.24870739318180843	-1.1838656276333364	0.9298518105196186	1.0987728110537154	1.096059558793888	1.5770606413657313	0.40912446104530603	0.404885866959033	0.592498491116909	0.4239934323058161	2.3999743135769562	-0.13473534929950665	-0.7681219362645663	-0.7200724286561848	-0.13566431593578301	-1.8218521589169694	1.3650767610881753	0.06990882719557315	1.8466359278614193	2.819939068698343	1.6853965197846108	-0.35508100103337253	-0.6739834437088105
0.019006628765929352	1.9928312413445466	-2.4506305701337867	1.859788227071762	-1.1411829743265764	-0.17760046387507852	0.5635611674121729	-0.10676119060430372	-0.20175422644904037	1.2078536773670028	0.43665862997686583	-0.7962599690211185	0.5636938271695999	-0.00717069004715252	-0.041935481069176536	-1.5750036924678934	1.159448825449054	1.1900854321899554	-2.1989187789307234	1.1368603049528812	-0.4374644710836437	1.6430274051764164	-1.1444233978767917	1.029691270593234	-0.23838682569553102	-1.331007275459577	-0.8691839605074733	-1.0579509918765762	-1.6697803717827833	0.9528824539430457	0.36985048154776623	1.1123705560920805	0.5110320046997257	-0.186399705430676	-0.23970791169924432	-0.5887870159440995	-1.4610957700648985	1.1908352360168057	-0.7345141938878907	-0.8959571794205211	-0.9227788248732326	-0.5276303946413562	-1.1189477160693901	0.5003795024742553	0.13170428727288752	0.9979338722983588	1.694233360433848	0.6904715565214775	-1.1609229010171047	-0.4649165209012057
-0.3361526006448094	1.7538063971047144	-2.0729478180441765	1.183847057668648	-0.553662450608613	-0.4835254987786928	-0.26791294449283676	-1.2839639385104813	-0.9776060895617426	0.08066650158486127	-1.0942587377692388	-0.5011612144294186	-0.16606475104040325	-1.0874793141815922	-0.9945583868587194	-1.2856129928179836	0.598265969657333	-0.40057411817221805	-1.6266908149170416	0.04021800136930735	-0.8420668446726927	0.14948548926490857	-0.8632334647037392	0.26428167743766284	-0.393638166816377	-1.7631047930851755	-0.9249676002876724	-1.0720566039017716	-1.731531092276032	0.8622165794692873	-0.19064072871873428	0.7819082455064786	-0.613652327225733	-0.34098501712467716	-0.74509261987246	-1.1472788375862695	-2.6026195853259093	0.0948844984980972	-0.9955007658207382	-0.7007876489579823	-0.5869440879132918	-0.4637816900825369	-0.2806150013293485	-0.5395964919422453	-0.06638218918513412	-0.07950294902800867	-0.1469125038583803	-0.7335490434352803	-2.01725903748705	-0.8429606962570166
0.48580272656807966	0.46227681142015736	-0.6107868320615122	0.6389903914237463	0.47778009389481324	0.25365372555585863	-0.4097340239737193	-1.566734271112745	-1.2081221403580256	-0.765562516695039	-1.9190283902887975	0.2555600163867793	-0.6041403500655748	-1.0698569722420346	-1.106872145903996	-0.47044536583954805	0.455363791394485	-0.8989881697329487	-0.6340077320785954	-0.7006818409469998	-0.7313954654030657	-1.0448759174674724	-0.016240094972803997	0.09080571552797145	-0.18176488036675845	-0.9713309196139965	0.33757181583089896	0.024788134863212536	-1.2907246105612418	0.5232792875594505	-0.11613861395559015	0.5884695714505868	-0.8356525466279339	-0.08207973267642114	-0.5466723642104211	-0.6494514180151048	-2.6524669705237245	-0.4416130441260579	-0.8203608798441773	-0.28169368459469696	0.07982402993783094	0.015485697306211623	0.01357176305461677	-0.8242257626116384	-0.006980452807172024	-0.3233780754496153	-1.4253291583639247	-1.2267905338637932	-2.2798394879375214	-1.4101139425001123
1.6024324815104425	-0.7130014222488752	0.969672773020846	0.5857272394742233	1.3143725075816488	1.1276894943467897	-0.0397141016037358	-0.5833955342776409	-0.6998604495726042	-0.7557557009909567	-1.502921875366082	0.5128259870289082	-0.5042679633710234	0.03911146912548713	-0.3453931077463362	0.16376245955306848	0.7955532192574072	-0.36927887936135295	-0.01230433326838805	-0.9646342634134438	-0.4590577802385027	-1.2768053348522577	0.8139164271542871	0.4424758151187979	0.23713034589553142	0.040691117491863965	1.3688673381319358	1.4538184031352923	-0.6210149021158539	0.03730072469150836	0.13840299658856656	0.7859012333347897	-0.05322650340204723	0.12362967798063797	0.261425848550495	0.28060527398949814	-2.2061896646363772	-0.6386312308590099	-0.5533002024062388	0.04718536038956838	0.5496061332007216	0.5419892906738648	-0.2638908656853395	-0.28122955075692074	0.3868587012046546	0.07770236921119458	-1.8359112519947334	-0.45181750753490924	-1.7159308723215305	-1.5232161163346507
1.7205524854001666	-0.5876842032737056	1.578798994728781	0.586584037835535	1.4659421624964315	1.0781221449929448	0.10533293304595275	0.8148846757943846	0.14992185641881925	-0.35558832730919127	-0.31823975063923904	0.1265429115016102	-0.08925431975201233	1.0810667728332095	0.5233141884440299	0.34324174808949404	1.0540394609099237	-0.062170256406612764	0.0361584135223415	-1.153321825040171	-0.24729312245739626	-0.7260566650014613	1.0948933732395798	0.534664148413873	0.5490160594121761	0.27562677979728417	0.8402216382338253	1.9807200202207973	-0.0858844314494649	-0.21660611369647664	-0.081179288682481	1.1011570451436747	0.8264019613631011	-0.14730449158784684	1.1069000637873887	0.7048644575212167	-1.7489443034771741	-0.7684906916392427	-0.4633780915550756	0.15963617145499912	0.5466348734906824	0.7725153873363662	-0.5615001278115908	0.368560808357338	0.6735384501479041	0.0947412052259588	-1.8755518135743547	0.6370719579522574	-0.645604220581363	-0.9529780669849848
0.6167571509257138	0.769258905529578	1.0041439718213834	0.034104803884583076	1.0342403086492755	0.14460896453271177	-0.29167219385055726	1.4548721291145388	0.626761367788125	-0.2710444532315847	0.5733616617517793	-0.1863859914671782	0.14169292010309995	1.0294473410067229	0.7551129731889147	0.39429727619344	0.7140986913120012	-0.7634428393989215	-0.0726026679310456	-1.3368955434950287	-0.027377534274031518	-0.05893976997199891	0.6903846742771172	-0.09576755288857494	0.4875037503015502	-0.24672885247193915	-0.7177965158428714	1.1283689377541506	0.1257305228219326	0.017571376239779186	-0.6828644699335663	1.045326921426553	0.8161056515077642	-0.7549809402810402	1.5237969839799177	0.3496287620190697	-1.06529915042448	-0.6922832782590935	-0.34764540845462666	0.23268495960490912	0.3008219871481312	0.6777354237998429	-0.444848949993971	0.4830043148400076	0.44007661398734016	-0.6342125623915847	-1.9024580838876775	0.899906855771078	0.3926874839078762	-0.12940200847761157
-0.5937051926287455	2.0650322685545532	-0.05295379938373653	-0.9312695891459976	0.5008554300599017	-0.650457668031054	-0.7188175996757179	1.0291992698830488	0.3386048779729239	-0.5713775390152709	0.5292141651981107	0.12919868876918958	-0.12208763127523324	0.06512877968980976	0.385343540038471	0.6227351709665734	0.004396903239636066	-1.7935014405690208	0.03603057029973358	-1.0395198292902483	0.2956556825160024	0.18766688544145538	-0.11226347185300294	-0.8875674451209982	0.013258306697728334	-0.7676078736134755	-1.4695437895727017	-0.3448955495196964	0.03701839422389516	0.5514128950570897	-0.8859328246724413	0.5318203776404516	-0.078823625416714	-1.0553068561630878	1.5319318334574383	-0.23218411469106912	0.13459433371288862	-0.1318881167277857	0.17663717333107398	0.4340485177302859	0.1766922344536226	0.4573597348189321	-0.07158759530312567	0.13978496580307506	-0.16876923931369806	-1.2162033670656234	-1.665700024216748	0.2024834024642907	1.0336145344284056	0.330444940292018
-0.7229274657107323	2.1262598641687265	-0.7599535871644899	-1.397408294748231	0.16861569136283713	-0.5838237424544275	-0.4825578866976795	0.2555720589845125	-0.34449689890936597	-0.7734494878809587	-0.07320852642564275	0.7138200159781124	-0.69799521174464	-0.698702135863353	0.13611442801916956	0.8200100126118826	-0.26042539466992115	-1.8458640736679826	0.29301500008155157	0.021189192669745057	0.6030411238904695	-0.07371874078950653	-0.8447228185547014	-0.7978509416334351	-0.6182642410845192	-0.8089872363085423	-0.4027199174338122	-1.2312676032261038	-0.19781794640634143	0.932866132132616	-0.2206758965959733	0.06101641422072248	-0.8336324830075437	-0.5710082297154683	1.473106919749799	-0.3774227789471763	1.380442184118727	0.7678372658959652	1.046970978589744	0.6598258802515246	0.20230323252778065	0.24694879780719026	0.1121116511764831	-0.1143174410156005	-0.5664564250795436	-0.6363913725203114	-0.7574032889485351	-0.5845668064698396	1.2167934175108028	0.3137755018466922
0.13734277707576795	1.0513784863318856	-0.7863223421690996	-0.7030145054515652	-0.052131706191862255	-0.03762476875089385	0.38137159967845063	-0.07087135768951644	-0.5986181470293791	-0.5743171073210868	-0.3099803744348774	0.7556994899432007	-1.071618804821075	-0.4469713772284619	0.569598487353019	0.5959147582228064	0.3630313687088025	-0.603591726386598	0.4868746975008418	1.259494153407115	0.6939229541430185	-0.5709856097755949	-1.1397832992508468	0.4500274392182082	-0.9938491843645566	-0.592102648452062	1.4926115779615945	-1.0612204102620149	-0.3319797972795091	0.8997515867312995	0.7930787802396241	0.15355764525405366	-0.5272627566330512	0.4329563277700114	1.5459314341586103	-0.02647889181203609	1.7077282121319575	1.39107670635363	1.6465212984140074	0.7065609704000959	0.13442089474891863	0.03156374994470741	0.027464402043267166	0.0015894496845776697	-0.35698007898074907	0.8295206040416444	0.6855945969504436	-0.6344457447115518	1.0820176544938882	0.31450440854737355
0.7217106536807368	-0.0724102527970279	-0.25733761021067275	0.6650334142921885	-0.33128229766570144	0.12769680230479052	1.0444114541785627	0.04357292746793907	-0.021649738072379916	-0.18169189813338257	0.20894393156143662	0.05536957046047278	-0.8778370804944586	0.5477261527308778	1.3833572479888334	0.07421186950993443	1.2658159671028486	0.8257913213237082	0.6857122837781494	1.6215412412869619	0.5726392175523666	-0.9320839420492631	-0.8859398115193388	1.860237648093477	-0.865032774811123	-0.4749832577588747	2.3800673141821145	-0.4316134389102764	-0.08912837673696997	0.558991217893174	1.1646576749599309	0.6334489105471763	0.5854250489796731	1.15151314191626	1.5625036566635162	0.31982860892443055	0.8040614338315347	1.2222835225727604	1.4508948605026872	0.6121437278367172	-0.05913030646848333	-0.1524400893205355	0.1077562295615876	0.1904407869930765	0.2503572339979443	1.7597976504518684	1.8913487278695071	-0.00550131444145084	0.8106528786264344	0.7896067833060639
0.02422911172030336	-0.4321666023446669	0.5853632389278474	1.4300983755528653	-0.5945597094884775	-0.2700690038342909	0.7723199037513114	-0.031026115339460383	0.8480627444544765	0.09441161031801072	0.8563567967445603	-0.6725830305612915	-0.23169339042017703	1.3657356921821513	1.6357712770730095	-0.059423032669804206	1.2857475598567802	1.1495420575337096	1.0986623296367304	0.7144885193923344	0.45491899503318695	-0.8903090900573738	-0.24332603448133044	2.0790933428188767	-0.40690659733419804	-0.35123703906882026	1.6525911280361665	-0.22734732650209266	0.62287407372345	0.14983482389523517	0.5408528009749315	0.6769570286554516	1.2776297513058925	1.0409662416411516	1.1789173288547101	0.22791886285478088	-0.4539832893480225	0.3557127223755596	0.6949679148630344	0.6397062390646109	-0.01262985753868963	-0.10098250305027157	0.7346345257123882	0.011494909837902195	0.7036494581393016	1.1786872569374525	2.0738313489923774	0.5761311769459071	0.5247482963005518	1.524618097841672
-1.565424933836118	-0.22094267205663154	1.4680658364479882	0.8266832478869782	-0.6497547895535785	-0.5733471949654094	-0.2565996696055049	-0.6433957290698366	1.0539938740208854	0.2814298031023939	0.7061019170538432	-0.6488465582187165	0.404152325795286	1.477263641515116	0.7272191853050902	0.6537841079675637	-0.025398787452886543	0.3048090661530837	1.6044469350230748	-0.6717955823490738	0.46829055302526	-0.39305992158124103	0.43898029359169344	0.7917488879039615	-0.1048806951168002	0.11405681325926266	0.46578448355252794	-0.6872014437212748	1.4984634498990386	-0.21918691344925537	-0.4285779208583237	-0.2733869145475332	0.6624745253360018	0.33285083678885274	0.3408687244803658	-0.22954928618659656	-0.8618319756205005	-0.6306182250276609	0.21210553837855034	0.8903279771765493	0.6005454749758341	0.31709277581356826	1.6835665858546498	-0.5226678837850941	0.6977827661225299	-0.3312786610582101	1.122236202054996	0.5732272565105754	0.26089249909898854	1.8075537814728297
-2.6668563675401353	-0.12477371129648977	1.9899706027213233	-0.6040700791167509	-0.5299434551783446	-0.2699860561667388	-1.1416641924644064	-1.3800806293053436	0.30046967204880515	0.5629565191832997	-0.32377996241193197	0.028383894744884806	0.6537332251173055	1.1573007685041645	-0.8857005380218111	1.7665559144286438	-1.767291706152825	-0.5916107278409695	1.7325731320398177	-1.3445372433591813	0.47019465268711064	0.3617576513856953	0.7999276677413758	-0.9318036714284721	-0.2864706749626014	0.8005703498920775	0.20544021969299692	-1.2903288094250591	1.9600099138021307	-0.5292675764339382	-0.8802427363764822	-1.7244289454286488	-0.8318654407246415	-0.3051837058913001	-0.5421353132919965	-0.6531915881480492	-0.17220518812388694	-1.2376053539741803	0.5410627534326529	1.0903421202836896	1.5386737150974634	0.8562400009219739	2.2885880820992335	-0.9268348294848427	0.395542124384669	-1.341724371701934	-0.2944010451041805	0.11394705784980155	0.011994832869290812	1.2506235067511555
-2.354195614349991	-0.3897003855240395	1.7895820235830824	-1.6105221715892333	-0.47580734051789725	0.24394188780721637	-1.2333971745805736	-1.5505194120167276	-0.6540431074513736	0.8016295456035138	-1.2566326519347102	0.5081072358595117	0.5222626582724832	0.9094968049349463	-2.0542446234847134	2.261717971541564	-2.5045955919115177	-0.6202245863279929	1.24989410366735	-0.9572900910335409	0.25650617598895104	0.992080514711993	0.7004580370371887	-1.7254787196332464	-0.7472502753946424	1.073434082424173	0.8466530858799592	-1.4077370231302968	1.657587141864107	-0.679025369205445	-0.6933905917591356	-2.4828446089749594	-1.9222775567360606	-0.5263698154477134	-0.909253180874683	-0.7824749085298045	0.7110346230283382	-1.4088605489972459	1.2873332994996916	0.8965102135152052	2.084485595287937	1.0361059051139276	2.1300549615312274	-0.8126713430933301	0.10713673122524653	-1.2333754534934824	-1.2790923077266532	-0.31343939180032127	-0.1982530007015664	0.27951802022156846
-1.0481062044781504	-0.6470828765522423	0.9608881205271758	-1.5095097339532857	-0.5091749983677676	0.17380869213944541	-0.784960269337567	-0.9764276565617944	-0.8221650503638762	0.5602209112168806	-1.1094975202370239	0.2071395767644559	0.3066356718493911	0.729406349064924	-2.0549746494718564	1.6008657524074223	-1.7336984160342708	-0.09865717698473328	0.5696541828409494	-0.3211282126708126	-0.11021940802274888	1.1306160276969124	0.3590326533732598	-1.2538603307434615	-0.9119650296773337	0.5725487051514286	1.1588415196411768	-0.8825063545275138	0.8688985804244146	-0.5405648207685241	-0.4738606620218738	-1.8926126109225443	-1.8356275386751575	-0.5716751966451505	-0.5655507192204529	-0.6639349330054457	0.8081548622171061	-1.401615021827449	1.4922332726242202	0.350514409526735	1.718737814856262	0.692013942012484	1.4153708625931078	-0.34405884831795824	-0.06790156759011291	-0.8025561541263242	-1.4177225515672143	-0.4289097209589311	-0.29113201674980166	-0.3179749175202778
0.025664437265804155	-0.5497670964045179	0.14763717040376806	-0.7196309746716694	-0.232836944571548	-0.5485377229580078	-0.5726062580350165	-0.11721884982423113	-0.10112041405141116	-0.29538265738939407	-0.03659459378370371	-0.5179462619903216	0.28876280711009017	0.16160496444866027	-1.277153914647946	0.3054818561737187	-0.40551646183866846	-0.10021068510958038	0.337149067310543	-0.4321774626698878	-0.3061631437703207	0.6724277539531038	0.21637667855518047	-0.37277872192051353	-0.4192165153603231	-0.16200779661793552	0.3541777007547753	-0.002668403198286486	0.30205727807345145	-0.20517431604406075	-0.6646888591475975	-0.5992007926815045	-1.0212507215103062	-0.7743799045876758	0.11065014605750383	-0.4130836660430571	0.10130265454142001	-1.4346541557331107	0.6489540417523918	-0.12256975025074006	0.615308941606988	0.26117969392547247	0.6510946638903488	-0.020179088295846363	-0.18197015204799855	-1.147757762524047	-1.0354289119269642	-0.33178966308211644	-0.20540283448686886	-0.24378926125005662
0.10510892337766917	-0.24326719871016897	-0.001829394881783547	-0.08598732808803128	0.6962450655835037	-1.024256591316299	-0.9538400833260305	0.5414457974112111	0.6692367361672295	-1.2215693710718125	0.8072017933712783	-0.8107450562193272	0.5326372071408008	-0.9399213427757092	-0.7226658207162542	-0.5762936767866512	0.09426154442992146	-1.0784131444287275	0.651197259536113	-1.3178993874617158	-0.10406076364567456	-0.10772141523962428	0.566923362909953	-0.07156810158876294	0.48351714559546927	-0.16410518751371472	-0.9317997689197205	0.8596987515782686	0.4231516465293994	-0.005439273175946812	-0.9420984254001888	0.09330999546826381	-0.4531726107920232	-0.9895575201689684	0.5055924266077153	0.008371159305066038	-0.593909097734432	-1.4924404745022006	-0.7222300186642986	-0.19006868266945096	-0.5688882564592549	0.33646344873794	0.09673516597177105	-0.04426147095761993	-0.16827430629146053	-2.232442174291382	-0.7770960810896892	-0.22602849305629671	0.014759093183788118	0.08870794803188244
-0.4830181021731345	-0.06523173935618459	0.4980794768612013	0.059165983720690436	1.9080064382294017	-0.41525542922328335	-1.44058128659221	0.9958972736823881	0.7836456534358655	-1.4644810324692605	0.5888140479500992	-0.27328269636472957	0.8958390935946416	-1.9537592792349674	-0.8745193981162112	-0.49525265366983634	-0.6047043965010033	-2.2195255993048817	0.9426186983329358	-1.9802655443970971	0.3614268267404564	-0.6929060949848211	1.2595676932587163	-0.4550333281853324	1.1711339538089778	0.825503235493009	-1.458968166500762	1.4241484298418357	1.0005619211281132	-0.1563107824977405	-0.6492271174688058	-0.38465333098502563	-0.44267569503972976	-0.7246984497574999	0.3432189403121271	0.6561920898197912	-0.5905104621106745	-1.3691602996254213	-1.5560909861559904	0.04305868044861282	-1.2914266017473912	0.9369254790660702	-0.3185063765563133	-0.051088574574599095	0.12218218953410138	-2.8420460437710107	-0.9020491355161652	-0.14514786421981404	0.24311137947394013	0.1841063226857964
-0.8639187043824753	-0.006670064029232555	0.978174709660864	0.005142135810202191	2.404729393990631	0.9978389636845755	-1.257126950544491	1.494730390623632	0.5291207903865338	-0.8964701522293297	-0.23077268649007493	0.6827576936736557	1.1289514772406959	-2.0081067275663242	-1.2165191059739282	0.18127206886136274	-1.5562289130184113	-2.2560450695194803	0.708681712864324	-1.474127408520675	0.7383729687264006	-0.6645186034462026	1.7730516726961272	-0.8321065669491934	1.239627186522455	1.9312975212240795	-0.8548525350400075	1.455031567729066	1.3592246024168009	-0.43777936169167725	0.2939037455194968	-1.2907491829779039	-0.4156051388024018	0.15082272858351642	-0.08424231146366964	1.3063042345948315	0.05762748935036404	-0.8378410268903542	-1.2740882604370267	0.23522513868069517	-1.4287262824792788	1.407834436918919	-0.6364147786431743	0.43601787144840204	0.5535628895208203	-1.9507776664875427	-1.0033229449686987	0.019070247129781386	0.39135809103691144	0.08109100189853295
-0.5830560907564535	0.2219275530806461	0.8429307860721743	0.010267976682905175	1.529091774115643	2.0217016667946095	-0.25404643973325236	1.9439045951605294	0.7128685150435826	-0.19853951757328014	-0.4579773689675671	1.3706891002698591	0.9653935450293506	-0.9558508815980135	-0.9427575307931952	0.6744392353220289	-1.6133721390701568	-0.8228011503282654	0.1526342099556976	0.06017985595436637	0.8024862200849121	-0.02998310603919455	1.640993414275665	-0.6386764225808593	0.8174948432541654	2.020213125679869	0.08500750544474839	0.8394413767925181	1.0608417423648662	-0.40318467133289193	1.1484689528037118	-1.4667877789094936	0.14277457658464524	1.0127563170418827	-0.2806395877897066	1.475524523349528	0.8196913014260748	0.12661943313090748	-0.3110860177190426	0.235576628378679	-1.1085958603179134	1.1618400040342138	-0.6872335625486489	1.3180452968700511	0.5966706492618911	0.10024938097753683	-0.4989877766104715	0.3097934366420386	0.46184544410509165	0.14316319959854526
0.03414161060415261	0.5923139279309999	0.18449739692428932	-0.11537170218035722	-0.20605862536136682	1.7756243978826176	0.8277417379018834	1.8143285604765753	1.4543452057383561	-0.11267574626744895	0.3678781848911695	1.4832657270312644	0.2611232743539597	0.32902790598699416	-0.0007912299347696093	0.5383290877896909	-0.6607697689370173	1.1115237095931982	-0.12494935317481123	1.4852435568662896	0.5825742992217207	0.7130556416741453	0.8541706847313022	-0.05419371391754435	0.3128074451933589	0.9268089927630303	0.47345821845857844	-0.14952700078644915	0.2798387867726129	0.05063840070609063	1.1055744115971855	-0.6599369898912066	0.8522194501655406	0.9794559363584054	-0.1247632745942628	0.8742541278166676	1.261248770970193	1.1561209541472504	0.3505499579872705	0.15267877353840348	-0.4889065375924213	0.4004796613132716	-0.38692488362090005	1.8341861737773817	-0.15282615352541734	1.901153552866603	0.5804323051695558	0.5963142000317163	0.45358994303438105	0.35283668709323884
0.3661921662865562	0.5402935048888671	-0.4191039993814721	-0.6351058162104701	-1.4703314862634878	0.5212606613209957	1.0409051063537607	0.7673991390843009	1.8492924403066304	-0.614574766223125	1.358724163213519	1.144551075178423	-0.798661211553528	0.753866899085737	0.7899845026927967	-0.10233135057395777	0.3796803691452912	2.153647727285731	0.033454218131123405	1.7435258320139098	0.20272898439772602	0.8896569400154696	-0.1240021340143003	0.3130340795864598	-0.01387312210642084	-0.3689696660767962	0.29043214612604956	-0.8268168958938426	-0.4612202574362275	0.45743980153351754	0.17081622221503123	0.26097122946272683	0.8436245061366225	-0.17340383919336108	-0.01440177597548102	-0.1742594933739595	1.237050006951157	1.574348658006825	0.11687776316465125	0.03848007615721523	0.20586321392895388	-0.10021913256847058	-0.05431656686603513	1.2832355904890451	-1.3389995680755262	2.333857801100544	1.4207619490524488	0.6550444042541032	0.2777784292744497	0.16065787069700546
0.18140998845600506	-0.40038288118721355	-0.6174648740981473	-1.292140998078973	-1.389883235991136	-0.7342140123828462	0.17106335055866562	-0.7540289761015272	1.0598634506749456	-0.9567371794848033	1.2962935874464743	0.5405968839570882	-1.6384834700801287	0.08234331580764144	0.7011056554713078	-0.8324819333965467	0.6600998496175736	1.7562922097716431	0.12851187529248997	0.8207871726904837	-0.2418394948631441	0.18280714592154637	-0.7272013265570942	0.16718286327979992	-0.1389524015075699	-0.7897255364702594	0.08826033336625466	-0.5970110959676573	-0.8112009922939447	0.26723677772132703	-0.8004753951915332	0.3968462681319812	-0.06246061063502438	-1.6782502880970755	-0.37488603188096226	-0.8828794920813281	0.7567530219280257	0.9228214428990894	-0.7329050653030099	-0.2654823650311051	0.6208844862614653	0.07593337795967652	-0.17807221967104558	-0.16160348731076013	-1.9583217650380358	1.5187739068938477	1.2046801022591611	0.350090061449803	-0.13001302620119567	-0.7715058409381906
-0.1775509224706357	-1.8233943989693984	-0.607368289836683	-1.3800271173626222	-0.3634038847247381	-1.2307611001132754	-1.004083071087527	-1.7674948823373355	-0.48105415535477675	-0.5013816733040464	0.11192729801016035	-0.2178159093623935	-1.6159365661143006	-0.8790392591367564	-0.013256051198257146	-1.2639759606220278	0.30882524721023685	0.6019474693889886	-0.25897319797817436	-0.30508520683177714	-0.5947378099807656	-1.0040185029482356	-0.6966577514286049	-0.19363954965956065	-0.04851701498218434	-0.22435667770829537	0.0661172755842265	0.42106174980845235	-0.7929262282874989	-0.46489626529490774	-0.9158899393304569	-0.12298974665811262	-0.9216615929165619	-2.4054098882542805	-1.0647214710112929	-0.6724393083226687	-0.028682986047300834	-0.4209584047952056	-1.4020503654614276	-0.8251031370193412	0.5075987393647902	0.4802844737812569	-0.8135392371102986	-1.4466386810711016	-1.2932396028891167	0.49753445604176116	0.07580609401802665	-0.20206386486006558	-0.6008115059136274	-1.8654346383013618
-0.1864784690273447	-2.589502260314847	-0.7125075740481255	-0.4793850169039712	0.4826792707936982	-0.9198342384823104	-1.3773975656455388	-1.6538988126110035	-1.3444533193048085	0.6164254340337986	-0.9435536118996978	-0.871442891339028	-0.5872041831135306	-1.170982677980778	-0.3785339794031512	-1.152708865662328	0.16227769873533293	-0.15551576985337262	-0.7851038350721801	-0.6013435580113119	-0.5743426295140635	-1.7269340929111603	-0.20297798242687867	-0.27240401448498036	0.3494706391780295	0.5254716900013259	-0.11951089820110951	1.3835262149811594	-0.6016629700200646	-1.0144908986313959	-0.02120476622226758	-0.36645348258921695	-0.6331630141032596	-1.8179728556256003	-1.3962504255461647	0.276479457329486	-0.7135357109391123	-1.2717458011838119	-1.3340234116047711	-1.2975849059399283	0.06067032987201564	0.37889514491169174	-1.3906631723173475	-1.5416589485402996	0.31014520171636767	0.17781789945752619	-0.8429080464618288	-0.5997617139540428	-0.7547851448823607	-2.0157852207435885
0.36039723962173614	-1.9031553528203327	-0.8505248819654421	1.021345681833425	0.5362739890197208	-0.1663349936172288	-0.45975805923140606	-0.7357179390385219	-0.6785456911568304	1.6691548605275273	-0.6906340447010776	-0.9628549237005859	0.8264644575725251	-0.6589569501113863	0.18068187625400234	-0.4872192493534228	0.7534234454106751	0.05993493807120797	-0.7223145318529828	0.11284930840944045	-0.011901308590302789	-1.2062024160341667	0.3443421862581374	0.1112842083235165	0.9787457069753712	0.699991214848065	-0.6208092255077361	1.471545635579209	-0.37916038554607867	-0.689552938627241	1.2745185204216458	0.21754648490727058	0.7725004698615927	-0.3328260659020952	-0.8362720431903929	1.1640110501152698	-0.8180703434459263	-0.594272675999666	-0.6372436793106614	-1.183947872078556	-0.18183145976798767	-0.2914174667774125	-1.2870729714150435	-0.39330921416412473	1.7358117248028502	0.6411729866461391	-0.5442665363868163	-0.37677610582688953	-0.3592576527130063	-0.8061014355360595
1.1958939994462625	-0.18380931679963197	-0.6329088656975311	2.251064572421076	0.19902032814606685	0.6338278648006629	1.2352814960050473	0.11464482158725325	0.7623889387138555	2.041806237459918	0.6255432296359741	-0.28610202252602573	1.655618785402858	-0.052475699762545555	1.1817222277732793	0.3680236597786508	1.737519894518284	0.8908425200282835	0.004151317356086112	1.0819396954541247	0.8016734715826902	0.46010660505598544	0.576340382456744	0.7261497260767376	1.4020184278716368	0.27386500071959097	-0.9354395874868352	0.6667875059893167	-0.22726507179380168	0.44617268871186677	2.174042619236213	1.1148582733212815	2.0639130025652177	1.1382345690950877	0.3552223002148105	1.2837588411441792	-0.302107678766555	1.3837518047967474	0.1325733427536694	-0.47293608842030055	0.06603485992455778	-0.8117392438740754	-0.545726826595767	1.0216030059954941	2.164477528962661	1.3080986535041748	0.7806722429428186	0.5708658658240197	0.3454893098257347	0.8639759825205756
1.8239644884436594	1.2554902880727277	0.0260356067365306	2.631329750464192	0.15687280924314553	1.0653011002278066	2.6386037702396035	0.3774008567736939	1.4069292680376202	1.6676071832570356	1.588262042317397	0.6561210435586646	1.3822132898514994	-0.01606072630999779	1.6346506785275023	0.7502740936825417	2.3014897291982797	1.5587584186327925	0.5052022972933267	1.348244280149357	1.1691345361366061	2.2154695562537183	0.33380792753108707	1.1998677505342101	1.1163136370311315	-0.27975231600455375	-0.5451234241984773	-0.27412597545337714	-0.29538641014810557	1.59905958352075	2.220637930231389	1.3629143711997607	2.076081788997936	1.8922523650827716	1.2959251786137007	0.6122657371481386	0.21863913239302252	3.1177712490832388	0.5073189564383468	0.15779065761622788	0.4235374749239222	-0.5979317283963002	0.13601410840563835	1.592840196703264	1.7110232844123758	1.5723811766974776	1.8851419895834907	1.7155196296271844	0.7979403241178415	1.5942576401438109
1.8909504154222432	1.4011555979385697	0.6157104875648122	2.2290297961035397	0.43110223129825564	0.6834897768422539	2.933983529661699	0.27963000561781554	0.5805755397624016	0.8785256074940146	1.1656543874867658	0.9152383526417017	0.35099091308726	-0.41073081326562316	1.1128232666860796	0.19083183384089225	1.9815835802293353	1.5962187724206127	-0.108990689162312	0.6016701626502775	0.5706872241541135	2.7676531053175704	-0.3005555940269682	1.2642160123852726	0.12965291421490233	-0.6515230267870484	0.14311695148039869	-0.607782278621555	-0.6830128846487146	1.9539435717566926	1.4218301107915843	0.6879992683150519	0.8633357865414483	1.75029291294405	1.327357333910643	-0.26825947012842666	0.029560260758031715	3.033375175965887	0.4132620555253582	-0.01138120297329061	0.21524045111109533	-0.012165443356817258	0.16139862809643132	1.0294125345600307	0.986891744206761	1.2601744736986653	1.7180373761389867	2.1896016804542566	0.6580214449130991	0.9017638730540786
1.3928393152118705	0.369249218800601	0.4916066395292923	1.4248915392086245	0.410757791449485	-0.5952466015299034	2.0434982834056354	0.2982132624240469	-0.8524097869460484	0.040264002409518246	-0.22054756214099688	0.0015660693142179516	-0.6225911264265771	-0.4989749908268315	0.10591769353548372	-1.056758911022947	1.0098144729442342	1.0948934665074657	-1.59539218845155	-0.5912530527563025	-0.7713098198614684	1.5750728368818205	-1.049927637232068	0.8195902572108373	-0.8829146919193426	-0.9118868849109012	-0.018351638643917385	-0.29362234822675454	-1.2469558420594389	1.3127279530203202	0.12356359919865209	-0.18998418022841992	-0.5252698104684032	0.9237919575916224	0.615880001345136	-0.7608578023275012	-0.8502903993786989	0.9856072018379181	0.03767146778508573	-0.9167789661679989	-0.7088266366305392	-0.015593992026289152	-0.3612120761609613	-0.028686173803778258	0.2744535939830656	0.6327754575814151	0.43280765494818574	1.530017706725118	0.13211740449989942	-0.35788392653279416
0.6199757096213669	-0.872896071623208	-0.42650655297695333	0.4650265575220168	-0.23837636831043443	-2.071162753521751	0.5143061210963593	0.4495904638884579	-1.6009610131650176	-0.5923716240103823	-1.2755329364934005	-1.5226680671043502	-1.0131367306462413	0.16263449470885932	-0.6304169399622086	-2.097831811747328	-0.013440765310616632	0.39172415253418186	-2.7034958436532963	-1.3201567513591843	-1.9936883701977812	-0.7178354744534625	-1.557107874358683	-0.028593954121871882	-1.1547150220613192	-1.1503657780596626	-1.544244323394166	0.11097389981622474	-1.6358642573100952	0.11516296064919093	-1.1213774726013745	-0.3808203760187653	-1.242295945042068	-0.2023499183602961	-0.15166269113358719	-0.722806856506989	-1.5709394105588503	-1.5855964691733182	-0.47407244568876344	-1.7072017606604808	-1.6885100741927666	-1.0281147863653877	-0.8575182297378623	-0.7351883199072207	-0.5891422234645297	0.07699633397269266	-0.8821737622835616	0.16633374698836456	-0.3181111229758846	-1.0072469554731365
-0.058029026837350915	-1.4335155708930007	-1.5386660072893472	-0.5479359559472117	-1.0167269887211208	-2.577360286692595	-0.9277151023222157	0.26801860864793114	-1.3997754055087248	-0.8158677938476827	-1.2869574562398405	-2.4909708127931807	-0.9062708804838506	1.1603682888354594	-0.8237602377219038	-2.1597992891816786	-0.6233395057576336	-0.31559749358758743	-2.4900749393108397	-1.0960072669427876	-2.3143156924246275	-2.7503432090591016	-1.566314500397776	-0.9055072907116342	-0.5644021161456503	-1.1786427484036592	-3.3630893077544495	0.13230642374257437	-1.6026241224030606	-0.9947240095339953	-1.7139437390969594	0.2473725176853248	-1.334708286137365	-1.1506936442359763	-0.5882715302461183	-0.39863879605543506	-1.3220719155651641	-2.9682724822447626	-1.0940292635288313	-1.6261289046014922	-1.918282937694119	-2.3615629619989584	-1.0020778986797265	-0.7835932930271577	-1.556808365783598	-0.2194837904734168	-1.3196949628793335	-0.9399361856709301	-0.5226823381524569	-0.7666842273761176
-0.3907975929918782	-1.0968396486840253	-2.1347904931439023	-1.3866526581009642	-1.1416823274385615	-1.5239015025684937	-1.7362189301753728	-0.4949348876770911	-1.0858875551790559	-0.4948196437875891	-0.7530473872234633	-2.2048164467840112	-0.6270880759494019	1.5985228900653359	-0.6731918048588158	-1.2933480037647362	-0.7035888079607594	-0.9878185054004522	-1.2896425899133754	-0.16596112242774175	-1.6482729100216884	-3.403669419492395	-1.0865387608494308	-1.2826696555797643	0.29467619042796755	-0.7588499775555392	-3.635251833007677	-0.1594466289506493	-1.2334579825809024	-1.558016161657129	-1.3132594105719988	1.0629019597995513	-1.246830447516916	-1.4360899195378256	-0.9516319165395234	-0.028471000761847706	-0.21266294884549497	-2.606473176067344	-1.6997315211822719	-0.7726014150114882	-1.3168786476937429	-2.9186640064701876	-0.9828944570163933	-0.47489533008206003	-1.991794957861073	-0.3710800612786271	-0.8380067570875003	-1.2055042055917342	-0.7051535956403542	-0.2962979455206939
-0.3260018747042413	-0.2107414942959188	-1.972779849068947	-1.7002248760429655	-0.5250793524986272	0.39796648568271764	-1.6599444004514408	-1.3340210755512036	-1.3620705152606996	0.27988481156628403	-0.5793684217756123	-1.008002996795474	-0.24673829755700838	0.9899782873763562	-0.3165798413440654	-0.25622972454696624	-0.4212277212887036	-1.4915760463095404	-0.23219698402617495	0.8247510947666917	-0.5406012824043015	-2.4771687684352406	-0.3888511492779027	-0.8792994708171353	0.7842504463572972	-0.03189930714916747	-1.6491601845873067	-0.35228146843666214	-0.795972097641782	-1.4292275678120563	-0.14326164214170675	1.442108804779065	-0.9960630768787501	-0.8142339117244822	-1.617220425642254	0.3497232356099045	0.8650470174300743	-1.2700860748944218	-1.9187586483857497	0.11510056522426874	-0.5706629074226084	-2.3335669633154965	-1.0420373971714108	-0.22079162751301135	-1.2832888380400418	-0.6069300530858946	0.05234774011929874	-0.9096241663363785	-1.0211853637703112	-0.1957825491698201
0.008115749908066495	0.7308458710369786	-1.2946998184434633	-1.3802896076462303	0.06508756839688394	1.7636615293802873	-0.7523353627724407	-1.361313818370271	-1.8917182667219512	1.1168188831205406	-0.9464387452205384	0.1827798361613221	0.3776948505848282	-0.2658468226056035	0.34650058757631624	0.27297839184799755	-0.10916955651647399	-1.5214235565716026	0.027704012357694097	1.4031912903827088	0.3906369104534001	-0.6511065586763926	0.19678407309934134	-0.016036647920139036	0.8283873461431387	0.48191787499247585	1.2813766764271184	-0.22056428321171537	-0.41192874809715363	-0.7702444091262566	1.0402679362534175	1.3344817727498441	-0.199585072132323	0.46696099385923573	-2.377941209162947	0.7135337294491501	1.201080698962491	-0.03539839475805728	-1.3567201693064181	0.5111121262693453	-0.3152955734199555	-1.2395565742324837	-1.0024014048071186	-0.1423832340909126	0.21815108108146258	-0.964412621381931	0.9268196650837223	-0.7199072298080401	-1.200542897223122	-0.3292335356053334
0.35165337234944244	1.3241229759950628	-0.45774977211719775	-0.7851182285878748	-0.11202512370153148	1.7490220119132238	0.6053665445576626	-0.26704895936266587	-1.8243899394899812	1.5015063104101476	-1.2180705379313084	0.7861136294526865	1.1299705130752074	-1.2506892829873963	1.2389796738950047	0.2567393944600547	-0.1305603849930973	-0.9021529233906198	-0.17439963540579628	1.5135789701574345	0.8601219255634888	1.0762690032773967	0.5151736187929635	0.5538012992699407	0.7664619596117362	0.381828777024225	2.987512908479452	0.0433695061287708	-0.011079887003062297	0.007696547286796018	1.433890317467792	1.0704008121201822	1.1224482011671186	1.7408627694611314	-2.512113516305432	0.8258285525655297	0.9011391663857633	0.6617261653462418	-0.06413297198156845	0.5253797927522643	-0.4667634772702925	-0.44908474146723076	-0.4926063257585642	-0.14577503573689304	1.241651687128083	-1.1895120322412338	1.566551585886998	-0.8556583633046454	-0.8637221711104	-0.2631352271841179
0.4019941778947048	1.308057964911547	0.2829282552677018	-0.4363408843938239	-0.9042434457278898	0.8235977145485093	1.7673045223996375	1.201573834179866	-0.9794380630973506	1.1129925379119845	-0.8816930632242684	0.9213787991878162	1.456055538653348	-1.3069250178592173	1.8235307019901685	0.07088932186965784	-0.641503923073894	0.06459057430058633	-0.23291654331819434	1.3269707358801226	0.8742640472896835	1.9829663534960618	0.6298496380803694	0.30963480209384703	0.7288052805001088	-0.19394099645571677	2.4824720946478953	0.09033597658713444	0.37426935701911523	0.4527974430311558	0.7733488711868005	0.8462891053946656	2.162186046252406	2.3681788993924298	-1.613725402990692	0.3724184745264889	0.5157444409169497	0.9961022972323368	1.2997310075823303	0.48259694768466355	-0.485795264826987	-0.1140293366016999	0.40816245620489056	-0.20563367936282356	0.8199866458208229	-1.002164670831273	1.6753626421471737	-0.9198578955117751	-0.1442660054319956	-0.0557041972124975
-0.0067753246325830884	0.6751434840334196	0.7110355706084777	-0.5012329346870574	-1.4430072874440139	0.0743509886142759	2.1184248495020497	1.8570445599247807	-0.12410638206680681	0.04582990856380729	-0.25354247265959245	0.9888630546549001	0.8690168292912644	-0.47927649517156484	1.5682105373410684	-0.0951788490959009	-1.384595533076566	0.7082168329032155	-0.13512733420233594	0.9835416018588385	0.5290939742037764	1.9097972745375247	0.652762132114818	-0.5193665415004955	0.4072783748430675	-0.7159471996132281	0.7507700330600029	-0.18625453253363955	0.44392329777193973	0.4060089983441733	-0.4829358709629177	0.5838095459273	2.044048379029655	2.1823952230064196	-0.1864328942572409	-0.612232957451832	0.28075096104720926	1.128884319209271	1.9337525183326372	0.36191496723244954	-0.15786089069698364	0.16551452764983424	1.0354281340162623	-0.4011880491051114	-0.6219837010298985	-0.464791446917206	0.9405370738748755	-0.5739572922576343	0.292712590286692	-0.19544239888030993
-0.707849265359783	-0.19840384620419677	0.6490199335856869	-0.690379872098829	-1.1185182176221973	-0.0073018460251432675	1.4861515924909448	1.1999354813231244	-0.004646661506872652	-1.1880734285295336	-0.053746834325284695	1.0969354110047185	-0.3979578410423885	0.6795465459585209	0.6818787999583922	-0.39825078584011026	-1.815574240485715	0.5694804645078282	-0.3194334314619581	0.5848401407908639	-0.016153737954975975	1.200801727800791	0.5673049618931663	-1.1694295495029572	-0.457675113490476	-0.790526067081622	-0.40711485988250046	-0.5452897749915985	-0.04768848684913555	0.13661041152914802	-1.5331639630990412	0.21456230762350115	0.8496901636168277	1.5167842757017842	0.7782056259141907	-1.5656967435691245	-0.00997298440509404	0.94466834982509	1.623732927392035	-0.08896904964386271	0.15538806372273734	0.5785418818676664	0.8367978200696239	-0.693492505235418	-1.640280790039865	0.0016447188655800032	-0.4329914726153598	-0.12984049061281486	0.03816647356048153	-0.7350583051598697
-1.222408209700717	-0.7048572711865245	0.18520093826289985	-0.6845013267466071	-0.20683507238414645	0.10893596110349654	0.29945715882137736	-0.121677636526856	-0.39108150106290146	-1.8898792810747411	-0.4157078931881051	0.9856192456595133	-1.4500170948847733	1.608650270110008	0.07700206610041302	-0.908544759586521	-1.5784423593595356	-0.12976619054846802	-0.8207936113533778	0.30690311332051246	-0.48097985848540525	0.4107822949940019	0.2499707275880826	-1.1037143711534025	-1.5396597935276253	-0.4808228173855801	-0.1282222023867849	-0.6556744488097366	-0.8137358406094406	0.03695086748889217	-1.8380129721205938	-0.12484634467264002	-0.3617420042476198	0.8105212976282686	0.8048449835755391	-1.811405774718261	-0.43302491290934875	0.39813217998270634	0.9598593058562009	-0.760892959535639	0.0946828925020136	0.7659361793524889	0.09848320510263352	-0.845302932251339	-1.2850890348827353	0.04624882171924115	-1.526538907397939	-0.22239676668307354	-0.4120547968223266	-0.8997569007690237
-1.1242489331641248	-0.4846206776996822	-0.22375679315948366	-0.5288863178226714	0.4944936596482756	-0.22414336628614087	-0.7284881069919493	-1.0047416907607873	-0.35048762693084434	-1.5933839257793583	-0.6089654839264026	0.4068917104335117	-1.5799016654208415	2.0468611202406573	0.3868619212133368	-1.2509693577480199	-0.8700402220233473	-0.6824059317776622	-0.9721036407963495	0.31270771065771286	-0.6043710452094204	-0.06832328973661295	-0.3392670834581399	-0.5192224412802912	-2.1246926207709818	-0.14563562118432663	0.9299966810029935	-0.432415941340812	-1.0882724910515256	0.15579435265549874	-1.4518067468882787	-0.26546914333166555	-0.6625672322051535	0.21506687730520196	0.359687889292694	-1.2234122663089897	-0.5810678809138796	-0.17904691495108666	0.7277378750400314	-1.0308757496596053	-0.10574441051102607	0.3490364538114465	-0.2567163643854794	-0.6813923164217324	-0.07471634796411765	-0.20725470030394022	-1.4446286633956673	-0.9400320302345231	-0.11462562103574414	0.0744946117287923
-0.48005539990469653	0.20812197048567063	-0.1124305267426537	-0.49265298207121894	0.4978508100163479	-0.9430156459868506	-1.1471885842921241	-0.9781342361691567	0.5998450625014967	-0.47598431296991883	0.12625064459766683	-0.5475649057288416	-0.9916637068954541	1.9858563241526601	1.1455058001550338	-0.8891989938631002	-0.24382576812428355	-0.6002118139008119	-0.16250897994677352	0.4931573908252207	-0.41672022151675975	-0.24696729787090577	-1.0206431371847966	-0.0683957304214515	-1.8835163180084706	-0.06339354162109538	1.5176750254663762	-0.12956474635963217	-0.33417581243435457	0.148090977954488	-0.8515666393414817	-0.23757121785067206	-0.20667843373695408	-0.40568274687818484	0.21656179119214714	-0.40485433168951634	-0.020468733275460456	-0.3440428835554035	1.0758653630987096	-0.3967458697293333	0.14866727782755554	-0.40705272440775847	0.3422107269299148	-0.35234933048764067	0.6590259194961424	-0.28970763233862434	-0.31538418613693076	-1.5637478960733513	1.12992965152508	1.8084522779720573
0.13810763855344957	0.712945595644448	0.4804198777642458	-0.6037319343483619	0.004460946749119385	-1.331748173079359	-1.0275607073611224	-0.5204624235549137	1.8792203272178727	0.6285149352985528	1.6036764080897647	-1.4733196480728012	-0.5283090618311669	1.4853175650906185	1.2195221944707861	0.24749657936298686	-0.016785820571351185	-0.06758622655950075	1.3044282806150274	0.4503504320389631	-0.2389799580400441	-0.4280150089860551	-1.4722972308422464	-0.12489127885626447	-1.2557788359397195	-0.23293505822382782	1.059870901062403	-0.09774628995768452	1.1284941967137716	-0.22886364828273317	-0.46237838284516125	-0.19274858013036003	0.1072835492276042	-1.1261513712327111	0.55747548998237	-0.08893662756973164	1.016039151045201	-0.042071079847256464	1.3898172825946038	0.864780591989416	1.022181284868097	-0.7163865897275302	1.4823360201992848	-0.17723498138586816	0.2800791365418717	0.060058024790980824	0.7165326824148244	-1.3379485414356491	2.3055344526290167	2.8972153832264875
0.21428583097095627	0.6141565122020494	1.0190453395763521	-0.501594224681954	-0.40689826722357664	-0.8644435737167664	-0.7080049091186964	-0.33230943583387096	2.479020339216289	0.8407011510106741	2.744381440889552	-1.9001934790523756	-0.6694637655239827	0.6157671765498332	0.11941617552402713	1.5800926853137358	0.04918276338385613	0.3572950284924874	2.40495030150451	-0.08082091934271673	-0.2838980222646305	-0.7840705629279096	-1.4564713881006903	-0.39771266670242306	-0.9159821772548711	-0.4369726256715207	0.03255662590140742	-0.4066212084888112	2.342706356048391	-0.6722723929891442	-0.30587875355719063	-0.15607534877373372	-0.1806836939323696	-1.6824794356441004	0.8934186675710053	-0.34942220748954317	1.687726399610041	0.3631466127270383	1.0538869076464867	1.9033670274241394	1.936504463437442	-0.10306351028139694	2.241582586786275	-0.19798674545256958	-0.5020294085745814	0.5748069715555398	0.6963883344709393	-0.3578435460328132	2.1851009557078718	2.3777071794976834
-0.11861441443454245	0.17177432986977348	1.0989314953722205	0.15692227611407006	-0.2819175127034828	0.20806084265893654	-0.3671528180346993	-0.46879299513509637	2.0375978463101583	0.06525900285370559	2.6399056425486602	-1.5305579056625662	-0.9708556522742662	-0.44188867370423857	-1.3307353686271735	2.3886170724681106	0.39906273040350976	0.42501746932592543	2.4606654441426	-0.8123795748678564	-0.329149378564231	-1.0329215923644561	-0.99803573247262	-0.2813213441071395	-0.9625666902511605	-0.41053966665454417	-0.6658648294740944	-0.6960348976048149	2.608659813759151	-0.58141660820954	-0.07719056517579917	-0.02674797730400861	-0.5366944746093903	-1.6174379647321362	0.833139932836676	-0.5177578437660101	1.397032893096979	0.5783742562517149	0.23441358128966908	2.165446953562739	2.183255231339136	1.0366790672764534	2.185918508843024	-0.0564973429212348	-0.5122781239199542	0.7775716950433151	-0.07896082279394251	0.542293605529101	0.7577082745929701	0.867558682402629
-0.18375955783912856	0.05045814247588548	0.9383357873444016	1.2137207954206148	0.46150650121483505	1.1321416322090279	0.06328706068925576	-0.3671251309885684	1.1063341848676804	-0.8208722799341441	1.4510235166938392	-0.4202000693013207	-0.6497214507462136	-1.3277296809565797	-1.8269063741619467	2.4140866620143537	1.0673160688109353	0.43197003007594875	1.7807004579847887	-1.0956649017451507	0.028049259808165482	-0.6495478911305785	-0.3869731599466882	0.46757107990111163	-0.8740141606286673	-0.010566483748902943	-0.5484104782473115	-0.48685381641843584	2.0693868200669887	0.19636398962201895	0.42604181684072356	0.1423942432455506	-0.1904431164937854	-0.751348926144911	0.6500782447917238	0.014879226902265601	0.41758698807352146	0.7020366662557005	-0.27304891588163455	1.8604915234631854	1.7162112474593678	1.807595272653665	1.6905717589288185	0.522240668389695	0.5472726158043787	0.5559112391982134	-0.4578620486458592	0.7662944530690402	-0.6572363537352	-0.08584000065462893
0.42786309854707266	0.6021646081318597	1.0387504789767295	2.0377759588300033	1.502595337969824	1.351027187459989	0.5796758916103786	0.28196202870637627	0.4244693082505105	-0.8065296799688684	0.17517512096454618	0.9236092630007987	0.3471046350798706	-1.6348387801482955	-1.0194520202968176	1.8886642170887225	1.5361834634038811	0.7242659667523564	1.1368369820255835	-0.6493323880717291	0.7481745517653086	0.4834222836719605	-0.015730029554412526	1.4377365572327614	-0.3190659302825904	0.6311715550755148	0.15120471477297467	0.25509673922233067	1.3606239263798	1.0206446510697813	0.955931979059117	0.03990881430412144	0.7507085091153626	0.48829944034815925	0.8750841040823341	0.9673614501665122	-0.47015519357615737	0.9197745765719959	-0.012398212198529908	1.4785252524797414	1.1357461458670377	1.6955312154980935	1.2688275399794418	1.1825761125447782	1.7843098383083216	0.2734582665334924	0.1308517291845271	0.5643796808143957	-0.8718424778359599	0.2146176095114606
1.234690082453414	1.4470942561502362	1.3863421125715123	2.0620403056975425	2.1762581026021013	0.8561831656043091	0.8555384095985816	0.9196274551028434	0.16992435696571867	0.14363097003333355	-0.40471326324207696	1.7089667983910548	1.104592500265423	-1.1975618344007157	0.10181517507899218	1.096771102231031	1.270250566984191	1.105398785655716	0.806857186784271	0.020677318287570256	1.1679426799151034	1.68857413668491	-0.13605361511718278	1.9217723716658552	0.239701231382374	1.0911993518999974	0.7850865940616265	0.8953266740919152	0.8180106390086499	1.0357575498489369	0.9687127273571087	-0.5606061780898761	1.2532938431985028	1.2692061621172663	1.4407791927162574	1.3225549875535683	-0.8564861524429042	1.021853783323999	0.4994702883956688	1.0648182712462833	0.9044637602132529	0.9856487413111238	0.8498927459688614	1.1171562429119586	2.0773967660914314	0.27937422556179153	0.9484673380173196	0.5354465314955216	-0.17806586207108727	0.8235336955050621
1.2667340425568436	1.8017955506911898	1.2873855937092311	1.2729087511514952	1.7780866776372564	0.008160452375678365	0.48054156661618164	0.6170467732452954	0.01822236533371192	0.9606846927534298	-0.4143536022100188	1.38661840324834	0.724084782844664	-0.2894993481435689	0.3163509484478187	0.13069807838065953	0.3314649716066953	0.9516181056188868	0.4077918528420832	0.12608608258849982	0.6527351275985304	1.9611236162763108	-0.6483656878374642	1.5442023768458228	0.03721770303221822	0.9420972395830529	0.8443874856889975	0.6537273437405335	0.23384125459705438	0.09508743530664301	0.22100413589120987	-1.39534021718829	0.5118838597391637	0.9961458543289737	1.5606248553152589	0.441309260610922	-0.9945054603042451	0.5088778338917599	0.31878694558362936	0.2646887925609695	0.8040347016601137	0.3417450132710328	-0.023286566531278145	-0.035378065530066186	1.1843296837400752	0.45074101571869896	0.8484867499578999	0.745258417675235	0.08121335675247954	0.3588248809238272
0.17895464977721132	1.2359626263943735	0.22438717230801705	0.20132468968057823	0.19155543497409092	-0.7669788899672128	-0.5146319526102352	-0.7802057830603867	-0.24857299845413292	0.6193391878945028	-0.5353191292541978	0.18704714754361298	-0.5522234671642313	0.5029502102112556	-0.5119927021552272	-0.8687252630532262	-0.6203900014652364	-0.015188412873640379	-0.35398582845572696	-0.46881863250991146	-0.5772568975247753	0.9805760153840843	-1.0773058714279125	0.5755016385190476	-0.9081942475797941	0.21584522389794855	0.3381050908518889	-0.5050390750153956	-0.5971702007171842	-1.0277155932314304	-0.8007601205944891	-1.8410737353826843	-1.0338375199528698	-0.15485145496183772	0.644843486985797	-1.048646998722465	-1.2172605348975023	-0.7199295339865339	-0.7510696683335357	-0.9245168575394069	0.3123623725964094	0.10491011378464637	-1.3442264503858583	-1.5552804663779283	-0.13202600891081512	0.36707228333741465	-0.2850708097094928	0.6741321556784665	-0.7470070724331459	-1.2116331986019333
-1.1961131037981405	0.09763483102960517	-1.2638056281205632	-0.5014699238947566	-1.6852086790894956	-1.114185207215341	-1.4949743592533502	-2.2058565763486926	-0.4514975318927461	-0.6428867156583784	-1.1160437958102953	-0.9340847839342404	-1.4392531423152548	0.7022837922474586	-1.4008381436699844	-1.4557237533568932	-0.9389018645809577	-1.2178988888365407	-1.0958422707828812	-1.0230589420732832	-1.4807189443033804	-0.39836040624299945	-0.8551139252907886	-0.31247412085103526	-1.5086556552168222	-0.45984304331549186	-0.2531292638014491	-1.589474355503325	-1.3489096197668389	-1.4180644087426302	-1.1995813766995538	-1.5521123339258194	-2.04798851727432	-1.3325918053796744	-0.8109033820818927	-1.6949547263724485	-1.3455609876947734	-1.971960085494366	-1.7626616288017725	-1.7892192371780131	-0.6126986473103418	0.06802519080790419	-2.3208115345654634	-2.140542718421315	-0.9303873910558156	-0.10601016588336191	-1.3549488083154362	0.06015756221702522	-1.7148047242119524	-2.3984798018346924
-1.6323031596096154	-0.824656797940186	-1.9228254214752905	-0.5041050327680343	-2.4415276902889094	-0.8485650974038522	-1.7313968952182153	-2.2993880640702784	-0.3700272974089427	-1.4783969346572092	-1.7902772593232785	-1.0768278575447128	-0.9481085305962067	0.31686307432090743	-1.4535853492000284	-1.152536825171661	-0.5542624604027668	-1.6865943957223657	-1.1643741436989712	-0.7847558274797791	-1.2123454829910005	-0.8648623267584012	0.19195139119624244	-0.6065914176061648	-0.6850896879035115	-0.3883891224975851	-0.42241115654874806	-1.4344635732632551	-1.4394282717980835	-0.9242602732940843	-0.5629113459509563	-0.877666695264549	-1.6786164826707557	-1.7160524895606353	-1.5392202221690652	-0.7006161566054587	-0.9269318614890905	-2.297015399881286	-1.6032793498227838	-1.578022560135386	-1.372613351496697	-0.15147923170415598	-2.139677318494919	-1.1747851286751858	-0.9217090129616885	-0.5950077480575392	-1.3712069208238158	-0.5581382324596653	-1.4028154399076054	-1.9220513106681953
-0.859722758224413	-1.0673631206090228	-1.1686922608062846	0.027330358514893977	-1.4395633712043698	-0.13770530672878814	-1.1132421373887758	-0.8229456085022021	-0.18848633998261283	-0.8953366778014911	-1.9741202515981	-0.22343496617331124	0.48717184538831976	-0.20172928927582706	-0.8530090395890331	-0.046583958090695606	0.05769851479896598	-1.0789197138629747	-0.51679844469877	0.03551281478019953	-0.04936880938493287	0.014435402479101446	1.551766307322603	-0.3535354457025867	1.3030701866439345	0.416483030459269	-0.12235358981095616	0.033408768844507046	-0.8132878304470736	-0.19033738388811505	0.49312315388766925	-0.5175605990726554	-0.45273283103302436	-1.215720903064903	-0.8074948295942457	1.1038886696924093	0.012502668357646659	-1.4517153184758473	-0.31767022782679766	-0.47058998691494064	-1.4107478201748964	-0.6478472827289029	-0.9654218299018723	0.5745612053714383	-0.5463174264028287	-0.6731316353290051	-0.6471512932956384	-0.44270836991977364	0.21563685261476845	-0.30009590907977834
0.08430971968112094	-0.9074243294223149	0.0945723472077107	0.5534928930595859	0.3908363258507367	0.4840852859359532	-0.28230738236160974	0.9873665262132213	-0.38574010371702894	0.6012738022501517	-1.5788937084784793	0.755759948482279	1.4122359880347006	-0.4307572244219746	-0.5365520785820475	1.065867151507212	0.3789603494555789	-0.11801367661591472	0.10282547785993021	0.41754455824430003	0.8583023170095581	1.251194463193611	2.3126350018849617	-0.07187762110885564	2.878241582544887	1.090578391287575	0.1928057276842685	1.5175745622317558	-0.17904990825587627	0.14612840486283737	0.8592239955814721	-0.7734641725156117	0.2892374947399803	-0.5054115296585432	0.7377125029417639	1.9658190658694892	0.7649552975933983	-0.17943367291513376	0.7870085931875638	0.4397979231844891	-0.8779650975128397	-1.144589939581215	0.08813735679122321	1.6542466077156297	-0.38943620191519757	-0.4168826280978246	-0.38732874680070617	0.3191035287568444	1.4997773366181117	0.6569466962175194
0.023303216694918156	-0.9885852845410902	0.3784626094929332	0.524204197113891	1.3339061466541942	0.5289967793046771	0.008154950527051548	1.6166511423150733	-1.1558797579939561	1.5461836058218505	-1.0745344082355128	0.976064965817054	0.9213703116506887	-0.4245393351010891	-1.0281049300048581	1.3334879243948743	0.2776726620726116	0.11614673526093526	-0.006323777517820202	-0.26697508822342353	0.7058688610004767	1.3784923955506985	1.9223883054203306	-0.23895007798236043	2.6832723450577354	0.756035891494787	0.08257401684973752	1.567523188828909	-0.25934866082956415	0.117455982677592	0.13285020932319674	-1.2492200538954266	-0.2058895255005356	-0.327304700329181	1.7023168841105711	0.9984322856524752	0.6710820132098152	0.563368806900408	0.5074824783196545	0.2875046816698374	-0.44411743851286023	-1.2716649346554065	0.10554956698961854	1.3300010949135443	-0.5789517893714988	-0.3272756031571533	-1.171178958168197	0.7732139500327239	0.9422484646461992	-0.08015361214580498
-0.9448078103592713	-1.5352184616585305	-0.642220666886018	-0.1745805855509702	0.6516508797025732	0.09518380944522462	-0.3486563373818753	0.7912401468564436	-2.0470853063346595	1.1461686201353007	-0.8535205461293387	0.3937495863757505	-0.32124957473512145	-0.6357642360259755	-1.8173033861174812	0.6758680510692694	0.01633495208595296	-0.6672682256342352	-0.6523428520598883	-1.4201308513338522	-0.11427134695445053	-0.015221767664944291	0.7560745805685397	-0.794472780181064	1.027584118857274	-0.46695419000469024	-0.32248193552464605	0.12046522460970592	-0.8826430862966153	0.2266446179941462	-0.8162477676753443	-1.3162047863559196	-1.3554296075151187	-0.734690616407617	1.3943485347458053	-0.8181892822230262	-0.07012227281784245	0.5704336085240775	-0.8804385298948875	-0.5900543949761001	-0.4922089957538208	-0.8593718985998845	-0.6374250027932066	0.21370911730739076	-0.68994246354538	-0.6796342489872124	-2.1881641903039797	0.24745901227465722	-1.0095353853206768	-1.5367747427695373
-1.4720822101556734	-2.0072789595208587	-1.6010881468197367	-1.0209683225196875	-0.5852479027035674	-0.14118716750464036	-0.7479054926499562	-0.30868145769900834	-2.2698703259608903	0.11214172632977158	-0.6984537233661777	-0.24521992192034325	-0.7740807372689459	-1.326994133308674	-1.9452602900222369	-0.13766924133559943	-0.04581154312394472	-1.6215220532558794	-0.9278293192377596	-1.8206387880315165	-0.47732231445121936	-1.7920271678276831	-0.13802910097477852	-1.1505186355129724	-0.38980721921049954	-1.450546531337254	-0.39742524549433433	-1.3400721076460353	-1.0685272650907336	0.720883009334255	-0.6905336987007362	-0.7686571404717183	-1.8807895107561639	-1.0393642403072487	0.48495337428485374	-1.5803395451653703	-0.5522704310839411	0.4533173799014836	-1.8164938914219562	-1.0238116059978442	-0.688140974536755	-0.015656773731356797	-0.9940472276561214	-0.5028340011179043	-0.20084727274343822	-1.1176534905489528	-2.146163854473124	-0.7061647649910606	-2.3041630949453697	-1.819519750782495
-0.514139591743635	-1.6383154769051826	-0.9299355821876132	-1.219655711197586	-0.6832824096410092	0.34947929879854245	-0.5657919888523689	-0.3710549682160981	-1.39555307194704	-0.27344715041401946	-0.048023699881810177	-0.25246468869615046	0.29589099395598684	-2.0897524980316926	-1.0630758065700372	-0.28027234679185803	0.24817111796931973	-1.611486601832615	-0.23169785211865077	-1.016976569725276	0.2145651634257075	-2.3969870575811467	0.014425802437793666	-0.7738836486454599	-0.246629467751045	-1.2080147930969398	0.24583025387365362	-1.3033399140974427	-0.13687242147257123	1.238946552101192	0.7547378825984264	0.050527169916828076	-1.117787069758707	-0.5511425187340379	0.16902888474486133	-0.44052855940298646	-0.17137813669865287	0.7870082859498052	-1.0977606479413318	-0.3378669912799652	-0.43466379693849305	0.9776941984693266	-0.24521904243916426	-0.2868327173313324	0.8867464947203516	-1.0356763397683764	-0.7581626592990772	-0.8498849999327271	-1.4940967751459764	-0.27830603210683863
1.3160017530270849	-0.3418712700783441	1.226758525611388	-0.46458453588145754	0.68218320258684	1.2486733175163818	0.14344542654943387	0.6469165217394298	0.22076208251123233	0.2838610531764164	1.1979943946638043	0.3155568240107895	1.97582383355244	-2.077151997424243	0.20583432233725776	0.3085657918507732	0.7289299733008648	-0.3851188056688536	1.0331824026329142	0.14399549045396678	1.3733153240714273	-1.446276080456157	0.9669390523623891	0.18879773118405996	1.0477117024586695	0.00673845528419568	1.167082464217903	0.17410919803420144	1.389595760656057	1.2067024156762836	2.2349821731395836	0.6688522756603545	0.33625693009857066	0.6203956650469522	0.8051686847112742	1.4716437710276327	0.6700261233171394	1.3655004005324032	0.7820602154093017	0.8915039677138834	0.3606434322868543	1.8061938758892266	1.0728241430562462	0.376549178904384	1.8290561225453479	-0.3184763024618932	0.9153376093393201	0.25808147294074585	0.6920327443643159	1.7201836722285437
2.2089789687310004	1.0231073145817646	2.932805857718323	0.6241747641448165	1.974063715883857	1.59082231888572	0.6925354193483535	1.5621036100845533	1.6624845675420041	0.7818612127782842	2.2959399763134254	0.8323805636116065	2.6435079116204787	-0.8365226581486656	0.9027870181452587	0.9156637932693986	0.985134251651447	1.1359336838654803	1.8425881870056717	0.5086321204830736	1.8604830807789383	-0.0752447526444756	1.6933363369525951	0.9278160069944594	1.8714816453771883	0.9254091550123816	1.4032646478524244	1.5679245204239964	2.175146507751377	0.47583568525417486	2.1503906830520276	0.8722969343155109	1.2266827663862918	1.5462384901343613	1.5509409416203255	2.214451558631831	0.9976146215688172	1.4193750961280074	2.0535794769618962	1.4767310060993442	1.1151282525046264	2.2221608358776566	1.7099818812055754	0.7453060251861514	1.66068068464315	0.4543708166054672	1.574233783377512	1.6207722486135039	2.163554886916833	2.2488693517589193
1.0427709384229882	1.432397245451385	2.470279693621807	0.9911841033375054	1.507731265778077	0.7798324437158474	0.4900155456021165	1.3512062245775336	2.1101114561042227	0.2168601469335809	2.2655958064507136	0.8458892620309819	1.660712588336564	1.077753965230089	0.6304737792993031	0.7998148099571293	0.646819985282279	1.7211003335087784	1.5409798482666466	-0.05111343772976322	1.1849687759726286	0.31447950392013585	1.4246124422444673	0.7306082965439491	1.185541934659606	0.6452211045709615	0.4530773314470476	1.5771972681049122	1.4040038286782224	-0.4892297977316032	0.3100179692610994	0.7097781853225731	0.8513268726452214	1.3328812592475308	1.3331449634092494	1.0736588198277102	0.35187115778558703	0.5086227416335015	1.4242214440717857	0.8690705098904847	1.1640821320149444	2.102399305511683	0.9827445801868164	0.6701116213966366	0.15516684667385586	0.6065007680044825	0.9147581699880736	1.838151601205529	1.6792019357900618	0.831117777551563
-1.332982437861801	0.7666760736103003	0.2543634527325276	0.22560289280758009	-0.5073255641931393	-0.6626656175900425	-0.3187976576006554	0.29854414316896805	1.4167250527175852	-1.1007305614371101	0.9474048180816885	0.5346245628755449	0.0003389797179251496	2.41615774443174	-0.14666588060512104	-0.12216402947482055	-0.24834145107120484	0.9732401581374127	0.39087586944504593	-0.5604538535847534	-0.01341810978487154	-0.46521427938033516	0.4356347214820634	-0.23131254058109904	-0.36247787133055687	-0.357049841623878	-1.100607969004571	0.5050902425603622	-0.3601037173903079	-0.9925380753013584	-1.7049841623170703	0.3484787942155275	-0.2819724288244644	0.05192586731776488	0.01966393091952244	-0.6980524420219435	-0.6917256500249991	-0.9271874203593533	-0.6509772630449344	-0.3741557361302912	0.41801054807145177	1.485167800728633	-0.5743665248498326	0.5607454369653827	-1.6727987483236417	0.08867166898767241	-0.27258787913724264	0.6489143738719522	-0.017911475837559667	-1.1732608511966185
-2.8180139408537936	-0.01370123975267254	-1.5263202321280616	-0.8969377405628136	-1.997538961554891	-1.4952154046211306	-0.9531425508246159	-0.3514836000495682	0.19967309022523808	-1.8021156787467003	-0.6313564325504094	0.4452831947339694	-0.8144203273875046	2.2751916975631823	-0.5441726900243046	-1.266170301095652	-1.1145714465651617	-0.3351655322647282	-0.7551094020050338	-0.1813175578590954	-0.6242420093385457	-1.2669764526642806	-0.23751936262681983	-0.9541538938192434	-1.1703702850797537	-0.7320412040445344	-2.042453328745127	-0.19619042008835555	-1.6841260811172567	-0.6226569943064426	-2.030507821980458	0.08726405946649406	-0.9261736617604489	-1.1886657845155306	-1.459303173381716	-1.2182338317433017	-1.1158355105396776	-1.9279305970257976	-2.41450038872814	-1.2675820387032921	-0.5969513780768777	0.5939111027312183	-1.763585673924157	0.6918829233519599	-2.2368387865226604	-0.47753790481450065	-0.9857885122722608	-0.7978063229822857	-1.216619257267785	-2.0534585961169554
-2.039910923206837	0.12759230164586668	-1.1999066381609182	-1.1254716786993415	-1.2268394151941675	-0.936584886431987	-0.7251474452890929	0.21205118068445164	-0.5987777007674049	-0.9885352509763019	-1.0911460294196949	0.8843966837711676	-0.25050923164887634	0.9023994430098772	0.047512513128584045	-1.9021009960626736	-1.1810865217690962	-0.9807582431211537	-1.1764058320161601	0.7666240166646804	-0.11108331164188515	-0.9077591954970183	0.14109578083353297	-0.5501937902432509	-0.3770255084944758	0.27040968734122295	-1.6168546932433754	0.38025394671914103	-1.5726097137122614	0.4948529898219433	-0.3525249611115502	0.3651426869332528	-0.23245262908030345	-1.1767916190649108	-2.059427149933178	0.0690125360933043	-0.48718073285008234	-1.8502560987222851	-2.409812391850798	-1.3037980233345046	-1.2473250151082245	-0.18685713884505847	-1.780866437167516	0.8444856167377748	-0.832937444280329	-0.45012946844766794	-0.7855233828577894	-1.196198499706117	-1.0320819313321576	-1.3510382217512134
0.4311622291075339	1.1618258095525775	0.6753632785916404	-0.062742777647436	1.2485683271477317	0.5930580213045334	0.3206324257389302	1.5019791988823212	-0.3819438063288198	0.746117836983832	0.007086452863733073	1.6002841457622172	0.8504610961213824	-0.5138279826670429	1.5356979040940217	-1.6469405009044549	-0.19210976381274084	-0.35293951597168566	-0.7180300366955026	1.2311865622844715	1.0789999986633942	0.56960381404799	1.2654171943736336	0.8210882818116534	1.3041365868494716	1.9982702208825498	-0.17087902015627895	1.6304068853779736	-0.24837733487345012	1.7604464395540553	1.819625416355194	1.4230842480289	1.4701166504737957	0.2848690136853766	-1.5637237165310276	1.8887385110910513	0.6574464596477585	-0.8484878552166193	-0.6478718243370591	-0.6497893931148422	-1.2583899892382782	-0.46096101549353846	-0.7332244056101894	0.7132060592870041	1.50832852423523	0.21611879210493154	0.1420656610092026	-0.3754971290978294	0.006089431219846239	0.030231038641487597
2.729045272580248	1.9856762663121053	2.0102285501520676	1.3142580845731093	3.0774895659243766	1.8921116829380835	1.4411750871322353	2.2929053301655964	0.66964443536041	1.9218609530882733	1.6953645928190373	1.9787672507881038	1.3126863035518574	-0.8789289752336897	3.163833866179491	-0.6165806089242434	1.1964108359479015	1.0590618439543695	0.25031469955775076	0.7248402480505668	1.9937450989366945	1.989193706059306	2.1004583824245278	2.0104059117191677	2.3787408455778616	3.0931878691493147	1.2069420325401612	2.2211775522920663	1.223087549860583	2.3815257958023635	2.6751612369882047	2.810170778045432	2.9331613134055763	2.105836573484471	-0.6271276449945846	2.5184757604243044	1.3758842953516557	0.346577118534613	1.6042634894267758	0.2763809413279275	-0.7636622171799807	-0.10571361363290221	0.6585718477741153	0.43422880258502267	2.800601885615896	0.9890290219927583	1.2942815619144339	0.7453388786400494	0.8843195368338064	0.9870827862306178
3.358751164083984	1.5896459817714703	1.4355614173360292	1.581794479530526	2.5332416639197177	2.0464309224607478	1.8320825799259837	1.8896068947345386	1.7426362756255815	1.6401725344336342	2.458058359324618	1.4996601920672052	0.8215910715120134	-0.0928659200703858	3.9536269877200185	0.6816247239544614	1.8353463679649915	2.099892649235339	1.113329636381597	-0.12099757258471978	1.9640478253072717	2.259112990574701	1.8735828840069801	1.9116137335469232	2.0050609774117762	2.814894530009548	1.5793986215405695	1.5814710250376616	1.895118688811167	1.8152977643623356	1.7779339126672569	3.4402394781746777	3.049040523073945	2.773317315075636	-0.07930142338215386	1.4831345653487353	1.1826277349863916	1.0113479170763326	2.9505550887787617	1.1284431532104284	-0.0806918770794412	0.5067703562242315	1.6467385197854776	0.44170284152026074	1.9213809467260352	1.2917235899888597	2.0651454319260356	1.2520063391223215	1.1715086816788194	1.1845371087877883
2.2282331181119863	0.1268684655748307	-0.38141039808465227	0.30495517732766536	0.2128437006900173	1.0707315033103353	1.2756022732046477	0.7027562945101337	2.027827447641002	0.2975394982135239	1.5970620317105109	0.11827942875381804	0.0021298325923627915	0.9666141312017028	3.334177905944059	1.576009937032939	1.0558924717004172	1.8914012247436855	1.3281142763176748	-0.37826041493482837	1.0230013921410224	1.3355543041318774	0.7215948616648564	0.4639699513114183	0.5797570938344762	1.5352442405640312	0.7498504792209594	0.3657370681719604	1.5364081927262747	0.20830198575720127	0.21830291293891313	2.4826308806789603	1.7717136208650004	1.630181244538475	-0.28380705915915827	-0.19483256994612494	0.3843621649030512	0.8600281619050333	2.8033923571057113	1.585347853014346	0.4826280499790266	0.6688640958995381	1.8097585655762964	0.8124363051715666	-0.32390831996241515	0.9708933760753532	1.942198532610871	1.0088999488194914	1.0702019442315829	0.9535351474894654
0.3330882565139297	-1.2785992817545782	-1.6513672128127583	-1.541117196634159	-1.739565505044249	-0.3368071083561048	0.25403901675322926	-0.35913042394292044	1.3465144705698566	-1.0272854638219375	-0.20464316691902296	-1.6105683111349427	-0.4949361584878915	1.2840432260281065	1.5822321711869116	1.5648716967037435	-0.7011382029334663	0.5278403292370348	0.7287185914378819	0.062205852141713605	-0.2379026271546429	0.018832090138839394	-0.5697292312316948	-1.3276408340928179	-0.9006364674419088	0.06397405731687342	-0.7691494641996394	-0.4736194782446354	0.5344379867870788	-1.5527735057683383	-0.7049354568104443	0.3090547609996249	0.08573989918058025	-0.5401114387517105	-1.0412230705263312	-1.2381076763154049	-0.3089126288958345	0.10858367437618041	1.5282540941808656	1.343588272969926	0.7166905002381421	-0.07811379243514209	1.142001096278668	1.011976352232447	-2.017127003142038	0.33261172767008923	0.8985138015742007	0.42039700853339174	0.7988150340016706	0.6257169302090925
-1.2353615616777	-1.706243160820319	-1.4102486623745683	-2.5760809483530145	-1.876842852542616	-1.4489475577806097	-0.515464547154469	-0.8475095144300259	0.24138710810751746	-1.5988000185630502	-1.5997769945629496	-2.761455987575507	-0.6896348708065074	0.5752711819653324	-0.3112504559734763	0.6638680592147496	-2.2383984349688615	-1.0074345090047594	-0.32245122405746457	0.4628204049842239	-1.1278579703895466	-0.9597815461895628	-1.3324008946784263	-2.299737058386485	-1.7876271092477198	-1.1745206959370187	-2.1307527796105274	-0.7258180500509301	-0.5254981203326775	-2.4240310164979344	-0.7232529454641305	-1.6292181815079294	-0.9161061301670359	-2.134458120008604	-1.8700821912158823	-1.335912934686203	-0.4316698663026821	-0.7360675857320794	-0.00768607952477545	0.4198325358648321	0.5822243370847021	-1.4127796622288344	0.04497264967500436	0.47491047966353656	-1.983028009966237	-0.1563125057310617	-0.3506278680210783	-0.19484169991704597	0.334037750770815	0.24270733796646152
-1.9488321793207533	-1.2489719975727784	-0.35336517943996415	-2.314341731521784	-0.6953643235604862	-1.892324747824896	-0.6764430057973042	-1.021886191602884	-0.5325969688107655	-1.3715349863494826	-1.8001156166927477	-2.6169627133606155	-0.9838149751439029	-0.5416198305612581	-1.3526832905309252	-0.5399500412640691	-2.6130108187440433	-1.638957370637073	-1.1609808809709945	0.25548320707093597	-1.2951980370281078	-1.4560534644324086	-1.4846981661929306	-2.0492552188490833	-2.0598823156219432	-2.146401051449143	-2.563192243050006	-0.8624340639507524	-1.191146448902284	-2.046558235910797	-0.5300294874084169	-2.079535299742734	-0.9561386235853435	-2.028710623723514	-2.2963048933196877	-1.1037398474179336	-0.08912200874392404	-1.1913824045297232	-1.0109476524620717	-0.6445386129137973	0.2447898404182746	-2.385574727360017	-0.8333781201948348	-0.6584013393523347	-0.7527964883310972	-0.20817758518249602	-0.7923671132487095	-0.7565479650322333	-0.27247678473988673	-0.20140013982446114
-1.8606500007914712	-0.6474343224938109	0.13355844374836223	-1.4008210651579291	0.24084129321198586	-1.6231306150250557	-0.43019731487038865	-1.2942106950767454	-0.6448987482718145	-0.6261191817456654	-1.1326281741395587	-1.28548885137115	-1.4163865358200836	-1.146342329781393	-1.2803483493034873	-1.319285897040487	-1.8367861549797246	-1.0786026124855899	-1.3627597291227131	-0.23146118217405445	-0.9135312870343721	-1.6249656722645813	-1.3720809564223635	-1.0727977192251574	-1.9363197727461963	-2.669888833161996	-1.7554729134447185	-1.18247806459229	-1.3143700897408959	-1.0347652498405657	-0.7468786969054794	-1.1532315289413664	-0.62913255652313	-0.4463216676727978	-2.039334481692294	-1.1146406522952936	0.242619316260236	-1.0617673243537034	-1.1740196466249406	-1.173778943624169	-0.04573750211494223	-2.2759614121751675	-1.0208932260423382	-1.600135766377941	0.2663317691087055	0.09866719956206658	-0.08524276318884952	-1.1512635891423377	-0.7103363588937666	-0.5546021597489614
-1.32902392088094	-0.3600534407567935	-0.5390156687022445	-0.6941420421037342	0.04671905033269689	-0.81850858191876	-0.19060370479051023	-1.668370382484655	-0.38724686515238166	0.36492369776043837	-0.5214230715391484	0.22090443674066892	-1.5119508652435276	-0.8373171154518724	-0.6486921566128818	-1.4072949507522496	-0.662476546511844	-0.04172044869068118	-1.1092153311954431	-0.22496713179223252	-0.5100015831224262	-1.4392887190708255	-1.3334353265921477	-0.1672279071800642	-1.5315950039785216	-2.3296192822386588	-0.1274574918534061	-1.4071699576041243	-1.107018399368351	-0.33241678646991396	-1.2177177485049646	-0.10302917602542698	-0.6115462714942798	1.320717996086412	-1.1531148547979997	-1.272130019176263	0.19669088273531884	-0.49730623529827495	-0.7908675418219626	-1.0526692887080298	-0.1830163386793793	-1.3388882749171773	-0.6437326412876831	-1.7530582668703043	0.34437831434463667	0.36841758126478047	0.9926178808235859	-1.1850550457436255	-0.7623748657572963	-0.6675078234695764
-0.7595100043150322	-0.229792514048929	-1.738910711237185	-0.34825259975263406	-0.8112341819885738	0.12855945376511124	-0.07235725859509716	-1.8037691680490155	-0.3014564876171346	1.2792090490437076	-0.5388953422729449	0.7314863422000837	-0.9279978956651779	-0.0861477167164663	-0.1870090547741181	-1.1523089368093153	0.20225433319410724	0.4286302414839399	-0.9401907325776	0.4957753570058867	-0.5244536501315142	-0.7195569103155087	-1.4771734157707999	0.24953341725655237	-0.9437586458822431	-1.1043126704612927	1.32440713086549	-1.2133209841786963	-0.9820574468817664	-0.25483356230372184	-1.3226678477520066	0.06312562257458806	-0.8980798688155637	2.040611367661054	-0.04728145382200476	-1.1361422785216997	-0.1633526691947789	0.1953383267082131	-0.4800092417925078	-0.8537411103806127	-0.28628745141914846	-0.577132099594601	-0.33758086033438944	-1.3252048649624755	-0.02449229251836817	0.19189689953921815	1.3114536660863547	-0.8952140499613994	-0.6399868042170086	-0.5858684045473642
-0.3869718650445497	0.004035408889244543	-2.4203926187176252	0.12503258373760873	-1.3609479191469216	0.6815539359412001	0.23635505252203395	-1.4876616432334577	-0.6320960058774862	1.6805246828001168	-0.9555503975090316	-0.054749563915413316	-0.027054543313601034	0.17990550793641535	-0.10154574946288018	-1.0284023271074556	0.6212653997760863	-0.047120897373026424	-1.1130679352684463	1.3242109470874135	-0.9342530271354952	0.4320569359988745	-1.7483294319046263	0.3399825349087732	-0.4391707697760106	0.1873292687445418	1.7243097477414635	-0.8609612349254693	-1.152376340516256	-0.2531854987006236	-0.7668300757436778	-0.4065991523587324	-0.8709652407687383	1.4926331783635247	0.7593187391136369	-0.5827321941686483	-0.4586823699583648	0.8101924072169137	-0.6301701245514914	-1.1078232554894594	-0.5023531464263549	-0.6767352724526231	-0.5745227182535342	-0.9873283519524702	0.00490145568818023	-0.44734957349305	0.6498839541252999	-0.6383296823142155	-0.6739996241807107	-0.407322777084454
-0.12769470288594864	0.20423049114051783	-2.07606336057713	1.0565268818137814	-1.236348873611388	0.460588031944212	1.0481963089243755	-0.882291760981535	-1.1185431795992768	1.3146988058626112	-1.0986976173747183	-1.2727673037760643	0.42868633214100943	-0.5468407509200219	-0.03518529379819858	-1.053519209653855	0.8797770206429077	-0.8142105710766989	-1.2946953048070078	1.5536434529202001	-1.3064623837582579	1.479065982269601	-2.0379696882108806	0.532446320401994	-0.29251778493635133	0.464969306367832	1.0472761085364584	-0.9541935387133513	-1.331136302245072	0.32563767030476715	0.10504512271367936	-0.4711215828222436	-0.08245954983094952	0.4367784420317091	1.0361490643606293	0.07562355421020342	-0.42324904668169167	1.3020097750887725	-1.0275413688275419	-1.5587539116439157	-0.7522145141642025	-1.2459384410677072	-1.0818313512752207	-1.034818328856066	0.5505378647801867	-1.0339339562729357	-0.03156036332054304	-0.6356884991442903	-0.7276194002986004	-0.03681578863203676
0.3082258869573448	0.0618707234622871	-0.9336110087432129	2.103977087505908	-0.8096495533565519	-0.42462981138289835	2.14006594580272	-0.3192116896419218	-1.2844014244439035	0.4527401205495189	-0.5532618552841349	-1.7326544034001126	0.13664452616180647	-1.7672506717517218	0.34692936213186243	-0.8198538710570661	1.1909080834636738	-0.834013804588941	-0.9744231813632686	1.1359464969302755	-1.2650504287817377	1.8752165770130504	-2.187638113750661	1.0363936496002355	-0.42737648832221214	-0.4705268795170203	0.11266023771823984	-1.5866749555144843	-0.9747782945082328	1.3483127215075885	0.7071569735110561	0.37079746539815783	1.141192431888908	-0.24467318646844083	0.9907709949793552	0.5224349184704844	-0.19965663111460333	1.6204611360489836	-1.09562749490186	-1.4026532269266052	-0.7621999215556184	-1.2591420431106484	-1.0899838706840872	-1.1093700211181772	0.9777033218541902	-0.912772034400502	0.2637370848237099	-0.5599374923995845	-0.27552967759419883	0.672662669493661
1.03262498594292	-0.33770827005845333	0.4535085599884391	2.5660259212389196	-0.4811450783193269	-1.3716943062659508	2.74365562286086	0.012535696035892694	-0.9181017810342096	-0.273799118564467	0.464223377785901	-1.0951416882334766	-0.39881792823776957	-2.2782282060026517	0.870231967252048	-0.11498137960787198	1.443476100981242	0.24793329582982648	-0.12848320120138337	0.5737488539184252	-0.8992826438763188	1.573491953223538	-2.0022717786395585	1.580582281447625	-0.40228017086169493	-1.5764398220345095	-0.2522810770775642	-2.019784758340904	0.0444130844081866	1.9134973776908666	0.7568307049419235	1.4531190343318185	1.9451967770467393	-0.3269212563821676	0.960391033475579	0.7300705651440967	-0.15971976052937653	1.5964260708046454	-0.569255209544105	-0.32899798397609153	-0.37967841451165607	-0.2590511529968156	-0.24295093606823734	-0.777859185940049	0.7735871531997615	0.047186798036199	1.2982864644014516	0.11733606492949016	0.759439060476518	1.4829863591812475
1.723109585791873	-0.5066352017627862	1.5726133061870153	2.076432498631974	-0.1883703809688767	-1.689857750651993	2.1904385263019646	0.12084185272129366	-0.2843505456687268	-0.47164241558744735	1.3202957183010884	-0.13908257781885916	-0.49235236189004694	-1.2249945728425267	1.0267520819990155	0.6497020818105781	1.3777954069990315	1.686100463604428	0.6663387639415108	0.23054615720733204	-0.6517950868305231	0.9932076206807957	-1.386282795575098	1.5900909340210143	0.10511130978970891	-1.5671920955541712	-0.012117067386376986	-1.421280852913919	1.088133809552437	1.2866239004793596	0.4021386906498735	1.7118924702531413	1.7662812512082628	-0.22311000147004995	0.9768080924273466	0.7643836479028795	-0.4178523631230389	1.1026175704231505	0.14404432457486396	0.913302763412616	0.2097412130190766	1.0524719848539417	0.8614447268602643	-0.15850765291652635	0.14151674132274944	1.1959792770018491	1.7647280764098023	1.3087714650192928	1.5365793219858253	1.7234891412774949
1.8867591998222548	-0.20055594091455334	2.0488620596335134	0.9101718789852605	0.31048668830860654	-1.0926477871436482	0.599872650761691	0.0681529483421495	0.12751122228437617	-0.31605382550471095	1.506687640836517	0.16200253073095996	-0.12285816131628072	1.0123211800941048	0.5751163434534239	0.8023476839075443	0.8963670711855289	2.3178193230286275	0.8265634795417939	0.021003088372850753	-0.7941311610609799	0.5014626010510737	-0.4871716617770917	0.7176855773889443	0.8516426370269364	-0.2611195098387334	0.20481968808146175	0.1510275433702089	1.278614651494988	-0.28649836965380615	-0.03239127070583013	0.8962870816742836	0.8451269728807143	-0.3392076882297225	0.7476417988890842	0.5332665145508231	-0.6080673160646444	0.3073865739338239	0.39621455895675667	1.2321921006938552	0.6532664028461196	1.544689911115198	1.2192487324387387	0.23110339174844402	-0.3406885078817371	1.633877691601297	0.7846198409610248	2.1233933295295895	1.0849577948416784	0.9526540278848667
1.4235691585854642	0.17719597594141728	1.7275415828452647	-0.30106106273897487	0.8980128701481461	0.10059476065899184	-1.1363273929946558	-0.09356692520087546	0.07222745566608094	-0.2121826963827641	1.0356397539413393	-0.29833962626087757	0.055596819177828605	3.009356433315488	-0.16146378879295126	0.19208841699458526	0.16790848203960296	1.6683414872071103	0.3673606260409651	-0.2085717200347208	-1.0964123433443418	0.06391937833003941	0.35313814232273244	-0.6908081506959166	1.2035966692677762	1.2124391458671038	-0.024991447706071996	1.684321813670572	0.4483708818921742	-1.7696519042967236	-0.2992522078706638	-0.19415492126359765	-0.07543046751741682	-0.6042363498718576	0.11994082128508102	-0.03686840699579838	-0.26359195878383035	-0.3699564778335122	0.06882162695904044	0.4281335278705445	0.7951027383087921	0.8855912120970811	0.5153108497061499	0.16108426508932083	-0.4240631740848333	1.07174751602658	-0.9923379903059245	1.746199500681552	-0.4066442662971384	-0.3591955382334084
0.7948171327354345	0.06459112977126218	0.8413866042207276	-1.026824102651992	1.0830408391268405	1.1622681647602342	-2.1147371217539686	-0.26591984702097515	-0.2315213065228772	-0.25790361726654554	0.37731104482586597	-0.7538220181276682	-0.42868146454469674	3.5048718106480106	-0.6418673270965749	-0.5579051879679222	-0.5161156377158143	0.3581568365149319	-0.18103559626951715	-0.2922181922217008	-1.0954581955067597	-0.5281273084734982	0.8277330506908346	-1.7070678610654522	0.7953761601749051	1.5723078432210955	-0.3995064335530294	2.1558051037407484	-0.5800160509862087	-2.2787514504702857	-0.3049883084497184	-0.6623259097411356	-0.48707840909523453	-0.6732776067367042	-0.5402358741949781	-0.6501610288854245	0.5661312619012023	-0.6518987223053818	-0.2631076598684577	-0.5382965075968819	0.7816322562304817	-0.14491041814644387	-0.49611008369394255	-0.04462073284301052	-0.34649244183769584	0.11191853504068427	-2.016913992352792	0.4086473462623592	-1.4872036557440007	-1.0965100940041659
0.4996875908954733	-0.4519406620917794	-0.030791971917052477	-1.0624505054184201	0.548736590120223	1.3988962414275166	-2.151471052568172	-0.31897857369281546	-0.3686457708443446	-0.22418901878526826	0.00033459571435715826	-0.5534786804563143	-1.1958877483241102	2.4957543819105696	-0.6808605821386409	-0.6877204574260054	-0.9425649088865394	-0.5774583363605508	-0.399423045311689	0.015909665438866488	-0.6533068296044834	-1.197200471783324	0.8477138142101496	-1.5797330470686377	-0.07213031510130662	0.6241542526791729	-0.3576557561258399	1.436753096680402	-0.8227670641312759	-1.7583478560343744	-0.12557300425880943	-0.500750861247041	-0.5064038141509033	-0.46030082845294173	-0.5915685834336701	-0.772197427222193	1.195582743842514	-0.6903519966475254	-0.04490328678585156	-0.6259553480599567	0.7779516064214796	-0.5820910370541729	-0.8164585724715145	-0.02018806374330705	-0.3800049476097401	-0.39834701710594655	-1.5136910036408784	-0.7985189174797928	-0.9658839969877051	-0.651242726394902
0.4523210360298467	-0.6234036140830865	-0.38716511117307006	-0.5195267295187521	-0.411409780335589	0.6034435447471104	-1.7308889923931836	-0.23304368544235698	-0.21846230607488842	-0.02999905101353741	-0.0806799484277401	0.08277336969637715	-1.3904495757629793	1.1085285129895588	-0.598241072854127	-0.11984130760237936	-1.07642559686826	-0.7131811254438646	-0.3674962908849216	0.5164341267839577	-0.1304297072486383	-1.5126365096361214	0.5297277625307478	-0.5015882743676078	-0.7530109467285716	-0.706406841926243	0.1096747601843626	0.24776260165046088	-0.20013638000334935	-0.7934355503096775	-0.01366404332027713	-0.5011341518238921	-0.5954639145214349	-0.2832518465235664	0.2029071490208486	-0.2726955065143797	0.9246000556594987	-0.8375502902270299	0.5032550160179406	0.11741553271119283	0.6717630130429769	-0.31280049191152354	-0.3057700861552786	0.09038017763754697	-0.4790512657351472	-0.2651866175727346	-0.29550438142337804	-1.1296624421784518	0.5974299695932909	0.2954839998629171
0.07726054073465717	0.05115958740537743	-0.234112954252922	0.2432791089398795	-1.0923007884413138	-0.7250656968889968	-1.3042440739640826	-0.14899055463056346	-0.12399943463236152	0.02055057008396533	-0.2989610757698209	0.43297538841326555	-0.6870716233291291	0.3771741879299486	-0.8127063981924711	0.49145682596056994	-1.0349276301524999	-0.5349310736301192	-0.38906402614111724	0.5978033050978824	0.0471789986627277	-1.1273522606194384	0.08461173498121032	0.46136849601602004	-0.9123387574641326	-1.4061067873396413	0.41354621370931316	-0.6121884328180988	0.41004683171511	0.05154213282872034	-0.25580631768140477	-1.269508873697339	-1.013354575086164	-0.4295386301283263	1.316692824243988	0.24023549170889136	-0.21375870726912072	-1.1246138044936418	0.5754503580959993	0.6877789626421186	0.17834438184612914	-0.023242462032329655	0.22637637415097353	-0.1383087234391372	-0.4639342919833243	-0.10829963579586961	0.17414992182098163	-0.9411186932055854	1.3300351849005931	0.3982442887561685
-0.9065132934130491	1.119881828835542	-0.006019381393436347	0.7448656899480628	-1.0020151650809785	-1.6122946251786874	-0.8106571010384761	-0.1801249798089132	-0.49732075642069046	-0.35730542090358663	-1.0065768961132695	0.2477957085626675	0.27817446815278696	0.24646854275007765	-1.3701176111783087	0.5275315348226143	-0.9748845816758512	-0.7618802266769296	-0.488141863927557	-0.054154023471143425	-0.09618313950070254	-0.19598754543665714	-0.23903978926489614	0.3707968520147687	-0.7608654623963714	-1.2333366573302382	0.1883323217486808	-0.8498953032812792	0.23989015455068533	0.5983355675084393	-0.8565398313140917	-2.4998048238183213	-1.5920373372575283	-0.714945526095394	1.8720744859579865	0.012910779294599788	-1.4046318928253771	-1.1164171883705476	-0.21586832453933777	0.3821540358655102	-0.7376736741993954	-0.22856452634446173	0.048233268117759076	-0.6764796168184708	-0.3619699155630212	-0.5986717781027203	-0.639515706625248	-1.0587774606030618	0.12462230243879917	-0.8599054398301389
-1.9592515051626638	1.6342113611078393	-0.036269107365342564	0.6458780261866021	-0.2759521559495626	-1.281565954514759	0.009995172821346736	-0.2068596249947548	-1.2599056922764496	-0.9215479277177482	-1.9255373884982085	0.07560080298241224	0.5913073583349439	-0.11472377096276859	-1.9113741400081223	0.08045900258185841	-0.9516078261437095	-1.4767289341094816	-0.36253882758796935	-0.9458437547882583	-0.12326289688014394	0.7124749144675471	-0.18834966094773742	-0.6130493833846606	-0.6569758001574185	-0.6010468479237654	-0.11962487968320874	-0.6114891028563842	-0.42826794256420914	0.8940921936964885	-1.3731096058478307	-3.2589169742435273	-1.9802665601957279	-0.6485372532184859	1.4260858483545187	-0.8967343256374803	-1.7835794223049317	-0.41662620033885045	-1.2136673941786758	-0.35091699313284375	-1.6298359607361514	-0.6412925122802224	-0.5773737983494328	-0.8606479590130204	-0.35935840915515566	-1.6226219184665962	-1.8727877884099784	-1.5950133455182687	-1.9945849294612787	-2.456509440357826
-2.172151343894897	1.242706433860321	-0.2202794544371469	0.022547915197247317	0.48708064394495443	0.16967308272562936	0.9560052666304957	0.015341962146029052	-1.7831281960342893	-1.0659888804702617	-2.2322232724407014	0.5263482120249167	0.07519351961247846	-1.0947899727206607	-2.051929839027978	-0.22350365483184437	-0.8515900601765629	-2.006524598339673	0.16461195496516282	-1.2152689641530738	0.26630821387097214	1.0902991123521162	0.35131781193671535	-1.367405321168157	-0.6282652852056284	0.08078618592142996	0.22491496501009692	-0.12639244656430074	-0.5943543552930954	0.9376788565979921	-1.2342467876645768	-2.88101772303932	-1.9970410887654864	-0.05499333622154572	0.3314841852058417	-1.5091849704867353	-1.176015393173882	0.7308527420266864	-1.3091603961758074	-0.4782758799706319	-1.8534456583547245	-0.6215265330631895	-0.6876946430665307	-0.17593414591241244	-0.4612759835150654	-2.3040512131231283	-2.294297763460337	-1.7807650360722893	-2.8890119389222155	-2.7837000131230965
-1.2417206106670233	0.5388902289143341	-0.26849553248262337	-0.653729599442801	0.761972396037261	1.731739244242951	1.288285262031785	0.5008190173738704	-1.4853284347605071	-0.5517654697770069	-1.340614538873627	1.4166040411863334	-0.5351577038492699	-1.9893788559456789	-1.7218066347371004	0.027640668012508786	-0.4941182133908255	-1.646548177382898	0.8264429280966864	-0.5982403750984764	0.8515932550479495	0.8421713125156326	1.1653233710287685	-0.989872875227991	-0.40631917179183213	0.7024055886272682	1.186309665287337	0.4290035816617427	0.22571106215880857	0.686214989879396	-0.3508618676295138	-1.5167246974594986	-1.7146284593198695	0.6154404316728453	-0.6373815512678781	-0.9764488834458779	-0.10602572107745087	1.5153065583196828	-0.15823333472609552	0.35600549985252394	-1.1194626584862615	-0.051806292734997886	0.2218650553667052	0.9360991792089558	-0.42307357629018594	-1.866087121365065	-1.572215371238481	-1.0461006577529481	-1.614819246416184	-1.2957995764360901
0.16402081415231204	0.2259931240993412	-0.16159845565972303	-0.9044618390865228	0.5103568782404734	2.2728136043711564	0.48505183974599064	0.8958664886891511	-0.4622955474028218	0.12928058383411767	0.3710706687090146	1.8967914661579357	-0.43386883871577614	-1.7527423809007212	-1.1418366384537	0.6231611110133516	0.14944828532257004	-0.42699599658145077	1.173549695041072	0.22853601299114978	1.1495903569402763	0.23505019673064412	1.7440027257542696	0.229381032308252	0.12253433775207943	1.2053717529005972	1.756630829790003	0.8523224649553222	1.3490947122249295	0.23561665096694207	0.6430664371413537	0.09296204370276198	-1.2697507423534125	0.7310798555637195	-0.9392089002078565	0.3582803329320347	0.8080163576188238	1.3284995833514914	1.3713858761516973	1.4010722314498183	0.22563918072167077	0.5116661241996713	1.5474133775231418	1.3900238789709498	-0.1118688072109979	-0.4168050359605323	-0.43741658772130754	0.0976736497189441	0.6101197142058774	0.9205041293379984
1.0742935599131958	0.21653202058462692	-0.15519967395814957	-0.652221967499174	0.14004068086972324	1.518278443472371	-1.0114125930351001	0.8179180298057163	0.5839601091034182	0.3060153621807202	1.7436339477579064	1.429331506278816	0.38441246420043224	-0.3135131313288832	-0.5545318599549791	1.064898221615585	0.8343270168369054	0.8713720050780972	1.081293742473888	0.3782568957948315	0.997885471295506	-0.3660179498861472	1.6582767796898716	1.1283256143267208	0.6707283427803066	1.375323219309447	1.0327449700126141	0.9457858277024745	1.6616987518792559	-0.16759605101071792	0.9075281503337859	1.2254923101122848	-0.6937102860953707	0.19740137209528572	-0.5744613346186948	1.2193105164386058	1.3272055506288494	0.3961627024861279	2.060126377565384	1.6640568430235219	1.4477952999837993	0.5665523514200937	2.1834394942000883	0.6845139992943923	0.21843044943283418	1.1266176957474359	0.22068117820476973	0.6061752236142595	1.8346724345051044	2.2282950433199957
1.1215549376049887	-0.12463175738707769	-0.3303203612641234	-0.23804784609104385	0.08377644160034475	0.2685317206781037	-2.0270785560354834	0.30996681853019237	1.0683758220517976	-0.048417952244118226	1.8737185427384329	0.4170663202354393	1.1800088625739051	1.1218345173406692	-0.04940831354104328	1.1199610414618482	1.1845202765915328	1.4206474170149592	0.8386549448453949	-0.28092175855440116	0.7354296155290516	-0.6864162700311023	0.9647519516245341	0.9258251899280219	0.8372468123010145	1.0711994259263593	-0.6427163909475845	0.7039408959900058	0.8722547493999099	-0.33906299697721115	0.22473992186523076	1.5711499718761983	0.03493159555404481	-0.41249442400151914	0.08261909893708794	0.790897710221184	1.5016491248761985	-0.4573240414162729	1.5323243882130593	0.9759894062862332	1.9413459942534765	0.2831024580533815	1.6546162748346371	-0.4182413933586631	0.1938811168196214	1.8324990346153838	0.19082891387875897	0.2207348053785802	1.4481281097236638	1.9538620805373839
0.6707866095545999	-0.9322609073952987	-0.36932110745240526	-0.05280970929979644	0.38510544759435217	-0.3990218223439864	-1.7609599386198085	-0.16702025690268263	1.061446639217056	-0.2849239124065534	0.9552273925102579	-0.2834386628828495	1.2975578000997847	1.23326227658576	0.3718755375113785	0.9043119390509319	0.9970047156718189	1.0244325737531246	0.7151654744440179	-1.043592492701878	0.7560185551285464	-0.6170633553755123	0.18689621358225128	-0.006699675930103739	0.5648299348147682	0.5288805714005921	-1.9013673701561655	0.3612123209003859	-0.20018999713601854	-0.31470437162753967	-0.741546094915575	1.2407909317289418	0.8125769366531554	-0.5066107489042869	0.5954608574209272	-0.35236516995387196	1.3417591777414035	-0.6560823866343601	0.4696223428853776	0.029296252054780765	1.5706133352528853	0.21143806626176728	0.49173031387742633	-0.693353233305033	-0.1740564343032975	1.459605807352323	-0.10221832976286177	-0.18654372827420737	0.5132955724624545	0.7672106936642931
0.1835887747944062	-1.4634127658617309	0.034529744468510974	-0.18426224955928636	0.6786586978988371	-0.14411519718429547	-0.5908665842989144	-0.23277031392835457	1.0201317067358755	0.0778582123268296	-0.0017496632900608907	-0.3456706409487539	0.7888891814584842	-0.03822955775634102	0.6564829649264503	0.5408742409424897	0.4199702404140702	0.15037832044402477	0.6076314875638681	-1.212342459887287	0.9970228207633414	-0.271855780901757	-0.15902217421577922	-0.6704765603144409	0.19978157695106213	0.2049517666774973	-1.7710954782721984	0.16338945862081924	-0.5978078861068906	-0.25824381661584356	-1.0770653973721935	0.6013032325478201	1.3617342071521619	-0.14778461353000472	0.6550415907096316	-0.8940368168056425	0.7909145093277611	-0.38236713077447104	-0.2684520200090651	-0.501862132297553	0.6470695983900845	0.5010683281988711	-0.45226937787499855	0.13467194693842516	-0.43576673254343873	0.49459052101863427	-0.224462095553116	0.2355989041398518	0.19747551513225184	-0.2483820199236285
-0.2605517403951324	-1.0109856008037694	0.6453905446151756	-0.39968574504359755	0.598726508568682	0.44145537578886546	0.3450577207644944	0.03152610464691737	1.1005806425999343	0.7087562282796683	-0.274541256290916	-0.24210664960906866	0.21565066709393	-1.4477356862119497	0.7079565670821013	0.0046026351504783155	-0.15557319044550177	-0.580898809393725	0.2630289019625638	-0.8317729094450449	1.0165946274664754	0.033394460339477204	0.0018748842441784564	-0.549353515311718	0.10464027244081621	0.28562428950062446	-0.6707655511101522	0.1429537133328915	-0.23610661667684862	-0.2576594481980757	-0.48693739917858947	0.11070822848469646	1.4221284621001289	0.06003737927246776	0.1967296083695055	-0.25115927921972286	0.0021879012220999204	-0.22340550389564492	-0.4780157047016774	-0.5889625057005627	-0.3216760283684403	0.6926072627207942	-0.8239521743447128	1.072039718704437	-0.22265325611660455	-0.34019890902754746	-0.13346758109878104	1.1371635088270204	0.4026911809325164	-0.6247970879075081
-0.7264736199193421	0.05349029893222556	0.8328682171220474	-0.3893303180990085	0.20392930919593905	0.5940841977011355	0.3653152329963982	0.2896217552864267	0.9825319441077747	0.8842163375658815	-0.10279947879954104	-0.5084582220451445	0.006837294435814754	-1.773037008144874	0.535372138132647	-0.6010165522204169	-0.3643398137280344	-0.8561559922219416	-0.22668988253136302	-0.48436777589545277	0.5808600451151659	0.019548890571327342	0.36392532965306057	0.010217820691437717	0.31311150114184183	0.5071070965684007	0.17043142577257595	0.18753750161703	0.22186203521125009	-0.25562016675642035	0.5102103344324947	0.12220571526956453	1.0144546530175478	-0.25232308219280997	-0.49149246221597037	0.8595760392925191	-0.5717799847536856	-0.44149581421251305	-0.47947649355691113	-0.5530710722128123	-0.8955639216316853	0.3640385197114508	-0.8163443180659343	1.0565462317884333	0.32074023965925474	-0.584369768111736	-0.02665631133394767	1.3491968419961795	0.23449084218609312	-0.5864386244611114
-0.9858321274673856	0.5764200658444057	0.34852330346589944	0.00033970707719484217	-0.06969473429376262	0.19634234654802898	-0.08292299462565263	0.4320369864981327	0.45261730494621444	0.46124907945235033	-0.1839956863753004	-0.9720005681636608	0.13901114868463266	-1.0116174697668823	0.3322474394792	-0.8402786758748712	-0.06571209824625714	-0.6964929200407303	-0.38942704683554236	-0.4959224133283744	0.030650011181046963	-0.2341249946054672	0.6563429988952544	0.45087566417009467	0.6008169006548175	0.5373246984541035	0.14211907700940493	0.2557986018040615	0.3233021816796358	-0.14023807491122373	1.209164283774917	0.6544811910787259	0.48799854411848526	-0.7220276903277245	-0.8527779836588854	1.3710553114019157	-0.5313516780789681	-0.7315874055383179	-0.4151714781955743	-0.4469261568654195	-0.8789670710992938	-0.23406942377002612	-0.6256808261247352	0.2294360472517502	0.7517248472305633	-0.2193386296867551	0.002343794077583556	0.41959137887594183	-0.512329755309221	-0.4225348895695292
-0.6759286585530943	0.025131952891211194	-0.2481079821367281	0.6662516119252917	0.07225271817511025	-0.23105867763794946	-0.03937981393150196	0.6420675431746939	-0.07419740948192986	0.11516037522504907	-0.6594257967456533	-0.9317067065082157	0.3614342056257969	-0.16694429113869416	0.3368848816301005	-0.32381724238200404	0.6045382250830443	-0.22609739284671954	0.043616675858293714	-0.5596021818541781	-0.05660408156503226	-0.2911933244373126	0.8657390900563351	0.6994873302547061	0.786015382222636	0.3930568127093704	-0.1736190156296626	0.38120511842729504	0.30639989652033406	0.1582100959714008	1.4049442624445465	1.3178127228771925	0.2460041630232934	-0.664081900504548	-0.4938113070577367	1.0933475841772575	0.04958454728043617	-0.6718510116028927	-0.0439195865959214	-0.05049414838589441	-0.39152276552283904	-0.4199579413221608	-0.19595464344280156	-0.2927318967778632	0.8823808181418069	0.42660963107759114	0.05759169120459901	-0.6713502016062111	-0.934791584327437	-0.1294597573307358
0.06920719483604172	-0.7719867093593739	-0.17912666829516646	1.2489396488928288	0.3794192470798479	-0.2372616919310261	0.7811780381575539	0.9432265452641803	0.075473535977064	0.45530859212583696	-0.8873186646645536	-0.061500219045372555	0.5264692738122662	-0.007639990447491013	0.5907651091337425	0.6708653294692201	1.2713265129684324	0.4266614321090279	0.6576713620358194	-0.18840551723976595	0.4656014802709669	0.1684337036261905	1.0302971120280942	0.998214729373338	0.8377087869648767	0.32066245730417925	0.10831919695185573	0.46817281644789427	0.5363180706952281	0.6310689380635012	1.3896379691514993	1.5721702275548242	0.3826698099455263	0.0762456043410676	0.3402233458873633	0.7244937787704784	0.6639947452362012	-0.2409207493417209	0.7013209394115847	0.5648761930282954	0.20234551031879822	0.08406247667055021	0.43477758119239335	0.13940986186750354	0.9119747956925529	0.8953276224043651	0.26784772602184953	-0.6255216979354697	-0.2533576283432674	0.316694732246498
0.4710898367457361	-0.5911538067887527	0.5765387647849989	1.2681647285908852	0.31209579396477394	0.058498309585408685	1.5928532552947483	0.9230667661354651	0.92317368180419	1.12141254366468	-0.31587423143929544	1.099578042771792	0.6197201992769231	-0.2993042481844042	0.8721920382601005	1.227977911413701	1.4507198334229026	1.0249580163500924	0.7055589482629536	0.6235485635469946	1.1136641166540864	0.8747495588344946	0.9860133829625463	1.242804919657221	0.7279143967825332	0.34599370840825144	0.9975969639545762	0.2802610263004041	0.7895902332633954	1.1479564353996325	1.387457664490228	1.179510662417912	0.614748305485805	0.8568873496576814	0.8470022388060379	0.7640120270624254	0.8582348424038483	0.2216250746354596	1.2776166615525526	0.8389579156941549	0.5187974847809398	0.7962821809827225	0.8336349183709344	0.8754559554427117	0.9888746553274064	0.8660041284404489	0.6241480735158735	0.5559213662460203	0.969155623579526	0.6572108083762656
-0.10887549813991547	0.6465142475998229	1.1692252587205183	0.46990180423991673	-0.2692667579504657	0.22882258398426286	1.397567214957586	0.186719220793188	1.5977476908275177	1.102854405719493	0.6510065281987457	1.6835278243961271	0.6095698126602708	-0.3123551272859602	0.9261273297562631	0.7090814719064062	0.8434378153773254	1.2130443089122465	0.01649065661215753	1.3422002206116035	1.294189869231739	1.1312006524126674	0.5165634327810066	0.917862676866389	0.36134146334951245	0.19669973742123098	1.6120141262349983	-0.22425471810030992	0.4911837015665388	1.4238066206492137	1.2171349640132654	0.4467903404399284	0.624944503644613	0.9213813257671644	0.4328857075396615	0.841351208866568	0.6167173450833674	0.4810613936271892	1.01113955207951	0.3607249083339002	0.42306406345572584	1.0706249219993849	0.5499160177260854	0.8188090773909702	0.8840860385388893	0.38591294420714556	0.9933031003576676	1.4975218075470391	1.3338799969446904	0.5983140014244157
-1.2954483879477008	1.7118859324029854	0.8812958680817565	-0.7978554267415948	-0.8268473001833367	0.12983486848222522	0.13935777594254273	-0.9307492128018201	1.2589407027090431	0.023530423865876397	0.9693247341449615	1.4012093304500655	0.45060496820156515	0.16010261912596338	0.7688423771870797	-0.39167318292789904	-0.3251066677973851	0.7910962047982396	-0.6248423522617426	1.4637955246869871	0.9301946961980904	0.5681018382102176	-0.24770047865272976	-0.1319233708578579	-0.23354120134349185	-0.23843786229765762	1.2767954560157646	-0.663406337094692	-0.3420832053490278	1.1572661383951557	0.6216300868189686	-0.010387990200842355	0.46164053105429603	0.2661209962704125	-0.5638922357163997	0.3514303716518775	0.25007854347543634	0.6553388423908172	0.013503978329945215	-0.42143583753627606	0.13358596823060875	0.8914123591757431	-0.20591143927013575	-0.10183144070241444	0.3264879332229619	-0.1288901040232478	1.2343939103140924	1.0745650060915577	0.3210466081046795	0.29670415723363097
-1.9156373484846276	1.5440101161181081	0.05182121806039898	-1.6410184864280961	-0.7361556341612135	0.02130275956908432	-1.141383333442373	-1.4223282093796048	0.1607886500020882	-1.1749309193347108	0.180408542545567	0.742243426278374	0.2338021046519382	0.5657220608898795	0.6995900299902584	-0.7742498419968108	-1.292038959935551	0.010536568029183534	-0.2409279240780615	1.0131561019188784	0.4508287438297742	-0.3583449946307685	-0.7913743707661614	-1.1466350125790405	-0.7389327306684977	-0.5976117398027705	0.336295840781789	-0.5911460217177956	-0.8033275268479756	0.35591569374633564	-0.19495044387920551	0.18659204862213583	0.49360609016992396	-0.3247865747637235	-1.081850240564528	-0.5107280100433556	-0.001587902819025899	0.9397145202648749	-0.7027952094370289	-0.4821888563796622	0.04433008921731686	0.8523393113120212	-0.5620808779911598	-0.7467962269185011	-0.42005031572224477	-0.23449818784693083	1.2857789498986605	-0.241341661135946	-0.9383690939169661	0.3127654947580548
-1.2473264660450123	0.5288192759527733	-0.29132487861896705	-1.3099608118537156	-0.1188577444430218	0.09198803281058018	-1.3409709841327009	-0.6439870284106362	-0.5208873966695303	-1.130795591170941	-0.9230214741892128	0.2970870353914524	0.16759101154318215	0.36221156101787855	0.9342982944672897	0.3055181654778213	-1.3015271055786957	-0.5490632631664456	1.1604281790086586	0.43581270536934075	0.182006779711823	-0.8005242286081544	-0.7452185062803393	-1.0770759266513645	-0.7636726560163307	-0.460948165038479	-0.2924751397452	-0.14166105325446376	-0.07867225837716754	-0.4836927519251133	-0.5954889889413787	0.8055571525429345	0.8816169946042004	-0.1533551355361334	-0.42133644632712186	-0.8130625893426864	-0.162575116484764	1.2055714391457986	-0.27919068370820416	0.61450364226334	0.3808590533987791	1.3363691565323583	0.09583346803471121	-0.1797932280217783	-0.623093261944143	0.0884447945633906	1.1732711733669297	-0.9686306993010725	-0.897435341912223	0.9318788495118232
0.108239432864872	-0.04132902992577359	0.2718563121556797	0.008136511330794526	0.15724868413122958	0.08480093742705366	-0.40422664266697117	0.7915705405010136	-0.030658810445293973	0.36506157555084134	-1.074845055731036	0.09987289103592713	0.30998753876424284	-0.24139564964924357	1.245358846635281	2.087564064903846	-0.33871819194576913	-0.5238883402956943	2.3519351377773625	0.0928491116555755	-0.07657267774915576	-0.47304757298801864	-0.38195028362622074	0.1567232492772177	-0.2839519574465011	-0.02816215869867084	-0.20690649034062056	-0.06876774408578556	1.3819383119694004	-0.6931979144786018	-0.18552759978177252	1.1574924709406336	1.1712108151575304	0.5887484771404002	0.9239361759465872	-0.09379801959459473	-0.36299435371377925	1.0348094945729949	0.9045319112768857	2.002343744992516	0.9687352579156806	1.9302936284502752	1.2848259683640357	1.0643419977078112	0.10165824998620682	0.33658655235970875	0.9517178761940034	-0.3900858372625084	0.5847162845917462	1.672614360871786
0.8326502532701778	0.36735466083428425	0.9368381646718807	1.1805427232783008	-0.5174428424605197	-0.39776624801603605	0.6589473097221421	1.4687983536865683	1.0374258160755776	1.9467133848083573	0.07774179728127664	-0.20762644951003348	0.41604386117943754	-0.5139721976481778	1.095886897688128	2.9201704997183207	0.7126027968639119	-0.1591631141017936	2.01978522809361	-0.04282711412211154	-0.7172370561168462	0.011646887755722212	-0.3597201286507438	1.3335438549734744	0.255723309640043	-0.0467034468923055	0.10116396035032496	-0.8843724572188854	2.074714585289495	-0.07484143687421439	0.6386125208193905	0.6824041740338467	0.6313123643785525	1.0137183929516769	1.6865486490867825	0.8554139196556733	-0.6147618080620245	0.20059067541537695	1.4767591567555942	2.2394382683764267	1.3257727232340941	1.8315810136011	1.7599922291212862	1.5121081563065688	1.1836573244297202	-0.04906294047280086	0.6242833738795145	0.678007209858385	2.0204594051945404	1.6875963285261555
0.3503477652136449	0.8890174033120223	0.6022753963923742	1.1145297993894494	-1.60814233250923	-1.2423548509620896	0.8384892327046516	0.6751663770611371	1.4079177613142262	1.9995875549969615	1.5762726040589035	-0.6820726938875449	0.20711689421942778	-0.09807605983293835	0.25398094745843247	1.878767859647461	0.8146671473032807	-0.03312685203277209	0.1429375543789176	-0.2192217379356088	-1.6193033567801025	-0.09205392593185344	-0.8891106998099522	1.1382622654879198	0.40488540457784744	-0.857918082834803	-0.03959032494183385	-2.0240000976492527	1.0245599658186992	0.8041693950458981	0.9906098885335956	-0.5177542961544624	-0.8482626557179255	0.5414415956517697	1.1374621951527188	0.7952666923763753	-0.7968217416492244	-0.9550386359525523	0.5254521158150295	0.8107512468407426	1.035308097396495	0.7914086791477399	0.7995947295263096	0.5230123627275082	1.5567081907436113	-1.03397280727648	0.1329968890219681	1.012155255811182	1.947115576249606	0.6766376830711996
-0.5488383804377427	0.4707221001494515	-0.7165185398522661	-0.1722745527476262	-1.8349648363668611	-1.703379191507156	0.1337883726226364	-0.718252339126716	0.6238331440670661	0.3389238683726105	2.1866200159056635	-0.8272301616996219	-0.21233713930949413	0.5446933181149578	-0.7615131285199322	-0.3302148532507996	-0.2196872967324288	-0.34438439948008215	-1.8852199738127196	-0.5412932606455015	-2.0059330623976295	-0.6737708107239514	-1.3358502370984815	-0.363464638188699	0.21814342509442597	-1.7213931505979685	-0.6325339532816354	-2.2095208988257005	-1.0394919255225539	1.093638658351234	0.4010466123252041	-1.679863708077052	-2.2945436399247914	-0.396151794753752	-0.13929909343752767	-0.42784222432137603	-0.7937956538940066	-1.7019087202354655	-1.3385470497776855	-1.2532432620348577	0.11339076937440724	-0.5161198218962739	-0.9775547633932046	-0.8638737242911674	0.7705722470328012	-1.846573572040423	-0.512588006012715	0.5174559923323915	0.5041470298560891	-0.7530875359493259
-0.6580069213000304	-0.6533465871592158	-1.752854578631331	-1.5490288868281874	-0.5720408840880904	-1.1167978331211157	-0.5182042546772706	-1.1410038372381806	-0.4631376627161695	-1.5955085452033921	1.6382274295450192	-0.17918172964433834	-0.37653311289703273	0.6704420933355346	-1.0323991707639477	-2.1344766332692737	-1.5102905294162525	-0.5984207181241777	-2.594046459124686	-0.8234150204330696	-1.2064569716077538	-0.8096030491403878	-0.8876818204320237	-1.7267220616739807	0.14845008616389366	-1.479961109263246	-1.0588842930822198	-0.8571425966696843	-2.3808106349885865	0.49280826130673977	-0.6645149824003465	-1.9710253241474425	-2.3619554321755643	-0.7585998401800098	-0.9051163936955376	-1.5482074976786426	-0.5906601618207332	-1.5165203954760529	-2.5454626036872807	-2.381641201291752	-0.9511657757847229	-1.1384748062104404	-2.2263792391868886	-1.1148207711638427	-0.5191587673017786	-1.6185510933410037	-1.0835822891807774	0.23283948805720467	-0.8609333873354337	-1.7153889378172822
0.26009261869261685	-1.194116044956412	-1.403982368125474	-1.9013863219399532	1.329902419712408	0.283355196256641	-0.2694509394194134	-0.09305959675727432	-0.8208030695393991	-2.2272465079117927	0.6710092141764047	0.9739536039567454	-0.01284964374229909	0.10882998533799991	-0.18913657427073216	-2.6413362407604106	-1.9698558239708615	-0.1679681622412868	-1.8455825282683096	-0.7740756688783446	0.4418851872490546	0.10235616594391099	0.38308561858329987	-1.688713332346108	0.39999138407650014	0.0036480097325162024	-0.8594250258645783	1.0405270362426506	-2.1140323468870035	-0.46227459848354857	-1.2870895215010796	-1.198602984546341	-0.6908880235028907	-0.01652973302648515	-0.6367094399404976	-1.2990132947746404	-0.28794820423046635	-0.5322798333376828	-2.174962661048811	-2.016462052228346	-1.56487178388915	-0.7927227718609225	-2.250983799132814	-0.04329443310682665	-1.2672258375573093	-0.2849082149886611	-1.2096402506157253	0.8528041222685877	-1.0882341087959384	-1.9149482485271654
1.284168525118573	-0.5040744527520352	-0.0469825518605706	-1.193248468324158	2.3471549133139056	1.417313782704308	0.7405106344894368	1.223517068963301	-0.5447904398593758	-1.3782739748411323	-0.008178313384130286	1.6763958212551155	0.5202063320899258	-0.5611742152014748	1.037695945051279	-2.2850703791481712	-1.3588865993724444	0.834710047700797	-0.8390566293120851	-0.3056491527364952	1.6420768727283757	1.4465806212148205	1.3663666625415576	-0.5194806355590592	0.5657746986166006	1.392009825960289	-0.23354104498526096	1.772894634309194	-1.0869779477062533	-0.9868079304347702	-1.0626077468456494	0.0018051941760923542	1.5171849878915402	1.2017268251048492	-0.049607554328706116	0.06292396197289532	-0.10562408422477466	0.5493114586613721	-0.854466533340326	-1.0387154351450205	-1.5245332155064788	-0.11410017486603223	-1.5982231864605787	0.9197755858213444	-1.1152230324764103	1.1599795772954422	-0.7416354179008323	1.6897487008849728	-0.5619417776298685	-1.7581840266164623
1.5067701854572864	0.46553754776725226	0.8457945989397554	-0.3168449498230033	1.8925248623320536	1.343685778986071	1.514151973188758	1.2243027821340395	-0.6652012858931495	-0.24294664626805534	-0.48037647536174494	1.2046068378860881	0.5431808904983486	-0.6620511737882245	1.4057777613961735	-2.0250835966755605	-0.4142249093649787	1.4388959235641363	-0.7582404798859241	0.30956463698636855	1.2776191282149334	1.9040308435054516	1.0261968304997482	0.3870865313084612	0.10431399022576711	1.198942382889593	0.2838506640090189	0.7557161038631354	-0.7660502873764543	-0.8436227102834429	-0.4755697292431763	0.7182251865498134	2.4964034085607785	1.663388118424378	-0.1832580808923427	1.0126781688753477	-0.31040910175423336	0.9909452517458079	-0.017358395561297542	-0.6882256734354605	-1.1869008685677922	-0.006397207486146168	-1.2667824793263742	0.39418080306970965	-0.5883465449925817	1.4355681857111162	-0.04019906196288172	1.423543111729919	-0.41497120129917847	-1.6811308729661827
1.0951987591265653	0.2772295106427141	0.368115077076085	0.02817049734710143	0.8979803436810526	0.18971707982953026	1.1967018527855382	-0.23385635019347162	-1.6964575525961108	0.03308774599104329	-1.192509371658215	-0.1815876632631952	-0.14580331954989878	-0.10346939302682896	0.42464842041281314	-2.1884614113823933	0.041342018362463095	0.7592883508179677	-1.5570237989999394	0.5838500505333124	-0.45205420463503476	0.8991474227298863	-0.3953900240016764	0.15958919566118623	-0.854946248704147	-0.46746558045285136	0.4354431877636723	-0.7050990705491446	-1.476199700188189	-0.45339079258364884	-0.26880920967979993	0.5694696176325954	1.5941854813072258	0.7694884658672687	-1.1290306653919906	0.5526279616292783	-0.9543298238303132	0.5664515450038801	-0.40797035430264517	-1.2544474466497175	-1.1066362466542468	-0.8037731242742139	-1.5389950387343616	-1.3069056612061603	-0.293393784024995	0.16244204286479885	0.24777585704643965	-0.264504719100902	-1.096184545236315	-1.6159543801674834
0.9627608246055662	-1.1405872097659484	-0.843599162837824	0.07942829870367178	0.6779465668014558	-0.9504236319156502	-0.05553857265985417	-1.6249642066301149	-2.822478209146215	-0.4705410562356065	-2.032008727362757	-1.4669881301114072	-0.9396187990778873	0.6239873144932826	-1.041272837118562	-2.2849023269903466	-0.03409338796784162	-0.9489568250694103	-2.1497340213288982	0.19733499663957502	-2.1237622354869226	-0.6776117845640168	-1.5098827537857216	-0.6215009676634188	-1.4262178426930763	-1.8295770207835262	0.35605059979039333	-0.7398688151676471	-2.09291106815368	-0.26871491076405263	-0.5592135149987029	-0.01299107719978781	-0.11937755242381591	-0.7733250465483358	-1.8972679037237081	-0.6087133228421947	-1.6084382864496725	-0.27857322161843845	-1.4397060863870437	-1.9408717193583933	-1.4481594705243488	-2.0232406916557304	-1.791363881085656	-2.494384388037078	-0.2063073567231128	-1.6595299361706441	-0.16622101669024297	-2.1687952791511367	-1.9284909197878617	-1.2425762857410447
1.5151954883579484	-2.2719889027016915	-1.4373044912526274	0.5281214762364121	1.3906523296276803	-1.057968445070007	-1.1845772029440937	-1.4260866414258482	-2.8217410570336203	-0.744736294439061	-2.202804097631251	-1.8450719663596429	-1.0571717961109675	1.015323363820755	-1.5915195185622724	-1.8081377561509058	-0.0207074081911114	-2.3525370406488264	-1.6781911092798558	-0.6564923681374141	-2.4065356873210777	-1.3636445804386983	-1.2193680465216696	-0.7502978715895638	-0.8766009089415848	-1.3062779975706875	0.179320253261627	1.0235133065923359	-1.4935061106541319	-0.24517407528925378	-0.7462736105582558	-0.3150945532941199	-0.9973353206981765	-1.569771298512477	-1.5761033026426716	-0.9474030919142467	-1.5339920052821543	-0.7739742398649008	-1.9379340662608988	-1.8734959796666528	-1.760779505859797	-2.822969986665201	-1.3766982694746994	-1.9817303568705993	0.07581446022724302	-2.4367156995279258	-0.8306975824269103	-2.780739765397241	-2.008203511624608	-0.5860319338383343
2.0589028165181236	-1.805689881534664	-0.9163412635207114	1.4613242759552039	1.8953410429745616	-0.11881415249213025	-1.208359927089499	0.1911818279716301	-1.5853811067987797	-0.14677632312627337	-1.1455936517253291	-1.4041688955612446	-0.47965055921733624	0.9844750178686106	-0.7520071906118803	-0.8848452516453181	0.4833272946887437	-2.2842306549226556	-0.39493476688215456	-1.3138447006578369	-1.2945182427613702	-0.662554709050432	0.10212952914006362	0.09458713876935285	0.442559987954056	0.7230476545914397	-0.19298509277828751	2.953385497288547	0.05078219728852182	-0.06204259926779475	-0.3240298470249509	-0.12273561496463369	-0.49940123826944055	-0.8851062616555853	-0.4158706211226261	-0.016730189345286466	-0.3838949881758705	-0.4512701639669091	-1.3086373509348619	-0.9911409775559507	-1.3993597623047935	-2.678296308287662	-0.40478122968053776	-0.3249304640036369	0.5501381882942229	-1.3929666112999157	-0.9638394417940346	-1.8218314090901735	-1.2058972178870402	-0.0741382407206054
1.6082716961855281	-0.2673372230819304	-0.06637594053615635	2.0817808510272924	1.1507865288018295	0.9547074597167928	-0.13513085732192603	1.5539265690852144	-0.27753708339702804	0.8192545562475754	0.6233498311720711	-0.8838793615882244	-0.060525957685186656	0.7756677350876445	0.49598684254763	-0.0065805362231427566	1.1208061917812222	-0.8839409275549681	0.7385992689445373	-1.1612735415608875	-0.001043869968165016	0.49628789589844124	1.0219375995251967	0.978976870374541	1.2936463449687345	2.3009807025692512	-0.8078434845985415	3.0828612200452334	1.2224046220830926	0.2621764049275552	0.3874615571491551	0.09133099783618379	0.40001004414533625	0.5921691465145065	0.43113989599344016	0.9778735367817282	1.2194344784027278	0.4274350899250132	0.06598885342820311	0.10583376878211723	-0.21247444520064465	-1.7365186546755884	0.49487497933911045	0.9254420753286848	0.6194838725907807	0.7030039093503787	-0.2972080236366785	-0.38513285174655476	-0.13023016223915412	0.054716467617923606
0.10593761032182691	0.5610243566330825	0.15744734012549613	1.6007232792375876	-0.5152211094614564	1.2511039705543867	1.0488414497548164	1.3125893900011392	0.08731171285552383	1.0738727048118644	1.8301859433783183	-0.8603677012579926	-0.577108097167979	0.6073490854564477	0.7491696829467909	0.6439380436274467	1.2114621462098445	0.5969509993772085	1.132065317967192	-0.22610336414238996	0.34682190409037944	0.8436790470980818	0.613476452215782	0.8621543061066406	0.8027016583703962	2.0230393999132392	-1.3214851473792746	1.1581888903244257	1.2411469833035185	0.249180665295851	0.5263808217260959	-0.22194838007695356	0.454596401569995	1.3647990675986408	0.2053637816490888	0.6572130179668987	2.03976276868321	1.0468186253209584	1.362963287869543	0.9407286708866773	1.2044668890729284	-0.6513759304122003	0.9937287810160262	0.9431459394050529	-0.167718848028949	2.2207262687815774	0.5968234765996074	0.3155471545752393	0.6652485230822195	0.15827745170571714
-1.409630892729528	-0.219940352423425	-0.2102573545481034	0.25455868343477733	-1.7473964687504004	0.670689934119125	1.3051472527799253	-0.17021360496466972	-0.1705481672987476	0.19618803078214295	1.6195194276061646	-1.2379710807945583	-1.7547669021778611	0.48917263595482496	-0.3149502566462551	1.2885904121800067	0.6059889993088419	1.0968034328024663	1.037792480282409	0.7832098977810581	-0.17791628286348674	0.11411712122965417	-0.5658774770716615	-0.16011824067922584	-0.5705085757485879	0.4905343521745672	-1.203216673781927	-1.1329033479806632	0.6882981485369037	-0.42189736997773053	-0.2637080972424194	-0.9803069698247725	-0.42860791866519093	0.5720377221208709	-0.6302110734863444	-0.7753757076017599	1.4019279531349182	0.7616999455397593	2.00939577173572	1.5236940022598886	1.9814401997421358	-0.06192912626481428	1.34618053128584	0.29808618291463135	-1.365739145202511	2.138326412223431	0.9249546733212857	0.07566214070542396	1.1304555501739642	0.7580671594317965
-1.8681570296930032	-1.5236409567993683	-0.3669800362928982	-0.790196010118824	-1.6688352125295065	-0.12291149469648636	0.5064781571848358	-1.3457001541771907	0.03407036181004347	-1.0494641053208926	0.3058467893154401	-1.4762837051060134	-2.4156331283849393	0.31058053046329265	-1.60765656046897	1.9762848047623391	-0.0811511566858684	0.7098711399388992	0.9862848392478019	1.1370875892496088	-0.5279801428867029	-0.8307098650074258	-1.1372809276616738	-0.96494432111303	-1.449450125166499	-0.5297313423557832	-0.3425385803775654	-1.9219295293894165	0.6019142407173511	-1.3314792408810834	-1.2439070966309338	-1.4889362651510385	-1.181944446811308	-1.1315039322996352	-0.9483349385878354	-1.6522150606443513	-0.009586050338395206	-0.24932891032208976	1.8966802870869048	1.955205435509922	1.7147459691740883	-0.10030130645270556	1.812497354678319	-0.00463242716985651	-1.886515807585136	0.8895083493907221	0.5582951998317226	-0.42247375202614607	1.398729801304698	1.738491756041938
-1.2147676922278798	-1.5602250166154175	0.06921665675768138	-0.5942436083486016	-0.7763086203809835	-0.44054937949311396	-0.4778112959706649	-1.1959293470380712	0.9948160294419628	-1.4524965194748976	-1.0350685784189444	-1.1828643870760829	-1.6730809821695913	-0.006744742503216208	-1.820402967247812	2.2291184535458037	-0.12944947410437596	0.32607172749684454	1.0271016013754513	0.8161503903012267	0.06785310481365855	-1.075867672203297	-0.4101012520657052	-0.652767036582279	-0.942786377233626	-0.1711714878933158	0.6973948861707986	-0.9593391759970457	1.0731503571752987	-1.60099940769742	-1.2417660064208778	-1.1789606692746357	-0.8956930077414238	-2.1569485045927164	-0.21665876523702016	-0.759301564622013	-0.7448999004686697	-1.0712655084530394	1.2219721672967019	1.9777528680246512	0.7506879421462583	-0.3242071152762748	2.0855315394906926	0.24747147214102722	-1.0927279249808939	-0.20491184849618815	0.1428282046181136	-0.5525800191179379	1.3540884531141693	2.244451082502916
-0.31195389161050163	0.037853811723692135	0.5282228778038419	0.6008660335229954	-0.26294896470882373	-0.2005552791088131	-0.6527951945573537	-0.18998303155061746	1.735864918082442	-0.5727069652371342	-1.565422603947524	-0.4340049754634402	0.09787730239366894	-0.4346336846321478	-0.8023548789378763	1.5391676198212518	0.5124819826037752	0.5056528978646068	0.7560756083796184	0.5003987146064824	1.2245670511590632	-0.5835747747957737	0.9316247524686795	0.5356183080906917	0.4559059094375081	0.6642510762572508	1.1694087499166699	0.37502869195154265	1.1634361158716318	-0.8323738177864562	0.0518063516438738	-0.22792307474351192	0.13031770705107823	-1.4989165423537132	0.9732057779861126	1.174212656484275	-0.0956746571517004	-0.8930779168534279	0.34829756418636487	1.2054534451360641	-0.2084328459240238	-0.17829834091695287	1.5866014733103102	0.44559315338657873	0.4629065795667004	-0.28001112408221474	0.2959733817413638	-0.3056160672635985	0.7689257164950339	1.5612910365940054
0.04125484908297249	1.7807932432866973	0.2970733146831159	1.6328903167989703	-0.6772735094087117	0.11291953274536687	0.11996520242256976	0.4323944825192059	1.2724148958634154	0.817264549368513	-1.2192552480386751	0.3899517991788007	1.5659908840561843	-0.807497390093121	0.37238601933610604	0.1504286326217999	1.190809363134648	0.9490929168673619	0.028124039577697508	0.7722349484815422	1.8238120387129002	-0.008649794179424332	1.6173412026894842	1.5696815078045903	1.3953948187150023	0.5369065831246826	0.853562870354069	0.6361196460262575	0.23283799441279948	0.3674150701474741	1.5759629158547592	0.6299740301591658	0.7782499405914242	0.28115254341901935	1.6176409829741487	2.162803764618337	1.1176668487460406	0.18160182593144292	-0.27068021668782827	-0.21174176495092698	-0.6975819973177766	0.40626349090880376	0.3201384140173764	0.1331930138852042	1.4865868553109503	0.35148838111281167	0.8521076895998525	-0.01063169056551842	-0.22205514250085084	0.01609447803023337
-0.20450910440171186	2.0389537706476797	-0.4465158697369545	1.5482007269868807	-1.480453051657509	0.0127017357135318	0.9872884495890235	0.04517562113058095	-0.02306241018863466	1.4915792380689195	-0.4486412467984756	0.9490919587072165	1.6995949480423092	-0.8387243250886911	0.6316541037778783	-0.9480238222075477	1.2221532815012837	1.0671616689937298	-0.6435257410057635	1.416209472600418	1.2242033400903605	0.15227017256781922	1.070557157413416	1.6827845762491633	1.0070450217281153	-0.7766942810594116	0.1845569764139528	-0.32945636831053143	-1.054614785490359	0.9422990721196122	1.8402830456656993	0.8549117728630677	0.3844486118998966	1.5801382724121862	1.3520667277160998	1.068884345643094	1.4315479988587063	1.1897687496567588	-0.3103918969430133	-1.4035154415437494	-0.6924247131154572	0.8970873283308277	-0.8374397868220428	-0.4093185245339671	1.1309747045611105	0.7627677016701379	1.0616669954640297	0.17145470012053873	-1.0545858719630943	-1.1954408737342546
-0.5830449764199999	0.8301619902384834	-0.7844684706231002	0.3973379995544907	-1.8403931889449847	-0.515706038904764	0.9446936037128063	-0.8709863492412316	-0.7598550296157575	0.9529870023088746	0.2716255462458307	1.1071189013422071	0.665328349987973	-0.30203636633523756	-0.0031739723620288272	-0.967694811199956	0.5114845185804222	0.7819278067431472	-0.5904890188761442	1.6526597926320523	-0.07716927277798837	-0.024646254838262903	-0.18340562039291544	0.9425282168548285	-0.33999005733399823	-2.060523088482246	-0.2981960779311213	-1.5086630185319767	-1.3864505496405632	0.455018565722733	0.4115726648358132	0.557291495061034	-0.6183372092678086	1.2747347770987103	0.677378486755385	-1.2084325522049861	0.3700179414389586	1.2167892678945056	0.1297247934346651	-1.471484584330792	-0.3696879516009791	0.7305294711589932	-0.9099420929313481	-0.6565257885983191	-0.2658969985010471	0.515769134964241	0.4876651587378736	0.305770154853607	-1.2406215586233778	-1.1438329979306812
-0.7426772562002046	-0.3668146822518601	-0.22360129801678486	-0.9917662288950243	-1.542204330026846	-1.0445274772663504	-0.17874208424869592	-1.4535986092930584	-0.18907382947802984	-0.12639219964409903	0.6473055321851233	0.8828814592972467	-0.4786228801653936	0.6528850040976483	-0.6161253817036337	-0.13738718372849038	-0.45839527186781703	0.5159053830204563	0.1949852344237249	1.071534938013316	-0.999897039013867	-0.24048780918181345	-1.2159959743623305	-0.06065933636673509	-1.522006660129749	-2.082740619699485	-0.47122395468391076	-1.8870812178898242	-0.3524155531988217	-0.49796370680630636	-1.5871931001359312	0.22478568891039216	-1.3168144827474957	-0.2572428043081889	0.2605253083604743	-2.687957840338414	-1.0093534035807892	0.2525933780129731	0.5522310779061208	-0.3768714827721008	0.14447668048275245	0.001355299921641131	0.15905917788217772	-0.5923645931881449	-1.5410789356631012	0.03946236287664306	-0.48470416025643387	0.399349575140048	-0.8110864631773582	-0.03421793426818453
-0.6572128229456176	-0.3853561501962451	0.6506554723385968	-1.8230700092285064	-0.9672393682969797	-1.1263687848657582	-1.5499375185664659	-1.3648345641491202	0.9192548136749242	-0.6017948022828568	0.5474245735323806	0.39166296172365384	-0.8456728590067791	1.3916882344556705	-0.5095017484118518	0.5998277262057967	-1.0942857995062127	0.49114599998757946	0.9643507456064856	0.16856166786846177	-0.9765615946446919	-0.403687117753313	-1.555634023797597	-0.8003522026349372	-1.7272777201429388	-0.8987647231206423	-0.527213544151903	-1.3037524880674376	1.021969075884057	-0.94721647158183	-2.4932466836834695	0.16289198940870916	-1.311409749124891	-1.584568699235875	0.23269062613915456	-2.258810306046655	-1.2754041709943236	-0.8567797760777078	0.5417134009884552	0.9656350222396576	0.7370366902810039	-0.5280094251534712	1.407436743679938	-0.6410256285678974	-1.7216321591505521	-0.05070141599349773	-1.0958792930811594	0.31910816534037867	-0.15449713613200453	1.1038430912037531
-0.36081368749426446	0.44466360311470354	0.9058181224449837	-1.8521877391034964	-0.4159426572628869	-0.6753352843460911	-2.108750371273305	-0.9008648333085132	1.2850370403251035	0.028525285965621743	0.06640680829039168	-0.13624451325822712	-0.41209719717576593	1.2014653847831038	0.09958828219305464	0.6599157451977999	-1.0900408766696472	0.38663696288684185	1.006007433660526	-0.18708714752607836	-0.40261370049630435	-0.5352725288378343	-1.3437312160688015	-1.0411423559210309	-1.023620113025525	0.3773682644825366	-0.50810325126198	-0.31493529047389984	1.425193798343189	-0.5198131905737853	-1.6052757798877313	0.3274313169958195	-0.9195112118983824	-1.6183769877863736	0.23973578138829943	-0.5650683601318727	-0.16396391679409889	-1.2606472014882624	0.21778078511901375	1.5249106871677467	1.1685440393765523	-0.19842100729664716	1.7988063197891444	-0.918973002548275	-0.7500898384188236	0.2321681672469487	-1.0162678540194685	0.038040848639332714	0.46456519219494036	1.4729593852892886
0.19684330020406055	0.9658992106946547	0.43952274198977426	-1.301422158468474	0.17995698269684954	-0.0026417994591162457	-1.5011185234976328	-0.4541761761134294	0.6946574878216408	1.1764636800098112	-0.4043045592407877	-0.3924102980449636	0.22369462243801347	-0.02022189014152334	0.4871898331891419	0.3736405896681942	-0.5202231161825649	-0.13100308097459848	0.4004367256977179	0.24554325941561028	-0.061461701340850376	-0.45031973041460877	-0.9125762348600387	-0.7630104055631644	-0.07149255731786187	0.825088904199549	-0.18551275579592666	0.4563182329729018	0.6994199262468521	0.3131212779857198	0.2964342802729468	0.6043389608317744	-0.5488544303332659	-0.5366786385986168	0.010653489892784198	0.8752723128877908	1.2199125269639417	-0.8486503216937239	0.08468386913389063	1.0498076029022259	1.173050685215728	0.8132266979967522	1.1625321476511015	-0.9389675107190338	0.6004995650656249	0.31763973916832094	-0.5525961132581453	-0.21331101830139726	1.0386037596431013	1.1209632317952232
0.8925717586490161	0.685522926642617	0.06629871714956995	-0.5368418887403956	0.8194455953729309	0.446184789157644	-0.290741871333492	-0.14417753465182553	0.13448709444117193	1.771478282107004	-0.4038285917015424	-0.19278801201003803	0.5447005332967166	-1.4920730307078367	0.2986596780969854	0.3945854217930654	0.23365849342918404	-0.749601712062425	-0.14863228456142946	0.7960921765214654	-0.27373463366949535	0.12262311931644089	-0.47886903828578253	-0.15952835080892566	0.49736681751059975	0.4518976797622397	0.5112788516546707	0.7102391363645135	-0.1314461286174236	0.8543795935538554	1.7900927545031975	0.9989807939175175	-0.20553725775684778	0.5884163918772832	-0.32611009719357686	1.1375431965583533	1.6632387770768309	-0.18336763278163629	0.3918105018884463	0.1422757428783763	0.7599240458495772	1.643575046928485	0.16882896923685792	-0.27548663649273164	1.4016351258713349	-0.09388234979738821	-0.1387870237052869	-0.18151145588332998	1.5038691873044312	0.5780763004720314
1.227756503736675	0.2256989242857311	0.3945100624045013	0.09886743217776615	1.0463653269294388	0.3966245697458057	0.6457896704932016	0.049843398307907315	0.3843956128365736	1.265968641799169	0.1432262451096256	0.3005537940029445	0.4783339688544789	-2.109626496670273	-0.15412723144171345	0.7650773835724323	0.6201927183899014	-0.7357269196226255	-0.16854788893272865	0.6640267751221237	-0.6998518440240313	1.0289394429696375	-0.21880481431908191	0.3044694886951635	0.42330751685540896	-0.20350813649529442	1.1239844341303649	0.43105660932212475	-0.17451867150688963	0.8723973224929527	2.036644619509326	1.4259111114739584	0.2550231987433198	0.9106731284850078	-0.48458382034161873	0.4451946192824129	1.0502741812569907	0.16924903629380558	0.7698721457965532	-0.44265883895429947	0.31028864969526176	1.6313911049489236	-0.47110138294150933	0.682685760520223	1.2348543975316124	-0.541234733398308	0.12919082948380983	0.08042301975266067	1.5627258575216014	0.15038370873708393
0.6898303699629063	0.33628707284782977	0.9665582550568329	0.3276613237690566	0.35663790386950994	-0.10664841346570846	0.8524807530909043	0.07986807158812764	0.9667852269948649	0.04688697310374906	0.7766972348292341	0.6253437782244246	0.1913078649791589	-1.3990965460003513	-0.3795818417628263	0.8487186458685064	0.2031188472265172	0.10682556639333331	0.08839681215726372	-0.1679285859194305	-0.8704470290769748	1.5576429250167625	-0.3425080992171677	0.12186398041923155	-0.19723559814420757	-0.771380953413208	0.9743434951565156	-0.22790315492765892	0.345022552749082	0.636057286341435	1.221154400740272	1.4809787511293844	0.6351419430438519	0.4674093445040204	-0.39487043245974635	-0.41951370611717614	0.21708486199110852	0.13372152978081733	0.628856120059674	-0.45662617138757977	0.243700283884206	0.9400125983157048	-0.605528841156335	1.0043132387358817	0.38232789218880653	-0.3258506010098171	0.3532718975899909	0.25120764858315603	1.018110033123971	-0.2505514240054919
-0.5948352096663881	0.8549984098133836	0.8181287857427709	0.052134533025848216	-1.0062850789493605	-0.7426490775390642	0.47776371365617903	-0.054129191696467106	0.8200571185054011	-1.0629516780454178	0.9448160972257547	0.40138939305941407	-0.23363021657208044	0.06083044240440047	-0.2552342278986575	0.20504895135538354	-0.9486861914486581	0.9715570299749521	0.06448935112599082	-0.9744201482567714	-0.7111499632868745	1.093372236213275	-0.8531306638241939	-0.7522103542103532	-1.0172157715174668	-1.1275901402947337	-0.06765789393312921	-0.9310358620573863	0.5596033220007752	0.4158075683643641	0.05037170727754572	0.7166623522486572	0.4890821351463724	-0.15728722136965773	-0.21793384369522034	-0.9134269532147745	-0.1519410650037608	0.008319240501292758	-0.1305317774012976	-0.1726475209101397	0.5684323248616949	0.23207343380573034	-0.4997530466170573	0.31462310324168546	-0.5142667730495344	0.5648255674746796	0.43448329631555516	0.11998176695558774	0.18050889940116907	-0.7002774234377002
-1.7406809942298591	0.9255594774052204	-0.22754624842423307	-0.5117352960336379	-1.9631764148588382	-1.087058853791625	-0.089465757557977	-0.10102675408018809	-0.2432768156442388	-1.5876162296102228	0.5797895161907844	-0.2661428175033729	-0.7813931721866625	1.1695120469846847	-0.003173513521898024	-0.7381531253264135	-2.1384150292339883	0.8138872803544135	-0.3585566341525169	-1.200739529030561	-0.4727689107402724	-0.1216048762917421	-1.2933921929863728	-1.6904579208529769	-1.5265033424067327	-1.040628404022878	-1.245856811242743	-1.2103420156991087	0.152522455345461	0.1474296437127363	-0.9095142372460484	-0.7440743963026106	-0.23114870826951284	-0.5662274570675531	-0.07339972110094549	-0.9366115714896978	-0.16472776580670165	0.03572862201951122	-0.9590557723917297	0.05662675858003482	0.8285742845101439	-0.14332639208355488	-0.3610268612577633	-0.6416628539112207	-0.9883059792971595	1.293178345083543	0.09816974952010271	-0.18290297199990718	-0.3273889019904996	-0.9800575231947162
-1.8332148124774792	0.12472586644113969	-1.2004693630864998	-0.9334922202016321	-1.5486745819917052	-0.8398315478954745	-0.5967642540719049	0.2690198888055936	-1.2561121866897724	-1.631282164787505	0.10155656605411985	-0.7891684306261127	-1.2388287066771946	1.2372791248471773	0.2207199268849518	-1.1093773680120387	-2.496331445861808	-0.4550839620084556	-0.7305860299881867	-1.1059426545609587	-0.28121558183976353	-1.0937689501693078	-0.990183881135975	-1.8940814529238594	-1.258817890433234	-0.21186289499947647	-1.516394086497372	-0.7508310328597563	-0.29586101395388464	-0.3597166090361656	-1.385894331943311	-2.032722471557621	-0.8662451281474289	-0.7912291864832	0.08775328917992942	-0.5584631702508837	-0.260326687320181	0.20477173636178422	-1.256222890386615	0.10868015222842436	0.5407851156612886	-0.42949554166061293	-0.1978734665580396	-0.7739006595964129	-1.0041031174845543	1.029679936173501	-0.6436685380637718	-0.38793485653903004	-0.2670866492803671	-0.8440832531386138
-0.8054702774731609	-0.9466000091562826	-1.0697916798660363	-0.907505206885312	0.08302329071561522	-0.010779812204112633	-0.9405141297076272	1.0168445806747664	-1.3580427690445287	-1.4378655355953334	-0.15600561645421004	-0.5833719223133501	-1.1414207499249132	0.42044539255755176	0.503689868295656	-0.6094715951465602	-1.7236667474730487	-1.7802889230987458	-0.6271911708369136	-1.3413463538155004	0.04658665973982752	-1.0442447399711732	0.2793904298392104	-1.180048952478456	-0.13302768277263755	1.1836431607472362	-0.542043467655758	0.3018026501896169	-0.17215825570104834	-1.0007242621173642	-1.1948243322229912	-2.2079492556360583	-0.6214794942487158	-0.9122504277186951	0.31788793517282354	0.1637803276361284	-0.44925589176066094	0.41018632655275183	-0.9906980162865735	0.027833874723559346	-0.32818336244586777	-0.9027450716330959	-0.05617349050707291	0.1023565216634214	-0.7421400394574478	-0.1449465360239433	-1.2811418883532162	-0.4263763714881788	-0.1044143910299958	-0.4246206882807279
0.5050556617402477	-1.3171055818169772	0.04845749658947038	-0.49199673701140595	1.7632687017578688	1.0593575209998194	-0.980189179219587	1.6328306129922125	-0.8918300009624103	-0.9408414574100069	-0.3333088113223555	0.37629229364336897	-0.15082530688804846	-0.6216267326376413	0.9264856565829409	0.14870350138933364	-0.3803566251980632	-2.061978954585963	-0.16097425223174947	-1.9974410411617158	0.6919543056294098	-0.152849238736751	1.9145957077969915	-0.16875669017106068	1.3633900737792266	2.290564760682733	0.9558321084188528	1.3805866951126384	0.3162007269991619	-1.307755666026873	-0.23843191458136753	-1.1723136404141892	0.5603217597657749	-0.7124180506687594	0.5169206240379207	1.0806420131156338	-0.31226529982742773	0.6409035159763141	-0.5997418092720419	-0.14023782607867077	-1.3153736875487272	-1.2644624000523035	-0.125072142503277	1.0501799582442866	-0.2316363095149216	-1.328320270025841	-1.2544759824153462	-0.4488098536652856	-0.4344875356558364	-0.14603053558338064
1.1969291095146375	-0.7251828736896262	1.0464212251516805	0.02279178191890114	2.4505348684931714	1.895065472305213	-0.546041747104659	1.6487197125884603	-0.8501091499338805	0.07992279671295469	-0.7115681684106286	1.469351234403893	1.4683363686788529	-1.3181877058194749	1.3023733422301456	0.3988276167564071	0.6536409490700998	-1.2744591669537808	0.228979786746262	-2.3269785869935244	1.471035243224495	0.7553459185971054	2.9204888887763985	0.3947933415428306	2.426900791020915	2.255832667598888	1.8727265976361525	1.9145664659220922	0.4375298420681058	-0.8570459950701402	1.1873594895150208	0.18014539336994256	1.8533595868833537	0.09646418435776975	0.5490658477234874	1.8554979273200327	0.30994027938992175	0.9246762786452941	-0.35467280509078597	-0.33225362239686884	-1.8387346851650503	-0.8572882182088218	-0.4701484952705341	1.119469146405557	0.6553847391652321	-1.7283179543668852	-0.5664724856612607	-0.5226995805761921	-1.1460671631055348	-0.20223659566507673
1.1139487726365094	0.13715004198832204	1.1160007012381425	0.4422347785320477	2.1481242080461795	2.17548111049458	0.3014045536155496	1.1897186542649054	-1.4113862738285832	1.4326355485035303	-1.1175489496497262	1.931896253905952	2.820411167984676	-1.423327910042444	1.296163441048091	0.12195134871349733	1.0112189783771375	-0.3281850690364309	0.3692879104572475	-1.5473608880726637	1.927066314973144	1.1300911329844179	2.768327728465107	0.4277353684042825	2.4913107449417384	1.1399408995630949	1.7229356950151802	1.7370427048551529	-0.04603918804988871	0.27886899111132174	2.2793912133467256	0.811911994081237	2.33117012288261	1.3493557881200835	0.456843790673376	2.119075454269483	0.9354186401121802	1.1558673025525343	-0.05534377161055551	-0.37616539840408847	-1.601607861223419	0.47411652964779355	-0.7907355669655549	0.44593233471385924	1.7881244994650582	-1.344161385664556	0.2152456744232561	-0.457140896845127	-1.4172867586813156	-0.29365808384088155
0.7687398649680235	0.42719332182380226	0.5600915773120405	0.7818942620225918	1.633285463319531	1.8835997511304523	1.1215260913210807	0.8276698781991509	-1.567706455332116	2.33325724137408	-0.963429712983389	1.497826908224528	2.9700637964948378	-0.8987918128979695	0.7739991893193771	-0.02860995848482626	1.0626806684517156	0.05389532118656371	0.5036121637821701	0.18203026295905975	1.7957734710919413	1.0891360954959055	1.8064340258318077	0.4881216873729724	1.6143761137230261	-0.08102174050714486	0.9529634915446165	1.1140593111861206	-0.5308558125816094	1.5051737122797646	2.2094437943651513	0.5012846423628079	1.8008261801133008	2.3197667724555053	0.4254188054577292	1.7247441193240496	0.9155854937947276	1.1022739063453948	0.5418750443531584	-0.09980371461290588	-0.724663570028746	1.933565708367634	-0.6624081890851133	0.016336185886880333	2.5267734909052084	-0.719404084851766	0.5807732591101609	-0.03460785337491961	-0.6836797604270598	-0.02636365699272262
0.5823479164479288	0.027234888234456463	0.18991303055682046	1.0632569792906152	1.4319539681063493	1.207278105453342	1.3595338208643144	0.8440652214933397	-0.4383729177460299	2.020747455410889	-0.018629276667637175	0.5882858312890017	1.7140148227982765	0.13904689663436223	-0.04985808874816542	0.3502506860481833	1.3070794602610463	0.02396869790109428	0.8156688899378978	1.7534030456977778	1.28206222278814	0.9332194798621041	0.8301279810147592	0.9867423274172545	0.3818000967710438	-0.5332816311490622	0.3290045266280838	0.43015795775630333	-0.38665625035932183	2.1371436856548347	0.8688150654398036	-0.09322877351636703	0.8112265305623452	2.280896605581856	0.5127822722322616	0.8324285555602235	0.164285975565795	0.6313883107850418	1.160237829152816	0.3988710802410136	0.36237002435751064	2.381879302402347	-0.0764404407077456	0.41074525390444155	2.1864092579799097	-0.25538559176208053	0.5454362511445929	0.6281335637093166	0.5393218812687807	0.497528097778791
0.4061752337927413	-0.4490569308543054	0.20548649080935158	1.1251860968299008	1.2894729858047662	0.34540024524624124	0.8456675176003893	0.8292731891496056	1.3948216576005485	0.6085980224037021	1.0495705226815217	-0.10135331922096939	-0.1519605319475433	1.2767931717096581	-0.7978027288047607	0.8357953310170985	1.6767786186354763	0.10835294499782049	1.019974205269279	2.125588536723435	0.8153777028444404	0.6075233330024187	0.3279402601901562	1.5986560454241174	-0.5347517331795114	-0.3149992169461242	0.13856690838668187	-0.11839715351017907	0.13920339473031332	1.9039077565662421	-0.8997169294665212	-0.25334295594633716	-0.027020810710063358	1.1960660327094133	0.534649302335724	-0.20506314991593438	-0.7649393497771886	-0.10686750409595422	1.1321612275161501	0.6944601303763884	1.115640256923204	1.4267481897028975	0.4037810597265082	1.0747949982017067	0.8796232658363614	0.017590650839153153	0.4234295626184984	1.0782458568271933	1.0532436162634646	0.6787682943960988
-0.12683619483844438	-0.40744007864910897	0.056980445281132795	0.7662788673436094	0.6944770206578883	-0.5404516455681521	0.009209935756938388	0.2064537746517732	2.3287185865837037	-0.8060401466492566	1.205423474450835	-0.19223474397300114	-1.3756552102690032	1.8286698008984448	-1.1710519180223755	0.6889162893517538	1.6005072044901576	0.3340673706511883	0.651246960849442	1.2786392936881703	0.5860353968688808	-0.08125453360730586	0.19519921913772698	1.602633511576531	-0.7777460428620863	-0.19310796504149658	0.05832521423694911	-0.5580553978729411	0.16709925185761032	1.1120073969987652	-1.9141885065515287	0.06034306740416991	-0.5387271215213655	-0.1850183778854892	0.3079199493139317	-0.9872118976451947	-1.2865426768542225	-0.760794474615932	0.1759695482019032	0.39488316190886913	1.1200667421193766	-0.16308000713484916	0.17243157003886056	1.006092235873377	-0.3020660587219076	0.09598123528555111	0.3118569276318435	0.9553473540908086	0.2586392967878646	0.09388079818818913
-0.930444370209316	0.1126757070759692	-0.5878471711973969	0.0678574862884478	-0.285719850429729	-1.2135470376585893	-0.47092989455937107	-0.9037533234395808	1.5327491583895427	-1.0567087603008498	0.1882072455391738	0.15764396547550955	-1.2066299540942693	1.3053651276206184	-1.0217878710179706	-0.19224409689488814	0.7535825396962977	0.2158268641852881	-0.26492513767513565	0.13504882005129878	0.4138214559810622	-0.8527400691701676	0.09229931745006938	0.7587160244715667	-0.4185284647912311	-0.5440596419369071	-0.2729333285811841	-0.9462726250916224	-0.6590952660149696	0.36643594074798624	-1.5840489684438184	0.3271691604706369	-0.8227258904410906	-0.9374461125446067	-0.06468995776837248	-1.1818820422288498	-1.2791937590688158	-1.0388851598062483	-1.1095485726561232	-0.40166158446865446	0.360961746822023	-1.1508508391455925	-0.7319523322830032	0.0077990998877315535	-0.26485830903464785	-0.2063924140759472	0.04119946991159216	0.3913522341048502	-1.1200101588946523	-0.9271643488322218
-1.3794561250605386	0.572242926702486	-1.157899455764885	-0.5450953224528149	-0.9360813176032582	-1.3416289924930243	-0.27827087774681947	-1.597798121381123	-0.07060305272706917	-0.015815137309384726	-1.0645588375643757	0.5248153589588633	0.024307937536534346	-0.031972874913631835	-0.3595505755791665	-1.0705136353878537	-0.4161815173699929	-0.4075117348941633	-1.0534337615436768	-0.3816003970314196	0.07300836249559096	-0.9863869407719819	-0.08851346265415834	-0.3164223295520847	0.1801261744869556	-0.88003242032306	-0.7219625130940518	-1.191816446531531	-1.5699612949327968	0.08781447568030416	-0.3158051476681323	0.1824421899856989	-0.8561935663112258	-0.6992814734401046	-0.2981343148902911	-0.6882195179714974	-0.9512421458644698	-0.8994223699348713	-1.707939156811899	-1.087359071848297	-0.667652627215132	-0.9078266726813374	-1.5653049755938993	-1.0073910770829053	0.8493715976380697	-0.9038211487338259	-0.3722916938506785	-0.07872982670486534	-1.7393999599882628	-1.5300815306845663
-0.9862664517883207	0.5589146960719132	-0.8098358499245034	-0.6592577614367512	-0.6975654331263625	-0.7483481142959981	0.25948791126873794	-1.130321916073837	-0.838985039870668	1.2316283590076196	-1.3214240266075186	0.616723956054004	1.2101757569597185	-1.2196676772424453	0.5526691992494538	-1.1715807996213319	-1.0500280000068059	-0.9144678441369246	-1.0431073069873429	-0.13263644975727645	-0.3603989954379453	-0.19979355218885222	-0.18428049310096484	-0.7362704680972667	0.6063112356420037	-0.5357416559790896	-0.8071900713482255	-1.0722594136337948	-1.460668157146766	0.20167779383754803	0.9110565690749804	-0.15864551459975773	-0.49948430003397026	0.10705370044010283	-0.32697321890372305	0.2014376476693325	-0.45260938940450507	-0.5348733781787852	-1.162088601612205	-1.0647620969678488	-1.244015413765058	0.15305810734405206	-1.5575178887693506	-1.0157683101857669	1.631845700105021	-1.4536793963857906	-0.515378417321478	-0.03087376236532825	-1.0232205045281735	-1.1648688735511907
-0.05090762790005333	0.1942693690112694	0.36736204000402145	-0.2775833530093054	0.1190159662183697	0.27593618781801516	0.4994284633991046	0.16099474095960922	-0.20991798809947412	1.3846539020306528	-0.34787100848276825	0.3977041465086896	1.4010405444440959	-1.3848895770565735	1.1676206684444468	-0.5128765818692257	-0.7497457750569609	-0.582440356847448	-0.2985013704246309	0.3165716815407867	-0.5791397227523207	0.7298948015210872	-0.08440795763956097	-0.25121166771763365	0.6301792271069466	0.3872765085816085	-0.3318509802306485	-0.44724008711316515	-0.1880984461888512	0.24556807591493693	1.3338716897413105	-0.21288259966294337	0.1370224518890031	0.6872122673723562	-0.44661565497050776	0.8814296890674502	0.14702262175467048	-0.2205809455858725	-0.0002819434177629189	-0.30244660101137966	-0.9757879575688141	1.0596296439090613	-0.63481580448087	7.705296457778438e-05	0.8554227936788196	-1.1059424601610033	-0.056817644136102574	0.42800408339259016	0.2929329431511203	-0.12267860344668582
0.5353346457323236	-0.055469066798415956	1.1923005486484157	0.18710762379186013	0.5794807263358952	1.0367168456598792	0.10754050103919885	1.0898256690646435	0.8421540092076419	0.15330137394515453	0.8600917954236681	-0.05349743973793395	0.5517656086494491	-0.557533537269529	0.9671425777272784	0.20459916805904035	0.01537980886476308	0.39599110221500744	0.4482685624011712	0.38932638729450664	-0.43816756649354377	0.6261193246543909	0.06580220529485221	0.5110559750660535	0.3234219410868038	1.0385695773682795	0.27117545133135373	0.5093048844126404	1.1780611277796236	-0.17955114997781058	0.8777812162133364	0.1663995356555394	0.578058886425279	0.517128284948577	-0.9133289493923421	0.8561520637287964	0.5790201411120132	-0.1501095096515613	0.8291953019178432	0.6408842282459046	-0.1387663233042744	1.0966330071355805	0.5381927468645423	1.0760381001777406	-1.0876744385133292	0.1997194161182427	0.6570771025428586	0.760927458352151	1.009002683292456	0.7703231370526706
0.19550407381372067	0.09970591820280761	0.6588394974212493	0.3285193046896119	0.09879336998340438	0.9767699710092961	-0.6170614074227156	0.8488503245295931	1.0875462969782654	-1.4654295154444874	1.15569852859662	-0.6492858087470241	-0.5496766331648189	0.3662910403664543	-0.007431079506166055	0.42855108388639923	0.4095852555254583	0.9484028961150128	0.5892056991235821	0.022655660835001527	-0.16900711924114797	-0.6952665502364505	0.03633710247167444	0.7027982642015663	-0.025380398261245836	0.7954049696174995	0.33578457085181285	1.2969622020919729	1.474304514176692	-0.9880260944685398	0.03996662867262294	0.6066700309209178	0.4146054625606292	-0.2807299447042225	-1.465910295522861	0.1858731174298831	0.4124128733802946	-0.3214467717867342	0.8535542434527104	1.1282457947423858	0.5789217559491725	0.25905266301281865	1.17777100861149	1.3170457849089865	-2.445837590327655	1.4886334942512205	0.792924713524395	0.5332147362957812	0.7004961418358479	0.9296139867169362
-0.693889159654533	0.46896635545626536	-0.8204766046110742	0.11651581131324758	-0.9191878596255363	0.21786392885946354	-1.0157414300160195	-0.132836026124831	0.4035532092493882	-2.112960622250254	0.4106681410403639	-1.2086884339508674	-1.0459760310980242	0.5217089210178922	-0.9957242826928852	0.26735678486544534	0.07491704360188975	0.3351817555166359	0.2178817476617215	-0.40843873831355954	-0.1291203113766175	-1.975498999607609	-0.1890182660752697	0.09421634147579366	-0.16595683786771717	-0.004445028230988987	-0.30320932622847124	1.4000410485682562	0.6395777440751736	-1.614167462078016	-0.5693598684907666	0.6136003564094769	-0.20163253094001707	-1.05849557435342	-1.4544375585483529	-0.5291585788638099	-0.41946543016623217	-0.5226845240639624	0.36009917517995665	0.9538151686151308	0.7011989169199073	-0.8597836325791207	1.005892306960987	0.7336015907428272	-1.9288529764036493	1.597371678906882	-0.029442162722421852	-0.13326940864424733	0.00465613074754251	0.44981580140021177
-1.1540497468658617	0.5731083989975978	-1.7462188031219323	-0.15156098084788033	-1.470994019920533	-0.5074202825387274	-0.6746819796232402	-0.6951528215599355	-0.33291918572085477	-1.2989771394411247	-0.48526994880585556	-1.3955307197382116	-0.7275226116618474	-0.08348450392780134	-1.1027092863374235	0.1419894188125668	-0.5731838318224538	-0.8810919311465918	-0.14230094579113398	-0.5355242153741547	-0.3732853366024555	-1.7581143273988844	-0.37557942975466857	-0.7447796206565936	-0.09463679356971336	-0.4627823805595786	-1.0604042902378124	0.7215486150979104	-0.3523185492509325	-1.4908040182380682	-0.6373657035654643	0.06924600347234816	-0.6556000939199358	-1.1540695030493222	-0.5649514629981022	-0.6932148790236063	-1.2707958572134301	-0.47460502313975045	-0.08726362669350503	0.3832095238484276	0.3226926320732955	-1.517527940919068	0.33989553975845044	0.015271548019772551	-0.1220985736947331	0.41960931238997146	-1.1411914435636352	-0.6345490382195983	-0.23100838706785548	-0.14273930881602503
-0.6001888594874087	0.12688908124902126	-1.1521213442826586	-0.20124442943327217	-0.9660908977666177	-0.5540879286675864	0.20012681349063613	-0.2572880959285903	-0.4450486862054963	0.20266029619155376	-0.6681557358683434	-0.939451170113888	-0.08448483121570814	-0.6490744071883358	-0.17878538458883125	0.14868595928091155	-0.835446196209386	-1.3518061159000745	-0.23643234870409469	-0.3186579429448124	-0.569340509259492	-0.05465570836820381	-0.3094362638473256	-1.0260723243249659	-0.0067319314336767265	-0.15476406364059575	-1.154613329854213	-0.26980681218690156	-0.6443871023856463	-0.5958671333963147	-0.28800988077984346	-0.6675810522753514	-0.5157685231251999	-0.4374044933306061	0.6786478286955352	-0.27106342472907	-1.2657133954720492	-0.08426818693739194	-0.2276195469213297	-0.1993635086309937	-0.1284662526313524	-1.3090528930415728	-0.28863945006907216	-0.3235113331210784	1.1088426476805264	-0.8755643216585647	-1.4066238518673224	-0.4571426653090665	0.12278049589085631	-0.4344195721816464
0.5619748764576536	-0.6541805458057058	0.3291367762336088	-0.02093568977036805	0.177991392259149	-0.002732559955699304	0.9661280318046249	0.5503360730529947	-0.15408897005684533	1.0966288771742125	-0.13967709037424203	-0.0076241236664312895	0.23969876534373402	-0.4622606649558073	0.9310400484231504	-0.009588884366387725	-0.4166382814591393	-0.4212333462392544	-0.30803714283943084	-0.012888553194730418	-0.3888273842724671	1.513128218572555	-0.058696151542609244	-0.46533938638794115	-0.05341357849182758	0.43048681290880986	-0.4089738811518434	-0.8998954372071383	-0.34000044982511046	0.45485247951522106	0.06867060162016202	-1.0777834794927117	0.002617553954029552	0.5315035528090674	1.312895560000766	0.21447857168010967	-0.24352746971503228	0.40858539801570615	-0.1737018327262171	-0.5981772250462465	-0.37895036352673817	-0.44828059022563793	-0.5407170414384754	-0.3858851276865624	0.5848581817093629	-1.0051910276660727	-0.4326148709445526	0.27159144735182406	0.4730611891962551	-0.3923088705572932
1.3542697987392986	-1.2151466116940517	1.1745347124898258	0.21851233456112415	0.9397484964057248	0.4467096498614704	1.0989002351467458	0.6336948717645814	-0.05742993348745492	0.7053883586782991	0.4474819600874256	0.7408643215007048	0.0012732751359307154	0.37367820487965375	1.140137179440368	-0.4909362414029837	0.37279427752232336	1.1402972320054083	-0.6314950015139663	0.09253590127199277	0.0634551468298945	1.3865734055868009	0.06779902914867382	0.5109443595984914	-0.19235201002665023	0.5042406504856127	0.5490628808273094	-0.869442597848847	-0.1430490943324041	0.8980227807724835	0.06909734614865902	-0.8708951131022818	0.2957475100584483	0.9291104489161123	0.8879066298918796	0.22981656029406428	0.9354087437081974	0.598064913084595	-0.08826412566395066	-0.80309201466529	-0.4745818687623752	0.3587008763257745	-0.3981703065661171	-0.5406957252346177	-1.023504270871771	0.1221674385085161	0.9656886166746604	0.8222342574191591	0.2876257257047535	-0.21249040988117257
1.200096821872858	-1.1461313072022012	0.6243981116174216	0.38518385802497235	0.6655048137986909	0.22283678389416736	0.6108655769372396	-0.3076726446756465	-0.27638043079811747	-0.5220650520129583	0.6194984609518297	0.6527673527451052	-0.5556284711879426	1.0942604617180973	0.17490603649655803	-0.9522493226449184	0.9814191901052605	1.986965135151222	-1.0225607835112203	-0.08826834495636186	0.29482163900066766	-0.2579031758557324	-0.18163791446884428	1.1738870917568078	-0.2978121148946915	-0.13053941047540027	0.904181722402395	-0.474496568273269	-0.38193394125582986	0.46967109351655145	-0.30316575509408833	-0.15809965610348392	0.04434339794850922	0.3887982652718773	-0.06862317026398472	-0.2579441165185115	1.2106485698409366	0.2984920356735921	0.016915103702371925	-0.8211426317117472	-0.5180744915638564	0.46054945607504866	-0.04957727858857762	-0.8588117366719876	-2.052356276869514	1.3868065178089974	1.603481828583447	0.5411493980723783	-0.2973613506012667	-0.04704231150279347
0.4405590725668314	-0.5381952075250749	-0.5841646425433583	0.4677961234797783	-0.34817081910890585	-0.5320988070100952	-0.021716929484604918	-1.4307701461320645	-0.408015545014517	-1.5056945192871531	0.49352344137200127	-0.26993090787922175	-1.0153732801581188	1.0765523198863451	-1.1480211529667537	-0.8779961570324605	1.0829621082283947	1.611073533225923	-0.9941576764769973	-0.38143605146123405	-0.06016186690921698	-1.7083944239503988	-0.7450004799948338	1.0884619363577546	-0.35471117098197763	-0.9150856227508734	0.44087247409021607	-0.22325956322092963	-0.6443607869888126	-0.38480091136762457	-0.6956788812776091	0.6353954869854981	-0.46756756924423754	-0.6302066216993152	-0.6113038856673343	-0.8057927951023929	0.43029597878774767	-0.23244412056143215	0.16565428453581793	-0.6191396427553477	-0.42198280756131523	-0.16031324689899495	0.2856801855472595	-1.0393818842385103	-1.6408534865438085	1.69069220557004	1.1278002702612255	-0.44948333342110564	-0.6689470543635347	0.09305096972137286
-0.09611394636490998	0.12038127879156647	-1.1341760411478323	0.48047129182466863	-1.1861617955845896	-1.1525255939542633	-0.31618546938485353	-1.6603252845899223	-0.19116609264439238	-1.4985055514639498	0.4193779737049115	-1.266809326479016	-1.1217598488430014	0.4184029347174438	-1.7105228809172421	-0.19946383496418346	0.7262557575001009	0.7118496205600663	-0.3639533962017693	-0.49677071114926136	-0.8018290895117469	-1.5500089376006898	-1.2668107108955091	0.39869922187182505	-0.4552081814582771	-1.1746555169499184	-0.3036660356574557	-0.2707371633596608	-0.381388219346039	-0.9259420626295142	-0.7077698052559463	1.02910351957014	-0.7092090952617802	-1.2368910287638586	-0.342468728223799	-0.961368901207645	-0.5026296687125202	-0.5095039985496413	0.27245323885209494	-0.22308554001273811	-0.038948477934863876	-0.8476032151651094	0.48350119639135125	-0.8209454767620443	-0.4504496975280675	1.0236990362665983	0.25275665554956606	-1.2776296716330153	-0.40833764229710273	0.25292879293918136
0.03928461680678251	0.39014032687707095	-0.5517598822138009	0.3810885447331501	-1.1853167187969156	-1.15937695592846	-0.18180633471378566	-0.8111438008109515	0.11993011450868588	-0.6434845892377604	0.4583581423652033	-1.4737717212041903	-0.8717944187714733	-0.24992869673962254	-1.1308286562238565	0.5741256852047921	0.1735991257755866	0.23549645557295645	0.4602882362762133	-0.26960889818700323	-1.3026969699058137	-0.07958723581648902	-1.3715767605487428	-0.36835711641354557	-0.6050510917579096	-0.769550767014671	-0.6321746914953544	-0.31362524123543645	0.3537323018540991	-0.7654943269118085	-0.28371056098138253	0.7937345257729045	-0.47905141307441623	-0.9415921457955947	0.2733182988464871	-0.6572697669727569	-0.6230279540082007	-0.2903282283253348	0.22919980891444475	0.2109657833276752	0.5297058242538514	-0.9026438868943095	0.5540721400204134	-0.310755552955406	0.3063992926575077	0.2471107594253615	-0.13753731437124758	-1.1483817258784836	0.3132913718229494	0.4328871363374361
0.5306003559596635	0.2249519803787765	0.4403142836811596	0.13151338209545643	-0.49046269902332246	-0.6906840064751344	0.0889666273942032	0.2888346132682738	0.14402235662511384	0.2935565482017311	0.370561170602222	-0.7342445056236323	-0.4307153029010376	-0.4268250948475895	-0.020983757838508324	0.8727808401818101	-0.3120929187014225	0.3409143726559906	0.8767162759089943	0.18472733911970562	-1.1102681470613796	1.1837038245384188	-0.9622134493968104	-0.7545212025041845	-0.6393454547989984	-0.10907228077388653	-0.3629494999471939	-0.04812316671397523	0.9394143168075874	-0.15220125529046064	0.22084655101998493	0.1274979468887355	-0.05666457146265713	-0.10404707236592749	0.5227294717394212	-0.1857189869252024	0.08929878026293823	0.18886288972715173	0.07845693531396239	0.48264789327541646	0.9158597606685733	-0.2889851986123212	0.5773220926286989	0.13349319112287725	0.20619655243354007	0.018545576506269517	0.09079319958181592	-0.1690136108701687	0.9463902907324466	0.5689354907491433
0.7326611178920359	-0.09030898662468323	0.8607373563600459	-0.19444794983667565	0.19208465720443196	-0.23769454087038394	0.17052006682642037	0.7151750646284996	-0.09718431004658139	0.6667163612025421	0.025904627490654353	0.2632166796956217	-0.021585506068123032	-0.15655983912795898	0.7017268901143198	0.609266591360232	-0.5688021875430914	0.4601790194124533	0.6894903612346133	0.5545905758325143	-0.39435735079562395	1.1873174209503263	-0.303128500305342	-0.686150948118768	-0.4157083842382366	0.3253168397532678	0.09655853271279408	0.3909951722866449	0.8919036265318685	0.3261871599826739	0.394136911105254	-0.4717092005305607	0.16605327740110906	0.47264434741570077	0.21803869111257224	0.12354481311774741	0.7939350366105934	0.46831694198510715	-0.0188916151679301	0.49845086080840434	0.8414964154931626	0.3518535534631072	0.5810966453095584	0.2626996370073256	-0.19001422040353017	0.17720578476188237	0.3790366964637836	0.7301103074592851	1.0655852591644988	0.5763028242742849
[truncated: 72 more columns]
