# Supplementary material for: Diagnosis of autism spectrum disorder based on functional brain networks and machine learning
Source: Sci Rep. 2023 May 18;13:8072. doi: 10.1038/s41598-023-34650-6 (PMC10195805; doi:10.1038/s41598-023-34650-6)
Supplement: Supplementary file 1 — Supplementary Information. [file 41598_2023_34650_MOESM1_ESM.zip › matrices-bold-time-series/ASD/ASD152.csv]

0.04954633652646404	-0.9389463015787303	0.9881606913991129	-0.0654349983862751	0.27283924152093314	-0.11039049799596862	-0.15573952274525205	0.6224267257744018	-0.3418829320638245	-0.07507251762287834	-0.027930488220328575	0.07225681440188335	0.6328561983004537	0.08565805345473675	-0.9113010280284475	-1.458728199435162	0.6671746943305138	0.19087687600265862	-1.09123758352879	0.055004645512812145	0.2737888536965438	-0.455431619280344	0.640638894453212	0.36961750810478355	0.4931634736673489	-0.30130550823100477	0.9900031935320599	0.6590300785631165	-0.5780077373527718	0.03105379883847154	0.6249606967843852	-0.48325981287053316	-0.6198858562967964	0.10783707760102214	-0.2744834223050117	0.4796363823604744	0.0678985114997997	0.23798301673753308	-0.2964283219974533	-0.8235377746140923	-0.5418530482939237	0.8209111915286761	-0.6273859784645437	0.5754683436553153	0.560649526729109	1.268580836235936	-0.7855163036865614	0.6636330210193264	-0.293004416365577	-1.6309243219244738
0.10940777736041395	-0.5501248492817278	1.2631422607467633	0.069077991253799	-0.1658920973114711	0.04067512946116176	-0.4966771819157686	0.3400560057584932	-0.10857097832173015	-0.20791882369099418	0.7460327692275806	0.4314494541809281	0.9826761215284332	-0.0989145409241487	-1.016699507403972	-1.3210141387771643	0.22263972627425876	0.45173672252002756	-1.1841629724909104	-0.6005664724644187	0.5406821367098644	-0.28781375103540185	0.8884986500835739	0.13721763454342856	0.9140924271197688	-0.5915337597325835	0.8949559700660971	-0.14253939958212866	-0.33417732147716933	-0.15693954100112678	0.18314829406866676	-1.1031170303526672	-0.2369264876859551	0.08053132809301819	-0.2516668607999291	0.5788901591729457	-0.37714237421438	0.03626117914396166	0.05450181933897576	-0.6000343980832317	-0.902125536862202	0.4027074226116659	-0.25245877533235167	0.7461841065040007	0.25932786749034514	1.7960366770705756	-0.5281301286542966	1.7337068898677754	-0.6020331640090936	-1.459168663402577
0.06905490047956996	0.2650990087241924	1.0691031869370704	0.3054728566265375	-0.26032236108916873	0.1650959411370808	-0.38966426804457766	-0.019057403805702686	0.23633101007694512	0.09122718993797632	1.2674421517913328	0.7262923027743229	1.2125313082827385	0.0955857641265101	-0.6584591017345368	-0.5632261285904618	-0.10099403881834218	0.4624438417019586	-0.5236127693826185	-0.8022934770359544	0.6020866487686753	0.3512656397988991	0.6867787777981774	-0.052451879104664985	0.8789469890707694	-0.3901682435034427	0.6396684845249793	-0.7469244170119378	0.1558189914418585	-0.30271856146345505	-0.25899796537571923	-1.0265226413375117	0.24402125252532808	0.1280401717357812	-0.13011390511345794	0.4792593532458518	-0.5943891547352231	0.130803373883085	0.37975067683582525	0.08611224253577085	-0.6774667593400313	-0.23513413460380095	0.26060701228927025	0.8573585845445054	-0.007630900610574948	1.5263351036733128	-0.05928527183737619	2.1301561232040043	-0.6519606545333798	-0.6570008591825268
0.1077126057897701	0.4747607292210982	0.6196519213598725	0.41027619446683117	0.3094157195444147	-0.033321201149969094	0.06135533872704758	-0.30215679455734323	0.40372634315083206	0.3624010094497318	0.9881459988645572	0.4265100336097657	0.8263702180340813	0.5390481281607387	-0.19949074439385545	0.13071781421530362	0.07647682264567657	0.3253788133922663	0.18408206439281855	-0.3179662786693442	0.2694368123424183	0.5856817221814986	0.046989604372570985	0.009828774797532488	0.1532509344092586	0.0643214612796786	0.4061443343875739	-0.6749438572822538	0.5299767137807524	-0.38546606315160625	-0.36204138240551786	-0.4498087007403574	0.2584212330661843	-0.02829169205082673	-0.19057488559519678	0.21521393833987207	-0.38433417955060767	0.2637696992223528	0.4153620745396505	0.5717328050091803	-0.09704495250806014	-0.5414959752463061	0.36203098013179785	0.7776118983404966	-0.17683339777355864	0.8850496787292741	0.2874665107399279	1.442152567893581	-0.15876200535872978	0.14002223126650318
0.24722734064407442	-0.3469480473429194	0.27296393081393355	0.18555054431711918	1.0033762362435934	-0.4512520826261451	0.37481841275552563	-0.6919003786263117	0.265034240656866	0.10710919491371619	0.2790039601893563	-0.4943656582908271	-0.2866432817082846	0.8213113921468043	-0.09920069933045055	0.07431480797713437	0.44997734037058484	0.2682630467815047	0.16586057876261595	0.4368016876447149	-0.24033605104653796	-0.11728326119822499	-0.5776405829780278	0.21182940977039938	-0.8174262752133844	0.25187503605637074	0.2913288169348802	-0.16703862700901245	0.57227412964368	-0.4021066602066827	-0.08221093144197401	-0.19833974841317875	-0.3281144772853491	-0.4025368562144722	-0.57498034545368	-0.10636295092504548	-0.10703752401460526	0.0442932345052877	0.03253218366653053	0.3206327597182487	0.31652144198468984	-0.2502929072185387	-0.1502689703973876	0.40639880284815305	-0.3246486160405673	0.5176049643921378	0.35740354416266457	0.33938786583346003	0.715341957551005	0.4031749460721365
0.17928449143489023	-1.432606972780873	0.11732064677811709	-0.25524453168879097	0.8814845047102251	-0.4936241726521545	0.2408255285132465	-1.354705592882525	-0.18365133558001642	-0.5254678017147827	-0.09838106639368213	-1.2615995839112955	-1.438699525286853	0.6374771694626639	-0.4161167496584276	-0.8069897372183208	0.3726242103579246	0.348026350185	-0.6229016560371328	0.8300300586539137	-0.4427332747032676	-1.229412554278125	-0.6147346076040561	0.2249588515775984	-1.2854818211231727	0.013889139672182471	0.35822890085865544	0.08596877671225596	0.29852797281807103	-0.27306137288823007	0.3720646549291399	-0.6678309105038926	-1.0386350327627685	-0.5285213176552268	-1.0692284394265619	-0.34755553740938516	-0.24817116177558401	-0.3972475324599133	-0.6766857348757871	-0.5395083820314891	0.21998035906009913	0.35467193612367626	-0.88426051944458	-0.21398706338275622	-0.4560397101080063	0.5716821184659991	0.14214430960490734	-0.16073986665402357	1.2616043525130498	0.02499470316129774
-0.40152832422912804	-1.6358860295059134	-0.11092750940180786	-0.5171406279321414	-0.34730490018740595	0.2831950602937594	-0.1383491222262112	-1.9892797066652026	-0.8547576996555295	-0.858804818668243	-0.0017138933577776497	-0.9969949584228806	-1.661725418622979	0.04424789139579284	-0.731769560976444	-1.880345825045744	-0.3312373533576911	0.4054920087466261	-1.486524322604987	0.6343656290002135	-0.06421627325491652	-1.6977557336291997	0.06129199094730023	-0.1112972561413437	-0.9595766786338278	-0.2987610558147105	0.5704754370989412	-0.2895519678886354	-0.1544020211543001	0.11694112173348883	0.737496607694112	-1.2467405474426847	-1.2519926639987857	0.035175731930972086	-1.2521534132467345	-0.4106531962128996	-0.7522175809111031	-0.43271543075505	-1.3926911102026742	-1.3522828102283218	-0.2852092610420205	0.7050676411990373	-1.236777367635534	-0.9089044122549208	-0.47208881472038894	0.5842101723069638	-0.3562379353982291	0.13262699492739077	0.8375364862795596	-0.7021690542020405
-1.2702515663558627	-0.7169018958621785	-0.6570990126821677	-0.3096577581218851	-1.8482216003783871	1.4808876415812529	-0.34539044938970087	-1.9689262352994077	-1.5315703877020626	-0.5172361705680387	-0.09395268366928226	0.23596044528866528	-0.7412390405535374	-0.6389880913519084	-0.5693107570121846	-2.3243387649634246	-1.0935454104730165	0.27520799685959074	-1.731515498418808	0.15346111548737784	0.6390495107102241	-1.1579642195496236	0.9090886041359744	-0.5596897576140768	-0.2893523040435975	-0.3275954931712578	0.6224269909971122	-0.9269395293572816	-0.6484032885827169	0.7129201057331174	0.7655944709793331	-1.0022700149972465	-0.7793536676782896	0.9971002389128756	-0.8531921287803712	-0.35585262377073695	-1.0004789055466932	0.25842362605482305	-1.7291301706893982	-1.5915066114459744	-0.8125154861248728	0.4963551022310544	-1.0176566889576226	-1.508458928437436	-0.3741476230015303	0.05144959685514627	-1.0330250736971585	0.3902506414611577	-0.3406931912350039	-1.255856693621433
-1.6496745470172545	0.4033627871463719	-1.3628102844989596	0.21801837305037738	-2.3624312489559713	2.034613292239794	-0.2997971697272894	-1.0462936886458076	-1.9356574368576875	0.061180170584317246	-0.9392775657823199	1.292001851469138	0.43288753459071244	-1.1097563393367427	0.1539545879011226	-1.8054073542421292	-1.220814389813531	-0.05379210921822693	-1.2992053905795675	-0.2012162337665245	1.056885137602091	-0.39005045910112857	1.1386537113979296	-0.6843393719026356	0.031093435653779564	-0.16819652638713153	0.034904361156923955	-1.1285819627064018	-1.072057130462836	1.1747177291185953	0.22143643001252353	0.18666338066908386	0.05881524347948258	1.3812022844854046	0.02796824924975749	-0.42119922099227813	-0.545047281723855	1.0788056720243582	-1.5284127327696604	-1.3171180323793594	-1.0572724007376413	-0.025341912530218103	-0.6318697027983972	-1.9337485035463706	-0.36015335782405533	-0.9913561286386512	-1.4788633174312404	-0.18131127735343847	-1.2129446723407904	-1.131413845835381
-0.9128428105852772	0.681046370233147	-1.7608399343140526	0.6114978031533962	-1.4051629192553727	1.2281269284995917	-0.33028947339758813	0.21674147365656057	-1.9353202480382634	0.09006181688843642	-2.1273886777782574	1.0490171676415763	0.7302510047392	-1.245861075131708	1.0949187951252302	-0.7116868812741197	-0.6468595116872361	-0.4774084131954055	-0.6450397782390971	-0.3156066531517498	0.7289865726676226	-0.43814847037363774	0.40128090246789994	-0.27218943389964545	-0.24695734489058271	-0.18476262154381012	-1.3314237681964498	-0.6579398585262868	-1.3347377385770085	1.1179613276087688	-0.93665115546448	1.4620352941785304	0.8413658151077222	0.49269018753163096	1.003093382089165	-0.7949745504857554	0.28644966470673766	0.9756052551722457	-1.025128695364914	-0.9624072274354494	-0.9923097180367471	-0.3293988533446937	-0.6135124413695515	-2.1159949511184575	-0.5852464600316588	-1.986707152955149	-1.1137125391568548	-1.3086655269968828	-0.8926054905845958	-0.20087567630877817
0.6650431628789208	0.04401033362827813	-1.5877428073031539	0.6014603218016488	0.28508528343348966	-0.5037962355003567	-0.646002939831108	0.9256879208299111	-1.6181323849724893	-0.6506346291950145	-2.5468411929788437	-0.3724610865230068	-0.040024488679577086	-1.073572749409203	1.8402646457199299	0.24952260532676696	0.07290458152865595	-0.847375009266825	-0.15768063742043664	-0.324634990630301	-0.2708300009499169	-1.3847364998045868	-0.899285904261357	0.4674360153278849	-0.7799623307186676	-0.449301460436377	-2.8514414309994476	-0.004073000733471505	-1.3987644991828054	0.5647393377985446	-2.273347669139406	1.9959489050489005	1.4087075078691063	-1.207770329729713	1.656810495177246	-1.3027811597660603	0.7214316117169007	-0.4089220036344809	-0.629943401246736	-0.7772896298446293	-0.7549825623176663	-0.15137561566657382	-1.0274527042413455	-1.898395858810665	-0.8702374512296442	-2.361987647107069	0.2617371980339046	-1.927343498268109	0.3634110844216267	1.0269617388365435
1.9982548037141936	-0.6519631018204948	-1.1198756378723576	0.37790449191264736	1.4856793921221716	-1.8916597819341805	-0.9116977160154834	0.791005626814766	-1.0602878767034851	-1.5133896813025802	-1.5614641495460753	-1.6584484301462807	-0.9718781349506259	-0.674900444149859	2.2295016346297523	0.6910836545205458	0.43448151330452356	-0.9367558253130395	0.13365018989759386	-0.31010342944895514	-1.3656349985306742	-2.189542247400143	-1.9378450974714658	1.1026085247196655	-1.059451283454097	-0.5819140953773367	-3.4743913672561866	0.1984543302817713	-1.3131696956137464	0.07477141477817921	-2.9484715670545936	1.9069385266161365	1.8149750240564178	-2.3932335031819107	1.776852245560802	-1.4272118202856725	0.4722636906377158	-2.1913361190945864	-0.4857609655844806	-0.6129885591153126	-0.4307881325888389	0.23846819886846116	-1.3926273509426077	-1.1583906113221927	-0.8129794697667916	-1.953221305640494	2.0568613966336384	-1.4567894401823258	1.393574269394831	1.6525804869864726
2.1648228181446387	-0.6009662406027395	-0.8935019007082426	0.3046541926183282	1.599328586241071	-1.9764912642421144	-0.569919359181119	0.44142301090385233	-0.12180000905654523	-1.6169692450810158	0.2267800917237269	-1.6301366286952732	-1.1018085179837886	-0.14792154375839353	2.340484557859646	0.8051464736578069	0.43554946299716696	-0.4756939089777193	0.336943139745303	-0.21960647104305853	-1.8740961119760382	-1.7870219260806282	-2.104807953845416	1.327264441181619	-0.839097196995992	-0.23658407766174125	-2.708563732971574	-0.08643310440756494	-1.1666402472088357	0.2495872966374233	-2.3463711057966403	1.946434535732043	2.056670319710157	-2.131831552023153	1.441824816496585	-0.7987245337663441	0.1326173403935594	-2.995999205714013	-0.2949875090407583	-0.24543922967581036	-0.009437906179130862	0.3356531263356524	-1.1863931663802603	-0.08900211743407865	-0.2670156944033158	-1.01238115592932	3.202930513976294	-0.5187049173766044	1.385814463783166	1.1532051351079813
1.2812862072500326	0.22156126654081806	-1.0779958774779608	0.42488218036515074	1.0068034548065714	-0.9180146811401165	0.4052930117293402	0.6915812008192692	1.2943770301194903	-0.6865456583590499	1.481333000629227	-0.4202706865693005	-0.42537525050549085	0.38932855384191417	2.2479930430857094	1.0143433298093396	0.3204085404501269	0.5540747698217804	0.4347341000421405	-0.07511512658959035	-1.4932268261156219	-0.21928354508674797	-1.4139564300407719	1.1179595990559048	-0.18257044900532612	0.3897213059893242	-1.2210562326647156	-0.2864578096435971	-0.976315794477054	1.0308122810284643	-0.7267722316957771	2.394595324666469	1.9863240507504134	-0.7805646725006182	0.9568441666517553	0.32132707118917037	0.5040435022900288	-2.2424007642757244	0.3043773182189019	0.2526088655642387	0.4596339839206268	-0.03015428269229544	-0.36422357294102775	0.7558392666127816	0.39448048337844693	0.030401825861480193	3.008025889525944	-0.19517461689941135	0.7035052068639936	-0.018019465762081716
0.32687097054554787	1.2427319835822894	-1.21773361691352	0.4047344354091923	0.44652127943250475	0.28810211999246815	1.2914645635638486	1.576875450213655	2.72437067341094	0.7519880205725363	1.3630685743733855	0.7555623293729353	0.2562545721776855	0.7939399026631982	1.8888300245637926	1.413288128672497	0.1349723499180676	1.6287842429652872	0.3823853985274102	-0.07243259521103497	-0.536637751350806	1.4163951853545258	-0.43112820556550946	0.647112474809164	0.6765804369582142	0.708941071249316	-0.23913602664649694	0.026907143517261305	-0.6479388456668072	1.6074796954056134	0.8803250430356859	2.6092948392269144	1.5067870537925543	0.46155808254619424	0.664220363729106	1.1928080361086457	1.616798446244703	-0.6185353619801154	1.1851144298017757	0.5872385765065675	0.7505055945024954	-0.4589281864156094	0.6256248645863343	0.8858267065739417	0.6372464279090493	0.7599944602094058	1.7236698041085947	-0.7050646610929062	0.30892462530531034	-0.7561621227528724
0.0986918740226969	1.921394843955479	-0.6912367020225183	0.026808318989090415	0.23256604290746394	0.7756316107933662	1.3362265105794973	2.2750860079082553	3.164781536842112	1.877860052041934	0.22952404016017158	0.9017221892008869	0.37251470085345034	0.9079526989727753	1.1871417577943084	1.6168416655750424	-0.2003268040477383	1.9235248545019394	0.315671798509986	-0.3274136497876373	0.26999487674537026	2.077232930193904	0.14652384493269072	0.14943363455789582	1.372307291732056	0.4050382023257569	-0.2683761889039468	0.5400655164653784	-0.1051825018155517	1.1877331499248955	1.5649139779454613	1.8289168075181688	0.7624113304359571	0.8120909603527785	0.7080323383828443	1.3263488478883814	2.603981758774108	0.6817328424066985	1.6808255844060576	0.6198459381553987	0.5921488780221477	-0.36182187713453245	1.2591852391906913	0.4052307893210272	0.38738413561954105	0.8986777788768106	0.26098326621152473	-1.1120266311422735	0.5183610527212165	-0.3860695951488604
0.43997607528813043	2.045426126430044	0.5646882503442845	-0.3972470305385925	0.13667627632725882	0.45322860327186343	0.6328401796235559	2.005549135103613	1.9659915273620414	2.1716123216933387	-0.8194963955891583	0.15702677621826766	0.1964280837636947	0.6181242100581211	0.26355769919134175	1.1911775208941051	-0.4553386037175949	1.0946981432029306	0.4056251226399524	-0.5946196923308769	0.3382934972792557	1.7012634837961935	-0.033327863488858266	-0.14426709492703615	1.4553497101644763	-0.20144053388900895	-0.5595083943994379	0.5217017680407359	0.5111608104120607	-0.11864653659466044	1.3082604623010714	0.22190942935332683	0.06885674367230338	0.5645337935520893	0.9082545703594566	0.9672904245739881	2.5768179744410635	1.051721575980392	1.215678674004441	0.49353831232281264	-0.04222860559020113	0.3905167488525088	1.3040940795934088	-0.008673433757884562	0.1540484407284193	0.45678479458802723	-0.6111371388382206	-0.45323239244347546	0.653328607329028	0.6115573863786858
0.5500157908585035	1.6018799193166473	1.8529161256863194	-0.3048577410922316	-0.11743755655637336	-0.16384379403272561	0.06851553514639167	0.8605260707921785	-0.2578407533423912	1.6264516006046976	-0.9952575914848183	-0.5664466685207644	0.3423792953092313	-0.0035646291999284554	-0.5507620849412558	0.19914065567822067	-0.10557756265971412	-0.20150841750858514	0.4854724929414018	-0.43817831184780687	-0.30525797119987	1.0334298129319313	-0.7218065542271521	-0.09636439027752383	0.7137738775975411	-0.5350405289452284	-0.017053233070743024	-0.27118203815578135	0.8212287939846878	-1.319755895442536	0.8058687922605361	-1.154884187839432	-0.340386334794646	0.49825698931943235	0.8759029788571894	0.7104710656164388	1.4828539789862882	0.7803284335206351	-0.023997725606955095	0.3425204816837621	-0.8105762473298497	1.2221251273179692	0.8475084247600901	0.19179229296647182	0.4340311328551272	-0.1962103955486354	-0.7777360910359723	1.0334566814309138	0.00973088125334194	1.088616901808973
-0.05314743312229637	0.676322392272912	2.2967847765725558	0.38973287225075276	-0.4589871406884408	-0.5510689583063687	0.31336030311914104	-0.35357788437525217	-1.9184711052319032	0.6162715229017247	-0.4407782064243542	-0.6254028539315436	0.8694058095731936	-0.5878556867432386	-0.9550502994037081	-0.7508585969997696	0.9683436786421851	-0.8279831567900581	0.08249265498512744	0.2291673260789705	-1.0491487637023593	0.701690333401098	-1.214370456659014	0.17620819194910678	-0.44095339175806564	-0.4161705515562519	1.4358325419231894	-1.1910225582532141	0.4926014659313899	-1.5348754014987795	0.5995780115097654	-1.4752207808313966	-0.47255714279582367	0.8515561681584463	0.31745485895138	0.6892363155455741	0.026833666133017124	0.4720464473204028	-1.1578795300905511	0.045460005818489864	-1.2407819034184062	1.3216208878127704	0.13125463955484698	0.767111889204389	1.0622825379598713	-0.5646458567414339	-0.6226244339323678	2.047730642927073	-1.1303629034352907	0.45947285758006084
-1.0343117931828452	-0.44459765203375284	1.639227127350641	1.014540894500007	-0.6167808801703983	-0.5488393719311383	1.008460189853084	-0.9892013947909816	-1.9261218730855842	-0.34157260054106076	0.06896535089091488	-0.1568030952441992	1.1478467972644517	-0.6153463320452444	-0.9445292335763391	-1.0296409569818337	1.967993151758549	-0.3628216868442169	-0.9573569235288982	0.8962279102670816	-1.240458030960803	0.6300469159801546	-0.8725336785866513	0.26474085221415355	-1.1127602657494973	-0.18637533600113423	2.6444659803577526	-1.3302667816666887	-0.36808849056785653	-0.8961342028443415	0.5634580743441729	-0.9998410286168258	-0.5011888869468434	1.0932791975714582	-0.7060946000998306	0.3965310256478269	-1.1002939069999385	0.40630038627176657	-1.418476082972271	-0.5493146600553249	-1.1446174487660743	0.42352725431269067	-0.5518902452303958	0.9050409249381558	1.3039019975733543	-0.47041099207055237	-0.5553018422168002	1.607079846685567	-1.7821070176141156	-0.6905571246321206
-1.691612147195055	-1.298617023158113	0.4625527697722603	0.7716568450746485	-0.5136340147116334	-0.3053610655553852	1.1508163431879714	-1.0816147218332761	-0.807893029099462	-0.8394192392217489	-0.04542381357403577	0.32672187336895125	0.6337698908681081	0.1369080209006579	-0.8194952551218982	-0.5396677788768751	1.756619392093882	0.35517073854008263	-1.981838527667629	0.9098069407501128	-0.7351680642460717	0.35297931301222196	0.3214654873821005	-0.22893859523378127	-0.7153647034996073	-0.19190046675408837	2.477725851929722	-0.4924806186507165	-1.1379995602269617	-0.33615945391342666	0.2859803298850187	-0.6689233111068943	-0.5764989716378612	0.6767349912169102	-1.7759304670556852	-0.5477327035386842	-1.7082952413089194	0.4888163202388395	-0.8509606396658509	-1.1960118445209116	-0.7827304109434795	-0.868457431998768	-0.900068163187173	0.18187186127476834	0.6464629423695265	-0.22933892459012042	-0.7370291035682993	0.11765169618955815	-1.4852608609546176	-1.301938867175963
-1.7122932432496896	-1.5885496387564666	-0.3713784916899923	-0.34903451925417883	-0.3560646195790106	-0.05058462707704129	0.2722383017823954	-1.0054379155182296	-0.10530930504455982	-0.8020205566326074	-0.6106017278813969	0.5521283705651105	-0.42964057526613225	1.2327145635704666	-0.9043349423774037	0.2660379572379085	0.12155454427123516	0.10745653573282829	-1.9791792941661617	0.19793672877081667	0.06836674937683644	-0.26220745947748336	1.6676198900425447	-1.2231153304452758	0.3474479971413766	-0.31214487003041913	1.1219599863032577	0.6070897494493063	-1.11989541204096	-0.5073980819150606	-0.2556182783221048	-0.9704430629521457	-0.7156676014762515	-0.22591487540505623	-2.3636133018389893	-1.641079374260901	-1.884718084469314	0.5897762346527219	-0.1561792803719066	-1.2862807283164728	-0.570510883259911	-1.5864242270440845	-0.7301623080521277	-0.8185334059990979	-0.5805554014638667	-0.26782666513818043	-1.101984012508375	-1.0409914325245928	-0.8659566907010613	-1.0135251749036434
-1.3359804329057274	-1.4493723108361736	-0.48095112283377445	-1.4472059809218791	-0.3312179679068745	0.03906331688366725	-0.9686682239654351	-0.8576015182078713	-0.6077494495178369	-0.4955156893332105	-0.9012073422236528	0.5697140762723204	-1.2205419153313755	1.7927202716845052	-1.2427606325288925	0.8627867972913911	-1.7466786042548013	-1.272549834988162	-0.6514701770491352	-0.590119372962122	0.6807283193518606	-0.7637528177919968	2.2815228750051744	-2.045984041890677	0.9989194904892901	-0.13672123360739077	-0.10540094563661077	1.1281911756891412	-0.1743898545263471	-1.0997680705839608	-0.6436224020750461	-1.4514978275564054	-0.8443985146433923	-0.9078626668836615	-2.145398271363742	-1.8440205785414505	-1.616514679707267	0.6853463048034695	0.11665620901430977	-0.471690335310386	-0.5998860910539852	-1.2846743907426443	-0.14429629465676216	-1.0495574824185032	-1.4646913949603353	-0.5695403582640652	-1.437946257452948	-0.9214622104608998	-0.7698767573689129	-0.4358986558214744
-0.871629210006642	-1.2091636061780315	-0.18961444553164986	-1.6172685390879789	-0.34456881132243966	-0.10767570690024093	-1.5037134543047475	-0.4170112791758432	-1.4321996701237407	-0.2216921763959761	-0.3934631267694753	0.4235768588879692	-1.1627416534215302	1.2508901369382526	-1.57475103907482	1.083510339344718	-2.319951699409622	-2.5875218183549906	1.1356449888309161	-0.7513829181738079	0.9238561326338484	-0.5962288893101806	1.831071263592643	-1.9678770531836778	0.620872820330439	0.44893014592127645	-0.21212355720719572	0.9632106514423775	1.0918465602988148	-1.3389067529057683	-0.6034776769420187	-1.3916069673656657	-0.915568690259688	-0.950667429441093	-1.1965396749149233	-0.7745306069629037	-0.8870105526927266	0.6886445906390914	0.10919727913148743	0.8405680982349018	-0.4908035521150114	-0.44273628000209847	0.5136210472506165	-0.18966686804628025	-1.3761971091974285	-0.6553489221595151	-1.4333060678784326	0.11635358173688792	-1.0907353867151013	-0.2518651885332919
-0.31708322302621084	-0.9011940869287174	-0.06552338826291594	-0.9182823995713157	-0.15264829521100928	-0.40148401548174495	-1.0585850760426392	0.329201777074819	-1.0700054112666264	0.010834581590274598	0.6456344727861085	0.03769915282197292	-0.4094594525358776	-0.06611296271779184	-1.6186543691334268	1.0937091609696319	-1.2997429902292073	-2.5578446963410832	2.200577194649374	-0.26739292002960363	0.8979387671903507	0.2612291448128017	0.7908017391631214	-0.9437311664692343	-0.24090511969298298	1.0346707395177177	0.4454053379372158	0.7185608481252278	1.862531420593649	-1.0071794208031843	-0.3584330383826145	-0.7465045598535888	-0.9834095460895482	-0.647164178305528	0.019275618774646838	0.6890827702976803	-0.03423515969317691	0.38834119483696367	0.35964729493750186	1.8178124976498955	0.22541811396981484	0.030544426530139935	0.9737225268278179	0.9076316137269648	-0.5201340309195953	-0.20368588119703515	-0.8399097740563574	0.892212022744204	-0.8683884339881182	-0.297287324058157
0.41656788256057864	-0.2325594698821119	-0.3067572354281406	-0.3078974397391816	0.27928016129210687	-0.5918211032096853	-0.43221403123436336	0.8979502854009183	0.7824603257899769	0.39562019458280345	1.3410369174672823	-0.5089856584050505	0.43983912750622844	-1.2061377699525084	-1.3606080796614002	1.0763918975524658	0.07742495998533586	-1.2692804962747377	2.2954231928647424	0.238794015898978	0.7068045381282796	1.2145327834808841	-0.028554884589712597	0.23500792991699435	-0.4876238576797155	1.126738388892814	0.7316849352735061	0.9267942475063033	1.8958838255727481	-0.6956060769251698	-0.23911327484480457	-0.21611659680064288	-1.1547501021507591	-0.5383802312701409	0.8730206158664492	1.2606029220748944	0.3398851594769389	-0.2663409329120077	1.0853299891488706	2.0734459208055926	1.5596051962446311	-0.29662050134945067	1.301997706561308	1.12200486424598	0.35060210348361315	0.4377444799258481	0.23222334931499625	0.6064809183828518	0.40127066934366473	0.21168372285982623
1.073535413696559	0.8468634943788328	-0.5940472511557435	-0.584104767667007	0.6448537191192899	-0.4248202486426423	-0.5249522145690442	0.7475266406117772	2.752072065522639	0.8648139488225952	1.0528612389165823	-0.8163086633205162	0.9056330128856468	-1.4911412992737814	-1.0450028494742307	1.0710655942551892	0.3946862227390713	-0.07044858362966563	2.2558212576020065	0.2653738741721729	0.3808750124244888	1.6144195681190985	-0.1946086399464954	0.6456386087650313	0.22525840661535687	0.7234553183597601	0.1470510201936907	1.4408457788784397	1.7297755653409677	-0.9735542124752229	-0.12647317922506326	-0.40945808184588944	-1.4395553317822032	-0.6884828114403398	0.9383349180317208	0.6453904574644188	0.004459373432919765	-0.8979687252097382	1.8958144947472904	2.0480092352673793	2.9344234070963147	-0.9802779299323879	1.7567878386594462	0.3526270878039355	0.6655964119220886	0.5756807786774686	1.206749823325436	-0.4990121732738302	1.9229216148803359	1.5633481983007882
1.1307977711982566	1.7359755658935732	-0.4996898073998527	-1.5038836378885734	0.5570607470020805	0.12640842690276008	-1.256566085463764	-0.06462823028568998	3.228792723547822	0.8963676015421671	0.05632570081342376	-0.4977560457798854	0.8477349977694274	-1.094909394741367	-0.891992989048141	1.0998901451352545	-0.43956449531172015	-0.0028363636994908755	2.817178150357221	0.0008740922427920823	0.0482896103851229	1.3622185395756332	0.08404172028827368	0.12167355586587335	1.0014655404599933	0.31565258874508156	-0.615876242530206	1.6465850656459398	2.032396834271744	-1.5497035040706275	0.3954086455740171	-1.1422239771913436	-1.641551313683102	-0.6067905859965078	0.30095146767743247	-0.18363031145922695	-0.5152575273484442	-0.9314720999894172	2.2239896691278895	2.384197160932064	3.6348431537968278	-1.2052905149855049	2.3650852624287046	-0.3299442680971953	0.4313298348133346	0.04148701671657697	1.3979936831924482	-1.5244012145979344	2.3734124877294773	2.932979814375687
0.402492333949219	1.6393542500872453	0.026143189090479614	-2.0486410789521647	-0.0823891732974532	0.7999099169871909	-1.6333619873049952	-0.8531053097066653	2.033974524995384	0.0339970674232231	-0.6916656241811363	0.32875242558415324	0.3276078681836054	-0.6876462685437611	-0.8739190465392398	1.2809859893556101	-1.2158472375856724	-0.6185820182966237	3.5412117620615646	0.03367859209267567	-0.026873191502099218	0.9441677954348046	0.32175607075340806	-0.618770664889707	0.6754139202922996	0.3131850505958483	-0.5705635719495589	1.1493910849439843	2.770635052039365	-1.5382906366661462	1.288920892148096	-1.666801223229066	-1.4536004330663055	0.10715655956409822	-0.46837524375558864	-0.19296072426388755	-0.44543046927972274	-0.19007251799684108	1.9191384448419586	3.017553184546944	3.3923704959168632	-0.6434292539005143	2.7450480382087235	0.09284071954042378	0.0071488214669763635	-0.4648778100806527	0.6057253368903167	-1.7627284759027408	1.3934683453100323	3.099811897522877
-0.5915182312810114	0.4875893692299038	0.602084888811529	-1.5168758251561805	-0.9722346275577122	1.248057481687788	-0.8786954795986265	-0.9926678890322818	0.4453721229866558	-1.3786933454737968	-0.5183114701726799	1.0568876584628806	-0.4774702671828745	-0.6161644794980521	-0.8002730286306249	1.6722354812187479	-0.8748310420010147	-0.5984287765758662	3.249981847162311	0.5812705815639363	0.2637151929302437	0.8830119977694711	0.2746642779799406	-0.7504739663788027	-0.8162282635377245	0.599539413487928	0.3667085767927192	0.14773297997636053	3.1454075930826457	-0.55316469329329	1.7816452468885862	-1.4951043491756881	-0.7487457130761797	1.1965935134613845	-0.7540631933015611	0.48767122275011976	0.3216699952282213	0.8300635869792177	1.3268798972520557	3.125722498551527	2.5229451733758568	0.23976097135382918	2.4566197827288963	1.3807421199141297	-0.3282497204997505	-0.1002054988072728	-0.6401370292444689	-1.1783657755410142	-0.025259836019403153	1.756355190374815
-1.0513022345002316	-0.8175545173035588	0.8158685408724909	-0.23326479026856267	-1.6212036708757003	1.308384049563185	0.6668914739579501	-0.52653619324556	-0.2843855396641745	-2.237408903399133	0.29215484540189934	1.1831573570377687	-1.1957429870456826	-0.6012536058910127	-0.5803787941944288	2.037334707283718	0.3269237146452495	0.588534882589211	1.5262854239132666	1.185587015461188	0.618201481661748	1.1854810089878096	0.08288912615222363	-0.17597803229558753	-2.2315832429836155	0.7381251406889393	1.302604512234252	-0.7996769113006196	2.436922403225334	0.7295190116572612	1.1404245500457821	-0.8421637065166595	0.19788358860574384	1.932846639991325	-0.4175281762800799	0.8220502789947877	1.0298269421588007	1.4015611637509657	0.8497094060594484	2.0812960148279704	1.5356584983026396	0.7106586116229544	1.5117849062872821	2.2611419454949977	-0.518413881820173	1.092754714313962	-1.4743995307235507	-0.2553774635182992	-0.6962027014259509	-0.0643243299267582
-0.6992122819020082	-1.2540247341382997	0.625626900287053	0.8448131484724564	-1.6594578870197623	1.0746987027419728	1.862597487160517	-0.014182985363947792	-0.0936421930218292	-1.6920475574282512	0.875550902686517	0.7972781280954291	-1.3383703896539427	-0.2436380830361234	-0.3210050431035438	1.932634433286501	1.208589573344931	1.996104635302756	-0.5559234078095973	1.2335660649630873	0.5663173227252984	1.349498436131348	0.008235144627673996	0.4757272066465391	-2.255406108733771	0.5367068672117389	1.3979629888540248	-1.2312212320376552	0.8532542234590212	1.2785696758639153	-0.3351124151529501	-0.26326737238202524	0.8461922185560232	1.8239490610228795	0.10690693675780333	0.2445915787443539	0.9072806982838604	1.275951879651553	0.5674082844430365	0.30517716771677206	0.6889479802685586	0.5029375946487821	0.4341340821032864	1.8349739439417976	-0.5600458199191836	2.0899379105541884	-1.3693524153945775	0.44357873914926876	-0.4683523523168039	-0.9502393483628843
-0.03346481419677192	-0.6882375074964147	0.33913176976539805	1.1015713180037803	-1.039921811187564	0.7432598264359218	1.8986401160734812	0.12669248316808648	0.24077441588650902	-0.09357233386800279	0.7792695543108691	0.39773981644878403	-0.6891914260812295	0.38166885656666466	-0.1463611289037271	1.1366934761931164	1.019691080681021	2.2918742721635756	-1.461717065343815	0.6612445676391483	0.03617145281587297	0.9101599041008241	0.15179638351355063	0.6115468189957348	-0.8275341397098454	0.2501065903702554	0.7072825048396728	-1.0212334899552957	-0.5953640369779427	0.849248617562279	-1.417038717552053	-0.014402840693556058	0.8386907149656356	1.0540256416460063	0.27694211991706913	-0.6140765331565614	0.08433063709686123	0.8640015669887021	0.32052787998580495	-1.0345612678852085	-0.044224547412909446	-0.03066241652795319	-0.23139061576644007	0.5216437240606331	-0.3796535197156797	1.9204427146484593	-0.47513844676039646	0.6107558642270966	-0.07829540826081473	-0.4417259291677624
0.2641242718193803	0.13637646073986093	0.22405873720936584	0.7421450806837697	-0.06268913553974997	0.44848397754103553	0.9992265738631367	-0.02079219462554024	0.22773576187475722	1.2752297906255414	0.39169308028479033	0.29505559282222277	0.3853835925259905	0.8081566537893428	-0.008090272128971178	-0.05183429171050704	0.14278411327630045	1.272408912245749	-0.848615402104962	0.0048104466177825425	-0.4615935124689321	-0.05020663004292652	0.4252339022696288	0.27725891610309533	0.8418642511146264	0.18736719411593933	-0.07502220149289404	-0.3693643506112607	-1.1072323217238316	0.1768173868175732	-1.214356953438583	0.10956189502505459	0.3315200199985337	0.2377712840203104	-0.0023505680068867797	-0.7742340816732154	-0.5396983163113305	0.6978746015685512	0.03598523002534354	-1.1961601590125917	-0.68144240730576	-0.4170871186795321	-0.4062539821580182	-0.5264815844496181	0.04817445068607386	0.6810386935733765	0.587852125699575	0.2962563880968666	-0.012304929564989573	0.6405137613519016
0.06700501056261478	0.553789962905586	0.20318868351276262	0.3753470330221458	0.7795866456057826	0.24987257531367035	0.04033771684387554	-0.14158878013655357	0.05562538801581405	1.486194679110926	0.30769462367575245	0.3517491584483742	1.1772757441439345	0.7658038351076765	0.227999813057669	-1.0494493783170944	-0.5345128651384247	-0.004968940284993474	0.09655459559622874	-0.22856188474163422	-0.3618316992205867	-0.9591585693743029	0.6815734347741572	-0.054572863795061356	1.5092585370944205	0.2582177658417618	-0.4571541635974678	0.2884136301532332	-0.8783166815604273	0.025402412727390657	-0.158926493409301	0.36900667715802193	-0.1599169782984768	-0.15886044690482728	-0.3371438423146079	-0.20716837306222602	-0.33359331354575217	0.82791848248903	-0.17698982414912828	-0.5944498620719068	-1.0745579894978228	-0.5409100474913053	-0.43101771934669075	-0.7706763065443625	0.5415265201206464	-0.6128958199170528	1.190019648163393	-0.1776904564010597	0.0259491605014262	1.1082631695534433
-0.14842197947261196	0.6405621252644591	-0.018585253932563835	0.31044610184736254	1.1069057971786742	0.19669282123570137	-0.3634804642993462	-0.11413098381952488	-0.02326561126717469	0.8398078210736749	0.46566926495591204	0.32328139057836985	1.2729825043484186	0.4530920612781067	0.5253899465480744	-1.535529104130542	-0.6546704388445252	-0.5208668039124851	0.03370255514165019	-0.10231170893099377	0.29668002753069384	-1.3129669964641122	0.7944076783773315	-0.14981953621064803	1.0335119280450156	0.06794978811287292	-0.4981835935369479	0.45877423984903387	-0.7919013166879315	0.31709968701023855	0.5114758403636628	0.6866916513066442	-0.26091230824214384	-0.1264175093769132	-0.3488253813667916	0.12891983759937523	0.3769091235482135	0.8531464785796051	-0.2468954235302567	-0.2815217307670866	-1.1222284868235624	-0.5553568816380466	-0.6061501503483645	-0.7539215941286452	0.7917529745474596	-1.1111453472815511	1.035251236886456	-0.44535589762089706	0.4137448446190758	0.5201357251803513
0.0714490849220478	0.8121686056275405	-0.5441049700298433	0.36579517879156165	0.9443167613078708	0.3136491138591292	-0.3057049491590617	-0.039088669605202145	-0.21124547654322848	0.34666106466907903	0.2139248840127926	0.2662742083557586	0.8901359099343471	0.16394376132206656	0.6400516990462838	-1.6888535918795524	-0.5908664038317912	-0.3545823505158455	-1.0656378981249695	-0.09745036583483022	0.9071659211884097	-1.1475417196865203	0.6697185430950634	-0.2558377997130345	0.31114095999929053	-0.542031215957346	-0.4234929706018097	-0.0541254099948717	-1.3744403591757322	0.41697252054762407	0.20011277884468615	0.7521255593611038	-0.049094367067088474	0.036565374997939826	-0.10879930432045186	-0.40917761374055095	0.7687685720854146	0.49240971869070765	-0.3112095960573862	-0.801941348412046	-1.0365825796788704	-0.46765169537861295	-0.8998726373426504	-1.1916093804867358	0.6442119449123294	-0.8636839306201166	0.27112062175102014	-0.3649217009672941	0.7953282295092434	-0.5964315142556875
0.6414155916065287	1.0255740557298074	-1.073001867205912	0.26881185137973557	0.7209603507453797	0.5147642417970679	-0.24744616797294944	0.03981111289669623	-0.7868778972898015	0.4859753332143727	-0.7201333810141024	0.42715641532750886	0.5300921808927072	-0.1404103375050816	0.4361589958358972	-1.8509120805395884	-0.7492460262558822	-0.2840736936056328	-2.0355103996341133	-0.5093377499716476	1.0087780675475804	-0.9411241393349224	0.3056712681601922	-0.6437629275038544	0.25039235297303025	-1.201411899383078	-0.250219381663513	-0.8434240372280355	-2.2074856242740157	0.12843163072603275	-0.4133560199144278	0.4520125448699059	0.14307732701589224	0.037761739827997444	0.0256814768933858	-1.2080086661288116	0.4998023276412322	-0.0414942180363564	-0.5602658490100499	-1.702493470936175	-1.2204204633740379	-0.0595403587002633	-1.1104521596558337	-1.9042883486710103	0.25760799856939764	-0.45864095507486075	-0.600373363439997	-0.11181455893364275	0.4105586926673024	-1.4477863083976517
1.0884897006341112	0.7676612585784266	-1.160858723534197	0.056799787870562606	0.875625368338064	0.6067799770051947	-0.4384726141273498	0.22090102173282455	-1.4593554058587999	0.7427359547373649	-1.62416947254238	0.7711395879275856	0.3814047761201074	-0.6724506141954011	0.17614409768586342	-2.059080790154288	-0.9830874663495043	-0.6227811674904083	-1.9557623608514063	-1.1189990452581413	0.780452880426253	-1.0899325649558342	-0.12368362147279548	-1.0938624855654864	0.9079565395162913	-1.3690604705377343	0.03380158855254084	-1.0911917542703886	-2.435831680300139	0.02979863794698704	-0.31583391410334805	0.06857287553110523	0.1640186009317425	-0.23314440870786415	-0.05263326216664373	-1.0958727562016222	-0.01493369361306118	-0.3195799044352684	-0.9516430979302553	-2.1482015216581734	-1.801443683202929	0.6980501549328185	-1.168378177457473	-1.9775337150576977	-0.05741964411162581	-0.19885667836497656	-1.0180599989633505	0.027332377849729157	-0.8196782409557996	-1.723973975234419
1.0877054796531995	-0.12393931798535236	-0.6851877217488466	0.014429268664156841	1.395428387184557	0.4486194408379212	-0.7397510158295609	0.5014016818086439	-1.544164725606529	0.41074811084585783	-1.4736438243067949	0.8455353337449253	0.1943680082799286	-1.3164301308152748	0.3371714180708883	-2.0470133370904646	-0.8244002058612867	-0.8704631481876237	-1.1445752312003956	-1.4562790017186864	0.687528325141826	-1.539880220648488	-0.33631219402058143	-1.0401583857357093	1.54922606357965	-0.9283016793354942	0.15676824204384435	-0.29605544728484956	-1.749272561825652	0.6670617922778758	0.5051520541765482	-0.003464147049044032	0.19032522047994302	-0.6866581569198209	-0.013922275909730768	0.14876997320304353	-0.28474351359910116	-0.25220438548575336	-1.1987783899641296	-1.8444658729680712	-2.3720359707349052	1.3394561507382645	-1.1560912167726454	-0.9621817235141951	-0.14826522142279913	0.0905945301608626	-0.7805646696186229	-0.02664594434196321	-1.9718395055206819	-1.665814425568748
0.7253881342476243	-0.9902086993711436	0.00012803130421573864	0.3146858390042125	1.7936820873406878	0.10508640685368645	-0.8827212323563343	0.6321928302811389	-0.8634963823420659	-0.42394578452331677	-0.18054438639250872	0.25951706363948696	-0.2706652132278243	-1.5781601607540754	1.0635426695112733	-1.695134871747895	-0.12045876513106156	-0.535970951683983	-0.6192737698619283	-1.2693364567605379	0.7800245468972675	-1.932002419611494	-0.19869314001659993	-0.23048424617496785	1.4081898480476576	-0.29541769538428175	-0.21171638749754437	1.1267205106843037	-0.7178390661307769	1.673817840148063	1.0147190395281247	0.31923297206013995	0.44917104726582946	-1.0698870948992678	0.4621409020141458	1.399938904701579	-0.4079523628776682	-0.21354934673917783	-1.090373462388031	-1.2450024448787778	-2.3234882866512545	1.2757345049454243	-1.0970569273927089	0.4056252599246546	-0.13610392077028124	0.5141498525899203	-0.24559895199478485	-0.07176467667833575	-2.110573936415831	-1.5715327765685545
0.29393925607470817	-1.0171793380784917	0.41049859784079196	0.8389486728817822	1.620752297199023	-0.21054942944179444	-0.7348187046626091	0.3934038715907559	-0.12586147168708492	-0.9639569979421521	1.1414837776798266	-0.7729816385807323	-0.838360798117187	-1.1597566105663155	1.8900281873862868	-1.3090624561249378	0.7790834570847911	0.11398594662026322	-0.8446305658174912	-0.6777536859587827	0.6284319458710894	-2.0136801355070673	0.07705398177100882	0.9258940161096749	0.37852881255446086	0.08043126015603141	-0.8846560076917863	2.094225102066614	-0.15945522883414873	2.0676652464520724	0.44222274407230006	0.748087054848159	0.9105334637041567	-1.0708294650193553	1.1729635562957574	1.4585781342037503	-0.8357999249321669	-0.5812379922944876	-0.7556565008093666	-0.9540248560743629	-1.4751948431418074	0.5258663607965257	-0.9088365557801863	0.9166223363515597	-0.21747563226255917	0.7469004948002972	0.013163253918358958	0.10574663517561488	-1.3497226218593306	-1.4110778126655121
0.004792706144157097	-0.26875816248662	0.4092113935546623	1.3395342012076126	0.9737706012983347	-0.3764582991792855	-0.2988920166295492	-0.03589633354413052	-0.1202483463253477	-0.6901925002361209	1.3572706877856109	-1.5383972454852224	-1.0787931762022072	-0.37901690486525474	2.1444321299964235	-1.3061798774535522	1.4508133272030599	0.4592642161313018	-1.32287736793881	0.03127175767647162	0.019519297498673104	-1.808739300955811	0.06159796269202483	1.7754346878494125	-0.9036118109493563	0.18688329852821545	-1.1285364553490072	1.8202268023222459	-0.3137921816881056	1.4689173931930657	-0.6812548441363918	0.9923274289533035	1.3403614209741297	-0.5436858667553053	1.5339699216187201	0.4595380733386386	-1.5955888546938115	-1.2661056604498113	-0.5378978013050763	-1.1030514738595651	-0.3069291519258198	-0.12145280275503777	-0.6303610633302482	0.22599996006630443	-0.38267014846388214	0.47725703704448424	-0.13634506532438162	0.4482634527737839	-0.5872528066264855	-0.9567894244936287
-0.04292374816588166	0.30083684800734584	0.30232608043948733	1.6713607596982911	0.397097343691104	-0.5167609562038455	0.3986073600265547	-0.18465597816470683	-0.679034105901223	0.027127591756655273	0.6073140807250385	-1.526925810068023	-0.8044752281306773	0.22796318784073435	1.6443909943728015	-1.6702859213278327	1.8126156527293034	0.4955239171755598	-1.3743035787147606	0.6075151716848392	-0.5624037471470725	-1.412516204722319	-0.5068565667854226	2.0925556373688035	-1.5645645244120714	0.30386922329720467	-0.47863522347323084	0.5271591203316836	-0.7172796605310012	0.7039995198231978	-1.0632599428852891	1.108785540026835	1.5996784470704883	0.28154272102907135	1.2748894954717813	-0.3024503391676745	-2.0657931112800036	-1.8037350374771852	-0.6200039026597504	-1.3410451726754522	0.4843679516938702	0.11751687402978038	-0.5487865173092403	-0.7615232151895802	-0.37196019889514786	0.03753013986238246	-0.15168772116446919	0.7015612261677766	-0.2733245140509926	-0.19679316616688874
0.2176267170151916	-0.011142473404013682	0.4654367521832439	1.8130310558159668	0.2417589306704762	-0.8651358042006492	1.277566885062726	0.15146177934059601	-0.8077129422340702	0.4322112022140731	0.15190086205814368	-0.9464894017954092	-0.2632620143035624	0.6385759723590744	0.8971316428079121	-1.8877988232445089	2.0185527772918577	0.9208984252996654	-0.9796776398735316	0.8460723138141241	-0.44541670649389903	-0.7774993896983369	-1.4456592770126795	2.17923820392037	-1.1678888158734055	0.4765003202396525	0.5342885062998802	-0.8286578622066644	-0.791737919739205	0.903741797404589	-0.13270739591567107	1.3917279565582532	1.7565734239632573	0.8741892418687387	0.8096123569407954	0.11471499232334054	-1.6622735068846515	-1.8736717373857528	-0.8485213578053235	-1.282810065678332	0.6248805712779292	1.109164467808623	-0.9155065651834242	-0.8918038402524905	0.06409958399067708	0.19885057827081104	0.5794494623794431	0.7699081365250883	0.11144593942620495	0.4974398985217252
0.723629032963111	-0.7663801792093121	0.9342317733521533	1.7403933230324913	0.2286113205872422	-1.454894538000301	2.0730401788806225	0.5953347722995703	0.07135363519378103	0.2938158851925657	0.8876019474872262	-0.46838325044507695	0.1823436056107045	1.339037175003652	0.544282788198629	-1.511442954796658	2.0865989238123945	2.073702879676898	-0.6491219132822179	0.5804982612891513	0.2884414176629002	0.16977076078363787	-2.2201076067523395	2.3034502988824	-0.05878466536736474	0.36121208796010634	0.8112111202279461	-1.4719861927235653	-0.40226578581167594	2.0749149012078445	1.3037612308948288	1.9061720516465803	1.8685898266648828	0.8074568774983295	0.7228863609707153	1.2920819775033165	-0.5803373750636395	-1.6014976055989436	-0.9485557502195667	-0.8435897093546291	0.4171621669777748	1.8607631104556992	-1.536168838252883	0.04474802547756329	0.8564680012979151	1.1787972366141442	1.88246554246533	0.8829636466777613	1.1353494857967685	0.672504480688834
1.1135204671137666	-0.9166377910306932	1.3991350569013652	1.3977227438532822	-0.22085701851804773	-1.9785889694936178	2.3682532732796666	0.5924326765159817	1.3104484161805776	0.0633191017825604	2.260683520122456	-0.5204190129761653	0.4369554581604069	2.445975320513867	0.6723643815437433	-0.6949742271036384	1.834187909276075	3.1273814240643416	-0.6507843755187942	-0.1528490841051759	0.6996629232684016	1.2417185408124343	-2.309337727929206	2.2411326030915175	0.9026048706895194	-0.28124940393362824	-0.041967965036308404	-1.3713284374748824	0.1588665081614016	2.889794657338071	1.9643542194904697	2.231985356978154	1.7773703038491644	0.1440711826103194	0.9467960781885891	2.0657103236851557	0.36009542715008624	-1.3065871247317606	-0.8423988679788976	-0.2076347079999565	0.30346156014756454	1.5902271055968946	-1.8180988516049401	1.2511473708625065	1.5806903748214665	2.0963004851952673	2.7443575371048876	1.3077879758059194	2.314974241726737	0.2600640946073287
0.8784841991099813	-0.12873654409494592	1.5567323196133838	0.8170248357669974	-1.2250268615472435	-2.0170564667023347	1.8868901916904124	0.0909371576254008	1.7382133457349238	0.17290634515814274	2.842911885874719	-0.9284976076027789	0.6393446075569528	3.1328494079210314	0.7740574106188218	-0.033000568189412015	1.2013111968115087	2.800405935006717	-0.7030516775773399	-0.9562393414985386	0.019361215422656793	1.9822000127734927	-1.553419648316702	1.5534625067210648	1.040099438500161	-1.0780251548411426	-1.112987550408688	-0.9836924143348925	0.557602352104923	2.0689806851080483	1.426467990603273	1.807539065518553	1.2549956979842345	-0.6073325629015727	0.7148273568878996	1.8630033208127714	0.5864958703228046	-1.0678753195274335	-0.6805019244250009	0.3564048227429231	0.3939924625745117	0.6100966264648289	-1.353401720685416	1.8968025567113358	1.7567198613133748	1.7511292303326906	2.2997694324762707	1.9264240385933211	2.44258149968258	-0.292496252266588
-0.12694541926827851	0.7690559165908967	1.3807438458816743	0.18626098750640913	-2.1548291760082603	-1.4500361095374426	0.7902945540588399	-0.3666576376976507	1.0376513209221863	0.46318593762439536	1.8772956113744472	-1.2329622249194507	0.8317404957260137	2.36533979020712	0.3817261364039747	0.12472957116016883	0.47407550295393536	0.9075341377217299	-0.478630962745326	-1.2508490394835245	-1.391630588078216	2.0453417151183726	-0.28452249437424715	0.26824172714538913	0.40054637642527086	-1.2840620576991433	-1.1340573642565142	-0.6823838073833614	0.6540285165805481	-0.17094551120674087	0.3671424341042665	0.5806067459169943	0.34458828094874877	-0.9545791258508008	-0.48868947227768356	1.1153090479016021	0.30299346339798444	-0.6851154756560841	-0.5767400231281389	0.6065075601352802	0.47464843679139607	-0.032949610424885485	-0.39526863839931886	1.8708776601729464	1.2274141961228155	-0.006824612357132258	0.8066112475362756	2.2305536034624733	1.0852461260299735	-0.40855961013875486
-1.358880935476848	0.7934765451430547	1.033227540690313	-0.27362957065922927	-2.2175046266941636	-0.6303136871136243	-0.3566029537320217	-0.30766976072404556	0.08360151020399188	0.45789705483267895	0.021828860025612247	-1.2103902564795783	0.8309822503240588	0.27140190031585076	-0.3805433031304777	0.061983754564821636	0.06009464730995524	-1.1684753936822514	-0.12485038830304204	-0.7646923063848612	-2.384891876574745	1.5318417648225178	0.8031639094794155	-0.9292441148021301	-0.3755068081205247	-0.6193926787465736	0.018370737177564756	-0.5622237425812091	0.45256136493528537	-2.2639958058253673	-0.3862991955472235	-0.7593503847007276	-0.5674501750063882	-0.8402604436486215	-2.0562858918853797	0.4501408723026523	0.09921837017664085	-0.06736712957888712	-0.4145473811461803	0.4133563516943094	0.37752569032790223	0.22839387495527688	0.37738491410248604	1.5344140922037501	0.2750050723329607	-1.9223453327819386	-0.5648983743049626	1.8193671948578263	-0.6543334449138476	0.06181498181127382
-1.9462724325487173	-0.01140355035639786	0.6084858588313045	-0.49138511146935665	-1.295258385620987	-0.09774409401798446	-0.9813150186980459	0.05812934327036132	-0.1645858057116272	0.029376573220654484	-1.4435851327806069	-0.9848088322090609	0.48390301609921776	-1.5911630261855043	-0.9458705270074859	0.3194151530094319	0.08007039623751612	-1.8381645664862913	-0.03491391114306255	0.1565564485232558	-2.3071168282501224	0.8593439254364302	1.034358790483315	-1.3158777548228666	-0.7157180284050791	0.29716616214692343	1.085351164418945	-0.6310303575333153	0.041949836294522494	-2.8719143783823045	-0.7119751620301301	-1.3270974299166787	-1.0854923199539803	-0.6000861502770184	-2.622035496066451	-0.08870522632720812	0.2247328607959847	0.502079294789083	0.007647866457153893	-0.09326173136434202	0.19143405667265376	0.8481828349030209	0.5734263552610164	1.0417898493680071	-0.6216631553014098	-2.5287740634924147	-0.9614945573036788	0.860962421458107	-1.220910535863643	0.6757315650068771
-1.487774285403809	-0.7004717170884306	0.08064186425927163	-0.5643215374087005	-0.10096398812867287	-0.07126906716668989	-0.9276225489174842	0.06624033313102422	0.20549093291192774	-0.46300430935449877	-1.8942634760445303	-0.7104175562248412	-0.056562184210041874	-1.6804704022867358	-0.9316487948764168	1.0177039033300554	0.2767576334083378	-1.006406885023468	-0.2042759724379378	0.813403330267776	-1.6484466010584018	0.32366117818287365	0.26221054749308603	-0.872028594134247	-0.6028785015298685	0.5572764342328538	0.8447017605975929	-0.8842356778339973	-0.33292391049437714	-2.120072464426111	-0.995046211421494	-0.8812478613898128	-1.154473586756841	-0.5469275109746582	-1.4497079582612538	-0.7876982111301465	0.44611920486432705	0.6329005470259556	0.6581823530505201	-0.48202691769663303	0.08198374645931229	0.8691637543667676	0.44243629942763163	0.2453633089839067	-1.1472893350273454	-1.6207807218298484	-0.6768172491675172	-0.030187150926966125	-0.31817011974220216	0.8253893071721753
-0.4524692479722633	-0.6451821621209208	-0.4979455296058119	-0.6070753530251488	0.5182664470710828	-0.22820875348914998	-0.5317310768722318	-0.5837659489177581	0.3100460728742198	-0.6781426723200888	-1.6918407973445913	-0.33361109051765936	-0.428005988216899	-0.1258935496338876	-0.5085063589406136	1.7010145170956792	0.31551217829853906	-0.1045812745989199	-0.12459930122035554	0.7835185403013422	-1.2638329870161111	-0.09658998731193474	-0.8610051347925229	-0.2785944549054168	-0.38762982621349595	0.0005635221304722868	-0.436399419708359	-1.1147610461132966	-0.3042373738342185	-1.1996201063066851	-1.3515521946107247	-0.07906866929082329	-1.0195350485778907	-0.6499274392955938	0.6459603789136527	-1.5122347341369653	0.549649102603868	0.33237755928632967	1.1787628829584638	-0.3011798822785171	0.038246041406450444	0.09766768786104599	0.45776997363211946	-0.7577278183206725	-1.2906736105657224	-0.3736002181753267	-0.6088754726484262	-0.3913167088450309	0.8239080702865006	0.3535441068734433
0.2744431232817269	-0.23989823744387248	-0.8793233540665635	-0.6447868963552756	0.35051489904186695	-0.04251272821785857	-0.29268593140275206	-1.420626861950475	-0.29698712797229376	-0.6784468911513883	-1.4462903353925392	0.2448990306002925	-0.4230311615580468	1.3553498328971498	-0.15722682499044222	1.8668767276175748	0.07311059428312112	-0.3905594848359777	0.5532866062120884	0.28633745446101116	-1.2076422151209187	-0.47893819210954447	-1.2608154752134544	-0.18611252349111448	-0.24341673532181135	-0.557095153886481	-1.2728673169782216	-0.9048671405642107	0.2906011594366246	-0.9573937563428452	-1.401024736833987	0.16706534010558322	-0.9051871698732575	-0.62883873273278	1.9479424753531314	-1.6674980964400499	0.7097151631413128	0.08613722672864152	1.167491424628963	0.4669254074405008	-0.07415394294792946	-0.691994465831385	0.6752977947575842	-1.3575764926067888	-1.1814893666462871	-0.020090008354590776	-1.0488238521649238	-0.3285048490043047	0.9441284414121458	-0.2862816832952643
0.22504848827437104	-0.22365635911299758	-0.8309558066750268	-0.6835952957936435	-0.13723277104657897	0.6145986311040565	-0.44268285181943157	-1.705403818887202	-1.0388265870563982	-0.6821844051465151	-1.3043818663238869	0.8729726897457734	-0.17719593145950646	1.2774726694969591	-0.18392907331395747	1.5146281339351098	-0.39361900907899533	-1.519108656416362	1.439541826486779	-0.08299047281874375	-0.7305568952428092	-0.6648959868942643	-0.36678922422891946	-0.6179740300015174	-0.007520003993331161	-0.26273986290988277	-0.6991909653349903	-0.07964450337849888	1.0822963236763243	-1.1444337309160257	-0.8537591899768731	-0.4176100952206086	-0.8568065233546494	-0.31130578667329795	1.45479216463275	-1.0135584496821406	1.2069682432571063	0.3290847296131047	0.5662782244564586	1.2712228452589647	-0.24829802221105143	-0.7653594332358016	0.6846923154088358	-1.0074841043614677	-0.8704226086721459	-0.6100264900094146	-1.3378235891074661	-0.3100030860311412	0.1675434330615748	-0.5194529914591766
-0.30995550967305757	-0.5961762779562386	-0.46494682253578606	-0.8228958944456835	-0.40583235606286666	1.2398280080771873	-0.7982782998785053	-1.2239231070601229	-1.1004375321477848	-0.6278879463605795	-1.055387342438669	1.1741434442232166	0.01636697655193029	-0.11049096461785578	-0.5370856366576635	1.0657289764299163	-1.0379485616027204	-2.0450872348865	1.7307242810290695	0.047962500979500444	0.5399897822868608	-0.4162135783313249	1.2168249915672835	-1.1460490220209418	0.3972029220615872	0.7225921205373094	0.5583902128244351	0.8776673306178577	1.348533904155235	-1.0407439986275977	-0.057089515695344165	-1.2637689831604328	-0.8872093396187088	0.15332698091459282	-0.22227570993453533	-0.19513689524017247	1.9180322896580604	0.8907700947812441	-0.23772413555488364	1.4390588558623216	-0.2835413342922336	-0.3749992089377349	0.2045453615236631	0.01390152947701842	-0.33429598909339764	-1.1755786757275437	-0.8232650748128949	-0.6088683917585851	-0.3345841944660096	-0.2749124910510415
-0.7094699496348247	-0.6199345351212907	-0.24502456027571123	-1.1958919620202215	-0.34358795196558894	1.1466008237124896	-1.001561964843565	-0.4251512173246679	-0.49703025414558627	-0.2582643591404914	-0.6523010731328645	0.9276535902437285	0.0005682099853068365	-1.3053627637029777	-0.9915967471339672	0.8225911696338747	-1.840961268372896	-1.1976137704705698	1.1214791140536258	0.507836651170063	1.821300248140984	0.15248141103599566	2.1122805680978445	-1.5038805320117201	0.6083325171930767	1.3339007430079526	0.8782313751444671	1.1557136510096242	0.6930728837842062	-0.5069698016718946	0.27418342839055604	-1.6241484369066466	-1.09145443700159	0.43137838686105795	-1.5888367313907859	-0.14394945052062283	2.3138922868065928	1.1072544896197287	-0.6950356597446183	0.8239384655125143	-0.07416453248258335	-0.44182346305395226	-0.45404398339868607	0.7238995570880373	0.32273449647539854	-0.9461108249324696	0.13866407331027444	-1.0380023740348991	0.10138110141095859	-0.04366428673983289
-0.6580088225159039	0.09602323712453292	-0.5677728819659409	-1.758926015672958	-0.17355245947968764	0.2038299432998777	-0.8930996769310734	0.17639803571533877	-0.013934874125287667	0.3753979334439528	-0.3164413067548016	0.3547210070357249	-0.1762817188152147	-1.317302198954025	-1.3463723354245112	0.685186648173377	-2.6494086965564145	0.21300131859032775	0.20472784365755178	0.8069082503508697	1.9370482603546717	0.5158529147677079	1.4556365601014625	-1.816823503841446	0.1628569715939594	0.8081576174336458	-0.39265520884212984	0.5182572671158957	-0.4579241484856734	-0.14312610781287272	-0.16717811003006966	-1.3430043453183034	-1.4565728705900964	0.327752545873418	-1.768594351948573	-1.0086186612892334	2.0050396519462	0.5493600835203897	-0.498464690706391	-0.02055383516287566	0.15699408719066588	-1.3556097965569156	-0.6640775392584466	0.46132289025018414	0.7832980390657645	-0.14009440860706873	0.4911634155602401	-1.2364251196494307	0.8468084772181653	-0.2762983328815981
-0.3181801600681257	0.9305097747057536	-1.3383045654991672	-2.191773148031897	-0.0559403313719093	-0.9056107349896271	-0.6390590209857956	0.5178768181850744	-0.13606438295956197	0.7798183987791875	-0.15310597302407616	-0.04715208719398521	-0.4016926352823344	-0.5903902833194037	-1.4287617472469962	0.4524981164647928	-3.133092610847578	0.7809070662393586	-0.14460954878649684	0.6222043086246264	0.7630249101137593	0.28404484460544394	-0.1772253135190099	-2.205203432187567	-0.8039595216525683	-0.410730951305524	-2.146195364714085	-0.2883665592599163	-1.167468520797655	-0.4575155101792098	-0.9426542649144515	-0.8895163995461447	-1.6361775475363876	-0.02045336996319288	-1.1743904307798598	-1.94972906228841	1.1439764041186011	-0.4249433503068026	0.22486401194294342	-0.3518192163995478	0.0775657790018267	-2.408778839934912	-0.17216226408008833	-0.37305536499985964	0.7412498331533381	0.4642184706086616	-0.21146482536109001	-1.1208088589015406	0.8566562775882791	-0.7877419908958473
-0.0046521677970705845	0.9783232637112281	-2.0211325692705238	-2.090950288824586	0.05389296814641689	-1.2462695309081087	-0.4915627158356494	0.8168634614635008	-0.4141080500421083	0.5767844667628824	0.04845888040674385	0.047149769296425455	-0.600130956421447	-0.14536048860263687	-1.0811114708339522	0.2421699502653707	-3.0028431886559113	0.13357088804071104	0.3096886724331346	0.07519404233769109	-0.4740866934396175	-0.2660474954142038	-1.2625744189843915	-2.3698321996260696	-1.471229314267389	-1.1487703844323174	-2.66687495886987	-0.2787752474123442	-0.8778601836924674	-1.154744323688222	-1.3326734286160542	-0.7002916761922802	-1.1653314340992433	-0.23605607246819765	-0.7770772534026371	-2.0782103149046343	0.21124007396334532	-0.9378139384643073	1.0429887139030898	0.07789437134209606	-0.28127029009617244	-2.6059502617290193	0.6325579447662357	-0.8116260785809792	0.22585004837846764	0.4895878242272015	-1.1334431419098157	-0.9705481120376226	-0.010343318206920233	-0.8741076121599802
0.14879963872111276	0.2690733707855968	-2.136835889062034	-1.313428204849416	0.20491660156485367	-0.49553288660392253	-0.45683543814590644	1.0747173348505104	-0.10553429057529352	0.047362668424481356	0.47337225598914656	0.5372300560836933	-0.703807168639916	-0.23792564088749807	-0.31421458369145083	0.4102933156495545	-2.2506876429441394	-0.7299202882457416	0.9838316459640304	-0.3864998898371313	-0.51376741759659	-0.416522307510939	-0.8365650205545655	-1.7938595001720579	-1.1707729778935496	-0.8052543295859685	-1.3894952960416969	0.6288782751935862	0.039065211258098205	-1.4147364399894988	-1.0143834520681791	-0.6624948338718983	-0.04191429469920434	0.010466983368054749	-0.9417835732580563	-1.3958175850965058	-0.4748745234727924	-0.4259766860506419	1.5220996887617588	0.8422835174732229	-0.4211345330460695	-1.8616502455877295	1.1607219834754556	-0.5076715446146269	-0.3735871994418493	0.27402900461847257	-1.0464345230133723	-1.0855771995164134	-0.8764090317329883	-0.06485448307565296
0.19750556545095513	-0.1621691970175189	-1.6822058323904943	-0.14407664294301487	0.3048569102893032	0.7649661424745329	-0.2655788859551435	1.0195793640615585	0.7700606908757692	-0.14362717272966632	0.8894160138851365	1.062487332483374	-0.6455497534906939	-0.2568504623813579	0.5418206574226055	1.0350088766679215	-1.12852525681544	-0.7016393953215427	1.1669504586292996	-0.34095680727517663	0.5513573205161829	0.16070956068181344	0.5492201184862483	-0.3790215093624629	-0.22796254774918676	0.056877181615020284	0.6544722515698457	1.4535819034491508	0.669090107293403	-0.7866407395061913	-0.22493380263929075	-0.33908889077393356	1.0274177172948382	0.7336094142134074	-1.1247025632798813	-0.6442573735550674	-0.8968704642773507	0.8297644771803758	1.47580909461345	1.2896085295397344	0.10838297700790424	-1.0854798220531	1.2050860318548369	-0.1667355241821115	-0.668454773381523	0.2974691239852767	0.22890139151168123	-1.441762454249354	-0.9463215033767117	1.2982064186732307
0.22201986120173928	0.4463004482205339	-1.0522157658710103	0.8736078011963743	0.26774700071939883	1.6313617606085205	0.2829703143601151	0.5688001785762491	1.3601008331961653	0.21749753952860074	0.820597001741521	1.3402750228015243	-0.45736521020733145	0.18591576454982767	0.9934664267355403	1.6460541796074049	0.07008502048620045	0.13956194998650936	0.7394134172210278	0.29435531433483364	1.4717010069986016	0.9501431911415373	1.4543817787383184	1.261222454044089	0.3033268847440952	0.49041184146071776	2.015461664705741	1.257483621380812	0.4724473423873396	0.3585857099393028	0.6066310400540947	0.39148319379326285	1.1884960385310521	1.5767806729602698	-0.6196411118503535	-0.36119512330545095	-1.0729225594050542	1.9953763495654033	1.022187359890312	1.118243356447821	1.109969052518434	-1.031722134067924	0.9985752674808068	-0.6468403418386232	-0.6299282864636221	0.5460581130048049	1.5498246409508003	-1.7204921858998292	-0.36163987256896335	2.2992100051657265
0.2710166586431749	1.5353087312576483	-0.6060733335090998	1.2905847289548007	0.1900125584127419	1.7096779248025142	0.978756839956402	0.09885852928049882	0.997149568702528	0.5838245261264434	0.11830856811276036	1.3107482523081766	-0.3085205130964843	0.5796738661174228	0.7920447833469131	1.620928589305384	1.1272420732795934	0.6940391123966498	0.15873876788540903	1.1694819407778847	1.3280724663975088	1.1325396031654598	1.0589122012161674	2.250108809357668	-0.1582269342321564	0.2976012799464188	2.174208587842381	0.2331285212523804	-0.23327373107632357	1.2584978709734762	1.218564870043061	1.0927300892210463	0.3196629252332398	2.032543343933971	0.6024909012770966	-0.34921377946759746	-0.9069292226447732	2.418426956201464	0.44827558228893755	0.5401737809829832	1.7953140338958906	-1.3489486922974532	0.8010215247008826	-1.7952294364716805	-0.5242169480170952	0.5750623122760748	1.6736144813032268	-1.6360984361873392	0.1530587625804305	2.265140553424934
0.3982453827667	1.785190254839319	-0.37978552819034267	1.0102294477138218	0.22091538660606785	1.3351473765956243	1.2914666744473533	0.042197723499669486	0.011277043139836391	0.3399064371606915	-0.8095733419638542	1.0293124893731496	-0.3290019195368974	0.19700184546349753	0.16058980493878813	0.8419596638869338	1.83006235872738	0.17666999213260215	-0.12404416383821396	1.6907295250817584	0.4804727296313053	0.5236681127306559	-0.0973893116995596	2.1731442995089414	-0.9799110795890651	0.11348404292041207	1.6696642327123452	-0.546294586184663	-0.6857878557854158	1.4845653419442153	1.5375297142640845	1.2158167566860718	-0.7677491602811393	1.815631096442903	1.8616504413116104	-0.10442322523057199	-0.42507592778773023	2.035700995123407	-0.009106165666101283	-0.018668940986449747	1.5323226711898492	-1.0375431850513062	0.6121662532988356	-2.4760399826726287	-0.5013126191965345	0.09493124607577091	0.53825253790476	-1.189707189367366	0.1970898067476483	1.3219249943620077
0.6078027469576	0.6745194544090166	-0.21043471376768025	0.30421210773565044	0.27887520303211866	1.0335500487884568	0.8677742564026338	0.2990495778364881	-0.6629049129093688	-0.3503963606422	-1.4062673690818817	0.54757529585644	-0.3891957748486861	-0.8228311889203479	-0.43166642296789226	-0.1433103918103209	1.9489220232582505	-0.9746676310290695	-0.08099965160932097	1.4181374417521955	-0.07871028292554733	-0.2294080579279458	-0.8649648326391488	1.3337637387891224	-0.9888918063688312	0.4082157132655022	1.1861364249390578	-0.4024989160069335	-0.4861942362281932	1.1697396464955265	1.5436751931568145	0.6843684378374997	-1.1182458895631067	1.1063190895486403	2.443915304340168	0.4831827062918841	0.0037001154226472166	1.173392036379177	-0.3098553902125007	-0.30682924122979466	0.4969846456094177	0.23127939081910237	0.31969191554835885	-1.8415559406033628	-0.3600319942130129	-0.6676202294637027	-0.8149676712968545	-0.6273888588875601	-0.045840309826422704	0.17885401826147454
0.7410565172458101	-0.8415930407897859	-0.0317569822839974	-0.37374763214714846	0.08160257810070973	0.9196958376980099	-0.07701641233834877	0.3101438449656417	-0.5486836721008315	-0.6653303537524173	-1.4755259327259918	-0.04388578272789498	-0.17068496033077962	-1.5033733985315847	-0.6840230368169108	-0.6511984980027877	1.4324078507973161	-1.6044676827294535	0.025500100061233502	0.42415110835901854	-0.0038097027094365025	-0.45352153087566066	-0.7431120376640926	0.3740027437212609	0.1684860883553394	0.7718451112571141	0.8496442699715988	0.22536448477725665	0.056850918933353055	0.6551538742568573	1.2473745774159077	-0.05825479286094494	-0.5765859613504295	0.4230217862479196	2.1815335335437	1.04533358290605	-0.059416438548268405	0.1630692142456875	-0.5763665138264911	-0.37367229878470487	-0.4927044485550052	1.5765963607500535	-0.04007240113825303	-0.37328974327877223	0.1758483557825973	-1.2002810460326838	-1.420140947430091	-0.21368225443972924	-0.32417358693370907	-0.5446382947959857
0.556586162095588	-1.365420314606361	0.05791234282767205	-0.6576847677939988	-0.43259214565294546	0.7154021522116233	-0.9194296567539436	-0.19247029184164527	-0.054871602881312175	-0.13272313219237253	-1.1917924943332743	-0.5291740908927589	0.454526456157453	-1.1881295677746222	-0.6053723338019115	-0.4891141670593978	0.5990998149469953	-1.1042328463244577	0.022886575197596674	-0.7005305685299626	0.13268052536535407	-0.25550594300314144	-0.20637693817984082	-0.23776144474030086	1.5849073779324059	0.46893937425577725	0.42833232310325803	0.4668938460786175	0.3429135846722864	0.11343945476491975	0.7370135582555374	-0.5331446640209425	0.1516021603386314	0.18349328150261052	1.4157034687053027	1.2265119429432143	-0.5815866676157363	-0.7429994259078454	-0.9135398413364386	-0.40189371365573445	-0.7791118042114817	1.8489111168660106	-0.3169122202991586	0.5714733247421914	0.9755935602438957	-1.1876927128390544	-1.2196197947427962	-0.05562277813393026	-0.693960057247875	-0.7510555519786548
0.03876769360392872	-0.5847727097469235	0.013779686196264334	-0.49257723781374974	-0.8355024970918699	0.2591551818063585	-1.1943360431945171	-0.7054823755444296	0.13925929910674176	0.7239376447532271	-0.7439323002500114	-0.6552437045645286	1.158883443779348	-0.32460899617395256	-0.3164543945741133	-0.025966905534541326	-0.017342248625614703	-0.026239875074826644	-0.015108366600831803	-1.2728063583129448	-0.21441695668909572	-0.30271628198624845	0.10106421835233749	-0.3732485743958061	2.0974917164596927	-0.44000717833427844	-0.09586768923106061	0.16895187527154665	0.15128785059745312	-0.44045307063355543	0.13440232184230308	-0.6360095552579281	0.3430756540443445	0.337117928426342	0.5631126944154864	1.021951930845578	-0.9764501610945467	-1.2333300967626222	-1.2529630559994367	-0.4607853717430193	-0.43090573863558806	0.9357369974039303	-0.4761064633098247	0.2389582349798733	1.4336919361318634	-0.7332071261305485	-0.7582759897489652	-0.07769040312397549	-1.2196887486043644	-0.7405967341620874
-0.43464723173631253	0.4575508354348094	0.024401230688772552	-0.16547899609499858	-0.5772194634409501	-0.20968124435451516	-0.9662244348386221	-0.4626175858893066	-0.13668068127710528	0.936933345122669	-0.19434814372719697	-0.3789721113703606	1.3826619697755809	0.13392249712143675	0.1178878408185194	0.2700589992865393	-0.11552859275336734	0.5377618593619746	0.08305958504878079	-1.039902465607482	-0.7678616044175276	-0.852139084026984	0.1617094650792496	-0.11675820369174267	1.537257163717181	-0.9424668524259664	-0.429925259593429	0.004322143519922844	-0.13593637487713653	-0.9225474054137229	-0.4795941654000639	-0.5577556296341385	0.004479521759796532	0.43449371733409003	-0.18254038374381645	0.6315027027718911	-0.7267215657675018	-1.0131509437970003	-1.377902141011774	-0.4095496935676089	-0.016347678773732346	-0.12425267459142458	-0.6136706115698115	-0.6941872081592722	0.997059739959171	-0.2020880271940808	-0.40601838374063065	-0.09952589964831915	-1.580386352758123	-0.8093505251482385
-0.39620292058689754	0.5613938851310185	0.37640615042489084	-0.06015081815761245	0.3224431308832853	-0.3602624994245413	-0.6289567412047568	0.592612231361448	-0.5170012861896205	0.1907849957114452	0.31787529720388585	0.007823737576833856	0.8689994038124903	-0.09571910100246211	0.5901120400584652	0.24100932257074945	0.11512883447681994	0.07687135578659146	0.3870851130199923	-0.31644140977942353	-0.8349152270385497	-1.29783446915181	0.40923919756137517	0.3352772022627663	0.7645544355947913	-0.2439255833688047	-0.3849321500358728	0.4477562695083491	0.049175232652728974	-1.1308188005531887	-0.9936826394378429	-0.44390664159241766	-0.27830443861241494	0.08743140410381371	-0.8036035668963796	0.2314375689432101	-0.03196323352362061	-0.18081405926562744	-1.112526423674948	-0.03794538817313879	0.06117739763769545	-0.31629973707404424	-0.7040579172331576	-0.8813768044752613	-0.23914526970823324	0.07506079069589815	-0.13767968596064648	0.046616146958225926	-1.3244733170656986	-0.9970822215079495
0.17564183011113865	-0.4112700492642666	1.1272713171980475	-0.2748505984447238	1.1164474375147797	-0.23345378691048704	-0.41306817766325504	1.5755118826283898	-0.6575666985322522	-0.8534086343665561	0.5153414436202872	0.09176907598701084	-0.056777020988970556	-0.3906305471897301	0.8282521929464771	-0.001600597868043543	0.2502042365050965	-0.8606185095389267	0.7980365586842596	0.3804958399914878	-0.2899721892422123	-0.883929597693279	0.9597530772224995	0.685025038730714	0.5499385135637593	1.1276669056498057	-0.13610321063254274	1.0434650312565892	0.8458991476822383	-0.9400168454697135	-1.1449466075021608	-0.2690515835285574	-0.08350783513821358	-0.6347759654233598	-1.2729294782104101	0.028376959151205236	0.33834834946529035	0.5897354858657967	-0.49376925616257894	0.6613203709049982	-0.11051226195765847	0.31502467893815994	-0.5011424269479436	0.22281361616661388	-1.5239236434156342	0.014819344530255794	0.09160915150302311	0.3987058163216862	-0.5079640228084328	-1.1164224278439656
0.7230147469336236	-1.5725778579232454	1.963551973106969	-0.4633911005281756	1.0429177363838769	-0.21104748327686415	-0.19114202630415114	1.550998964830885	-0.5456528857856809	-1.3360330587012375	0.3346120848911717	-0.2597022736421756	-0.7628035371149587	-0.1502416990987047	0.5811947612283487	-0.36462585458527913	0.11715659225767401	-1.227763655165332	1.0876468381563689	0.7869869463544847	0.2429893546629844	0.2742471236730619	1.352845005875431	0.6561925612044976	0.7313513173614385	1.7503196584807543	0.03803452858621219	0.9950540447333345	1.7543495928156874	-0.45984177714045715	-0.6624823800159352	-0.01532968766170458	0.43771751566614575	-1.2727375616577978	-1.4852800396400194	0.3250413844475553	-0.10603377535359465	0.5045708329123106	0.2366129823941419	1.34473566880289	-0.23775802687486428	0.9320261907222732	0.14988312981415106	1.8225788039954394	-2.0649883716226425	-0.16420255843818948	0.1470122926652641	0.8233468858213572	0.2234244745030013	-0.9289915105431404
0.6324560741168926	-2.017221117614393	2.4307746106504857	-0.1492833481404841	0.18151666698068275	-0.507387806521175	0.22744808650089415	0.553712496311614	-0.2705212310069653	-1.0725038335753843	0.20194778450753817	-0.7184531034296577	-0.8377142407961026	0.40910466092566466	-0.04237222591279085	-0.873171251625853	-0.06560058756658083	-0.48125819205105475	0.9947702406995627	0.9528008986572217	0.24294097897017125	1.1845876039776806	1.1390486065549066	0.24055753340571642	0.6185919374623741	0.9116111444319598	0.1263434428939379	0.30614636287618896	2.0387437384085096	0.046005753305743836	0.32903751843050516	0.17781092015904412	0.8598491875695409	-1.4253094808907765	-1.3380388563624313	1.210758719959444	-0.9818162511128837	-0.5637373084593986	0.800899060346793	1.5124605894121972	-0.25168643742104063	0.9911429070396167	0.9650142673238693	2.6940190570176794	-1.6420402186941332	-0.08374363162940253	0.00797415694392905	1.124406102084158	0.3481129897788954	-0.3328850939922289
-0.10684900025379569	-1.5661217542630241	2.317492183064531	0.7136076117982268	-0.5607705805870746	-0.8590485877237365	0.733497163974758	-0.4638490927196207	0.21329558964391845	-0.5202502260613948	0.6418075523929089	-0.779670640865259	-0.35098822645936967	0.6255517952290544	-0.5859187874290772	-1.4978118452579867	-0.04867474271788038	0.9027016013186974	0.39912370905855943	0.917758021787458	-0.018197901470907187	1.0821481552663537	0.4882262520333172	-0.25392805296801785	-0.005917519847311476	-0.4915255528470738	0.3170816077608303	-0.11042052673787861	1.3969619354425418	0.36584752237970436	1.1667408785362408	0.12662783368078678	0.9617209457622496	-1.108202035104881	-0.8436263784152156	2.176286537145544	-1.3850668474395058	-1.8115591771796942	1.0521230274779063	0.9602418246598735	-0.33464732138381587	0.7503417207440244	1.3942773400822044	2.437924106451585	-0.6495959701732675	0.4649700087510769	-0.02462284916352311	1.2347696217902968	0.08934834712174179	0.5102215909331951
-0.8531643636081165	-0.625929603938968	1.816384271053302	1.5329857031427712	-0.40558086328699006	-0.8533428734410498	0.9781293603025293	-0.6983366976199404	0.8918722268943219	-0.0706233510530706	1.5318157576480012	-0.27952833207349415	0.3042971613527112	0.34018401504036605	-0.7270034895977547	-2.0149197893761164	0.0707636681328244	1.8423683057563809	-0.499158429937471	0.49362659374586954	0.08554194666253638	0.3220803923011544	-0.013158696049135263	-0.5370914931827259	-0.6231183165982248	-0.9087771894889067	0.5989396445319559	0.3840677398691852	0.2913618412777047	0.45108266827695365	1.170616387249342	-0.1901385877797345	0.7834598157454882	-0.6799001481114038	-0.17839246307660442	2.3661361880695746	-0.8073068914701826	-2.1763358426092494	1.0124702195639286	0.06615737514260368	-0.5793171422619444	0.6847590140172541	1.229229625604775	1.692731504299509	0.34901283767613306	1.235301522692292	0.29583601632683143	1.2781254872724392	0.10548957897996473	1.2166580973128547
-0.9516774318911734	0.33529185963829283	1.3215070713310064	1.5710468177821586	0.44019537786489565	-0.4876486105280391	0.7979160791356514	-0.3228990572588615	1.4158371711803652	0.31892712399420525	2.0182836223785316	0.37403958631367235	0.7156086829376951	0.08691368540907261	-0.6638620753030281	-2.1281825210647383	-0.036598193237078615	1.626349564718811	-1.2156165689924279	-0.5015124217205447	0.5691290213822162	-0.05011426504784236	-0.09753307453422264	-0.694285455225647	-0.7193465433952805	0.09341945229504967	0.6412805131838477	1.182381435319258	-0.40337874703031157	0.39022909407926637	0.40399236135238775	-0.6091295975177419	0.3755374328070206	-0.4671921124420827	0.37261709571221147	1.4705314536715104	0.3646863008532268	-1.3342946750858133	0.8043921119245835	-0.46402830895179753	-0.7771206128060054	0.7467283576376612	0.9004011255295373	1.2285105339030087	1.019518400085442	1.6392374081645795	0.6795672486088539	1.3862837754242243	0.6339006256630039	1.4606645790103934
-0.36974538808827495	1.0124598338874518	1.0733316826546366	0.7367040432501436	1.0032547830891634	-0.2066803292936621	0.46955600612512	-0.14170646185477856	1.3279283971498628	0.7665060295649787	1.4427581341886615	0.545342817314235	0.6429693888980733	0.290134194221859	-0.8411663579566976	-1.7074476908417362	-0.4476742260132953	0.5844183531680102	-1.3297659050337813	-1.8196820283378163	0.7096984453260754	0.4558024164761495	-0.0955843906689483	-1.042366477082913	-0.46602373930483604	1.3124503292253902	0.2000231737403702	1.0292469234700032	-0.1774245518068307	0.34920515226996224	-0.2584229817061553	-0.9309075934147724	-0.23101382820230093	-0.500641049753485	0.5818335865015244	0.23567668026289132	1.22098795593842	0.012592888686163744	0.5737393793068228	-0.2460610605403461	-0.6165892475323173	0.5144084495703894	0.9991240036230632	1.0973192902602154	1.2850297899022662	1.2945131251911761	0.5422950390504867	1.4651805613611493	1.2036467526974841	1.2977009164071787
0.3336046822626643	1.203241343537926	0.9760039307831321	-0.17680103843871026	0.6033484918816941	-0.320714633073552	0.45025749588814756	-0.559398634408044	0.6507135282100587	1.0603283672021435	0.26452896068509557	0.005184748263212609	0.11034863643832069	0.6252977453603351	-1.2802301254533541	-0.8703440222350443	-0.7540172301502646	-0.19339683384050554	-0.866170058555497	-2.749515516561114	0.014629667332894922	1.2308640217823474	-0.40117142632263	-1.5605449442596435	-0.41533594575239374	1.2761111242981422	-0.44932812671294003	-0.42416725370360325	0.6113818857006348	0.5113871813760797	-0.026585728242845504	-1.0116247727632808	-0.7662530051755102	-0.5789248945705008	0.46837103008685427	-0.23361153875520826	1.1072371705239572	0.8622271230967579	0.4498619497082427	0.37626248396177564	-0.02744021663237411	-0.03317736474823097	1.5300456132366282	0.7940145412847364	1.1710805996184819	0.487082285173703	-0.1596747363683718	1.2350935889397106	1.262384460033055	1.1395919999737425
0.597744662552935	0.874258711936466	0.7216398436445702	-0.19526067428805258	-0.42880124223070276	-0.5455029891558331	0.880680672438734	-1.1241374351194984	0.03894424333339778	0.8884691266195281	-0.27156568073278187	-0.7721690334791472	-0.5415661828163462	0.45829731016436115	-1.3952010078203039	0.12390573447440356	-0.4300975644798108	0.1077995260629799	-0.28444745414670025	-2.644135847729197	-0.9728654128964161	1.3636971196483243	-0.8642812570230299	-1.6449248995947194	-0.6650212213487686	-0.07815731013032728	-0.6650116191642348	-2.0217256692265813	1.0289495345363635	0.9604791000601259	0.8693238323085009	-0.7431865056405977	-0.7078158038318365	-0.5062478553207832	0.3133741909861861	0.2496541596388956	0.07997599465320822	0.8589466337442797	0.5091136065584793	0.6441373525096477	0.7504210114680935	-0.29463492545282527	1.8232576428881346	0.08214372730924885	0.780994068925564	-0.030348695533368233	-0.6332782076037827	0.5740316734093928	0.8461445405323968	1.2772545030523867
0.33921249982392965	0.3489188395966537	0.08937069688758464	0.8195675566887431	-1.1414851042368206	-0.31173584515744046	1.414239544615487	-1.1317259511419766	0.14338444118696766	0.3774970967499759	0.47220132764611794	-0.9981856784221012	-0.7714370643786276	-0.23420175640878835	-0.6603596135428433	0.9816027634724998	0.571790510544846	1.2127262926853806	-0.03322229843606315	-1.5117633560975496	-1.1650164759568933	0.7483675657742311	-0.942778195375855	-0.6901975589633992	-0.6759635730491684	-1.3457306226878971	-0.09246383219837304	-2.2858819996981916	0.4392128957617326	1.546857585023291	1.3435083301526631	-0.10031666800556646	0.19501385182504333	-0.23297667727765284	0.39673706777340184	0.6407458315700814	-1.2036282541321177	0.46892324371234634	0.7208202261965543	0.147875998751377	1.411742307799211	0.18456886389583702	1.2797631311725766	-0.6163635259278238	0.3764931186768409	0.2048219882836189	-0.10835918513656671	-0.22930424717455217	0.4210781086435718	1.4371174430738582
-0.10391422058303028	0.18200879036846826	-0.8271098706235349	1.9234385545435404	-0.9658535151007184	0.47684391122728514	1.554805329850019	-0.4844540051958348	0.8680798044858559	0.07669473202371468	1.689760284021607	-0.31895165619976107	-0.23586520475119274	-0.7441484001854565	0.6228381383173583	1.4107131787973848	1.6723491208615235	2.0233279351299065	-0.12857125881622358	-0.04616552364558753	-0.19795491869043225	0.11836096263084477	-0.41519980572420473	1.0429027641294948	-0.036463754407375246	-1.2527982404500326	0.9043013170355575	-1.0437487460259522	-0.8580246345546984	1.9183463805368368	0.643549769305693	0.7027726457606371	1.4116588976131144	0.16600422606928067	0.6694108727404898	-0.14140294994610894	-1.9162656030457337	0.30065814682102154	0.9269858970093359	-0.7510368859633695	1.807688085327375	0.9472887921755977	0.08202750431893018	-0.7325488035482689	0.2884848275740955	0.86605187726574	1.0927920549968617	-0.6865082673517395	0.20771578871925647	0.9877790302617929
-0.34569141125522185	0.6330766557279629	-1.6302815337835082	1.9772452997327574	-0.21118641983266745	1.1877602831457408	1.1164125376936387	0.23061478903276605	1.433886703019757	0.2759000847184136	1.9597505243494684	0.8024456610285846	0.8023720672889132	-0.49958919130982654	1.4825557496386377	1.2233739483232922	2.1511293731316705	1.7627910745589965	-0.21059135818920896	0.9415101610060641	1.0858946401265928	0.017762759969134838	0.29738421850266383	2.3750981117170777	0.8431977754318059	-0.04991840002602322	1.5303689026640694	0.3973032719328694	-1.8648044364174077	1.7896626391693924	-0.7714554968452226	1.2206769806811033	1.922233368218582	0.5493064115217722	0.7565134159318204	-1.8213518629279024	-1.5383714033028213	0.4263866203508106	0.9174323195263581	-1.294638962880164	1.9106850003887563	1.015522414375386	-0.9954465576812673	-0.2713969708115605	0.6151738635953073	1.2052603036425407	1.7332408511606605	-0.6146374617410877	-0.013152692251766874	-0.28110112924873953
-0.2019049734894326	1.320116262714776	-1.86446565341878	0.8126840209699083	0.4051483539528609	1.102424708685034	0.33279728223022115	0.4564915896476329	1.2098652723674344	0.5607495326665598	0.8615520851759451	1.4748450280843517	1.5705812347705441	0.2457835554833699	1.319816851725431	0.5484573629111061	1.7689753516601945	0.8000510239353655	0.0146217678986652	1.1146697536076446	1.5643121230232875	0.07962010826584194	0.627859016808366	2.2697560819689033	1.0909974109422609	0.8488133554722852	1.2613423570643183	0.6886371535535575	-1.78274972874936	1.2224063834277394	-1.7042567220410594	1.1472189678941151	1.213872171921841	0.7337560465150795	0.3868602491189272	-2.8795672189423858	-0.23056743200311855	0.4544879405929501	0.5747444146535504	-1.091683838711103	1.6715310456901906	0.12505639615996197	-1.4490789795866186	0.18597595219689084	1.0554435815548833	0.9046099543380653	1.0856792529308297	-0.33463738244226787	-0.3740623033566731	-1.6829038548557709
0.2976416836143117	1.574830401274601	-1.341003608909229	-0.5596872731586424	0.5546132409315185	0.24901091258989808	-0.4160706962756978	0.25235386068480903	0.3435024142837827	0.314446994887186	-0.5313109559842866	1.1858078195475807	1.4800917031526177	0.809922793835543	0.6460572954775101	-0.10540741146378427	0.9147705258310668	0.21478807575890635	0.4606564284586339	0.6984226132169827	1.0570516162747823	-0.43158283413095416	0.5194834019172253	0.9479280696713624	0.41364998852547974	0.47499326309721895	0.23824094248108763	-0.1976325511903587	-0.7005657350963624	0.5914167085294655	-1.5005023853640214	0.7246819659546535	-0.08825704909709986	0.5629465436646146	-0.19362763801813573	-2.159620461252374	1.1357562793777074	0.14890760408215262	-0.021039871977825215	-0.45334814937590673	1.0388135544512087	-0.7451884330609464	-1.5319212098191766	0.20012321675688916	1.1748589934458136	0.42133532066186197	-0.09139049750492768	-0.2587991576241695	-0.5310804676072152	-2.162653715516745
0.9438648509435653	1.1635769479378568	-0.3203844972133001	-0.9678204197917805	0.5234142568830794	-0.568662358002386	-0.8996846270820059	0.09387244299880723	-0.4960272564289465	-0.3839910773529864	-0.8928085165898181	0.2463833567302632	0.7683648128310004	0.9686779951258494	0.5684473342897276	-0.19640585996528045	0.1964646938887463	0.5436515573453401	0.7802008016327868	0.12153025990142038	0.39597710655698015	-1.5092189563305676	0.3907860200097737	-0.24707926886277512	-0.4783834831562298	-0.6942032194328897	-0.9590802123492143	-1.1431687441277636	0.551915738159779	0.2284407579844611	-0.6388054578988519	0.6168570350180143	-0.7668723665254373	0.05847774362949648	-0.3684251279705034	-0.16201196205271026	1.530433615886663	-0.22933980959959357	-0.6168186446675428	0.004943983569081082	0.13120041999674484	-0.39746052342551264	-1.7955672562292455	0.005197827844100679	0.8816542227169152	0.40794971018360804	-0.35663049158983523	-0.3268060781342206	-0.09235976890120973	-1.392356181882787
1.3617278250936145	0.5089567231275767	0.6073596687711685	-0.2660351700493994	0.7241683874607523	-0.62038396508878	-1.0782595228630674	0.24333049284520597	-0.8507351717667098	-0.6710723939697802	-0.13796537131102635	-0.5459466554693898	0.3182268238159958	1.0805428223549876	1.53363529345136	0.3055894175617303	-0.0638055101753268	1.1380133690656065	0.6994768911778536	-0.3202448912041219	0.3466954351474822	-2.1948535429275515	0.49457029240889644	-0.20749380637587397	-0.6346301666416596	-1.3740267052610982	-1.8092743821745148	-1.1822990281871613	1.1446897748283682	0.1192054639291259	-0.0025309272014252798	1.2083402966792574	-0.22809781476818125	-0.4963011384257915	0.19369975123268848	1.4496029999601265	0.6584695724804722	-0.2632551934013996	-0.926865333115066	-0.010743597004488918	-0.7100113929469418	1.0875024850910753	-2.30219507305757	0.1808064144335322	0.5501208985399862	0.8998250636878337	0.6777262200044472	-0.03346858634075966	0.6915411801746427	-0.20071542622077587
1.1663727743013963	0.12945998032192116	0.9068307629259394	0.5749722245552594	1.1424048406713083	-0.02101265593738501	-0.9756599842857959	0.49595992402268374	-0.7904927136500598	0.10156157638915093	0.6083515707776628	-0.6644098356866248	0.7160557238447115	1.3224726735181669	2.763587216982496	0.7789759811574969	0.025438224795873605	0.923280780476529	0.1826390939888457	-0.5022113374234868	0.7497869520267635	-1.6303663347483732	0.5512604324620977	0.8155182707489674	0.06618188838366335	-0.8921321828871407	-2.1118662244938213	-0.36636874589459545	0.8243785788849528	-0.009368665009152389	0.17666698989719762	2.07198832822472	0.93099072100647	-0.7194377627151859	1.0833998436989039	1.5296247074606553	-0.6329871828246701	0.06715506802110903	-0.8016961391743201	-0.3024063239226173	-1.1351876567380084	2.2233743319675723	-2.5095116691931625	0.8574028515189706	0.5741170076003672	1.2487113108532097	1.803613821585477	0.8759469316437234	1.0430148687844945	0.2570090469828964
0.29400108269887426	0.0050279195800540044	0.48761008725244753	0.5625598707154522	1.3309215815402413	0.43507236143851025	-0.6239389763297721	0.5273118552811605	-0.5938026676396736	1.4199723390556267	0.454645590898635	-0.2779364608005998	1.527331850563845	1.2304049541449293	3.046187337338259	0.5111868150772217	0.16124039425502185	-0.2895111034842026	-0.6355841285585789	-0.3705968504878132	0.8594842800718496	-0.13205055240826377	0.1371203553801877	1.572511994669136	0.7902501911326313	0.19936908230933903	-1.9141651439346001	0.5668815682814704	-0.10689729022783402	-0.32848224972650675	0.37900539476399303	2.3116767904184594	1.5985411816354318	-0.46163216832978904	1.4820042493369197	0.4256502729790713	-1.049621601116892	0.32697366129469047	-0.3388364813958982	-0.550406102457121	-1.0714116129959972	1.696779353915915	-1.9616763639290118	1.4351600116016185	0.8228488582211892	0.8726738031280289	1.6241411767887772	1.8598498558793168	0.5889522782851827	-0.2750163570544586
-0.8164348221450056	-0.32802391247103657	-0.2171020076741065	-0.24855867437700296	0.891612102355654	0.14762310811407478	-0.13186473664006285	0.30589314314165944	-0.39540798873361255	1.93767253286394	-0.22963275356135496	0.02137534165712934	1.642579027164913	0.34549833363634636	1.9818856337071236	-0.5375701058636303	0.14297714807444734	-1.5012299967346328	-1.5266049435917686	0.03700262744523143	0.32360230610283697	1.0305731332548647	-0.7166583091076278	1.2299943102807747	0.6756980302992075	0.8303548827980183	-1.3672476270810616	1.0128857980641854	-1.168480541327903	-0.7101723509477885	0.8826163912625297	1.5028148102635681	1.2577628581256728	0.025842548373710097	0.9888090042793874	-0.672231088620029	-0.13433024836847013	0.12442752127765061	0.12131543202772019	-0.7076338103661524	-0.7773775120977052	-0.09325669287174479	-0.9136959993755674	1.1878747190396834	0.6704856973200499	-0.09254131189716602	0.23632926336007595	1.9685608243501407	-0.10285731141907631	-0.9334700095040915
-1.5062577900252574	-1.0941368404650764	-0.5925742563735783	-0.8832408177708035	-0.09336479374727819	-0.7058462365995137	0.2796982813359421	0.05718797822706693	-0.2738550628719197	0.8499035998388551	-0.44067369782491517	-0.16415431551378454	0.40994078181539173	-0.8738649290597639	0.30719266923073485	-1.6103978478485785	-0.03905125326287281	-1.642404037498939	-2.170056744915666	0.49245035522429675	-0.4497418046831865	0.9251599141845739	-1.518934014274328	0.21401415623448972	-0.27679231720124686	0.4965900482824457	-0.6939852868547991	0.8286020909645941	-1.9732308159760594	-0.9164448955383503	1.1759298259396056	0.17062077051468855	0.3142996731805441	0.30465076733373936	0.030993613762532218	-1.0232769112850837	1.2041474357667223	-0.4543636376107814	0.14925365785484915	-0.9753717606575631	-0.6226619544682606	-1.3849341249753215	-0.12512103705383368	0.06272234897386796	-0.3304615115175623	-1.0020987550927825	-0.8960513443054938	0.8760836657956746	-0.20178326681649394	-0.7931895141473269
-1.4518670936134965	-1.9005793178020116	-0.3613304234045937	-0.5967340853853235	-1.0735257785518548	-1.4580170364793725	0.38323703194027203	-0.07826968464970178	-0.4713707386651777	-1.182877631431445	0.050004603389619776	-0.713018752501284	-1.6208517089342593	-1.293089638616938	-0.9545324894703284	-1.881835259083098	-0.3125795994969138	-0.8155698422670409	-2.253713276661972	0.6553333735572352	-0.8849349019006553	-0.15943134154035038	-1.8874822444167851	-0.4284360950545469	-1.286927543015055	-0.4154088426474477	-0.16936590059493267	0.1368110531693198	-2.283178388460612	-0.9165182005525447	0.5532194051681038	-0.7796323584946868	-0.5572600513264092	0.1559807005280797	-0.6254052661521426	-0.7863590609163278	1.616651755794897	-0.9766153157139178	-0.4939673968548409	-1.472336939789333	-0.8202358822040791	-1.0041336037945963	-0.08788499056718993	-1.2479530098822513	-1.8236132681799777	-1.4558821601249363	-0.7446480098382404	-0.6217857562531224	0.29429541167171647	0.04061766475472315
-0.9120277356799382	-2.142389379350345	0.16035214153996272	0.264257810131871	-1.4272527577455947	-1.671410920563165	0.10235817395370102	-0.1894927869021884	-1.2069319481772012	-2.5991726782768674	0.33085324047172365	-1.2021562845877345	-3.135053907443549	-0.4520611492010281	-1.447229474112674	-1.2859339309128484	-0.6418498945993245	-0.17183634216504687	-1.7328442052509037	0.3759519872121823	-0.9217684142380831	-1.1660118437607108	-1.9108253931177932	-0.30424463630989484	-1.61486282917607	-1.176820608880309	0.018670537193776465	-0.7937964802405405	-2.0451677834956885	-0.9264074388245231	-0.8394914405845534	-1.0190907573982244	-1.1217462845375379	-0.2375522211779083	-0.7082602600769743	-0.43333978889243757	0.7747461637756787	-1.1514760487345974	-1.6008733179429746	-2.023298093355573	-1.3197206309482392	0.2903596050309939	-0.5890264995223964	-2.0258390158298463	-2.801794768764881	-1.6462629599276803	0.04588383870478697	-1.3455285864198867	0.5221490353041958	0.6003128756422675
-0.39357794695062764	-1.6616357169943097	0.32532268658713515	0.6564660977217514	-0.9189213296040869	-1.4541007579231957	-0.4277820020895687	-0.39455727919935607	-2.215969520675106	-2.3936820278283784	-0.5021730136791789	-1.3452445475602066	-3.224733641332755	0.6625214133524013	-1.5216008068945512	-0.5314408123147434	-1.0205513807779287	-0.5454659121538715	-0.958824112184509	-0.0900193006590284	-0.9405096813225251	-1.4004068583883107	-1.8539824412051302	-0.046964279586049644	-1.1655264137978325	-1.3732488323420262	-0.07527684010543088	-1.4651880014253322	-1.4600954200597847	-1.1241405500691726	-1.9084653287735147	-0.9971193182102861	-1.537969316154128	-0.51159216067587	-0.6530408740900943	-0.15550220140459847	-0.26756848669424355	-1.0722068118904142	-2.523552173848223	-2.270216880453362	-1.8597771629566506	0.656879380597086	-1.0272512527051658	-2.18802429727907	-2.4862437686440484	-1.9230978928531695	0.03158105909877769	-0.9819510373550768	-0.08226470982475073	0.26131304001919264
-0.1369188407844602	-0.8582931540727433	-0.2564513722549592	0.025079439814432586	0.09056623720668748	-1.1348099075023896	-0.9296682305385676	-0.6422000233383476	-2.723977536381999	-0.9648769651066773	-2.130503205029196	-1.1876895560761374	-2.1280657141623833	0.6153562181411774	-1.5444990700358054	-0.2865612377939317	-1.373034493776304	-1.471792632156617	-0.3937323169877004	-0.26701793607213753	-1.1582630092697597	-1.020233719519992	-1.690839898872889	-0.41259351684536155	-0.3759369641978967	-1.0595061400478962	-0.19851862850866842	-1.3440755678262288	-0.8852871812416427	-1.3968579954501934	-1.7179910114554007	-1.1862422451144197	-1.8225663085530088	-0.4780199472625103	-0.9740028133159335	0.038225037867009815	-0.269260241814248	-0.9760616922355313	-2.5585564631383444	-1.9370367600185963	-2.0884563038318564	-0.7058602737001679	-1.010877799241014	-2.16047696707162	-1.094392386457227	-2.2102702928240556	-1.1532957810562818	-0.41433045749352004	-0.9195427683985041	-0.494813713466928
-0.01060665695484255	-0.20644743373744923	-1.3249066799688016	-1.0688163998308473	0.8397074406540802	-0.82073353979516	-1.1161002746989364	-0.8039228061706514	-2.1158679311771196	0.39482195986103735	-3.242290656606371	-0.94323859435126	-0.8876222381986466	-0.7382096098143349	-1.4520030652829812	-0.4567610331214192	-1.5075402026908424	-1.767301311842419	-0.13564152508243366	0.07149085999872132	-1.3608129954927384	-0.5188415137480776	-1.1670448335338575	-1.275140050537772	0.2668115289622701	-0.5164062251257485	-0.14647736359103422	-0.4413328910176604	-0.5150480408160019	-1.4282404566183253	-0.5242823536635942	-1.3760215149090498	-1.6715007889699758	-0.23614239882109705	-1.577971293867099	-0.011931702952502898	0.7871473423832296	-0.8918326670066011	-1.5005896417482847	-1.008110556639582	-1.7338423318669023	-2.583138434626996	-0.5759216011231024	-2.205839092524094	0.284883812878226	-2.0624540513568124	-2.2877389449985936	-0.6743821572256092	-0.8918421773070987	-0.6909791010568179
0.1468411128990858	0.15045902723230362	-2.154250133407895	-1.5685356236941421	0.7078719955689614	-0.37852418411819405	-0.8392994531379934	-0.8771314165495853	-0.6175312794766941	0.6975861420913312	-2.927481430571421	-0.7349630886378219	-0.37584579878276775	-1.921934319332505	-1.0146563856376631	-0.3611233432501273	-1.2240543885698916	-0.9741894906152163	0.17016016644008466	0.6304863047853705	-1.2701263338590125	-0.07674735765877252	-0.30363729972436493	-1.753698059218806	0.5258765711632578	-0.0273213155160506	0.054002722863570995	0.4543559296448735	-0.17650726793495614	-1.0242923837611768	0.502480212792957	-0.9532262294528963	-0.8968126195338311	0.024859459532316722	-1.8575063485157175	-0.472430711072628	1.6908730525040354	-0.6268654035625317	0.09465003324729437	0.24670786246494614	-0.8118700765541988	-3.0511383415664786	0.0366348470009835	-2.0788560812853434	0.632550149326284	-1.2889193834837498	-2.0640072329678354	-1.679219587358587	0.1471024309212556	-0.08255547599036993
0.2619663720664204	0.2958599146247251	-2.171744125572531	-1.063744134362069	-0.2539735874630399	0.23979193504753107	-0.22065328623115668	-0.9563874434894319	0.840501909809998	-0.03133880815672333	-1.5865313153670408	-0.5194444279671325	-0.6373090180682821	-1.481355461335384	-0.30457688202066413	0.4299655171484025	-0.5171982631085891	0.06618041896683043	0.8540593889786237	0.8421539598896277	-0.9652596880323953	0.38840504968314843	0.4285924257616427	-1.2675158528164212	0.4242679890057389	0.1904548389171563	0.23393689112091237	0.48653537706087724	0.4290120655589589	-0.31980700469565265	0.5457709405786256	0.17985893175825976	0.15254329560865032	0.24073182955182312	-1.4350440430023594	-1.0857009934961754	1.3932762732286692	-0.06666706073661262	1.2499057945666712	1.3752577676101363	0.2845228478848764	-1.5983280276802465	0.614645908179974	-1.4230416883030117	-0.11366472940129618	-0.32542203415387666	-0.7027034775046473	-2.254235760268224	1.0274375588180953	0.5082058088445811
0.18989879940036195	0.2579023924306458	-1.4390765846841291	-0.17772607186246056	-1.296547856572179	0.8142108534132385	0.350787808260677	-1.00746664610455	1.4737444791948136	-1.0018217387639803	-0.375302526188474	-0.20967439253612008	-1.036877717604859	0.28122118905253524	0.3035261838665367	1.5730199708295127	0.3247126537005919	0.1946152543579778	1.7324165056334329	0.4261441720915048	-0.7709633710593564	0.7455936680856667	0.6091875460017889	-0.20865259762326446	0.16803870696562986	0.05320522447854211	0.3232083116092037	-0.24917282770186439	1.2608386583468016	0.3209078297431	-0.07531205911131884	1.2584019876566073	0.8084331994316443	0.45407928968872946	-0.6373395780248632	-1.2457720499279266	0.16502278600255188	0.6221072494422384	1.306705811094334	1.9777475344883517	1.0027000436014317	0.323925528694705	0.9873008003834042	-0.36669318023067043	-1.049616734348884	0.15221515649340275	0.3328638571810272	-1.4871786978887969	0.5718028381449818	0.1675479780750939
0.010319128070689	0.040933093949353835	-0.5394539938032685	0.17425569970810353	-1.6022208245782004	1.0511639370342456	0.4636926649793791	-0.824820263929383	1.2664563165591585	-1.4048456310330457	0.03689693750652778	0.1833948459400142	-0.9258377297365101	1.5815749123867648	0.5349502844969178	2.309692985572239	0.8726767641311315	-0.7018160162624446	2.246294020578301	-0.29043651671243303	-0.810761860611782	0.6146621692439798	0.4113849317467736	0.5322684234721293	0.04176724381112405	-0.2821316927393918	0.4325148978946072	-0.6925973934256939	1.858452810041828	0.5669355971928496	-0.4420442543516026	1.396548123655909	0.7169506443963002	0.6550763298545939	-0.126678346701722	-0.6914790653632257	-0.7838098453326285	1.1244411824026055	0.4451453669552652	1.9923358299970346	1.0640898995852575	0.9006587679212269	1.0169257973690633	0.48211391019424665	-1.168383881506838	-0.06668299531792785	0.12198451324086292	0.1394908844786385	-0.9647450715606225	-0.9939634702129819
-0.04096466410174328	-0.1460690250296075	0.0013107144326865885	-0.2358407603183022	-1.0561451082706965	0.8906245604269343	0.058764202189596736	-0.31973497032279913	0.7525285118852972	-0.9744219609016499	-0.03969267501820901	0.5322018667869957	-0.20004036372429904	1.1612545273619859	0.43527241603752376	2.2360175680288283	0.8671552292221965	-1.5446559871691665	2.0952524909104153	-0.6298396727727168	-0.8585439740011799	-0.06294559722627256	0.40642680677489246	0.5261018744897802	0.1889934176308349	-0.45887295430835673	0.6648542747214984	-0.062133792410142406	1.8395472270667406	0.31356949190761085	-0.14336174306164495	0.5524001010824519	0.13312901199975602	0.74746239012416	-0.15206938246370152	0.07633707803232069	-0.6875259962039224	1.251939422066122	-0.5044303885826468	1.76471460676399	0.7035244196197461	-0.1383397491732978	0.7398499829938083	0.6833029836137765	-0.2862251403345006	-0.5278242245139806	-0.6909847882195642	1.2026403553518528	-2.1051455845591773	-1.9045797259980206
0.048187374010207125	0.02042544613869835	0.16137065193642933	-0.8070333390287955	-0.3607904101794492	0.5611038803469599	-0.4353363626621447	0.23371823336038333	0.3715391520549342	-0.06260524971435762	0.06041155770163817	0.6924917347587607	0.6542310324660578	-0.33225842121973176	0.17650355974545542	1.5988385210892126	0.3971911103631388	-1.2777237517962254	1.5666594554055389	-0.18007602111060103	-0.658784178915579	-0.6644557877404332	0.8107517406321181	0.08909585002835572	0.4061716182858957	-0.20180596493405922	0.8948375093851846	1.069638512457526	1.3881782411101693	-0.2722216989616258	0.36377190663791814	-0.453543516922527	-0.42697068346415845	0.6951373695921101	-0.32356924532986536	0.3348601986071692	0.03345152906424252	1.0454029514912195	-0.8095572255400528	1.7077282328011953	0.41070122720726365	-1.4075503937481186	0.43877214460447617	0.46693724044206136	0.8199707977888621	-0.6248563523431987	-0.86354766369449	0.9069023770555933	-1.7890513161785033	-1.6774519468448252
-0.04712319911237252	0.5319148644900062	0.29434836598316316	-0.8569061513561255	-0.2897178518441608	0.3585362547509591	-0.4526435953790245	0.4134275566486183	0.20099339343991182	0.6945166314780731	0.5439421958757739	0.6316970425017348	1.0031019976279163	-1.178079176512985	-0.1655414576499646	0.8771294431675961	-0.22843679734889494	-0.01888113603638252	1.129708595052341	0.7960894849893669	-0.2378985618190041	-0.41112285693889206	1.1656582517294276	-0.3096841146941351	0.27798073409323054	0.3959015738549232	0.8231101352431582	1.3198775003164835	1.058293492001694	-0.8169762197797449	0.4355342117103659	-0.8698515199307983	-0.6977173581383609	0.6170746745730835	-0.1419632100619031	0.03745985502813807	0.43175618032200996	0.6700074718305644	-0.45145401616350794	1.8138517768758042	0.40682825044313525	-1.5429170900770786	0.3902883526685914	0.4442785492179025	1.169593047266687	-0.21584411978199136	-0.18640138992250826	-0.04686467678779319	-0.4901518979406496	-0.5129029823229619
-0.5587993043376379	0.8804518154047793	0.6180793827660139	-0.3390893307743618	-0.833351318511755	0.41600281059070626	0.1306856317140859	0.158801136224682	0.19832303742039997	0.8801291953136985	1.067777400021273	0.48844926806415573	0.6388878378776237	-0.5603001015334146	-0.5187019697295367	0.2583149382739578	-0.7609414026525985	1.1150692462304144	0.8408585288438138	1.5497164740073999	0.19856232179901073	0.707071350859366	0.9389368623460989	-0.6191547580713478	-0.3377235155390209	0.9024519849815829	0.30291068868876714	0.18233762342778018	1.0715516353551588	-0.9210382479250708	0.018401612245651816	-0.7500936212790283	-0.7613085504892396	0.6479833379419556	0.397522379932352	-0.12141439106122817	0.15934870590656372	0.3067054202440105	-0.028942620717052288	1.6076146902565416	0.44295680222258127	-0.6630462988696083	0.5133595173258543	0.8455820337717441	0.5037845410596963	0.3128387830728392	0.3322175624706539	-0.32540376002027804	0.4403866246899597	0.5935250002909969
-1.164830260724557	0.5887072957970343	0.9303608277996724	0.22046012560796532	-1.199056870769085	0.6575002825055297	0.7920696199653661	-0.061784759484710315	0.39168483451577574	0.6342380375791282	1.2427582725993744	0.49554825152174653	0.009707402732241648	0.6439896937413673	-0.6471266160472883	-0.3540693224530112	-1.1245430067440303	1.207003931713662	0.38183834304432585	1.4864671350342558	0.5647556203518134	1.7487994567578289	0.3107370655317809	-1.0240597057214516	-1.0092347731817561	0.905941322253908	-0.4045608583475369	-1.1787841683133482	1.0176053119983477	-0.44862092248169017	-0.3856436508215411	-0.6611959084813566	-0.7685734364537753	0.720359347052753	0.8411231732394276	0.3648187310563237	-0.2928883257589837	0.1341342864298962	-0.06656948890456127	0.7383273620484845	0.1750116989358095	-0.0005070451235987254	0.4373073258453186	1.2072008367097835	-0.4931695956833081	0.5084127857777131	-0.09518695606437608	0.4385433947316413	0.29047878331948584	0.8847307731910953
-1.1891572372205363	-0.11181525321982431	0.8783322683147966	0.34244394196168276	-0.7135691156734101	0.892854182035753	0.8251103093905444	0.26804759034299397	0.6981707146915834	0.504974735870204	0.9951976528926495	0.7846695810531908	-0.1586215448801906	1.0391877081191954	-0.333135831671777	-0.9229419230175707	-1.2855121573381074	0.38426699301212563	-0.3134065792090778	0.6954768511290751	0.9243070535698588	1.7343534431174543	0.07845895704661587	-1.3935547066549898	-1.0925368990312136	0.3745863993617311	-0.7666225589795338	-1.1403628663253274	0.42303020464172997	0.2649870196961267	-0.3750122721871383	-0.8549361922212599	-0.7532151966685839	0.5865278973201962	0.8379266357546421	1.085030413538128	-0.3686609521805686	0.27571937574624933	-0.43550191484137935	-0.40240462866473914	-0.3229215830908441	-0.2958781954979162	0.03944342793163692	0.9153725772958982	-0.8695161261703112	0.27555347585734336	-0.9109196766652282	1.192310888873355	-0.44304997321170675	0.4504812119239214
-0.3606143559921484	-0.3914721282773949	0.440708484364622	-0.011487490888896574	0.3823275956702271	0.9379761411832377	0.042756840648814284	1.0797910439084002	0.7729069070694314	0.854392797698274	0.48621861123571997	1.2270595053483517	0.41838111785352444	0.2845964112944288	0.22740694220293087	-1.1071538488247532	-1.14452885252175	-0.49860118023216626	-0.7579356120117463	-0.12347812511696536	1.2452313426809707	0.6847264964985981	0.7044045210158852	-1.2622880218349046	-0.4499208181174087	-0.2935685029434602	-0.4412792625977271	0.49461453393131793	-0.4994265684708799	0.5882061839227412	-0.04337602624406606	-1.0048431398726638	-0.7279622442807374	0.12461804572589306	0.5018451958385601	1.1863321237861921	-0.13895516391180476	0.6431728715613916	-0.47485189849017234	-0.8744196882731344	-0.5540226379209935	-0.934124258389896	-0.20779897483416793	-0.016811104981369798	-0.30508787378872265	-0.1295805324121456	-0.9033247549454204	0.7012878785047727	-0.8827246506798424	-0.08259548616605984
0.763670201469133	0.23765496362531766	0.01907223822709654	-0.6014437935487167	1.1802665767076799	0.7261390416245771	-1.0125932009960228	1.7018893381195352	0.339383085876583	1.389932935448669	-0.06714576539419197	1.5039344490742992	1.2278592531667667	-0.7549756792043459	0.4329127567824208	-0.6350162344916103	-0.681004864392535	-0.7894049191538338	-0.48139577539614137	-0.29238885798183273	1.3254974585930983	-0.3974099313857442	1.6757167161186466	-0.4704541387565998	0.3383169824470922	-0.5480920590279158	0.3624076704880744	2.202826331100415	-0.9570843311430147	0.1595881722087402	0.2839995982400078	-0.7761208312955536	-0.77056511883326	-0.4206706890595275	0.1844674414989359	0.4858748087150913	-0.08496551283953771	0.8735909902244341	0.31827544414500264	-0.17168185808192715	-0.15582280216989486	-0.8013750752586682	0.33652595087164755	-0.8616822894264902	0.6474391015171783	-0.3937460715928509	0.17054563065493658	-0.9556937728629928	-0.7504481309772588	-0.2176091592672691
1.3049113675035562	1.2456299068006944	0.0067206380114580395	-1.2184913172780059	1.1230578125800459	0.3885827128856407	-1.57318088593961	1.5524089031298796	-0.3210050692388619	1.421640227674596	-0.38854599695020103	1.4062033783140782	1.4391208724149755	-1.191122856506957	-0.11377861286472646	0.24396079437321153	-0.1600459846365106	-0.5092274819750657	0.20998419034827234	0.23019989032562072	1.0840913716467104	-0.5901988169059607	2.032283670419776	0.4130685866860148	0.6226924764486659	-0.073586652791767	1.009365190612884	2.442766547750773	-0.5270045478851371	-0.643319786688028	0.4953732699924743	-0.37787888721507035	-0.8693542788956724	-0.6012415798357558	0.04233172883416045	-0.24115267125215506	-0.3865556361920107	0.586106608802421	1.7382692102738262	1.0702043277197368	0.6370709946263899	0.2657140876300173	1.6468226916599484	-0.8982939988841631	1.1841563611681103	-0.3643479548028384	1.1535572468478832	-2.364711128113449	-0.3487259068132367	0.12673254164554884
0.9788391747779174	1.59027526419215	0.35076860710058827	-1.6759628171397054	0.6027803755939078	0.20752093288258663	-1.3140200216678741	0.7902511213693156	-0.4820665206421854	0.6895419749678818	-0.16955636030407054	1.0783734666763667	0.8210571697973449	-1.0064663040531263	-1.059244280257612	0.8622551338676435	-0.00026316191369850687	-0.03379084559097409	0.39010517983651904	0.8460313469851497	0.8116467966686629	0.04094418615613286	1.4749411028440087	0.5900905663493887	0.47426070738518245	0.9574763520213632	0.9916872871996901	1.3381592641418174	0.23140134022666098	-0.9075967363593583	0.7248409151270812	-0.3198152065215184	-0.7766709059405732	-0.2130280943400092	-0.023983166281822902	-0.21454348304101692	-0.6911519847722332	-0.1863451065330701	3.0082862026070836	1.5823337786978346	1.2108662472217708	1.2417317403342714	2.8109511669784917	-0.12193010437694064	1.054346480724795	-0.05317614505219796	0.8666487060366308	-2.2456179009951813	0.10586201506069212	0.7767645736397386
0.36057003944933036	0.9005096892103097	0.6433181875094606	-1.6307095907144187	0.4383239425963158	0.3934717571044106	-0.5022263414838503	0.17820877602282417	0.2351534622630247	-0.17291504647505399	0.6323661624222345	0.9040006060691806	0.0919487092047473	-0.7013594136296617	-1.5774103387985654	0.764352087668046	-0.29647996603989846	0.4195215540182316	-0.40315068612410454	0.9353116344197429	0.9306164481229882	0.6646806345256606	0.709293289159001	-0.03386599595526854	0.6210159172566511	1.9384652631766883	0.41688785351344504	0.3622475452783034	0.3784937487767914	-0.022600895634913597	1.0324968201852043	-0.7072313155337799	-0.22626765074857724	0.4614986803074	-0.05886094548324901	0.3830008226965384	-0.597718680797345	-0.866742800806964	3.4410641930836317	0.7798835054776359	1.2459742269136584	1.1722799981400096	2.850748542756518	0.8351259727721944	0.7017624150857964	0.4443764937702551	-0.4014249799370367	-0.7448695083622185	0.6955295153148391	1.4912380104810508
0.19883878131239105	-0.07805818534533164	0.6243065353657608	-0.7264233981677555	0.8784130692487058	0.8567166550102064	0.4140716553710023	0.29604421427396643	1.3049713487737773	-0.22148490537034543	1.5178037734283791	1.0982861089836395	0.1942764664398805	-0.46114455739816745	-1.2629924500604208	0.16594914907811195	-0.5588012771924799	0.8708820930052058	-1.4484163574002427	0.4616504507474535	1.4712171798644984	0.6833021780636559	0.5958802437873344	-0.640139709426816	1.5221795170645849	2.2322641101495777	-0.0572697771640033	0.5051562134823593	-0.24238839784996688	1.6304382790494896	1.2474023947292516	-1.0406458606468745	0.6476051797509572	0.9109691214719295	0.11274261798527573	0.6967239460674125	-0.15124912365943816	-0.7712743625085804	2.9537036691671084	-0.5594836531520304	1.0493221290050094	0.37698793451435053	1.7522371440766067	1.4024576114641212	0.6424238176356075	0.9933930667182332	-1.1659422773987016	0.8271838927534456	1.355556942705331	1.989889552962458
0.6181662937584927	-0.35452879023752354	0.4607260088354452	0.9122561989892156	1.3397248934440367	1.242279308905904	1.203456103772287	0.9721014453235812	1.765338949311483	0.6875534621862709	1.710439208744255	1.4441780803120625	1.2067742246807713	-0.0708130936140645	-0.5879821716873564	-0.2932730564701832	-0.1437042543428774	1.2903738274357324	-1.5142944374631624	-0.07728716797260343	1.939159844311976	0.33066802453761296	1.1364511639533765	-0.3685401446835449	2.6631345440362963	1.7098182595540474	0.1648980323477416	1.2139949574545457	-0.7551117046076555	2.9052821502664514	1.1806611840186396	-0.807953724319286	1.2730496990582376	0.8856434058046084	0.6277387597232232	0.36570195811902995	0.2692696756541329	0.23410072564830617	1.9805100417167956	-1.0921321478830839	1.1427110901972195	0.10110635305337355	0.5113984235992344	1.5373167824314722	0.8279789442015227	1.450356988405552	-0.47278387373195846	1.3788484399959164	1.64351743676972	2.032832785283416
1.1331669432008051	0.15474347683582246	0.4548512872889499	2.4570688422546874	1.1723167996380257	1.2525698232493552	1.8041611876981922	1.5294100285456984	1.2578013842321771	1.5447176647400238	0.8938663604754116	1.4957207051373038	2.1439402835139334	0.4493737315572253	-0.3196482679118505	-0.22819766319250961	0.9655215018415977	1.4545886869432563	-0.2769737489008298	-0.28422921502546716	1.824473828111433	0.2581742825796612	1.5080014439537548	0.7040237177318014	2.967523696710872	0.9495763215261098	1.0127481223258332	1.3109360713423892	-0.3252553525313788	2.9035123337868147	0.8743582273032521	-0.10332834719364292	1.190789176184969	0.5830910600279722	1.2737788638483496	0.005978328513454927	0.41821164015242557	1.5237022403950857	0.9827637081984936	-0.3430755830224303	1.602083371650877	1.0034371573873844	0.08311747096268324	1.4860686027899543	0.7409147384475475	1.7225134410088525	1.0139587385413102	0.9468340788763342	1.2475652490526625	1.6447816068805423
1.3429930680482447	0.5917353760352349	0.583548190296794	2.91576549909719	0.47743639076023514	0.9283259910140617	2.052900610382744	1.5122286895705872	0.39580541728912993	1.155388696515548	-0.3548966433473396	1.0391465140231793	1.9714255453353824	0.6045863308849346	-0.5769477953127722	0.14401168019527685	1.9550284798409592	1.1713742794712383	1.1979076094035626	-0.33546474186968256	1.1731754893499196	0.6916615915716534	1.0554769495953762	1.6409188848490313	1.922303403793006	0.7589398733497291	1.7569471474300877	0.5640773283145745	0.7350467266809861	1.7817500800580601	0.543185092255884	0.5144923365486689	0.6091300125800346	0.3449733793936592	1.622185479261279	0.3512533992387499	0.34494899068572554	2.20950284131195	0.11890813944317344	0.8273755191469289	1.9425109426041987	2.2986772918909812	0.403362399945327	1.2854332260224928	0.10059462511707952	1.805520193847849	1.8444552039878912	0.2950112267773189	0.5347960446426747	1.1827192478448774
1.3491795018622834	0.25727199841429294	0.5129040271798341	2.0320029672059725	-0.04038036128288378	0.5604392598426338	1.6939520221996804	1.0663425256619612	-0.002318830277315723	-0.5305544556391286	-1.0202883259109135	0.2803007019617638	0.746576834808478	0.09597756099566573	-0.6935836091249049	0.3414861627869619	1.9540387679352542	0.5668540300566222	1.572682112212758	-0.7116075121270535	0.5107056161281542	1.1518475394344103	0.014465742200622024	1.701906263649135	0.15845943289559558	1.325000757544288	1.6672942537418078	-0.14426513441454186	1.2689070290728621	0.5278000332444628	0.3270870725218817	0.7030647126535465	0.24535757609830192	0.24614107232570578	1.5049483186410417	1.1935154213515815	0.1250470833116485	1.8829872154767686	-0.6453882093528557	1.2274218887593358	1.6751224552250805	2.6161038598076196	0.5783367502995949	0.7289401889964214	-0.6782369621339561	1.7431808910746291	1.47059196710345	-0.05628000378105772	0.2189709234465326	0.9989237409880792
1.3958075747004945	-0.5381132643589559	0.11168761375572939	0.580756485927359	0.023694271400625286	0.32406731562019025	0.7326570024505061	0.6201203378739638	0.1411620299266005	-2.2166761430688044	-0.5951880637380594	-0.44723769273876157	-0.4242434738342342	-0.5087281580785706	-0.07710404905336457	0.19743503935629234	1.0163845240709222	0.044724212347461885	0.6998125423968191	-1.492260406585539	0.19559966276019794	0.9974160371211284	-0.8556637427884407	1.1313637238569645	-1.1490319549338162	1.860409121996747	0.7015240525597805	-0.16755728854703997	0.6924992424127662	-0.04501302421552894	0.20186336792280432	0.6593325671115033	0.5502748154520618	0.06267973383993425	1.2136911648139426	1.5642119278060487	-0.32916852834347254	0.8895981909655339	-1.2508892104623142	0.6158466693065625	0.8553800497610121	1.5855084713162289	-0.028580191940132504	-0.15960079650655576	-0.8641545388730328	1.5542939563015101	0.7543550418009085	-0.16182310814524367	0.44771629707019184	1.0090686757296494
1.3243045522136327	-0.911405274355478	-0.22283188809821317	-0.3398061357590737	0.27970715764546333	0.0688978617488445	-0.3495918396156679	0.3346822101265335	0.21449056521332174	-2.4897395872410004	0.46749331826288043	-1.0590524022518644	-0.5851592861634571	-0.21707837195061935	0.9948962095054982	-0.003481376253305229	0.14950398954791275	-0.07222307394808748	-0.2815101351807312	-2.099349523292852	0.004011919543467516	0.13309142881096553	-1.1787664234841544	0.7671546612008813	-1.3733539373110848	1.2916458801662634	-0.45711736597436853	-0.057083874990051235	-0.22966805308234906	-0.018105732919764878	0.10286351803182346	0.7173876542792328	1.2035074618714514	-0.3697928306816188	1.1025962684798103	0.9605897831813609	-1.0446074875171703	-0.08424694575114866	-1.5008735829334068	-0.1945746781541765	-0.012310542511263189	0.27332957616242476	-1.0924860521186737	-0.8439052590198057	-0.22909407381774016	1.2112419163229582	0.7800718813019406	-0.17145407673008076	0.5592805973412183	0.7443084612582379
0.6901902546386582	-0.5339804502684771	0.0473821215476882	-0.30607541084202544	0.09338891871690513	-0.47769751360445006	-0.8990527619200234	-0.008446074779712681	-0.16254106493827478	-1.1968104819406957	1.242124332928821	-1.6857362481730436	0.07848390350546687	1.1443569859702298	1.6327348414993124	0.04755762613699708	0.24930029843637475	0.15246775088985	-0.30616841198695655	-1.8848165262688015	-0.5343064504818611	-0.8650726078422298	-1.2700969903730437	0.984487199011936	-0.8702039552239874	-0.5611400393965211	-1.0506916044771881	-0.7762870261339446	-0.2913454400214001	-0.08216092098178233	0.0009067926468594506	0.8302946948648933	1.49342893820824	-0.8745376809709198	1.0677509001402463	0.011230371886470384	-1.6999539283882974	-0.6478119398936125	-1.3058775823799842	-0.41715594889927476	-0.5393157356641101	-0.0549936386039625	-1.7612539053361538	-0.6971237228930164	0.6346343130075981	0.6764772139208205	1.4989089209239461	0.07553935725772945	-0.028977555194127435	-0.06372206932938958
-0.5423685437668153	-0.011777588202635038	0.8839667202726451	0.19556400422986447	-0.5205083076404967	-1.3355768715687353	-0.6507906572031616	-0.6059975734700096	-0.6019401763378601	0.47332035021383306	1.1808883738924636	-2.294499108229983	0.5534137211104129	2.411474940064837	1.3312834413206334	0.24443909584126045	1.1131232013915167	0.32813667233638993	0.4334062289703461	-0.9158892699457275	-1.466859086735727	-1.2747255409453506	-1.5585481197437487	1.2637900348459232	-0.443422696756677	-2.5717819402965687	-0.9225293480654551	-2.1887238509295583	0.6277490503252916	-0.6404366256108579	-0.1858261773712214	0.6549585985419284	1.1377748261560667	-1.098336844614157	0.6123160727527827	-0.31754784376945144	-1.7900241246252464	-0.9432675193245135	-0.8650621484190345	-0.18435442729417725	-0.7729393916252296	0.6160991746684674	-1.6255858434527446	0.2691890613724993	0.8915690797577459	-0.04847281668261624	1.8301872954325522	0.7556454964658548	-0.9108025603607898	-1.0406735105945015
-1.6782575176096786	-0.07917640931015081	1.5303879987791082	0.47523561008141013	-0.8230486789209392	-2.171849426031813	0.06294906786511785	-1.2674729507496543	-0.5095722927996023	1.2091494108548793	0.46255536212897574	-2.5362347933936116	0.1630637363116428	2.1400922501002944	0.4979369359483059	0.15933603639480462	1.688766881167828	0.11582468364286684	0.8427400455305138	0.009316946326131002	-2.2493647505586414	-0.8590294953666597	-1.9580113368878493	0.8775400627017276	-0.5612439384632582	-3.264860796832707	-0.5521218446649051	-2.9071148325587086	1.3229059538813075	-1.3268652359282227	-0.61675823652137	0.10022317275095662	0.5673181418339535	-0.9384101375244334	-0.49285641913462985	0.04287363636304346	-1.1401246211404337	-1.328244388068288	-0.5121521280346355	-0.22668264296986723	-0.941052347270226	1.0981294020153929	-1.081745767735483	1.2526265437068778	0.30470445252928224	-0.8592938448522516	1.0112925033785287	1.541373586743412	-1.0443029757555535	-1.472138375875927
-1.895977156680316	-0.6765391471060147	1.242166655114429	0.4116873423234787	-0.24084876513292508	-2.5902974117005084	0.6694481881697586	-1.561423681732614	0.034057157063601184	0.7428877965254219	-0.3508821842298162	-2.122810258862948	-0.8018593252621732	0.2160393071175743	-0.07030509490749316	-0.43224751808478873	1.2874041560676492	-0.4104324099761324	0.29112610483654605	0.20349786222264563	-2.294898795861989	-0.06916498624171899	-1.9993423114337228	-0.16752456506157443	-1.10327259574974	-2.2621659792497377	-0.4822048432706439	-1.8904591748533215	0.6838379022662137	-1.4388124267407743	-1.313610787217674	-0.4342886198604452	0.3623507082929963	-0.7099089005484259	-1.7436756703006424	0.19834453920021142	-0.14019291323056343	-1.8999881552419384	-0.3959452501363065	-0.8554444049269213	-1.053478481404821	0.4550667043912079	-0.7752222856572496	1.372688977455601	-0.5812127784473667	-1.4699499379429997	-0.46222681715190334	1.722735383634235	-0.0432533991713666	-1.0697942327111152
-1.1413706494852633	-1.0706652766255802	0.11749295063494924	0.4233836581258063	0.8555408942361268	-2.4780980082162696	0.853689721701578	-1.3121503135829173	0.2999447658693006	-0.17152956155140778	-0.8233182505738739	-1.2952004661981182	-1.5993458898577781	-1.8046918599385964	-0.04714691786422064	-1.2057805482442217	0.3345287177256697	-0.7610858005303008	-0.6925870921766897	-0.184804328204542	-1.6004945294837272	0.2954727868739383	-1.494383508400159	-1.07064882344007	-1.6653231854325914	-0.689706125146917	-0.7934109608828279	0.13424135897757014	-0.9176449922268498	-0.7460679711887651	-1.9538864299753769	-0.47012355691631363	0.564639391571593	-0.8227855618378649	-2.280680305013557	-0.5118113689941044	0.6105620148294693	-2.350699633605221	-0.3916817554904622	-1.5605284845650955	-0.931532341029083	-0.8846772797491013	-0.8911207647696716	0.5326777414381105	-1.0680469059692967	-1.4525293560610533	-1.3667148364313455	0.9792547421845652	1.2246050618986324	-0.3129240474491971
-0.2306991844374504	-0.7954014253960052	-0.9472817092118156	0.7899983680390484	1.459748884427744	-2.0535395028056667	0.6878085140148318	-0.8600354802547513	-0.15074713289344407	-0.7135604492099775	-0.835016455917767	-0.7125720568054885	-1.8916117022598822	-2.1324533635795127	0.2534586930357727	-1.535562043887667	-0.20767923230549212	-0.45042080268938933	-1.1370017274340103	-0.4392570687581943	-0.7513972213233537	-0.2923277264694206	-0.8408271976459842	-1.1086934449027233	-1.9246794335123292	-0.05893175139980808	-1.145972030125884	1.2716634308508055	-1.9675705289987415	0.23398869266220457	-2.059629567095901	0.017839725170720192	0.6972757026148099	-1.3143223191116928	-1.7679813681346683	-1.6066397568956088	0.8183132964110632	-2.2678041188103824	-0.34921670871696564	-1.6645878829077572	-0.5976476509274024	-1.6649194327229153	-1.0928778414050033	-0.5015485528010245	-0.9886867079429305	-0.5594225563977758	-1.0521049556993078	-0.13562221629458665	1.5593021053055793	0.05131383319453478
-0.001835159230645998	-0.17099632665727751	-1.1701480520083976	1.2308121604594295	0.9919306572422671	-1.6298423432025009	0.3879989289291722	-0.7641187574369965	-0.8683015905463108	-0.7316670418152944	-0.4973064199356598	-0.7752621117252629	-1.8711473248792534	-0.5069676884516781	0.4498116019748421	-1.097327470470698	0.004233149258166661	0.48477502017028434	-0.7571087826279667	-0.2012664488378637	-0.3494431317863341	-1.600488625932659	-0.5938263200422382	-0.3972655269492015	-1.7660359211050893	-0.7870380583735257	-1.2235117725619182	0.4862459072570312	-1.4924370174031791	0.7523548697678075	-1.490359631218655	0.6134291431593069	0.40811764482385127	-1.7657411755275465	-0.7754538375215653	-2.0069180022739257	0.5925737268505327	-1.5660349710826187	-0.3438600519475988	-1.1406675165566913	-0.42062833840016184	-1.2854849460628688	-1.0246983098211337	-0.8915166569146115	-0.7042121041572892	0.8275613041896661	-0.034302972628931824	-0.680720839164271	0.7595572371849455	-0.22609623818656252
-0.49249909522330393	0.2061071825497478	-0.639431071906898	1.2447016928826875	-0.11888683042473396	-1.3824443460963456	0.09255091412014115	-1.2488100201417145	-1.0915735192073126	-0.5954776493472731	-0.059618483766378565	-1.173316492684302	-1.7019262115354603	1.5414198020400247	0.5461349920245053	-0.2096794039927247	0.3887562187698622	1.3745799051985372	-0.12772356300782148	0.12072320877991914	-0.5167661507057283	-2.666578926371212	-0.8726689036007031	0.30870381201070585	-1.2699209869534334	-1.9078430266348876	-1.0130790664283191	-1.2980425678371643	-0.09826205034245646	0.5227852299645178	-0.6536016750217574	0.9451265428149812	-0.10478498698335305	-1.7071029396911652	-0.18514214146060173	-1.3136029650738787	0.16390500693098292	-0.6368889066336412	-0.5809254694207793	-0.5856326559730851	-0.7210170910847973	-0.4166904636355725	-0.6860367666579376	-0.5333041422798303	-0.5354518152535594	1.663851679833684	0.649075245010408	-0.29050163566095133	-0.27659476796764987	-0.7244981947789285
-1.0595158956368846	0.23382558985860355	-0.07874594601256042	0.7268015443361598	-0.9714329673745887	-1.297180436756083	-0.1278489208717484	-1.9714312575825865	-0.7613210173097864	-0.5853940727400725	0.16617189573548852	-1.2701498417185053	-1.229829780846551	2.1741730692881265	0.7219830166920369	0.42497448761460366	0.29974600230551607	1.4354444426761699	0.14191104160785792	-0.011741317208631427	-0.9283958199553958	-2.4597167544741803	-1.3137303530884603	0.4655089316057435	-0.6796488647003031	-2.191257351431825	-0.6723687747830793	-2.2765375770858896	0.7971892914354136	-0.131274481197375	-0.09300797349497789	1.0030247382308322	-0.39035438873342904	-1.0809077623930563	-0.2678498498812237	-0.20345917731777996	-0.27327093176687645	-0.06411819015095224	-1.0564983361837443	-0.4780095351232401	-1.3036331825036822	-0.046892713821355576	-0.3192937312067529	-0.055445002932427455	-0.39192396647573197	0.9842668456132894	0.4681151670055937	0.48491189933001216	-0.7245972180114667	-0.8938169620747606
-1.195344963595793	0.2861983466358974	0.03553367934111458	0.06483337331417117	-1.1561639333302562	-1.23137714832836	-0.2182440522815948	-2.338472110583381	-0.6025156231809313	-0.6117760900712741	0.0007921604998587877	-0.9064384547433769	-0.4040092608244202	0.9434083087901549	0.90903152924273	0.32392068201117646	-0.11487727711067174	0.5164273351564722	0.06917391027961198	-0.4266955615909577	-1.194136581207011	-0.7791107204807576	-1.5266999464623083	0.23172047720880753	-0.2610090951063862	-1.3746746409332002	-0.29337676207090224	-1.690282023006288	0.534016156343743	-0.7232237520726583	0.10038439071144728	0.9656084662703145	-0.32547100108594207	-0.29329665342845096	-0.4773312970205389	0.469301018749221	-0.42362528357118234	-0.13852311043731508	-1.4244782305784676	-0.7004710302002808	-1.5717545169880907	-0.21780698642522756	-0.11352269389335913	-0.08701098226296056	-0.029652313309629964	-1.0663849406258235	-0.26296994044451966	0.8288752673565309	-0.7104121834589184	-0.6154915554484676
-1.0202019901778994	0.5012442805274117	-0.07184364994412636	-0.3663384482855465	-1.0183458669988008	-0.9863552264779326	-0.2388401243879941	-2.036733266336579	-1.1120607033572905	-0.46639980056841435	-0.38933884848753453	-0.6112479802933176	0.3010483785749357	-0.9284221435270003	0.8613885974834741	-0.3840238165903719	-0.18808226856355192	-0.6829991393339666	0.02906343732733454	-0.37467741319156506	-1.132096125646005	1.3941701155748512	-1.4133020620587045	0.11192258896519225	-0.05122440467607055	-0.22729325693384667	0.07079524511824	-0.38492169533221293	-0.26099803394303533	-1.0626027405514682	0.310795832317705	0.8995628847075193	-0.2186756599899777	0.15823938435448448	-0.18982130982753223	0.617900332534096	0.11477601321262722	-0.6004816190650758	-1.2960845103943854	-0.8400313697951235	-1.1809823910301098	-0.06759289118352041	-0.11921199813843322	-0.6146750201106443	0.4666912545767723	-3.018296320931396	-0.8811065869916039	0.5073393177702121	-0.8204886755146653	-0.19201669046987385
-0.9504811326110648	0.45314200442143343	0.062394117537507274	-0.6175668286693323	-1.0233342554111395	-0.4155549604498589	-0.4428945705487733	-1.2650118151136138	-1.7657059702873978	-0.1500991854943599	-0.5792749849996812	-0.8793942091157264	0.27730620363190683	-1.8187458998732469	0.6193372078015996	-1.0956469003014409	0.23674733261477063	-1.2422220380065978	0.09878241403247247	0.4248369152313195	-0.7574164031178506	2.580947734745246	-1.0126264720577665	0.28011137905941547	0.2154746509851665	0.4149163966957072	0.22532865713718547	0.430982428142736	-0.6281470550930219	-1.2530797100989626	0.7923675675642562	0.7714836446943044	-0.3445818977856548	0.0798309010355265	0.4782346496237436	0.7320292068490994	1.4155746688555952	-0.8665205412559999	-0.6541000038128955	-0.7361775364515017	-0.46934153056574796	0.8730078028873695	-0.3228214168475495	-1.0578576374994033	0.6615593740327261	-3.206997588341007	-1.0016132202246748	-0.03260859842205276	-1.0663261106331872	0.06276810491975507
-1.102924317572982	-0.2408785318113302	0.4200298869487442	-0.9574626856411035	-1.1164137884563683	0.4220781815651568	-1.053518395165717	-0.4944998158119804	-1.5388742935224105	0.14221860237559023	-0.3123013605396117	-1.37016873461728	-0.3716715506619719	-1.191379534560948	0.5996779177741235	-1.2338283638438228	0.42804260978408726	-0.9100821332161295	-0.013016848253793074	1.174199328108282	-0.16204099908651373	2.061930414315867	-0.24129812936902087	0.3957966679593405	0.7875016370942842	0.42815773079455666	-0.09098599930716832	0.538770885214738	-0.38596795762655983	-1.363939203637052	1.218107136242014	0.6488727868013547	-0.5627075876938418	-0.33705376331487774	0.7347241311475005	0.968024676741112	2.799952331002106	-0.5609964047120402	0.11465362643195909	-0.535410353733883	-0.10484089837685728	1.8128749175610304	-0.6105284984392909	-0.8941486543515157	0.28448123267434083	-1.3467614986771348	-0.6928451261064129	-0.3052323089517685	-0.8283997513625856	0.0655768777420841
-1.216666133377318	-1.168917955337825	0.46175613728899084	-1.3717050138587887	-0.8833372867677074	1.2230073236157222	-1.8813106563285873	-0.04930653285233695	-0.15878756513824407	0.2836538062020572	0.18090594342127675	-1.0958203325680222	-0.7221528094274413	0.0749263081939907	1.0309517328328934	-0.6737105267430135	-0.36971274764990303	-0.3029671588976451	-0.4082480822874657	0.7855193313970773	0.5346933752289887	0.5417404107374552	0.9910565315832792	0.051453019603168774	1.4840912985161905	0.22543612281400424	-0.8175463640823453	0.5979426618644471	-0.09744773308302221	-1.2565438968086935	1.0329508931430895	0.6625587038673555	-0.5321731553971324	-0.7074229353179476	0.004248031907821978	0.8620059116351959	3.157902560221926	0.14558897580255414	0.6232222706475072	-0.3052205265881903	-0.3267204484922232	1.4677121779806817	-0.6684173621223454	-0.16642333763888453	-0.3498699073840057	1.0690996174784508	-0.2624412074342847	-0.3202718495854713	0.12533606812433473	-0.14006139277716143
-1.0779895591003887	-1.3442290919811326	-0.18835403251122565	-1.4960629354784023	-0.23849355742057407	1.6658200425890721	-2.305597376975962	0.08912178292252272	1.4622650469372849	0.354625590002697	0.3937491443608697	0.47388333202821253	-0.04293416119181614	0.6719591269636405	1.4553303024539408	0.22152474341696513	-1.8778132149095352	-0.17065877383530403	-0.6831969962452611	-0.7216232409832217	1.1876858475100918	-0.5114810994555756	2.4152683299774242	-0.740853049627748	1.7631814255970744	0.09985289264214192	-1.370075796297869	0.9880564919965901	-0.16320849678087346	-0.775480295281777	0.22746950136518693	0.7226433063533683	-0.2275308913221175	-0.6721845467574646	-1.3553556176543045	0.054533477008540714	1.9501381865935552	0.7383012426719564	0.8460249101184484	0.12434398759851971	-0.6775788007606054	-0.36401044385693637	-0.14355355608578962	0.5697516315828824	-0.5773386281785386	2.111127682857579	-0.02387523649575644	-0.4236611445650589	1.0255294403554192	-0.507613181075794
-0.7687381695253309	-0.3064271953695705	-1.2004140760666677	-1.1176505044228717	0.30913834192016043	1.7389266751919359	-1.8287653262925414	0.14410055190040166	2.1582393606785946	0.5107566074223708	0.08850871381300678	2.630868496291655	1.2097192277697149	0.11822792044600548	1.0934414377494301	0.9264842908068611	-2.916866302808878	-0.5597661172420064	-0.37119354157347023	-1.9469256016050807	1.6616404847708635	-0.2662373649738514	3.3622022461354693	-1.564947120998828	1.3208356977941036	0.0051922253630432395	-1.0609611455050647	1.260143366522912	-0.32333937869811924	-0.029726577021767082	-0.4761807084038407	0.46866688455183464	-0.05893126837457566	-0.03294350601064488	-2.3225916925953327	-1.0347459721411967	-0.14362153083885265	0.9029316255791044	1.0093573823859987	0.8294535653344723	-0.5588965986327429	-2.329652094568204	0.9207760469838728	0.7263910440186049	-0.0646489322996685	1.2167533656355989	-0.184778364356069	-0.7708062786141107	0.8853193988430641	-0.9068249695171097
-0.4063763547513749	1.200792412620648	-1.8083561785161144	-0.576450772988625	0.20759968655139205	1.7711660133975122	-0.6674133379299279	0.3011085320742857	1.670315410528249	0.7676263233784928	-0.46062445944340913	3.9457583102800413	1.746893401923413	-0.8856257112598026	-0.2227734468223636	1.1429765607568299	-2.665694068292178	-0.8489991825092373	0.4200410881180065	-1.5042111318388744	1.8751062200492112	0.7373872167335264	3.269458788078899	-2.014856618866575	0.5264805457318108	-0.07867672946386928	0.16650610566024382	0.8663323166865915	-0.1254279265972014	0.611244494440512	-0.36970577816097844	-0.3168372819125102	-0.40787131700945606	1.1341819264463313	-2.1856819833688084	-1.5787976715291412	-1.759349012870373	0.832553618314541	1.176426851614302	1.493813846151495	0.04511029525635475	-2.8266944458641374	1.8848494831649651	0.14188984552050243	0.8119893250906828	-0.4079595437966776	-0.756595816653079	-1.1306107659029287	-0.253380588346702	-1.0713176962497777
0.15693107003826368	1.8907235113194027	-1.5644964703929054	-0.4618355386848139	-0.42719289192576315	2.039561762796763	0.35960289023283987	0.6186033138898893	0.6921612962334265	0.946320663655276	-0.8034154224892543	3.6004629970525444	0.8991061373192638	-1.249405950560441	-1.6937256425303613	0.9464472940162719	-1.5520485907125783	-0.5928376785416115	1.0356940775214234	0.402075725053113	1.7978843871365648	1.2621038534493556	2.2323100457995926	-1.9994746668708208	0.07294629265636828	0.11667145217299967	1.5216984937317959	0.07409723149531701	0.3972117408662833	0.8265826756672174	0.4086010428735858	-1.310317863544401	-1.1348772605483328	2.3958669236046326	-1.1843533456581083	-1.2954361487977004	-2.0864469017120792	0.9525428750116657	1.0909758813147055	1.6619782761183164	0.540176334181937	-1.6493882792136239	1.9633401433842974	-0.8163484778152107	1.3098767831027875	-1.1726036161454014	-1.476157633435198	-1.1884101522390471	-1.2771542913373999	-0.838231232993402
1.1255085206575934	1.2614010152371187	-0.7203216411375429	-0.8913192071349807	-0.8307553262993314	2.375398611666886	0.6377108315822964	1.0983615305561567	-0.08478961320549026	0.8285085643377972	-0.7888034568558684	2.1137491882177826	-0.5287893091847035	-0.6057534024823508	-2.3133543961966567	0.6128244107177194	-0.7001104750080214	-0.11125581583565919	0.9486300667360518	2.0833110631784733	1.4471649667536877	0.7000717383417749	0.9561759941294367	-1.6678919269057089	0.18286537545894965	0.8321602435957541	2.0411292220946504	-0.23846520658172116	0.7493647570676563	0.6306497438526348	0.9895468248330718	-1.8631464045216384	-1.6562476188531998	3.094573118364929	-0.17756987850317466	-0.7020246163153272	-1.4801724923459956	1.3758803636546841	0.522603079394402	1.2605041202738314	0.42563824736843237	-0.11832276269811097	0.9826214281558504	-1.5357228469825135	1.0178507226957607	-0.7235216192750495	-1.8964279595398392	-0.8872695200216931	-1.296238523921958	-0.44214872211603906
2.262848731612239	0.08608393898181954	0.10227966037615632	-1.2549997450941515	-0.36912728358990876	2.293334176984149	0.3795419625710596	1.7250175064174031	-0.6225876691475662	0.3809898746404746	-0.604164132284731	0.725980079196973	-1.0880903594874658	0.35142994663729205	-1.9040116418766806	0.32669208733179933	-0.6191994359222512	-0.06866200755870708	0.23917999361670708	2.1409611325352205	0.9430530207015213	-0.38650139659226634	0.12556833313729873	-1.158289999995056	0.3627195599449197	1.8021454058295328	1.5134893604052673	0.3196236594978206	0.5733881581808978	0.354995717998254	0.7496693646878725	-1.6676080173907317	-1.5053168165324076	2.7823047405025405	0.25338053699182866	-0.3600675280115231	-0.8378276095024033	1.7295169426879888	-0.30661609924989225	0.6638147348676733	-0.10611945944849854	0.402173547360508	-0.3871128904373399	-1.6114575168135992	0.19666244084686965	-0.06610079072908502	-1.6844736983855249	-0.41392534020360916	-0.6356714534372342	-0.3695263472827278
2.8606063797793104	-0.4712437599854775	0.4651942220073766	-0.8183057006161497	0.7828079344818344	1.5733138113752607	0.3168564480703997	2.378566391539056	-1.156088480451987	-0.14486770103998398	-0.4132070060072528	0.19821122990335518	-0.27212303144327094	0.6214790364206918	-1.1896967729185297	0.0631381980580326	-0.719040280745086	-0.5685697843649156	-0.6367179684551477	0.9247443554556296	0.5363143986940654	-1.02757551747138	-0.13758750184819019	-0.4957318871590492	0.08106582123014493	2.3332435147323873	0.6501325415193149	1.090799338717038	-0.014473014654702087	0.36915790639005225	-0.00828135308749771	-1.0573590059710825	-0.7523916162405009	1.6551080670046834	0.3076371793069914	-0.1905257477005659	-0.569824368457354	1.57289117601124	-0.799194426378812	0.1884737111799367	-0.37675328940211245	-0.1348461757158586	-1.2463215775669616	-1.1405997894912125	-0.5220673905932217	-0.21200579261526806	-0.8805510861933822	0.03103806640630921	-0.2656413891021573	-0.7863842665356818
2.4056994671006278	-0.06448337662976959	0.3102301772911549	0.4429752719486138	1.7977305071193839	0.6110801104587387	0.7938323169324495	2.764830966611401	-1.5064710491312292	-0.36253739288230824	-0.1397864132139064	0.32488296120289595	1.0076735005386042	-0.03211024949011234	-0.8401237769268841	-0.25376847868729735	-0.17528770320458958	-0.9426263923790192	-1.349409380775942	0.020994078310842306	0.460849097439768	-0.9551707719732756	-0.18515511756782416	0.305429051322369	-0.45542487300732976	1.9539103155915245	0.2946458091090879	1.0964414974742394	-0.6860054555649915	0.8003037786948285	-0.4819625619685087	-0.5444542609501977	0.12440550106910567	0.5008366433268943	0.6035832237905701	0.1907365387926924	-0.3828130368374834	0.9248275776264931	-0.5620918505540166	-0.2689247568901862	0.02120135484643007	-0.6940847481135588	-1.2780980983540848	-0.6062617732717974	-0.7023608360858272	-1.0079059879254901	0.1530282456153746	0.3325412700584461	-0.4764239890236465	-1.2161891614166815
1.2209284394233215	0.6498844277303726	-0.1984278306672033	1.717666028766376	1.980505936763302	0.051075332106260814	1.3404717376227786	2.5570225858621836	-1.1643898186749442	-0.08220744039808477	0.3251381659167667	0.508705506570359	1.5672424841002313	-0.8093583897976633	-0.697743837103432	-0.5185453484712497	0.9881834795900593	-0.5576111219263833	-1.784012513959634	0.40898044750160323	0.6796811090036058	-0.776113310545239	-0.3170550448341926	1.1230524549556233	-0.47475715298254056	0.88346920737997	0.5471412947060404	0.17024989623410833	-1.2424338333713718	1.4470427084503685	-0.35073684570963526	-0.20346368509615953	0.6902375773502645	0.06442392046784907	1.4114459838133733	0.65435670803513	0.024531870041440897	0.2747687529614521	0.15409437167756687	-0.8957993828975306	0.8031711947160283	-0.5276168565867495	-0.8764008552853007	-0.4102052154863148	-0.3818797764856818	-1.4413062936308427	1.0384981454224085	0.4050544026164077	-0.5787476929937573	-0.9841366298383032
0.2495392821956913	0.9163239464388032	-0.8029699111072124	2.1090101793017126	1.338939353398319	0.0811548966545024	1.2577719391271636	1.693094252174638	-0.05504885724015733	0.4661312746090772	0.849556459484488	0.53374286061983	1.2600375765484508	-0.7024687367067743	-0.1529417514690425	-0.44672967495400384	1.9216141883454934	0.35401722475099184	-1.7733892817713601	1.4493720039267166	0.8314600821332458	-1.08383376787122	-0.46165077406801897	1.7361517232377717	0.3594346680873552	-0.22502132956920318	0.7715439687846727	-0.8733547172025347	-1.555508907176966	1.902829054243821	-0.08073659236978692	0.2587984458248573	0.8254302227074188	0.3872137458899579	2.3097072608061535	0.5412306310688125	0.40485520156693855	0.07011072659025626	0.6898869635929772	-1.392490921734668	1.362388210848694	0.020249806172790357	-0.5342882748433547	-0.47276762909448855	0.10213200673237195	-0.9100614175871452	1.6105309245050075	0.21856565788232135	0.015552460922045161	-0.01084560515388047
0.1316118780646872	0.6929391150191676	-1.1487494695347715	1.4628753074543337	0.4303160286457118	0.24078396285633052	0.5187171683514651	0.5217536906577255	1.1236471440165103	0.8082094896515618	1.1562797793399664	0.6236148957444293	0.8767044226281694	0.4394261913172073	0.8467036352583184	0.12365258302216839	1.9623497803712522	0.916958613539378	-1.1042944387759352	1.811330758342035	0.5413933315183681	-1.638390676723702	-0.3822348610857106	1.9300055798665972	1.3638975688070087	-0.9156280715649721	0.43016072704128216	-1.1820681997103826	-1.3863850181067636	1.8053139634063329	-0.19299122477077388	0.8482535037869501	0.6378501672016245	0.8207632977058009	2.592782086757292	-0.3743043643423468	0.31068840732667824	0.29483941939693836	0.646844653211303	-1.0902741487698677	1.4475987615807926	0.11658142671482392	-0.30017693629920267	-0.3349120041653584	0.4573767346947988	0.1069733188457143	1.855955876418346	-0.07302426224611355	0.8676869833835764	0.9953377725159096
0.5925050463355541	0.4596044223529336	-0.9147607226909233	0.4279316942618311	-0.2197941876934449	0.01195978870433848	-0.12271748612400775	-0.4173201568897602	1.5586476406959757	0.7070394011171972	1.1533271462058985	0.8907482554169789	0.9081910343052603	1.7433791612276737	1.498453174710691	0.9360725869091062	1.3355213888634767	0.6528585743720283	0.052774860806342465	1.1134445502390609	-0.18525094860523242	-1.616875922786846	-0.08248314578020892	1.6112951175726729	1.4943030475406118	-1.175287942410123	-0.2527396926172249	-0.7366926552225461	-0.5933970976741928	1.0960436477631454	-0.464328230792859	1.0133636346230268	0.2596109889888025	0.7545692635721674	1.976999280930539	-1.2528741660846645	-0.17632078074111185	0.609234343778781	0.23822623572107562	0.181507592579918	1.3433715123357737	-0.4526641153311237	0.06013082176134593	0.28969168432489856	0.6141797316367883	0.6784948192262423	1.7242544471827324	-0.18174060066327338	1.0512649431026284	1.2500749933043998
0.825156873623187	0.42914565773447316	-0.14434400138170062	-0.23756511650595832	-0.4849425785324644	-0.5139139310962334	0.017185572720209746	-0.8081824187670383	1.184478114181689	0.4324641668540676	0.9981032642563339	1.0138343891438921	0.8751489628656324	2.2115208030538365	1.0170116229204604	1.403785266556601	0.7466016681521541	0.04516828019040458	0.9616698808430109	0.2776675598152891	-0.945437707130092	-0.6251855642483913	0.11436886829217915	0.8965760559959395	0.5364862758410469	-1.1199692425477312	-0.5611242577696626	-0.17153429685362626	0.4563547405471665	0.12674992381736824	-0.1360311644509566	0.28118896133929916	-0.20410245404685	0.2904251726990155	0.8924347320162361	-0.9480177923146467	-0.409262887748283	0.7976122900515814	-0.05828918590861422	1.554094754244592	1.3875421158220822	-1.0532879079372865	0.5136111489563747	1.1044789505534298	0.6634408169185932	0.47522017015977114	1.1136678991590496	-0.0033287241841487617	0.4266004748968901	0.713397519463022
0.39660686298144693	0.2528063927604486	0.6376614652088779	-0.33923664934775777	-0.5341143927083485	-0.7385212861539945	0.7399154409866727	-0.7589856181669453	0.6486131846662198	0.4257651727072164	0.7986106856979313	0.5765476869935108	0.10994166140815187	1.6986065695444479	-0.3560532480790176	1.0939960320609796	0.5064579113877666	-0.08555689799672998	0.9167414048881194	0.2565842004303186	-1.3509048141375881	0.7451058201468529	-0.09074882830495966	0.12948982352837124	-0.6090669480685885	-0.6957871242998979	-0.1475196388127493	0.07394694138062984	0.9959356892045489	-0.5386913038282013	1.0679961002592446	-0.9466610444415157	-0.6013608082112266	0.09222036614606607	0.10011786588616967	0.6020551255393295	0.025665117911799686	0.9084119946237408	-0.09881833896772427	1.7925119720685252	1.4605585208257477	-1.0080059905337497	0.635665018522644	1.4769044851523452	0.7043331139222007	0.010978116879239825	0.08545715543302071	0.18733250886677763	-0.13498486225578077	0.06518720272461181
-0.3546213376131433	-0.42612588444468374	0.8617950470849328	-0.26198117790037284	-0.5358317275302277	-0.3404234441979418	1.1644259539139414	-0.5962938999994518	0.45043441329747136	0.676778695059176	0.4376796448210038	-0.39896101627215186	-1.0978191389903633	0.933376369672124	-1.461921726945531	0.1632875836608375	0.31965542966389526	0.3920227981496966	0.068663223490728	0.7910737628233683	-1.3985643303079072	1.4774310142589955	-0.615556211200161	-0.2642878987488162	-0.9321758718955605	0.12908696215854018	0.5244634729969638	0.15080197537799886	0.6237509715814826	-0.5651986404662099	2.3764276937939015	-1.5681413100846293	-0.7348207575049984	0.5418719674637068	0.02619367642651906	2.0995157398165323	0.7019887847245849	0.9412681492213091	-0.19593104160597002	0.6067062052099089	1.0924405064795544	-0.3379123480115967	0.13113151359347064	1.1271384383826706	0.7468876889758678	-0.05679823560995832	-0.9714229695809111	0.044767200727666705	0.05797151175137507	-0.09658561875657981
-0.7977640606757984	-1.3513265330915465	0.5327162625628977	-0.44314575401851164	-0.5292026411798417	0.22205113971672802	0.714674811991806	-0.5061966917042343	0.3999418343049412	0.609656403970854	-0.14505856842999557	-1.409086463921498	-1.6204220726291938	0.6454431664633054	-1.3832845125375812	-0.7267588513254606	-0.11800230126096418	0.7867662322321057	-0.6035462334544809	0.7455761747897764	-1.3679669851293632	1.1615751562705607	-1.0429269352847421	-0.08097703212423535	-0.42087869417256496	0.9881849972659326	0.6465105268592926	0.3543773055133544	-0.15665682709477483	-0.17113578768598284	2.632410324692388	-0.912121810611013	-0.4996535662918521	1.1619685728381224	0.4300715462040711	2.2172433947919137	0.7875126365338267	0.6059335865155142	-0.6412146302573855	-0.9159433507779409	0.0741161837262423	0.4114700222759043	-0.6704641674815268	0.4689604891004148	0.702158617857526	0.3783748822293677	-1.5031888640315747	-0.3197649015145381	0.5315315332030647	0.15638474607592665
-0.7121214664783504	-1.8260367202625998	0.25897194295511816	-0.9150877744683644	-0.4966322509136815	0.1531600804165041	-0.251777052043094	-0.4237876952304853	0.07063045306570218	-0.23062773171291406	-0.617302744479519	-1.9457345378499271	-0.866173077083921	0.8182744931646139	-0.3475008869272783	-0.9861461320011274	-0.6258596753276753	0.4921130772569833	-0.33050116281439723	-0.43167046801101727	-1.4100439628007633	0.34289842960066663	-1.0297276082701003	0.4298036969020915	0.03720573031609239	1.2240661827928436	-0.10092869926063393	0.5818587918763319	-0.4325853018496909	0.0355165657626688	1.4892551164776062	0.4615872256149732	-0.008631391518938212	1.0314058161157023	0.6712701897809085	1.0192285167686157	0.044980325991707974	-0.3803278293975218	-1.245493468311687	-1.378240557161681	-1.1536658054855538	0.8624721787771958	-1.0363180274710928	0.154356226269783	0.43738431815310497	0.9154356621360427	-1.2142264084408165	-0.3298451433811873	0.28233492795366744	0.3645567130719389
-0.41253877440707587	-1.5066840163871222	0.5450349099772642	-1.3290525883826667	-0.438458718503905	-0.7698396292867539	-0.8781074551085742	-0.24757444492250538	-0.4456296279527037	-1.4447431520310337	-0.49225078085829516	-1.9094789464710922	0.31739795771350976	0.836644037447214	0.5974617430282043	-0.6128288098768242	-0.8108937524554276	-0.24368060549366155	0.5695248927357554	-1.9442682606238881	-1.3752814657478467	-0.1289296339649269	-0.6426707306739792	0.6994415504787603	-0.21095064901824098	0.542176799773087	-1.2390043022856179	0.4853874290341216	0.06551068421989871	-0.35722473458775855	-0.21281728783429854	1.2992720345459798	0.44976851345748803	-0.1920126655799493	0.2924021955994972	-0.20912925061794593	-0.8322641505096896	-1.7522758890263173	-1.4868361704972786	-0.501786110410136	-1.8203700280157267	1.0661254640720914	-0.5740906663666842	0.3227454840985318	-0.1246380301926233	1.1632904340311396	-0.36609090086928137	0.3529941034249885	-0.7556520890784787	0.359061263335818
-0.2884558320109804	-0.8333738926127205	1.1666031447528753	-1.3377524901632298	-0.3524752569814277	-1.8848105681421345	-0.7652753453783098	-0.060962217672047465	-0.5726309165674653	-2.0105180809020347	0.19777592130814672	-1.550119574121453	0.4739204095870605	0.22957309502004783	0.6802839437439662	-0.12924134961855102	-0.6495995218620316	-0.6563068724281612	1.0849913586243194	-2.491254663754576	-1.088085005000323	0.05051801061670279	-0.2701751096138972	0.3257361295906787	-0.820739685863205	-0.5296255036525009	-1.9520073733352459	0.0865589197875373	0.6746508250069202	-1.123486881287498	-1.3038099735438982	0.9505010286437809	0.597802709741575	-1.7765931099010575	-0.6070565238826298	-0.4627279671112572	-0.9731811694164005	-2.6685641981168855	-1.0983142306559488	0.6946958347876766	-1.5435187688811463	1.1363282911696544	0.35911399324495574	0.4721047854249329	-0.9076196048705389	1.0417017414384113	0.37505158001154243	1.2214511975957738	-1.4338488026455969	0.41979658912031215
-0.40732623648080446	-0.540722754052458	1.4506558381958423	-0.9290765359342411	-0.2184575345961137	-2.306738655530073	-0.35313928551104246	-0.06768215879798209	-0.054047372684953604	-1.4157583032582006	0.6985399999902896	-1.1450564958613352	-0.7749509634969977	-0.8690501475173918	0.039617647882272074	-0.01391579025001138	-0.5114563234515215	-0.43618228728421277	0.757400548699163	-1.661728731715249	-0.6612606424298785	0.5020717747913563	-0.20946160954445806	-0.5199827402310571	-0.9458785202838869	-1.0303015954307622	-1.7671807327998497	-0.06545882424164864	0.7080625443862384	-1.6128641729498994	-1.3960102402077936	-0.06754441291205447	0.3436287914750673	-2.567296860279274	-1.4970663490154046	-0.0017745197576242067	-0.25740447729202626	-2.421903958897447	-0.3774677222966221	1.1225640629743643	-0.6890908689406575	0.9550239116503518	1.049828954993887	0.15381535417898884	-1.6724709477113404	0.6830992421109279	0.470759615954725	1.31023514502968	-0.8071919903372086	0.7738358796591341
-0.5990887785314994	-0.8166064561001102	1.1538947893267955	-0.43505237633173044	-0.06690147516447217	-1.8116208889952747	-0.3555864645366442	-0.34137391412354123	0.5900851567624964	-0.40092055188008424	0.28145101057636024	-0.8423551398330034	-2.2059259429276374	-1.9317778588181833	-0.6588694236243294	-0.23264202704695883	-0.589664261870277	-0.06003140194875427	0.24638838400444957	-0.24602660732339168	-0.39494037675949206	0.7327609129371839	-0.367773897639412	-1.206990869004512	-0.31595476027426356	-0.5013283505808691	-0.8207709560383346	0.47009946448873147	0.4052133951014731	-1.452635893239864	-1.0630177087622614	-0.8171386269512505	-0.18152473604794606	-2.1398917101028316	-1.87679100437742	0.2701256370198029	0.661439462683506	-1.182978484343479	0.16316149680877548	0.7725870214764512	-0.004330161723159872	0.43368092157866	1.1515310893575408	-0.35537988482779653	-2.147431247538006	0.28667114797107446	-0.027029645145508638	0.3138982466011828	0.5668532898400432	1.2031135763678402
-0.7526457881552338	-1.1102812178000743	0.7860503234403072	-0.24096448515918586	-0.02723237389986897	-0.9788805206500782	-0.9585732073900247	-0.7259283942431163	0.6429873381437237	-0.26973232568676553	-0.8362218194841423	-0.7255505348995392	-2.3206053989531763	-2.513916925518752	-0.9916860059820538	-0.3539492342554656	-0.5838637914221221	-0.09185369713648608	0.48009206692244194	0.7512991784512225	-0.39068944927142085	0.649789831110817	-0.3971063079107804	-1.2226303170605473	0.43174591566048065	0.5213802254175929	0.36235012252459076	1.3486706628997744	0.6081886944510904	-0.9779734336018825	-1.0359111315665557	-0.9910402683735872	-0.7286372235732307	-1.222844242291298	-1.6382083089934953	0.057656021156764777	1.15632429189646	0.07956535678994577	0.3773850760021462	0.47514858653716463	0.08446545425074606	-0.11698242685587702	0.9317005219041509	-0.30859349210395015	-2.2187452569385817	0.10715575711683088	-0.5215859151626456	-0.8893716474433622	1.2407608940040635	1.337300276739987
-0.8590192039088246	-0.8137646300142588	0.8739905284566318	-0.4326431728761858	-0.21159711568241274	-0.5260679624093954	-1.6623529777067205	-0.996225210915992	0.09074236229244217	-1.3858394825090137	-1.6029850582592264	-0.8285183325869574	-0.9974132372673287	-2.4693990108407555	-1.0347970958441417	-0.087784909665151	-0.14839152386116944	-0.42509343635491403	1.4385505779966967	1.0760848103675504	-0.4206636505513526	0.49230025837187297	-0.11972726435037663	-0.6491166292139122	0.5049092101007285	1.0209946475428775	1.2170957395938824	1.6456685864481475	1.501653450028999	-0.8601503709813577	-1.4323814072127388	-0.9981159925002363	-1.080916095835488	-0.9204649869671946	-1.0454579460717577	-0.10641298624576322	1.2103379734166246	0.4747328713728784	0.5899330795225428	0.6991955762716445	-0.19836336440656116	-0.2007899874797723	0.853720853938231	0.5424042369759626	-2.0076790897308543	0.34471600233052746	-0.424999429352134	-1.1035394130197367	0.7194113749740236	1.2071920930080025
-0.8056158028914441	0.0015281580533899365	1.1006258802895006	-0.6675984807254599	-0.5018192697539796	-0.6402861465574825	-1.8313783632757408	-1.027272274300836	-0.354174420805691	-2.5934098957790943	-1.3106421920266822	-1.0111695765336253	0.44770839039838806	-1.889119303049025	-0.9937198005622614	0.37138917454724324	0.48962329904214513	-0.4764526703796556	2.118220531573082	1.078918083492618	-0.2392566952279452	0.4449048847437559	0.22838726736969325	-0.0503117668621287	-0.16779258893621685	0.5096660794266231	1.3645266042692694	0.8409691235366602	2.1128096782275145	-1.3000473755985347	-1.8198179929263008	-1.1397109941947925	-1.1275229104872813	-1.5667904575022056	-0.42280369994059636	0.17398591308653527	1.163558570542695	-0.05534535518769635	1.105872893014336	0.954534896358066	-0.30117573732547454	0.23057440522709466	1.0559981375668832	1.451757681720015	-1.731537395918296	0.842865291532527	0.2790167912745304	-0.18730437363860503	0.14455807422820433	1.2333341149470964
-0.33391893004032536	0.6716305772661433	0.5772238170421795	-0.4232080762909431	-0.5075703263601876	-0.9635892919370378	-1.2634896256447363	-0.7438334840678761	-0.17258650363390837	-2.3670567004872765	-0.46142744276460834	-0.9549609016629373	0.8133921621811574	-1.0407773890237006	-0.8242596680492796	0.5760218203135301	0.6735988732349856	-0.03225236768300428	1.755256537905868	0.9101622324744018	0.1075419619347433	0.4958910795560853	0.23711817017176284	0.10923910980810357	-0.9272650316092245	-0.48710860912151405	0.7572721619164366	-0.5095878035684619	1.418459550539593	-1.7121156523490135	-1.8309785013706692	-1.0811997802924838	-0.8171554821410751	-2.423337640476957	0.1073057020063776	0.472352299213009	1.1365469544255922	-0.8449846542648238	1.7407969403835728	0.5207922943943663	0.0688867010329197	0.6272795520874905	1.2932476007395586	1.3962762909835253	-1.4530151414263874	1.0166715361596712	1.0232638995291412	0.7233724491776918	0.8337483986933383	1.6066780498883182
0.6570527610294931	0.7462077236505956	-0.8968966910734142	0.5225575387402378	0.14460760899834366	-1.054983339484838	-0.2287846842439697	-0.008114864200636946	0.2895125819496714	-0.47379433093022827	-0.1831617953591942	-0.44880840523593785	0.3226456881983235	-0.3286044177015981	-0.3141804765134989	0.3500662627592576	0.16865419656068725	0.43200771516296665	0.7812308414974861	0.28217315589124226	0.4257841465673012	0.6261349464399438	-0.18693162600916466	-0.09594383361174105	-1.113996342941298	-0.9302498040401627	-0.223477636041556	-1.2380762257656022	-0.21984596896285213	-1.3261886737336335	-1.4879206458861742	-0.33623327766316413	-0.08976960053459448	-2.4943174349217507	0.6014438734982461	0.15117547813376706	0.9557148909193045	-1.2342244624103333	1.9640179474121746	-0.48262513213209884	0.6994217227874496	0.5389685508732536	1.2798620887942447	0.2870182056460484	-0.9692569007599173	0.37987179214346195	1.2395425190095022	0.5332122323307751	2.474225835763339	1.9140718649362813
1.8084528067890238	0.5497729501288499	-2.178173169683371	1.7942558215451707	1.3896177527098246	-0.7205679007998573	0.874514497497326	1.2292273635149762	0.2890158599526044	1.744813414881373	-0.8172068592504781	0.31943404673746306	0.2009097505645883	-0.05836438727496919	0.5627180105362634	-0.0027140087223449494	-0.3703837381273247	0.40337454578376997	0.29871967086830997	-0.9001513583493865	0.7543292152416118	0.912374341511365	-0.633749105187876	-0.1932912774400645	-0.6322952166701364	-0.23747792586887315	-0.8955240936292191	-0.7306532463818132	-1.204513438995582	-0.07711815447806959	-0.9418181270936323	0.9211249319888434	1.0541517375026541	-1.5383280954914773	1.0775656214139746	-0.5792609760275508	0.57343234912651	-1.0724625024243382	1.4975903872208733	-1.0921572490323912	1.154149187217846	0.31538983615734606	0.9616729719924034	-0.765358213413295	-0.004483333310072298	-0.7721980980906618	0.9469857480733627	-0.4684119637436518	3.3162164150089297	1.5956577743403155
2.4345570298751866	0.807060401483955	-1.8169284338611436	2.6474657758267734	2.5914384882082375	0.015130424593816603	1.7598542608897616	2.5718402092701385	-0.3047753671995054	2.784351320476668	-1.4232325560830401	0.8907768424145147	1.11780015076671	-0.09963628086336654	1.4925954461171747	-0.04352121471741736	-0.05287690963191405	0.05364796666749045	0.7198501571751138	-2.025341704634301	1.3676980539347772	1.3089919995107306	-0.5700547618896691	0.14912365286073595	0.15122012212214095	1.176248473991504	-0.7359013855621664	0.44111933650396473	-0.47493654573091404	1.2386862922271433	-0.16015038418319427	1.8435181709452875	2.3477027727858673	-0.21876494324975845	1.3847251652851245	-0.7253961743695404	0.24371701963893272	-0.5858409664680494	0.6580098333872996	-0.6089756184224999	1.2166777317940394	0.7641878819633701	0.4708676964529328	-0.5798758810209662	1.4200559641827397	-1.447397528411531	0.7000077861803072	-0.9140171845620897	2.2190050515131783	0.690857842011571
2.0379472728439	1.7352910528371819	0.1931557458467121	2.5843714772383324	2.9252017963517694	1.0083090871962452	2.2255298735571225	3.136787645387074	-0.7837099984747996	2.4350511098964747	-0.8942966357322896	1.0256719412199693	2.365340397384705	0.07053227318018152	2.017960101215438	0.3037725218655856	1.1393806452370987	0.0179996561566955	1.2615078084705513	-2.2454808570778844	2.2879793764246976	1.4473611955787857	0.09254157807802137	0.7601261148561603	0.8235474420296626	2.2257846187909722	0.1352642836913345	1.0978635986261713	1.1750752671265785	1.7647579167295433	0.9103212681403342	1.7659345105519968	3.1817629545024895	0.6614774577795189	1.311456088619536	0.20336281059576974	0.12136737290823603	0.0035589965910878757	0.03790084898631588	0.5343647309631426	1.019668653959933	1.9995380030022138	-0.0419793955132456	0.7619267383141658	2.802099209862124	-0.9685731328962692	0.9213831530516761	-0.047880822271582364	0.03691334273395186	-0.13306160571260361
0.7121926774682235	2.6560638426673897	2.0598675716400856	1.7787531370168659	2.022362708200024	1.945100915561806	2.1198132018641496	2.1718050485265863	-0.4777556689823369	1.6750343192018464	0.6369538702056509	0.9835891639774684	2.6785965279233097	0.7643565729525055	1.8469082867196662	0.669571721891778	2.145541888621577	0.5113640752087687	0.9118752653838439	-1.4378693709855002	2.9640364763362586	0.8942800415334591	0.8801781879199491	1.1262394404058926	1.1319610458079221	2.0276899809825646	0.9793780991610456	0.6187815825700074	1.9187727237495975	1.4630457664273329	1.9429798440835488	0.881674086903962	2.9335642274718334	0.9286706468075557	0.7991252830671495	1.3285691373712962	-0.1111586526410846	0.5805463701908622	-0.08902473390153842	1.2109862196705152	0.7837498639793579	2.9182953098687965	-0.4500365036504862	1.9096120155438605	3.432143869598962	0.17611231236252003	1.3637630346659866	1.221853371314536	-1.3631879085510503	-0.37326426461654555
-0.9318200068440736	2.623834753946359	1.913043157428085	0.8725838218756271	0.32532732016851507	2.3489095877773396	1.4882358537830487	-0.11943705507380717	0.3751976071953162	1.3345645885586006	1.8556211183203997	1.1992200224829876	1.6642784421915244	1.549199652920569	1.0299696706157853	0.6533519330160551	1.8925337100092454	1.0064621729364986	-0.34554200489451353	-0.4076339673531565	2.701016010817287	-0.291922687201018	1.2469606815754064	0.8780402309449792	0.9688781649868479	0.597286735514107	1.0887845073794575	-0.5216634637617303	0.9648290951379551	1.0739735122197125	2.2758855854405717	-0.04088167576232943	1.5554608162545775	1.0145892797534592	0.01820143841469603	1.232611626678493	-0.9106511100936152	0.9954146812845366	0.04574627269993365	0.816654794136024	0.5294811096194358	2.1904478763020605	-0.6133573829276032	1.6425925933096597	2.9739749510736213	0.7770130304275507	1.3554976334782936	1.273410381177974	-1.2095663344556895	-0.2946344860256214
-2.1883756920493034	1.418274883580133	-0.17837179423336938	0.36072818600278145	-1.2039335518834833	1.8942776269587225	0.7017241457014526	-2.4628396341915813	0.8745128891793192	1.2621043578320539	1.7656165639320056	1.6971748580329808	0.19073401185005656	1.5780463108753977	-0.03874136720044504	0.25484334167201966	0.48460439229135704	0.959974067148099	-1.5398430446485327	0.011776786568866401	1.4631750733066122	-1.3991652154929202	1.1213227012692986	0.12469004760374182	0.4151161903197925	-1.167653597399274	0.4756831423997416	-1.3496438693919648	-0.5948802896555757	1.2127128342691158	1.5524659922457156	-0.4612759463348819	-0.1655987333809583	1.3059344084906743	-0.7569347875931737	-0.36436488426486335	-2.1410404730932284	1.080206924035593	0.08603891994041162	-0.16104617946751815	0.11762455279249681	-0.17949893113898466	-0.4510581217062762	0.1482279487611928	1.8191319341645742	0.2811760944973831	0.5987237725146971	-0.3035679895510562	-0.48280757284360226	-0.5298961298938286
-2.641048976685451	-0.19253106480264978	-2.1974681668769334	0.22688344348427483	-1.815046261989695	0.7969412385764989	0.2652418748588342	-3.444981346696948	0.5047782984950747	0.8828842258575148	0.8133222093527462	1.9590226416394705	-0.6064760806405628	0.6047755137326708	-0.7769467272020579	-0.15513458074843867	-0.8429524470479548	0.6093323460582898	-1.8694374449447078	-0.12146226010911983	0.057948304559137014	-1.6506859949362904	0.8782239017112556	-0.6356442508638241	-0.18494935022340722	-2.199046226351818	-0.1368878823678397	-1.4144957327966265	-1.1666937959486317	1.655992184186036	0.2554825516321792	-0.4113374067500612	-1.1163860340902911	1.6874517624305365	-1.3089381209787025	-2.111077943093647	-2.9496532096645858	0.8869471380928896	-0.025579471962509908	-0.813197054578884	-0.45098538361270557	-2.54972112744191	-0.09410924908856366	-1.2281793416910103	0.7928660247707143	-0.5264719985473382	-0.40832782705531157	-2.0854687906288687	-0.4692969091002034	-1.1816645607136167
-2.290124482059152	-1.219210005054612	-2.2806407434562703	0.17867518752406167	-1.5157553195920852	-0.23861464699428211	0.3885365517076672	-2.6936642570226215	-0.31585663880856163	0.17858228912248464	0.2678740611668353	1.4532108920966564	-0.48458874283080366	-0.5093885381422403	-0.7375899726549902	-0.25468538846579747	-0.978405305019173	0.6835063364399245	-1.5339001113673782	-0.06810227158454883	-0.6457269871282041	-0.998096334911017	0.800656585839801	-0.9027204476303218	-0.41201600925597603	-2.096251007267817	-0.07043982676334785	-1.1362206028480255	-0.5461314530386683	1.640097752281547	-0.6020820456160509	-0.14835999763884777	-0.7982789182528802	1.7589596944601606	-1.5105871091672378	-2.403516776032498	-2.6026713506110113	0.7391280132181877	-0.10029023136399366	-0.8328562991800882	-0.8816867809680231	-3.1323014340145248	0.1234532361619338	-1.443547100639712	0.408725591791226	-0.47404140580826926	-0.8776659849852734	-2.297756821233684	-1.1837092837308545	-1.6390094964011561
-1.467760348971479	-1.398011453800091	-0.611839070278718	0.10513760439990474	-0.9528280784744368	-0.6032463862775643	0.7671226883004162	-1.1294005211402245	-0.8026489303154125	-0.3037801713577648	0.6571500115949954	0.2475311143089202	-0.1523686905345751	-0.594852531530825	0.026695070504720555	-0.07890637440062936	-0.022969131578398173	1.3186265570386422	-1.2783223671853148	0.524674617293677	-0.6136266811215905	-0.20771451328486032	0.7300680908132697	-0.530090941406497	-0.1844299919900211	-1.3739386515043492	0.5829645266859639	-1.1711086533241073	-0.00541957114990184	0.7972390589208526	-0.4250910380705138	0.2186881348736452	0.2184586090220352	1.3729658676725023	-1.2784932037908923	-1.072203698019595	-1.362724510518985	0.8695704013961252	-0.0949793275864647	-0.6835459072467543	-0.8279722688313335	-1.751973863250356	-0.07207181779245789	-0.7720773982516249	0.4093274990986464	0.48359287855813604	-0.6270865143644719	-0.7283726798958768	-1.6118454143022471	-1.4113896384619875
-0.6405714451928269	-1.2672500499837704	0.9681952041157308	0.14092647389122356	-0.757526206827313	-0.3157859309729821	0.8588728481255391	-0.02547292429272226	-0.6869529980918577	-0.3268108395314311	1.2092397628009974	-0.9866246184624075	-0.31324620244003953	0.49307283033314947	0.8987893712180988	0.1109978562417475	0.9175770955970285	1.6475986762902515	-1.3552892908453866	1.0784013324168933	-0.5851154546310929	-0.05870966746178531	0.36267847979429213	0.18753855972593772	0.1171139962543982	-0.8791128968094672	1.0526844694804456	-1.5693624307569023	-0.547019142396884	-0.3772856077259683	0.3936247659264539	0.6260891895981768	0.8571144015839743	0.8168417102156488	-0.6157977691087928	0.5542118792562591	-0.29128988252847043	1.063426630570993	-0.2552120592665099	-0.8330978882711234	-0.29476147966242616	0.036807910210933055	-0.6199383969245886	-0.2988747538778942	0.13113650942706068	1.0862445455472585	-0.3033615132641071	1.1108192456659192	-1.2383668743278065	-0.8929234407471546
-0.15351438968881037	-1.3326221773767888	1.0773037569337607	0.28591392305175745	-0.9930127624340858	0.09263914842913619	0.4016554833380627	0.13389193966309426	-0.3148730862350479	-0.35913243736813505	0.9427437142326682	-1.5714449576003606	-0.8718902641725239	1.6009695964794703	1.1461780445200098	0.18103429868212387	0.9046517265014505	0.7760444368474999	-1.2756063629011134	0.7906065257614467	-1.1098970530721304	-0.5103376784022258	-0.20738308256507904	0.7203107144833568	0.09567822054712488	-0.9274899868306319	0.7186884692706915	-1.6929403394687792	-1.5734622448957802	-1.050644392564926	0.9458871659081258	0.8182571304262646	0.5753823468252703	0.4604859777770037	0.24567571082633954	1.1861592727184687	-0.1128281496366578	0.8667886454750898	-0.7598817870687765	-1.0908120626279847	0.2732552884162659	0.5805169605529795	-1.1460520253585778	-0.5881510054158681	-0.640232234761119	0.2755216393739527	-0.6178170399712984	1.689784818888531	-0.7150401274681479	-0.9641049551732279
-0.03178201058461597	-1.3576228984422103	0.15507242185023284	0.17537537948675086	-1.2256201920789478	0.19949482571501828	-0.36237271087141076	-0.15855850636245294	0.009282479894645387	-0.8386571708328407	-0.03534573932426381	-1.3652427404965046	-1.1524207244997478	1.5232027317073464	0.571844901922595	0.24015949740018705	0.0028399067561498846	-0.975446616736073	-0.6053529820048562	-0.2798524623042172	-1.8494142799795685	-0.7957728210347228	-0.46854945974304485	0.6586536481643444	-0.1437043061789925	-1.0519336377143722	-0.2133107421767382	-0.9846917456680734	-1.6487639160869265	-0.9206200903583124	0.8071942877162709	0.535247506810605	-0.2052241806972533	0.3395267880511753	0.8279700809420616	0.8394316431213296	-0.46389700793548033	0.21092541983888946	-1.320019320743381	-0.8656389033194816	0.3747688480569747	-0.29318820705365045	-1.2714249425453847	-1.1058672508221241	-1.2902122617641583	-1.3933927531655943	-1.467940195730524	1.007349481293764	-0.8348674441922974	-1.8302253777224062
-0.02582912911788691	-0.6842482972216103	-0.3748184207474477	-0.5538676156277658	-1.091280964168967	0.08621763902979195	-0.9742319957205333	-0.24458297640602014	0.4139298494061835	-1.3506930235731207	-0.6810952156084755	-0.73815613213442	-0.7663153438002203	0.3708347356873853	-0.2869720535335003	0.39528702503832214	-0.985577830866451	-2.197834643750511	0.308718144744194	-1.1424578587382312	-1.9948374031808649	-0.36656418374099237	-0.11193113536906918	-0.005231856110412442	-0.13513788255549702	-0.658753966299094	-0.9259731313002907	0.2910870536820646	-0.3646876044236214	-0.4260320776817477	0.4158149566786345	-0.05068223572067441	-0.6992512443818837	0.17368278561014194	0.693636755025285	0.43990105349248737	-0.4344500463917847	-0.3604952469172053	-1.3308627782277274	0.020069898308032588	-0.07973898987786134	-1.3719768256797915	-0.9021959371175464	-0.9976541180823529	-1.012219321333608	-2.235641583574557	-2.0080248601947654	0.2719690946000327	-1.329590386396217	-2.5864167123497204
0.08824753320552504	0.7570502662073963	0.05292052886545181	-1.6734585387438676	-0.7100440074186795	0.08855810173025629	-1.2267574192553012	-0.07016408380309791	1.027420484289216	-1.0343586949296981	-0.38224333927314635	-0.14368573934191478	-0.09919595028033514	-0.5815010732156755	-0.684478283731539	0.5017484618213879	-1.4052295622328042	-1.9104375490812973	0.6709287087604986	-0.9690972681793488	-1.2766007372414299	0.3897249541086986	0.4793897972691259	-0.8646263500203463	0.23352104194966783	0.13710010672777112	-0.8639438642296072	1.206344132940547	1.04940130716602	-0.14450819619776648	0.39930485010012584	-0.36803829046665665	-0.6419286552736817	-0.2405423604164765	-0.13914064938786813	0.4705941568597793	0.25543361295830613	-0.2872835331818238	-0.5225763064109094	0.9871900511957377	-0.7269534065849119	-1.5152904079785283	-0.2583243895983137	-0.20851076525241063	0.15702727087163534	-1.354243845579862	-1.625622430174248	0.29483795253755285	-1.2161444815240023	-2.1918293079457514
0.2538506291854082	2.0083458097451174	0.5606809311431228	-2.3537882425306096	-0.4870155684213819	0.2912679407783972	-1.3157033395250184	-0.05695175847157718	1.4075882296892392	0.14766697436279344	0.2401979806138376	0.1951859538893002	0.09894293686155715	-0.4151951860664519	-0.4014028438754249	0.2790314065943004	-1.2551151490182468	-0.7002618629695391	0.20925275483531364	-0.046245285140462854	-0.31698181087104466	0.5181223822703366	0.5761670921722075	-1.3823190709148514	0.3885453216537122	0.5190106080362803	-0.31967540156621754	1.101957001027446	1.1329176672643864	-0.1783381575513541	0.6788824656718485	-0.09961734976205687	-0.43828692052643675	-0.7590421758452193	-1.0871281544810727	0.43318385475309806	0.8830214887516208	0.24467933487576926	0.6211544254625959	1.2497647507141212	-1.175168430524471	-0.7544842593702858	0.3119647801515973	0.4122518592857982	1.1202290340785352	0.2815436288502891	-0.6747701007320144	0.6099646322801179	-0.24764453470011047	-0.7506044328992778
0.2442899242668395	1.9116853541291212	0.08642271745884542	-1.9336547427008328	-0.5488466608031086	0.43010226921094685	-1.5457611384256718	-0.3794765864532634	0.8114919017554231	1.0174769897162141	0.13038939063198762	0.26404340388112724	-0.46970772191019616	0.38121152152669446	0.09838820232856985	-0.3146853968804601	-0.9411937840591887	-0.06025336836863454	-0.4562559136934656	0.5673380708713138	0.09524205509730838	-0.41817572036850775	-0.04559475373830077	-1.2659771098679153	-0.27670839491203225	-0.08065010992278494	-0.09704554290161733	0.2874882595918544	-0.1265345161201695	-0.235962974888696	0.4902373110027012	0.34952715207193846	-0.5021572245296767	-1.0495702541615868	-1.4142039244029374	-0.2846793075790168	0.6130985816766588	0.3966059786740201	1.2354015956867006	0.6189428116612727	-1.3921525727203463	0.0331263377636338	0.5371808771921542	0.11614484571084925	0.7429814499258921	0.9331395800263186	-0.07357202268484632	0.276384740619884	0.5535471601131565	0.4980970938973079
0.03639014895493394	0.4025313325726853	-1.1837098193497233	-0.6854946453399573	-0.5080508590834905	0.2845696979253857	-1.940059577759804	-0.6428875434884661	-0.8358482263940791	0.4572503829093004	-0.8249513022329927	0.12027694807098542	-1.3100875479083378	0.5939863962068341	0.24615655357290592	-0.9255391546798447	-0.745664117880505	-0.659759371206305	-0.5204221898689116	0.2618340730290162	-0.09627438172701398	-1.7462685910925073	-0.7905564041206578	-0.6360649618099028	-1.4624455170646427	-1.1538740760214803	-0.6155128065611305	-0.2770129739102784	-1.3589651484588638	-0.17188631093030113	-0.6187975049290789	0.2985505770481198	-0.70454622904492	-0.958047742250134	-0.8436980218499422	-1.366014361653166	-0.42799853725477677	-0.3330509744689023	0.9070837054889993	-0.3364910957476061	-1.6016103576081324	0.23283678899417906	0.34171400298980625	-0.8476223909785793	-0.8897102998066705	0.08844327447126203	-0.2293620217732385	-0.7882739992584595	0.12881914555182933	0.5594900304826745
-0.03606814460490132	-1.2212351514392146	-1.9771684247730044	0.33840216918874133	0.11289573335448691	0.002847567219691007	-2.1773774712467016	-0.3696737007185287	-2.487294468965416	-1.0843729289787818	-1.589235244422612	-0.1242381532751237	-1.605113437890046	-0.18737168077954927	0.006126068592317315	-1.1195577239714065	-0.6204578841190497	-1.6048437361636487	0.09105125271870011	-0.47770716631409654	-0.22211831950721106	-2.2788613764450836	-0.9188582894341008	0.13121407297389326	-2.0016566520873025	-1.4741961048938126	-1.4182579935738215	0.01161903919045311	-1.4443234789612693	-0.1962122060319746	-1.9902309465942616	-0.2991377954620057	-0.6505634720630816	-0.6371553111126417	0.2153353913149219	-1.7496216705641177	-1.1846014564128484	-1.3740972297710674	0.06712083441344426	-0.9015941847936786	-1.839536137563522	0.028650908993526295	-0.12387703355307784	-1.4944886422778787	-2.407469533838333	-1.0143715163454496	-0.5815174649738271	-1.6372531129180372	-1.1563549404425189	-0.19334782711092527
0.3780022457365496	-1.5116202455111933	-1.428533703145315	0.3118715782667759	1.2524016137019305	-0.0721126688977827	-1.9142639938962287	0.3622417749759532	-2.795792546494015	-1.8478053117637823	-1.2019889171728824	-0.27428536515767166	-0.9960522901155943	-1.1122875364792877	-0.15025021669386635	-0.8515582588103325	-0.3921768680182443	-1.5660305846199831	0.6806828429760367	-0.7140047775661323	0.2610235619390794	-1.4888548225549816	-0.4265369169973388	0.7015814408043092	-1.058789283551866	-0.3736910624393109	-1.614967703402715	0.8035114876726257	-0.6818011615832134	-0.48380617132492854	-2.324880175587405	-0.66796422387131	-0.37737162599091706	-0.312308542251746	1.0570202015866936	-0.856310173852847	-0.7666784862107066	-1.5932536411719946	-0.5012296589607336	-0.8870840069468264	-1.7622029868984233	-0.06605440704975972	-0.5633744899168412	-1.1952891980361477	-2.475269573326335	-0.9228576213262792	-0.3249094781350841	-1.4289094686527195	-1.7763553635515497	-0.520526074883892
1.170221855946865	-0.34410521590808313	-0.059765002685663524	-0.5565781046079286	2.2281950848568792	0.176180983362383	-1.148707236481728	0.972870815489739	-1.4546129169734046	-0.7126293605227442	0.07781353378101509	-0.15347040261849798	0.10638990549841514	-1.203627228142635	0.1335688909457543	-0.5368495892053563	-0.027724020045998308	-0.39546001935439656	0.6020515305769921	-0.14626712712474785	1.1264249766050731	-0.028741259817622024	-0.03600383433688685	0.9368381469018437	0.8359263973615352	1.4671389415856342	-0.7991183717031778	1.2567531977082074	-0.19144986015607846	-0.7695675347278043	-1.0489819138437115	-0.11220870540369775	-0.4748706799852257	0.0011939072249243015	1.2848291299567036	0.6405055794868378	0.6560231789067223	-0.5661560770578248	-0.48692811034190603	-0.6650606245096291	-1.0082223608695497	0.09926790388874061	-0.741046630417183	-0.32680874458430537	-1.122527963986871	0.3205131723993378	0.5486775815720215	-0.4049252284925344	-0.8213553405377468	0.1518360345951727
1.7701706476083736	0.955243679377286	0.8705857961853617	-1.2744087784603757	2.3689470065185683	0.5262327590214763	-0.24995597615036325	1.0646236444942179	0.427256221880216	1.4158741617214814	1.0823480828734282	0.2241936465941914	0.9536079926842917	-0.5784387930012945	0.6300435856255553	-0.6012653665330306	0.32530457989972417	0.7089759237513433	-0.0544869089032954	0.6529238067174054	1.6555197646393474	0.9221900249180407	-0.2818747055215473	0.8337879485226527	2.2135239568340555	2.6618344274843295	0.5139791223442944	1.012549801497223	-0.46672811400246644	-0.5580468370957474	0.9281282310162609	1.0465447985712923	-1.3638247737554647	0.47993818876827216	1.0355528045391664	1.4452790486551153	2.101105148550769	0.8670968917805959	-0.28576130198318195	-0.627339500542272	0.28489926796189424	0.24141124827182875	-0.6800050070370905	0.22594540009124275	0.37697317899916916	1.3260319092402204	1.1564591814277219	0.4522625278544346	0.8824268818909473	1.0290426321468302
1.7050729684059471	1.0032068843472468	0.7751997974289107	-1.076594786791414	1.6922407569686946	0.721042961978358	0.37603160542601605	0.8629360786480548	1.3856203704244654	2.514380542516874	1.0663639315043694	0.6458586088751531	1.1621052271477554	-0.19017911631349688	0.7492352314037731	-0.9967240918822449	0.4936155950972449	0.6439637661921492	-0.6430250243238763	1.0265119312422417	1.4151391574284757	0.7703631330854078	-0.8319236956798286	0.43414235187005357	2.1674861299542356	2.516609792042831	1.370680508855733	0.5652784599264632	-0.8939750190871115	0.254610533622515	2.0157563718434286	1.7055107181924256	-2.599153664322343	1.1991950143140342	0.6747507823359382	0.9637747057213891	2.7481183671745413	1.4653414299781282	-0.4206127056138532	-0.7274775313756544	1.46237390470602	0.11363831474924464	-0.6271056063748045	0.0902733461969791	0.9244406823727589	1.0858764431696286	0.72557289877789	0.5692914138801064	1.695370334650858	0.9369617071464448
1.1016232366909327	-0.2293597297299896	0.24007800441277155	-0.10860230569523734	0.8620333107815841	0.7316538655224117	0.6489396919644183	0.8553517139452443	0.981443384380909	1.6432293673477683	0.45081418455823447	0.890515407753506	0.973828818794976	-0.486612011936934	0.18335117408957438	-1.2436209466119281	0.4396965825605962	-0.3201059360945335	-0.683522413350178	0.9866163254359046	0.6177594279905793	-0.0372497978508632	-0.9204223869843106	-0.1322499593669752	1.222510737046832	1.626404862371569	1.2681516685914462	0.6133335227859633	-0.6729963483798452	1.144888747537394	1.528695132642303	1.1819180041683441	-3.1287211976648215	1.9159321126695317	0.3941773588340877	-0.14188079183460897	2.5229863213353054	0.8910882150678281	-0.8747109501177576	-0.6012496187170424	1.9317537950407662	-0.17429699630731163	-0.763916864438014	-0.22323526914184205	0.6890995861449719	0.13156873762393584	-0.46706982058863356	0.3173390412687234	1.0041771375572497	-0.19528649860423017
0.5258238741155615	-1.4963953851962386	0.18071154792058897	0.8593493560928844	0.453481431428276	0.6322323061005967	0.8397374016982849	1.1054099790570495	0.0653614791089759	-0.12973105802945106	0.19213331292952124	0.8747503178796616	0.84831623326008	-0.7877991504095239	-0.7398268752337107	-0.9795030595514139	0.30004748658980934	-0.9139126045049115	-0.28201023308082607	1.0320627973220151	-0.21503093878013982	-0.5651247583080863	-0.3669210674182054	-0.573446229884455	0.588009245363784	1.0470137945136113	0.5410322275107807	1.1605478408193335	0.1607499277862316	1.4636800589879326	0.33929102797635013	-0.04934137711634133	-2.308394678990977	2.1909856669115877	0.16929511000847106	-0.6973589541721142	1.8374300364559146	-0.049138275184903615	-1.141279140528026	-0.08529693477119867	1.7150815422778445	-0.32233614076830125	-0.9763891362535199	0.03077080639872893	0.6536091814788075	-0.22641442909284043	-1.31236525836368	0.3947845655369678	-0.20671595174184798	-1.1618425538947175
0.3389842744605566	-1.6753401041380842	0.7880414241542488	1.2396390527178514	0.34995476650623253	0.33039481555749645	1.2356208710983367	1.1397044526508238	-0.24225712070742927	-1.0927706528516807	0.6533636020553779	0.5880366044962622	0.8760402804641251	-0.21652000727576048	-1.347074591821011	-0.4054529427786439	0.27569179917927783	-0.357891089813452	0.0900068681078959	1.3771549144794195	-0.7481506245506792	-0.2793161294908806	0.12418613257910845	-0.5589448103479302	0.7363438008423069	1.0769601651559444	-0.09552457652801434	1.4342381197877436	0.8481306599119173	1.096205079142349	-0.1414046883089285	-0.9533610695100774	-0.5533556329100222	1.743992317309765	0.01409379787950084	-0.1821492310484191	1.0549835933396663	-0.44045438712859114	-0.9039546107486139	0.48001719577923824	1.3423580284649077	-0.17065230699803124	-0.9920429220958933	0.950143571883752	1.231298943812645	0.46099317728906003	-1.0063511996076053	0.9403394077601577	-0.5922837159420792	-0.8400227420833811
0.34453305530382805	-0.8837222545584932	1.4497284090608853	1.0582991546533038	-0.03688528870947181	-0.37342953675537544	1.7939502721092397	0.5741902512827813	0.32660159006756817	-0.8026786638966379	1.3024431403619594	-0.006353779910397332	0.6877641359053372	1.0501574165632241	-1.2294579001421422	-0.10807227932598155	0.43630577549314026	0.835494898932957	0.06745061960597239	1.648221289266854	-0.9519950427125603	0.5936970599606911	-0.18863968169811487	-0.03216033194446606	1.0019878695213917	1.0738465450827046	-0.2915207360402346	0.7489068206884048	0.8399930648760107	0.4937473443151662	0.47264992148775997	-1.098591826184503	1.0685569708137006	0.7044476092119535	0.08046884180067886	0.8683388040187178	0.36112893444832916	-0.261014577199638	-0.48174069297307365	0.5375652466327274	1.2159321414599682	0.2057059727553747	-0.7495739065675483	1.853575431598473	1.6700063449297358	1.2882134502563076	0.15813492553336594	1.4479908658255731	0.13047335102877902	0.5266453394011614
0.143968177045468	-0.1418764917253177	1.526882389211835	0.6991211188113058	-0.9690398469025762	-1.4018252570548368	2.1541757317036194	-0.3093620345807007	1.10105634679667	-0.2816292954690243	1.4242210315659567	-0.8582505811198671	-0.030680188768580884	1.8787786342500903	-0.5889136465453637	-0.4196824706234683	0.5974841333290064	1.5863935524118842	-0.37041243363457327	1.4252952898108924	-0.9236863713771766	1.4300636409203171	-1.1200591968710083	0.623648192009289	0.5758657366300652	0.4191886346787249	-0.28409021965558345	-0.6457666642141143	0.31404891363333787	0.0833938076989464	1.1796243598020852	-0.9764415406035909	1.7841148758637995	-0.4543605043103624	0.3999391913219163	1.475126646116871	-0.03804416781147504	-0.16870242877635358	-0.45482857050098946	-0.07700778331722886	1.2001203485213185	0.6109224414764822	-0.5145408738737589	1.9899523708932259	0.9846951523116103	1.160082751225572	1.1701310595825032	1.44127078086023	1.192319753909169	1.6210023444842248
-0.2664618789072737	-0.12321739946703598	0.9520818017113349	0.4364632929344075	-1.9237984644498751	-2.228523961734938	1.9993059566635685	-0.7878623786665562	1.3260512646313576	-0.48419118054983284	0.8679226272717717	-1.6279350340000878	-1.021662982260833	1.5365733325133262	-0.04784879958718777	-1.0043259389414565	0.447184018020189	1.4810557743030497	-0.9558723917202114	0.8779163089809835	-0.7825474536996946	1.7755483293891787	-1.6958668827363566	0.854039684902121	-0.43958072952743316	-0.6312265118405461	-0.42326164273725	-1.6920831915751964	-0.2205612646107553	-0.17065725735494564	0.8078817713376246	-1.1976577505045591	1.5858616730176933	-1.2170274035581852	0.6312628767533065	1.1032129548173504	0.0727750243379239	-0.47233601064379765	-0.9049431252791956	-0.8509273583194904	0.908510328913079	0.8142410861037755	-0.5262813177996178	1.2729949477481948	-0.7155134848838102	0.10539475835503782	1.3499146785165006	0.9755344366609039	1.8851553803746763	1.5420758637867606
-0.43162782883029716	-0.49408526564861255	0.08345905130113271	0.2933610809542367	-2.0289235734216726	-2.2749658668143895	1.3730447471336098	-0.48352510173905716	0.9192481534350765	-1.1158269732608135	0.02272141264658313	-1.7941467567416804	-1.5826869761880789	0.5686736143869466	-0.11109174879885475	-1.135011977453283	-0.11249831355303483	1.0316539843385666	-1.2859142303445876	0.6223970743990677	-0.6909899273086237	1.5686092392053743	-1.258126402072014	0.4595654182139012	-1.2164047942246419	-1.2488515947912262	-0.6333265057564458	-1.5159800970603508	-0.5167769258108758	-0.5277263037578677	-0.60538519710925	-1.6749595548350844	0.9312751689199366	-1.3244206281239792	0.2827081234726018	0.01821985758859096	0.5896344240462775	-0.6950767215403072	-1.2171430068622742	-0.9980232295989865	0.30039551751026455	0.6060768216316288	-0.5966594665170996	0.28926588235148326	-2.1474004352760696	-0.824931391066536	0.9070940634566965	0.421016248940456	2.1969070343765096	0.7430755405262861
-0.008554654941888775	-0.5032931852007166	-0.7485479451800152	0.203297335406138	-0.9562934698006362	-1.512511336778138	0.601910203978489	0.22739099085725611	0.3863733556933175	-1.2273309162470114	-0.7297396339030484	-1.1472433462731626	-1.2578696427625566	0.07651080554482659	-0.7045807638207306	-0.39727244966629915	-0.7441148908196595	0.8222037517005313	-1.0082438669609515	0.9377845739634932	-0.7620815650926158	0.9753615596084285	-0.20065988691733996	-0.1642530767332766	-1.2842389290441092	-1.0468389147786998	-0.4933504123249594	-0.2572700489584086	-0.6093413425887085	-0.9469027769273761	-1.8519169024610138	-1.7885554101597578	0.2687645965034671	-0.8986518738780153	-0.7003543582995577	-1.034562650613913	0.959313533530704	-0.30708910916720933	-0.7447928758714298	-0.2131625105510601	-0.1870708605149551	-0.02082911214183943	-0.24348420278149274	-0.3219379522237956	-2.176415566662074	-0.8255054603690857	0.5121828401041605	-0.03651021154963819	2.319593975751491	0.3874283511017105
0.7321328359246355	0.03859951117730904	-1.3703541203746399	0.11222894266914997	0.6670320979719654	-0.5724876002657365	-0.07478416730547595	0.6637939520853439	0.16083973498285906	-0.6125589002512524	-1.3206310473162546	-0.14231430864436717	-0.33356474708800654	0.34412180018478006	-1.1623745933793892	0.8938834947210484	-0.9037744880227622	0.7461924116649958	-0.07455334456560812	1.3169242870375604	-0.8565668261192396	0.17312743233148534	0.5377004530577556	-0.3928271965036581	-1.059726700016016	-0.5151382168814608	0.14601850991730622	1.067993177908455	-0.4569409261517942	-1.0428553377623644	-1.921936245515084	-1.190796577680899	-0.06807363183129583	-0.36606282516263033	-1.6635310912945325	-1.4167337709394532	0.6185169894081743	0.37198684056847203	0.41353172659448384	0.9761513114038266	-0.1642799126448959	-0.6856541850607485	0.6943915801797741	-0.39454534612429354	-1.0149746843186553	-0.18315962706318456	0.4997576824672594	-0.4843045442242695	2.025868160320798	0.9598242963055843
1.1098073767774603	0.6035773107820244	-1.6053166729347381	-0.08271171521204461	1.758148494928883	-0.18090666605890182	-0.7113924916572385	0.5881253916803674	0.16902383681286784	-0.07326120741241744	-1.8068117132338226	0.4321350672069514	0.4410101769201462	0.5709464898455066	-0.756087692238596	1.973747087981237	-0.3919158096282412	0.26766498338673095	1.0993554311552127	0.9490851078575798	-0.620055393039196	-0.6747605904575377	0.5580804561663621	-0.017532816143194983	-1.1769211970680507	-0.3721797806325697	0.7875213688089787	1.4602399168873714	0.09092550405695343	-0.6142147587097742	-1.091866809219077	-0.1668282963099338	0.20560197050475845	-0.22205096807691704	-1.7443267936747886	-0.9982067344068536	-0.3971931429514705	0.37569727868835223	1.4577033485740862	1.6694499210809541	0.17521780662785624	-0.8024902837085539	1.7047225003259814	-0.1820688320115266	0.08108740751973842	0.20263022881081091	0.6097366149242471	-0.949327184292641	0.9793396400662157	1.7599254024086
0.7245532731586628	0.6955841877455992	-1.2929885468866869	-0.5061822619478131	1.6839300728796844	-0.49450464534316557	-1.4326381623159279	0.3650168282624461	0.024563499612798967	-0.24777406551940434	-2.1137552783502587	0.24724355815777269	0.6121036106883113	0.0006267042605833339	0.5739244193710844	2.3051693013326555	0.35106686543723814	-0.7402803889068075	1.8514938336606885	-0.38071456511093577	0.1054377076768464	-1.3324999112051832	0.33230564140819213	0.5140182822528222	-1.565094961266566	-0.6943634461234303	0.7095103344538904	0.6995065740691147	0.9236071986643654	-0.022658896202784266	-0.49963820644234525	0.7883247236287545	1.122525091496497	-0.7156352005356641	-0.7298792386936915	-0.1814919207092017	-1.413211771294971	-0.7307493910172959	1.7352875363014881	1.4507948470358947	0.20822197376732207	-0.1586423263807521	2.0528238846358375	0.054678328933584666	0.2176102343693665	-0.11899399368111953	0.44186574612928636	-1.2157605864414738	-0.45485996107434407	1.784391822826023
-0.15581465903008176	0.46583374734902944	-0.5581795528309533	-1.0721251331634698	0.7157931138871706	-1.0128527874170008	-2.058753093149461	0.40050530894130604	-0.47016700652213517	-0.6617575382225491	-2.0836150449723867	-0.19799516750296128	0.41154118218878405	-1.0582781017535992	1.9505203525636403	1.987372398394164	0.6160801328223419	-1.7001883727946714	1.8201332819986076	-1.9786595593047016	0.9496756238129115	-1.5051715078917887	0.45666053245352334	0.5610684279358338	-1.5140811590111365	-0.9020028753275563	-0.1983319587138428	-0.6212109091071036	1.5501771771309443	0.15154377697951138	-0.7780746438144875	1.4502933318814155	2.153118829435644	-1.6093336297209135	0.654036847968197	0.4108244479047548	-1.7651813811764132	-2.131433396308381	1.418013623256502	0.7770259888922778	-0.40389425427636605	0.7196163263357833	1.601772138137502	0.27091694573592784	-0.27809898055083465	-0.7858579540694649	-0.0031749047962538446	-1.0775241343233755	-1.2198333708445535	0.8917084862748373
-0.9144063074098088	0.4206863007729095	0.13830105405271823	-1.3524867447514914	-0.3098691609169294	-1.0955820186337908	-2.098847284481473	0.607986721657466	-1.0823921933759968	-0.33692820662387724	-1.6785737493921573	-0.14500843733219507	0.3701163306054311	-1.6159075948342665	2.188969964763481	1.549707183423598	0.15645036656043634	-1.9212292994490576	1.2916769150037872	-2.841834224381275	1.2891180175422905	-1.0110830885932984	0.864607550411928	-0.0021278336129797715	-0.6344908474909415	-0.5506724050229946	-1.144441128390525	-1.638535926270867	1.5810206518132126	-0.19802441575931468	-1.379657282197708	1.7714956635197052	2.4217947674932665	-2.228626168612174	1.4072255643463154	0.3905580468528231	-1.428600547127757	-2.4656365898372856	1.2140401019306277	0.4811936336046254	-1.27244666521283	0.9994200933231575	1.0125814169713114	0.47945307210799337	-0.44806287508387477	-1.191722027696753	-0.31647654834324385	-0.6423420422164896	-0.6791065217284852	-0.08506967168751704
-1.1888755231984651	0.672865887757082	0.4224854934189285	-0.8769244601307983	-0.7176257987141672	-0.5119688432834686	-1.2243057732724578	0.5603916288694195	-1.3663842051121617	0.8315491268067259	-1.0090818658540799	0.5114247299653858	0.6562200763104016	-1.2220265359975295	0.9204798277978684	1.405224978753921	-0.5022920836326814	-1.305828812829897	0.9028391542200701	-2.5104305354630703	0.9352336746863851	0.03134320001201331	1.0119232993260567	-0.5930466149900699	0.5555214668483008	0.10887484244812155	-1.1268036025899273	-1.7943925102675624	1.2274391132626243	-0.5455607910632836	-1.3252087568215436	1.5682726248561538	1.5376279420591226	-1.8882298293641453	1.205557990910362	-0.10306678108403532	-0.9351001340338878	-1.226423933847379	1.4637809088836753	0.9059100728732884	-1.6493726574005996	0.4539265592529329	0.9945861215598543	0.5363544079871152	0.09652124217490107	-1.118506771246194	-0.15393958072891453	-0.23021893347856343	0.48502837054410286	-0.319381576313759
-1.093501804261002	0.7660805828384738	0.4392885865083714	0.33847348121003634	-0.45447221054854137	0.46591092278103047	0.27811263502019823	0.09147057815187022	-1.0638089370385313	1.7864272321221255	-0.197795797353153	1.0577229633959786	0.9283803415891324	-0.42415444274669717	-0.8838925821381037	1.5163350543097287	-0.5632756749931961	-0.35154790811879005	0.9548814576410762	-1.3409173865379511	0.4158271074416256	1.185876102176458	0.7279156228123796	-0.48648447008364865	1.187094217159679	0.46728451522971093	0.054825166587021905	-1.0923835570014258	1.0681308567773868	-0.3529903510344937	-0.3932456134777976	0.6827220397161889	0.16761202739723516	-0.4600168422488703	0.6204461307917349	-0.5212535558058891	-0.732938959350426	0.7241288111743468	1.7050311437673902	1.5813897300860627	-1.19617427663242	-0.19865927317423382	1.4425058406524902	0.2329831076117875	0.8236154266768092	-0.7316280848183014	0.37486640742739197	-0.0036322395322568395	0.8494120883647662	0.11535872193829647
-0.9372008046872046	0.3212460181479423	0.6682645422906771	1.641984842985224	0.005164880497668605	1.3714959196117358	1.632954744261051	-0.4476100111985791	-0.3020595322243849	1.5572615794342257	0.653603097687066	0.8123491233343209	0.8234883154252913	0.03910332253553045	-1.7025611641090739	1.5351122972136622	0.22393894835418987	0.4323975983318944	1.1067600439363596	-0.08128605124669812	0.4189026299690322	1.9084925465728348	0.5500111188323513	0.4201591517856282	1.0332261369082265	0.29312794522955593	1.5526687002900157	-0.01961212389466422	1.2819511961826244	0.27862351187173984	0.6835508832196266	-0.5271788795403141	-0.4959789239822432	1.3902605679616138	0.39289567162083117	-0.37989454689522506	-0.7714850596457493	2.0696430756033783	1.2382019291680881	1.7617310820750962	-0.28472711230075176	-0.0698420647500245	1.5229428717473035	-0.3933524379535507	1.069278308778676	-0.20924841985367587	0.8058799037372878	0.14709244993992526	-0.20835618558369026	0.4154003138359479
-0.8830377240295054	-0.3515078715465741	1.2484440444099112	2.2464957497412894	0.11952210264254394	1.871829591709216	2.2135952775977037	-0.6052946784998926	0.5350055638322011	0.4759685101967136	1.3507908242958346	0.019236764644897042	0.42584179788785187	0.13264724430263353	-0.9473860888244101	1.1932943785602887	1.2921880448843668	0.9247622841709244	0.8234360668553556	0.6950948457572886	0.9960496884409962	1.8740743657032557	1.0481176348918269	1.4318330458232005	0.6968384604406803	-0.0665855337860278	2.285718406654436	0.7576234440288359	1.3475520642278664	0.7356249404366089	1.1577504630883728	-1.2384457746223592	0.01904166971672716	2.5988462963680754	0.6058805423699524	0.30192932361471503	-0.734534177049971	2.2997676824356685	0.02839928486809945	1.1919172117750276	0.46475550867057	0.8058898564171851	0.6822145993402634	-0.957283420713855	0.8583152202274809	0.35922918578609114	0.7613752591103419	0.31683555504466465	-1.7812054339613246	-0.0056861890064436385
-0.9096614247399266	-0.5259914949665728	1.6523936746557648	1.8987076456667396	-0.2826755552857873	1.8810187025518783	2.023436951190577	-0.38185666168828913	1.0906462040139084	-0.193284392790772	1.6104308398620715	-0.32737401003535294	0.13330987359092386	0.320935116948069	0.3829087245368863	0.5360829779932247	1.8061353246022709	1.2255230108257844	0.06318878485985317	0.8041696352994149	1.4772201054570442	1.1990114207498679	1.9816482214994717	1.666212267821426	0.8049799507198837	-0.19298372677325737	1.9503160217203308	0.8050524778855258	0.6886319631572306	0.6357717115449492	1.1059319616765029	-0.9951553554242982	0.8925548290998851	2.4938492889407167	0.6855118384231568	0.998276722610113	-0.5181561472863203	1.9410235244316738	-1.1280002725971747	0.27068943790168093	0.8117399603549585	1.3844959428188675	-0.5935752080353193	-1.0425536413012098	0.7329155653397214	0.7739434417187395	0.26663964957210967	0.34463524888769903	-2.396223748878357	-0.8918392234613146
-0.9496883185782403	0.050573556784201834	1.2117170735672227	1.0051093525395922	-0.8766498272639359	1.5072309219076792	1.5186047843790067	-0.21281262554760644	1.225198294376255	0.25281494495672996	1.3064074160845482	0.38653918677823557	0.12974132850884446	0.6700238539772918	0.6953067036339924	-0.16741956947636147	1.42634348668446	1.3159516301577932	-0.6183775157398467	0.34812253170939117	1.2107021963640383	0.3665515993677088	2.388768729410493	0.8488533868557852	1.2517908333399652	-0.08631785288213195	1.1508675275354217	0.22477104231690997	-0.5027983972325165	0.25751871417989075	1.1491400398111795	-0.3306451894672881	0.8691810865551906	1.315946447729209	0.1765738797600362	1.1207650966662523	-0.31041228624385564	1.678051806078081	-1.384853176730858	-0.4780061017980504	0.963601123813663	0.7679786902004403	-1.2095771839644844	-0.6278132202583583	0.9134207659273759	0.735158213243534	-0.3411734630383598	0.014044725762200125	-1.5639495796975034	-1.4742460250146403
-0.918714750111668	0.7464510568250309	-0.06082085517471008	0.12013932371719012	-1.1063811958727732	0.9524025719847565	1.0277208397058986	-0.40961772980726713	1.011114272195796	1.1939674247996568	0.6749739737348028	1.590022769321615	0.16229784677508202	0.6243604753075268	-0.5039866431771292	-0.6680285694347021	0.5072918962458532	1.0630101581877573	-0.679704979254224	-0.40869179388248317	0.24471706479641592	-0.1356422421460055	1.5722733424422248	-0.4789857240220994	1.395626277510707	-0.03577595913417209	0.5761091953353504	-0.4114938697236692	-1.3493923000293853	0.13403433738897552	1.5036868995865742	-0.19269125111518484	-0.350239149551705	-0.021856506970152862	-0.6571952998714474	0.5165863505996892	-0.23361854368285842	1.5302671180771783	-0.6916520510583042	-0.9226425517573797	1.1045699991585431	-0.6803350335414071	-0.6418812736111253	-0.12777514259359388	0.952574714117831	0.22165426501427093	-0.7692074633954061	-0.5572834533991469	-0.16552048254953028	-1.297343611040933
-0.6658123066796388	0.6886870276639704	-1.3470524965545358	-0.5697992975568624	-0.675137889411724	0.40841411963985985	0.46878166208765726	-0.7725908050687438	0.6145736973432202	1.5265281522822118	0.1529958527121232	2.020175511495422	-0.09584432509506782	-0.15956795284161357	-2.0313040767847474	-0.88091032272377	-0.3726892341933311	0.5033589358255744	-0.19414466782902007	-1.0972151227327842	-0.8150002465630957	-0.18900408697291982	-0.13472281821936757	-1.5029623155735141	0.8800192695770758	-0.13595359729821202	0.2202561924063938	-0.5253791182580154	-1.2530045137873718	0.35327909581771877	1.6409417028699451	-0.7026231036649906	-1.7629544871406027	-0.7375001840409868	-1.1163963813260707	-0.404454331915689	-0.11326751180545507	1.0127982536086555	0.22260889531435774	-1.2391007175680597	1.064924170975606	-1.6153589993061044	0.4793039940001866	0.03223346375294806	0.3468265331640182	-0.2945719485423698	-1.0086943488662068	-0.9217620063708839	0.6353444785036849	-0.617485014450166
-0.09536990677686621	-0.22086127963872346	-1.798996658947094	-1.189354832056276	0.11611263218599398	-0.013894573202763539	-0.34377413536069884	-0.8682796750985786	0.19656945325106207	0.9664522435061895	-0.0214182932060555	1.018242086362056	-0.5755822727512866	-1.1011889122296048	-2.2437375490908265	-0.8591828998631131	-0.9479630202634458	-0.06938688901880743	0.2605402167400821	-1.3782542504891384	-1.4800334562748458	-0.085079425487198	-1.655589226182095	-1.8511153103569051	0.03390406632516174	-0.14722982038030258	-0.4462771179208559	-0.02013027278103875	-0.5742941905491079	0.4573437547699313	1.0072791251669795	-0.8614519932992323	-2.1589449475906406	-0.7954280081339223	-0.8742961571106451	-0.9943973049143124	0.25861962651287607	-0.06197371870709876	0.6347271768753978	-1.4540392682700565	0.5708069726988941	-1.1524680220624262	1.052003906610409	-0.1528382738346329	-0.7008117928930968	-0.25670400067073945	-1.2248647971896334	-0.7895457602903551	0.5759090373415338	-0.02450776391505225
0.5742506054702691	-1.0863173603480534	-1.3412823920423882	-1.7212582429019405	0.5440654903451855	-0.26007180895651183	-1.2568604263970067	-0.6147408908381327	-0.122913671161219	0.21142837427787242	0.01926835743887595	-0.781288704965263	-0.8367515129600396	-1.2270154287233488	-0.7612890434630654	-0.7108374639134954	-1.3151214237864042	-0.38366776259564195	0.2611068107723518	-1.173573852225602	-1.700033936643779	-0.17813485350878042	-2.1276080641127995	-1.782779607610346	-0.5613078260891994	0.13140514254211158	-1.6039848462184183	0.662659571273059	-0.17897651889802293	0.045305445561877454	-0.1355079863212367	0.20020993378452995	-1.382946683226772	-0.759195511243933	-0.3404954214196079	-0.8570497504783702	0.7131433186073581	-1.1924971694795858	0.4581217962596552	-1.3104216053835085	-0.2767302432037697	0.1585427330582195	0.6629182746537751	-0.31780616318280397	-1.3739336481211963	0.3288802712070637	-1.437317830835896	-0.4057152041056425	0.2622578081140881	0.20054616926090618
0.8227904493579263	-0.894612314892823	-0.6050868034752078	-1.8251007089526532	0.11514236289515795	-0.24892347466216277	-1.8111135953152628	-0.4153832470348464	-0.2877143777853137	-0.08192630529745593	0.017712618712175148	-2.0850955208061124	-0.5527267778253675	-0.3927251053387452	1.1723592907621345	-0.5631050237292003	-1.5807818498680262	-0.4610933413837185	-0.04654794155448897	-0.7524198513274001	-1.5550401208828257	-0.5012037040436427	-1.5089559620554018	-1.733619817905047	-0.7024116567431637	0.5157065750690405	-2.6115359496682964	0.9649523772936147	-0.4053903010526184	-0.708097474564375	-0.8636350085872351	1.8747758689077278	-0.35146518608864824	-1.0741567793028044	-0.16370500662130333	-0.12483963289203309	0.7575329615465082	-1.6526612501058864	0.09996250553176425	-0.6660949903507084	-0.9575820785369867	0.9556059457550115	-0.07302158494831346	-0.19340444315796287	-1.1131450741095859	0.8388268425645871	-1.371147889112828	-0.29303050574279055	0.1931176352815001	0.2774929906699195
0.3164257672328568	0.4346116957033686	-0.15020936988652486	-1.2126584101697893	-0.8678644064684672	0.10100790022027681	-1.7317042468449535	-0.6401424665097247	-0.3418302960013322	-0.08214512235896133	-0.08302819582556914	-2.1524394476759596	0.1367173458990169	0.4039624608984134	2.0343240101286226	-0.5465369683191581	-1.618765678675516	-0.5031980800337259	-0.21927179466320412	-0.48842775638552016	-0.9546975228123061	-0.762813696972728	-0.3841903640989105	-1.7583499141770256	-0.6334139123054913	0.5952308757743958	-2.575598643945285	0.6821715365512775	-0.71659446832687	-1.2599487980747905	-0.6025428561734477	2.4667596047193374	0.06575466653315142	-1.549182060105827	-0.4833233240097914	0.6673078808959989	0.13178177962834714	-1.2231614977038268	-0.1062291153016492	0.1374493201258218	-1.0274685262157928	0.5591410704057266	-0.2953145539306589	0.06957441099028018	-0.21638672020992925	0.7408584381951812	-0.7081421571892097	-0.6262862201777334	0.16938244436378036	0.5357811142692104
-0.5863675019858823	1.937095514391811	0.057294661028612054	-0.11467452285920825	-1.4573060278110428	0.6791103838358403	-1.256258245336281	-1.0885121824798258	-0.4140645628215024	-0.36965739218559956	-0.13451303470764228	-1.2972288651418677	0.7871362555943674	0.1558702102853531	1.5360931012361636	-0.7256878571499071	-1.2209274883980756	-0.5520528235345602	-0.07266261609935146	-0.4792268001261747	0.10640043422438424	-0.7228033588233183	0.5873126743510952	-1.47975599287893	-0.6117648912214051	0.19276367042807258	-1.357020795306292	0.05079493021927031	-0.4273298695580432	-1.3211447974601291	0.22346515994520647	1.1108056523734504	-0.09947121935615513	-1.5734726857466637	-0.8101547367499904	1.0050424255462702	-0.7794747980659446	-0.3756394399525792	-0.1403021820148615	0.5181097238635916	-0.5568171724626124	-0.38008342170832915	0.1673312247358078	0.11500641344879695	0.5294504054341878	0.24028377079828545	0.47034428832779984	-1.0026792352052187	-0.2539177655513247	0.9500379156904677
-1.0099927503583106	2.519638266520217	0.3522566570689489	0.7826606676796011	-0.928655438513694	1.0755607064133776	-0.8694221607850169	-1.1409634304840797	-0.5933939308688556	-1.0059558693528738	-0.03311179961145876	-0.3089599565300802	1.0652103730513032	-0.9047225191987305	0.6809799463273181	-1.0071791307612366	-0.4160897724153346	-0.4059739931805877	0.16439592373913806	-0.4383525026032331	1.13257909423305	-0.49138453860502884	0.9968535154197002	-0.5876234088105182	-0.6258062295561351	-0.44660538558730667	0.1610478121778021	-0.5305128377689228	0.4273558592275632	-1.0835495191740379	0.6840046069316945	-1.0330646440065319	-0.24723735947949751	-0.806892506414701	-0.644859130958556	0.7862610211432147	-1.2350052717400266	0.20337639447402542	-0.039724410109443366	0.2935134077660576	0.014565443736920761	-0.759094752471602	0.7404607788072763	-0.11929814149550552	0.7044650150798768	0.04437014383214815	1.5433654654839812	-0.9089363581569059	-1.0049681788396958	1.1299846257140882
-0.43362969541615826	1.9247557717314083	0.75511844809937	0.9245606356874492	0.4289452066063535	0.8541568534015932	-0.7606712898382575	-0.4923552660691003	-0.788511830563905	-1.3802490560991985	0.15782040596898847	0.3811172876922424	0.92303416472763	-1.5047419544686693	0.4717833880781269	-1.1529699141343033	0.44036450077341865	0.06848251149270417	0.21314296524867507	-0.00544331930398295	1.3470588924321338	-0.37418593854225546	0.7332197890011192	0.6678365681230591	-0.5747533550537766	-0.9184138760481746	0.9139613041725823	-0.7978759089395967	1.128886526204729	-0.8233287586114003	0.3701535906366718	-1.904431145465234	-0.12406146573030963	0.4142648810736854	-0.08139230808490919	0.35129136751198287	-0.8708618331366409	0.1843221404603785	0.3100749097719486	-0.07542964568467815	0.39205491984930746	-0.3084473175931198	0.8448731145756466	-0.24493771956941407	0.5834611657217934	0.494763117714395	1.7766194544432796	-0.32620844417255557	-1.473824042599557	0.7438014427157821
0.6322004700465098	0.7900951548698779	0.8786437782357175	0.3692911924321645	1.4552084789505375	0.050111677624009136	-0.6720410079186192	0.3778683436179965	-0.7636791705289315	-1.0137471765313673	0.3393734572094483	0.8592721991838382	0.4401798275321961	-0.7838637466235872	0.8499254267203021	-0.9533648212018724	0.9129008012536783	0.6376899518121396	0.09761190037919118	0.839221397130836	0.5155996513906516	-0.45378374152193546	-0.0015172907573307033	1.559299193921799	-0.539488724999789	-1.0039319865557041	0.7096050151319349	-0.714090389295779	1.0974941523805022	-0.4938350127754728	-0.25770515724280313	-0.8189198659808531	-0.08366509197446223	1.375364007880874	0.3010605705256128	0.10361115558315201	-0.07098756026207828	-0.244859872241089	0.9298631388652131	-0.0008510012656703045	0.6412993615718562	0.2280454809612583	0.47768002276681926	0.14342112651520625	0.626307337347543	1.1210144687565047	0.987317033939623	0.25653962296855565	-1.2453488358948583	-0.11208281645635747
1.0286643905962316	-0.1415600258296715	0.4579088087044172	-0.3270450154332552	1.1721465043172599	-0.7028129884100708	-0.30670055701506127	0.610007823568154	-0.38841182044282774	-0.23151561265780796	0.4845644109360269	1.2426248951605465	-0.32807867787938827	0.7289069933561978	1.0019010781360993	-0.4261557805662471	0.8239718962474163	0.8459585843302179	0.03874228998415273	1.6853274714912985	-0.6323584811703329	-0.4634970782311457	-0.7209822116938316	1.524984111201184	-0.7069075346516565	-0.7342776598093904	0.3328807645710546	-0.4300752868029938	0.4600108767877996	0.1112704707735155	-0.5361009406417289	0.77862446039298	-0.43708027782253944	1.630080856853565	0.10303617016605937	0.06984943916354629	0.4500756558179848	-0.6217456995270954	1.398853150676989	0.5319901290413297	0.8625091457691295	0.11995107334971236	0.02191860380378524	0.9147590989132754	0.8280912163591909	1.1669679658618477	-0.21201781669205297	0.4194360295800198	-0.6201731318159149	-0.9824470308560231
0.14478344524140754	-0.7429564216491551	-0.22522378771776905	-0.6326836582565899	-0.24097252718255335	-0.741528870884538	0.23977622997789397	-0.12086649893170527	0.14778928874735006	0.1655201321558105	0.5273561086547405	1.331892165270134	-1.269883859176189	1.7401984393948169	0.48299583550014874	0.16677290351387591	0.38951998000220694	0.48193366618301786	0.08040821706288774	2.0058955317462646	-1.0700406960304982	-0.164013532980346	-0.9493339754096216	0.7511131547018233	-1.0664838295667434	-0.25120474828617834	0.5915180346263547	-0.22170876798665562	-0.24347772203422544	0.8836203907954702	-0.3929996518729881	1.0258354926616575	-0.8556358419728974	1.3041801157663846	-0.44350461411027403	-0.12999402129968837	0.3904584609355204	-0.5541731328156353	1.0546173338401605	0.9179518164728202	0.8327619957228348	-0.4545084815648234	-0.32298583314475976	1.4042711533550558	0.7177576376410021	0.45302174000650175	-0.8951876224342269	0.2688630943340223	-0.2601307254055592	-1.4505963475048482
-1.3099668852020554	-1.4040017108199725	-0.6025673068904982	-0.4002228349750197	-1.5380547461095002	-0.12089485565425089	0.5800342868250409	-1.1577173009664008	0.4475405479918149	-0.2143450463189334	0.27233889141790174	0.8731886102420316	-2.0943174704012613	1.5982541630303233	-0.25275138434188055	0.532305259663764	0.06270299566496203	-0.18030628751080238	-0.01836140169057157	1.5538743647226871	-0.5528820845701949	0.24113155022807986	-0.6637929111106263	0.07752269537788362	-1.3336303731916643	0.2651819818710227	1.3759819022911621	-0.3325399805400914	-0.7072806682411762	1.349099708947446	-0.3194789066756602	-0.1914396865631405	-0.6755306148470208	0.8106698330527408	-0.7146840016803715	-0.8121496414569286	0.11192284085325432	0.03638383711373003	-0.27993188308881234	0.6058990049637505	0.19811276887139478	-0.717473639751955	-0.7176509984421815	1.0513335894324274	-0.04030309512037935	-0.45151072083659566	-0.6056014152958664	0.24668669273874644	-0.4135564786030275	-1.4341739812405752
-1.8617139791237196	-2.311689533640599	-0.44686781277539095	0.19239627245317492	-1.5092430942308745	0.36330743189050635	0.5279296485509106	-1.4074458087747874	0.2921626448014964	-0.9941066262174447	-0.37664262726824244	0.026398415867748208	-2.445246920129039	0.8202518584498957	-0.45667254629060655	0.5914485520474798	0.20553962004842186	-0.6664492909696859	-0.46035439241796267	0.5038701768876728	0.19189564038068596	0.2457003697418708	-0.36106360833457274	0.24728093700111864	-1.2221945904217508	0.5950477534317294	1.7808898013368748	-0.6936869391484608	-1.0205619836275657	1.2050591834208062	-0.6468278861585006	-1.187856354438677	0.270203356121569	0.3942811070162127	-0.3235310190210119	-1.7368403928162308	0.1545048082475918	0.8328281090454015	-1.8710763747698613	-0.29358792850648885	-0.9456358501760266	-0.33212078668388717	-1.3119683296976548	0.011720809092683774	-1.1760617274378453	-0.9014350976943615	0.3007694438503307	0.5704366897507821	-0.6726925704137419	-1.1276885793014055
-0.676285757411129	-2.9896766568165174	-0.07897871494104025	0.8673717690966677	-0.03670134239823984	0.03997813047489111	0.33409725913212035	-0.3674606862706258	-0.11228463294447104	-1.5183612629256364	-1.0811636871065151	-0.6477731370410786	-2.1730746512163615	0.28604776438582213	0.02124809650039508	0.5107844512760432	0.8000859100472036	-0.7968528425781765	-1.068607088976546	-0.6987016844951648	0.42105395297592346	-0.33530938183691017	-0.5155159850577008	1.1845908437099146	-0.7094397287706927	0.6011195848659938	1.1420311105250232	-0.8000644192364136	-1.2676434457237065	0.7510037196747259	-1.0820296087756278	-0.5614460257095274	1.3609571998266068	0.029676257587829904	0.5243177541858199	-2.183154181422012	0.5959185934245065	1.270321443441108	-2.6002832507998774	-1.1446292170876593	-1.8577771189921461	0.16892714587007482	-1.8997885603681788	-0.9383342709179362	-1.9906780114292502	-0.8431130705783826	1.0379750440662812	1.000040980202806	-0.5213612073772139	-0.750383902913345
1.5995604125092486	-2.683405209046608	0.08642017423678314	1.3331187728949567	1.8760957233841213	-0.8292914363852996	0.34773491237054094	1.3831803339168054	-0.33997143167550364	-1.4842897491936586	-1.1811761651204347	-0.7430849512233567	-1.4298251965309836	0.24417957311954208	0.6130115229489737	0.4936858526998719	1.4062067723407925	-0.8303183443990803	-1.3841662301191153	-1.585585987262201	0.27201540589971274	-1.0058257278208953	-0.9851824745399567	2.0093014023281426	0.013543730673803121	0.4330291616031748	-0.17094992272128934	-0.07998722806774193	-1.247042171475164	0.5697066800201215	-1.0513706792521529	1.1154576691635358	1.8061027017253055	-0.31528006227136546	1.2411423593966198	-1.6056205870047862	0.9752035626103069	0.9288363650308683	-2.0084088484507694	-1.4427651806408985	-1.7528591717110706	0.08225728732690196	-2.085043825169562	-1.1321801718687567	-1.9511000547227806	-0.7182887202317058	1.0591691203289466	1.179707696588483	0.032674895617241136	-0.41103094911083543
3.4057604461914734	-1.22500915740446	0.06331995576906538	1.288099005319573	3.03104182365875	-1.312492710402599	0.5410991984163467	2.6953432249456144	-0.19330664277998294	-1.013765684852262	-0.34135019865325666	-0.45261606488507583	-0.4827154037366669	0.2911334185722334	0.7071867574437325	0.5602505093507741	1.4561896617150065	-1.101917778354988	-1.1312302339388545	-1.8486458198506237	0.44772066701084545	-1.0232987930324207	-1.1355541207659527	1.8210900131821843	0.7623059025767901	0.47707447389168245	-1.0825306077518055	1.4234438370959221	-0.7387780873844892	0.7893465149717519	-0.3765924320298319	1.986017256700776	1.4089358388346376	-0.4894725701589829	1.3524992100332909	-0.21052668364965768	0.8345445673822289	-0.07219931633574872	-0.731874194734311	-1.2103057013853933	-0.6302687245321478	-0.547218688851127	-1.7386790680786428	-0.6107583163261096	-1.0963306682396563	-0.8365488532743811	0.37861186902107175	1.0977382883492879	0.5028121719766295	-0.16622466670584327
3.648513340855171	0.579842165085072	0.23115560327396012	0.5796649608937684	2.9627726082246353	-0.9146341345308836	0.5340912476770439	2.837572525475656	0.12647594097604314	-0.3126437227801476	0.9659488564764517	-0.3450560677757566	0.48078456479104803	0.10632714017200404	0.24265054310496484	0.5484263233965312	0.7250648743860266	-1.5672917147573928	-0.5305376949734181	-1.4319989780857023	1.1168041290393926	-0.21420529631267493	-0.6259084883232738	0.5448669614705809	1.43152180064666	0.9420755795102438	-0.900783347311573	2.8034485246917797	0.07548547766563389	0.8856142151521249	0.5391054968528088	1.079770769214437	0.6084091876256947	-0.3169538224904818	0.8290885068445992	1.1869349588286966	0.24963466880522778	-1.0768646457479845	0.17900122974844812	-0.7731941787198713	0.624184688189832	-0.9341124272731185	-1.1545308031537418	0.023775449577881334	0.055726212729297	-1.0407735840745376	-0.6078953993147346	1.102567000652117	0.5532262374107099	-0.0786375937910545
2.530280344144654	1.5659087403515783	0.7909639105564343	-0.5318753088903184	2.065929786096986	-0.20343950218786375	0.1275291026384488	2.0216851224446097	0.3236070494899207	0.4996126143363748	1.8218138433287216	-0.6973928090140638	1.317615759521812	-0.14246085544512918	-0.38097507738671926	0.3158325347317883	-0.4081125864387987	-1.7573369946877366	-0.10218492712592604	-0.5383836878255388	1.5302180337737146	0.7754605265326922	0.09941679738323055	-0.9546621530832093	1.90986042897664	1.525926673537024	0.001114057793939166	2.96766457653529	0.6731274015852678	0.36545581846940056	1.1673760602997285	-0.6260216369457644	-0.10987290801477567	0.13401378608774153	0.06672367981448964	1.898214389400049	-0.23177384830737793	-1.397951317917302	0.30727992282762245	-0.3415215976053574	1.0719828842902932	-0.4623103123015492	-0.7203811172134701	0.291427904858961	0.9195605768365044	-1.0003145208052422	-1.44673767781797	1.4729440661770092	0.42609628858321225	-0.1359962303356494
1.1308685143541135	1.2831367927835897	1.4422806547973288	-1.3764127123433223	1.017785889529492	-0.11785676274237825	-0.32299690680796983	1.053435759252236	0.39247867424550476	1.2591625706219578	1.7691226440958194	-1.141036330188896	1.816851358617655	-0.15436102704944413	-0.7830263020357285	-0.09690778971896039	-1.2023385582708468	-1.2008596927501607	-0.15818412004582055	0.4783514623522731	0.9565740791311895	1.139134510587036	0.30787208964582014	-1.6083688129245124	2.0919339469232114	1.665505672714947	0.6077785495981202	1.7143791601671408	0.7156157203149509	-0.4776264419439109	1.3471975434620154	-1.3938055815712733	-0.6247971162053845	0.5706276188862631	-0.3921639817462698	1.9098787111325324	-0.1519242636003002	-0.8947923957886335	0.12304870372496209	0.058620206772076286	0.6290236102123762	0.6106755570634944	-0.5287506940822322	0.28858585322397695	1.2138005006492685	-0.6367231106455428	-1.7757386680883551	2.047737725812888	0.6487168682868362	-0.16594695720067087
0.3187441371054562	0.4214520378586577	1.6823140481962422	-1.335464723970659	0.2073007898336085	-0.7463411703618577	-0.21915566406404607	0.54760769982443	0.5831687856487987	1.7145082006838768	1.2238801468511873	-1.0407935846633114	1.8059225550673073	0.04936420482683355	-0.8518715198280105	-0.5169431431771666	-1.1554418896491627	0.09982727783241438	-0.5069739434233289	1.3045045807408198	-0.23406382778060514	0.7507751818676919	-0.08133531763853043	-1.0567243272384508	2.0333542555056714	1.1771257202133525	0.29749315788895425	0.04026194424841587	0.39148211478760164	-0.7463545421565853	1.2752156988680476	-0.6332077151701646	-0.9990539521405793	0.7823813178442081	-0.2204889973800035	1.6923082202549127	0.4047211399998356	-0.05606903201619278	0.23552548201533957	0.3506572975221434	0.06019455512223519	1.453205822576481	-0.3816868543032008	0.45327271532061086	1.0757888907967907	-0.11602584687166989	-1.3767040405057622	2.3162331480002405	1.3645783474003657	0.044530080051915506
0.10587285926788946	0.08220337074148112	1.3477159860042935	-0.40072061365667855	-0.3427580913954969	-1.120796043261791	0.5774684660271903	0.47129062297415164	0.9938127028844554	1.7529807953369732	0.8821366755335829	-0.21223086483887998	1.4058431425147755	0.23933291394223197	-0.640056749217327	-0.8211252457070941	-0.43189865290648805	1.5844247188092044	-0.6573038725766148	1.7979096607801708	-0.824715032105881	0.22350299102560361	-0.31718005393478027	0.08182039492982676	1.9580906389712494	0.49605173289330107	-0.600626811169973	-0.7985715796242302	0.16035873414293117	0.03391044528788208	1.136041521783433	0.656563484213634	-1.1437065483480982	0.8247799803210517	0.42967905601417	1.560998915424701	0.9134456542361542	0.48285094400498735	0.6059256530708015	0.3501756598882837	0.08313441268737144	1.5322744588171202	-0.11502536711974831	0.965285872409414	0.8862385052027704	0.46753481971997835	-0.3296887289567687	1.8588109744591892	2.06909359443804	0.49290575724778557
-0.0686424628851618	0.6175371149654116	0.7420872727456446	0.7618512240208172	-0.711137215562356	-0.39891695123186766	1.4625312960300747	0.3522462200578284	1.3377344107762594	1.5437914240047514	0.8558252336144947	0.7981804385419212	1.0239765168852097	0.385750989165327	-0.2546465982791267	-1.0259646650789145	0.29799910657564666	2.5063745067488887	-0.30761689413473425	1.9476025332135316	-0.17392618793200912	0.14478082885295526	0.27060864106351346	0.797397613220642	1.961472555514805	0.12758753047091773	-1.239995827402376	-0.5466758810095672	0.23312507697655938	1.2326541157464617	0.88962146053618	1.178741711745173	-0.8906245327819278	0.8273944808394573	0.9672428044950125	1.3491115815735757	0.9116674881333022	0.471074616261864	0.6681336818872705	0.0386269667053324	0.5942350131963857	1.0238521038532227	0.20249271187495865	1.4738844181349209	0.9120981478260648	1.1563770049981834	0.8491939369498522	0.7081552838642877	2.073498171640146	0.8938903395552261
-0.6090733363943757	1.2800330139471252	0.2289823867773101	1.3767257646546234	-0.9009061457067953	0.9558739382318516	1.608650603282222	-0.16384003924039847	1.2186795652998796	1.292159445935388	0.625424791117316	1.191310530207108	0.9392604535450224	0.6445801700158786	0.08637946061046714	-1.1980868759301178	0.4630407525211546	2.4430667597314866	0.349067450710477	1.754003589892107	0.9245082541871609	0.4213056251517328	1.3344814920154209	0.5627513872375796	1.7521259478787488	-0.046089749308836955	-1.1342255387427014	-0.13024251196175507	0.4035026007010139	1.6582727724714132	0.41654057111008874	0.6746152395550963	-0.3449611303728143	0.7046309426217846	0.7923838567210414	0.7153713161822163	0.38715066636777073	0.11321189493317516	0.15024911235529	-0.2569675680916306	0.8623772388178891	0.40388661459258035	0.4096235607417899	1.432919090280162	1.026443749620995	1.8117568936869022	1.4216068042144656	-0.6646369109563769	1.216550755545063	0.9566480033452576
-1.3699392295044241	1.088183176885216	-0.18060408563741767	1.2151563137160373	-0.9047893140881367	1.5220060946855154	0.7786533251577961	-0.9654352537740751	0.5782462021709778	0.9191064731736283	-0.15405734770857954	0.6819969322867696	0.9391330237754525	0.9133371487688972	0.08271698888234552	-1.3242256490869182	0.06443739049340419	1.5579725308486647	0.7806551182521647	1.2341960822009106	1.0871144857415398	0.49516260264228174	1.758905003546337	-0.28358731431829	0.8887913738312007	-0.6487149241235846	-0.5465072993486075	-0.5163612438673929	0.35092074441507215	0.8004613729688055	-0.25354469527181095	-0.12426563508360004	0.07486344172916393	0.22139352766672896	-0.14841035021733034	-0.35196564916990475	-0.2668940521385105	-0.26645283938112335	-0.4737491916686427	-0.16072282763153145	0.41703461268731745	-0.12742577320336163	0.4806298173435139	0.6512856480239095	0.803073224431445	1.9447594094344365	0.9965625392509397	-1.6878234315865335	0.07648940177383752	0.7132510761438259
-1.876206242250838	-0.0330372523000892	-0.7463050687841898	0.6933234685942776	-0.8121259188725594	0.5225635205897438	-0.4156435482799747	-1.5988031342200715	-0.2544026840779639	0.20593586485953636	-1.0811563453334716	-0.21848569010192398	0.5474768237913991	0.7193740635659126	-0.35926013400583257	-1.3111445712371788	-0.40429250955276896	0.45718569630451467	0.5874318047159723	0.5716936765929146	-0.05265330331226375	0.09754652571463933	0.9083990603444075	-0.9214535062605864	-0.6196098912451883	-1.8999974239957376	-0.0797619407103612	-1.5442357959511999	-0.02077430441502994	-0.6073861451914024	-0.9230771816549985	-0.5302368959420681	0.06908911181033703	-0.604138099755079	-1.2089510923887234	-1.4429934030576874	-0.6013247120582643	-0.5061309173818958	-0.49888316121396176	0.26443830924130496	-0.4091216590820911	-0.6574577352436617	0.5125531392624181	-0.5163466972628241	-0.001538987026949456	1.1341595178340467	-0.0678370546023197	-2.0736778201573407	-0.5382902640423288	0.4710358198094526
-1.805695775646891	-1.1191819247974315	-1.549539040131099	0.35379463486826895	-0.7648446082647198	-1.1806648104407274	-1.074235829776223	-1.675051148247973	-0.948807410321335	-0.6938949280078064	-1.4576820903524403	-0.6934409040948974	-0.31770448362407	-0.18221384506023103	-0.8939600558171131	-1.0980422732598902	-0.45762232731256514	-0.22295172061733057	-0.12521619878625898	0.1541788175736476	-1.4040402177180216	-0.43459216595169126	-0.5739727629213003	-0.786626992017205	-2.0651472358528737	-3.0447391565071533	-0.02166736865530198	-2.101052831785534	-0.5640078763880154	-1.3445765710984674	-1.3686500220363822	-0.5353142860072754	-0.18659781676312184	-1.2990480388202832	-1.5555006627297017	-2.0954823834883514	-0.4253966718480147	-0.5764068401070935	0.13971238327788382	0.49833334688877545	-0.8751285262281245	-1.1240584719430338	0.5164214014281356	-1.4790889085070724	-1.0264030833259083	-0.3464810587146626	-0.9288665641924116	-1.9691743452949595	-0.3067894338716416	0.4001194004829136
-1.2498382616047647	-1.2071689459690484	-2.24487100963485	0.3075869368474663	-0.831325532605751	-1.9442826968004958	-0.8139787283217805	-1.1831594675861064	-1.4492928279588373	-1.1245376596402394	-1.1792507665050664	-0.4022033916263681	-1.0591661604482265	-1.2194970103204015	-0.9883356891473256	-0.7171248776369534	-0.0418098437248222	-0.20784638811558426	-0.7998351197149189	0.291130069569637	-1.6840569418363842	-0.6457554897310427	-1.3939557451068922	-0.003838810267987503	-2.5800737830180562	-2.9989606208930937	-0.16239951845396938	-1.4581032608946205	-1.0595892146400347	-0.9438148259779403	-1.4352026206177393	-0.49470182665467327	-0.264717921715473	-1.3120573435149823	-0.9361319813787886	-2.1458164212860256	0.10879669400944518	-0.4372435619366411	0.704449189013458	0.1582304258794652	-0.6603832529999901	-1.1514119714555475	0.34468763865576263	-1.856587625521411	-1.4795318721321733	-1.526911185777617	-1.0009199031787208	-1.755976305754574	0.37458753640610387	0.27220057202568965
-0.5966827974765563	-0.3744044217596342	-2.327280835068061	0.20510469427459205	-0.9731150909309056	-1.1210679298530428	-0.0418206782798917	-0.48003890468714294	-1.7749874569411874	-0.5652264522675972	-0.8614638722203765	0.22139376108731693	-0.9576938061521109	-1.3695776294358464	-0.5051517868821196	-0.22792373291395443	0.46351620348612105	0.28477180540661867	-0.8716859223931382	0.8188094734336016	-0.8679005976793368	-0.5653055783770002	-0.9619549029931628	0.7928889467982143	-1.9737219651042244	-1.6081761994106356	-0.17721455953126453	-0.19512373778161832	-1.2903455631548875	-0.07863733189892495	-1.0568774052059933	-0.5623128428366527	-0.027817489811519776	-0.6220907256498419	0.06386585882238534	-1.710113174622517	0.6189078293051496	-0.06511298778141379	0.4301144222705466	-0.4634112421267247	-0.1654094930252751	-0.4758881902706311	-0.0987150271558474	-1.6545745627177193	-0.8773413394569329	-1.5783197787794874	-0.4236077371621761	-1.6494303099194925	0.8242651264519857	-0.2530694409557204
-0.2214500142481601	0.402340958740845	-1.6295668634903313	-0.2946511023470623	-1.1155236722132513	0.2868218083078769	0.49554413257017627	-0.005952329752364257	-1.6994804957075642	0.626570177187659	-0.9947428305860787	0.44578441060700025	-0.020541698694771043	-0.2841334249321456	0.07356744720657007	0.35446081726791345	0.5921131325970256	0.733563000660863	-0.2326942579528427	1.0838024475313304	-0.11375881714768123	-0.6082221800448522	0.06762549752964107	1.0136775979399715	-0.9367208458592369	-0.008136283244552723	-0.033122539204660795	0.40404578753567094	-1.0376007699623673	0.24215638385741522	-0.32629728573924804	-0.6379690188476836	0.21926514924380436	0.14735798500431274	0.5890887898984458	-0.9628168625565429	0.7034140980130357	0.4075725572604373	-0.6344949443651497	-0.6269057916193126	0.010666052519489431	0.5676471088160712	-0.6212304979950731	-1.1172414078037824	0.37166740753341815	-0.6680383881314553	0.20911936066227899	-1.4657145769666415	0.6898433957946675	-1.0853868370660869
-0.24152439753338611	0.3756924693492093	-0.5186378530492834	-1.0937670064693499	-1.1857392357382626	0.8296576657902888	0.3820272367135007	0.041161493096909786	-0.9065647778115491	1.359463869131707	-1.250407764341776	0.006436652329000582	0.8857602882270235	1.1259118997266266	0.15143546478718437	1.0011992942737606	0.16323189018108458	0.6820147609413514	0.6836162462374091	0.49009514988038083	-0.3278719131664899	-0.9122115857941733	0.625771907385534	0.548273280586647	-0.3506991673274845	0.4912785299026415	0.05550930714811788	-0.19302701146254686	-0.2284073643363716	-0.281893815718634	0.4227138396215283	-0.6665702716665345	0.16831220511669404	0.3236753992580623	0.3408590239581943	-0.06682342156938863	0.1871035887777817	0.7182694370886803	-1.64740408506172	0.03343646848259059	-0.24420948802502143	1.193445122810127	-0.8130608698107313	-0.5015900651603868	1.2291439912549906	0.1585582234947527	0.496152851130392	-0.8435273267007553	0.14672025907332703	-1.6064504344851072
-0.47046807633307347	-0.1878142331727278	0.3970939590771942	-1.7036364255748766	-1.0780498827184715	0.22804617729391127	-0.19845415287073287	-0.170254272126188	0.44393320184802626	0.8541046530664275	-0.9184120225762515	-0.623339292700368	0.862595741047127	1.485937878241292	-0.2750303752839225	1.5500060763242034	-0.5818644797678637	0.04594900708402629	1.2661757597385832	-0.8599729974920642	-1.135575159223554	-1.0335791121259739	0.3859433186453543	-0.22440449698725257	-0.4584384331592359	-0.18781983291199855	-0.009869452589459812	-1.150507817232895	0.8202636563422978	-1.0583931361051038	0.7353444395482737	-0.6900608173888696	-0.05163094418015761	-0.13520638023270345	-0.2006274190923553	0.7242701396931903	-0.7025982771851366	0.7087067080726903	-1.791564468058178	1.0231489948392698	-0.49569091045343877	0.892903576650975	-0.4071465003305624	0.021319515170977268	0.9644126363438692	0.038671275356539796	0.515196380682188	0.23908512141866026	-0.42113359974851916	-1.2551100278295522
-0.5711552863588304	-0.4500660484719521	0.738397809110059	-1.6872032264651673	-0.6759400157734267	-0.45497568019414614	-0.7427307288850413	-0.27741053773518165	1.518558724149776	-0.5370766530675635	0.043339379166854215	-0.7322506001333778	-0.1118047833313825	0.3677567900556292	-0.5649731610684045	1.734910485714568	-1.1416919250578896	-0.8350614319480467	1.2114783967457015	-2.1337504963337626	-1.4286547837991173	-0.47980199247801353	-0.06720491582725366	-0.7819037682689391	-0.7826170335713729	-0.8275077232623278	-0.04311990609732161	-1.203129977408111	1.4540857136870433	-1.3314067733124788	0.3968658842812116	-0.6137251624472243	-0.029890539250585626	-0.6418673181868644	-0.36547372723376703	1.0835550778899836	-1.4040736297963423	0.4761912427141355	-0.9852225670127925	1.4384881477447558	-0.3352117128089165	-0.04220189455459452	0.4440563889322438	0.35235584491148314	-0.1723364952899481	-0.8126824699773335	0.52096388928469	1.2179658150821386	-0.822579868113025	-0.18148497701653302
-0.3133768854033136	-0.06667535962450015	0.5702593346411177	-1.0414207569942175	-0.00441599074660573	-0.17548931786846936	-0.8990163117617799	-0.0584614112176518	1.4646616204058212	-1.687163033457758	0.7582747834931916	-0.11643246899740217	-1.1908852659713853	-1.2483102411379103	-0.15867384071185453	1.4217855229826106	-1.1081398253979882	-1.4350958336733441	0.70838117974118	-2.4779539844891403	-0.7142250912469552	0.5648863698228638	-0.09728755425679315	-0.8439240321776698	-0.7826237448674926	-0.3095912761332127	0.17470992291258422	-0.06727048820339787	1.1974216276362153	-0.9299388899184995	-0.3052938564610483	-0.20320300211473025	0.37047220919135243	-0.6519759119508896	-0.011396713714726689	0.8636239642615976	-1.3996069013615813	0.22890272957319618	0.18539820891523295	0.8922414146491221	0.13502037870483302	-0.7963913778254079	1.2704368736585723	0.45076100364899563	-1.237254645337446	-1.3494943319258426	0.548295270618253	1.3566967068081328	-1.1067068383907157	0.8194072678286614
0.2319655945583882	0.44063280571244545	0.23419781870458017	-0.18133080800945459	0.6559308160916338	0.8840324608294101	-0.689341941957304	0.35666717532695213	0.32377111551743704	-1.8276586001468869	0.42157585324210917	0.7124166302225623	-1.540456836129831	-1.983335630124601	0.7473551599485829	0.8115282818709549	-0.48535707143007256	-1.4117261584916974	0.2015051713650453	-1.7928796520469692	0.37756682115033663	1.2923196410385804	0.24143412906307116	-0.5152833937102118	-0.42490834666857047	1.1217462871186128	0.5586926068070122	1.2708469013002694	0.2714498371726452	-0.2884901066132495	-0.7798685215710771	0.5291734626552083	0.7923527008171373	-0.22744026700645778	0.4130048664415898	0.29819359086921	-0.6573862438000695	0.03862185496207441	1.0760548374054724	-0.09773582422742534	0.4553437959164327	-0.815353793241034	1.6576730133561626	0.35247084746492907	-1.5089674796749044	-0.82488578350902	0.4381872429974841	0.49576752764728405	-1.304157250295401	1.0850592541257236
0.7257979158037315	0.40912912661409434	0.026168166682297718	0.40955414813644037	0.9215420765264984	1.6304812113499638	-0.3679163035304775	0.607813486262749	-0.8836342128280397	-1.1830772303708905	-0.6600347241832134	1.0623640485322536	-1.0913527845510673	-1.4117802741824441	1.376686785367467	0.3307314807472138	0.2832975380966721	-0.8487433125404038	-0.0004659709462053731	-0.7757148753708659	0.9143517518028622	1.1283257830276445	0.4212202388742099	-0.12740352912626993	-0.067792910750795	2.1646458897026783	0.7569792164778029	1.6556158761459483	-0.5257785323070763	0.1089883158108576	-0.6668030386608409	1.1061418126020661	0.7991662470318764	0.12940718004701954	0.453743723365236	-0.15953199741950772	0.2856817730721133	-0.16641273486518596	1.4285950564065062	-0.6625516401146069	0.3615450731535937	-0.268472004747798	1.5256019662248859	0.16320201626089473	-1.0594268533827507	0.4139085510752916	0.1701198233783707	-0.6727690910633427	-1.2750041285179416	0.7147583263913578
0.8298985393548036	-0.10791065937860171	0.015308007135605397	0.5264360030526825	0.6604355328447394	1.3771441463219662	-0.1408295776108024	0.4632127325482873	-1.1353342601248788	-0.4989667062516758	-1.3286507953573077	0.7491322114987777	-0.4102754212216703	-0.3137346425160877	1.2025543435433417	0.2574192120813193	0.6606762241083464	-0.18176181248392384	0.08660719975946707	-0.20183401066687595	0.6942750076742146	0.382282599920055	0.19578817005717575	0.0528424464618801	0.05254928736541199	1.9251174296961366	0.5492506673387595	0.9558255437915336	-0.5656527303652772	0.1629030764664813	-0.15615353597862763	1.0056615768751624	0.39651915902219287	0.10656354693760532	0.15442973240157817	-0.24054267262917042	0.7578115619431642	-0.3741966762755738	1.3254998128155158	-0.44435206089044266	0.058376622716136535	0.24014244710007088	1.0899837376758652	-0.0014441464025610623	-0.4671320414102605	1.29940856089713	-0.026955067338360193	-1.2012732963800927	-0.8894501156648676	0.34612336969437657
[truncated: 72 more columns]
