# Supplementary material for: Diagnosis of autism spectrum disorder based on functional brain networks and machine learning
Source: Sci Rep. 2023 May 18;13:8072. doi: 10.1038/s41598-023-34650-6 (PMC10195805; doi:10.1038/s41598-023-34650-6)
Supplement: Supplementary file 1 — Supplementary Information. [file 41598_2023_34650_MOESM1_ESM.zip › matrices-bold-time-series/ASD/ASD153.csv]

0.05612611294485924	-0.7694289840917033	0.2862561138271744	0.22102164476487254	0.027402706479562552	0.6658090346954095	0.08479058078541245	-0.19159895802681998	0.4578225675115194	-0.7437393251197486	0.09550863426328736	-0.16949480108806994	0.2509690917109551	0.06958117400925132	0.03838232142105624	-0.6828523738219521	0.2228427984610406	-0.7415908495226372	-0.2814148471822284	-0.2413377292169857	0.22432983081480715	0.12862656764786873	0.1397020930991046	0.3476539160293583	0.6150912240824757	0.6949966561662311	0.1312928144294827	0.09090829936826954	-0.567118955661395	-0.21776500967608028	-0.14722453609839964	-0.2692936241014609	0.3777591013137021	0.033300698771743555	0.08095756884122657	0.09117616789189105	-0.2590968093081276	0.28046377958992597	-0.4074398250424042	-0.3231530301576008	-0.05779099285730146	0.3739610502079334	-0.969653279004657	0.36805309809667847	-0.4743671636442112	0.14195664258226945	-0.26010871981076455	0.42672019059171634	-0.34827231831008976	-0.21256771390633472
-0.017203119129365195	-0.6197881384609033	0.12865652799736632	0.32059504095128105	-0.127069011408709	0.8375246818414881	0.20988246281991363	-0.23357681622903373	0.3943181034884196	-0.7827152116826718	0.07121332915756964	0.1107470006455573	-0.01835773914521366	0.5084108674485689	0.21990852200100913	-0.6922193846735094	0.02084433555531426	-0.4802109415216177	-0.2480204875083109	0.125260082903552	0.17895517733087	0.05609130839802147	0.1646243377512047	0.19583839521519558	0.48469201780730237	0.5253200170093772	0.05018597981370473	0.12521413551748262	-0.7022335737106653	-0.06736373182747835	-0.11996855781467568	-0.2685501792406348	0.20157729272263256	0.3761247653086884	-0.027187355529133563	-0.07407109045372258	-0.4056423100106999	0.5765145787623069	-0.20380378231685117	-0.3261323270092729	0.22930503056540746	0.003211890999551789	-0.6774793303588807	0.23500423084452327	-0.4219441261052537	0.4676989470401698	-0.4280596419624101	0.001931075483416492	-0.3958683131319189	-0.23763930002191772
0.08682390788308401	-0.19373859315068567	-0.17996085190513522	0.14158289995129314	0.041115168404174104	0.2831007256147437	0.3690314351673028	0.1854591006692157	-0.041052191113838114	-0.5694823715336608	0.17260265784478737	-0.08099274905230987	-0.03768948463002176	0.39401855290409465	0.3841218291506236	-0.42999525770542985	-0.01218758639396201	0.4052624664759134	-0.26676007405058266	0.4000262020102045	0.07649413026080876	-0.16457408607852503	-0.1949630990808712	0.21318924904791195	0.1373068592962433	0.1298804061819565	-0.05564978920549057	0.14147787372056045	-0.5336266325147734	-0.09715674385952623	-0.19330971822165122	-0.22978764349385042	0.12076663492949087	0.4085795830789384	0.14234093071380793	-0.19358484428400044	-0.24645061351755745	0.49107283303109894	0.05787041317447959	-0.16171206570916316	0.6851749304645823	-0.4489949801452703	-0.19265233012105942	-0.03994039179095666	-0.18999702246861108	0.6003293037423401	-0.3049404994906956	-0.12843213733200062	-0.45223209192529024	-0.21502975592081303
0.3877617320618708	0.24560710365318464	-0.37063494814418524	0.10739611682404666	0.5001771818671232	-0.5788757276606762	0.6314833669454731	0.7676479017133403	-0.34211201384328566	-0.19193701201607657	0.4246264761531066	-0.4726298329862023	0.30585987974314294	-0.39623056543555896	0.39309354798533197	0.025560775541921425	0.4100483197179323	1.1495081962417169	-0.3049851095306562	0.3381848081131556	0.34686190074722745	-0.17093249111073042	-0.47826228490291	0.6845341001545673	0.10127932104273046	-0.14478444579742875	0.012200026894486304	0.3324375325447771	-0.24142327560671525	-0.11464363888054838	-0.1256669505268625	-0.2089526517087	0.3774573814284758	0.11676905454266373	0.75086342131273	0.1122651119706799	0.26896202871723823	0.11548862585424283	0.23476472476792917	0.12914720879462202	0.8780191572425065	-0.08644451955862036	0.21451726125070428	-0.02337296570553943	0.10645187939752122	0.20653551597557127	0.2962217807644132	0.24203812446951056	-0.3456251667290885	0.14029088481491409
0.6660051709343426	0.4603745464570853	-0.29613781551735396	0.5773436452830456	0.9717204816867392	-1.1208107289750433	0.9927654859812315	1.0247051657882724	-0.12441295075530318	0.0021853308821306702	0.6803021789907607	-0.4820669916699644	0.6517018596079132	-1.0523443675183815	0.22991385344215287	0.42573813251204795	1.0862156604851034	1.1140221242194333	-0.30234982169722363	-0.04491104042329647	1.0043247551451542	0.23258442438513943	-0.3715199324775875	1.4324738616049233	0.5282349556242463	-0.07312629796044177	0.17864827573376574	0.6554068208710208	-0.11753953305936131	0.1838621164580376	0.07181453778236173	-0.2721761002210578	0.7432712655984909	-0.2537133201449542	1.53746388300529	0.7667172817768622	0.8831094970967969	-0.3026384232101103	0.3344012948213157	0.38003539537637687	0.6346763871389834	1.066521723624461	0.48053845812000956	0.43162258974940926	0.248816899602519	-0.3796349104343885	0.8953018986535972	0.767154390260405	0.031515754173618196	0.7851215694859283
0.546934989195112	0.2966800365550782	-0.10107329369479687	1.0965545924282447	1.1437958983754213	-1.1626317737324967	1.1147917777086658	0.7966267636086721	0.37612117549574053	-0.28632286344053187	0.7536507344668529	-0.08424368767506404	0.4939645058271694	-0.661775987551512	-0.1489024671877095	0.5001792729330452	1.311624925404376	0.3930007722794002	-0.22928305571272414	-0.5541642991159798	1.4248870782994625	0.7167082103487363	-0.10612043156747314	1.718620863494893	0.8240305896445426	0.24415053090380687	0.11506411616780036	0.7002779509189655	-0.15074673524448481	0.6583687310150377	0.02224402775574165	-0.3895203637178181	0.6862113989542895	-0.6146475429284713	1.8429726471627306	1.1492830986711537	1.2058909313598736	-0.7438393969158216	0.31193965044412403	0.4131461107645838	0.1826291873659999	1.7552184766132974	0.5928304248980155	0.9249461252178891	0.039265991437173346	-0.42374828346097093	0.6609888302033133	0.9824857842645793	0.5057761421343747	1.102167881788979
-0.14059722754357495	-0.26112465431049675	-0.019632351492078162	0.7238632743431538	0.8598937375080492	-1.0246249987157525	0.5485251081579553	0.3676403589878379	0.5297901292429013	-0.9122936974912551	0.6021803884908125	0.06199037358233171	-0.2305118741631154	0.6534797794672194	-0.8662128874016604	0.21611893515609096	0.545959018684482	-0.4205293277257083	-0.02460807959649264	-0.9730829498902185	0.9885135222834327	0.7186061462280072	-0.07089504956734673	0.8961804483097006	0.2775369699559246	0.46441355159552444	-0.3502463808096844	0.10171515655145735	0.06391198697548922	0.703898970816037	-0.5044548419867647	-0.415232396503546	0.05143246012671154	-1.1158065405300068	1.1945874096152924	0.7371371428803959	1.0638356029341445	-1.3778966702270283	0.011163285788551261	0.23493113033213953	-0.18701216125126674	0.8542000744677017	0.4794667752558126	0.9121518813636305	-0.4468012946964767	0.295614574403755	-0.6057243094397746	0.8069324938272118	0.735338684748805	0.509659916251391
-1.0291509819259461	-0.9549936594901359	-0.02987774698603646	-0.7022673604085711	0.1946209511643737	-0.984559128796884	-0.6332704834971112	0.1046836006248445	0.04156878295004674	-1.2875310741922004	0.3463506850734079	-0.4862481003876513	-0.9478635180244669	1.678329445328005	-1.8524141066382847	-0.09869923542217872	-0.87635976022958	-0.9176976493993773	0.4703254536303297	-1.1297672125986995	-0.0988183769919429	0.08370280366790661	-0.18866343412883763	-0.7631769609235841	-0.961332405286519	0.3133998857993273	-0.9381426658571368	-0.9059355192253357	0.9138660784477274	-0.05773261359828628	-1.0997147512729675	-0.22658520847941216	-0.5696990481665983	-1.7430924188923045	-0.08436459041918305	-0.23769428327625522	0.6682654228724595	-2.1200172564376483	-0.5099029057001667	0.1111293650837075	-0.45146181278597064	-1.1383455437266425	0.2248605776400821	0.34352283584216164	-0.7421850730097438	1.0808530980804043	-1.973832044106434	0.5177490682961592	0.5812241097281736	-0.6518508721042736
-1.3739329689622701	-1.255344241382017	0.15582028859184302	-1.976085051218188	-0.5590739019849211	-0.8866529772638064	-1.6100867708231124	0.10969109978640926	-0.6647186864417197	-0.895086052850651	0.11673236642295688	-1.1847710343869882	-0.9479754793611067	1.3015892201043548	-2.5869992402127924	0.01947541385567731	-1.8721505360745156	-1.1348404453241114	1.3555368826009027	-0.9336297771801443	-0.844606042703298	-0.716899638581781	0.027565928706256806	-2.0905278051253675	-1.8257056590218006	-0.1377798301102914	-1.156648975918403	-1.5221290965550267	2.246106039494875	-1.170149860848779	-1.0195004400471652	0.11298587137615325	-0.3801909146020163	-2.0556343053299218	-1.0194477981114642	-0.9567020317354622	0.4117499328405343	-2.4334036660143123	-0.7244566367387514	0.36458094333448954	-0.7425655443879433	-2.4099024442862955	0.24691660761995293	-0.2330306485115548	-0.3047505487050832	1.0254641262377697	-2.1536826245868883	0.3271524603102653	0.2935361523383374	-1.169984008242915
-0.7423237439798815	-0.7283301803290542	0.6663246133411008	-1.662179222875248	-1.0030443541837069	-0.4124427379480551	-1.5167211764702402	0.26144054446449533	-0.8724732207545394	0.16554874364639857	-0.06028574023647509	-1.0007679747219675	-0.13151449788574907	-0.33519180982551205	-2.3870422160639415	0.7196422308532785	-1.5974460288993875	-1.1826703415980777	2.365959494260794	-0.4652447404069358	-0.4649662636449425	-1.0586272256907583	0.7373563820502927	-2.077312687311752	-1.4619391665014996	-0.49420065800051655	-0.8243331822167003	-1.1369067651610243	3.3026015466443015	-1.6435093444283244	-0.08739258223287463	0.3907957400075197	0.6669528965028985	-1.5797557731987064	-0.8993531325560951	-0.8882680243246366	0.5076823306951626	-1.795149528271444	-0.044407676235342884	1.0188940122492152	-0.9885390006547148	-1.7677271086200848	0.9465469224934556	-0.28003064854259496	0.8810835547045051	0.034584974354175985	-0.8253818088874686	0.16102362904213283	0.24991001170093172	-0.1940136238980546
0.430191620904335	0.47112698488484855	1.1234807642619102	0.18130262964206506	-0.8755265750985507	0.3684242737537819	-0.4192081115772784	0.45858342879534325	-0.33835902603729057	1.2011633456662762	-0.194688925182228	0.28190783696570054	0.7933591502837496	-1.991040976088799	-1.1359744160349479	1.5866933454264731	-0.2914842175992712	-0.9020219935160152	2.8409678000487038	0.011084344429989724	0.7342232175679222	-0.7528891065266682	1.3521358899500142	-0.8955791514505559	-0.2825572509804005	-0.38819599886059597	-0.25126720034311895	-0.03928964783582509	3.263852705101579	-0.9417383631462086	0.8868333693039882	0.4938174646584951	1.6396542119549171	-0.4569526083798323	-0.009801625897205929	-0.3504906367453352	0.8440549206231477	-0.367201233400087	1.3553932758047023	1.6460215147694492	-0.8731866382226948	0.043703403364199506	2.0746851900986467	0.0979123690111269	2.0617063382440084	-1.0809855305068607	0.9848890703615636	-0.11962213621189724	0.5284008908848584	1.6558050236709958
1.1299052543880366	1.5634611851035416	0.9077836368532094	1.8429814647453706	-0.2905482403134704	0.9396429091612895	0.6389599170513014	0.6658610828966567	0.4570292133811404	1.5462899375513162	-0.2156360888506905	1.5815428419998299	0.9601498746432732	-2.539156439706049	0.38758230105242075	1.9114035745531213	0.9598995404783138	-0.10903425622789321	2.224515353735874	0.26327721082000094	1.6109251150968176	-0.09510482851461928	1.1248359215829793	0.2894223761279834	0.4097936465274503	0.13927600724819	0.13128983734218871	0.784128274707041	1.9489381375080386	0.4255066624653335	0.8426395810486483	0.574253836410465	1.5419077611099927	0.5395983682276508	0.6751431352150504	-0.07642007312126424	1.1431442542589747	0.9744697466471003	2.331810265541339	1.6548011878630229	-0.24503428668991917	1.2231368434769054	2.6748267425261796	0.26193055170290713	2.2758499145244158	-1.520447694893045	1.970014267731822	-0.44222293112234523	0.8195472179567451	2.721313503426675
0.7461632481444532	1.77008151681756	-0.1365816105010315	1.7798072088045478	0.2936071724409238	0.9170535172882454	0.728597172256913	0.7563357688734668	0.8315057923712883	1.1659041258594731	-0.030981758186712522	1.6098719841203255	0.2329207727054642	-1.881063057159478	1.1547702572237413	1.301616729644698	1.2906381192539051	0.9077300675012253	0.6939958752464209	0.36141460230781997	1.334034616935032	0.5541959947232195	0.1305827961282888	0.5402624533806395	-0.07213057155611127	0.6302454933028706	0.210855309969048	0.6526554870768699	0.03530772769316034	1.3809189147616578	-0.33844957834547235	0.8610536962847214	0.4275700490016707	0.7856002079598344	0.5339178817317062	-0.3005395525891937	1.1802038796135899	1.4187525967217014	1.7448520397006435	0.8284725685168923	0.5500001238772749	0.9223459776651926	1.9424390790316441	-0.19916811670559756	1.2889635253873246	-1.259780255832428	1.8423113119392456	-0.6001585668828981	0.7839297747042718	1.986117335696402
-0.2782740463295635	1.031567108731271	-1.3626797413718863	0.34270276534843747	0.45804833134434286	0.553852721277727	0.03928385804224308	0.5108903927697734	0.5953101673495557	0.6288851819275121	0.2681978353722872	0.3335687606859998	-0.6132764925135876	-0.7205701727336945	0.9252555783067952	0.07027848716189816	0.7754379586965241	1.4204364836706245	-0.8273572087881071	0.6181382992257686	0.17566638922275646	1.0339857467779199	-0.6196855698391117	0.015160481482912677	-0.922881578818181	0.6538072070547711	0.16442641363365548	-0.07517926933852392	-1.427471299378137	1.3019370643631683	-1.5626532352369285	1.2774175364936053	-0.5916784692459718	0.4854093904408576	-0.11371236424057579	-0.48870385101417957	0.8463211860712695	0.9948639226746091	-0.25690135909972694	-0.3925265762734307	0.9200977959465289	-0.020024590260709227	0.16765580341731534	-0.9293379222873783	-0.10462865593049335	-0.7965753978317098	1.3812389433704977	-0.5338855143794721	0.42927045601675723	0.1527960109222882
-0.902178644092545	0.04482954124245109	-1.8503853907087564	-0.713086999653017	0.22861352980033078	0.483281998346275	-0.43390678137080946	-0.09328571221686764	0.17085277293940887	0.5045387029633248	0.36255553179497424	-0.9580005591999725	-0.6883543257824413	0.279003970593411	0.4707952049699282	-0.9975935612103128	0.08485915939760327	0.948485531251775	-1.4610185342627258	1.1591779946699121	-0.8760589120226304	1.2165639139781566	-0.23453876787614092	-0.46233367733263053	-0.7404881553336579	0.27838804512919074	0.0728707686951467	-0.394027281736695	-1.8110598490564433	0.4961751401328933	-1.6131547538706987	1.3620604868155697	-0.5479351887051916	0.3777657052534029	-0.5161535892033603	-0.05810838719848414	0.13578963153767362	0.47070767831262766	-2.133396719613897	-1.2113712497004654	0.6405288384199821	-0.3757177720759964	-1.3871436626668008	-1.1478537082735303	-0.8538064669695643	-0.3823294439755799	1.270053509706038	-0.37135676201216655	0.07185065873390792	-1.1411100873880002
-0.5989135724280813	-0.43921546033491454	-1.3148968138293033	-0.3840133464886514	0.04519147736977444	0.9351942049571003	-0.16522149141944795	-0.6838218057771979	0.06714393305770892	0.8162147587366747	-0.009776567463120018	-1.108654054866897	0.03911711380967747	0.9193839405555482	0.628742155804401	-1.3048179036386136	-0.3751098831839843	-0.1842051358066112	-1.2060803211562465	1.630845558453421	-1.1730979895910782	0.831889692627521	0.9855309955590605	-0.4922589110039406	0.7535846118066228	0.027795248527847632	-0.22377187250131114	0.21788440618630653	-1.3345442706890385	-0.2715308856031749	-0.46248188318664685	0.7255472360314045	0.29444465506086975	0.7845641534079967	-0.421391367149595	0.7925600692009478	-0.7787106246047033	0.48493157354503447	-2.369203537928296	-1.1412075781187438	0.09492119499324908	-0.08701999232156105	-1.690608896114193	-0.5277827585672205	-0.7278476385859513	0.15064270857347703	1.2268549045029458	-0.18168573867447915	-0.04137588651588806	-1.083865867139632
0.11141461971801662	-0.29124118807155	-0.38799320531356585	0.41258259224132937	0.263212233755292	1.3686589310064263	0.2554225297500249	-0.7724207213817115	0.3285109723122037	1.074048172751912	-0.7033197908797835	-0.345203123625987	0.6716463048439539	1.2215883128650316	1.2662194506951714	-0.9144816823384408	-0.7626291097683434	-1.1285069740811369	-0.8716421877780224	1.5105041042175986	-0.9372425570582618	-0.26441413402402625	1.751455313984452	-0.4577271576508519	2.2028602684567136	0.2900429551416206	-0.7841660775105569	1.1863885684115385	-0.7672821609637442	-0.5486644028779429	0.6782421797080662	-0.39350583957034546	0.7271264736129892	1.1861991503858973	-0.28341547895411884	1.189747026090801	-1.4800968676735744	0.8989058174142732	-0.9790747372024009	-0.43035798007698345	-0.1779860347460086	-0.11764174227102354	-0.9369612484061449	0.37825401847569395	-0.48856497045529873	0.8172637686972339	0.5088477307307552	0.12543268954753553	0.017592160428335984	-0.41128387377357795
0.30918528043262977	0.047332822340167224	0.08049544057881172	0.11760996629770648	0.7092878285643067	1.042126958312073	-0.05875457212033871	-0.29367052460329723	0.5446856422110201	0.7894557882521894	-1.195363469448662	0.16453349919809487	0.3707306624664481	1.1346861885165695	1.4435714989644175	-0.4080721616622226	-1.283102392307337	-1.329887466206315	-1.1168457033998427	0.7482756370939038	-0.7719236329093161	-1.6377843751264187	1.128525427690192	-0.7867045165757979	2.017984122740389	0.8058641966881437	-1.2205942770108493	1.4568358352458908	-0.6915059573082777	-0.42539787991419975	0.6840302582118442	-1.1667219340964914	-0.027275361328822998	0.8874893486964024	-0.5536093556107667	0.5578260733639875	-1.51146683715637	1.0761576749491606	0.5676356359793814	0.172123009385997	-0.09758490393387127	-0.919760021929764	-0.20854888866690507	0.6786585156420946	-0.9226354592230208	1.1388561495679441	-0.9031725929654504	0.5239640182094768	0.011292109222633594	-0.33929307684860205
-0.2652437290713039	0.17212366120063488	-0.0697843849156485	-1.3621122157107328	0.8134247847935039	-0.06444810666236518	-1.0388561933542022	0.24806881204846282	0.36277572347754594	-0.057609688196848745	-1.0547369746954713	-0.1500277238929365	-0.6476381416075808	0.6731452770099691	0.6396169018617984	-0.30399247259209633	-1.6675560087224515	-0.945635026126093	-1.6646369195727757	-0.06023348453778628	-0.8536690512109538	-2.3475341126981975	-0.4491562254477709	-1.1977613358480699	0.15302899978290752	0.8758003029535412	-0.9379109968747791	0.6659571184653293	-1.0075445508396677	-0.1582363375980257	-0.2462520483968423	-0.9183473022114753	-1.4073787322270663	-0.0381468453356794	-1.0205402371963386	-0.668327858868281	-0.8152762367225386	0.7039738874762259	0.9448158976723828	0.10798681264488766	-0.06196632532312942	-1.6304243265955156	-0.21880383458551783	0.08834297327992889	-1.8340726307947783	0.6884450221721916	-2.0088320595450084	0.6299388780704533	-0.13710728214810405	-1.0749791301706193
-0.9668193838086525	0.11563866084663034	-0.2268973887051015	-2.4159544633245735	0.21367454424705712	-1.0530460783528128	-1.6075247295159671	0.28001108392874813	-0.08536880785768397	-0.990665203628793	-0.37776524414259344	-0.5637509206495476	-1.266576795730572	0.16576916840367387	-0.4675567479389544	-0.6137736027052124	-1.4053767803982007	-0.4516897065557473	-1.6273191521842252	-0.2890217928598273	-0.7820517194220672	-1.7264748125151155	-1.6129002063661424	-1.0011902884432575	-1.779492516319632	0.14954943330756804	0.1888397141137285	-0.44377999672952734	-1.1433537670224803	0.19442033137716386	-0.8395834742540329	0.15714871399566394	-2.1096581586710523	-0.7234339093138218	-1.0547814792561776	-1.4380192288740752	0.06011586537388323	0.1691120717894918	0.28877056197140905	-0.4981102032194164	-0.3543973263892571	-1.1069991127004786	-0.618416720938696	-0.7544488701007623	-2.190361265445335	-0.1717732568241336	-1.829501529693154	0.011201366840982321	-0.26439297271173023	-1.6775336109292593
-1.0443420164883408	0.14225863448282228	0.1706648705300538	-1.7106708880382995	-0.8212308747350652	-0.9615128956442304	-0.9621438912190805	-0.2297980716458938	-0.30784978132766566	-1.4026454727677566	0.29253871115975894	-0.06077042569023638	-0.6900979394378091	0.07379143594569168	-0.7124281196103213	-0.9301157387777224	-0.4381555786251917	-0.03407130998957352	-0.6137795118904636	0.0033506080523863077	-0.1987812221949133	-0.12044676826752429	-1.444469183500031	-0.08113787468675465	-2.2048966978752076	-0.8754998113816698	1.4939899626782907	-0.8356453903212868	-0.748954809970447	0.6843139935933219	-0.21448581203779318	1.1120013562335254	-1.516637601906134	-0.4696732004380018	-0.4281158078779628	-1.157435464264217	0.35778686113931013	0.0744633720952694	-0.2247163265756	-1.019494706962033	-0.6966903247479563	0.5226149656078068	-0.6314678815783651	-0.9671961092250553	-1.2872290517352296	-0.5043008223399105	-0.5451404744797553	-1.1670016741204008	-0.22215077390499793	-1.3169480590323517
-0.4825900989043933	0.32501477794845607	0.8919329432720321	0.09201016563562918	-1.6201445076897076	0.1943567478429535	0.3934140337600002	-0.7721909442539598	-0.003401530453217895	-0.9995074724420092	0.4849182523985721	1.2400930886335226	0.6030178216210751	0.4822972953491845	0.13846653833546974	-0.891828940542893	0.6204891146622952	0.4638188860680493	0.6685301399968145	0.17479394212799862	0.6342457177195014	1.284852447974774	-0.30803992223056453	0.7782415783377854	-1.177294477144711	-1.2965242146422211	2.0402399073007706	-0.307402082048275	-0.1460286608614607	1.1682902245521696	1.0960688369215812	1.1385169292155957	-0.35793256084671315	0.4652426071539387	0.3454127742032591	-0.2509291487433591	-0.18180647652202236	0.5092592375180471	0.05613833131057089	-0.9877572683511632	-0.5481487093081037	1.815044545404869	-0.15449129223061567	-0.3820204279658602	0.4034898496240543	0.10575354808745598	0.6540009911641548	-2.011990347473563	-0.13108744414013165	-0.3109014436994544
0.0849088388853998	0.4764413810701626	1.146877365562094	1.0702407254375195	-1.7372462318660609	1.3308774255272606	1.1824316075702683	-0.9014806299862315	0.5410208951573424	-0.029362958528804956	0.19738200410828521	2.06533364287129	1.2967510051319726	0.9265610385173615	1.0025958215145965	-0.5231941130981328	1.0705208855052917	1.0842253643990158	1.0776180810612577	-0.14325085205652327	1.0173042565261943	1.485505257851334	0.669433269311129	0.7439266502842391	-0.11735952379125998	-0.7882141838422363	1.497665742234019	0.31608011954887805	-0.012266709744702543	1.2871235568942674	1.7286605091112344	0.31933609932267726	0.09706575410334055	1.1947724123798693	0.5636514533648235	0.3627323707595021	-1.0544015065977603	0.9402334965355248	0.4896672222535954	-0.54989106999159	0.18395772961679277	1.5868452681898586	0.08910866749560578	0.25345843809650914	1.671605229572003	0.9380275833773379	0.8254747140015294	-1.6897445822425394	-0.2923755065300197	0.2902575723294098
0.1845124001537439	0.44285040328202435	0.5304091584564865	0.3448187369128378	-1.3076951432565485	1.3186877373953079	0.8117144593007098	-0.7068371985337283	0.6550762250444829	0.8471297972837789	-0.21457290679866747	1.461309087868109	0.6417557256365753	0.8533658682377689	0.6913986689586782	-0.1260262582009652	0.812498718483017	1.5099473924351057	0.2736695783814262	-0.5060691965724124	0.5528658197375453	0.5271096374766544	0.7640165756498677	-0.063509961348216	-0.11255746049187125	-0.02743565274323537	0.4499093021072699	0.11906598583269629	-0.5810197826295956	0.8131345985653148	1.0217810817517923	-0.5346976721518244	-0.6225848298024527	1.2088251070238982	0.08280191476722655	0.23233144092247698	-1.5003660489816233	0.8227529242913886	0.0870591354584929	-0.2485234389968666	0.9055120151417284	0.20173762162409897	-0.4641042119112352	0.07592445545080652	1.767281780099338	0.9191625596526907	0.1737118816796765	-0.3822374204998623	-0.814647545540155	-0.030583149761750666
-0.002835592771713671	0.2908090367170912	-0.4459364021534023	-0.9020180201001927	-0.8033164341257655	0.09004823691996572	-0.04026108012942902	-0.5993686324955572	-0.05357371244943789	1.0141901572496217	-0.4581222685669622	-0.010692411015145734	-0.7387959214813996	0.20434588395122866	-0.6714503402451732	0.10733750029347963	0.3219426426964567	1.4011136476196755	-0.8612287960609206	-0.1956650887959331	-0.40372275190083945	-0.6288892241282704	0.19199133152752984	-0.6899966025350278	-0.786230862400249	-0.006049774356635816	-0.19138145211112534	-0.893419958302763	-1.2299228892573022	-0.04655548114866831	-0.23424895358284142	-0.7313240209886948	-1.7669988662967733	0.8285271224144894	-0.6184507098074544	-0.2818037117412517	-1.2514477166381217	0.19641040230214551	-1.0401490116121395	-0.3728967522594329	0.915124309090463	-0.9313793603540411	-1.3449352635897038	-0.9232615674036911	1.0090058963379291	-0.06848397973115214	-0.3629106436279078	0.7274579299672794	-1.3637562231319296	-0.7013306348749092
0.006492994748235389	0.14526175021541296	-0.8871788610126143	-0.9285092969928685	-0.526791648071231	-1.3015545229432521	-0.3707586580582206	-0.7368032432148468	-1.2239453602958332	0.416228928069546	-0.5389620128422575	-0.8294129371162126	-1.5580551057073746	-0.554455690306032	-1.7185460304722713	0.307031047040609	0.022858179206092597	0.8406101096869903	-1.1167960906667493	0.762634440940166	-1.088503731683725	-1.034267543413609	-0.3827537513233942	-0.46336133461613443	-0.9497310649620219	-0.9366662577628937	-0.02601615920559052	-1.804107758018813	-1.0150282534103674	-0.7671837701944592	-0.6669927873486071	-0.30723147743529805	-2.207436915580003	0.644274604187969	-1.0244602407585104	-0.5486449226718886	-0.700696780553205	-0.401458218162616	-1.5987810567080663	-0.6091911841085277	0.16303572936171512	-0.9331614931295168	-1.4425683437658483	-1.7982128829522783	0.2328856521283228	-1.006875089393377	-0.21230760238840277	0.5823771735557339	-1.3601528039500344	-0.7944208153715664
0.35832358626006616	-0.020786423394085266	-0.5099389902101248	0.4384248663782301	-0.4007543727912081	-1.7146796208951258	-0.0689688822099479	-0.8467753425462913	-1.9791116778310367	-0.3160671117054971	-0.621002709324142	-0.20132226120138552	-1.261846120136259	-0.9341824900437424	-1.340978808310602	0.7186628541399683	-0.10730818707377426	0.2599966986640531	-0.1937525965061196	1.4189281828865614	-1.087321150955318	-0.5222084323639026	-0.6170376611159335	0.2729610504071807	-0.11998728608616958	-1.9796003296992362	0.582034988593572	-1.7540579418545006	0.30084566488732034	-0.9472971728119082	0.17796082222862392	0.15797282720043304	-1.537125744757156	0.7502820936753147	-1.0388563294810123	-0.36950525489219016	-0.3660770830714006	-0.5462159668184408	-0.6123995679898474	-0.4096000471714978	-0.686322774245012	-0.20361264523689834	-0.27450974355987406	-1.5693844839843858	-0.12145733831168534	-0.9904956682363902	0.34123833386017655	-0.6704655990896738	-0.5138289919528992	-0.07306090943671623
0.7556870414350968	-0.2953097451564986	0.06545360305356271	1.6548339691078646	-0.19939337131154614	-0.9789016566296697	0.12557694191934013	-0.657068240248073	-1.7161900366309386	-0.37666385896981336	-0.7666105565173098	1.0723732032407718	-0.4945406930468319	-0.8200273910772742	0.12103894767641987	1.3086353961847539	-0.2699313195360422	-0.05296913284419035	1.0420142725479704	0.9125895820373164	-0.6954278104863636	0.33421523461756164	-0.6562074533347948	0.6799289176292628	0.9377862220925968	-2.132816487199019	0.9764562563799914	-0.7970633635175762	1.8209515326245864	-0.643956913076285	1.3774882348682653	0.1816996754373473	-0.3074323980783391	0.7483358255195134	-0.8513122054043372	-0.05378709561807054	-0.3352836179334961	-0.3302742807295809	1.2627213859448914	0.31091796632803625	-0.95996228075951	0.3422707734448343	1.340604900152436	-0.23767195990835802	-0.21672899896549985	-0.35437791676957714	0.6641332140038227	-1.8270946542864068	0.7862217286044783	0.8529073678894744
0.9132954310723502	-0.5749632567972738	0.0844902848675442	1.3799444799582128	0.11890635818591899	0.05914165950787873	-0.24690724952952622	-0.3279300130949988	-0.683805635085954	0.42168415088701106	-0.8643744208035058	1.5177183929300297	-0.15136240642172408	-0.38047344545490863	1.335629163578139	1.655426138265996	-0.4030625455296365	-0.1874631203263941	1.5047731734086351	-0.4743837766372183	-0.5210768449763922	0.8447096000746314	-0.6955675622162795	0.4813516364015346	1.2012825617670677	-1.3036945143915026	0.8148649874180119	0.23060418794373252	2.2660471454451163	-0.2973833953970079	1.6799913761103717	-0.2437292929568089	0.65699726215571	0.40621669967816604	-0.5739519396322359	0.10061400054582904	-0.323979877062668	-0.14475114690208693	2.254784410085915	0.9636959101773237	-0.6434433005861178	0.37273486538718925	2.0231704348463584	1.1686967241702193	-0.2750302092051644	-0.2094661092282575	0.4790306662930148	-1.823794727881185	1.6607642615390825	1.2745345315290006
0.8779014625444839	-0.575160264844852	-0.39966938767820376	0.04488610894914267	0.34868361292451744	0.4515174843689639	-0.7135738676327531	-0.27654696034068044	0.26635323074273715	1.3571708898491757	-0.7480753259638595	0.5967984463915867	-0.24646305389163878	0.20713649341566312	1.4546584530765234	1.322337484058161	-0.23384309415715562	-0.2953448816544792	0.9615674373730421	-1.536615499311011	-0.7868692580667762	0.7304536402990979	-0.6341955924184822	0.221078599353337	0.628954977235682	-0.3637869361620835	0.23930567687411525	0.5838264544171338	1.2359422907577973	-0.3202819338722984	0.8494016333324489	-0.789766508071956	1.0008688521953553	0.006278583572829241	-0.18871795750577183	0.20942994599577713	-0.16307603711810345	-0.17890763148022262	1.358790972738111	0.878355830972571	-0.2848171047110444	0.23369535410597347	1.195601199227563	1.5928096898855657	-0.1747089912955136	-0.9233637758815045	-0.036678020099975166	-0.6794669616173317	1.456231960510611	1.0524870217175006
0.8189488235230865	-0.16296986935414942	-0.5361540000468651	-0.76906062400821	0.2584613649557158	0.017675205186732604	-0.547259135512512	-0.5973223496062691	0.5228106048823985	1.4329676223662347	-0.3224429612963179	-0.8069511890784026	-0.020956031344373995	0.7723375038554199	0.8648752371462237	0.3677463954626556	0.26556068628934115	-0.24516042723200984	0.12487291638815783	-1.4519803207282989	-1.0871140255051928	0.19091649916688155	-0.2715926697611406	0.46950098163748377	0.14728993528664003	-0.15452946218883065	-0.3858992826938555	0.25184570141025303	-0.3263998273785275	-0.6994142005955336	-0.17114478139314349	-1.116704385216206	0.9419440936774537	-0.09085917245267931	0.24019365827216088	0.5911961373877561	-0.023932429109984343	-0.26388638211637877	-0.5208156527082294	0.08951005910569496	-0.31679274138150426	0.21179970849647753	-0.39087659827655125	0.9753129078146328	0.2611481028784523	-1.4996834671615673	-0.618484637278078	0.7288026643306545	0.39780182770186	0.5451549757939647
0.7005543233549242	0.4209615541499776	0.31645570166990244	-0.21822556218481878	-0.1639747578533464	-0.6790420840206383	0.1910544222336959	-0.8476285577755206	0.25926123055301176	0.3889724423359622	0.37378700154065625	-1.4584540722591466	0.8715284753756793	1.0058367621320323	0.4831180873666536	-0.5749608027634449	0.7169256885836418	0.17898267276350013	-0.1973401052632899	-0.6486535479761342	-0.8630647789120499	-0.3433321513299666	0.26729823615590953	1.0678359461210132	0.46602293144429613	-0.6042320816627484	-0.7850203795882728	-0.22063502241764563	-1.0176116325493259	-0.9559663050551829	-0.3679065677469806	-1.0418086095679873	0.8643693090933772	-0.023467742633649584	0.5430727390189802	1.2303640567917635	-0.11661147440687543	-0.20954480530920092	-1.4867802513411823	-0.5939027569610876	-0.6100935266849231	0.15698907866934825	-1.4505605478994592	0.24172118009383423	0.7820497825083793	-0.7562268957430632	-1.094553447395308	1.6126897400199447	-0.4860534936788244	0.12222910626847441
0.38801670673284194	0.775225705157973	1.7183800264478775	0.9843900053427067	-0.6536425738066283	-1.0666157539869263	0.6970523487366194	-0.5318660468084792	0.09546741760959285	-0.976925893962174	1.1165086466109495	-1.0805648430158514	1.6714275342676197	0.5924434361799185	0.6264925899981323	-0.8237274993061546	0.7639208456426011	0.7685580252547823	0.10861152355631691	-0.21033735529505845	-0.08723170904261927	-0.47848807326105075	0.49202213028063446	1.368596030466855	1.2026787466579718	-0.935509099899461	-0.8795733732299488	-0.3826651787320155	-0.3318485394202338	-0.559735080878855	0.26616125724429274	-0.5791607295836891	0.9677835240074215	-0.2871088240164822	0.6993462438016896	1.6091112544554649	-0.3319978187219737	-0.15917535860025908	-0.6345584111076651	-0.40394723612278827	-0.7194983283367158	-0.07701921764266746	-1.3490345968236228	0.2734684160814863	0.83201143791961	1.0754953849578226	-1.2323784250751697	1.8339445355767965	-0.24295637263116657	-0.07423911373338214
0.03394541753639344	0.7200133327255445	2.4615696986616507	1.6164242324740767	-0.8151325551876362	-1.110364265443761	0.5181216814519607	0.2794092820989141	0.2930248396619016	-1.5935106462572395	1.5146958226444218	-0.4650906804930559	1.313488326117485	-0.3665615310102859	0.8259988864027751	-0.3034471784767046	0.5301539226882723	0.8597401256730968	0.512475222153078	-0.5626757711469651	0.6021939374238234	-0.03818301653937214	0.0204374841800882	1.0870280198718558	1.3766577302226068	-0.628163075505457	-0.7407779425684857	-0.23153764057804124	0.9117202659570282	0.4944028662717839	0.8429719582353685	0.009873653097369813	1.2387949324369634	-1.002790737501301	0.9276804120889588	1.1864066445354409	-0.34367056465442775	-0.46690346053263276	1.0614930147666901	0.5367204640300844	-0.4435165055091208	-0.1877626893639048	-0.47814404446399444	0.9752955322156893	0.22363658937828307	2.346456020970507	-0.736565367125485	1.662972864255678	1.0592979414169936	-0.010370746681368509
0.08070930589623597	0.35611110294297893	1.812780874020737	1.3487460258545327	-0.37741903176870567	-1.1109759971179922	0.20784267572659187	0.9655484969518259	0.4579339635841707	-1.201501004177133	1.2516385706843365	-0.4210741461872666	-0.17646733924148855	-1.2212098102138362	0.6111539282965417	0.35503101841369206	0.45330931944836694	0.013915387515857514	0.5101101503903065	-1.0346255074685964	0.5260098964872515	0.8273691875347129	-0.9422471008048208	0.6216522033008463	0.6607580307813076	0.05284568291283334	-0.5029750963134595	0.011396275003266385	1.48775748999322	1.495548060622864	0.6287231838458196	0.2717272215190261	1.5572359775419058	-1.5865904868152771	1.3485039228588172	0.05048362342030512	-0.017245690510507904	-1.1966974372157577	1.864340564047486	1.2944748485346511	-0.013517271343676031	0.23694513336470208	0.3645430165848516	1.4503840626452893	-0.5211615124867733	1.7285104305628973	0.35711962481558845	1.3176471101332714	2.2755044738045296	0.32415773118750735
0.703686466966486	-0.21038282716229895	0.3424877007329017	0.8182691709540907	0.5801769649241719	-1.1312355359346622	0.598416778549805	1.0173070426219875	0.11652866260137824	-0.5462256003586091	0.4605457851092201	-0.8618838649319586	-1.451158823159671	-1.3064636387518263	0.10856660093487874	0.4261734243779613	0.6769501943202659	-1.354580565934461	0.10293683731004402	-0.7801131973008878	-0.2641900394327387	1.6548290482032675	-1.6720384960531705	0.4709311624081906	-0.13114878125038532	0.5422847085927801	-0.26701240839235063	0.28606013387989737	0.9983183798421074	1.542347493365393	-0.2128852503701527	-0.09390884209008732	1.7299506939259863	-1.3619103146744174	1.646768861110919	-0.9846432160897831	0.45143213321403614	-1.8425920374868474	1.0857404061502596	1.0962710177072124	0.24352414992932306	1.029042335433336	0.7473440528730196	1.0727837530886764	-0.7006159165123381	-0.28018041495707996	1.3966210143650688	0.9055847014250014	2.192762216295864	0.7793458313345062
1.3832763077472863	-0.9871664587006699	-0.6259675234239762	0.581840631900511	1.6032961935824896	-0.8396529696655832	1.600322531933092	0.5731035026591225	-0.5584084915726689	-0.4684154200626559	-0.20053708494290404	-1.0222584878131526	-1.215658233972999	-0.6466148324516573	-0.27211161225894837	-0.19351668524958668	0.817710616843703	-2.248171567563898	-0.3515223805636288	0.12540662752727227	-0.9156377554607104	1.887010836465303	-1.5260429343225848	0.573974243680311	0.05895719632123049	0.766766915925119	-0.027681219030012465	0.7244073220876573	0.09954957571981457	0.4294673120283922	-0.9362454052252772	-0.8171678213469318	1.5229628264834698	-0.42934701985655954	1.3169231886284394	-1.0409088739980676	0.8408382082435889	-1.6811440140708014	-0.371875435047043	0.1371249768563472	0.28222844712673906	1.4473650359796875	0.7396091639514656	0.23490211484833431	-0.2495280956891792	-1.8329853455270397	1.52887814216432	0.6202697258014755	0.6850210832915741	0.9714888761636932
1.295098366507799	-1.8181977445254722	-0.4121162319472267	0.4831487699189725	2.1447911949724072	0.014777417887284885	2.134498108972923	0.2210366210813794	-0.8280845457306363	-0.9491396028905282	-0.0672853663428139	-0.43957439568144074	0.31758398152292644	0.03444414079541903	-0.48010795009872254	-0.9165314705618651	0.4606314438485001	-2.046391254013288	-0.6033356703900211	0.7621694766285343	-0.5816934529858858	1.2292529232739897	-0.5137376100564927	0.4462699066443424	1.2564592206597622	1.1886607047764195	0.278965318759068	1.3380223667128914	-0.41504234860361006	-0.9901661917321406	-1.0768516370276453	-1.122016697300259	0.8254064196728859	0.30682417006253154	0.32540752055581706	-0.0160719694257259	1.1781420666920663	-0.47611787985576476	-1.179971156575053	-0.6762702274921968	0.29531771682175756	1.0153474424760351	0.5011137722385157	-0.09790790787218258	0.1678531195841447	-1.6471935620354003	0.5506159434609175	0.6636947629095343	-1.1621164715782493	0.5340280286236426
0.21027147530874937	-2.164035402444479	0.3029039520226792	0.1287512099105106	1.9958318779127266	1.118996691778294	1.3820538416312909	0.3378260014167707	-0.25236641564485085	-1.2093343894365298	0.8119580819537928	0.4692448764333641	1.6021284124967126	0.10130261121049153	-0.8267815934143111	-1.115584759934424	-0.24613291711842458	-1.074019044574899	-0.7188782361205622	0.47380199028071335	0.671056367719352	-0.09843942057147206	0.691192947051636	-0.11715992155730894	2.270002628337896	2.049476792069956	0.6159750560988178	1.8206880576618574	-0.524294254405101	-1.4994331584713616	-0.8325966618264264	-0.4355162228999985	-0.17147283558889645	0.0813786288715468	-0.6553620062945636	1.224905941241937	1.5662421659628327	1.1806830298390663	-1.0143835726786299	-0.7445389352202487	0.37585860154968953	0.13300816895545275	-0.0027358692347227245	0.4694240061113953	-0.062400673981900856	-0.19727494298938805	-0.7698159483920666	0.9042999741953065	-2.122038825287571	-0.5158967856181299
-1.145308060283582	-1.4894651185621546	0.2774148382481474	-0.4250718639626197	1.4646758911717401	1.7839001551772047	-0.17851322003647124	0.7415830293280139	0.7050188668745737	-0.7056067012195778	1.5784719590331733	0.8562271572324852	1.3976432551549989	-0.30865483648489606	-1.3738670123391148	-0.7777957611863344	-0.7029873740610924	-0.14687767236608465	-0.8754734025582106	-0.3804016795888273	1.8405415197131392	-1.426186689248662	1.3020923352689693	-0.7310492670860298	1.8673853266186071	2.8322535894327445	0.7849524751033858	1.7607405188995426	-0.8249237952460261	-0.7074125280729265	-0.6538961337613065	0.9098003214847926	-1.0387794616618804	-0.8754468125898123	-0.8754638584738434	1.5652000922806766	1.8374098198362057	2.291697903757643	-0.6783349432242981	-0.38420621879324096	0.37435102406407317	-0.3779016551493712	-0.8014820133573977	1.2443594303211085	-0.7820118051167904	1.0266779119211473	-1.3850592450803036	0.8582713193825722	-1.9846769811355016	-1.7118533589906508
-1.777310564992189	-0.001830146478789605	-0.8097776925958798	-0.8020354087490429	1.0555915159772262	1.6641608324919945	-1.2550172731874683	0.9922378275059461	1.128219194197326	0.1955295184581711	1.3666331245310757	0.37877285102073255	0.01921578968543517	-0.5302594019260776	-1.6535071165976836	-0.44327335180632316	-0.5766252385249264	0.3000655312341471	-1.0729385162956855	-0.8968402726699781	1.9640017932721114	-2.017020910944523	1.0417019825526614	-0.8914621289985928	0.07232734449854798	2.7267521368660472	0.6288813579428526	1.0360775286532657	-1.5846086059700644	0.506233530560529	-0.6842587180957791	1.8296606912364972	-1.431034468823051	-1.5547004971038967	-0.3344174022412338	0.6452582402594813	1.6250196740566785	2.2741279979460174	-0.953812654438191	-0.3431913530132683	0.14029490342673773	-0.25252512560231	-1.5793980104531216	1.185628292153501	-1.2572864012808211	1.1703555238277688	-0.98851165029677	0.23948905848034224	-1.580344041498245	-2.447454317758887
-1.41922528818945	1.2045792399767716	-1.8727167322022644	-0.9446762788029854	0.928645238653346	1.163536095623827	-1.1661171294159822	0.8964822798733756	0.673972289430264	0.6624977855900271	0.23533603571125594	-0.4043312299566284	-1.1558327870995821	-0.22703535200975553	-1.2186700515337723	-0.5257007459753451	-0.20967227641501923	0.4548684942180895	-1.1165615836765586	-0.6585845618557179	1.1069592969485378	-1.5569086886815156	0.3134321955449705	-0.5772302570357802	-1.8009316104088113	1.6074213492972067	0.29915859710953985	-0.055157153441793956	-2.2362220357929226	0.8718160866349112	-0.7243650829048149	1.4879733188139153	-1.3422360278271812	-1.2143880250938457	0.20988509759658644	-0.7799214709331791	0.8670108334652046	1.397987428649755	-1.6290613039469986	-0.8326277311425319	-0.1936903436142637	-0.0399023694875894	-1.748445573000612	0.07515582554440765	-1.0257950851172852	0.6834853283630158	-0.24644079345442277	-0.5499221181337426	-1.7013246736299539	-2.342287922560944
-0.7053176194949224	1.050882729409298	-1.5688221152671356	-1.1877294798699296	0.7445412734560798	0.9887620569432999	-0.4826676072198499	0.6228837380624802	-0.054110580911282645	0.38571411340854755	-0.8348260689503152	-0.5936370264280566	-1.2227158430545295	0.2270731093915308	-0.3167150753226351	-0.8192391306674153	-0.17496422138645842	0.5873428556284831	-0.8552211543777424	-0.06788037115357407	0.2910370833440487	-0.44095803186208593	-0.1851693297250372	-0.20937096708258235	-2.412309083240436	0.32078180177178023	0.18303032594801572	-1.0480591908729837	-1.9887376197292428	0.0614457956028241	-0.6108927626507865	0.13258872058078852	-1.0204621417343271	-0.09893744946852352	0.11601948440075092	-1.5063397023727296	0.055992051658189344	0.4402327141056945	-1.80524088479478	-1.248664404878983	-0.2904542812360081	-0.32446507123185436	-0.984760466289952	-1.2225676453019931	-0.3566088376916909	0.4675827461177244	-0.004773586408773026	-0.7415417923367339	-2.182336831293334	-1.4005886662934848
-0.3584060230829879	-0.3821157721882017	0.11940144445407304	-1.59212219989836	0.13026080540563853	1.3257682447238441	-0.18783277009147872	0.4032188427509971	-0.23811247634123867	-0.10479807257574751	-0.9568531350165664	0.11663514311508848	-0.5171786304270388	0.3041198092868207	0.29374722515896484	-0.765579979819503	-0.5227896043159014	0.5919877779523735	-0.3714231629292118	0.28686443011970886	0.40106936737358223	0.4111474251280432	-0.04186041976860276	-0.08770284412974887	-1.6397417699458423	-0.14252336083160017	0.44802676539834235	-1.6296796227288648	-0.8329323824724932	-0.9959110866364809	-0.40307328382648927	-1.144338871039223	-0.665716640094345	0.8844248059358236	-0.4168222523457922	-0.9667286066851434	-0.22264187944780733	-0.058314274567995705	-1.0217563714952376	-0.9155409347361758	0.01911886206878999	-0.9313907633227019	0.32695434545420454	-1.7087405860134648	0.18127448773438862	0.7360724990106975	-0.3749978349058523	-0.11011609891405855	-2.1785418822419804	0.0067041011718873954
-0.3901034765270932	-1.7549551724990795	1.6705363996160139	-1.5796497044018554	-0.7375719493572623	1.6121202423482068	-0.4929667324806802	0.28780765036905126	0.21027533151593752	-0.13783180557357422	-0.2578718842011416	1.0856561863252114	0.10464890885581646	0.05308967517630486	0.25098003133115376	-0.15096987226755534	-0.6775567008168117	0.2720859345507329	0.09253582226361015	0.30127120313275	1.252647777274536	0.2227595848219393	0.5901364843035695	-0.07995221857259041	-0.5492325218538657	0.33037298698711953	0.7266074035554897	-1.6937661954757266	0.31281098192947776	-1.1940847067262967	-0.15988977451780031	-1.461458593469261	-0.28372879157439634	1.074285970997995	-0.6396290946917009	0.2882266519983119	0.03306492153189531	-0.17518816068680584	0.17324240170029934	0.05860444136793814	0.5274336429757204	-1.123285563608366	1.2962052728067377	-1.2950467027064256	0.4292229591863844	0.925460036241787	-0.678681184230333	0.6234183348987845	-1.2528066694161606	1.257683002718158
-0.24484549217643808	-1.672174846648995	1.5360799934030998	-0.602296507498926	-1.16171326670762	1.2134373873364086	-0.7626845548419376	0.23539843952572498	0.6317807582839259	0.2943652746981646	0.33331684869572775	1.3263359134894699	0.3749397161102439	0.018967802471237572	0.05220500594651252	0.6044412976533585	-0.1312028760498763	-0.10775062581833587	0.38091433757981863	0.2498558311568393	1.8494519699850582	-0.9125494612267013	1.2027350799670584	0.07807612352777522	-0.20588173401414767	0.9368587560178333	0.43893468087662557	-1.1943483125973038	0.5679335772615852	-0.48840721181325364	0.2595748588041385	-0.877654993441394	0.15682942465324917	0.5661587101197718	-0.17225312985150687	1.1554055988929686	0.24184414208381366	-0.3015872744217331	0.850061232168555	0.8610205392789959	0.8692847356697126	-0.501993529716455	1.2881552469419668	-0.7438936308089926	0.7208806478791333	0.5543623286821745	-0.22848943898581922	0.5067618350754092	0.055265760092108616	1.7680076622799008
0.35881592741692725	-0.0077362409615552115	-0.21389049273632627	0.9150889231235907	-0.6391502421052635	0.2270970250340817	-0.49859748964453554	0.29608698123725635	0.48765123733617755	0.6160154658058854	0.1538791043082115	0.4838922546856375	0.7102013255043298	0.45649365146181475	0.3830777605044354	0.9093903852030236	0.9071101072065639	0.06070915229506637	0.571942633394129	0.22756891469006588	1.5228219908498875	-1.9281281870174176	1.3875298035139847	0.3528812446712	-0.625231010925849	0.9176028858085693	-0.5038104263347729	-0.1209564260276093	0.06794776039182993	0.15562223025967858	0.9744330761009574	-0.10073786538235033	0.5191711595677586	-0.061470842101503324	0.5801693877600422	1.00596041560044	-0.010101173015213882	-0.5785562954703497	0.7381839680468376	0.9043006259199483	0.9083311325708053	0.521157671229254	0.5302070173854843	-0.6440853905131049	1.2812478097058597	-0.15776459387158684	0.938123254319341	-0.5671006798170022	0.8393927430646833	1.4241942393478457
0.9607631587104636	1.989788175030325	-1.9374249089851738	1.7080278009986922	0.49901885470860186	-0.5587952848053344	-0.015961557122908438	0.5394696693446092	-0.018558525497143954	0.47039946694014606	-0.5354578646741082	-0.7763079629911251	1.3454672584121532	0.9149439778954759	1.104147970374822	0.6638046508415714	1.6708278635074296	0.9127964726078439	0.8669671245433217	0.024903932960742375	0.6398170760568807	-1.61453479055347	1.1136793388863289	0.44493904038951637	-0.9340646827594697	0.35376977979065405	-1.4625338654140434	1.3011645694901008	-0.20446060417561016	0.02175218419468994	1.7119106750354747	0.3317192568272058	0.559543078667323	-0.3347917292334112	0.9543161096145603	0.1617057810545378	-0.4199830597540156	-0.7439205726196073	0.4565146877293731	0.49287878699471116	0.8379458450751442	1.1853011874497934	-0.07755360101245684	-0.7149661950274907	1.76760310692156	-0.6134534243859222	2.0778900229492936	-1.7111675399113135	0.8356720991004297	0.7702217096698881
0.836027177898916	2.8541122172108864	-2.1416052306022277	0.9574902791774067	1.2830534801303672	-0.5459835371683058	0.03473543415254307	0.8128183120286975	-0.31348102948351136	0.18322796231440094	-1.0107261131619358	-1.3826908749487012	1.8038754435299205	0.8038559115706294	1.2412008264167522	0.3457423345146719	1.579488121218514	1.6652682893710615	1.3330572168720531	-0.3950659957322218	0.0841316921058136	0.21320138187466628	0.6363561968654985	0.17976744365220346	-0.46870160193739485	-0.10717637154416543	-1.7048499669131436	2.4877077704020882	0.4362989556926616	-0.4477887701656601	1.8955679566150825	0.4309032496373458	0.2140952316901284	-0.16854940954184666	0.7560069548293854	-0.5776681379498291	-0.39399567866546253	-0.5330797065405013	0.7095327150606363	0.4338577733058194	0.9090569558618906	1.098376180784342	0.17335591236856293	-0.28935798358585074	1.5813886947719666	-0.5631512053383846	2.3813688025522985	-2.042338789534457	0.6061440845999179	0.5635827370350971
-0.1650248264815549	2.1061467944659134	-0.9797098273431913	-0.7394072060077868	0.9929654216669065	-0.028908450247832777	-0.41118911108031325	0.7421128455677533	-0.23952200552967698	0.29869997500286355	-0.9780496049266945	-0.8875192487904766	1.4640712707470191	0.2254205920344332	0.1440577664322414	0.44965184454484813	0.7071088186437257	1.332163608876385	1.7710663345196547	-0.5870310716934642	0.16967545704015824	2.3551191301914285	0.21221287943449163	-0.3161442177745512	0.44545397514958623	-0.16932740637232432	-1.2449846912334104	2.772285968550703	1.5830171023104829	-0.23985048304828363	1.2440260344632699	0.4421000913403172	-0.23866743099425447	0.24807368533965946	0.2973007618146032	-0.7703403526319073	0.05129696129393178	-0.103075186168505	1.4364794645407144	1.0732697433197729	1.1442802313358842	0.3870162733951534	1.0964003262614745	0.6708328406469867	0.5927217880758429	-0.29812666625853096	1.591428954957839	-1.6394473467843895	0.7427068374147834	0.9893548525727734
-1.3915492830143097	0.43509305708842877	0.11295734910534046	-1.9240195934246769	-0.18122901796191776	0.12139815371085004	-0.7168670473266266	0.1082702651145046	-0.16453917118992398	0.8037347476312265	-0.754169829483984	0.11852903414546781	0.4572642443524143	-0.06455409851227514	-1.5345244782183796	0.9567512844317174	-0.43713712384224246	-0.07091413816454034	1.8684771963827107	-0.06951873180470937	0.30753574804473166	3.2041364028928716	-0.07152514411498988	-0.851577666717872	0.8755093126723498	-0.2578901755166068	-0.8580884156450813	1.9424361166686717	2.2086380370639653	0.8591770761416515	0.1788837693181362	0.4550165895671041	-0.36647733570119073	0.650258459950984	-0.15080128014122623	-0.6428531472237257	0.13567670278517674	0.07638032082955305	1.9078839132203325	1.9099667922651753	1.3700008386970195	-0.6479002247960721	1.800132151157913	1.363776590791374	-0.6113378433146186	-0.17056484884700382	0.149895489972939	-1.308275284823027	1.149856886999556	1.409147027944544
-2.0050006119501167	-1.041400311347016	0.14251359590313592	-1.7542483906028352	-1.3751298544305324	-0.5499604806419384	-0.3705627233541293	-0.8135273320697229	-0.30556538244327375	1.0487600610632606	-0.6163383827649597	0.6331926216160715	-0.35625854824663505	0.39374791622906286	-2.309174348851336	1.4229006335634133	-1.3945843448205753	-1.3098609724284824	1.5033738147551552	0.9630880918324273	-0.19043165448061647	2.2276666625006776	-0.24752808756789918	-1.398261963611323	0.34837696340454755	-0.8860038444339013	-1.1666450347175321	0.49003597339979565	1.8399115449769021	1.8502172367872805	-0.5509739005964511	0.46380648054253054	0.04567327759583863	0.791478276002801	-0.6442578084970864	-0.6478916308361964	-0.7446833329411114	-0.23486584675069175	1.6116791999244195	2.209000387862632	1.4638307556546257	-1.713586108467234	1.6085162733361569	1.0785484605104034	-1.2811198159978687	-0.1500774070753209	-1.125325547334628	-1.474901345953138	1.2965301045626003	1.0799199011531122
-1.723601192681821	-1.5700376297714027	-0.39983293967233885	-0.7161731275818609	-1.8729173425150958	-1.5482105014030516	0.33701666538421926	-1.4218173934086042	-0.2839698195459741	0.4885098594589817	-0.3323756425102351	0.25721364963682153	-0.3854427900872526	1.0946395272623193	-1.3787531514475535	1.4957698947821434	-1.941177352292834	-1.1547340326434226	0.8816057906694257	1.6454188865603514	-1.1884024808180271	0.45674741145331743	-0.3457990991297624	-1.9470622581118837	-0.6209550601330358	-1.8560112670356739	-1.860488319380681	-0.7607050400346053	1.0531788483394289	1.6638134053142968	-0.671831891619523	0.6108840939722172	0.8033409679025895	0.5285659094937686	-1.2330354679096343	-0.8763574754059109	-2.095775142669624	-0.7232185623989685	0.8521193329999444	1.8260592801991622	1.453675811483197	-2.386792596225657	0.756722277414811	0.13264158945442223	-1.2432585213136866	0.020825921603102086	-1.579800263552229	-1.6125255940203584	1.0326892353882389	0.10441407815197314
-0.9496231359382121	-1.0531389631997374	-0.3390408413169168	0.13190691876616117	-1.6458230119074542	-1.9536329165647819	0.6431475449276017	-1.3597473024652056	0.36067967211132046	-0.6484749392962641	0.40693585084549555	-0.46757237250689654	-0.03190919609342581	1.094850587571438	0.49165028755293294	1.2080997321536824	-1.9773183563114838	0.24035456302236277	0.3352045915785363	1.3143112472277356	-1.84443946165434	-0.5712452597984352	-0.3632902821395113	-2.2545661646594355	-1.1216206793881631	-2.3533701381537324	-2.0264458854126923	-1.328229876860293	0.7319494045659095	0.49583291171555616	-0.6530489963734275	1.061594959796636	1.448278016734098	-0.03593412969293675	-1.6119360226085169	-1.0064836542598787	-2.6670761696772862	-0.8348850206474084	0.36667445602694015	1.2483192252507749	1.347347350779878	-2.18090443253531	0.10648790872177963	-0.40842539885172097	-1.0042925071164026	0.3458420686846099	-1.1684591327457219	-0.9312572116114887	0.8356067550281364	-0.5728132630843972
-0.28137249905979195	0.04835053399367098	0.6050368435998729	0.32821285893143864	-1.1649511802234733	-1.3864979701412563	0.20500008999478755	-0.8684284615645269	1.3364438033192045	-1.5450759129148257	1.2552922599235743	-0.7218822223256881	-0.18530967518758057	0.15788638337079192	1.733134467393547	0.7730122680296717	-1.5115119701193016	1.403566022788419	-0.024125132469134888	0.27129709034032584	-1.6321555160440169	-0.32184347737576857	-0.31145821265916684	-1.9751267723874257	-0.8505094302513042	-1.8696724508392826	-1.234925608879583	-1.375096461236522	0.989700305135047	-0.3540816721502108	-1.0696647465511453	1.5938855395313898	1.5785244871890967	-0.5267858277326597	-1.3957772978753293	-0.7752912543534349	-1.8035058840941272	-0.3911882686658622	0.452208504368834	0.8703977110655445	0.9761683986773242	-1.064607622402155	0.17725980406271463	0.014152632340449653	-1.1304969611129645	0.4513917839721619	-0.49707928755600483	0.5333200436897184	1.1289283348757224	-0.25959014845876444
-0.001346493782203034	0.9575529502037335	1.4289817834134246	0.21849365766756668	-0.8593037522266717	-0.33827059207018256	-0.5485474774273567	-0.5112329926354985	1.662986880923699	-1.5900435885403135	1.3230570862101343	-0.30227577084758706	-1.0768756610396193	-0.8943464728784631	1.540868429889655	0.2687631656127353	-0.8080680050718071	1.0708718830130621	-0.40923017406689555	-0.5018590029240089	-0.9939133685546347	0.3713826487548383	-0.2267432314953546	-1.1174168510980644	-0.36223843696436303	-0.8350530847527817	-0.07249715064193675	-1.3555575213987017	1.0384345517199067	-0.031860020526762484	-1.813930277304367	1.586988976624504	1.083652010588612	-0.5496788264718238	-0.7061840015474179	-0.35027240112943797	-0.2454188753068257	0.2034108933732286	0.6521051168129993	0.4693322591518516	0.14257361798676368	0.20691712235487955	0.5659068534856136	0.715208805301646	-1.6012564748093787	0.014948476809738116	-0.3315495861985506	1.8080472524166664	1.5828210079832992	0.5612550937685588
0.016759538603238353	0.993159197961197	1.104407496032097	0.21072135451589236	-0.8255018665979955	0.4112705929527114	-0.9540178940688683	-0.5725371545524578	0.7539685316525585	-0.8867501159292509	0.2098977937287232	0.24836317222309467	-1.9076429234598509	-1.0965025818188625	0.5435249914461717	-0.3342345563285592	-0.33591273746040257	-0.49293454449744606	-1.071945134890607	-0.3938577007498627	-0.7987245567022643	0.396635499575041	-0.12772535393656945	-0.19905877336486708	-0.3049317100648305	-0.170600324947202	0.5434572282507592	-1.4519501124196852	0.15074495199820703	0.8017501363083012	-2.149432780702203	0.6755976811810203	0.18176641441215272	-0.058179803003575295	-0.18429419498434255	-0.1501524974263431	0.6200543402766165	0.4007547535017161	0.3465271525523272	-0.44670915343340695	-1.0625486982060972	0.6559298119841114	0.4179238589630153	0.4958497793434916	-1.8185883844093154	-0.7756704278559412	-0.9005804683176932	2.014905249599267	1.3877080764235667	0.6779889256963616
0.06463537041003901	0.10747257476933549	-0.10866959115574615	0.23449441098180515	-0.9293707569764781	0.5393541819608815	-0.803141943310487	-0.8024974185335035	-0.7703070679421339	-0.02207308445435139	-1.2974153067434944	0.35702614207762934	-1.7358671337520781	-0.4373141048230047	-0.05398725072931542	-0.9156687865405116	-0.3555410967824886	-1.8244355319572914	-1.930238421904756	0.20438974331852083	-1.2608178289267076	-0.4009977198372176	-0.015668000316923513	0.23193928254112842	-0.5885806541898226	-0.2793235564138274	0.439329798588361	-1.4493725136463	-1.4204119947751537	0.7510819082055733	-1.585838357919788	-0.6422843734718763	-0.7032257276302699	0.5504781358059793	-0.2482684943862233	-0.3464919512014784	0.232433646420713	0.0841319159390753	-0.5017223642060373	-1.871360444539515	-2.202305141775169	0.13700950052298394	-0.5768129391427456	-0.9443411530140219	-1.235626178473479	-1.309909020550147	-1.6461029046314923	1.3100343917192319	0.25083842921482835	-0.46010145267548497
0.3466312076408064	-0.9117511915600713	-0.9404943111647638	0.06766358514469922	-0.9909686790077816	0.2843973265287297	-0.39918958455243925	-0.7629881286707557	-1.6411408206976592	0.5035777965517576	-1.8847972037540717	0.09668538167191024	-0.576039851972041	0.17443048868024602	0.2145827832616078	-1.1990202333012714	-0.5794022893967804	-1.8297708064603064	-2.551499535233786	0.3716976355121048	-1.6528197558296953	-1.2149952030192543	0.0550846724446028	0.19899749209101655	-0.5109294197809864	-0.6645600996179161	0.3420616132424587	-1.1381489397156432	-2.6322909139166124	-0.553487278614659	-0.5108575633792171	-1.320134962362061	-1.1550498762794554	0.7577226559080646	-0.504766506921388	-0.6407633979626577	-0.6247763039968889	-0.365589999392768	-1.3416492888555815	-3.1120498610829372	-2.8587517158968434	-0.3846724347369496	-1.8054608708727429	-2.548296982837378	0.049157771539330174	-1.1330791736608057	-1.747507952787595	0.6247424344469575	-1.1175281545821918	-2.0557862154669833
0.8790713223197417	-1.0186243685617111	-0.6302923258820385	-0.11431100078737844	-0.8385007735803013	-0.021513658908603742	-0.08242838987211007	-0.33834888764468635	-1.3015250573163788	0.5669411040790743	-1.103251054331901	0.04042633076270397	0.5838168806501208	0.004183461423372186	0.7482942671477636	-1.1124069338564482	-0.41951652355954033	-0.8411548015089632	-2.5554911065412753	-0.3464631183524735	-1.1754428113456872	-1.3506837953190058	-0.038893124341899	0.26364886619495453	0.2975089309876228	-0.5880596433238512	0.9552599478666164	-0.6824134430610538	-2.721015907750767	-1.8491095588484798	0.22428636440670263	-0.8227853339240512	-0.9980936628342709	0.36823693224766	-0.1673736742831162	-0.5683756875007016	-0.7923214171414912	-0.5314925311991006	-1.7229180343417387	-3.4628767930701345	-3.041023428523919	0.13933638535275872	-2.404618358300548	-2.953202309643007	1.310881972127834	-0.40280149839697016	-0.9327232810478177	0.5714031788207219	-1.6937018799146377	-2.838777599560455
1.4951292536425695	0.08614837585160512	0.21376777262745764	0.12110321975612429	-0.34918410508120423	-0.2873179041564764	0.09452288303272108	0.17199018491820522	-0.4507339608151026	0.3223197386415348	0.13407009347953422	0.5290490566580504	0.8370689697525525	-0.6932260128532118	0.7378632871314561	-1.02666042995286	0.3568036236822698	-0.08771878300252489	-2.0067820430011514	-1.5086298093800607	0.06806598816207308	-0.9812408979303614	-0.35955944264017703	0.8500263847364188	1.2714206769587857	0.06432534250182233	2.1152698476933103	-0.45348137710536013	-1.9295856904862874	-1.6151026200486722	0.2852451811677336	0.2567502879628639	-0.42474622160136166	-0.34395691893736413	0.9257518789799826	0.014039420087962213	0.008658699977073404	-0.3667670925883201	-1.7847706673816142	-2.94972465919308	-3.1304945130227733	1.5926599767320184	-2.1887110896729705	-1.876070356112995	1.8039702759763774	0.25506112377430384	0.2896541594131967	0.8392184578092639	-1.2316430980473552	-2.4554336405693733
1.9062070521692671	1.5575839335448565	0.46687159721150506	0.7926078719935569	0.40252924964044495	-0.5061567595484954	0.24279213958536805	0.42769843965140486	-0.12859392514181417	0.026579534474156355	0.5817561421388553	1.2607181548067543	0.24570708815945658	-1.0746911234622016	0.10173638312975607	-1.419697589047111	1.3273071944359165	-0.3070257330843781	-1.3489008104140454	-2.264515140975106	1.1535250646652147	-0.7220797964534382	-0.7624060280001209	1.7324962763061773	1.444568647334619	0.730711273289613	3.027278928359408	-0.5326424251026608	-1.1229062941083479	0.12031371470752326	0.2004577580365134	0.8113782858254097	0.11351273630343299	-0.8866247358163045	1.958991772256867	0.7695929090164125	1.0436952357253917	-0.10498666751449846	-1.940672280671967	-2.2592552426193038	-3.3692070339340505	2.729835059693034	-1.747933271629093	-0.30968522640804497	1.3983283702077594	0.3343743650369981	1.2215629893480147	0.7263665156998801	-0.47095129530483104	-1.691653962680427
1.8355437056221786	2.172070265387623	-0.06113059686329018	1.3041093038220017	1.0666234039959515	-0.4990945938109738	0.41249799858383857	0.3986001491779995	-0.4987687599548855	-0.04154843420580798	0.021579929585169595	1.6503863975021482	-0.39137643057944416	-0.7499459227159379	-0.5319719334378014	-2.247985382769625	1.8623236436563428	-1.0552479458801025	-0.9440279649634973	-2.107246876297234	1.3340632971373245	-0.7161054303743317	-0.9664400243712787	2.2979787739231647	0.5523933386454407	0.9095698681328199	3.1857528280645715	-0.5525284031125463	-0.8104260537948732	1.6784956346229316	0.6388703256917808	0.4123324052072167	0.22240390730973794	-0.9206086873001847	1.9766208948690136	1.1830311037066876	1.5198892041922436	0.11266157660920106	-2.199659527509007	-1.9428402219814433	-3.471378161255271	2.5262088494437593	-1.6380281042158968	0.5911838905621679	0.67821378387804	-0.11229415441059946	1.6726143248245287	0.06216064561997679	-0.23929702703299788	-1.3260544696354584
1.189114944764702	1.5193077090184446	-0.4332347196450761	1.1111185803137669	1.2392533427013819	-0.05622798332048933	0.612595911280308	0.2931536122988967	-0.8238416696271345	0.2986709559326607	-0.6312825427600202	1.450319387128018	-0.4889118129066392	-0.16808729050313403	-0.6279036370390461	-2.798763742305285	1.7840108204982923	-1.3248534777185963	-0.7321382955810013	-1.1312685258686086	0.742633944324292	-0.4970036528611048	-0.8303394396362554	2.2291527635250303	-0.5908363661313725	0.7136159923897356	2.7756608138848224	-0.14961665951385728	-0.7105546206402343	1.520919976857533	1.5074182050517082	-0.296654396258216	-0.15324996312638497	-0.4367881940894917	0.9602718382503952	1.0044153704506156	1.3631946924063327	0.3700946292161773	-2.0408470170668864	-1.8373758023998574	-2.857490623984151	1.2607912778086425	-1.6789787413161794	0.6041593552494878	0.4121037139204732	-0.5898568108133216	1.9372294950785787	-0.6065142426095437	-0.5418046277067889	-1.1394202333435655
0.1433592897989378	0.3181879482622783	0.11460377748400749	0.42733834761946266	0.8365056517700453	0.6764028740892246	0.9151639265297075	0.22052961044550398	-0.5599595020710603	0.9310369572383573	-0.5101584046297665	0.8838766078793915	-0.2010477704653995	0.03982996389664896	-0.3204899597836509	-2.3294075437256905	1.4284432802214064	-0.6144422650422237	-0.3751412216815854	0.24960371146047974	0.03899225403294972	0.21014024014382476	-0.5168702334284725	1.761179091407605	-0.9239001942895559	0.5792680478742588	2.1447500393409875	0.49994585168688127	-0.27433567266468706	-0.08812281701382725	1.9896239752147191	-0.44727508349948597	-0.7326578501769269	0.32528471755608385	-0.1477137157467945	0.43801308293004954	0.9902738370473854	0.7409958514064424	-1.0567122997423681	-1.3539144985535485	-1.3117672307600592	0.062279838261328435	-1.2247468834849766	0.3592821456037513	0.858661465784821	-0.6679159527124389	2.1575587502280675	-0.6947401713243311	-0.6898919079449464	-0.3628452749938382
-0.9242310708006579	-0.47472302439231656	1.0750354746975432	0.006343531672612132	0.1826604678204771	1.1699653654784867	1.334303098047411	0.05300553238438847	-0.07164288526137462	1.429851686463075	0.2348942674094592	0.2519634240148786	-0.03435974299531842	-0.1539826630434828	-0.1552407224183136	-0.8595259247649725	1.0810306097435551	0.7109569801734393	0.31446649997557585	1.6295444180393182	-0.42509979010394194	0.892952993777853	-0.2974184971356342	1.2585868955406465	-0.25298278368795857	0.583194736017728	1.220721724845155	0.7759201152914708	0.5434579810976007	-1.4294570382065912	1.4939323511775948	-0.004693287543511118	-1.177397179695913	1.0694409856098468	-0.508059389087997	-0.044405379210750315	0.6120981127279295	1.082147177106347	0.4186668930944374	-0.24639001550849687	0.6568015584984124	-0.4520991668944079	-0.05320057078429549	0.39184243441170485	1.5398024476317957	-0.35290118137944915	1.9802575070002897	-0.22086395936802394	-0.22932317600491628	1.0624218572931705
-1.6052990474438145	-0.6876045884077757	1.233235733351093	0.22239288979091304	-0.33404916567690984	1.026498311100561	1.611355028735267	-0.3408243303448261	-0.034815139083873736	1.4104086224018548	0.8055547467911993	-0.369456401150871	-0.17371945539054487	-0.2428401266360531	-0.3993686453170834	0.776865923941295	0.5848681799103967	1.9426962871442248	1.1619126435158664	2.6816074615177192	-0.8396665156434606	0.7653300997572382	-0.1966305931440563	0.7355099290131125	0.6080197547608509	0.30299964671982726	-0.2254313979358159	0.32191753885739155	1.196080640556391	-1.2580683202811334	0.3685525657557299	0.21481978921827377	-1.3662629241348796	1.5896267416791157	-0.2616381470990584	-0.07956874011237884	0.08110751318516615	1.1861236091940064	1.5122140996697093	1.0533258998773258	2.1814526347624774	-0.7203722400658121	1.2446027582071382	0.5684719452413493	1.7059384524209722	0.016251257489892878	1.022882535902079	0.32146013328525697	0.495890240526952	2.1343549914068967
-1.6385072664733704	-0.8961482697183089	0.23278912407178873	0.6180342493666443	-0.6303139993775778	0.4473158272885338	1.3387638572918792	-0.8197345339719826	-0.39094313494667793	0.9235809905981914	0.8436448484653352	-0.9676987555486697	-0.35553674522773016	0.07028243984178456	-0.7477362120266071	1.7113202937112784	-0.31370807449418675	2.6550332922566358	1.8333336448508977	3.1336412041288426	-1.3792767015356477	-0.191578067132253	0.05243323747703895	-0.03703416481882586	0.7852489812605916	-0.5751589339894646	-1.835284842031401	-0.45227324232711585	1.1989292614266036	-0.10420193708819214	-0.4641360584827876	-0.4594462990206355	-1.4103273328982306	1.8074706138192695	-0.20982369776797807	0.320185778723774	-0.6163248818932199	1.075782286554308	1.6637494779561575	1.8835398026513572	2.7693908781745735	-1.3449052593208302	1.870641030139345	0.49347656434155485	1.0624309438871262	0.18020580183419574	-0.44460200869482874	0.5717564679678749	0.778574140752226	1.9035390723683339
-1.0576802831081105	-1.4735530435510413	-0.839710363072456	0.5110469213025006	-0.8594222343563527	0.02657539549537334	0.4439658511353842	-1.0437098540239613	-0.3401455740412672	0.38999017417045495	0.778492841096406	-1.3294787669225272	-0.31661230887815933	0.4724903801715755	-0.7074523282665618	1.808089506214671	-1.3405246428033952	2.786569810405976	2.1546483296685564	2.8661628002849633	-1.72663667350104	-1.0279959502868141	0.6076577848009049	-1.011654787104183	0.25483591921305476	-1.6886756645090812	-2.615543025930152	-0.7369298795544952	0.7111504272281092	0.4760627971295878	-0.4873125889268955	-1.7490588116488064	-1.4405417363754678	1.7114053955433792	-0.7579953799501155	0.809708809995647	-1.0628515589834455	0.9795499150153674	1.1491330634785428	2.0180525308193853	2.63771201601306	-2.0295707682681945	1.6805939008291977	0.2191475908621473	0.046904654803095316	0.21156635631698958	-1.5591212793987732	0.5890473377711369	0.38164969888857625	0.6750433827524582
-0.25458276114899564	-1.9911215152241282	-0.6613389312188899	-0.10799643032097836	-1.0273951243200485	0.059372312517505396	-0.5519253218387098	-0.8476532449391341	0.5406284731483895	0.09684292941742151	1.051810888552691	-1.1883918704189553	-0.14378993730093748	0.48557699505100715	-0.17593379310513554	1.6119118693229064	-1.7049543650030081	2.3506162754747044	2.172417014224042	2.031931465536101	-1.3899527196526025	-0.8377076055563042	1.140703092494303	-1.6669178112830387	-0.2822813661932302	-2.235608135624526	-1.9246159366219193	-0.2115493459468864	0.35830793532273564	-0.24733971989976095	-0.018907309024041107	-2.711476668725177	-1.4292473060762294	1.2724278938431473	-1.4208158166820664	1.0328399689518397	-0.839113295217781	0.9668537880460937	0.6872356032100128	1.7989917178503971	2.343304636043691	-1.8242482955385873	1.254052873413428	0.266737897088985	-0.6210443629263651	0.3551465212833532	-1.701306894685299	0.5613380643560132	-0.23816276185954732	-0.256628374721675
0.18523670793818733	-1.7344286523228793	0.7417546039398392	-0.5354118092629985	-0.8665470840388705	0.20191836744944178	-0.9589891846292702	-0.4675715276966237	1.5436931603278352	-0.10961483681920864	1.355070915799253	-0.6428117942723853	-0.0889716398018595	0.1274693047629283	0.4158422792039724	1.6240877216204705	-0.8975978871835616	1.3392191798021214	1.969511754136021	0.9713144855190824	-0.4023483765992987	0.18750371249742165	1.0421301530714124	-1.456108390262396	-0.2819756501437508	-1.7831714105268563	-0.3649819944506001	0.5674753712575762	0.5225889569567714	-1.367729761700006	0.3365364373642506	-2.693984170649586	-1.2333766342276213	0.4564817245329183	-1.42319027511802	0.9474517046945604	-0.13261421866943823	0.758867185587307	0.6333465387990485	1.6679491986800958	2.166317228844481	-0.4198059691445875	1.1239041482857606	0.9221494704300028	-0.6479737881867745	0.6819429905677524	-1.1148515054392896	0.45270609785634097	-0.5009254621991919	-0.06280302158644899
-0.07977469698727177	-0.6521839867642689	1.9436960673848764	-0.23227845071450595	-0.19844512505765516	-0.0783316858306655	-0.6469133453758693	-0.31493516274251326	1.5428585435333473	-0.5019866064678216	0.9656544131289498	-0.19720239298182837	-0.16835360624498938	-0.09710463037342089	0.5041661167660876	1.7781166710271796	0.6212042655106664	-0.04846657277918952	1.5505506309311021	-0.032645481014624965	0.5748883512192223	0.9511559640875628	0.11107866455077739	-0.4106493475243606	0.1164939157543775	-0.7017504411804967	0.6544817411359861	0.7854099230798964	0.9286422479288007	-1.4354997930672242	0.4415444182710659	-1.8590867926270245	-0.7807661874127074	-0.6273777119621271	-0.6021171301495777	0.8281881385634712	0.3462261210447392	0.07229526741447746	0.7101814096636258	1.6970395570727688	1.9206910125986314	1.2012394713996184	1.149720239315352	1.7283594608004724	-0.3946819644024987	0.9795898673735198	-0.5425985255964492	0.08399861794575839	-0.31227947631439784	0.7508750049970182
-0.7347414619317245	0.4846151595068327	1.6781382243439058	0.47081580280292784	0.6994894495162025	-0.8094714036865039	-0.2174747334978894	-0.5166277487330945	0.36285847546318706	-0.940887658762631	-0.23779626458182773	-0.21952667331864953	-0.12077031394191431	0.13714157821341205	-0.08833431589391111	1.6586514642889776	1.7134682191439203	-1.2802437855206175	0.9487918140256922	-0.8756320070063577	0.9624757103323209	0.6862176130604858	-1.0405442452370606	0.7874688785076461	0.4553296503714799	0.2629160405139421	0.3626074891841647	0.32545869021250595	0.9836567266537223	-0.13436812892273578	0.6460576829775609	-0.8409409238842992	-0.17111707076082067	-1.6100096174055674	0.4451507806726956	0.9067594221937497	0.12852559430135846	-0.8766024060167684	0.5177383435640356	1.6268423660656792	1.3235196297617093	1.7050845574260274	0.8073950376632131	1.865249746359897	-0.4177167276422646	0.9946368500807793	-0.346248007591791	-0.5280872521027511	-0.021501338337873852	1.0920882223725024
-0.9174721578236497	0.9107131754638426	0.1805201316171351	0.708430800885171	1.2980647965248293	-1.4434204679289464	-0.3526938195085873	-0.7281038547063688	-0.9344154866156484	-0.9240505858320247	-1.43687423027086	-0.45849045462709404	0.2174849743070078	0.5255882237389947	-0.9800875369079175	1.097432549387623	1.5954799469234524	-1.8034693409358564	0.34997795957906697	-1.515840786519565	0.9118324846833706	-0.2304242351975075	-1.4482622631498503	1.3439777825721075	0.5919186973880951	0.7307171771305139	-0.5718333533369132	-0.05514326792811002	0.4690508296520407	1.3664471670711842	1.137289558762337	-0.10522446030233647	0.4214609131602514	-2.021510163902314	1.0263935753290652	1.0242737088799205	-0.4879686064914181	-1.419741206096055	0.11608944174780547	1.2740604961930024	0.42828912715332185	0.8732182796303121	-0.0021944335956604146	1.021891201615766	-0.8649521707944778	0.7085550674748923	-0.2143052650872881	-1.098408346898992	0.1017813620623068	0.6548406653284856
0.0385456642638517	0.6441646650983257	-1.18553676359521	0.05055197114608994	1.4143743770537403	-1.4942101948259972	-1.061303032240854	-0.4503349570743665	-1.25606749103393	-0.2738689669483556	-1.6981707828417043	-0.3195481000563784	0.6283021221163341	0.49172630022813085	-1.5028744929045146	0.3999514215795945	0.5167411699015597	-1.5344987474199452	-0.00474015104762943	-1.843474779910355	1.0456806282081157	-0.8042011552498791	-0.7435689706379353	0.9601584279856265	0.7353837421536223	0.8725769412847642	-0.8730576119781034	0.4087543279187301	-0.18825356637711232	1.712081316843787	1.5330489080012195	0.2820848809770469	0.9269248956321272	-1.7023771112584505	0.9784057230918589	0.7362102728616647	-0.7943118518829799	-1.1393053991097322	-0.04458753000975903	0.7845994951008368	-0.37433059041979716	-0.18344320334193642	-0.6739784146843979	-0.22546992456011966	-1.3790277313839916	0.3108807115985507	0.2337341778090492	-1.3783352352903298	0.1785233180280089	0.20777272512677541
1.8395143260028424	0.2992584057653565	-1.455231251959319	-1.0187991723234155	1.415585946359579	-1.0831119923928676	-1.6894385090445865	0.45234609411487514	-0.6754831244632789	0.42054821384344265	-0.9433767000218211	0.3461105055875789	0.7115276193799235	-0.08206323168276745	-1.169308007358367	-0.01277004117880506	-0.5868307638546987	-0.957427398413479	-0.04775196048046981	-1.7635780139919746	1.5916632278830956	-0.5819793814426452	0.42246622575706344	-0.004577053415710512	0.933038411757486	0.9287379657347756	-0.18147026493658316	1.5312127732706322	-0.35133179003921494	0.7921351028835363	1.276397542915854	0.45769492271279616	1.4282107218051745	-1.0522068798302109	0.6153218744826067	-0.16471374810625317	-0.4593933305973811	-0.44684540134153233	0.2914779667636531	0.4675183535760275	-0.7335742038190096	-0.33364769985723786	-0.5346466032849083	-0.9426313386186607	-1.5367015130016382	-0.05168095853647177	0.8160321195164958	-1.4054097954035658	0.4916356012966241	0.5211954832961868
3.282696849446507	0.2716097312530371	-0.9335083996546061	-1.6090797589411843	1.675089553277389	-0.7201058022796466	-1.6523720857338502	1.548188709155533	-0.12893765937086862	0.32463229371463426	0.10457931541427967	0.9317965153163121	0.3490854887721311	-0.6523876984699079	-0.007870638382938434	-0.0550388861453377	-1.0023519896889994	-0.6615708485629681	0.05316814204527993	-1.3787428575326182	2.0081703642077837	-0.04481443965378916	0.9988144993980755	-0.8522289388558364	0.841902435059978	0.7887916560465578	0.5364849571089295	2.234268086319018	0.15585651088525232	-0.2694888561465972	0.337398046255486	0.5730624908465288	2.00383468549043	-0.725930244186221	0.25890359148196795	-1.2830020644698579	0.17934735898382873	-0.25985663112980273	0.8442203242472408	0.45178944331128507	-0.6325682755533537	0.31794400659338395	0.35063879770785616	-0.6877706380452632	-1.2606345182109377	-0.37956031298103676	0.9939151061136554	-1.357458771686551	1.0633522318422792	1.3495975917357081
3.2417485330474807	0.36008205848716984	-0.5584170574010086	-1.2928157290171876	1.9419892582503835	-0.6346406617446785	-1.009340431855032	2.151126546001545	-0.074388287762395	-0.6522104220600314	0.8105151193575593	0.723196675247342	-0.11782244036542416	-0.593824456765416	1.428694790297675	0.005900672935076976	-0.749335936145258	-0.7806083564682552	0.08501828407727312	-0.9755524287747062	1.6080151318986469	0.1324322269932072	0.5752408256344942	-1.045668368438261	0.20337966200546476	0.22163472306409637	0.1800378748180339	1.6289658867437233	0.835642120049274	-0.4464324867379281	-0.6649477063331258	0.7792062824726604	2.5138118151432676	-0.9670168216175811	-0.010564051890276857	-1.9002076866963677	0.5739427279654762	-1.0099042203151893	1.0931000516337082	0.5606532870863121	-0.31582179369430124	0.7000784981586072	1.1562908032210009	0.17569533156979564	-0.7744412113257149	-0.6490903645172763	0.6113955778232448	-1.2417469174105076	1.5368047654497925	1.7181906356391001
1.6999915176314135	0.21660878551886975	-0.719473052833809	-0.4269684713655457	1.526642639407077	-0.5312399125482625	-0.2599644239499228	1.8690509999692928	0.06831840835453906	-1.619840428436671	1.139916070914516	-0.23119402671062866	-0.2141271638939558	0.1144134765859949	2.383841908728172	-0.0887383755201818	-0.3240815611578408	-0.921543620523108	-0.019848051446080265	-0.7780075093542909	0.43467731823184497	-0.06440109123816923	-0.2677320352085442	-0.5730950739907729	-0.6142403048986891	-0.570293896488315	-1.1209451083347426	-0.017089799595978443	0.9672886820154686	0.10131687268588374	-1.0802853996212423	1.1591176524394298	2.5802211781941664	-1.2898775970543042	-0.20719272251272824	-1.6616768788913536	0.5304442079429817	-2.0774606757376546	0.7996727227243321	0.5035421475837937	-0.023994492786863546	0.1612756213317906	1.0936498585898056	0.9099707668504435	-0.2874418987193818	-0.6830973938299004	0.12575432993971883	-0.8789945853459453	1.447875293186937	1.0724883047057538
-0.20330052555000144	-0.08422206397688234	-0.9475991860694108	0.27237160804655575	0.21914441751172636	-0.06393176406252721	0.28642338415814195	0.9202222432189622	0.9285004780237758	-1.6286619136431235	1.2393536338074442	-1.1143011949489068	0.19510166245499333	0.8590835616205271	2.3710651233608773	-0.32051747645813233	-0.14815712750475055	-0.6467557230795097	-0.22212973406646858	-0.7686228653583589	-0.6857993698061541	-0.06553729840567028	-0.6557103029889608	0.04080934105391134	-0.8588488737359001	-0.8897182652469352	-2.0940179535435353	-1.4593748941408833	0.2754856423948766	0.36823348225119623	-0.8523731021867134	1.5429667494032642	1.8721234783869918	-0.965015560111014	-0.2580196632529424	-0.9023540509794974	0.2548017787351449	-2.359548215487623	0.1438002793718624	0.14989343123313567	0.1394366463005929	-0.743910251166903	0.15214537680001056	1.0453300858510648	0.13278128300826625	-0.362663875774415	-0.010459544207503472	-0.20991100616925382	0.5957010331188348	-0.1468098867921265
-1.1812299343896626	-0.13995442844142988	-0.65138293690719	0.3560340077071732	-1.175704493089145	0.6334879997306149	0.7635438115280312	-0.017506385363875946	1.9994296007243928	-0.7174318041031837	0.8968149310289913	-1.2470013682485364	0.7786345099187332	1.0080426645511427	1.507367445757026	-0.4879215773294024	-0.3025019578028826	0.014298393742826437	-0.5249501711049729	-0.7974813574699015	-0.9923120036367065	0.4777882249572753	-0.36004533769604496	0.15788187393116293	-0.2693429162766003	-0.2056874002068695	-1.751250774546059	-1.6229944088984962	-0.8097137161313779	-0.21123252976827997	-0.46149258689510864	1.5342040037496443	0.5035242665331773	0.1357064171068437	-0.07155466784598533	-0.22451009529881819	0.010978758666092232	-1.4058651053341444	-0.5697580623651899	-0.37813855712566113	0.1537152275568033	-0.9683933999715626	-0.9567033591933808	0.6453958429266491	0.4187235934676444	0.058990855086442896	0.037914902234735905	0.5263086920769865	-0.7652162621818032	-1.0863983785006788
-0.8689052314158289	0.1935713178306815	0.14810050065658373	-0.09291792797579339	-1.491657755890862	1.0943879612439458	1.3843600957932378	-0.28352986407639796	1.987769954949016	0.16772045083584608	-0.1581761842999616	-0.8026688019394727	1.0616480724982733	0.4797587508080494	0.44990114063348113	-0.4721093700409772	-0.6166856808556541	0.5665154124818955	-0.9564246507677394	-0.8012871126227905	-0.5324508465166599	1.2382231613591042	0.06441422804431692	-0.3565498095693241	0.5117677215676465	1.1825178683134636	-0.47804008035990997	-0.5515635777019966	-1.5225617449957642	-1.05683590198587	-0.3407879039697262	0.9328529622950279	-0.8459143639990291	1.287926374736687	0.2929542526370014	0.15839885903837048	-0.07226929025223956	0.11877468172821642	-1.1628545197226727	-0.835524031299035	0.03652356865140053	-0.24528502368764746	-1.4883543216684085	0.10742195295553839	0.44054803343073257	0.08623996741950878	-0.23573484290140834	1.0334593295679029	-1.9984686948454815	-1.3613442346746327
0.03698201297717946	0.549241814588117	0.911142788379738	-0.6330353608790026	-0.4349093837062648	1.1582764712519782	2.0072968119005545	0.31065036594186707	0.4590469803675814	0.28111099201508	-1.466244300134382	-0.45468518248211537	0.8476665442802026	-0.27235719596929636	-0.0713741986855781	-0.35180507913502146	-0.8397807668623085	0.5590701562780391	-1.388868231829162	-0.8129193711982026	0.03286324565773182	1.640849191006304	0.042964277592821495	-0.9026005662292177	0.6316950945566162	2.3081925076814396	0.4433177819311417	0.7382057116735353	-1.4109439510985327	-1.1227618564557544	-0.48764610898393895	0.12017337663404992	-1.3259101548482135	1.6234263132747455	0.624480088548551	0.49862034266269545	0.09130950495787585	1.147596164512757	-1.518981135042836	-1.0559207979075718	-0.0964458150412742	0.6180572441575534	-1.2440492390723832	-0.19096794379450355	0.2139042167825966	-0.39933318966709264	-0.8585711677750879	1.3191968981661244	-2.41762541195874	-1.1986894731220719
0.5531085274904669	0.4665673038194617	1.204402624253924	-0.8219693396688869	1.0100396792473794	1.221089529011099	2.196666839647156	1.3462918200577068	-1.2901058225506183	-0.14853070741365162	-1.8415803098402128	-0.4391825909101634	0.34976489180937564	-0.726173744129208	0.19469237496163716	-0.30336938536950236	-0.7677765775149484	0.06943774635824387	-1.5156628950675723	-0.7783099214008738	0.24315530964651128	1.5544394416174674	-0.2849314452020064	-0.6993038734459771	0.07683698938872598	2.438764456435561	0.26124129955278347	1.2492989010774167	-0.6891008465427944	-0.16254274597511856	-0.640189357522195	-0.1987933768242303	-0.6002049613816157	1.0541573106340576	0.7114799077157077	0.9422368014454805	0.5757874534074948	1.2863285927879549	-1.4621618027743264	-1.0568078097146747	-0.02993921019583355	0.7024856976508379	-0.5805387983612691	-0.11805102585837746	0.059596854586540814	-0.7600077951506333	-1.1749156417252469	1.666212031767096	-1.77506904898762	-0.917749774247965
0.23336029079544068	-0.07536981931300758	1.0465181732152162	-0.511615087645987	1.5354674063303522	1.6923142382864227	1.6683431857333166	2.0690553873916695	-1.4480034929083598	-0.38312296727889794	-0.5596426073588133	-0.26562801099980704	-0.029519581984507846	-0.6865744923923078	0.8257003368535083	-0.4495782592135818	-0.3940026060434617	-0.34636892882327	-1.1499796235440856	-0.5261403453290122	0.26116377420871517	1.355517620331315	-0.22780375995948832	0.295912408319743	-0.24164603122908804	1.7572574540541221	-0.5012353059694056	0.825367009371336	-0.0029278340770747635	0.8963341024270187	-0.6712893715257491	0.2382006300985715	0.776656271633525	0.3492690068800288	0.44269484405077697	1.1155567047563304	1.2403035303510361	1.0680477531695025	-0.9040940540799174	-0.9817645845394884	0.35468090505369665	-0.0013824179054837884	-0.023861113101380782	0.1739221327331232	0.33330872753578816	-0.13984986245498549	-0.6544355950380703	2.195347777212004	-0.5797771765425064	-0.5976963405787542
-0.6605023172653238	-0.6605897369857501	0.7192595130097587	0.06426473405209629	0.7947482928497025	2.3237669252380435	0.5686246452964042	1.9036446046278137	0.24417740217221828	-0.18868405180799747	1.5559723586738572	0.5388954793902473	-0.022018169828682373	-0.3085943431884763	1.077592210651882	-0.7716592924232816	-0.0079946608778004	-0.20020841937863518	-0.5272449263692325	-0.03602956250131557	0.4729992682063897	1.3455136319915153	0.593143564869369	1.132895005850539	0.4097455948579332	1.0823614092313705	-0.7258744009442296	0.09507097356178376	0.15648473463893464	0.939182338061385	-0.682937734612278	0.8771385308005738	1.7231021031298874	0.2428805695217053	-0.18061657183139704	0.5148286179496945	1.6387101983977046	1.1884868991597939	-0.09785277355891189	-0.937537026797941	0.858273395318417	-0.6605257288103303	0.09876059777135936	0.36177905880109573	0.9302237653104883	1.474323708908343	0.2968257056749635	2.5625823230258753	0.16692764977912386	-0.2806069892575808
-1.5489609360304166	-0.8833114074539332	0.4566762177600736	0.48227245631777205	-0.38801845734768176	2.337627087962271	-0.676028673335172	0.8660486470690846	2.012133146746335	-0.04082300386260437	2.6363660580590946	1.6362575635157601	0.3416320393768681	0.12970837405638774	0.5144103572906596	-1.0775331714362597	-0.006648779634960368	0.4334380673094533	-0.16461889929548962	0.3491944291226567	0.8752583315647389	1.3172683476236724	1.6911048975169087	0.7737736553505079	1.5686631322620865	0.9534210886985683	0.07422862038596693	-0.24033340893295677	-0.14895770944837375	-0.06627091722346079	-0.7702292154005719	0.9374183114019083	1.503062479156606	0.5965523850520449	-0.993538007896663	-0.7289674649873672	1.364148255001055	1.672359027709379	0.4489551446637726	-0.8728537030741774	1.040130302502941	-0.5582142808389657	-0.19034287030419425	0.1737039052645312	1.228149030863921	2.9096328360979347	0.664458604892977	2.2157823770491407	-0.2003378867398034	-0.18375026401391142
-1.956928142335323	-0.6433769114859065	0.3544187652986629	0.4985272375499868	-1.0201797236494214	1.3242908027539033	-1.6665904968372474	-0.4489104533455796	1.8597851187258436	-0.2989742024937921	1.5756054761723384	2.1274960234732743	0.790461391702699	0.43308148230328686	-0.6169249882514184	-1.0542315957124024	-0.4503026767204828	0.9833651433724949	-0.3331020278335489	0.18884965000273	1.051855661716315	0.8173042419918575	2.13607542598356	-0.6898223270794449	1.928122463156157	1.0965156709801895	1.3190443847908342	-0.01361056729509551	-0.4450566206979116	-0.9541970567342887	-0.8470275893631786	0.34487642760041287	0.33069436774964167	0.6116437337731778	-1.6071379774063859	-1.7420988800513582	0.5179218279022194	1.9159818041112582	0.44512540436425474	-0.634601729478671	0.6131927097349129	0.19744239130332114	-0.5674037084448953	-0.39407934173038206	0.7191220129968352	2.8143669821084325	0.008209166399911205	0.9690188416768918	-1.3154913024340722	-0.45768230863350307
-1.694420049259739	-0.051724174803023895	0.38282726677033757	0.26768198222420536	-0.9317862416194286	-0.13683108340924993	-2.1525302826309893	-1.3318023524421951	-0.29316079591799693	-0.5488551307279926	-0.7985669059862788	1.6052505549753007	0.9881810569215412	0.5489788605956744	-1.5977269300974513	-0.48533747566230445	-0.8457781205704104	0.9549613072993672	-0.7365025426443558	-0.4752242004945837	0.724303768854144	-0.2521828751051563	1.5128358375581088	-1.931502562404646	0.7505137973152397	0.8283345304741617	2.028004916594523	0.4041757173499825	-0.3589404413951857	-0.5834213909837761	-0.7621094408610863	-0.1516122942001065	-0.8760575509097476	-0.13969668754951545	-1.5699515360879388	-1.7426228381292164	-0.33114709124057684	1.4714790719954196	0.1369833690365105	-0.17970296810083192	-0.24107802934422398	0.9017997194953221	-0.6253523641625862	-1.0553491975554923	-0.31373412119438726	1.0747943115063496	-0.9570981758390786	-0.7358761358854086	-2.0080002310494915	-0.850697144430712
-0.9002382511428111	0.7118124535491336	0.3397946283208038	0.15100010093628619	-0.6890967863528675	-0.9514540615432762	-1.9912358654054236	-1.5097214699486572	-2.5301796061144595	-0.10315963984264258	-2.5510699390222666	0.6896999337111255	0.7039300910396192	0.5189435727820922	-1.8469398681245859	0.45640723499411556	-0.5520828850352458	0.43231464300687195	-0.8219834485589995	-0.9198505119419194	0.12956135175701722	-1.430703862854859	0.3706755293439195	-1.705471177047558	-1.2659285305113162	-0.09985139846938837	1.7402919016914589	0.5546724681712313	0.016463243509046547	0.9075343469521793	-0.4992322298606499	0.09967448699567807	-1.3557303389613313	-1.0872703402385793	-0.7758282850382828	-0.875037310419153	-0.7549352327570533	0.5997639697465997	0.03325358381294563	0.27471459151811733	-1.0153448981411775	0.9998765150870675	-0.20240153880606845	-1.4698837677058667	-0.9359658278578796	-0.965200101187259	-1.168206687537767	-2.153098820302622	-1.3885250890407925	-0.9054427872779179
-0.024399317382576557	1.3241933800984538	-0.08531439435015337	0.29273508568514456	-0.7353275632019524	-0.6287989427170252	-1.1812964819720928	-1.2993608337827554	-2.964786176571033	0.9522995262849085	-2.5762868784908224	0.32067787260737035	-0.0719515864463685	0.39559865795320437	-1.378725829808759	1.1726555225442021	0.5143392724234302	-0.011420304302901415	-0.3984438077097716	-0.3306556496120429	-0.2569729229026141	-2.1021046064480604	-0.32519759663535697	-0.20653448019841797	-2.6797700828228477	-1.1701332008878178	0.7917923687686699	0.3007247385560886	0.2641203046255447	2.188389884784569	-0.1716145074115645	0.80634150311181	-1.1240238506076323	-1.220793057238247	0.29614341208662953	-0.00034352923236103614	-0.9176817272734277	-0.03260513112938613	0.3120884747283107	0.3789975019475433	-1.3478791411504614	0.5108707023362752	0.41652752640195373	-1.5275868754647959	-0.5044500321782658	-1.8515683351397274	-0.45882133837024475	-2.777955031160215	0.25510432325748333	-0.5486913206296913
0.38387495327601995	1.3059232828722112	-0.9679717907074443	0.4632606728902142	-0.905258226906194	0.2016541213360684	0.013317369216629614	-1.2215223026389166	-1.5998894728996222	1.6279400472628411	-1.5159237528061826	0.6297769022761533	-1.0868224771902568	0.1891890721833457	-0.7077578137776716	1.0702356053308344	1.685355574694705	0.08848839683487505	0.16290626985490012	1.310658467323141	-0.2833474724049353	-2.0172169853826043	-0.15493436323711038	1.1031213762628491	-2.754633172699474	-1.6206485978432241	-0.11227437959169569	-0.1383866639880048	0.11557749500910228	2.090124924216497	0.1450201774183725	1.0564243132114384	-0.7710896047235797	-0.23540815044860705	0.9145674483247017	0.33462320925017547	-1.266567175058073	-0.10138349013005811	0.6209783041521316	-0.007430469388418765	-1.303076252531117	-0.1562209853588838	0.696668591372709	-1.3869059703662872	0.5886401143072827	-1.4804760618096804	0.2897340293954851	-2.5919030603427986	1.7207452357696735	-0.25116025360001976
0.09286582882814691	0.4017935233913055	-1.851198117047465	0.37723503295981586	-0.816433386465927	0.46661034790357164	1.0857109421226732	-1.4608836817843185	-0.07360908437835978	1.1500006306385224	-0.7665481675048231	0.7740738184863488	-1.903251037788147	-0.10266872436002704	-0.3325205096394283	0.14827753729606494	2.175706483384503	0.5977612181186297	0.37958248846477305	2.996308607624944	-0.26326919879457344	-1.4187292545694352	0.38833788425810795	1.0742574054424223	-2.0130591527254613	-1.225837006270665	-0.467019829007225	-0.458490230638475	-0.2652315472091672	0.7684634531608021	0.46540515492753676	0.4611997605903072	-0.7353902999804116	1.0361732735426687	0.7713090084245943	0.456558605531894	-1.8309358019151494	0.06899775313103458	0.516431094045628	-0.6128653278985421	-1.166608938772643	-0.6140200152532654	0.3619477352438982	-1.242132239224406	1.2370548388423757	-1.0131033207838005	0.26993805062334425	-1.9047204444716452	2.0729582475383985	-0.42254436600868567
-0.5531705294135325	-0.9582572512387256	-2.0221250892685525	0.08361381135248258	-0.4712354490542205	-0.2348228107784168	1.5641951486241805	-1.7136671092864808	0.2109364729478858	-0.02726371531239729	-0.8786238330688309	-0.041018136344491606	-2.1222837091452726	-0.4028835657320797	-0.31832456341998405	-0.8956802263697424	1.8735295553209095	0.9040025037073451	0.1977479909342079	3.4758403436018535	-0.5528566550438396	-0.7626675909731345	0.47531650367942857	0.07114450114092238	-1.373648517083398	-0.501819736992499	-0.23347958371210148	-0.5444866575981231	-0.4865372865393155	-0.5469413251175242	0.7572591338391877	-0.32283223345919876	-0.8801004767892948	1.4154364346033037	0.2631581904247137	0.9276404675800343	-2.0649603394944465	-0.05170638714344997	-0.0014069765288331182	-0.962115467312417	-1.0450024245988774	-0.7104278369508104	-0.28967307432581246	-1.1123634756022638	0.7013326563663714	-1.370564454867021	-0.2742258576469023	-1.0905939703593377	1.4868712208903592	-0.7898195733031785
-0.9056450844770286	-1.8225629021479193	-1.2602034643922064	-0.09677748121385181	-0.23454601789742924	-1.290583495533501	1.317139320068425	-1.5545005045565155	-0.5823954942674698	-0.6691541400612442	-1.1824630384032544	-1.561370592503543	-1.6581137341692689	-0.5339794119255357	-0.36141103806502034	-1.2733065033749407	1.3663530816404823	0.5133321936519664	-0.031686549805307954	2.3535887440908825	-1.1075535230765934	-0.3827359396607761	-0.17880441060829408	-0.5685955198315192	-1.0420598561856564	-0.164888715834633	0.2333934570278206	-0.5099653611738502	-0.37306983539212024	-0.8718208511956621	0.8533153498079774	-0.40468441747578615	-0.7902657101957413	0.5476744123329402	0.018516035643508632	1.549686499732273	-1.506526342177682	-0.5709528760877737	-0.5031846355187253	-0.8309929932598099	-0.7782058637364222	-0.5104891128577124	-0.6575399662944889	-0.899365506305446	-0.6972113087212004	-2.1208537845420805	-0.4273538223265383	-0.4508406052689823	0.8862521694910479	-0.6513113210177182
-0.6298111202642476	-1.575697466954552	-0.20726935314983844	-0.0117060201307257	-0.28999837574250525	-1.8044291923210232	0.5930124339714228	-0.9011942717404033	-1.2113578174049193	-0.20514311953172337	-0.850286023446724	-2.67558018383651	-0.8424437967813978	-0.3724682929964737	-0.19989699980359096	-0.8569613692296275	1.1756565635514036	-0.4921136284029575	-0.05661007194343593	0.4477458744281128	-1.5354756112531187	-0.33238856551796214	-1.0467903236117069	-0.1173341945707109	-0.5141514296469594	-0.45020673310777687	0.45812011990895457	-0.5170230843220641	-0.1410504591115423	-0.3735259766593788	0.6069601694593644	0.18079862084185672	-0.3620917746457514	-0.7769234812317749	0.20589203475519166	1.3986962967308638	-0.43857009434234584	-1.0704383554748	-0.6252671527451298	-0.4592062999236623	-0.2507491939168963	-0.2193792871680591	-0.4474870011559296	-0.5973560728309999	-1.9452649776549926	-2.086337797575471	0.18085244476222864	-0.1452022925046473	0.8735686932247331	0.22071680302441946
-0.013759269559314013	-0.5886990840742412	0.22596228532914617	0.11779673692464857	-0.38722333831746714	-1.5063855803904922	-0.20105363110463928	-0.07949147757934288	-0.8270330161774884	0.6146198177303397	0.07569550144324709	-2.539689969612765	-0.19827189654786126	-0.05341214648580607	0.10010300262067284	-0.25520725285410223	1.1402292056195455	-1.5606418740099506	-0.014865916435901579	-0.9136572800309877	-1.5278547859876699	-0.4058176433062839	-1.37062922118412	0.8085141650401402	0.4391581325367267	-0.9753834445456819	0.19979719270069968	-0.5933476654190067	-0.11733292152141526	0.05542332117704347	0.12444622022657137	0.45346256110811756	0.04176365906782826	-1.4197980627263795	0.44454274128478194	-0.005025164745923278	0.33336756165008474	-1.083059389518597	-0.3975844392785375	-0.25657015039375924	0.33843248638458084	-0.09315217680755311	0.057982114930659294	-0.3381175183321849	-2.2675279018115577	-0.8919875672395424	0.8903759517436001	-0.09505389057946083	1.1911017367651677	1.1837653710224607
0.3930774732087252	0.18107931308016179	-0.15475289004530893	0.03912186020681898	-0.23819115875426436	-0.8695865869629106	-0.7372224027849894	0.529624626334934	0.2777663466621996	0.6967377344120534	0.8945277470120813	-1.3389347206711961	-0.014346223573422646	0.061997658214159375	0.26343582771712354	-0.10071641081083534	0.6981000101825292	-2.1550959898479056	-0.13796128388042275	-0.9740315809577668	-1.1403739582248391	-0.3022824557034176	-0.9492490786121599	1.1376283447578501	1.1933227353211973	-1.2098576834397257	-0.31641842463646436	-0.6428983083130367	-0.3438575174493703	-0.0828981496014906	-0.258215082809588	-0.29559841031504486	0.029415087904111552	-0.9265584649368461	0.3829780356700997	-1.8362761605179703	0.3729516429525629	-0.5750653392192974	-0.054439959254901416	-0.3105110269439376	0.6369521168117945	-0.28438842329062763	0.37343673882802575	-0.19965216335757244	-1.6316501146003886	0.480831746227081	0.8604937437303122	0.01885710195556067	1.2221967442901396	1.414055224946198
0.38856025374899156	0.25702969140199	-0.622136224667085	-0.12067059635430315	0.01540512882021066	-0.4580963896176959	-0.8698141412787784	0.8146493172143054	1.2326764032229816	-0.009048312722656915	1.2235016605554767	0.060070367224147	-0.1110813000828088	-0.2599893146111838	0.1339622819660668	-0.3464151860361785	-0.316741683817708	-2.096336367068369	-0.3110546985614393	-0.051148315874075624	-0.6651152229235824	0.09266265956312342	-0.3249976991248227	0.633668215051878	0.9341918207839549	-1.0052415321492403	-0.5644732014858412	-0.6195953422320711	-0.5257521959491119	-0.43933247467630204	-0.2924858520803484	-1.5394419993191968	-0.35087686829445824	0.19627750413688844	0.16067865126486752	-2.6321836600212274	0.084401495033873	0.056621897873566585	0.2987684868769365	-0.26762438601159827	0.5499786454443881	-0.6985133921068183	0.36334919752934414	-0.06546602375537434	-0.5025622375775622	0.8331450238788685	0.14691934998735012	0.5001278703109654	0.7859797678479488	0.8592010379549835
0.2531288252935353	0.10284027955439161	-0.406859462780864	-0.01049086226633743	-0.04824401933588927	-0.3654422154487541	-0.6548110282544256	0.8849441933639686	1.5441433703601253	-0.4850117590141722	1.3810186784607141	0.9825055823875136	-0.07210287252500266	-0.7886916748813803	-0.18950434640269953	-0.3810275564181007	-1.3866471049035631	-1.5175707393379263	-0.14984331559453637	0.8685560827290831	-0.33559163566449973	0.49840162531331794	-0.22268533025215392	-0.006857469343904758	-0.239285892545286	-0.6607496184547795	-0.2586466257073528	-0.6309873114600507	-0.36459155301383783	-0.47432352817591383	-0.07764159765091432	-2.0437498631699347	-0.6779407462612199	1.064506897999016	0.14703475353982942	-1.8443523299967544	0.17543530997001505	0.37514159918056417	0.6532317262989037	0.23788308193174712	0.3657896486292072	-1.040026859951483	0.3005081406938408	0.2220147774675534	0.6285552135815553	0.1733403935315616	-0.36488298462654817	1.2734935597550208	0.23858060313628443	0.25448858273213965
0.29026572147045976	0.39296843226448974	0.3819299904264109	0.37264469239699954	-0.535622418140605	-0.34087134610736924	-0.32721307079281825	0.8073343871116588	1.3519647654765423	-0.019172890769954168	1.7455989493021247	1.3144422281191623	0.2618077238030759	-0.9546177967379914	-0.5280821182550065	0.175507694880147	-1.8844929943722917	-0.6473443064136333	0.4487486431449135	0.9790933324644853	-0.20453350048082322	0.40560336070134845	-0.8466966793738044	-0.20462719445376232	-1.2126706762911463	-0.5353943877179973	0.24971715366858674	-0.8069712662661166	0.12277465516336573	-0.27646742347579173	0.06083463399972507	-1.3077283680746818	-0.655490759101858	1.1607298874591636	0.34504268935028615	-0.434999023011663	0.7802935289995585	0.2253236558179824	0.8084403564544071	1.0782185470791452	0.3983700983582412	-1.0556231960455804	0.39671317219615604	0.5952158399690383	1.4069883475671752	-0.3318689295325888	-0.05869384485933368	1.8294947205171295	-0.11777618833907687	0.19181088250911818
0.39663409812707906	1.0231882729958295	0.9271977827136783	0.5299169306495077	-1.006109229615532	-0.28474973503108525	-0.15435959452672288	0.5320875914287434	0.9689519412934228	0.8052935366360455	2.0650872785212084	1.1792845747004281	0.5848036141008682	-0.42267514915709586	-0.8304542844258329	0.9453549394207331	-1.7557677235178504	0.2777826490087146	1.024565810376701	0.2306496505116617	-0.21284782352456583	-0.38161954408130677	-1.7189006312683865	-0.195159351822448	-0.9967163443572901	-0.6647964302188409	0.2676330054440107	-1.0691747969679715	0.647481164510735	-0.4450041971396974	-0.03485683741803988	-0.19048879626045415	-0.42316776564713293	0.5955102717670652	0.3260395279601144	0.26189958114592915	1.3164942002170053	-0.26780926522568194	0.39857842784871883	1.6505026325268493	0.5727984394651229	-0.7275883261869935	0.4567016258856154	0.7857903865097582	1.5730488627206622	0.19377874396104997	0.6897042336617218	1.6516354241846058	-0.42952066297601527	0.4474346281318279
0.22001344373110274	1.1767469447799277	0.7384249156270816	0.08997083810071559	-0.9485487129636345	-0.3917551091801048	-0.17827700735614788	0.09094047034084864	0.4940250586090613	0.831096074961061	1.7206019536926234	0.621157302443543	0.49544621030350633	0.47105549140361325	-1.1236211630265756	1.173959810232793	-1.4484818126848231	0.9876619124615906	1.0081728282891127	-0.7399131478740415	-0.24807221741992566	-1.3501374335319596	-2.137514604022038	-0.47397621374468657	0.1946801177525724	-0.7658554399538142	-0.42633351407079245	-1.1163704384062838	0.9542605127614437	-1.186368939201215	-0.1263867030613562	0.04378242599715859	-0.322926393487198	-0.1426270536189362	-0.15375273668408196	0.0849717043946942	1.203419229769486	-0.8730625040311161	-0.6136784734585695	1.4531840375669929	0.49219666035990306	-0.21153603179754962	0.14395418097707174	0.69184906795432	1.0927785505023089	1.2873597582455205	1.0457779828204998	0.7482199391211005	-0.9471775537284435	0.41330843512930643
-0.3203607343354941	0.42729521164875583	0.23381034759218153	-0.5413835092654895	-0.3684089197518329	-0.7655387952534956	-0.11853671135248822	-0.28063787545229946	-0.04674492293599798	-0.11681113679195453	0.6318328156013304	-0.21738137690371137	0.06115129650334389	0.9650764520470594	-1.294295232877857	0.5864182323371377	-1.2449383657336892	1.2621157910898828	0.4230263561395505	-1.1782216707603097	-0.1404482206807193	-1.5916156647973512	-1.743833234884991	-0.8673954936101427	1.2041637100496374	-0.5694773684050466	-1.1561053378645845	-0.7253002761905908	1.0111047680927148	-1.8376169164354605	0.20543868105449556	-0.8605380888008974	-0.4382209260314135	-0.5736921940281405	-0.6808649779001673	0.12340038951051796	0.5139338912754068	-1.351078925571836	-1.5917889278225035	0.614164820476409	-0.047796500206435326	0.3677104285556633	-0.4714395123817899	0.6238598013897656	0.3846625705984576	1.7681886160494202	0.766159290499894	-0.28180768273008483	-1.4648947424060648	0.011829756566368253
-0.845797196333002	-0.5412599584208504	0.15682732706778163	-0.5022129362130625	0.25731398143926193	-1.067915569116731	0.32943917356879376	-0.36317625850646634	-0.40683242515473594	-0.8553471968689828	-0.4116432790375988	-0.8256188865035795	-0.12398283070184835	0.6325795934363465	-1.0554358037652232	-0.2723952651476735	-0.9312153602645906	1.131340413988716	-0.05286937922215427	-0.8191354384999948	0.2538939176864208	-0.6766745457137671	-0.693763495693912	-0.6347712078852554	1.2173455847746077	-0.10568580051721843	-0.9558661934110896	-0.057141081138389206	0.9096232524142777	-1.542041225533094	1.0847849344716944	-1.9161435646438627	-0.4786757569201202	-0.47190125569455194	-0.576920040708824	1.222796326849621	-0.2033930909424137	-1.46465660102674	-1.6485940949386975	-0.2082608759361923	-0.7024993145529664	0.9745437429397653	-0.8296459628259333	1.0060248052585585	0.15784734487841096	1.2080166176606537	0.4125684200259091	-0.755728701637831	-1.4077032670017289	-0.1542936064223725
-0.9105661180374365	-0.6309246713867767	0.6268982799625381	0.42550927459503785	0.55789182390152	-0.7552482017561305	1.0374652609990562	-0.26493427717302964	-0.23611313670122602	-0.2373519933775828	-0.519274988138891	-0.6093694061116142	0.4280956359472365	-0.13282795289579558	-0.23965241574044047	-0.5981779418675458	-0.25241221841810635	0.9046170915755654	0.1781322247535413	-0.07525034968192781	0.8523073124528036	0.7950054470711682	0.575026315709743	0.43995505466824864	0.56593012001668	0.32978320649279574	0.30270784282540225	0.4267706879606978	0.6848135953829835	-0.3352052809178996	2.06383494935132	-2.04176976163474	-0.1383569363122485	0.05908127686926615	0.24483721832173663	2.7549915351944843	-0.5977667230225191	-1.0641864824539788	-0.5432875030058085	-0.4528134276551599	-0.8442831222131769	1.5086319673940032	-0.4576963965853362	1.775711948126298	0.7594909969524672	0.4075071816019787	0.508766024888424	-0.4784440924027645	-0.5689821589084143	0.3692450147619692
-0.474451803828361	0.3107171977717161	1.0605519649919133	1.2927611139658928	0.5975854896410405	0.2859031579109081	1.406023723708772	-0.3493202848318905	0.4537721788472862	1.3385046967348062	0.2984721362971505	0.41270184557909523	1.4434195417440157	-0.46947114346775065	0.8874930622234922	-0.14146129858820247	0.501044582375721	0.8648772495012816	0.9384128119423097	0.34233511619614626	1.2760147779772353	1.6551994760614004	1.6268614805028814	1.4711665770318352	0.17002878657949086	0.4463504877205596	1.5382050775827962	0.41400073540353893	0.32221906269015016	0.7154124378510305	2.3503332373341834	-1.2042845793950356	0.5125350557541517	0.6522767496881687	1.038665653069972	3.200585389775966	-0.7888968509622633	-0.27016437917849223	0.9488685094709468	-0.14453946704866766	-0.20699653114434538	1.6964268884194096	0.4454607584611606	2.2226313764762398	1.682083621377989	0.3307363392517002	0.7872258426830143	0.18145767216559167	0.43702323726644665	1.1839893164266717
0.10987519592990116	1.1580879553046335	1.0030058801749495	0.8954592293558373	0.5703501375676904	1.4460256073835567	0.9424238480255773	-0.762879027394266	1.0952180506849192	2.1931997521221085	1.0978584380947929	1.3849326477615171	2.0288001049239135	0.08144970394170578	1.7135559524498984	0.6144873536980338	0.6613524912701173	0.9296628419591653	1.4543410074746297	0.0641267278453891	1.124942673042009	1.2664125026345971	2.135632369570983	1.3540168614984338	0.3898081089799745	0.1815512161174296	1.4399074812615489	0.06472438490450973	-0.08672887260945157	0.6112701521381493	1.4268479349426673	-0.28897050822010684	1.0566323520582603	0.8926705263367196	0.9773824573043436	1.899283945421116	-0.982250544915366	0.4695482450276954	1.7074970408373997	0.2467153533875248	0.7838658347781617	1.264965300524023	1.1347327292210854	1.6264110336920283	1.919945506869736	0.8854010059741265	0.5234491012520968	0.7143333972885093	0.6934975196869915	1.4168301238142784
0.505610357028975	0.7214457035470422	0.7049302083068231	-0.7757101178552499	0.3870345862083283	1.8648884412607134	-0.1250908807531512	-1.1454031607267516	1.016912224541522	1.1926959718928563	1.007600167144548	1.3431438240340812	1.5774775419071174	1.0811702481691405	1.7733896818362134	1.031299044758542	0.0024842125037769823	0.7395555780234193	1.2117159242306155	-0.6092812140455501	0.3956267649882994	0.13993644595115687	1.9231500225559055	0.12226902834851969	0.694736369091421	-0.2917652466271404	-0.11331124325609225	-0.1812464522213784	-0.3130909590152255	-0.4417497601084926	-0.4028455227760853	0.006128489997539079	1.1265690064966045	0.5968920276606434	0.04164672570910966	-0.10505917178619784	-1.0649875760346856	0.6413646071013578	1.3104556380642773	0.3686754943024916	1.3579817290962577	0.26973497981894146	1.0550719078930968	0.11093971849051688	0.9498950275308662	1.0826400516403496	-0.4699927814453376	0.8951263627491841	-0.029743441125499724	0.7334794299090681
0.6490353804405701	-0.8648428020410626	0.6821750180147548	-2.2909814433927043	-0.17090486767715207	1.2427660682199297	-0.9636039057916165	-0.9853993031838717	0.15112655037610914	-0.9597503661035429	0.12909874936570004	0.2197393561288946	0.45751398727223214	1.5908258327517748	1.1806198227374394	0.9413518490421483	-0.8219642510550242	0.1611747046697893	0.48631872127915715	-1.01870489361037	-0.4327172960783102	-0.5781331956156589	1.082287287952629	-0.959856332195309	0.46604678976621255	-0.6999318919362736	-1.7484704128506887	-0.09773217814965242	-0.1920911425280852	-1.1855898385080441	-2.043105093164045	-0.10187909409260955	0.7245158919115753	-0.064700753233382	-0.9912423901201121	-1.1318470677721717	-0.7640991298927441	0.10209421696576282	0.33393588295513743	0.3228454456375032	1.0695414913232022	-0.7999846021464906	0.37409108793236323	-1.2648305043560746	-0.6916175489544533	0.3379096727583678	-1.4713478394396577	0.8189932236394634	-0.963308513428161	-0.27705817894029056
0.6247135083227265	-2.2162262806862496	0.9256049419525979	-2.200915235017433	-0.9052671118276551	0.14910501459621545	-0.9585561848069797	-0.27443649325207686	-0.7800379021908287	-2.4345203288986808	-0.6657247787103099	-1.0143096256132926	-0.3561917235639055	1.0568300246116342	0.5405190169326791	0.6667544234565437	-0.8775529797741103	-0.3914733675764703	-0.042398912589815034	-0.8049470006043818	-0.8161783550206563	-0.21057629527618926	0.062441766508427574	-0.810037138826429	-0.15647431347233948	-0.795648588005923	-1.8759158568477334	0.13057062656090762	0.16698708740275495	-0.6265147615237373	-2.350237704453769	0.11270676133515639	0.16143866687049555	-0.7354916854366889	-1.4002929305038498	-0.6079780445344726	-0.10029184929400871	-0.7232618205464415	-0.35619266170976743	0.42626986892703894	0.13359929188471958	-1.320603738222435	-0.25721284431566477	-1.4328311525124564	-1.8990947049193088	-0.7484643352233247	-1.6016303542229648	0.6483307977469227	-1.1164863054667733	-0.800890913909773
0.4908699067991563	-2.1578662083474636	0.9011035526359448	-0.5929864361889343	-1.109143676212389	-0.5177737411103726	-0.34174068557974047	0.37544076650999875	-0.9031674489243185	-2.1415035078341482	-0.7576890407889522	-1.3117800085843239	-0.3594552526427683	-0.19157981839503946	0.40302858699216904	0.5378895341177478	0.024148758131592646	-0.31130714684217536	-0.08222117373609118	-0.2424175028957062	-0.6533266980079501	0.8785422619264742	-0.5418466178219319	0.2198305976246278	-0.45275910517267304	-0.4488636149846907	-0.3047714425836763	0.2380550636423396	0.4389183344773642	0.9250804873230736	-1.1147369795532225	0.9466496177456436	-0.25116298353070304	-1.1603926264381825	-1.1795714049853678	0.4731050922883336	0.5427789958830235	-1.13884622259211	-0.4653780480441352	0.7218755685126784	-0.8314131705575796	-0.9994928990954542	-0.40106003204997737	-0.3765308782609902	-2.0438386776402964	-1.1050974703863363	-0.8106844558422535	0.43148975554685354	-0.3058002453106433	-0.6889151180293792
0.3599250104016998	-0.890847578247688	0.34269743571877415	0.9893491251308706	-0.2709438807314445	-0.383659230979669	0.11040611069247892	0.41271358915719053	-0.09152065617086798	-0.6782084597975618	-0.4478275898453545	-0.5973463932820668	-0.07748938285712036	-1.273621161827473	0.7748623349244982	0.5374085152762861	1.0554148130342371	0.4701415914990549	0.03175243950525253	0.09358170990483407	-0.31704430205895046	1.7295631494644947	-0.4513947637805035	0.7735728486912408	-0.049547095003448303	0.2490833580144477	1.4950949617247442	0.2803433658427564	0.3752969260216584	2.197482192602447	0.5872280071270226	1.8933291627730846	-0.41817587028633596	-1.2842413636787462	-0.8138575034383124	0.7724565409737242	0.8405632035743177	-0.7509962549458779	-0.3605779163016392	0.8433142781529411	-1.3237394849967026	-0.09237961295206272	-0.2052357486531517	0.8114601329726492	-1.4581589751527877	-0.49503656110055483	0.06524889670615938	0.13985117967449318	0.6909321145421388	-0.48610860072770556
0.5064088269995636	0.3941597756086349	-0.30885676483872376	1.16987139032005	1.188262069493184	0.10379748730141017	-0.04885332523602529	0.05163987688747346	0.8032296528693345	0.5152723513834196	-0.551308685474011	0.24652547440147693	-0.40758683617362074	-1.5363950788168015	1.140837869665611	0.43332779704468816	1.1990817547994428	1.2306290959507318	-0.12095634957031733	-0.060012730476361825	-0.17279777888455425	1.6851308283191901	0.04180763974429892	0.07949960453453975	0.6137493812241649	0.9287524937271722	1.8078617893435087	0.5417912624353409	0.02335262847931548	2.241490518388807	1.1904653728733297	2.1567202806566454	-0.427771204819651	-1.0965767192626301	-0.6188805299079834	0.010397838992086841	0.8423401232715634	0.21102750340628332	-0.4467192119897936	0.4263998510982251	-1.2489929490010323	0.80195269864989	-0.10907098544536394	1.0086056711432965	-0.9152078805850927	0.19738504679060456	0.21518828123064268	-0.23871191034655753	0.9785379649054834	-0.6808182378379022
1.1178413802854772	0.8670212525040952	-0.49007731308524	0.05551139408029869	2.1373162263246956	0.22935806673928624	-0.5278669056830269	0.06379690654737245	0.7269895507215898	0.6496222618540618	-1.408740466570685	0.4204623673226858	-1.4607880686596366	-1.0403045181879313	0.9528256611879233	0.14833249528023856	0.2667039269423139	1.1017373784785962	-0.45036387876583883	-0.442967085570915	-0.14804145842798103	0.8591119764850046	0.38166753917889623	-1.2118753925160957	0.8583266324192563	1.1097946014641056	0.34355888734154555	1.045259543379671	-0.3410811103833017	1.260137991375701	0.06840349659509344	1.4227718592924365	-0.38140608194134884	-0.5008010029395155	-0.522412973195547	-0.9599025503827628	0.7583733721976021	1.1403759264195075	-0.6632604107929808	-0.3849703672683769	-0.824654373772074	1.1729225954761533	-0.29785513555163545	0.1865199813263431	-0.7805158302092952	0.024007971068502266	-0.32615736947287277	-0.7028636170664092	0.42429211525929283	-1.1548797318204418
1.8716317266670897	0.7763421036081956	-0.31397877786146994	-1.1421060634198539	1.837951354374562	-0.1705546580901877	-0.788069903637073	0.7867555752436757	-0.4798674158461737	0.10804467122292319	-2.408959432545689	0.09390613034360844	-2.2650685456378348	-0.37759017989082466	0.1369477026223137	-0.10867043524741485	-0.9683038430943055	-0.0030548225476190976	-0.4582816002824811	-0.649872015130149	0.13596403642386895	-0.1079867931789383	0.3559868575660013	-1.871454893882849	0.6115051451694166	0.6092903456629075	-1.5134517073108649	1.3574112130189917	-0.45843628498505107	0.22808474399190565	-1.7280132655312033	0.14200588882803317	-0.27061321073839717	0.5402756154668091	-0.4216163050667605	-1.256420693212804	0.5867120482401349	1.621947203666916	-0.6367624660017515	-0.9468182896201776	-0.31879924625391337	0.9098480700872104	-0.5248213576018443	-0.6071490827207555	-0.7665874751970038	-0.9257748951679715	-0.8169898772805869	-1.2600250313729924	-0.33331269241681416	-1.413811757066976
2.0063699264869865	0.8673823227936838	-0.4010280755273176	-1.526245752380057	0.7374780195835979	-0.49507890707061886	-0.7390519291328574	1.5427845696584719	-1.7950030710489935	-0.27334220452895547	-2.5376469926326655	0.14431560516414507	-1.756435192280642	-0.08406581020203349	-0.8074940568790192	-0.08052710533494283	-1.566909673071078	-1.2116674993636691	0.09765087994782122	-0.5915257031006262	0.8254787211392516	-0.60698015078658	0.3162731702729987	-1.4913381347627153	0.4283460032267276	-0.15151688837196947	-2.0840679770282025	1.0659485928349268	-0.25936981323542335	-0.10968817485709886	-2.311767847909894	-0.8258424066096863	0.018615150866285603	1.7305698749699094	-0.4496039612007112	-0.8525690198794645	0.1798045033589047	1.750857839940143	-0.174258101657759	-0.7189836769960823	0.10896906732696016	0.2939002401973689	-0.43729994903935837	-0.4048827829791645	-0.42405771219476585	-1.669880805916835	-0.6436348921533471	-1.8388094006331444	-0.6265843817132256	-1.1637014870328484
1.0898813664314213	1.391893050479858	-0.906384464895626	-1.2354421984904067	0.01969776757321296	-0.026261752427395237	-0.7339999647606004	1.309293967255155	-1.9547083808683023	-0.10293977587417129	-1.3963095716108977	1.0521724974016484	-0.003382968432201154	-0.19720116023924447	-1.1839074589274885	0.22147822794753558	-1.2329883637688002	-1.5425371573712363	0.7984497973741372	-0.48894764082538983	1.5356801207491564	-0.443079671423824	0.6969769773951955	-0.7553299334063411	0.6796525405802827	-0.379041620051502	-0.9739178764145295	0.39277670351756017	0.12704727082392822	0.2246491384989197	-0.7613239629014181	-0.8366221474378399	0.589775958593844	2.446421915703492	-0.7152739965315786	-0.3638499124985297	-0.3385333738701173	1.8826705685001215	0.5240575165962086	0.12160220150218524	0.40407306815482485	-0.27288348912885274	-0.00035069572208174817	0.6109168498881016	0.30252604768165564	-1.479771668014724	0.09948629769794995	-2.1811743403337616	-0.37145496835106173	-0.5244888582308106
-0.3043685978257616	1.8952105183470498	-1.1432638337151013	-0.8141925971746017	0.36982815827013726	1.212560557411478	-0.9334117346950922	-0.01787755303556701	-0.7595331392284185	0.4025902301590241	0.32684064734527746	2.19605765109652	1.7018953846076956	-0.30312423409754846	-0.6493707571952275	0.4601151687246935	-0.37192930381231537	-0.9118062486268542	0.917505384855557	-0.4839386483020121	1.6687015845937687	0.10923723280070735	1.3570015765708607	-0.4108168755329823	0.9883736987738435	0.3546532973242488	0.6898951256951263	0.08962312610758924	0.44956126225177717	0.7238851063625	1.8598479264774954	0.08120777053727084	1.3724993591258179	2.164533986022843	-0.9417154026761866	-0.24282120590199882	-0.5074076344905375	2.1034476834411104	1.0747576626273545	0.734483057603634	0.5534353428424782	-0.5709683045012746	0.4282257313552228	1.275565818958635	1.0420663660636897	-0.6447963265272384	0.8071991999953483	-1.9410197500224409	0.034718190525791094	0.1948632814448354
-0.9658571158947987	1.8445242684004046	-0.4938475441639448	-0.3149198432349154	1.292866746363976	2.2986083758042404	-0.9582160451495956	-1.2840959894486779	0.638042067599169	0.8254513201071639	1.4115262589243944	2.3619093568548672	2.0250626994357828	0.02021644581863779	0.4839197090173982	0.22960026771714895	0.4537762480720705	-0.20691261890616122	0.14964303081865782	-0.43176757943649624	1.0135434767561116	0.5093709592456622	1.5606725573066988	-0.34590078597203316	0.6872604473088454	1.543455890284822	1.4762923776470187	0.581453649691654	0.4383050516948914	0.9520504218317786	3.396168622769652	1.21660222702813	2.037118856401019	0.939533888566914	-0.6437474758852427	-0.3973863377938917	-0.08551251123151678	2.025329585240004	1.1896846352969574	0.3753372523007324	0.5524944310944316	-0.6655491853813325	0.42164439761283307	0.6857710378435442	1.3835183149798493	-0.027890052065329123	0.9829006169256396	-1.0010370476307138	0.25641052846315204	0.7184319326236923
-0.2862615067181532	1.189007403753887	0.536302426030821	0.6265154983078627	1.6798034358496488	2.1865264474360044	-0.3508005794996388	-1.2153094598707221	0.8861761928616091	0.8661376388264238	1.183011507593182	0.9754444377210073	0.8176719454854419	0.7587807859789879	1.4474796320625705	-0.5885884997303671	0.9924438944855484	-0.3229926372452889	-1.0674619640085112	-0.1519748026397248	-0.026121110851857945	0.3265983236913999	0.7261333263161515	0.12108981319530221	-0.25267768785852585	2.055513906000937	1.002489861750709	1.3426873400154147	-0.03493352579556431	0.7732292579571709	2.6198017592205978	1.6838751061793766	2.130777064003256	-0.5767481246346251	0.27738637960025525	-0.49647017906809954	0.46019586085557884	1.1789980159437297	0.7668093183830597	-0.8471618054952661	0.41288262512625395	-0.7406620228073019	-0.11388546449088774	-0.8006950039674587	1.1938961165648907	-0.03605575133185783	0.6132025945824897	0.30694410295709973	0.3316713158754113	0.8314549725969428
0.9663686397896804	0.2507173255882781	0.6877618430316524	1.9621184977341395	0.941669550847644	0.6999714521478052	0.7536284325404504	0.1652378827043533	-0.12560469143441177	0.3878428762865629	0.10618565961464632	-1.211159350036339	-0.8283840071856583	1.400503515219354	1.5925548007525148	-1.6525151337275468	1.3204583209838678	-1.183234243632396	-1.9441076039965093	0.24000937387325372	-0.8057565706937111	-0.38518517152335563	-0.8542874292503262	1.242908583701881	-1.0246734678614722	1.2000765282461314	0.10272819385508901	1.3678574024376933	-0.7928243352706079	0.24964971778537254	0.3611740119301905	1.1681564800419932	1.4207406138585434	-1.6341140803850995	1.3037700737425213	-0.3914881401399136	0.33302760677136806	-0.38278139876342493	-0.09581867907247624	-1.9976989778492422	0.1847769489456081	-0.8354285701514171	-0.8220854048190118	-1.8880768682980333	0.6325111355241635	-0.2217726052619117	0.051660251492054145	1.3712270431596367	0.4803034269951175	0.4529682169098624
1.3346320738329833	-0.6950351167533353	-0.48332707712891454	2.921369181368879	-0.4843239255375781	-1.2384757944433133	1.6630857604112903	1.4906361731021667	-1.1348773519356419	-0.5265669723661353	-0.678478130330013	-2.7050082066420793	-1.6438187061260687	1.3371407879385648	0.888869276401643	-2.3336623323886747	1.5954539878290823	-1.7903495072902593	-2.0099259701287733	0.42165330766046005	-0.9942309296042305	-1.0507260762025243	-2.1631509801896502	2.4390907200530103	-0.8504834268104124	-0.4671492519980576	-0.1951202755910404	0.3246647121665185	-1.3890822126154463	-0.44931707175249097	-1.394121877333109	0.2680434785551434	0.16876859800916882	-1.924458180097021	1.8028548259668506	-0.1634667305496456	-0.6176397681217146	-1.9292089312825809	-1.0465928652280065	-2.1585153404219444	-0.03442621498937813	-0.7596971684977528	-1.1801737885005863	-1.6661583432525782	0.003906462683564941	0.10344277613176969	-0.32565629278395375	1.7424613364853552	0.7405196258486143	-0.16759069514584818
0.18960456186398358	-1.5162099312096695	-1.812115768858004	2.7584315835389455	-1.6430750563094203	-2.3826731188459953	1.8664218533613934	1.5080561333843068	-0.9177445421543036	-1.4511189264411202	-0.45572112683623095	-2.583666783608181	-1.2355312236465017	0.41608952727486204	-0.09405242239207233	-2.172982288887054	1.867623789159289	-1.263360341800839	-1.4329803884759527	0.2896454001531537	-0.7489929286260079	-1.0593084490112075	-2.3727300571564127	2.898703530083132	0.09093254067407648	-1.5280557810780089	0.2915084649131889	-0.9454872117938538	-1.4448336037765999	-1.0374697187619701	-1.4673748834186169	-0.0441315041271496	-0.9837583822547492	-1.6688794637456488	1.6657365719584611	0.06466640461102065	-1.506147814185743	-2.568485272320175	-1.5651416290997116	-1.2826107828666111	-0.1360991677302326	-0.2983683130275732	-0.9640950323594326	-0.5372319305206273	-0.39102491894560976	1.016687374539294	-0.3527914243144264	1.4182874389024163	0.883135916468121	-0.49850470202331143
-1.5765026856604312	-1.9997979543148932	-1.733448198800673	1.6286248661502662	-1.907657556207035	-2.197858110092473	1.5342329624252644	0.42258967166255	0.29945526086299545	-1.7766514670972704	0.39232676588284954	-1.2747489562246535	-0.20978145446164403	-0.8481191351047546	-0.7206373789578657	-1.2948599118688866	2.033879652401665	0.21490288203093802	-0.7788352017197121	0.14157567591041728	-0.425207591723423	-0.40787411049863653	-1.5671184244339904	2.3496853446290955	0.7991328366482642	-1.0304331769163764	0.8926513639590907	-1.2654403950871858	-1.0166254480713959	-1.2149867010833664	-0.4626633920321064	0.5296978185599295	-1.4966070119506554	-1.2554833055183474	1.2919126584989653	0.1990052177765809	-1.241519677278328	-1.9678425873081722	-1.3413168680667702	-0.19770102004647738	-0.08269714260126548	0.5001945178705105	-0.4795298668221001	0.24102556433867933	-0.4147831519097447	1.838937762962353	-0.09487282701768394	0.7201873263497798	0.6656240052519594	-0.23568502040466627
-2.469068535896074	-1.8300971087878877	-0.18976428660886518	0.44833937277928104	-1.3416041823848914	-1.1797770980169442	1.166293756126793	-0.39097865156761136	1.0776604176412388	-1.2484568599044943	0.8297703909472094	-0.0831482879719352	0.5195424793526028	-1.6387344545758522	-0.827317686431472	-0.37706100788682245	1.8810146088811905	1.5095199958110919	-0.5115840650568323	0.3211914186675854	-0.22056891401687337	0.20267502496868756	-0.5455026904200598	1.1367967691624024	0.5325905511290798	0.5501668540299416	0.9636680598894702	-0.4209893979473615	-0.5630547675404411	-0.935427697859748	0.14553520040018578	1.165550209587676	-1.3392750379632188	-0.86791446775325	0.9955611244440599	0.13667642116568915	0.25687031068819394	-0.5943833841207787	-0.6385869801111435	0.24257034845597533	0.03472879663451523	1.2745478151823744	-0.2816873394465156	-0.0917627138486901	-0.22891872465265664	1.8017363638068948	0.2587028708343661	-0.030687865177155	0.11544531010804283	0.24063379441048396
-1.902633843698126	-0.9540889449748496	1.1428452174433352	-0.10304362725847237	-0.45248234944896826	-0.23777620679204778	0.914993698514694	0.04577685243657311	0.44459682161574726	-0.32162833974719507	0.29474960152456015	0.03603199584270052	0.4643620410792778	-1.4900067056055402	-0.7299554774771538	-0.08830099891622502	1.2334220977858317	1.5925448357958787	-0.6696139685830164	0.7589334374036056	-0.12327737948563405	0.055418127369914486	-0.005218412338845405	-0.23319395303612958	-0.40244238901187246	1.7495544265367666	0.5814120256737926	0.5747112426710482	-0.45957363383796174	-0.5274769340133596	-0.331355748242291	0.7434457965174328	-0.914358257958288	-0.4595754411247564	0.6634000575965192	-0.14832953898037496	1.8665036404009692	0.7122851893537061	-0.11449122792869484	-0.02621125887578958	0.05697441686044827	1.6178225283904801	-0.5755126303711685	-1.006386488690918	-0.2055099914918081	0.8045755442705684	0.5287780448346171	-0.6635785185630424	-0.45257838362194674	0.18701511956182928
-0.6593394262899477	0.14310238948967255	0.75075111635734	-0.1983738360586959	0.22854067619599813	0.1521982544141331	0.5244686221624515	1.2710533814042086	-0.9283597408082128	0.23188202542842962	-0.6709955141879161	-0.7321023668466109	-0.20479022930644838	-0.638577506910184	-0.7331213598315973	-0.44688868392128067	0.19052205603585268	0.5099194634606428	-0.9192382453938854	1.0213284178120345	-0.09937874922154226	-0.7759734292615748	-0.007020538309640013	-1.3637133395212222	-1.0362982790330413	1.5517755833989206	0.3092996899813582	0.6010407878649592	-0.5772638391744063	-0.4178637776057049	-1.2110871880177463	-0.795663625121464	-0.594570534445172	0.009277055782010843	0.10775919809468841	-0.4488842151102613	2.3711375877856686	1.3746340483340935	-0.1210993216900991	-0.34002253096033563	-0.08244347787381726	1.3936499874513775	-0.8966453026726423	-1.3080858439442915	-0.5515834753213814	-0.46010217687426885	0.6331349292407877	-1.0615233013762504	-0.6855374235763229	-0.5716442346944399
0.09489679846095274	0.7287590264569244	-0.9139785567154284	-0.39675389744896233	0.41089868235076477	0.19001455679207122	-0.0704391546803327	1.9930697687521153	-1.4827639734631928	0.14706688877741786	-0.9940046056497551	-1.408998050934995	-0.8942895191067685	0.24892015597258363	-0.7414544986519028	-0.7579631379372626	-0.7749503357074397	-0.6626646253504637	-0.8832419864446619	0.8381226564098726	-0.19153352623070527	-1.4233473555881566	-0.16605601404135048	-1.881189510409194	-0.807102411759826	0.3485982987003305	0.40959430866373214	-0.323573459348341	-0.4518609445065107	-0.6884593765355111	-1.398163985513048	-2.12085901355813	-0.39939690892102264	0.41419159794693583	-0.4360782281506414	-0.4243292131530876	1.6440535208727098	1.341775234049397	-0.2514000487293689	-0.12258412448253467	-0.256623555391599	0.7897723639025127	-0.507833155971372	-0.4886464902560414	-0.9998118809595055	-1.08364808241229	0.5710909636234215	-1.0868213940760008	-0.4724045374922031	-1.2217068787341223
0.016430146665642794	0.45532249553798626	-1.9258077654960566	-0.8015540953545056	0.15939606401197937	0.2914386108426171	-0.411942265079796	1.547007239566272	-0.6056284713665502	-0.06177801424992488	-0.24771965127255915	-1.2594588703662135	-1.007341054616378	0.687029992499822	-0.4538240033580896	-0.2864899803096421	-1.1080963103947314	-0.8108849055770647	-0.4632565395744167	0.43341770065339325	-0.39368706569422	-1.1052324323933238	-0.15517496241338716	-1.4701966363762493	-0.09770893787981785	-0.5543710745759856	0.5072981370128348	-1.0899697244892848	0.11346038010154162	-0.9695553711762916	-0.643251026694709	-1.7986743313557176	-0.15045902980704134	0.5642755179209037	-0.44268657572366416	0.013466313870231016	0.6152915662585896	0.8800475851902381	0.2229803880227393	0.4901232448237797	-0.23986273581422204	0.1079610041865192	0.7889687660207155	0.6927238281423185	-1.0120814990150688	-0.6861177062876139	0.33704767384510026	-0.7131725872939472	-0.02146003767649995	-0.7639997407197262
-0.303521826024712	-0.35011168503429957	-1.1044593313973898	-0.961605929141221	-0.11814254195661719	0.5616186949763985	-0.04917441093090195	0.4954697143137901	0.6641559543973775	0.20760314782623912	0.8685808662266222	-0.43665458747368613	-0.33575005917708617	0.7189287089132466	0.10513955473570295	0.9643052505332604	-0.6984858768611613	0.21502257141305373	0.10579471530281162	0.21661098968550643	-0.516231778794304	0.0511217085252841	0.09154454985456822	-0.25463110767448577	0.27382761928629157	-0.312355622873993	0.12036716930707446	-0.77172397058117	0.7502961753477029	-0.8141871502096769	0.29429747963874353	0.08211493316480462	0.14942101415106637	0.402941767467347	0.240147480630466	0.5009200597664198	0.167225679577255	0.2557281637756395	1.4152024479697696	0.909383507955929	0.0790760295444001	-0.44134184166865553	2.2818936193218047	1.058431907739959	-0.393398193505887	0.29027754043672604	-0.10733691803067696	-0.17278902411435987	0.31594266012387445	0.7562889424349137
-0.2486005992160849	-1.0386056847433465	0.7042374754884027	-0.5788219618083185	0.0568855872865789	0.777721928572405	0.7150222888762698	-0.20143582054826265	0.9383446814917179	0.799635032565613	1.3110546341488838	0.3468594112191426	0.7537140227668763	0.7086536537812959	0.4305912559035308	2.1890365171681676	-0.0858556282646097	1.4933927145176236	0.5103210394897371	0.22703887892191937	-0.29617460829781195	1.1566024677343298	0.5218557416803951	0.9976395164857876	-0.08494873418596495	0.6702550279545709	-0.6244360266419162	0.3369394882121187	0.952550642000112	-0.1416737665848398	0.5889106944318178	1.805751749879921	0.2347064126185966	0.06868575822105683	1.0751853342197673	0.5807126972744959	0.27304292484674386	-0.3594272408339318	2.49836161480286	0.8724680337408209	0.591183959166501	-0.7607050084354087	2.918262529261581	0.35055434041730793	0.38062182321725063	0.9650673897732235	-0.7284879028591666	0.18500111210611833	0.3232531868980534	2.1030468513951646
0.08292600750734623	-1.2117235188718378	1.7456572495318146	-0.012218406487614035	0.7407993383582323	0.7734288489427167	0.9514975169142444	-0.3255098232912578	0.2066079691945736	0.904119962485029	0.8599644375862363	0.6431939905582356	1.5298200378461686	0.8738525145138623	0.05293101886663809	2.527358141053593	-0.005253402709620761	1.886255792159777	0.6680354918415305	0.07882562694332708	0.3123159620891402	1.4805056535637753	1.0472765704344467	1.377811623366643	-0.884322889801239	1.2886815888947187	-1.040626135639697	1.0598242455409426	0.7269175697703576	0.7136041234795116	0.2061110646118232	1.7156850469715212	-0.09008496772151327	-0.2258264395373441	1.3400161126192764	0.2643874004406071	0.2545660519752704	-0.8114959034808132	2.4867481504935562	0.7556860771429953	1.0737500362295076	-0.8050927857361639	2.2918031376309984	-0.4622528023674824	0.6084017535625725	0.7621322643488009	-1.3099472120172695	0.26032793091720774	0.06359917583071735	2.1109836813348193
0.11111943385576223	-0.9299206427341232	1.377140011641981	0.12045723862086048	1.3159154023453197	0.670630910775593	0.13254501653085207	-0.4949374755222126	-0.16918751380361288	0.07708994633107925	0.3325816026474581	0.643381271253785	1.467130300415724	1.0729844139190887	-0.844359893846221	1.8388470262178835	-0.6622284428338441	1.0564512789676512	0.7553917526407189	-0.4766368986790532	0.9996670717273517	1.0891813918626263	1.4158032985680737	0.6748988170898936	-1.5976993279694163	0.9112435216432393	-0.7168267850355949	0.6048530890508199	0.5999269175800689	1.3209749277256357	-0.22008221899610597	-0.08498054296073135	-0.6470162829304026	-0.3326373941388696	0.8592913193962821	0.06751526266252693	-0.3322256815522473	-0.9589194853959794	1.297032660610828	1.0159516491884275	1.3601602201159666	-0.6057369097622357	0.9907784996764233	-0.29409684476396225	0.15228834626874996	-0.11393890775164313	-1.5362192986692904	0.35219188821511666	-0.23251136769023997	0.9356948918087846
-0.4503294370334651	-0.4789875165994378	0.5214097259616972	-0.2817291886367828	0.9384003560754527	0.6822623555099495	-1.1585027687301033	-1.2303776685887706	0.7699097330503308	-1.0529987669971248	0.5926183754377399	0.762283367703237	0.7243165773845046	1.0144612053937037	-1.4962023025980626	0.7066167753262511	-1.5149492647458036	-0.2717820588649471	0.9089276252077335	-1.0788050822355588	1.3163163911055322	0.5596706317781538	1.2228918857512772	-0.41339362012388736	-1.9161964861434817	-0.09882418574606398	-0.12586428599839572	-0.6638392745187751	0.8833065890711488	1.4346592459496093	-0.1643780778088702	-1.8913009485868113	-1.036251781763997	-0.19119897617057025	0.07732721483735183	0.38275728177119006	-1.2654894934370724	-0.7823510547690995	-0.13941764812146826	1.4630080137453976	1.373269685784066	-0.3318105328049709	-0.08185418000519067	0.765040755265041	-0.36177332613119	-0.89053760940321	-1.257620475716384	0.819191205546716	-0.4235399340235858	-0.20028542665904578
-1.237248082108303	-0.07409607734243469	0.214046842197285	-0.6735133059230265	-0.5624738373273621	0.7902767860075091	-1.7916045471932434	-2.2169461962911052	2.2416610059954376	-1.3359171378180403	1.5171701418737302	1.0339630395324682	0.017175530076675053	0.5910763202934942	-1.3327127262495955	-0.23936588572378217	-1.830298711960448	-1.013327771161805	0.964448754297499	-1.0308349889955852	1.053052745624877	0.2536736995235313	0.3083391732822041	-1.0174247144666226	-1.7402030004633156	-0.9288165620705874	-0.17003111418718111	-1.684022732580127	1.1172815510721155	1.0134144452000657	0.3057572018864126	-2.222522550867616	-1.0761090538120996	0.2152651491752201	-0.547100602429721	0.9383373401086031	-2.0138316902932627	-0.421393059764647	-0.8563719571264347	1.3408080993814908	1.0487873647676458	-0.21221749303280163	-0.6314800320323171	1.4677629820200626	-0.23957105226532024	-0.9384393391878366	-0.660009621438536	1.578007196833048	-0.5935704296869286	-0.4497610188310782
-1.610525063257711	0.21687078915645322	0.30023783095058565	-0.5552628921657198	-2.2567752200815003	0.7383030583883105	-1.3384589982257293	-2.6254138544415913	2.5541310765192224	-0.34882577127898784	2.125143290190501	1.0880279866715548	-0.062451597177315264	-0.020973664544804538	-0.5956411314040212	-0.8449515840568897	-1.4159039842686325	-0.7046450180951012	0.6111899300257078	-0.06792298441242653	0.4050626993872447	0.06704624261224873	-0.8512043337322222	-0.9598163690987873	-1.003601693123253	-1.1671150528631522	-1.0960653212969416	-1.7304501637618404	0.529587667505821	0.15341771730604228	0.7427140950823535	-1.267829945921523	-0.9678801893258739	0.8392520354101451	-0.988822953388886	1.0609180907997204	-2.258396252476655	-0.04531130451946073	-0.7848941856049252	0.23662906088339797	0.3536326940350437	-0.32989547821251913	-1.0730517809809663	0.7858321115754412	0.4687375727929905	-0.3068741783491961	-0.125044843915873	2.054091350621334	-0.9194365687885251	-0.2030746564830532
-1.2321837550499593	0.4084018754011182	-0.0623022244149995	-0.11081979259807422	-2.7829130682945777	0.343428405595708	-0.5277656790793726	-2.0278671513912605	1.151550665026908	1.089907792572474	1.6843539684698434	0.7064262300212513	0.4026169897826008	-0.5349959300510506	-0.0536642659031772	-1.2524608542855886	-0.7406105303026925	0.1448320031323779	-0.1536626243145338	1.2601514409689871	-0.23060190602685018	-0.16635688849531952	-1.3793818174608081	-0.7700911030673923	0.19325172028746052	-1.0347775568394986	-2.070370345320332	-0.9172759966140454	-0.8946001557427514	-0.8681742132012457	0.7986306988963985	-0.4097048872399121	-0.9609318465920434	1.4794143423401356	-1.4124596101199025	0.4648447926972965	-1.9797500381098452	0.2657187528521275	-0.5954434065851546	-1.2400805627756022	-0.5511862641462636	-0.5412990940135289	-1.7466499581275219	-0.8678298079238044	1.0051245815150573	0.4182525187182486	0.08251518488532487	1.7369851157157592	-1.4075376243362405	-0.3646982114740823
-0.26248228415153846	0.5561724077873668	-0.9498919919277499	-0.003879677684220696	-1.6010027799958741	-0.27463953694923826	-0.3676423114419359	-0.8243068346299905	-0.648897795308778	1.7368493369580043	0.4738388282619663	0.21307063011922636	0.8179945349663641	-0.7652154310390659	-0.12642462675807456	-1.3977772478159436	-0.37263945928691006	0.6143391820546842	-0.8259900832542695	2.044642258887523	-0.5876240639582265	-0.3050628523091546	-0.8191286620421351	-0.9259047641415673	1.300593304906788	-0.9376683385755245	-2.0185864838858207	0.13228517136120438	-2.0527609382332894	-1.577199365927123	0.43493873032255925	-0.5239799189050738	-0.9531244500551868	1.7793481160975722	-1.6997225959008635	-0.4055361209468485	-1.253997218852453	0.4467496622518967	-0.751944823375025	-1.9113790126357428	-1.2501369300215746	-0.6613096287415065	-2.273659514360175	-1.9661740438344288	0.7609133241287239	0.7260596964865965	-0.027933839336392166	0.7619003731907815	-1.7925343774674904	-1.0537711041583524
0.8314401870168391	0.722672036427316	-1.3583017999964369	-0.5951354088120236	0.41508978178370093	-0.8133998819911396	-1.00600775149052	0.1950692891952045	-1.1793325298989543	1.1394147478185461	-0.6404126582803406	0.15657120604210983	0.7388387976362889	-0.7011146944710788	-0.448054603112688	-0.946128996800184	-0.414722911637744	0.2524437489674881	-0.7905507515357436	1.8082028441636975	-0.6536122447883338	-0.11653926888375145	0.3318644801771869	-1.304382497629265	1.5122029331820561	-1.0113843217704592	-0.8268230226138179	0.8455121369400288	-1.7196180587219825	-1.5612001676308962	-0.1586821145794357	-1.078370544772106	-0.5758390230105592	1.4390329591099786	-1.5062757452708353	-0.900661605402354	-0.22939370461890762	0.31396214624465607	-0.9867421111560082	-1.2217581163706912	-1.339576006047921	-0.6862730292458225	-1.9051321099656684	-1.4306418469605042	-0.050289487222555315	0.5854718449796704	-0.2765604478812708	-0.16975862510352788	-1.7240260393047047	-1.4198862410940174
1.5354992445886715	0.885452792316898	-0.49385354357430733	-1.504616283079548	1.702479885310496	-1.0673027147410863	-1.6670823629914704	0.5320993195546618	-0.34909730290831154	-0.05384959683954243	-1.1878908563429913	0.6505102976737024	0.2647473400003288	-0.4709453193134737	-0.38409193650968515	0.20584199595430358	-0.5235560749426296	-0.5753401901683879	0.05498675899919972	0.80301225483393	-0.5226380197402092	0.25723966063739445	1.0662137687841293	-1.4518325179546847	0.5458899802518997	-1.1301877649211647	0.5047876156262241	0.9242150506826743	0.07983847326865048	-0.8711019097891589	-0.6574957313402795	-0.9705572655410356	0.3024969004296089	0.5226402305697313	-0.8018000770906711	-0.8704624388834987	0.7113565884902041	-0.3267255934687152	-0.7806813356773035	0.1542870821971217	-0.8318690527519227	-0.7355898386205473	-0.46836828917193485	0.26440731734717016	-0.6639400873132556	0.27886736380180627	-0.4618924073021143	-0.49810146351943313	-1.065095479292898	-0.7651715912953351
1.4886695841521624	0.8991942366600484	1.0833371771976805	-1.9745362188298157	1.364057956816264	-1.0193679782630582	-1.6306955141879618	0.20427041199640983	0.38898398460753175	-0.8653678950540767	-1.3969981840510368	1.1956063083334743	-0.21282692241772375	-0.2707749983436559	0.13908942347713263	1.5440197012976415	-0.36616511237894256	-1.1350527394478234	1.1554841717164483	-0.3751916334442372	-0.2283092425979381	0.3137777793567395	0.8823329387245786	-1.193078170438352	-0.8052777480898949	-1.1695483280900232	0.9693147776307697	0.31693831886015555	1.91140697009063	-0.08008351588398778	-0.6726003474225829	0.037333263669185386	1.2904632553610536	-0.4493031684965215	-0.09425778709956571	-0.6655950831737866	1.0365122264372544	-1.3347791357942296	-0.13727522340278006	1.0088213099658827	-0.21905524547009947	-0.7774578437683531	1.2529929181223591	1.6226346446797808	-0.5983725148137048	-6.906995133176046e-05	-0.3727331207689394	-0.36288820473090816	-0.026791884787200147	0.5264966209023474
0.6896330869384185	0.6539851949436905	2.0377364779705873	-1.577197423372199	-0.15937685194430531	-0.710619635846272	-0.9839413234458217	-0.48799210638518675	-0.05488235487414005	-0.8530085323112397	-1.5617015027894994	1.2296375408017857	-0.4806517970101166	-0.25282943735741853	0.5176038087401293	2.259531057778694	0.06684287465252323	-1.0398826265589096	1.8275215732984564	-1.3039024419353937	0.2148556310667057	-0.23599973185572135	0.23540875791076016	-0.756282050454175	-1.2032999344789983	-1.0975606039860293	0.6224412862383629	-0.7398856224873352	2.303870204412614	0.21604845121948932	0.0037266291289285553	1.0247792146853933	1.8099595653441878	-0.822177591792386	0.07264536542016495	-0.5310373555707341	0.5152966535418616	-2.098334541245624	0.3679680337459542	0.8409503640834355	-0.021196303513006078	-0.5616171326168348	2.199148081726684	1.6515650983420336	-0.059401277351675635	-0.24662662859254125	0.2062085780938166	-0.3673733397773656	0.9526493016161277	1.4358509151717787
-0.39069535348626927	0.2898968813226716	1.8247849125474223	-0.5450651184872674	-1.6541402414611135	-0.16727167780798613	-0.29726547027738354	-1.2009033987508522	-1.061668653231017	-0.21810861390575811	-1.4662146887719139	0.7506967377369396	-0.5754097190354867	-0.3848467950749524	0.22424466201929463	1.979132103478483	0.5539947470507312	-0.5249182524822236	1.8655280787496544	-1.852733972657121	0.6458786220291537	-1.0519022032677652	-0.0889244868950562	-0.3539510156592528	-0.07459482408056375	-0.880725480734771	0.35176176315048835	-1.6883717666002427	1.1994554227696073	-0.0016087553722284767	1.0528226657589959	1.0203794231793406	1.685524992552943	-0.3528008973727515	-0.256101102628866	-0.3052254594431122	-0.47214946957629655	-1.9597720179366924	0.28385730440351803	0.2541137717346623	-0.26608668948891706	0.052169478978641465	1.9963802014461742	0.7018150396291454	0.4531702753479419	-0.4258873695927279	1.2942028526509526	-0.8118400080231941	1.4542696301459608	1.4777607271406588
-1.0522717566726882	0.13648594356353125	1.1995407481761957	0.4862073315852444	-2.2333716458519994	0.4683748217799758	0.19411213251121978	-1.6169164713450312	-1.2094133485671708	0.6453588470894643	-0.7362559234060625	0.27054356358288756	-0.4832658826755771	-0.4272275925132054	-0.4733681116820898	1.0589588343929746	0.8799280142061511	-0.1146493156506223	1.5492830751982634	-1.9941675844183853	0.7503648117162459	-1.4720766307783821	0.08449186406040661	0.0990816538149438	1.6621069934296724	-0.5024167251847801	0.6778408290336048	-1.946753414934309	-0.12064747178132106	-0.15589156138110993	1.6514153805595866	0.11673510982840649	1.2792358070091572	0.513151389919868	-0.5269511198312063	0.1465057238597599	-1.2316706163703859	-0.8947123125009532	-0.2012659924678789	0.10944530826104651	-0.5070467366336114	0.7724218650386464	1.1311233833102292	-0.17980994857494215	0.7260223038782001	-0.40118914085076535	2.4720495744588473	-1.297197580464167	1.2914511362570962	1.0599238951737049
-0.9208660656605827	0.3435642845607051	1.0559328432426998	0.9811722034507726	-1.8795910095679513	0.8362933301387805	0.7753900996920744	-1.5443668297469062	-0.22535171318093805	1.4421075100175564	0.3511062640786308	0.18658449252291479	-0.03841119572390675	-0.1564649694967738	-0.7076434340575307	0.12055546888150807	0.9179900150935134	-0.11834369293069268	1.1382258341806422	-1.7261350187598254	0.3159611670724877	-1.1902469673285843	0.1920790906112894	0.7379352199726185	2.383149653252775	-0.12747624931362975	1.1163783776474	-1.4311050806617758	-0.5129765397841318	0.290434139023054	1.1147205950074015	-0.6910262647511997	1.013427938164229	0.9671454854603692	-0.36983160642333485	0.4614291466878705	-1.3818269028408792	0.32045944909947593	-0.5487025724395166	0.47803213243902054	-0.38902701330358375	1.0813471321007257	0.2675892836707824	-0.4730103642019151	0.8942752162757753	-0.21276054966825117	3.013556056301158	-1.1877792367562716	0.6220156844086632	0.6911916532454739
-0.29261090490745173	0.6407637573191467	1.2119056005812499	0.8536297602655784	-1.1030521816854975	0.5699032308917793	1.6367895583340712	-1.0983481667241244	0.5752962532514002	1.9072930187162345	0.8182451739395993	0.3566035857145719	0.7410861103901144	0.3242577695608458	0.0781001052930601	-0.5678011785903345	0.6192439690066234	-0.4299080299893548	0.5737873816600197	-1.1989291536581765	-0.4976456460612576	-0.48618331149409283	-0.27147181835357714	1.398119574061481	1.381834125200062	-0.06647800188164422	0.9056561327502525	-0.6823569758943874	-0.13211800012286493	1.2240117971031632	-0.34278580698014144	-0.6458920246513532	0.8840239249996367	0.5462291792915642	0.004549420437698996	0.11898788277893714	-1.0839381377507655	0.784004401061818	-0.5200413509696201	0.6288800985488188	-0.09192606443938815	0.8402500174157072	-0.3753328547871709	-0.5374160668233726	1.06626109608628	-0.26140899323972505	2.46830227131071	-0.4106278596540039	-0.08464697536165659	0.269782304626678
0.1730712338248809	0.6045069643083999	0.7764707581119452	0.4884164245925089	-0.315704946283463	-0.3074425824572937	2.3866914132969925	-0.6560469577460883	-0.018197043652681374	1.798510233652896	0.004926424694355319	0.3540116302882232	1.3802146641402842	0.5701559510665389	1.5182039329397474	-1.1246943984922402	0.09205456444668268	-0.6899298869886682	-0.217725750366785	-0.7262481817054266	-1.207908665958678	0.20396450489469606	-1.054078329889004	1.7288214280789633	-0.36393631360920853	-0.39130790132329873	0.1306421842342348	-0.27982718132399437	0.013409677685677118	1.9589262113670558	-1.5962870713459136	0.021781328831634503	0.5728658213505775	-0.42974277090287966	0.18811306682160123	-0.7153862200501917	-0.6495262183953269	0.36628466374630336	-0.34942983051088006	0.021082419061950734	-0.08866591255928687	0.5412944443808211	-0.9142810372552672	-0.8304335214149594	1.1248160987103248	-0.9224354727897323	1.1454778100859928	0.3590463533395188	-0.28837137823861453	-0.5348803167080081
0.1400760946550969	0.16740030026239777	-0.45361469549630185	0.42903306780335676	0.39069920267589536	-1.2662510384614136	2.396186851033817	-0.4348351664706158	-1.4445602438438787	1.1621767465601112	-1.505877212012049	0.00521353588527797	1.2807560036157206	0.2206034471822837	2.6540695072306466	-1.5750512995772248	-0.3334786687233978	-0.5589100596278722	-0.9028844818714905	-0.5038958795916315	-1.3919868960420978	0.7449070268887052	-1.4112243428078324	1.6126441222728702	-1.1413657094357124	-0.6514760862137359	-0.28398534693928823	-0.13750414285896578	-0.5366218073013296	1.8875346602857674	-1.557629352822376	0.5004991080975325	-0.003133487556453292	-1.1536297914896243	0.14507881955329308	-1.053671401826857	-0.10326237882060996	-0.1488119795931956	-0.31627545302129795	-0.9315921074055232	-0.4951261767649455	0.7629846637795676	-1.321507066834837	-1.1132970166590537	0.933305664645938	-1.90454094848412	-0.10795363987475295	0.38901564511069864	0.2352319414579707	-1.4476987244167845
-0.10232422990197419	-0.2913422584119637	-1.5373135402507017	0.8750919260920152	1.0218234011763299	-1.6614589380328728	1.5158446241645454	-0.13453605694699403	-1.923380472318539	0.45906918081789944	-2.297096511448763	-0.48945741634532697	0.3891689058459344	-0.5309655004114465	2.7943272103458194	-1.6062235905259354	-0.32419847583909583	0.07957569372281277	-0.9147306927162985	-0.3533992491792977	-1.041327954492336	1.1994867543960352	-0.974834391765251	1.252788844834521	-0.2143323450830844	-0.22878790612836725	0.20338654881922372	0.40100224759109376	-1.0877834233430357	0.989630061346387	-0.22529538430209642	0.34402552893659344	-0.44422855082107926	-1.1083991466481564	0.1436896310706836	-0.1304301436114424	0.7054564900626891	0.1050032258098371	-0.3811075988865932	-1.2634043456057595	-0.8401625062574067	1.387023332994421	-1.3511207186239034	-0.6966805655223623	0.5360737412048943	-2.2392968356861624	-0.6904034582883308	-0.3030911579850823	1.1587249226748777	-1.6662062237085618
-0.06252678980441999	-0.449678559102997	-1.5593618147795139	1.381128052750506	1.4672483793377704	-1.2741988778890925	0.2254724364407631	0.7793753763442655	-0.6257072693182144	0.15452130955970114	-1.559272341816605	-0.9232075981411546	-0.6528096970651786	-1.0024261101512513	2.0088727045628447	-0.9604650688733336	0.04798210483667199	1.004990129574909	-0.14839384157316088	0.10050601968744173	-0.5342751191239253	1.4216195190552379	-0.1370638805461649	0.7914228242821261	1.4684539030215304	0.890075820907998	0.8848378892300013	1.6418542983767448	-0.7030033593210039	-0.2530785489121012	1.2499621081115573	-0.14163274336303908	-0.29771691531254013	-0.5519006977472002	0.18411080156864756	1.4997187448151132	1.6471180433611106	1.1377661972343653	-0.35468613339536603	-0.5622592409359903	-0.6066790478333692	1.566572439188565	-0.9529655601125642	0.5915088896048112	0.014272642937374484	-1.1936803201892894	-0.7462295011794647	-0.9490872379486456	1.8166525500380246	-0.9241839999212127
0.33675537834549296	-0.49597573369721554	-0.8623598351518601	1.180115167325753	1.5773829171062688	-0.44457773540937584	-0.9088558280987605	2.309601921348191	1.2360781242329997	0.1512709389270631	0.04845911745761483	-1.3436636701713878	-1.171970280763457	-0.674764689582459	0.8850777487944093	0.04849851079391366	0.232038117262967	1.6966404927365137	0.7015450285768833	0.9361238647806508	-0.2687663613741502	1.0546970014947317	0.47300850995948607	0.08028037395482192	2.252460770864421	1.8504210891813628	0.5531271013475751	2.8781218671715485	0.5233389791414735	-1.2832648690154613	1.6103904621850451	-0.36459490636120695	0.3251682011622684	-0.19994397668541683	-0.15170329705457963	2.2873335703245488	2.2246700597352143	2.0722544815156945	-0.2636004616145442	0.5132344100054804	0.08072067540220278	0.624811198751713	-0.4962126245271323	1.9657962990582538	-0.7106759655762293	0.7966803868392015	-0.8247230095288506	-0.8498387889591592	1.7643139782349853	-0.0761660414543348
0.7008817964983783	-0.863548957137658	-0.6253696836208508	0.016038713682321258	1.3513347970823353	0.30933422417857104	-1.6734957727347677	3.5909706028864723	1.7994946481763445	-0.14729501128302516	1.1328487726180605	-1.8177682517089722	-1.178149693255197	0.23140874057765654	-0.03919003901001316	0.6531187599626702	-0.2559781204076949	1.6496204088738102	0.7340696958316401	1.7149668461668988	-0.3381228854549881	0.05660990216317315	0.6832364585142117	-0.9424345074386563	1.3729646737999877	1.6941187777620588	-0.9027506039521328	2.927913976022463	1.4183345819424338	-1.7329055792664099	0.6311199328619411	-0.09663682406231225	0.7256396942246384	-0.43636804465114876	-1.0598824072407493	1.3106317566489265	2.0648075451057166	2.0446078400672385	-0.32835839772624525	0.8945599956798357	0.5008564724890732	-1.0900987337121155	-0.3862859541784735	2.378351486989781	-1.6711180649200228	2.3328695263926917	-1.140110101397085	-0.09947600679651862	1.1481126238694566	-0.1979358171559615
0.6949019582737581	-1.5132127798155635	-1.2786983675900772	-1.3410369712322678	0.9440668481852226	0.7225387140788785	-2.0017848358763595	3.571957676075771	0.735011137250789	-1.0614958757659907	1.058193109175635	-2.08613448213267	-1.2240007655266312	0.9344111784378152	-0.5883132577065349	0.35955699011782355	-1.1695688705474654	0.8581917870402707	-0.20758690020265058	1.8685124645659392	-0.5452703565211539	-0.9628701056150923	0.7597078778179146	-1.769110024825622	-0.4374526208055564	0.4334778777378362	-2.0598165214890827	1.415228193733262	0.995646028553622	-1.4329141897197162	-0.7456336763064246	0.39390346810383364	0.29611682194419603	-0.9023949777839892	-1.920511575649564	-0.6133135045180227	1.3682546722294762	1.0505279180901241	-0.5928385122733659	0.18116636022786758	0.14137845734815124	-2.412906313211456	-0.5604673718624601	1.5678785454049788	-2.4458658722572717	2.349666513845618	-1.3534722055296802	0.5756785538532139	0.4787889341573916	-1.1993885737664127
0.4596043425062008	-1.737939513946844	-1.8647095120330563	-1.645409735734937	0.5022763450188751	0.8141841154004803	-1.6131100223058819	2.104938226923022	-0.4598008496102928	-2.0730825721132664	0.4827113808457182	-1.7248338619061676	-1.5789707789803604	0.8928007340071268	-0.8728121575845401	-0.5488806322582898	-1.589819590051413	-0.015969491559481446	-1.3417171759152462	1.2949565633085705	-0.6639831190196085	-1.1994276886906057	0.8025041941115681	-1.5910782093797777	-1.791775879392453	-0.8385473441861243	-1.4362943096006666	-0.6702849774873934	-0.45627681089535704	-0.4487444308814365	-1.3452427846485406	0.7083741179226881	-0.8249712694729863	-0.9217222242045544	-1.7236900221826874	-1.7124447842652892	0.69869808775011	-0.13524678925580058	-0.7879864679772614	-1.034931109739917	-0.6647589881767986	-2.4495431696818373	-0.5854414394302025	0.2590880973983943	-2.274925688904318	1.1398758370199904	-1.1152868097114417	0.6309672552296105	0.05585188464539354	-1.7927300857116233
0.40061640595205344	-0.9062462289112524	-1.2719626416675185	-0.4361654118585974	0.0750502205987115	0.6195825366037899	-0.2612120413634944	0.2189735434935171	-0.3767407991408896	-2.298089189828598	0.39291573639163613	-0.7360896135851941	-1.8159684350704597	0.35203712603340853	-1.065757539079969	-1.3350988021157157	-0.8215747343148492	-0.16712953893459565	-1.788795978242853	0.4769257559090016	-0.6276515382043464	-0.5098172271466304	0.47736948125594103	-0.24694078459576266	-1.938168015214628	-1.0768171575150152	0.7121026549062206	-1.8765323242266183	-1.7045513905379346	0.781084191899959	-0.8025684220328415	0.6779641170623754	-1.8473311035251516	-0.2992244425830126	-0.2090869976842298	-1.1303033679431091	0.35419044771865127	-0.7794437237550373	-0.6676099293859564	-1.843237051093011	-1.0619292402314353	-1.3499656191691345	-0.26749342966052686	-0.6599024763930477	-0.8719264205894347	-0.03360840269530574	-0.6179653622859955	0.22134032229656941	-0.2732159111118502	-1.0338975065869314
0.6725102419597084	0.6706005515265667	0.2115985539359789	1.3253027939077493	-0.29464793319670607	0.08604117409637345	1.5922593094228725	-0.8104682347573433	0.5945714250165578	-1.5466657520883274	0.8697120963386507	0.21330363408588007	-1.4071676172571512	0.0013345229087917086	-1.2351742669041545	-1.5600310117831984	0.7897941265770577	0.49629541939044663	-1.4806975738400583	-0.027874677826021974	-0.4858008207710004	0.3441493120914957	-0.47717813505875767	1.2956590894331348	-1.2302040976021067	-0.42555488428745947	2.434122268825477	-1.6994902263851575	-1.8674314574594646	1.5320436344103276	0.24228561246475958	0.4097144458760575	-2.065216217316997	0.3993026634350882	1.6537795942846392	0.25650766525435936	0.12680376384904118	-0.8077694239245803	-0.328115726708829	-1.8450717270658143	-0.6190538425151857	0.018531766733117874	0.06382246716244801	-0.9703707046435981	0.9499927276102148	-0.28415849214537015	-0.399155467933109	-0.11705970112956961	-0.7253703838801732	0.4415403132023554
1.0389580749961225	1.8688139066585159	1.0836228942003014	2.0992415827910915	-0.46946658945027375	-0.6949900268979293	2.71589997428961	-0.6086222054313977	0.8758781637944449	-0.6588130350437515	1.0670963311690727	0.3715509625942191	-0.5624924071017154	0.12575933233739114	-1.271953020320708	-1.368663153529536	2.0871192486141474	1.094810605586471	-1.0768540037137908	-0.13912214090475206	-0.26780335997646365	0.43840039363470246	-1.6354229963862745	1.7368906933842545	-0.5217212803150083	-0.00047655624381573225	2.079686537708376	-0.9107158274670119	-1.1683767435532346	1.307626157620117	0.8477751121946041	0.13751587585263084	-1.447514175031881	0.422936979466438	2.5598081112486097	0.9920166319907954	-0.263781653884836	-0.6347658629509831	-0.012618288259597491	-1.2856388561502456	0.19862507354268172	0.9811817677063852	0.03455546383774548	-1.0443312939851077	1.8014831983421802	0.11702722136900258	-0.6376304892445885	-0.15453420079503624	-1.0854166380174954	1.1261643585302337
1.2342715999953278	1.8566660487550515	0.41288713464996163	1.3216578056887605	-0.294194700044699	-1.2860389840542	2.118659378940849	0.15784415754647704	-0.19700712702049042	-0.5761383544635139	0.35663478306509283	-0.2685551033901739	-0.12300899377653113	0.25620395296906767	-0.9584586616011785	-1.0517282419366747	2.211630121450104	0.6037741871117447	-1.0419626659617296	-0.22866344016656012	0.04523798576824987	-0.36593607682039037	-2.069021545446813	0.7951849664389474	-0.28231620259300755	-0.48866261259092775	0.06637787528740251	-0.46983839070961286	-0.4237494472561529	0.35909954363719526	0.6228144248263915	0.08989545358185232	-0.5206256081066355	-0.33782990187206535	2.178798096285835	0.7387478110696467	-0.685121387540625	-0.5618491333603077	0.32575422328924764	-0.5574378447002555	0.5901126587661837	1.4650957765355657	-0.16427453632408873	-1.1118807233094181	1.0666077920520642	0.309210511325503	-0.8826046661456664	-0.16638242703832412	-0.8282927162118165	0.49916431436517916
1.2776674387184737	0.9225441524055804	-0.9861493347416108	-0.029315260746672463	0.22137102099761805	-1.14265123388974	0.16252826303138868	0.6699645909397716	-1.4575607520927218	-1.1875850538471822	-0.8073704116375876	-0.8856517732401968	-0.5090332768822404	-0.23579586930637897	-0.22617274290877507	-0.5557590259332809	1.4059282772800008	-0.9690291597666492	-1.0673862376186098	-0.5872403915456479	0.4433547557552227	-1.3117369705068802	-1.2483416290039075	-0.44591178045000135	-0.2969076586491727	-1.2112501003346359	-1.5750200527948952	-0.36366859464094864	-0.06881596208532625	-0.4568610863769183	-0.02389415267743088	0.39488148990930944	0.21022581648013663	-1.1652170403160815	1.3577127860728815	0.4815267102615345	-0.7349427064339281	-0.4881850931050298	0.9904095442785424	0.19391056451726776	0.34832588638076356	1.617446932902836	0.06948787956739678	-0.900274482736948	-0.39829929289353483	-0.06046236263885113	-0.6119157365812963	-0.4472049006631387	0.1674186711381072	-0.2986493693290798
1.3150044277764363	0.05400303569694552	-1.4704778364253084	-0.5371528920985496	0.8486477575949236	-0.1499917818673454	-1.5951415175144643	0.7445955420240519	-1.3374934555502453	-1.3883062706268754	-1.348219959352544	-0.6733209205673939	-1.045288777390732	-1.2733120732883652	0.5836653617135639	0.3680731435422549	0.645478047973722	-2.376040173790393	-0.5625234977096983	-1.0312690948348158	0.8611847871138761	-1.5519979340484322	0.37091658080459156	-0.6923290014841141	-0.06859219032836095	-0.843361963490837	-1.361487256532212	0.22836354442805787	0.08760451954507682	-0.5024966378941332	-0.3519578574580139	0.9724540205546693	0.6256331559039208	-1.1815563219083562	1.0166019022437343	1.0682104153784138	-0.313398041401761	-0.16705447253843295	1.9565195388638121	0.9494423320646804	0.06302516604806226	1.3688190312582134	0.9267196111189706	-0.11026433499221	-1.1293060090537352	-0.5360144392122981	0.07903074514877363	-0.8151741800413749	1.1811895218666275	0.10713366665634048
1.2701383989493276	-0.19801374125663365	-0.45925787686558833	0.09672843624909035	1.3022623936191002	1.141698175995219	-1.8620930923220966	0.6782784042045983	0.14365015412083612	-0.38826833987416337	-0.7720363952177318	0.3145407785953314	-0.6527982760217037	-1.9826020280281345	0.8447438644518849	1.5892769994858245	0.5557228719180775	-2.2959367673978672	0.4312904060852745	-1.0979401295741658	1.2524626324068011	-0.9408709456260967	1.7767956141970598	0.17172330775030636	0.6065841263430825	0.966193366034988	0.18039784796167566	1.6848004258233564	0.27899938075667935	-0.02259588773270418	0.013753536324692566	1.5021469703531027	0.8386812758263877	-0.19133360507135083	1.116975059572107	1.9597739384803767	0.18369730926740732	0.426193554257646	2.5455809880173472	1.5173007165455108	0.3732115827102848	0.5987855059782702	1.755322678272095	0.9307556576967032	-0.5972091246002759	-0.5595516361120573	0.5534697649118036	-0.7788990344235589	1.1711059592561146	1.5309400506462287
0.8659162279704758	-0.1818528673186	0.9793251786536706	0.8053897209165942	1.4446360761114168	1.9234999324790583	-0.8469856437209067	0.5767668577406815	1.3021332407565716	1.2509997427937227	0.3121593165999954	1.2662518812052488	0.8069191652032706	-1.5603986419735965	0.23998347973165493	2.435114607210858	0.8369205988709962	-0.7215261764287275	1.1089883999866554	-0.580719793196158	1.63102664477698	0.003361438299398584	2.339238409585366	1.032975090720947	1.430975634053122	2.9793882213738105	1.2734962411289876	3.1940500720045284	0.32243572006818827	0.14436018040838713	0.7573714760177496	1.5928817076795794	0.8583152895375986	1.13345613889992	0.9214566950593909	1.772959069603418	0.3476679110154107	1.0650615742545593	2.005789359809839	1.5742732686197598	1.1685054930067131	-0.4119443730793842	1.6822287669527298	1.3605146877235763	0.3267098410849672	-0.16937917936783212	0.39349744521371904	-0.18191901735719426	-0.16732900981737295	2.327619822942256
0.03433678166594527	-0.43919815669617146	1.4457176578146067	0.46406359306493333	1.322079077984397	1.8100944631970624	0.09351095606525406	0.18149338959720976	0.7334555354743316	2.13378167283274	0.9064763457633126	1.501725959121511	2.1876574453816255	-0.16919253548683974	-0.737028504507755	2.2833092264076593	0.7596634025817044	0.9639898540475862	0.7844686678906532	0.20857915416884829	1.9747123904289976	0.7618505226996173	2.18798616462975	0.8456209692254656	1.868039532688003	3.560761756948583	0.8637420281143204	3.4918221900314608	-0.06314295801281147	-0.4547491300524387	1.1590300555092177	1.0729381895005101	0.5426434846140454	1.8619213127184007	0.10064341480163473	-0.028385687644113415	0.267532161664775	1.513508179896503	0.4688965529805634	1.0343567259090192	1.679307922655011	-1.0193650254412576	0.6235642234207378	0.6253879103811298	0.505038806235448	0.1535522283765137	-0.11398779721099322	0.49650379376976334	-1.9528231301760763	1.3248254486729916
-0.8532463742609848	-0.8354071277268588	0.7364806831439785	-0.7976801523604454	1.0345647448350963	1.1117245615747013	-0.019862940213450017	-0.6034442052846456	-1.060948287807119	1.5534945054480576	0.6738140331791671	1.1015083783831496	2.247559061294995	1.1478923700376156	-1.0784307223657195	1.261516556277315	0.054873699419604016	1.3761119875815055	-0.26524486785190027	0.7269555760498838	2.1111896158119676	1.25972396714427	1.7201223979041969	-0.24974948994731316	1.5949924258372201	2.3732810580646735	-0.4099533206072483	2.2531222572925698	-0.6591337266333165	-1.3280219801138182	0.7300416825319525	0.13195649877803647	-0.13122931294634863	1.582612413126914	-0.780746738966654	-2.3438796101193486	0.35038639611539507	1.6671453684306414	-0.9155987721270953	0.2478734609067887	1.3384901263630136	-0.8294983053396249	-0.5363334828819871	-0.8633973104696303	-0.11645565968220431	0.14422619648535254	-0.35468950251755443	0.6169168976429512	-2.8436387476014744	-0.7391644831127858
-1.300861661276033	-0.7079486919132869	-0.1721138255267052	-1.7767080220993026	0.6236609977061143	0.4556359621540246	-0.8109200570332847	-1.3170139321855725	-2.2538007197663203	0.24793835775370812	0.14382503728065896	0.6248859694336736	1.0295605263802239	1.4721288582228378	-0.2639139602035447	0.19574813778847022	-0.828273916348474	0.49307766919861484	-1.0345344177322813	0.7132430076857632	1.7915588543542522	1.663569883161436	0.9991527690767783	-1.1920029642265677	0.766484864894869	0.6644258979793436	-1.1238794726477888	0.489605213611877	-0.7882432780666769	-1.5733542181414548	-0.3527344412184064	-0.825943961421343	-0.8769468098536634	0.6526204796611236	-0.984211805474284	-3.4987660095447284	0.6730273151982169	1.4772048409566116	-1.0154647041764027	-0.2658214653869661	0.41769954438656604	-0.12060563500505224	-0.8404633145339682	-2.0276551723439336	-0.5697168763645425	-0.0019093283878413427	-0.10462993374687703	0.11368053792511294	-2.2256828683594914	-1.9847646822332383
-1.1851934491432299	0.15563271493636824	-0.39887045858408454	-1.5733340225981554	0.10285536520368461	0.19970960690053502	-1.137281502066968	-1.3498804722635847	-1.7035934664274035	-0.4964442916018332	-0.017094762851852675	0.39096635312204386	-0.19987702720680584	0.8678033441249915	1.0640407974437034	-0.18201810935267496	-1.2769468172582872	-0.4824164393326236	-0.8491523753408134	0.4032605399881394	0.9406471732311293	1.9421760534488266	-0.16296831448314109	-1.184642848470122	-0.12365124204994511	-0.13921979101200174	-0.6087616599465481	-0.5283095880278829	-0.05873969447915075	-0.9108872156575238	-1.396089149557099	-1.4574565681556206	-1.276226757110557	-0.20671680460544248	-0.5328698878639547	-2.9083700120280938	0.7686686569453083	0.8975748144272181	0.1573630710492898	-0.26528442325791945	-0.25876525191717215	0.486503108620283	-0.18638403690030167	-2.0799662391909433	-0.20302079093465888	-0.017980009405758928	0.31850941026826757	-0.38021251839011727	-0.6650582494727498	-1.4053339604114208
-0.825421223621779	1.0282968042812295	0.0057374330042041614	-0.5194356090865988	-0.44220978915595116	0.22656608344867546	-0.44787889306279904	-0.6899479210443816	-0.04060733254905825	-0.31722053667938904	0.2772783267480567	0.23563570539950618	-0.37786202095896215	0.21014847034917988	1.628128254231934	0.11553776029016165	-1.1369951392455724	-0.537230923894635	-0.02645565297441083	0.2643228116394519	-0.18521591605556498	1.8141956302591777	-1.6277932489400864	-0.39183707980982696	-0.6742302579559079	0.1264276976133834	0.5701696011567488	-0.5708065178682236	1.1003935853604752	-0.010273280248684073	-1.7844278467128782	-1.6298101168496075	-1.1489900501947377	-0.5180856103727398	-0.14617117088225812	-1.4703401159616978	0.21250520149555455	0.01725360557818552	1.4961045098718413	0.07642499587676298	-0.16140994081702037	0.6771118157799405	0.7359423501128821	-1.154880971336907	0.4223720335195392	0.07084720601576251	0.5664700390509002	-0.19686014231636365	0.7324221135629043	0.23053610601555585
-0.5823600812139933	0.9674755557839564	0.4940366085561593	0.3344223539383554	-0.8383511844616598	0.21797419334594417	0.6682845102290645	1.724996974483765e-06	1.2470953204218111	-0.08170613695334096	0.5906584272460639	-0.057787085377648845	0.2600992528065594	0.23022336047022182	0.8253731904972295	0.5106319405634094	-0.7248772585409169	0.10927399407729053	0.5741678309546785	0.5318521965423765	-1.1391442063538422	1.1373211218235963	-2.71627801840633	0.46800777462938653	-0.9079060913654594	0.4889086645693728	1.4222706156786526	-0.4934713263799528	1.8259333549180234	0.28044096430128324	-1.455407871420899	-1.3914065969565752	-0.7016053967725641	-0.34102754349414416	-0.30327384469689644	-0.4013827356004051	-0.7186340062121178	-0.8294051750742976	1.9401095616503568	0.43566741653100893	0.4653839262831778	0.5850001240296193	1.2706291466437334	-0.04717387196155787	0.23237681710641872	0.11007378807584908	0.6652300317485605	0.6446631306572911	1.270978396749425	1.453072158164838
-0.5318440068795961	-0.08489377337725941	0.8345595276667749	0.42668603209831785	-0.9389806945704797	0.014697211844555207	1.2476619625165786	0.1380133299698042	1.4269312208207932	-0.6953764807785833	0.5515985623900114	-0.3273422470225648	0.6603292024687577	0.823110367304744	-0.5933896690686141	0.5686864118624622	-0.3704243890651047	0.4634949422331619	0.5065931887289521	0.9777378284231968	-1.5909379680101323	0.2261662505754072	-2.735260542105131	0.9051075435199539	-1.1436469007569243	0.21337936235667856	1.4664092899767727	-1.064469944850787	1.7081501484779826	-0.08617780029652752	-0.8172970417167961	-0.8967867585803313	-0.2899834454869433	-0.08978975304792378	-0.6693197770827927	-0.005483389165109181	-1.2186495159054445	-1.2525283823611906	1.386032407776561	0.6396885911584825	0.9304258843085534	0.36148093541562965	1.3231827893886077	0.5548588857006884	-0.9242019456047624	0.14981229664850917	0.7915698562564554	1.4486575777150572	0.9958425362681302	1.6507760671292828
-0.5715907273481242	-1.1822632840955556	1.156064457809666	0.14760004962951345	-0.7619256831088557	-0.2979149285138958	1.015790775063537	-0.1430399349845164	0.9639069716194547	-1.868416525106216	0.20092330738221265	-0.19529473227601007	0.3167768846040564	1.2898234532342863	-1.283462196386277	0.37844894039896915	-0.11918254984158873	0.04814519376487249	0.09218561720019479	1.104647068288145	-1.4836580484303825	-0.32041899008502683	-1.6547569534131037	0.8850031945394022	-1.504419520677676	-0.33458815812438103	0.8479413478438353	-2.0145422507744932	1.1393241140383223	-0.303500640108785	-0.2602082170028394	-0.3606411911146526	-0.06229198185694538	-0.104310763384176	-0.5839813720998424	0.2745082031022805	-0.8412088145788414	-1.1765797050444802	0.44755678680278677	0.6903037547100509	0.786498693703567	-0.08039250682368651	1.0978444585734592	0.5529557580503142	-1.9137674397618214	0.35561078444115535	0.8533198251309787	1.5433773107216306	0.33455040381474344	1.3133756705087394
-0.6772577497105101	-1.3972105401232207	1.3927394071444614	0.16461770309478677	-0.5178023050868669	-0.5384344521155164	0.5394856553342509	-0.3112602228690625	0.5929651524574073	-2.327616839161792	-0.19849417280410303	0.4169379555327474	-0.169151964045625	1.1374539558025578	-0.7015859864304271	0.251538940085354	0.1254109937283639	-0.5619935118432916	-0.10722457162556327	0.593465566139972	-0.9374394564471927	-0.14454589595224235	-0.1488973242082905	0.5098676284075638	-1.6218594740321215	-0.3472085907946188	-0.10368316280362797	-2.4011334574017686	0.7512061825846864	0.3562846310336019	0.16263842312640908	0.021844544477532018	0.13565989785091595	-0.3395562931117165	0.07157100804810478	0.844790583312005	-0.05773997502684961	-0.9384404637827335	-0.4002185206055028	0.6045865437395443	0.1675297054508745	-0.722166671836578	0.6420777547407078	0.3125509016029256	-1.535821602238965	0.621569299883414	0.5802700889010831	0.8984464510752728	-0.32286499305818356	1.0151075802563254
-0.8715427258791699	-0.768797347541722	1.1697076373971742	0.5707458383751144	-0.49162577128671037	-0.5582660139913862	0.44476878388287544	-0.2687771540773592	0.4395390350201219	-1.239446282754059	-0.48435552135819876	1.1190913932639295	0.07417890897000243	0.5345056976622474	0.4066662051840982	0.24348504290325745	0.3347873757497867	-0.5362054878342702	0.05996115068389054	-0.38017949706380205	-0.12013674557913855	0.49411785318494955	1.0129102176969313	-0.16877182799219925	-0.983010278579469	0.183758034501772	-1.1029797253655567	-1.7745464122145318	0.6681154949224949	1.681660681612614	0.5583632608901381	0.19984052720665657	0.5100145449131562	-0.41048311614747873	0.7237919592082992	1.3736385557502162	0.2033212399788864	-0.9133329987361862	-1.1356913426522846	0.3652918713725335	-0.44950289138602073	-1.0862325045432337	-0.09360430018242595	0.24391277735497963	0.10755147299317531	0.5663357861213689	0.026533192925178698	0.06179549057027856	-0.7027938520604228	0.6733204576951264
-1.0059693248223864	-0.10169355836831143	0.38939233048877453	0.8562163567711526	-0.8501322795125391	-0.26609255648445435	0.7143195424805556	-0.540317187741379	0.22905558835030637	0.8005821959374978	-0.6170111252381245	1.4461252090925352	1.092668875464103	0.012274880424816484	0.9179750047177427	0.1290336645213386	0.347553493962995	0.145254031049906	0.31663689059861994	-1.249257512928093	0.7171682067250719	0.8478496854367085	1.5205941496321471	-0.9556663747731713	0.36658048187589537	0.29930750469194983	-1.7838681165384134	-0.7237493322055577	0.46894715017703725	2.6800990155296684	0.8388963823290283	0.2894796347415156	1.015724950316139	0.0454421116733465	0.7758005635192142	1.286945616055684	-0.4798843135702807	-1.0555739661887378	-1.738859600559567	0.037397363424961014	-0.6966784747396896	-0.630610056730615	-0.8804488718392958	0.5287440714733729	1.7041506479642907	0.06547292323069277	-0.3220045534765217	-0.39838694157517957	-0.6128674239464782	-0.050650171471776334
-0.8281866874910604	0.029712880891421958	-0.40027949185977085	0.5876177701174966	-1.497317385683466	0.3272675841693596	0.8245075915701038	-1.4807474195441828	0.01582927480847336	2.330815564233212	-0.5107768421132151	1.3142208459419573	2.0874147251545625	-0.1429612776101847	0.529226405593297	-0.20799829504533904	0.08388509086500971	0.6802036312861108	0.4360388521137588	-1.5159284536797246	1.1781148619473554	0.25216841571541176	1.5147889006235418	-1.4053502423202866	1.598239647105109	-0.7366906847646847	-1.7387436162278627	-0.18742963799913678	-0.165395605314998	2.5488204618951213	0.7320752382728699	0.3969749488462357	1.345384861339962	0.98706277052616	0.20712680555279014	0.5879449678428771	-1.6216792520910213	-0.9160430550057908	-1.860558097180135	-0.18166193766263958	-0.5497905567592248	0.4283883261296943	-1.2573852043398825	1.0914568444048303	2.1465655948300784	-0.4208209390407372	-0.14642062033323328	-0.31678102307969264	-0.09698302654986274	-0.9964270178892721
-0.3831962686579662	-0.16186577665388155	-0.5559539074619846	-0.09825692033727906	-2.085615435571293	1.0011757416812386	0.43294230799947797	-2.5169765394617842	0.23658468722897466	2.478828200012247	-0.06348296857533586	1.0101908701720776	2.3590186251966845	-0.11439471708072929	-0.10604234560224167	-0.5556996730068495	-0.32916176613059706	0.4574413412440928	0.5135423970702203	-1.165477700791286	0.9122937155219103	-1.268973618956796	1.2373238162700795	-1.167427780457912	1.7807961922094084	-2.351570236171621	-0.9307229811108566	-0.39456937997697156	-0.9636885082406176	1.4062509654284232	0.1985005360082142	0.42550236033450006	1.2414978294563035	1.9178138821384134	-0.5374490807905445	-0.06789567831999113	-2.3389338868216525	-0.17740110938011744	-1.251016259018689	-0.13232923853082942	-0.25075134943293803	1.0403896672569273	-1.0894561604537047	1.6687768562839798	1.6064849393106164	-0.33744319130371425	0.17300903194385153	0.10138667690169234	0.4176175180030801	-1.5493903015306325
-0.16238869429263014	-0.11551601621860388	-0.1574615430591546	-0.6828730494701573	-2.213535787103151	1.334545482534059	-0.21982457991369897	-2.526597335006373	0.974995558829058	1.7009768148740498	0.5840106342455894	0.8056841410320135	1.9519074371697591	-0.23498703707921606	-0.2983424124460747	-0.6430090240476932	-0.6503208832645635	-0.19162585756277595	0.7264396007228473	-0.6355689381890222	-0.00013157383721335386	-2.8537105230679707	0.8453460709238887	-0.4040694679174013	0.8390569847747443	-3.0950871032322604	0.05591076236683196	-0.6835129326531676	-1.3261826981932503	0.08359136794654783	-0.3154854196171062	0.16035032412611563	0.8099955364596625	2.246399406234825	-1.0362670169216683	-0.08706239867638027	-2.1158513935026027	0.8773839611355915	-0.359293549552255	0.09176837120405253	-0.08900336681081182	0.4047917732901191	-0.8495532272152478	1.9138182984077694	1.1075874260786263	0.18884847306787328	-0.04552768172427681	0.5420485883004439	0.39203750317221914	-1.3956356136384411
-0.5975687337562045	0.33053142246541484	0.06874908626067112	-0.7790592394179331	-1.710537931578623	0.9776724641309654	-0.5811741943857675	-1.0702430182928326	1.5341959666580323	1.090237944015498	0.9672174149491982	0.6945229658113312	1.294311791686428	-0.5733471528797095	-0.0729775429678741	-0.5374107241269303	-0.6810073673967002	-0.41580951123602844	0.9964138902391682	-0.36280799185199564	-0.9377135550706507	-3.347665994255159	0.47689846526376684	0.3263783906957547	-0.3038595222802028	-2.195881627965296	0.45129689123450256	-0.3616884066538395	-0.994366665729857	-0.6904717784343457	-0.23700998588315386	-0.391866395857423	0.48083144421984303	1.7509604140212867	-1.1026551945672156	0.4602809737783299	-1.0769107280193253	1.5175141485849593	-0.0937555477277598	0.17273102494970505	-0.21125498126478837	-0.9643204357001016	-1.080365831964364	1.5872064550719507	1.241767494821388	0.3894945023266897	-0.811895857472598	0.740117000588617	-0.24726592637160777	-0.8969509338776758
-1.4134691438071316	0.8060347868030152	-0.2793612768158456	-0.3914246727073967	-0.8007513895471166	0.0006758972785946093	-0.3585226973479335	0.9495342197847252	1.0829495084318916	1.141217212440051	0.6594434354021653	0.48450665742998694	0.5134025793023164	-0.8887135664721322	0.09602928786087765	-0.6284291640202497	-0.34633796647622245	0.11142266828541451	1.042483354285432	-0.37385889469455863	-1.2096639808292668	-2.2422036246205375	0.2554419966101966	0.6408600551363717	-0.6691893962091229	-0.4664780056647239	0.07053536622367229	0.440219083259256	-0.3407742286718226	-0.8423826310099125	0.48857705562271175	-0.8327373184448289	0.602806602705911	0.7161865629629263	-0.6837831970677808	0.9975898881132421	0.25243631194644356	1.2168553768690635	-0.8146538348158067	-0.1439272172354723	-0.5374059292632603	-1.63288017391325	-1.6432462564894799	0.7681829573815406	1.570738479995636	-0.16641892760359092	-1.2146904334471802	0.5173691252568187	-0.9038095136876206	-0.5844203650988538
-1.743299205777171	0.9102987369479101	-0.6976483930821261	0.1821137536707706	0.025337685384927734	-1.0684086079052548	0.19988985468025908	2.0563398977661036	-0.30208811278312736	1.3510882054472066	-0.24794302541619304	0.013789752061941215	-0.5650199183597062	-0.9282367362055551	0.03831319132001729	-1.1785589404560344	0.2584378419266713	0.8068474853232462	0.7320347713571407	-0.35229511402094627	-0.7366373463679581	-0.2262184894899321	0.11848203236372708	0.644207515887557	-0.2476400061704333	0.5171921796573608	-0.4901103131535792	0.9030698810753864	0.00741684874313064	-0.8009279539737548	1.2465315440518572	-0.6917665353377513	1.05442427107485	-0.36169787643085904	0.11372828826265471	1.0444877048426655	1.2512367686188244	0.13971030120074737	-1.7893978748697648	-0.8007588451620359	-0.8261629590242908	-0.8486403316898044	-1.8009735667437847	-0.14610983532104646	1.29272503350572	-0.8863436716151761	-0.43760227420079784	-0.12870012297991235	-0.8628757922878681	-0.5116425391267992
-1.0562412365442035	0.6234587800875866	-0.43108544951664046	0.5490402525307444	0.3822255426253481	-1.6400679047596969	0.5266656381443786	1.608086437313058	-1.5197458196472156	0.9804051583225711	-1.1205450172986475	-0.7591637082059359	-1.8034729136891798	-0.6775197502408313	0.04502153893132331	-1.963293634746402	0.8250755933607363	0.8838483399321201	0.2485524877394771	-0.07946384144093656	-0.1753796227001961	1.2774948128720238	-0.22043163009455505	0.6137291163720372	0.077321719632129	0.06939329487735686	-0.5316254302018572	0.4535450603352192	-0.24850997842881048	-0.9597266605215982	1.3547809735518301	0.03393773080282127	1.2928350825570203	-1.1624888597848744	0.8305715464487304	0.5485406317460944	1.4063476133528585	-1.0150627153471494	-1.920625631643957	-1.471426986436967	-0.8732437588116795	0.5300809588494054	-1.1514331278157088	-0.749408803205307	0.2500774906419708	-0.8010072902777106	1.089948139171994	-0.9129921227147442	-0.06434981008561318	-0.3399830206711867
0.16942355457505195	0.20069336918490058	0.4469773843649663	0.3963331279127718	0.3124656389353284	-1.5402467121571464	0.21599678178171192	0.3275545287515767	-1.5328107102243314	0.002899935972265816	-1.3219658624141293	-1.7329420801674416	-2.5322947749900813	-0.31405574156289756	0.2768264391951978	-2.4135669099436097	0.9303004650449376	0.2662827606796045	-0.1151296162867526	0.28764735810742204	-0.23386587081535173	1.3272848076425612	-0.9466393427212074	0.5474767655538889	-0.3565430671768146	-0.9474174366673127	-0.03163053399740844	-0.5749372383777522	-0.8716001827703682	-1.3377299348541758	0.7667538670426549	0.7568678152749507	0.856557595426703	-1.629685971099467	0.8060949491440539	-0.25877049428265386	0.5950038987709092	-1.6110934583851255	-0.9709393814511632	-1.8179490647940857	-0.6859016800891331	1.0077036172197538	-0.22356856223394125	-0.9769417443886622	-0.8992248679427377	0.1349766810034631	1.9334817182039095	-1.3653252353420973	0.8039064867144468	0.05759652014245103
0.9324019021167256	-0.13946324343015498	0.9845690248564531	-0.2982065869897737	0.25284824746154977	-1.0911889932696226	-0.6270267668451921	-0.5387108196703808	-0.47626963585444293	-0.8329461843969268	-0.7820525204663449	-2.5888735670728535	-2.2086832184018137	0.0063881306407170555	0.34791717221318996	-2.099149123934975	0.359068731068599	-0.36262035303152895	-0.2328953618032942	0.43406594423941713	-0.865939932721186	0.3108490544749616	-1.77935780618345	0.22454560961419223	-1.157234502336539	-1.1460837023163417	0.40256513257860305	-1.2664678531372926	-1.3489395126841917	-1.6628374954505551	0.06348991561193448	0.8278382381518363	-0.1458484452174265	-1.7699233424726142	-0.1551821859910651	-1.0984040496337655	-0.6233699674281358	-1.515544628234621	0.19152376136525093	-1.689732598172985	-0.4405874839953901	0.22958038875362863	0.13067960760385497	-1.111579754704298	-1.416307161527661	0.7996951279216818	1.2011042261801113	-1.1965763143716421	1.033381689363513	0.3905967484049282
0.8486847594629016	-0.302876401875694	0.4658637814444745	-1.125402560866583	0.6212519852781403	-0.7342323502557564	-1.4298554868351605	-0.4249913047645049	0.4832727402245363	-0.8370961957718803	-0.0022266065582982313	-2.82777594356989	-1.173405923199424	0.25584771523582733	-0.23183820584652504	-1.062925539123149	-0.6012753754411464	-0.37311554473288133	-0.17092234824437372	0.3056216466280477	-1.2827656087224808	-0.4807577609793102	-2.1075975324920333	-0.34810623352231146	-1.350601403631256	-0.13991724457622665	0.3263566329428265	-1.041619056942952	-1.2878662887780643	-1.6654329559796859	-0.23411908719721314	0.1833943397914735	-1.0770999406210666	-1.5282090248236064	-1.3347627700469913	-1.6756952846290503	-1.199143996955552	-1.0392779408919393	0.6272725079547745	-1.1345491139203534	-0.2489569038381943	-0.629824412232852	-0.16113351452634528	-1.412780277460669	-1.1942170453606096	0.2283890140928851	-0.39443624050441617	-0.591093504084382	0.5945708016406446	0.40532089675870975
0.5440826552992267	-0.25621013748705274	-0.7224609425500368	-1.4691575399704573	1.3690477251215842	-0.6188062994899466	-1.5909566296241133	0.23090488087323832	0.39433450490698707	-0.13733981567848746	0.4746876532078378	-2.1399693280330645	-0.45061972210058665	0.45537540420377975	-1.3005324525357995	0.24920966848783008	-1.2989800474239328	0.11782615171877972	-0.048427030410643855	0.16594214068234595	-0.8539564446625617	-0.18771004167043134	-1.6143292950363235	-0.8133024042487639	-0.6124364990740999	1.0933937438101182	0.001312036702145677	-0.18904560054529257	-0.6584236997803619	-1.2891089695162767	-0.18546808801858058	-0.6158962328489789	-1.355366259738928	-0.9454339405828989	-1.6633171464736152	-1.676509214319347	-0.4550152564537165	-0.562057978905248	0.35037175959401684	-0.3264794012623489	-0.019962475774113548	-0.400587945828986	-0.26670518142231275	-1.7799330070476507	-0.7251930631960616	-1.0557346612597673	-1.3154605228833007	-0.06541307811150342	0.006723437276479459	0.25894468459829173
0.7726940337587875	-0.1033152209506605	-1.5752082654211925	-1.0766212017126953	1.9375040029331425	-0.5758500714472674	-1.0122221197874388	0.6598501441256384	-0.5070548712098331	0.4545801407287331	0.5368503147672201	-0.870847899448717	-0.6914998821102912	0.5634571735692553	-2.0371273589673518	1.302659700186901	-1.2885335619495932	0.42177097633665395	0.00022411665928541913	0.19462835363885223	0.08651664800648301	0.7632229554205402	-0.6949768344997931	-0.9037061384285398	0.24745325462929718	1.3246594288352962	0.026986369255268407	0.48856900388146823	0.17919004467945485	-0.7178942560420454	-0.17558379995670192	-1.0086022614397878	-1.0173264092469583	-0.34454814631436004	-0.8973556063399002	-0.9689872480211577	1.1099335697043833	-0.2525732367310672	0.10536367671728541	0.47331554805143733	0.3694717728220955	0.5386132312479353	0.42361174072923824	-1.8420407182885212	-0.5285427054032072	-1.4880094076056625	-0.9682278907582167	0.0048820316355521155	-0.374227060657738	0.21099577086682952
1.3680885895782708	-0.1843187358547014	-1.63163337673846	-0.4072806287311616	1.7300107320777591	-0.4201847508951241	-0.2561023177640282	0.5163778006096146	-1.1351809402141222	0.28548887878067014	0.44726801523392107	0.04470688615269112	-1.473118547976135	0.47648910422238944	-1.8286146373306713	1.7560616237475208	-0.7734860486231295	0.0359388141244098	-0.21873673511505567	0.16394299123541697	0.5013661575826478	1.2069543918827472	-0.10425853401220114	-0.8151799998551122	0.19302584083984597	0.38838561817195943	0.5455321918013193	0.4802761191272551	0.6585602287828135	-0.2656433088127333	-0.2795132398004937	-1.002071675096727	-0.6699806170373486	-0.16867914395118755	-0.017758033751670885	0.1574720446428028	2.0891345467182783	-0.07314053833284019	0.288318163510996	0.9728098965654848	0.7880464787509102	0.7120261933194713	1.3439763466614583	-1.37336359626234	-0.7173378292952248	-0.3335147287163788	-0.3334752371107403	-0.30615909536843533	-0.6915282442693895	0.10924611081898515
1.4094485042841949	-0.8029045112954941	-1.2999748961810897	-0.24131430509602117	0.7153951874340965	-0.16649671209793115	-0.08788096721150021	-0.007559602664889017	-0.7730188758250287	-0.5011108063357278	0.41561900717008776	-0.1129143271452737	-1.7861136061043206	0.12399955083664661	-0.9604664438816697	1.5985732207095082	-0.3927909786329399	-0.8774780367427446	-0.8262241981088495	-0.3088541646865913	-0.21923293737251684	0.571279512106705	-0.15325267801983603	-0.9138146298597173	-0.785261601075937	-0.6881901925019738	1.0189506506635584	0.005001470462446608	0.3949428630314874	-0.1837788141749806	-0.12439902311184757	-1.0447592150403742	-0.8504958278024589	-0.5328782736949786	-0.1735742417910786	1.1023788231343867	1.4897537785143886	0.05959504390463766	0.4829639421410649	1.0075437126148092	0.8668210978074408	-0.49980245189659717	1.3261197629373174	-0.5548557036716308	-1.0279582285685267	1.2642369094059893	-0.667278274003848	-0.6375979250576327	-1.1416388042799177	-0.45133835911664494
0.45048869460539803	-1.6848346184533847	-1.0401359811505755	-0.8382631969760407	-0.4202851379397567	0.08031892513652268	-0.7404323000788142	-0.540108752604029	0.16879955207895855	-1.170464217888715	0.34299087924541805	-1.0300454219546185	-1.1396699460259985	-0.4390677088621885	-0.2477822790715177	1.1398263849177457	-0.5355402012599667	-1.7104083751860395	-1.574779009493397	-1.170374659169937	-1.4848067106834593	-0.5103099961833033	-0.3596069721629024	-1.1401423241712214	-1.5773732961765063	-0.7856148818261901	0.8436471260344228	-0.2798750404444316	-0.426405067270561	-0.4609132570336339	0.5336182765573598	-1.3897901258448115	-1.4440648775178446	-1.0071415682693619	-1.2793290595297564	1.420496448980998	-0.21416047428568083	0.16892875314914582	0.19879637596498317	0.7002346371303245	0.4056274034034625	-1.8796935061903353	0.1238095510104509	0.2056896017115461	-1.1106064188960285	1.4579737772576982	-1.8564298479169405	-0.7330815227626605	-1.4257855809333455	-1.3809092798631852
-0.7572446978498258	-1.9190942685140069	-0.6819723229288489	-1.5723736668519044	-0.8007852420719546	0.3403141040816562	-1.6132593433470568	-0.7990694957962142	0.6176090952797629	-1.1772240269859517	0.018609403276946296	-1.5198789130898502	-0.026140101641117314	-0.9958618988556217	-0.06085959155917578	0.818734135471676	-0.9418931319354117	-1.9659171259686843	-1.830177493135668	-1.755893920038087	-1.9968934485683933	-0.9619916302164075	0.02449209574827785	-1.0024596850098066	-1.1623898324733672	0.1911813088163088	0.039175709237901285	0.06591915239051087	-1.0712563488533935	-0.7621081279670382	1.2673515296683617	-1.7271234914768887	-1.774789901289246	-0.9792627999627114	-1.9849777134016882	1.1621304391763716	-1.5091339086347226	0.23782593867788582	-0.26146830621329326	0.39604776187769447	-0.2918133859211361	-1.7196006318310768	-1.0408897911324675	0.6583688371334918	-0.787836349313965	-0.18953324194331503	-2.473608366964473	-0.5995638694409333	-0.9478820263446396	-1.843378734908144
-1.0359317781096957	-0.8040577988682129	0.10550230185633394	-1.5305997140349277	-0.14683646029181294	0.7198459936320085	-1.7767480568298135	-0.6187507879573713	-0.022543576313238577	-0.6868301402651672	-0.513833085302362	-0.6865566963118441	0.6905371466174467	-1.2145290375634061	0.02980323827756533	0.860660664063557	-1.0374219477639737	-1.5713032772053046	-1.1156490797440477	-1.3685886507204037	-1.0474283697912972	-0.4668881589253717	1.1774595571503257	-0.2848808376952204	0.280000241163064	1.288347034217284	-0.7977657898211467	0.8850423235273838	-0.8545158102676217	-0.6331219130567073	1.2437440505790274	-1.5110499583936705	-1.291221096721128	-0.27985214409712705	-1.1975393406664907	0.7097004879415012	-1.3581487881288747	0.2808646557367028	-0.08183475970734355	0.34382691112701774	-0.6463724881708931	0.0695223141932347	-0.765057277030761	0.8522671933058862	-0.18359651363113685	-2.1426541202975353	-1.4973188580454144	-0.3339563620599066	0.394284631598062	-1.0917116651188474
-0.1346715495186304	1.16649786128198	0.9311596019735038	-0.4603165221574926	0.9185017392805404	1.1308989325723202	-0.8390859216617386	0.01630254383649159	-1.2426365092806988	-0.3260644400522517	-0.8941408062333736	1.0834007717811711	0.6622576871338688	-0.8335515756169816	0.5711629671083095	1.039259404067223	-0.5866792803141885	-0.77911181605904	0.2324521520344072	-0.038748846479252044	0.7338115470182747	0.28652238570077065	2.4705406674577786	0.484999299124486	1.6111172849011672	1.4856806388739865	-1.1533944827093723	1.6105285536240983	0.16214352673298102	0.12145022003682807	0.08923526606431986	-0.5742419531910605	-0.14597378985134585	0.6071416873481974	0.5926894663894391	0.33911865711620426	-0.14932115185082812	0.37125532655030896	0.921466792181627	0.42917345881769325	-0.4411565092615611	1.6977662079944265	0.8506201531053131	0.9229539661069787	0.3105417006936618	-2.5448754408679912	0.40620968612297653	0.05162292127444637	1.8440612205689124	0.5102155160974899
1.0280697336523918	2.4589008689237093	0.8653544549800644	0.9762448211336655	1.3986984271028566	1.1818666246885214	0.6792400313927716	0.8593173409142656	-1.8954597773953885	-0.476331003489206	-0.7872474436833057	2.430580057085194	0.2551810278272596	0.04078128343419866	1.4266204892085976	0.8578520273519641	0.10826202355647066	0.08986669105603563	1.1349286030935066	1.4035131403190366	1.967943246386294	0.5040661919741851	3.040209899550827	0.5850067056517664	1.9656277553092505	0.641185592219753	-1.0470273625544275	1.7722299425820895	1.1470777491744133	1.204953273898237	-1.618170137673507	0.6872559498984953	0.917861548486314	0.9981223601872673	1.8052693193137501	0.04539920598865528	0.9276612641416644	0.5841710204014561	1.8273643356864444	0.29426446326918	-0.13210938627696422	1.497942067650889	2.1840673045717223	0.857216509276589	0.30094242943309657	-1.130534201789649	1.6213574670792459	0.5482353008922454	2.42245403254861	1.6492627918835383
1.5256923959804136	1.9503011930218666	-0.284214193590035	1.8893037137491757	0.8342276380953101	0.5237207135300306	1.824385707620131	1.4755793552571939	-1.252373844909549	-0.8796390487444186	-0.24805264232848462	2.366232523470898	0.028923253749859972	0.7832597087904708	1.902911114554845	0.09090478716693717	0.6504932655207829	0.804786352374432	0.7454411698009843	2.0692937470011556	1.8357390761901635	0.1668249764380746	2.524954845664884	0.07593142357340806	1.5120460273825522	-0.4796456787716175	-0.8021657111415103	1.3394421662683011	1.3133819355957426	2.0055784417694418	-2.8064445361781356	1.726936576199083	1.2433805335776964	0.6469002324721428	1.557084323857955	-0.2261163025692216	1.2461949013109934	0.8938480910983483	1.576227768490412	-0.22411256728420584	-0.37078384017714644	-0.16542965532084877	1.8674171804951296	0.554762824611512	-0.21500701565868452	0.748065913173262	1.4462961901699234	0.9852374149938189	1.9021698928655735	1.4169766267095838
1.4810881995194853	0.19815564847736442	-1.3159924512723111	1.9837119378412613	-0.28468079050937883	-0.6417407134403706	2.027643523140949	1.5990413895249853	0.3484112658204185	-0.9603914574620745	0.30222524444744736	1.2129048357902432	0.22090371009890972	0.5820499083575474	1.6216836797461696	-0.8535202720705013	1.027239111500589	1.256916741539082	-0.5873000821642869	1.7757527756307867	0.7851763684687352	-0.13526137844404645	1.260427141341962	-0.11790861445410816	0.9806093250825101	-0.9974107190369997	-0.545946247780015	0.6409311917176027	0.7576256060342539	2.0867724102708447	-2.8266642933867945	2.3351394899172204	0.8183289474572273	-0.08683078397943834	0.6399198470895469	-0.35856207919320315	1.2163645475576015	1.123488886603804	0.26978209702087724	-0.8116265204437739	-1.1978440718126713	-1.3380232629840918	0.3063534267398761	0.08180275994983648	-0.7169307781820311	1.7530459004216086	0.8144571889567626	1.1042748793616883	0.9925616042412524	0.31384581581962223
1.6630082307113017	-1.005515281686424	-0.7938671449857548	1.6561849049809063	-1.027895213698209	-1.5168104853545799	1.4659449502445432	1.3848910275117023	1.8018340321641948	-0.48617985336268127	0.4646884277593796	0.15611132846257034	0.7082022606490737	-0.7977627855272778	0.986449259520353	-1.2325280102825387	1.5182942867755584	1.4408515588970525	-1.4900830122018842	1.0437044871716195	0.004498603312484725	-0.06969574298880316	-0.10139614746410068	0.6879936406224426	0.7243035595581072	-0.6967316732692393	-0.11435492457843109	0.01683677494486559	0.3489502427034488	1.5613807678128062	-1.8849569352049762	2.6580959838119047	0.20311326221643072	-0.6299668316845424	0.5395418169831158	-0.21557565981687657	1.4293107267074845	1.0404794526253203	-0.837735673364108	-0.9164590111929131	-1.8471311874665712	-0.6996286942285347	-0.8297791077092398	-0.26298919375948215	-0.5753693628219901	1.7517265955843295	1.0241779984371528	0.8373144437978856	0.5300418103956546	-0.3321753945178162
2.200199198466401	-0.476811794146402	1.1487225875945402	1.425749718881137	-0.9443896681200403	-1.3471536248847908	0.7352346163360812	1.1692496025761439	2.1563721095835415	0.16576184483079284	0.20069288341375888	-0.016198562257606734	1.2289937909489959	-2.4819757903831734	0.645011524819945	-0.7190923353579515	2.1877292045108607	1.4081048348396223	-0.8642287998623545	0.43873922138107774	0.2822063657159944	0.0541681446645958	-1.0529880311046385	1.9590618498417969	0.5065044918837067	-0.08071815089923944	0.568728313078731	-0.42853921410941953	0.7127845036939428	0.9817351096837884	-0.6685105570688504	2.8122704882315155	-0.031312384414974886	-0.659179302471003	1.6826212383562058	0.056326879392867776	1.701330104913518	0.5671533775360164	-0.732733052135987	-0.31579955264204423	-1.4815762148385954	1.064643355941956	-0.5095357798719062	-0.2134129372918951	0.29505081393375754	1.3423406310880324	2.0617700680763367	0.41028425390651385	0.63146561723135	0.12200875536210162
2.1908741148351503	1.1121932271762789	2.6709589702683267	1.443317542584163	-0.43587361821622445	-0.1864829779159565	0.3051578635074988	0.9819449565752221	1.3402179204718419	0.4239708930620198	-0.20928373909642248	0.4333096913599373	1.495435740135709	-2.926650023726271	0.6665047900848626	0.19143094077687525	2.645216254876164	1.2066207351575766	0.9716722405880248	0.0733925174264738	1.3703248156226768	-0.16111581753373758	-1.4065484963711676	2.4079992682104523	0.11469879149104488	0.24165042906737413	1.210239868298205	-0.7614023307601445	1.450443382538719	0.8231445913131022	0.2913163150150286	2.62060812097184	0.2172557491910441	-0.2025427098162227	2.9643215510711642	0.08259060340914745	1.296441980164482	-0.07873636281037404	0.23268267038424725	0.5928417652271533	-0.1072798210454228	2.223924244945346	0.607666268011907	0.16959168405605837	1.25747957672714	0.7558215077653458	2.569665121221766	0.09272234716206064	0.7452792548081978	0.9784886759413453
0.835073541508471	1.992735061951716	2.219623040776789	1.5241209428687454	-0.20891428514366303	1.04285200964537	0.2821138718810411	0.4806505243851726	0.11910713789738347	0.15045864231854655	-0.4752303329039043	0.750302453815333	1.2399322520784395	-1.2306616999278088	0.5077123961888377	0.634665126187131	2.404212534085626	0.8729917994433227	2.525764556739876	-0.22036268841128717	2.325942219005881	-0.5263745252132893	-1.2433399564097531	1.4695835070996415	-0.19009372966479757	0.1601194942667601	1.3891730299706126	-0.9794378889758847	1.5555542967178684	1.0475650370991003	0.8702930292889577	1.8035812521497219	0.5863435740602928	0.5440744656402212	3.0159972467152043	-0.28404247390424114	0.020274533951773786	-0.49461755743456537	0.8328369137504419	1.1306234345096802	1.3580830483727455	1.9550720316258583	1.1012941053443717	0.5503267410029289	1.5453343469848932	-0.21653067777549082	1.487949390347502	-0.08818588319435611	0.4149094515819944	1.1275278232550867
-1.325995466656667	1.2180799268304805	0.40245390280353666	1.436072305729939	-0.4392080663677285	1.3738161113299991	0.5227117070028743	-0.5138496603726853	-0.6023382095906793	-0.21943676760403735	-0.4986018449064307	0.6452260568456881	0.414808180228347	1.8300932435548372	-0.2039428473657335	0.26816035897265156	1.4084399373611123	0.5004457833088124	2.564286527610056	-0.41490646938249326	2.349580589143831	-0.4308131458346476	-0.8241832128403965	0.004191712658220105	-0.046741195379523696	0.06854795016183067	1.0457813517329388	-0.9187756544339748	0.6180427242779138	1.1825219939579332	1.1677264406920145	0.4025789415251459	0.6349096563253757	1.3538585781320844	1.6491815047381462	-0.6806233757636985	-1.287180077174005	-0.4036376896770664	0.4555246034610032	0.9915726870454017	1.9782452526059668	0.9634265685754984	0.46477112871214504	0.6849506281511218	1.0366167656536533	-1.325323761643422	-0.6071925251499315	-0.2699697842819226	-0.21941996516157422	0.37254342025440673
-2.736815951051455	-0.40128306334782804	-0.6121157020152425	1.0347129502012633	-0.5995378642948079	0.7315686000280038	0.8073529403048344	-1.5523206206778375	-0.4931608594782524	-0.17189688720221233	-0.29078670473842155	0.5028586655268504	-0.5991481126813666	4.2213819444151595	-1.0990226973067678	-0.36314925040655627	0.1130152401642131	0.26675615924285007	1.2675968394743835	-0.20901773154679718	1.3353284526509914	0.33657453123767056	-0.46834769815830174	-0.6758548318264451	0.3768468518739218	0.33165254146625117	0.605433380411781	-0.443820912141328	-0.5787291669028267	0.8480114751193129	1.2814751305898162	-1.0508176905362843	0.21283026073264885	1.9722740717740295	-0.11625906039997175	-0.5854803631486484	-1.58246762313255	0.12009177951368734	-0.22189055597965288	0.5318334821563174	1.6938183409695373	0.3013738647710561	-0.4555725495830794	0.6746254012601604	0.3432903781430621	-1.5762835478201274	-2.0386384903298795	-0.4215639548950522	-0.6968871700173511	-0.4335015650324805
-2.456051734321345	-1.2992283091593706	0.3747452865416764	0.2733929999576577	-0.13915731726877073	0.00271788313566016	0.9264773985292851	-1.8679077450543875	0.06709841895421838	0.31965894698271907	0.17329204096426934	0.7304954030854358	-1.1796081014852804	4.361459027412825	-1.4362162541333685	-0.4153479436266359	-0.9238525595415034	0.3040112333369115	-0.0553849489604201	0.529546916983434	-0.19426721062223087	1.194256326793042	-0.3517310294319837	-0.2877129061221795	0.47491422234503045	0.8278103517499391	0.5557961835063006	0.296450773016005	-0.834096349896455	0.19181746263512017	1.2636024375907642	-1.838287837148909	-0.4679060282448063	2.1741056839617383	-1.229157623176705	0.026719515128807346	-0.7958423189989925	0.737925491896507	-0.13277406363396335	0.3756127331243893	1.2567819947806695	0.09791773644506055	-0.6046660260694829	0.7952184411399528	0.10687064483534736	-0.30375693485948263	-1.780848371715254	-0.2710204006501827	-0.8050215605387202	-0.48580439418284294
-1.1416397120574377	-0.8311597359303089	2.098205860865927	-0.6812435264298374	0.7895448288777334	0.10666390279579276	0.7690533347445031	-1.2073217580332551	0.460320259619567	0.7820573089471411	0.8822161014796287	1.158820246246912	-1.0312773940357374	2.5314957610579	-0.9280580846401235	0.3346209504038425	-1.4330142916691868	0.512704581401092	-0.33790135161099255	1.3940065151772716	-1.5211449249759044	1.3608089380041155	-0.3677066386774715	0.24557129485190654	0.002074150882793989	1.077457236582208	0.9408273682800814	0.8824370062711692	0.13610147331526412	-0.24551003497360968	1.1285036673425373	-1.5882680708472712	-1.0360861844727305	1.9275234845615483	-1.4879645543323283	0.534412334192419	0.09920573479587425	1.143870939774879	0.8527805324407586	0.7383226821616825	1.3149295899262377	-0.2620443112847785	0.0669075554704174	1.0982705439997587	0.317615138285635	1.7025918057601752	-0.42937461403769883	0.30814980976532325	-0.7077344043302669	0.06496640249038761
-0.19956613607031418	0.2512352183597516	2.2210162185959557	-1.3532050395633974	1.4239792142140564	1.0013843465850145	0.42932428822365987	-0.17387082359528844	0.40402230479827944	0.761395367888274	1.5684038177551793	1.223546702068248	-0.5113702928707349	0.5173473920887773	-0.0014781639952190504	1.2330337251570216	-1.4406613488109308	0.5814397590916083	0.23435813839420142	1.6782124211887732	-2.135871178027267	0.7271967675763501	-0.26420373114143475	0.08793700646196102	-0.4858099606884677	0.807207321142445	1.3189897890396192	0.9623949509896232	1.3154665329189834	-0.12836434177829437	0.8080222518625652	-0.5896315558755884	-1.2275056933065132	1.426368312786954	-1.2930688176612224	0.30536585094717766	0.22258685729820496	1.2500411766462136	1.7589305100400408	1.1737699307984633	1.6833701871165583	-1.0108736192967536	0.6997039220694076	1.2642941311099871	0.4287645225722941	2.6982035177143957	0.5901658121818867	0.9390275998302022	-0.6012018506624976	0.43591898371459864
-0.1639717837805679	0.8385259868763981	0.04375301322603856	-1.2412411998313972	1.210490138915545	1.6770030413876331	0.1539090523002697	0.4073423522374876	0.09527730061818013	0.26482698294255086	1.7208471579272706	0.6311253699796384	-0.2292203181209834	-0.21002670233349455	0.7443254297348336	1.4161940141288745	-1.0589407634258947	0.27941621495814156	0.5544324220788653	1.0258751719876658	-1.9263813690537046	-0.05391493887620547	0.023043565560412618	-0.4358597643419331	-0.2506698003597316	0.29282951835582377	1.2028528442840651	0.5799210117712359	1.4167586273881838	0.2494278203615732	0.1968226082022478	0.3884851901894436	-1.0225029509294783	0.8429611364089222	-0.9371424997480075	-0.5591194643062088	-0.2494964376864929	1.09901272607758	1.603383201706948	1.0137019877731441	1.5881732810251679	-1.5660950916803626	0.5976118104060717	0.9055722684260998	0.06555400620706939	1.7902628146519888	0.5350496257587329	0.9908526116244352	-0.4774401852024882	0.21127231770539873
-0.2863888680473217	0.6109540709547324	-2.624229307390739	-0.3854973909349999	0.3986197993779907	1.1804796522775556	0.07025884199825946	0.3714427976402513	-0.12711279131452155	-0.33497275324101256	0.9989738353187259	-0.32104168429220054	-0.32359914922445826	0.12153317372976787	1.1170282455067189	0.6578386843826632	-0.41803124510575074	-0.27604209767882115	-0.17949489180747738	-0.21118386559760952	-1.161738180656605	-0.3361637678332095	0.22959440368333997	-0.35401223832607087	0.6327198990884071	0.05584994604486134	0.5025496774639306	0.11954348270541494	0.20154167953968696	0.2202028403950167	-0.6208277288842302	0.6634586757505312	-0.5895267615648435	0.08688819825508441	-0.4448455870300384	-1.2602912072515413	-0.4349403250716881	0.6895304935326466	0.410818780456852	0.049333775106341	0.5690762737320056	-1.3245710456472668	-0.10911599814653573	-0.008559188441807508	-0.5584504873669489	-0.07103198253618245	-0.09701781477812751	0.26910423638151665	-0.30029141057681663	-0.2632741048120233
0.26009059468038426	0.041079126120040076	-3.4251347389186897	0.47242502341226467	-0.2698267736771821	-0.37881228340501155	-0.010477869622916684	0.2614828074218549	-0.1743544081860298	-0.7270835329608593	-0.32762811862314256	-1.079929885988236	-0.3185896892045214	0.1032569857950791	1.2603874154677077	-0.4840430393970439	0.24664048556302748	-0.7143670179196834	-1.6376831757434718	-1.2860978953292577	-0.31564851252491916	-0.1400204019388798	0.03845711378123976	0.5571245854873018	1.1934522075166272	0.2415344701938494	-0.43915947828781343	-0.09539169725845258	-1.334993250621978	-0.5371772258064993	-1.2276550177188585	0.16553081112403084	-0.10677256666122412	-1.0251551024637664	0.05237419783572907	-1.1366740749332531	0.07917058228866232	-0.009701498562896153	-0.9441937255845079	-1.2362101008603146	-0.9632912416639168	-0.5127359066917168	-0.8362258457124416	-1.0773114110848396	-0.9689927806276999	-1.176730023609871	-0.3707192341126275	-0.6827557279378925	-0.22757074062348737	-0.4452835526221281
1.1819057028803135	-0.4249130357479185	-1.9410599671080855	0.5465159971578372	-0.3799468573052122	-1.8876204245883066	-0.3950080227871878	0.5002181659488628	-0.23375970816996444	-0.8660677415149906	-1.4729539043052644	-1.3489257368917378	0.20528453386809156	-1.0643502277217767	1.1976062433637964	-1.278930821055095	0.6329214494500168	-0.7933002454613661	-2.7044759240330865	-1.6973719973490637	0.21225056819448687	0.04359582478621679	-0.5152182772710776	1.3462091328339403	0.6276118996322575	0.4227685707659879	-1.170108379014589	-0.11360896827638688	-2.039521661042166	-1.5846537389127178	-1.1415912059240387	-0.5285059240892046	0.3752130555928554	-2.296604022965031	0.20834565044749062	-0.36619538647886135	0.7046856641395913	-0.8726721005417308	-1.6787024414919234	-2.097958898792047	-2.085307221448657	0.08693250675890274	-1.240612775988144	-1.8181288946022973	-0.9971053732159961	-0.9418787625154034	0.02049134489092966	-1.129476478979883	-0.4496748871462249	-0.2566638108323507
1.4083422095222113	-0.7926020798819923	0.08530681632295753	-0.14004151281351415	-0.19316471384435233	-2.280517946696814	-1.072527065541581	0.7756358155957965	-0.45674605058094225	-0.7707128281729126	-1.796810419859496	-1.2153729860974236	0.9579222503883668	-2.569552216795092	0.7323817036055547	-1.4562957751814256	0.6103367624760567	-0.6242161682166782	-2.5507201966907886	-1.5190090737595299	0.3303414709311977	-0.059900872745152364	-1.0044965121451046	1.016767210363023	-0.7078002313284808	0.1141627567664015	-1.4491740163241118	-0.2198092787341034	-1.6978725016869565	-2.116677889859233	-0.3273467190913974	-0.7398442117602481	0.8938935653110606	-3.0151587947414606	-0.10249866393706729	0.2737427155531067	0.5897241895863636	-1.5509865703735417	-1.671307324262951	-2.160113694390401	-2.2044455985876494	0.13654269771366329	-1.3481215543554952	-2.043646440436205	-0.8425382070297122	-0.33294070356562444	0.5749996468999168	-0.9485305370995456	-0.8386352111434919	-0.027657377997294327
0.49182776340713347	-1.1264179663700773	0.8336137455284673	-0.7646548187669463	-0.16378289517018177	-1.4877215693942702	-1.5939905919746116	0.46445839974917796	-0.7107944051735101	-0.31143098845046957	-1.3756853357261085	-0.9044298638438143	1.1974830945648745	-2.9195968056569006	-0.15140814987832715	-1.2281824573736073	0.35328132634546133	-0.48213946934178353	-1.3497492617555724	-1.1753081523519269	0.26086035965790927	-0.2431374059462477	-1.0126298652250576	-0.21988723493566995	-1.5931511464419759	-0.5789983029883145	-1.3124642141406728	-0.5105076320889826	-1.0190053868605216	-1.7746243895719116	0.6617894301988952	-0.3538488663595203	1.395615857870562	-2.5274470924125687	-0.48314462367059335	0.3101898998781485	-0.31504544161018855	-1.7060243118739817	-1.2174665082572018	-1.624414994505421	-1.5093930147212429	0.10252541192581809	-1.1973934990500805	-1.8769469737514652	-0.6380828899680676	-0.4389219722468365	0.6632008011438095	-0.7036459314718667	-0.9745446705451547	0.030049850110546138
-0.7598935504971905	-1.1277000740609728	0.24303825109942304	-0.692523981937099	-0.29803130107870535	-0.3449041536373824	-1.5067090989129874	-0.44823129700095393	-0.6996245799559508	0.6182761717120546	-0.8289976844181951	-0.5641536928223407	0.6546730050715517	-1.6908005108209008	-1.0255537030075967	-0.8487592484838992	0.12479360800724935	-0.47151163405277186	-0.02236413286848828	-0.9782600731291066	0.29037782230967313	-0.22283668450315214	-0.5198363633414728	-1.1688584972318932	-1.2508216417393392	-0.9851434371626108	-0.938530671128258	-0.7015427706259085	-0.7036611393799722	-0.9953759618370468	1.197206904801141	0.05420740549700142	1.6382130884373722	-1.0020319269001607	-0.43220102641755204	0.08482897497419567	-1.166338314839254	-1.3221355913071895	-0.5760926073824597	-0.9233102337071398	-0.647966608972503	0.5087768065536082	-0.7127583216713056	-1.469719066672353	-0.20521546488629494	-1.0886146280929336	0.16116696867254435	-0.8573448131446283	-0.6373144047957088	0.0259962450200201
-1.2264463955688734	-0.44075809809944855	-0.36575107879368884	-0.2764346217113441	-0.197818587360354	0.33422963780801324	-0.8701268999142002	-1.1941578477746118	-0.3219571317936051	1.7359232508668276	-0.5674327172223188	-0.2778613097172815	-0.03802614457049521	-0.023214129950149272	-1.3580929137921347	-0.33677907697100434	-0.05705004492506821	-0.4932574753425931	0.6331385451960448	-0.8907569242479534	0.4797548662183734	-0.06449009116661077	0.146038800136658	-1.0682231029745006	-0.17000157655769027	-0.6194678507047531	-0.5107672727975249	-0.44279687540495516	-0.7475882405286546	-0.5015529300398256	1.205022446026342	-0.17232509448358957	1.3589154450517762	0.548631083098248	-0.01978574703821855	0.27480670193962337	-1.2037654386221333	-0.7327449230670319	0.06545593067146592	-0.26956882227055534	-0.06908871426921814	1.1184697961374255	-0.0016181494359006183	-0.8258299313789772	0.6081375065752992	-1.2336926139377626	-0.5720268213737326	-1.1009684954667767	-0.14936387061701176	0.07937901948849417
-0.7887262242072043	0.6954512726504705	-0.08715980801864986	-0.4074307632405533	0.2768288277238893	0.4848225760803982	-0.20154843327479624	-1.107140178229324	0.14254092132481783	2.380434104297578	-0.3423165565480989	-0.1274176549742717	-0.029058849395332553	0.7184018428732254	-1.0617668744253412	0.34206955797130884	-0.41902116995997224	-0.5194004925912492	0.5669323247503798	-0.671863347505418	0.6095297145909438	-0.028504488029803998	0.6669859860933676	-0.4201711910770124	0.46916986961391627	0.18313894757519802	-0.17623009477066012	0.19133786421477844	-0.6804908867467139	-0.5210542779768502	1.1329880861125217	-1.0187384482743387	0.5965494478057519	1.1718601711292616	0.12741965114712467	1.0026638950428697	-0.6155877304287325	-0.30157113277041914	0.39508183975611794	0.4013127624846938	0.2787319485964605	1.165789513934636	0.4953544231355691	0.04979989297777124	1.4815632162354362	-0.4626977058767321	-1.1318270576255276	-0.7015461194682728	-0.04775846911364001	0.07204566791589477
-0.3799641760849414	1.4343439530911395	0.6407393291359534	-1.2970701239172613	0.6233659801771562	0.6188370883296634	0.11578616879336726	-0.48432751906462884	0.2636718580781315	2.072196595356653	0.33549342678864547	-0.14171397762237914	0.7357835661342096	0.4967509397661048	-0.5246044169114302	0.9743525823557053	-1.0571286154287933	-0.7178681413153526	0.34459791431759085	-0.1984953009421279	0.4162283898628455	-0.10515128731748373	0.9399462278760412	-0.24968233458222155	0.0668616463600991	0.5489576317782341	-0.04605227134683022	0.6345156953388732	-0.27906403945401675	-0.6406234328212701	1.2629373000682578	-1.7373051039172294	-0.19369548803061098	0.8768792235685455	-0.38246322151911866	1.6151563211093363	-0.29684028404357415	-0.10230637799369845	0.10397661079932662	1.1071240740650368	0.6719974509495251	0.3564143264972125	0.40387204329990517	0.9168399898828556	1.7706293035328715	0.4147818347390625	-1.3471811572672303	0.498550566205807	-0.4217986452881627	-0.1265479471308097
-0.7682596519011826	1.1337538508059535	0.883826451389438	-2.0456243647018777	0.17307158071715895	1.0969570275499754	0.2236939738627477	-0.28820553262650334	-0.08418408903487172	1.0570257132876626	1.3973104159606269	-0.24061437497723437	1.4170822185150955	0.49004383023495784	-0.0941275991734669	1.1560327357802347	-1.6730350579666406	-1.1588168548472606	0.4914835540560711	0.3484176221306945	-0.11677315537513953	0.044422687494334416	0.9648724682065287	-0.8039334576872786	-0.8664033689752503	0.015223574793734544	-0.15713378076316498	0.35323818953287744	0.16471061219857477	-0.43612761971124664	1.259676378310378	-1.6172608053348294	-0.45844162517817044	0.5122725209413301	-1.1419719711162872	1.4302497756372732	-0.8178978406024691	0.06478759057095478	-0.685121661023969	1.5807080211132762	1.1535109024652663	-0.6603293581059407	-0.0927482604759141	1.3645939689501045	1.1886099209075318	0.46332290467034853	-1.220275106795162	1.6858522139498322	-0.7548019131318132	-0.3381146898708771
-1.6231515905842866	0.0505222422352648	0.4948665931409877	-1.6637062223881172	-1.0780352229157055	1.717649990267135	0.47129163134152313	-0.980854325640958	-0.4975382921010233	0.14521296909478362	2.069731421881705	-0.32726084628059154	1.2540670956409554	1.4622033588512526	0.2557566358072027	0.6918937510867151	-1.8199395908436795	-1.4778015270639595	0.9849457773876111	0.5984656520449773	-0.7112483423560794	0.5956068657842496	0.715106875540606	-1.3380384997976704	-1.4007220267474498	-0.9244368339927264	-0.41235084164401975	-0.5515217329326474	0.26577130412885136	-0.07065627360896716	0.6144121940915467	-0.7721105283143819	-0.0637637091509789	0.7407808278055902	-1.3961851070500721	0.587139341276483	-1.7850931373546084	0.3769639364371948	-1.3246416620776031	1.4627795093549163	1.4118117432830815	-0.9736415022710132	-0.3922644478873735	1.1869823070718521	0.19654059455070483	-0.1035095215445738	-0.7930655188748952	1.8750813547130598	-0.5286355651000331	-0.22736077500130777
-1.9738657794613759	-0.9527229418778405	0.17599561065802746	-0.3582710278343123	-2.2930432617336685	1.9949271702189717	0.8101499840898735	-1.9026230423613006	-0.3354428751839348	-0.08842320206619812	1.6818508367298555	-0.4190592743560475	0.4255329801287607	2.6298938234222984	0.614646640076985	-0.14248947087035294	-1.4040275601916203	-1.079004354232101	1.340653314085726	0.32433076949656325	-1.0458753869684034	1.1650551517734504	0.25039961152547546	-1.1634644568540238	-1.1822723125610208	-1.3409867438747547	-0.5975762352848143	-1.340831502760738	0.04536131565734785	-0.08534524996238071	-0.5313220190229005	-0.034478770877179044	0.5119698897561131	1.2889531518780162	-0.9830523518643395	-0.040010196851622735	-2.259680001791721	0.7646299681607508	-1.1975033872390322	0.7245596405166155	1.1091038553897876	-0.42906519652894815	-0.1689673656587013	0.6401201587148245	-0.4423045076289266	-0.18827494024146654	-0.17163248149938246	1.0175499691080843	0.12382328933715207	0.2057574633090222
-1.395050276433676	-1.3463751694169235	0.4151810940941229	0.5634003784921413	-2.548287625336921	1.6716644058587111	0.7402714241688815	-1.9830054599056772	0.6569249881378646	0.10832007447272636	0.5219130162994388	-0.5905521430889891	-0.24663004672292	2.466327317519549	0.6803390078726501	-0.813136221180443	-0.8146244832278268	0.1676910713855855	1.135764182638197	-0.29170205835947094	-1.057869685831704	1.0921869234327162	-0.13192770850876054	-0.5355282469009673	-0.6272267129321976	-0.8898535867296249	-0.527495342364308	-1.3101302139307058	-0.11554249926357645	-0.6257856725197553	-1.3087526042206028	-0.03097602218211597	0.5729851951510495	1.3216409039576615	-0.5475681886579302	0.1596553264295414	-1.7167148842896012	0.9724968276792454	-0.3613805368116026	-0.19618386483349443	0.28835275083082723	0.22117654172630521	0.23582205291834615	0.22557337054297633	-0.46430734087471603	0.7141537065413076	0.3880190171460387	0.07710652328943311	0.5394517701145228	0.49764289654200017
-0.4365602099658513	-1.3850799642738303	0.8012352965867925	0.1722370234910063	-1.70228008304988	0.8629255080830097	-0.05246306274959183	-0.9558112602115406	1.9440504680583064	-0.018028649078710653	-0.35466710142872193	-0.7721928499524755	-0.35145786857097455	0.5316374346504374	-0.04715932050840591	-0.9959115051024464	-0.4857316162057871	1.521308743004432	0.41907735139614155	-0.7427964311571441	-0.9795456127457102	0.1292526305673944	-0.07780459939868238	-0.2610652107517571	-0.2810129964615065	-0.15911650081525255	-0.22508575135702355	-0.47999604049127376	0.04251871437262607	-1.1000200484632945	-1.0568151596040225	-0.4829472810337477	-0.14612512889611406	0.4585994094356075	-0.7173062140559552	0.7491209704604347	-0.5210398035969693	0.7835074827479588	0.4951733800708176	-0.7559479941237331	-0.5854978560732963	0.16762434821449732	0.25066319933256037	0.1870820376075035	-0.3144325169139512	1.7495636091224116	0.555473549033984	-0.07082073244213113	0.29803615948007206	0.22836056876798724
0.12551274220310668	-1.5749100100029028	0.5832228909537449	-0.9716109475642659	-0.4372194718177814	-0.18924568602040567	-1.1658487854257467	0.35242904967801514	2.4739190443065997	-0.8154697607981123	-0.27795627538204093	-0.7199757813764567	-0.3630070366770831	-1.8557330633127551	-1.500654181775534	-0.7972679631724654	-0.40618564597819773	1.884204787552879	-0.37202473877511016	-0.6331672904343931	-1.0531781961425337	-1.246629830154745	0.39415694177591337	-0.6140659227396287	-0.22577352130783399	0.05170295202627803	0.055332185616899864	0.41342945288048627	0.3593107199664018	-0.7738342658939023	-0.1838805776201612	-0.5598618625214823	-1.2124097611582596	-0.7725108516690333	-1.2752268475536472	0.6410956762345903	0.4941313994855617	0.17431416089261734	0.7652297259436425	-0.7930234750857749	-1.018884149513087	-0.6037878206336825	-0.20545583543362905	0.2830995523393914	-0.5195596137100672	1.645785908119105	0.1801669512157519	0.36591651539978653	-0.28969593570772867	-0.4467846661033631
0.17572399096874639	-1.8902461515395044	-0.3268247458726915	-1.4451498724713983	0.49838070378289656	-1.2904270448536006	-1.7865203723601226	0.956105194593403	1.5283445719318969	-1.739053404556976	0.23015230983919957	-0.28310728510326827	-0.9473325323374314	-2.9310159160133122	-2.7091741291907034	-0.531582266154278	-0.1790426894308873	0.8527759769233206	-0.8413794929894943	-0.0769058485739321	-1.212628454614962	-2.23287127795279	0.7635164034821758	-0.994846285911524	-0.1585347936294311	-0.33649326118667044	0.04926110595886916	0.6354502214338791	0.4665933665407617	0.3641590439753404	0.19877438012279716	0.11149026553839117	-1.883608395712276	-1.5180646313722788	-1.3954619586296515	-0.663207645744665	0.8289651126858621	-0.6601701029739394	0.4809833682818319	-0.6064391752176763	-0.9352674239983713	-1.3407404329334227	-0.6391923112689132	0.11289938542806856	-1.0029214234825812	0.18783143127310808	-0.5039647975856744	0.3924910686828043	-0.5707421283194151	-0.9516216892567002
0.2145556927064411	-1.7440854945025948	-1.211105237144031	-0.5973833081365616	0.9403869619133673	-2.1781325538634873	-1.5182732312983624	0.7220879684444335	-0.5455270227912853	-1.8722535797079694	0.02708045999377812	0.3476273411462642	-1.9944784460039142	-2.2550386073051043	-2.544123798333024	-0.36164641877112086	0.4410816417688389	-0.7848189590214874	-0.9347947387359382	0.3853347798832681	-1.0972752387806228	-2.341597689397517	0.4774210764792198	-0.7300095322540552	0.14004404216773056	-0.6389818399194053	-0.22185550146017743	0.14757834358461114	0.2035432436407548	1.5248372592344053	-0.43139497070515387	0.9721463358239506	-1.7748325189756837	-1.453382720661333	-0.6612000140804789	-2.349348757925694	0.6963864995332922	-1.3513763324367922	0.11365819766087787	-0.5534495094062951	-0.7124540880367682	-1.288794095371031	-0.6265093362161219	-0.3738435906346477	-1.1814447938932118	-1.5559806479097946	-0.9582706297102972	-0.5322176173269105	-0.32863099994640377	-0.9658645583505103
0.592381843383401	-0.7377359418543857	-1.3885984631585149	0.7525907002386885	1.1856664802698087	-2.440800749889872	-0.7425056210020239	0.3224157782051614	-2.4539594453049194	-0.92533393088995	-1.2497840823320576	0.784595870317485	-2.6088710999644555	-0.931199494860987	-0.8845386420748804	-0.2111481899474738	1.1905477051226678	-1.6952305528264235	-0.8362342412133822	0.33526320237375395	-0.4437069244315132	-1.6477514684781231	-0.4319247170785954	0.06758959300885838	0.5799285835262957	-0.2799390754989307	-0.3995367374276604	-0.4203980472524214	-0.2517014895146346	1.9551593101505989	-1.3254205363163072	1.1632566986706097	-1.1533219684888962	-0.9338552694519359	0.40633961473233166	-2.9651854723220046	0.686599360983294	-1.4889424026739793	-0.04505947830842599	-0.6454700598503621	-0.7493654760097834	-0.37333506013958234	-0.33311523445604924	-0.7916064002033444	-0.7213641489557969	-2.405630640419997	-0.7131407874427991	-1.7769341778463936	-0.002460888660416909	-0.7687700184284704
1.080986921813725	0.7433797991470481	-0.9416406314836792	1.329256002901878	1.4053800349929493	-1.8152769505177002	-0.09965841416619817	0.33631580163681885	-2.95549514316317	0.3675255345666814	-2.562749819291792	0.8637108921433267	-2.0877437447990883	-0.1667624460430371	1.1161552297514206	0.017833537241656268	1.549805973265253	-1.1816497734693192	-0.6630376942973809	-0.07681561886223696	0.5348643631449549	-0.5678024986487357	-1.307374343202879	0.6657659396336655	0.9333096659421273	0.4874057796659819	-0.1139106960454266	-0.4570718803179213	-0.6146839194503373	1.6935359919577597	-1.3005255650365672	0.5204491555347195	-0.6022397409326264	-0.432124085353676	0.9540586988000398	-1.8713383035563245	1.114546722282834	-0.8992667093577593	-0.13087437690841253	-0.6057803823620099	-1.002292161195113	0.7537410296544974	-0.24540985120421502	-0.7713918742996742	-0.022652409983332875	-2.1263739583428607	0.21818537468544227	-2.1772407245872825	-0.10278560378323391	-0.8194414885403888
1.2572126910454688	1.8062513994020208	-0.47531658064922183	0.8377516852206411	1.3939105685950655	-0.6160908318427141	0.223192498362121	0.6638299480362	-1.8972522218863803	0.8935086627951557	-2.4569449315751744	0.8175851744186532	-0.7027959815702651	-0.01045127476359288	2.0604042360763315	0.25447039389045517	1.2993410499867113	0.26540097109056965	-0.3623297438466741	-0.3167482940612244	1.2440863597686695	0.44353178705635893	-1.4946096839464558	0.6268480652593795	1.0488245859213523	0.882658141371392	0.5916153938240205	0.026468629831313338	-0.7544069842199177	1.3506523304181874	-0.17499786827821281	-0.24676711525458528	-0.42381705831174354	-0.08446766179281522	0.773876279469163	0.06357350453226852	1.6870683885626747	0.08274989621734354	-0.3564572475738181	-0.28256928487006144	-1.0049972547201007	1.22027169491457	-0.4911594486181796	-0.40529140726310364	0.17097777303514988	-1.243869959411892	1.2431146148491687	-1.276823610181492	-0.5524545078917211	-1.1280016853790789
1.076735976331129	1.8785666105117726	-0.3226894031712198	0.1381657094908467	0.9200560672374318	0.3250049887645928	0.5225497230919198	0.8671063282844752	-0.3001206578607854	0.18708169885414924	-0.6493590362659726	0.951897347221785	0.6239032636570689	0.2879745632800879	1.5749606355746504	0.3494900090290227	0.7380816047056638	1.5234679696583073	0.09126937417701945	-0.10617285014798068	1.2798485446297563	1.0354255411396944	-0.936394869310655	0.2859381292525949	0.8670011825582875	0.5465182024630599	1.20271416292029	0.48871036768065723	-0.7017672123006393	1.2459942079441808	0.9266949494952436	-0.38409874863025617	-0.3786486235219591	0.1559281473306644	0.4805766583582946	1.3028981321918087	1.7915446491566605	0.7108797296339266	-0.6119370340851602	0.1215725424267059	-0.39448102895313075	0.5888400286090049	-0.6462377261776041	-0.12312806369855385	-0.39681689388434704	-0.19613767761751436	1.5870997856777378	0.23273379562580318	-0.733110678665785	-1.2197552947687047
0.8669794329976561	1.1889918510105069	-0.22406563495405213	0.11976803293991198	0.15226926040727864	0.35924351643276264	0.9895803017845136	0.8394428326795036	0.629149409574973	-1.1878359251110624	1.5346662026120927	1.2194291010552838	1.2957627619328898	0.9669797539097247	0.4975517198956464	0.3093395841217268	0.3601050389177312	1.8506565581272099	0.5091780276605472	0.24146872157624696	0.9052070396194568	1.054449725873557	-0.0944423515816412	0.2668277475223399	0.3973250738495343	-0.018071452858048988	1.1850314123474575	0.4902278934661891	-0.492073163490976	1.0339005699520776	0.8265614886242632	0.08014038201540614	0.00930630330610452	0.18058155195988254	0.7571128848086088	1.155343295122219	1.1361046193385833	0.41749118098015764	-0.5586328714913045	0.3037557463324808	0.6118018010832319	-0.7382856034089856	-0.2616487552619631	-0.13016074855082616	-1.1621430635613217	0.9234821939672966	0.9457334085607341	1.282937989008934	-0.15338155115840416	-0.7093433618051982
0.8357033551197386	0.4697315960382258	0.2002980128489773	0.7610453693049302	-0.42175475609217555	-0.317434032095312	1.367269946878237	0.8905353248831923	0.597627434082359	-2.206641398882414	2.4100152198456732	1.2457331259494344	1.4888519391502948	1.304042841421545	-0.10842098709518096	0.33777306924783573	0.3983267140035286	1.3696093525027786	0.619177705306535	0.23779479732458966	0.8455793144511403	0.672795239113789	0.6006491326666569	0.7417504300213769	-0.17599547171852212	-0.04315930241033808	0.5264857266538762	0.1497631063183085	-0.09710934975123194	0.29948294907682965	-0.347956824688092	0.4822369626813121	0.9087494288124426	-0.169589581929018	1.6262410757232928	0.3594359225190378	0.1341289908340095	-0.5723953762206452	-0.0612780884461813	0.27541588859704846	1.3456228390575875	-1.6812258818007417	0.5819163121234612	-0.10821951779072915	-1.2707813561909604	1.8830182719563613	-0.17521660508204642	1.453422981899728	1.0326462675483303	0.2543817858948732
0.819197293043142	0.28595943230383236	0.8700778550064213	1.4101700286942684	-0.4785992535418625	-0.8292631343310441	1.322878355286828	1.213866904920077	0.334569124296832	-2.2545760929220835	1.5494474110963192	0.7886339546842502	1.6409182199005932	0.6183733827597679	0.0415146537637758	0.5884583950662476	0.7037494815981947	0.7190900101785863	0.38969530553970966	-0.08645029627142177	1.5007331976374154	0.3432799478812383	1.045666680737644	1.3411714290190868	-0.4545523806276318	0.5889229256604791	-0.21059332357319027	-0.05082931798761851	0.4808879276499473	-0.683952531001892	-1.3093796292516982	0.4075137605794798	1.9311865467006208	-0.6833576279505614	2.528840758397919	0.14148347389242102	-0.3821417680289734	-1.3051370473273614	0.6187462198141769	0.3834182564048176	1.337479237621683	-1.2720782270115596	1.3680790921634505	0.39275657233076455	-0.39939206803736893	2.100533855392835	-0.8329016211204118	1.1496715750974975	2.1701375321632566	1.1779952999146583
0.5818951995729666	0.6465996571476227	1.2870001208891337	1.67617673304641	-0.14748731757906236	-0.5229519696922058	0.9771325567989442	1.5246334588016413	0.6386800007810696	-1.4662366971839607	0.07229193183983972	0.04937250821561829	1.7509650682107742	-0.6355903736743231	0.4339702631034301	0.9144547361534923	0.9696902204747513	0.3924445063625925	0.12676488326684304	-0.10503189355181627	2.3834295086560253	0.4227256810572231	1.23383474081381	1.671859872724016	-0.1166554670276143	1.1994737028414257	-0.42422784341241654	0.15496089508976477	1.111260845766368	-1.0999365496176519	-1.0836829289630152	0.1912538485781602	2.4113775553821566	-0.7627449496869214	2.9304694650286884	0.814695967734492	0.07845659818723248	-0.947642584280398	1.0876477440169727	0.8572746581600196	0.78964715211658	0.42977368206879646	1.6981159804195975	1.2920241117502842	0.9544279837580618	1.2608056038866373	-0.4808040769300013	0.9252941878868031	2.6558974274221234	1.7205242529837028
0.19171711432200347	1.123315098470587	1.089357784263597	1.6926299070126767	0.2056975718557704	0.3569542969499879	0.7936910244688248	1.3709333749708414	1.428090574087236	-0.37010401658739334	-0.6113121072203924	-0.550802563682642	1.4000577928767368	-1.2011575362040168	0.516691078964289	0.948805550296553	0.9717013855345419	0.4052724746829866	0.16596274374163061	0.6614880090045969	2.4798475281779324	0.7731977745420625	0.9955062934329427	1.671664307589209	0.6596205708388925	1.0906239135026752	-0.05178196438686944	0.5273293200674272	1.5731116155014555	-0.5505426139619435	-0.06623988307921805	0.4281116750671476	1.9656107687220299	-0.05045471104427378	2.6668716430919064	1.4691408596986175	1.1379126212913797	0.36423029555918357	1.1742925384451584	1.4183601211503556	0.33035494052102277	2.185673399692137	1.587923344934552	1.8656262419768725	1.9273124862645956	-0.0514278703236949	0.520295636664444	0.8613398220044666	2.312580788406966	1.8693477638504654
-0.06582852978437227	1.2358046092671944	0.42082189565322325	1.5799784302405553	0.3753127305345563	0.9716660646496276	0.9261932293259132	0.6958803806532804	1.8329781280347406	0.6295285097259239	-0.17959467929804765	-0.8178724877051874	0.4064990584358162	-0.464516898107302	0.25767769978974137	0.4835160046839636	0.6301770528885893	0.442727033958181	0.4903267206101093	1.824408801504238	1.2740385137255443	0.8599369690513466	0.2144164936960826	1.4235563897777161	1.197251920441294	0.31785524513189106	0.41343370535292756	0.6229083337197385	1.685370614493544	0.3570116482809816	0.5428490255379311	1.1267041692979534	0.8335455463568464	1.0137828735836896	1.800188248378871	1.0629776757545322	1.8186795604657198	1.5957771529360134	0.9730408396667026	1.4739848387770234	0.30958503259709425	2.571508621896514	1.2422659417804298	1.4233455455976065	1.9876470858640072	-0.7547427335912714	1.2544187231979214	0.6521829936164745	1.3605713686336611	1.709943768932846
-0.08581409230438651	0.7866468991118604	-0.2635493739525028	1.0802691446034285	0.41626869832019875	0.8160569193742404	0.9253154261718386	-0.08072904966617718	1.1960961943929196	1.4000174365261733	0.5120346041206039	-0.8822594704907188	-0.7765698972618634	0.7673035085919594	-0.01694866191726515	-0.2520144013256225	-0.0037764270172771005	0.20401651747383034	0.7343887326341227	2.355432594227855	-0.616138271390542	0.3557019005113244	-0.7531222638663047	0.8749094228059887	0.9206048406250341	-0.41759804427945246	0.4633224180993115	0.3113798489393527	1.401414499389366	0.6054808649073182	0.172220599001496	1.5811027386648924	-0.2962065355856588	1.5068110548506117	0.4508495528520098	-0.3409107337801973	1.4219924734765426	1.7972516333549686	0.638286102328138	0.7479422553673385	0.4396191777313301	1.3088848647635911	0.753711858661538	0.08154537354181181	1.2601599681862672	-0.4186408162113524	1.1330535620305064	0.11649334016229755	0.21165639704981143	1.250198914749671
-0.07277729709269566	-0.01305382196446165	-0.6374069460215346	-0.012373945807376255	0.4207572432306227	0.21448809953353182	0.2875976872042642	-0.5336285386869001	-0.15837626192742	1.8771208610750236	0.5370404424673261	-0.8827545280150215	-1.442553589976018	1.1555838913170338	-0.10273689330028327	-0.7433777180283031	-0.7263726930123235	-0.3523648584578102	0.5910946094748024	1.6235996471974035	-1.9271688243286609	-0.4160855119249771	-1.17194620764782	-0.031184903694591433	-0.02743415164156059	-0.567087687720463	0.07175421514658885	-0.09277485979584423	0.8233788159065758	-0.09720137908979201	-0.5436295857614734	1.1459452917323016	-0.8268196232883903	0.9774090956045379	-1.072983794459072	-1.5825161695758099	0.17873061766638987	0.9926252270336202	0.2675037822269726	-0.3472634210347465	0.19882131580544674	-0.4389636236533155	0.1612699823002199	-1.2417204410342995	0.31089622421895996	0.2513966500858737	0.4013971029347113	-0.5514710980250547	-0.6915495926083379	0.5617149213246354
-0.2242356156403815	-0.6777004382052672	-0.6853812315857034	-1.2645707114563005	0.34698149446736437	-0.1338050169033902	-0.8060867504352459	-0.6341079243172936	-1.2300577455212964	1.9209136388991956	-0.12753151147491631	-0.7381186842463642	-1.3220725025212385	0.34061315396415237	-0.07748363916322747	-0.6536500838578377	-1.2136641497414293	-0.9706195575751075	0.1534729743708602	0.10738833462202528	-1.9162271855516475	-0.7792106274754097	-0.644206338238276	-1.0198796755026576	-0.8784531705656008	-0.26722265181854155	-0.3610999696268522	-0.20876471259823368	0.16914799697836963	-0.9887151237943899	-0.6398288378343044	0.0045311296525576555	-0.6919477742521544	-0.04540495701379363	-2.1727675666865713	-1.6223062444688292	-0.9808943902581987	0.050749644476867535	-0.03552661020586332	-1.0454391802682435	-0.48027550871893393	-1.2174799155372278	-0.32838741282622363	-1.6550251155792146	-0.3171052032737359	0.2735588698203688	-0.22747950141573584	-1.0049785252170997	-1.0219299404296105	-0.06674480293663158
-0.43010202590226937	-0.7997531298380304	-0.5450370256399258	-1.8295328274751859	0.12362085127879766	0.039239417485511144	-1.5451838231439181	-0.6262440283281792	-1.338988803627815	1.4579549200133974	-0.7436404391819211	-0.34174812769733115	-0.7729151699927799	-0.7187447080184456	-0.07317212732018506	-0.13273668454082424	-1.2195507850124767	-1.2645300820592726	-0.20160942055771688	-1.042569825026124	-1.0021168439554842	-0.45366456500490926	0.35751304111096993	-1.543580750358229	-1.0001177530629908	-0.05156165882338327	-0.4791368532590427	-0.013671478523569263	-0.30274768924647555	-1.1284017462494078	0.014328037465077915	-0.96805029387399	-0.31903593760176935	-0.6172281750687372	-2.3032312484279576	-0.593840564327905	-1.305851880968177	-0.2635266305447547	-0.14125701132553614	-0.939362428558942	-1.0664007415237173	-0.6982498260004838	-0.4273732126418148	-1.0855296679925182	-0.43534977604121133	-0.4276768964188306	-0.3446874185997468	-1.0692872266877989	-0.754851589297685	-0.32164524639606507
[truncated: 72 more columns]
