# Supplementary material for: Diagnosis of autism spectrum disorder based on functional brain networks and machine learning
Source: Sci Rep. 2023 May 18;13:8072. doi: 10.1038/s41598-023-34650-6 (PMC10195805; doi:10.1038/s41598-023-34650-6)
Supplement: Supplementary file 1 — Supplementary Information. [file 41598_2023_34650_MOESM1_ESM.zip › matrices-bold-time-series/ASD/ASD154.csv]

-1.1295842556429507	-0.023750767345678086	-1.4183762083914904	0.7617950183041806	-1.6750575066206839	-0.5228802496202276	-0.19668292529853304	-0.5425339848735278	-0.0070932034169097265	1.429760950438312	-1.0323907052614658	0.02543812308585853	-0.9165072537245109	0.17496320742628546	0.5772149475155268	0.42821364063465106	-0.7624892764174133	0.10138059996228817	-0.6072308689830856	-0.17396723064799258	-1.555476379780373	-0.38318473342050297	-0.7969761421224918	-0.43367050911806315	-0.7184669143857858	-1.3823547726240635	-0.7652767336597994	-1.1168789778112052	0.09441177333558888	0.38335745661362025	-0.7374933403282551	-0.15389635846146343	-0.5365273405029407	-0.32741608245334003	-0.6738272020623209	-0.256687205330568	-0.5827392454750787	-0.0931572395548042	-0.34157896733509807	-0.48866151676072633	-0.5881770905474387	-1.5563480057872414	0.016324927717160844	-1.669723543899905	0.06063282824617096	-0.35381101832880857	-0.18900470471828376	-1.0298294311865532	-0.28763005583867945	-0.7402034674721063
-0.7880232609308319	-0.3325376262219259	-1.3901872870878709	0.7895530784332153	-0.990000438315767	0.7058528316070655	0.28284883420921214	-0.36582337363831524	-0.34992835203341544	1.9452765838688326	-1.5350290930399209	-0.03994263038146237	-0.481241899497856	-0.7375150401668152	1.3423626634849142	0.9534269756557534	-0.7909243860335828	0.13496652134590437	-0.40518827040123956	0.31207789984038065	-1.4510374079061297	0.2077378420983502	-0.9663928369977308	0.06935606188563896	-0.3295745223123522	-1.4060175103319146	-0.4137950995766606	-0.6198580400941393	0.4830315613887115	1.2343297166113247	-0.05296270816809073	0.024056970908884034	-0.777856754250787	0.2607565535509674	-0.9406724758094308	0.29604599975258367	-0.007344220181199026	0.2664456515551537	-0.29968563478250415	-0.27831839949773707	-0.13625032018041683	-2.2890055371617417	0.5273992888597133	-1.765037341727486	0.7342596152731766	-0.6409121930105743	0.2520858934344973	-1.0845680645064344	-1.0748691965964294	-1.0639653829358706
-0.26684718907980093	0.12157288302455223	-0.5711438009233618	0.5275087764599456	0.4081657786804632	1.8851057871602273	0.7851541994417708	-0.1289851896909747	-0.6915871214413377	1.631918403049553	-1.3803561713905035	0.44927632019708746	0.44005734408328717	-1.6410797501034915	1.6661632956264851	1.4093175014460662	-0.4781329431540069	-0.06796598210851613	0.28664975962011	0.5416443939800455	-0.41845786024224113	1.1808990175406948	-0.2179360322410307	0.5701681928998904	0.4371081316148927	-0.5253031494012325	0.712821171166814	0.15056172846894827	1.2269472180790018	1.7307176844971939	0.7186634737450088	0.31948266671897124	-0.5798934603570234	0.8489575534576134	-0.7782550531076841	0.6467986018057406	1.1880845407086214	0.5573334930401619	0.18374667869854053	0.6443049260374969	0.6202898062446123	-1.871107197555793	0.9904905114606879	-1.029226989898152	1.4296796333927995	-0.8877533211458494	1.0623076686448607	-0.30020283198282255	-1.2803864325093617	-0.42720046866234895
0.1015064191068419	1.0985053478051425	0.5378731027411141	-0.03431934086249234	1.1492585913708415	1.5507885313086542	0.6606559471100114	-0.01935999399938453	-0.7065657206886456	0.6792922557972711	-0.36119609908689093	0.88491989494146	1.0267382967265648	-1.61558050830074	1.118500681193209	1.552955812661024	-0.17162546694863692	-0.3413786736215612	0.8751238747854552	0.14802503570802572	0.730527954777285	1.6844694743140076	0.8062275278283496	0.5994803388469643	0.7792447981508606	0.5432697446092625	1.5415874037840231	0.46842671292740024	1.9193029255984828	1.1424246188549525	0.8567943568658083	0.25924018621919764	-0.3466883229357488	0.8132871085649561	-0.4117507700493133	0.7326688102462597	1.725970675521095	0.3700211645268804	0.6257634396705843	1.8410287134715142	1.2955788375244792	-0.6550842333638527	1.0496335864140145	-0.16142984644775882	1.4510383480487956	-0.8986888055341695	1.3845738044589853	0.7525342574659064	-0.6800653040380183	0.6264712109543286
0.2567578256803598	1.533187285447032	1.0853877200095017	-0.7194628323222592	0.6887725036221587	-0.4318851327309399	-0.33639879426020375	-0.04234958098821061	-0.3587595500922301	-0.32539998972445006	0.9612029980476131	0.5255829546214297	0.68345825551889	-0.6413365159687269	-0.017497020214676643	1.3827555075782867	-0.17200963949938292	-0.502387728980041	0.8618777826770551	-0.5949921571759109	1.036453555269962	1.1776108476411564	1.110098177115353	0.04424645521914013	0.2697362847091045	0.9377188508708865	1.1710324880554597	0.07097792796216947	2.0299886633098723	-0.27437840479051445	0.15845353102122536	-0.40106272965231754	-0.49760464062902354	0.0843125071646001	-0.2814178973304904	0.5878692189177437	0.9763271581989856	-0.3669781590487395	0.49536127516250433	2.4857065995388776	1.500542497987749	0.18657408788834523	0.7294481228965053	0.07419781145387436	0.6390231058980483	-0.6542395275319803	0.5937899877585526	0.996096146855804	0.1266109201853706	1.0565242833793822
0.3585308771628531	0.7474425078497099	0.7279022425413774	-1.2017711080513362	-0.0898832550454322	-2.4864023374627	-1.6151987485779309	-0.09986236980254153	-0.00040538989446964926	-0.911741528135505	1.5887824959936157	-0.4447755078744907	-0.23527842544020908	0.3008776290288417	-1.0170000546056008	1.0500291573550125	-0.398268260022197	-0.4811749813680651	0.4057567315092974	-1.0644828056905309	0.4183525157979635	0.09776132104457864	0.444011887318864	-0.6740992983733285	-0.5874704885025525	0.4629385989234352	-0.0676424461622633	-0.5881256945361246	1.4029494175499373	-1.316612003370491	-0.7965753067908049	-1.3447431735265567	-0.8688823495497688	-0.7179594950147992	-0.5374563535850481	0.23990645261381038	-0.3371368824021655	-1.2136800158994228	-0.19005718808925764	2.110306059947512	1.113458037813599	0.004813028232924296	0.32344899558368134	-0.2999464005072059	-0.4114660351265544	-0.39369976948326657	-0.9026066619904639	-0.05991829087445696	0.31867987038917706	0.466649412774855
0.5386533836049484	-0.6348190297557457	0.015404376980479544	-1.213247414533217	-0.0012569390097452327	-2.813599237665973	-2.1663300029382175	-0.14575732804949712	-0.024855543807515052	-1.0081207995504735	1.0167627843353506	-0.9887410742744825	-0.710586041942788	0.2765250567836855	-1.3962487150283658	0.5924523464780564	-0.4853180873501961	-0.33224560214813703	0.13121708546693803	-0.9607268640959798	-0.2149250710043467	-0.5643582068455923	-0.42735000909731335	-0.9363939888740767	-0.8194848170447977	-0.32573558507164935	-0.9356967952708122	-0.7999182699173124	0.408683564029332	-1.0605306015228448	-1.130315333391006	-1.9341262263856085	-0.8625010245609415	-0.8600694139583931	-0.8616657677733862	-0.17133435585383502	-1.0823001218165276	-1.505172835190102	-0.8823948631737668	1.0046234308401802	0.337922459276583	-0.5500470020232534	-0.012446693343344842	-0.5355123256116437	-0.9143332401743498	-0.3873255071183577	-1.9451736408328955	-1.6480712621997435	-0.2508265018189134	-0.45537527913924986
0.7675705687814496	-1.2876421691544793	-0.18365766520326704	-0.7779379955123789	0.9719600849077039	-1.1837053408332905	-1.5026685017560744	-0.2014148158177673	-0.44252320070615947	-0.81100480234229	-0.17939510372128692	-0.4309038562727294	-0.15716099262721211	-0.553606010722452	-1.2324639830640245	-0.09921216967119749	-0.17829741075401503	-0.15902766947927954	0.37582143193597906	-0.5895218426332465	0.030423412082152802	-0.3410407811458361	-0.597673853416674	-0.47460662743818893	-0.038597419403294156	-0.7612554237435192	-0.6283093796047244	-0.3044018980347321	-0.4072089435458849	0.11412756410606778	-0.4574725023247225	-1.7758716085315707	-0.21326758314389582	-0.18889410800338438	-0.8072254428074964	-0.329359642201726	-1.0546789674583052	-0.8967597908341821	-1.1116240779497115	-0.12744511522426394	-0.46021338822585833	-0.344725623315132	-0.39591144427319835	-0.0990316073645783	-0.6127738082164028	-0.6301200002680206	-1.7427283033181122	-2.333857965550228	-0.9057169589091949	-0.731045933244664
0.9141869723194924	-0.6984661772533048	0.3786615524563184	-0.2345271154251453	1.652518791173526	0.8807583555971283	-0.14707343686436702	-0.256703643348513	-0.8733235103622757	-0.5331544227445117	-0.8490715651790084	0.6778705536660701	0.8596949984721686	-1.070080973712545	-0.8656481324893606	-1.0030209536183197	0.40644613833756543	-0.02898679939301012	0.7426512262340064	-0.45922313036463874	1.0019009363434737	0.23674482335908167	-0.009127642919263943	0.38622761743739425	1.0453366278520775	-0.6615007383712387	0.4083473889121606	0.44859263254627135	-0.8023197318724431	0.96350145573614	0.7451241371229911	-1.024689714397375	0.5873989600476157	0.7340868640054821	-0.25758542627369935	-0.027147073752775995	-0.9749053420068949	0.28217440257429266	-0.9651362615723627	-0.8341634004346321	-0.973871061310612	0.7820377199730456	-0.9268216305510016	0.6283691706334497	0.07049625051936581	-0.8237593652536245	-0.6092351497480251	-1.39062046069744	-0.919965072982585	-0.20310000427682032
0.8579962003782571	0.2031578690298657	1.0805208305483005	0.023993445409303874	1.0951048418673122	1.6531803287328304	0.8776667784596325	-0.2431046054599652	-0.9669797777032141	-0.339020414075152	-0.4415326039021005	1.1653261297697757	1.1583803347358919	-0.3918655921615341	-0.4855218239600548	-1.787200863100971	0.8894411188998083	0.06255907010843681	0.5101791065017957	-0.6826773056656722	1.6311174437913711	0.32305515830164033	0.5693352460424336	1.0112062990839477	1.2667754146694525	-0.30378786137606695	1.062390184508106	0.7351422450616065	-0.9496875453339436	0.7852332151601029	1.512698086517635	-0.17713762768824345	0.798753989956296	1.134152323244792	0.4787881224789179	0.4683556138708854	-1.2419182629247103	1.208221147852027	-0.9014804843216855	-1.1813484636427514	-1.0915295220793853	1.7414787801065454	-1.4244728884201743	0.7733438004416507	0.48984933077483783	-0.6913360180462238	0.4657945809253631	0.44342830420957136	-0.29773271214691455	0.3235916751948477
0.5604930907010642	0.12028150508107543	1.1716403996445832	-0.12279042726985838	-0.2612203156654991	0.7965753733179185	1.0310001704167846	-0.12480438076170836	-0.7449474898845229	-0.40141083525450993	0.42887847087015235	0.6113691833800684	0.2230238060434711	1.1631395154457111	-0.1204865952735091	-2.0632460650151825	0.9564181297623987	0.16727128394526314	-0.512062445037717	-0.8548651521801589	1.1304967783929236	-0.21248082664218937	0.4896843817364235	0.9990056372090045	0.19581594946658945	0.023866503954187233	0.7988117697302644	0.289558963176495	-1.1059944666861579	0.1036562842599711	1.1845941418530528	0.3432035149939731	0.30063383693450796	0.6626514923206172	0.9688119868591105	0.5651688684629933	-1.2249800774580866	1.2137039078025422	-1.1644483414411526	-1.414302014044131	-0.9117609560125671	1.481674274302558	-1.6003989541902772	0.056073540124025816	0.2927451947713454	-0.2673080701366209	0.8701913241483524	1.6706870002390137	0.33067732358714885	0.06415946513969166
0.12310607279303604	-1.0624085866455888	0.664923089741527	-0.4429591061704467	-1.0524088685550212	-0.5430790808006405	0.6802839345755634	0.04890792471203216	-0.4676013001730458	-0.8175068894608882	0.7161030667928744	-0.17600368299815164	-1.1612664053214745	2.3723971821943137	0.1180766804981884	-1.8069414323362354	0.5984958017618932	0.33100822593170304	-1.6311506882110751	-0.5086552257867576	-0.0735313929744709	-0.6189810465157225	-0.0524530167010018	0.5097568310679061	-1.3389494882895792	0.3004616158330885	0.15697489248209207	-0.36994616113292844	-1.2418677463745496	-0.13601288451807697	-0.03262465543645617	0.40245088877384777	-0.2351609694944284	-0.34373226612080426	0.983871858739648	0.04044279886051357	-0.14847036963930793	0.4005925968437613	-1.4931394362343844	-1.5123421196030395	-0.6481506435203807	0.2667869344191044	-1.4327822689783098	-0.759636865096803	-0.42485370593816235	0.17108210860721124	0.8561674923728274	1.5131974561891914	0.49020152925443383	-0.791502270295845
-0.19689120537493407	-2.0929430785348853	0.32760042074842277	-0.5997563320705099	-0.47136877749996425	-0.9969457701603079	0.5660620758036949	0.22616870831791303	-0.24969154437643626	-1.3912507554191311	0.16411366027065333	-0.15502541374724368	-1.6665700164239612	2.3094068069772433	0.045947121263929885	-1.3883144025303455	0.09262844435181981	0.56044063709818	-1.8671673393729025	0.3638963813474074	-0.752762980248181	-0.15003349120318527	-0.34521201118368366	0.09965495159108527	-1.9668017213340236	0.6378422166624398	0.051758056186499396	-0.399543604842421	-1.0698348330170608	0.2243979861383006	-1.1847773920427993	0.11631515232996169	-0.11475174047356236	-1.12074256616514	0.5714973687818862	-0.5199311512473291	1.5875674160780726	-0.37970791064159565	-1.4153098831879043	-1.2021105609708858	-0.46301993282089743	-0.6253788885424739	-1.1904757831971895	-0.6497215579718296	-1.2669078133775025	0.4315549093683163	1.0077990855476597	0.6136478276533309	0.3288995583694371	-1.257011508535493
-0.13607846505208307	-1.766472118487478	0.7337713665912876	-0.468547494659584	0.9153153022416414	-0.1915545725488867	0.934808889976956	0.43442414430162646	0.03056349381114861	-1.6275294097421737	-0.42461998775380094	0.6860046816607241	-0.8050862480243115	1.1877991307417721	-0.2667244959030499	-1.1236960821720663	-0.22636029878745037	0.81849216627842	-0.9261895893331402	1.247581496808842	-0.222541506091597	1.0170880649537175	-0.08879027358276469	0.19310966275388364	-1.0605343001234793	1.0224879640457987	0.7481253606875935	0.4864235063357887	-0.4477783517909815	0.46320102375251754	-1.3143529553743802	-0.2498598393270038	0.5666155030167772	-1.0391268975124275	-0.06938813106450194	-0.24714997852354606	2.528280236371346	-0.29728239335173867	-0.7347686911472843	-0.3978914999845288	-0.33776505982230626	-0.3909573501718397	-1.0345565393117522	0.5024610112288022	-1.762619223119462	0.5902262335392521	1.4149144637191107	0.21505974055707527	0.2677188089600841	-0.6593777056674207
0.2859680150738929	-0.2928701151345745	1.4566952594743157	-0.19651739830079412	1.8021452489357	1.1180032592940976	1.2697756645501568	0.700607341878375	0.4108523828476937	-1.1408465279282836	-0.2093158770770378	1.2804205932921582	0.5389638316697097	0.05872990800250215	-0.37658154977708963	-0.9137608893901279	-0.2142437846504919	1.0199006027200868	0.45676732965348665	1.520818026364474	0.8604609762310045	1.847018674958705	0.2145809891758652	0.6411490407953957	0.6523304491051021	1.274082388247215	1.5955990863329486	1.5735898622922033	0.3125898198665657	0.016585022644461166	-0.27903837699046896	-0.36805645430044864	1.0337028252459228	-0.11168136320349996	-0.6985369044459794	0.9420780682445459	1.7760051497742677	0.5775942633522483	0.31281621937449094	0.500280598885122	-0.11784816719850866	0.46346911956062375	-0.7495605992722082	1.6934014615061297	-1.6086110477019635	0.8283798732401636	1.5316681906930902	0.7339835096905305	0.39827503173704104	0.5704551821846068
0.6464924956592182	0.94173272813143	1.403599979423526	0.026576429148654046	1.3895352867236672	1.8349877988803813	0.8587368215337283	0.9075040605182313	0.6144003806272643	-0.13560582027567303	0.6250494979348578	0.6680059703496924	1.0060130438563135	-0.2066603708379058	0.09608974283565894	-0.4620943509887649	0.010827499903981486	1.0270067613318228	1.1814645530655186	0.9508916846726515	1.1559564132829647	1.4040422039106015	-0.12728672058011467	0.8024118378752032	1.7429605150733485	1.2086704503204562	1.6837642690269785	1.7141140599738298	0.6352725335976424	-0.7729104987686066	1.0428286686781407	-0.02511160519365564	0.7234444480259837	0.9188289350133512	-1.0678209963143128	1.9923872793968544	0.11460511798064124	1.2079089962061251	1.303020958023987	0.8694724542292736	0.26757576204241407	0.8829876202614766	-0.031844225676411965	1.823750443611701	-0.9090815786159886	1.157460499427346	0.8301809300720288	1.325774650259996	0.44496875741140124	1.3034649019610505
0.435731335324045	0.8817455676714341	0.03881426312679459	0.18560252926086823	-0.0489718200676764	1.3815123290281506	-0.4332284230779231	0.8420886918760844	0.3415237031868229	0.6365819709350228	1.0883747915575692	-0.9537015061028585	0.13778645558686195	0.4000614488845613	0.9126489578448698	0.1913006759761865	0.23919577165975464	0.7040896839717701	0.7913879206128073	-0.12826363494037507	0.07106574870763872	-0.2941307258268241	-1.1159118467204208	0.16982322744425743	1.3715956251399413	0.7744535668615897	0.6815998754595328	0.47762374563262516	0.22698144259027037	-1.1442309294609	1.4305008837542317	0.6457762214686709	-0.09785170744479905	1.08583693046867	-0.9711096167012188	1.6693746963195961	-0.8454203452127059	0.567998993254037	1.9219995306055007	0.45187989222022995	0.6283844403908548	0.5573908124122412	0.9907793242544731	0.8477730372787333	-0.2011743035570691	1.3809999944690325	-0.5402208712818235	0.9372035180640208	0.26218242270832415	0.8660383502578118
-0.40226940357269403	-0.16526125389937052	-1.8284178847831247	0.37088237472111735	-1.596376948657774	0.029939387007341722	-1.961165724410872	0.45379093972726947	-0.23170259877707752	0.5521852677206728	0.6235610175884745	-2.4102672717154925	-1.2080090260760097	1.2118359214604784	1.29662818088591	0.5511832961455506	0.4174384162110252	0.052428038974147335	-0.18034198040046512	-1.0497974565908543	-1.5678154728432434	-2.3002267302033714	-1.955576320678661	-0.9943189212864418	-0.005672470068571813	0.059810579848655794	-0.8855288237609059	-1.2698518813196455	-0.5936262541132846	-0.9155147862223976	0.38602461790775733	1.166206175287002	-0.691237469523751	0.02365866681826607	-0.3517149935631015	-0.11235657639834906	-0.5172680853136641	-1.2216306074439145	2.061581530875019	-0.3673432213728722	0.6129266443745499	0.12430181096884294	1.706392294223142	-0.2075706943486195	-0.06646911991240753	1.3122845782899435	-1.8123692096275819	-0.36125990057706364	0.08704373029377244	-0.29737992499248755
-1.2881060533031239	-1.0331130895017753	-2.6580696382113045	0.5235701014968812	-2.441865492223775	-1.3519062328428155	-2.8172209961663204	-0.0044834214465067435	-0.48159851498528855	-0.2211582845729643	-0.20883886450307382	-2.6472085618589665	-1.7935515439008647	1.5612097094478403	0.7091381411778603	0.2034182974759552	0.6820233125904999	-0.6924052957264871	-0.8280553487963865	-1.2670048055210856	-2.3214019725728883	-3.4889631596423962	-1.860952126140758	-1.714926416521048	-1.1465851977310146	-0.7449764663576611	-2.0398028122807537	-2.0813999910356706	-1.1712598871708029	-0.6371439978462061	-1.3686968636324488	1.101923676507056	-0.7048276440333582	-1.5859267757592024	0.6209764848784286	-2.1002200518883223	0.09167064433859545	-2.8270871543923177	1.7725410468930294	-0.9126471597809552	0.04062392975548368	0.17964931465769216	1.58561491629449	-0.35929788113341893	-0.5738894012503508	0.9501334106395843	-2.268077458807282	-1.3357005815115994	0.14806576689516324	-1.1247503415755906
-1.4744601657852268	-0.995186424847395	-1.679089454737643	0.3712873223695673	-2.2907168316823228	-1.8982868549598997	-2.5421857998431174	-0.20641928726142994	-0.030989266909684773	-0.8282089193966843	-0.48533170755072286	-1.5771307358968432	-1.2443806405232891	1.2380680766993502	-0.5172013352019537	-0.6126114459927332	1.0917217154283874	-1.1716444639021155	-0.758983738574161	-0.7152532782729554	-1.5728104270407948	-3.312598602996075	-0.880221974378248	-1.173620524681215	-1.2027828604300081	-1.3886143634076085	-2.039177051627721	-1.3245503661449811	-1.1319487682660656	-0.7429866708716077	-2.4928994741489126	0.5112915988240303	-0.5077500416603693	-2.480296059798549	1.592190813785472	-2.931949568768296	-0.23274502483079276	-2.9170410919416336	1.226646018731059	-0.843391755628215	-0.8599255011378226	0.5075983662044893	0.7373630748310077	0.30267037118363865	-1.153312614720523	0.41867888711249374	-1.7980300029913314	-0.9550317074028427	0.20554132634922329	-1.0268494273934925
-0.7358985635857318	-0.35495281106878285	0.2641060225174127	-0.26887873246344135	-1.3809595241133361	-1.336515007457287	-1.4128278942664458	-0.12612999895854693	0.6913637959000547	-0.5699380630888872	-0.1397584481290989	0.0008865624627303393	-0.2907621036886578	0.4539666634891421	-1.4529065768760594	-1.135719597639704	1.37144847143115	-1.199840340572811	-0.33998587673752256	0.1680830698602253	-0.11271382136587603	-2.0372419639902035	0.1633108844301909	0.3857604952388045	-0.4069904534207939	-1.6625408574848435	-0.8749710550213274	0.1890179555670036	-0.6920466112778574	-0.9016323904353268	-2.205686412632124	-0.07184642267886159	-0.6518609267770475	-1.9034641379462185	2.1609211037241582	-2.4218837066636456	-1.3522631637324882	-1.4758473523473288	0.6667037154180477	-0.4098060210719238	-1.5721181643039681	0.5038833990566353	-0.1866597039129167	0.7667753859272999	-1.1458726536972201	-0.18211397911192037	-0.8603048012144361	0.38296788707463064	-0.2188820526701555	-0.4139662009343371
0.43017557032506754	0.1517797615832356	1.4551756796936555	-1.126544946914626	-0.3117691459293217	-0.1730199238256925	-0.1380361870987528	-0.07257529231296513	0.8279854697304965	0.38373797118863506	-0.034811645791255286	1.1000403763703095	0.1617356221020652	-0.4354050013137996	-1.4901230255761653	-0.842588684752551	1.0791053449243846	-0.9558324809762213	-0.15954009912292172	0.7919514741362771	0.6749701883582567	-0.457175910310378	0.517185769537327	1.7238767908458978	0.35114175464957326	-1.5452146931986943	0.7126412767238361	1.056478515931753	-0.3472716874075114	-0.4700392496096214	-0.8998441266540808	-0.16735405035206502	-1.1570507946851252	-0.3040413060731263	2.0542236766137996	-1.4848570677466482	-2.004704741015438	0.18400427516587625	0.25970047983195205	-0.11390620840752265	-1.6730786638285784	0.08819233904201017	-0.6106039018396107	0.2304488437178901	-0.4879442089761632	-0.7817646557271453	-0.006645589785052687	1.2246458114952394	-1.1088062867335824	-0.15100342129286493
1.2700563302346162	0.2353450081979792	0.9281219934313839	-1.5409906639705118	0.28617392165845895	0.7321647252348575	0.7031632559582489	-0.2897422029029052	0.09440662158374329	1.1943396572308995	-0.747169269473488	1.183445757132633	0.033643826176997495	-1.1297528121931182	-0.8816533969719497	0.00369131729323334	0.14114621647455267	-0.8059491671569937	-0.4009681739535916	0.8629643266800695	0.14252995907328242	0.6275970757045538	0.2045243903454527	1.747615398641553	0.5292350058448259	-1.2121453045590092	1.7236774844948088	0.7236013161858027	-0.3307526987611279	0.5584016375700002	0.390378018411755	0.1936875170062255	-1.468181276773494	1.087134154419387	1.2955803348320456	-0.9067147781281921	-1.4580006502063867	0.7582803464190722	-0.04715930605567031	-0.18786512675110978	-1.127118920806568	-0.20713004128797008	-0.4801369417581164	-1.0149348443229276	0.2545615165965927	-1.2354693458193764	0.5044804636516865	0.6707673892841737	-1.7126756437116704	-0.5684566470682787
1.3690802351430749	0.185983226868331	-0.677829481457125	-1.022429259653246	0.20202709205447003	0.8939938756370683	1.0091807901462162	-0.612850967990057	-0.7887730685763817	1.260129079235758	-1.6565909385605175	0.39491196942723444	0.03323598906965469	-1.4544085373848374	-0.32689926788171364	0.631028878135123	-0.8575384927985054	-0.8936463476378995	-0.7992008468236995	0.5613947503427917	-1.094067412329709	0.8765938141040787	-0.12145898154133053	0.6141924439199401	0.4181223965151011	-0.833552966446239	1.5887555992309916	-0.06052414676131437	-0.46194651524704833	1.392894948663053	1.032916979262123	0.611885898028374	-1.0857891485686815	1.402391383085305	0.2850364330711536	-0.5153243316904804	-0.42243145690735195	0.21429501222223993	-0.4478972513629776	-0.44823390539226693	-0.2691565451759182	-0.0601686482516326	-0.13375756383923687	-1.8619329252131438	0.5613597364417234	-1.3457147425171403	0.7190189417881415	-0.6131120707528562	-1.2827228438261093	-1.0913272969772354
0.800514627832207	0.30939701763154204	-1.8659225591958641	0.21432595198698215	-0.1385144994383343	0.5568633400026176	1.0662377202064106	-0.6543970481621837	-0.8485975237577164	0.8302363656633384	-1.613567705215786	-0.5923137088873789	0.6864759815439022	-1.3995209047221053	-0.14565308411559139	0.5472893344994822	-1.1252002848418825	-0.9561108236901343	-1.0666288350207271	0.301627074464603	-1.8344851872518737	0.5751642471074631	0.07445784899373255	-0.4293879953681443	0.6302496610767417	-0.3846516843625254	0.5414545614640865	-0.22947398462900498	-0.4887155352125898	1.3141282476647231	1.2085160968650703	0.847179895983921	-0.1044606292078847	0.841579587220292	-0.3627093816811212	0.2816961058708621	-0.07377376146491771	-0.34785271106673793	-0.980047442023895	-0.6031182658755335	0.4395075737451052	0.12248392988604852	0.11222949155173079	-1.50039083624404	0.5432289351526695	-1.0522573782589577	0.7657309879866765	-1.1785545844978342	0.005033720178507335	-0.8680495057746405
-0.12863855849094494	0.5175031466023288	-1.7766098393602767	1.3421660591502211	-0.057291559679804205	0.3231467369093263	1.1797804903202618	-0.3194996693376296	0.04143046027271699	0.6615980778865795	-0.41196349372788754	-0.9998970150804319	1.612807760385587	-1.1247885422674833	-0.016399503372997237	-0.0017126119078773447	-0.5084379729686131	-0.6248922860974301	-1.1352801344657262	0.33645747406418247	-1.390340265003144	0.36543108373158156	0.7069282187261263	-0.38503477723156104	1.2484939246507785	0.24603116314894738	-0.6511431651653685	0.37022841420870833	-0.40463079455872736	0.4819988952272892	1.3513240596643794	1.025304476928543	0.9145790284707408	0.27013988609593487	-0.2528361496992594	1.3972728595315835	-0.514227797456771	0.011404033159371779	-1.3419677383721533	-0.5705696312986406	0.6762764801639981	-0.22215779065748115	0.17568492321349943	-0.1971707983991933	0.7373357310237267	-0.526908349265982	0.7050493141458646	-0.47536864760816266	1.123550324441592	0.27721759919989
-1.0767463562928754	0.5647394962210307	-0.8479465234670067	1.6236301510210442	0.6448350180605713	0.4854400857867986	1.3897947065540086	0.022968180396951022	1.0566637365900722	1.1342292027889052	0.8439825224398392	-0.47108924595245677	1.931861985279994	-0.8481960505720194	0.4734639199934968	-0.32067486058476014	0.2285577859567895	0.10335922089197562	-0.9355102744000402	0.5964218943577264	-0.05114450361046105	0.6883465916016163	1.2921437347168079	0.42579428171487527	1.6723060299372403	0.9458649928472722	-1.351498226626973	0.9287876336191806	-0.3069253926176104	-0.29083915221325507	1.4495357782728686	1.2628276650711632	1.494315443399232	0.260824346189785	0.3912102890205685	1.927325268304516	-0.6970975974942704	1.1127601556445694	-1.1181932757483761	-0.4240265179109533	0.43085907202413914	-0.9249698988229396	0.1334151319278671	1.0251296941988097	1.3859701388406458	0.015202513704884419	0.5651556425659232	0.5418067205996094	1.2853873135054412	1.583639452913218
-1.6491549400055194	0.5176442801596884	-0.07112337094237131	1.045314567957312	1.4066423643725159	0.8115495617658527	1.5078294166629544	-0.016773156785350855	1.4540276806236236	1.8284637803248143	1.0412379360417332	0.647332948265672	1.349893728489646	-0.6714367840340715	1.1888514518795292	0.07843264478084946	0.15057096379557522	0.7904445609114717	-0.18008240444268372	0.8606575123722995	1.3440569244381586	1.3893141949591776	1.5318350554766818	0.7816331548551807	1.3561800339606551	1.3167910209907145	-1.4743854478991396	0.7578719256605753	-0.05069468807421662	-0.4390972959482859	1.1321767108525063	1.2797972493473573	1.563241988167127	0.6527714678135257	0.8284345837046824	1.2481034057810245	0.10976544604415997	2.018966207118654	-0.24802096473606985	-0.11685717739864797	0.04301571484443757	-1.160242093346451	0.11357052259791554	1.413570079380119	2.103135680101766	0.558585624839162	0.4331266224511024	0.5970322619082133	0.7791800299583463	2.072747210934843
-1.4738161577647577	0.7776652513537666	0.1609175636564935	0.25209856329613684	1.4840176340135451	0.9507196164087724	1.3795305316819089	-0.33479220756733225	1.429786831095326	2.00073311301047	0.4138521701432996	1.568662744413235	0.6208345115994813	-0.539215647942783	1.5039620929795505	1.0936418993408508	-0.8063174779425603	1.0009181194634809	1.3163811294456138	0.9894585643963038	2.1279194759789393	1.8737550014598114	1.552042985361822	0.01100297961941081	0.5317188313372754	1.0762755177066117	-1.319538805091589	0.10815641197330893	0.6867050833829804	-0.10229252646097235	0.3759832200145861	0.6493301080387801	1.3005254800590382	0.9714546061958185	0.4635614634590511	-0.02697579547597525	1.2677879836318604	2.126695658430247	0.77199241526153	0.5439938948407143	0.02219252931851533	-0.4777200284907384	0.2623654136668243	1.124022291748506	2.3236829850372596	1.1996705665368446	0.42846671361590866	-0.36168067948163823	0.5192009539472683	1.5035606722180512
-0.5534682665345994	1.5844604530014303	0.2741684960753237	-0.11912342872346389	0.7813960538639686	0.8629569408554231	1.0610492775952483	-0.4346432894637285	1.6775548401622051	1.3683821953864934	0.18416551464917155	1.7067984658276458	0.7376249130160006	-0.40545597364902214	0.9871267499913956	2.1636926705844717	-1.6944284812445818	0.7598136766464484	3.0526003936395245	0.9545625244818469	2.136679062556166	1.6868759525804096	1.5793989404442554	-1.2054331126498887	-0.02126403823566008	0.49021139971295635	-1.1277865110938265	-0.2592528808946488	1.8568246337953025	0.26141030148042405	-0.2061177801741856	-0.5263883311172299	0.8579096816494612	1.031821531342735	-0.5217044383191606	-0.5420092207838342	1.5225862026761903	1.6686266629096291	1.2340706139943787	1.541504521544459	0.6452867079688519	0.5598876838487735	0.6406891796182383	0.8546664284345581	1.9464485323093115	1.7769591166501415	0.5607943304001032	-1.1292585131479678	0.8447463547889257	0.5661468544766446
0.5066922633244552	2.5833345598208775	0.6856541086774751	0.010330928352015519	-0.04027825008197064	0.7169551117909145	0.7307891095453468	-0.05640204776834397	2.218155786028618	0.3312191436131881	0.9028632642348032	1.0981316607026725	1.7011609716671758	-0.39099980913698174	-0.07075058280114824	2.6777654560324895	-1.5585928156234696	0.4833024181424097	3.8677783447744702	0.7331944441202312	1.5625552561103508	0.9411626718651234	1.5347655770764754	-1.6207965111112168	0.06787455640655293	0.21450145185884614	-0.9172198539317485	-0.09880216334978871	2.721931163313786	0.42129359915493403	-0.013902246385376862	-1.418718940612365	0.33986593613667465	0.9846336727353475	-1.2834639411761601	0.3055109843378112	0.6032882824726172	1.1951922515148483	0.816193288812735	2.3626865039225193	1.6153594399449795	1.0217476577242475	1.0453424427293632	0.9541367822289377	1.3857940302076808	1.7666818528330668	0.6510168714389316	-0.7572137853473238	1.0676099434711352	0.122374807180578
0.9005765289777087	2.9842839843409137	1.0877092830097546	0.26411292589878155	-0.3169603210927061	0.48958341132059785	0.4884745052465172	0.4681650027707139	2.119373358354251	-0.5149500167040141	1.6463561001910114	0.22233760747779582	2.3238577002889227	-0.669225160278288	-0.8614725351272808	2.342218527592856	-0.4787251047724405	0.4826188622715909	2.90519462035869	0.30876447690715836	0.7113753549629859	0.1681665677145435	1.102846057258709	-0.8589121326866875	0.26219863635748447	0.579574198703726	-0.6901772540177755	0.07714091850926834	2.398018573375621	0.3948437896388333	0.7234101063736752	-1.189055905568983	-0.051147103170313284	0.9207340668874197	-1.1534291184437622	1.615703947605694	-0.39948340948611244	0.8795114757466319	-0.14534826475239312	2.2884568603552276	2.2017697526219933	0.726843198701164	1.0512345432821715	1.02983295497943	1.0406825563803765	0.789151075343124	0.46649635103244597	0.2624483447266007	0.36996275792876987	0.32050372499691665
0.4219653184561273	2.213227952109978	0.8042207834029464	0.3550677104002523	-0.08188331258814152	-0.060313730911185706	0.31667069693953087	0.6170111954562888	0.6549163177539612	-0.9193615834316193	1.1979844627569067	-0.48844877728682423	1.4478381682871733	-1.152356490018773	-0.7732544759079677	1.3417751231302533	0.5552423611215899	0.65732196416409	0.6212712508840984	-0.19867540807408854	-0.0696776286311194	-0.20692556817408303	0.2226037433967	0.2037917907400897	-0.21823342683960972	1.1255621644518299	-0.574080841887053	-0.17235326697529124	0.8458498775109452	0.15877585551667725	1.0878230498207209	0.09118510237995787	-0.05963550755172033	0.7125026440588007	-0.3279404513206501	1.9281504056433991	-0.36206382563425027	0.5411708131480987	-0.9529334213263748	1.1078595490804442	1.8921999828489604	0.37078986774224254	0.4250249267726704	0.4894243608778898	0.8974722041907701	-0.7434238331932368	-0.015583216400314586	0.6316291305302661	-1.0319057791333324	0.5365991944275886
-0.2438791771173497	0.4674253561683758	-0.2260600742631193	0.400016232600497	0.11690115189416228	-0.9219920405923855	0.2290903298925797	0.3319035578660042	-1.4881178476723562	-0.9931012538452573	-0.2505107329912987	-0.8713389120174635	-0.6806376758666259	-1.3827377177803855	0.0931390282038719	0.2346417378563602	0.7831768941359821	0.7215060152356485	-1.3954559561185442	-0.5220031202679616	-0.42551314540103374	-0.1899675425853857	-0.6218836128886926	0.5259548362780494	-1.3151844305319456	1.0370174662536706	-0.6070819860347815	-0.49348617492910857	-0.851123817261876	-0.3326473895547046	0.5404453280968372	1.3988656638535584	0.3411185036156192	0.3177489713630913	0.374461049077697	0.8182415597472784	0.5343104048690103	0.18407317744722462	-1.107221769393244	-0.5103588936057436	0.951976242808447	0.49858441170126505	-0.49293842453450903	-0.6309041470526566	0.7070623636281017	-1.7137531347778587	-0.5038238889966501	-0.07770927605285559	-1.9245536617567955	0.17578794815608179
-0.22747784765582713	-1.3289674312698991	-1.1345347006383442	0.6638695935646105	-0.020435567079726363	-1.5467301770044573	0.33586297938669185	0.06025722192351714	-2.631241527026054	-0.8669937180310746	-1.1432083700147255	-0.8641760974380669	-2.4549319952968545	-0.8857955222145933	1.0455202784587998	-0.40899305801618535	0.4637891019755618	0.605054590615776	-1.8436444848890718	-0.487238046244381	-0.1919983246958048	-0.05470604776975488	-0.7585824545431425	0.09179695287275931	-2.0174523494416468	0.07844666741379829	-0.4979721803622969	-0.18308541666666062	-1.4419501634237286	-0.839546094673841	-0.3699472743324838	1.7195655270833365	0.8017431822487168	0.008978468729551915	0.42361952324446794	-0.6699922706977874	1.1220058626996923	0.14337474196099234	-0.6323666997330836	-1.5128803830609063	0.21257327925999975	0.7069694726986927	-1.001373622384153	-1.555114102910428	0.3768687744930728	-1.2976219560154867	-0.6322240969584594	-0.8321085637721987	-1.3747237702534818	-0.5933803609263059
0.5188671399685811	-2.1717622201338695	-0.9839434611094617	1.086943522298938	-0.21790358848270472	-1.3115833153333578	0.651581554213835	0.10860114409906352	-1.9062017094496522	-0.5555218274858789	-0.46299732578929803	-0.379486705560397	-2.4583481936277525	0.2997163068845361	1.382373204185743	-0.418121683845064	0.3867738214865404	0.47562288546545894	-0.9393172645766191	-0.24763350090613773	0.3716924321806915	0.01871603126144475	-0.0365100488959481	-0.23842127311090314	-1.5020893160854236	-1.0557376378475982	0.13860691681359852	0.7171795533112696	-0.7699312813473217	-0.8667864910973133	-0.6235289837587243	0.9718289864738633	0.8625483012184392	0.05524989986625756	0.09182876990293211	-1.2189830356135907	0.73906620416826	0.5633763759371961	0.040213038276331915	-1.4080476655264171	0.2002466193999727	0.1802194768949769	-0.7522779852786506	-1.570987022804256	0.010170283137285656	0.08633979698529136	-0.3548616212349397	-0.4479868226536762	0.21514163043322107	-1.0171165943010878
1.1041068858709013	-1.7390519135936005	0.16258811411712507	1.1988552434533457	-0.11696530818533338	-0.30524298032400715	0.8810640453163641	0.16919039479312822	-0.3500871566359133	-0.16995076653065874	0.849649049446295	0.48969860427871775	-0.9148396944580017	1.5040806273028489	0.9139134762974975	-0.11398567859109224	0.7667218626892948	0.39661733830890006	-0.07775279954469823	-0.16850812161552725	0.6807200281265926	0.054590747340879056	0.8830883626793657	0.049740969654298986	-0.22335209685978943	-1.450340796545233	1.1992011431387577	1.1695527434714124	0.09454184703041825	-0.22339803213130408	-0.0060664132996197445	-0.08341751458162781	0.3915364850423643	0.22685726134314516	-0.02860986289395046	-0.653581905855842	-0.04217397572565881	0.9681062577992685	0.4470710634992792	-0.6742948998171534	0.5519648114348431	-1.1032021893944768	-0.14954136984354022	-0.8559989351910262	-0.36999077157639554	1.010669588890591	-0.05744660384196703	0.7926037990651219	1.4895528060692682	-0.6452626547179425
0.6917774948395844	-0.6492105207258627	1.2590988216424286	0.5684772712396744	0.1444901286406891	0.5640926956708971	0.5725574105181555	-0.29371880854643523	0.14669069685149325	-0.0359574213462487	0.8742747419776635	1.2654988654263317	0.5343771792138465	1.947914737653125	0.03338755196057327	0.0613515585413494	0.9442751066066327	0.17852298743645678	-0.24883986362428456	-0.43661190880038964	0.3298390422104046	0.09001559616768844	1.0537619271215215	0.43685979164116057	0.4540265487082455	-0.9484620608001787	1.913926218256737	0.24251192414625483	0.08225841864924262	0.5913551291930451	0.540269498616186	-0.729067962493125	-0.3031976286924675	-0.09723169711191658	0.12653103675588834	0.021695219129289366	-0.30903533702907604	0.6576832544670692	0.41507517438218805	-0.17230559504573234	0.4574772683634257	-2.087954633331208	0.12734576500413142	-0.32761923778329816	-0.8905518151132271	0.4015622693270203	-0.18367253809349696	1.3187912568216518	1.5087762892628256	0.0997051335279531
-0.5138337236024579	0.054639598243130603	1.404938990324507	-0.673529608145355	0.10489847017671745	0.4264157951160221	-0.3870305816848637	-1.234418727161293	-1.0364503828933511	-0.38146020938837766	-0.9340170843397669	1.3610912194186406	0.5096529774654202	1.4385536374862598	-0.6595059662975093	0.016031889233282554	0.2880923513656856	-0.2897522731274753	-0.9739552605793655	-0.8607888568809209	-0.4446607470907057	0.025823285179602057	0.1356456267272673	0.09891630607888949	-0.20726224125374137	-0.24859612317007446	1.5010844893396513	-1.670105551793624	-0.655073690119741	0.8327074695319452	0.02753569060093294	-0.9046990647419498	-0.810815180277146	-1.1607716713358784	-0.011284630613547264	-0.0866149083493218	-0.05073866158086195	-0.4491751478881144	0.14059632845542483	-0.20290529840996235	-0.31609222299935025	-1.7379666516442531	-0.046740188493094796	-0.6033018439308333	-1.523448534274151	-1.3270682854810376	-0.7268706362934958	0.1795859512756539	0.5777914622486793	0.3534323250913433
-1.4502841055558418	-0.187042039367643	0.7755308632616974	-1.800070330760459	-0.31528219167511395	-0.6315499481459798	-1.4853069740405993	-1.8536586000716557	-2.498325158991222	-0.9403051703443516	-2.849719721703054	0.6729476163440619	-0.7627489076567511	0.5403849230106175	-0.8458224600975277	0.029498433513583555	-0.8603333523981841	-0.6884545538787223	-0.9709992109412814	-1.1238393829297373	-0.894297129782731	-0.24106834637926083	-1.2272413472069175	-0.9145595743972835	-1.3908738722311385	-0.01712396095332968	0.056512472597221815	-3.0265231777824955	-0.961069986867453	0.3532598371592162	-1.2930912525225304	-0.9649261920565153	-0.9890642454271609	-2.3159910797071452	-0.8272357728525469	-0.7019573686165957	-0.07869862186404318	-1.601177098906332	0.007486154948383313	-0.26215334814056424	-1.0461789629949678	-0.22048083339804705	-0.1163333731991373	-1.2302806841562142	-1.8920319049434384	-2.59727221669919	-1.1763151842384363	-1.6002193814064434	-0.26430321483506725	-0.2242515832884997
-1.3388700656264	-0.9571640208949632	0.29170166742031467	-2.0185071111757638	-0.5755355133078318	-1.646700480372037	-1.9558701667002498	-1.3872182251452336	-2.353814963238026	-1.0905787980374468	-2.651032764526897	-0.23450368805364338	-1.8218044853720028	0.04092629025024262	-0.6755411381244426	0.27440088900117066	-1.4561348460754953	-0.5062891869624551	0.23978683764108638	-1.1572453427154972	-0.46153401938845595	-0.590605575967789	-1.948245683777276	-1.621724726322145	-1.5961964711092784	-0.1183329467116456	-1.3642981048283598	-2.617629249386598	-0.09497736972708355	-0.23643502907839709	-2.0796499305784257	-1.0981872160126267	-0.9476806322416939	-2.5392130062174036	-1.82763384478889	-0.7557241965761121	-0.7620026535506004	-1.9818719061381938	0.2616986579812145	0.24793324903628927	-0.8717063076693707	1.233109590479533	0.3509780860099418	-1.1273412632105748	-1.6131702734163513	-2.160856562916509	-1.0558251652575037	-1.987277148030413	-0.35982379356364297	-1.0387930878004177
-0.45247529393727054	-1.2950981404600175	0.485600204342722	-1.1134065138721454	-0.1637211952779416	-1.7760386589774475	-1.5165067421902072	0.028945998388035545	-0.3266556001162809	-0.526639980226339	-0.10151226867951817	-0.6786143389741421	-1.5462549460223078	0.25845533514680036	-0.5060339033265534	0.4458187787626332	-0.9716994655987092	0.2815972088581415	1.6752291347677701	-1.1363760281386373	0.6144521033569775	-0.7062124836566831	-1.4648736913399925	-1.2977800146555902	-0.3763890903533638	0.08766511583759211	-1.6926866023496605	-0.7290493545110834	1.315954882426571	-0.3514660587884859	-1.406744919823056	-1.2015257476209371	-0.7551969014256964	-1.5187940509080153	-2.041128763692901	0.29628213104876977	-1.3193096517395484	-1.5627695939223103	0.7700326535957567	1.1970377570921455	0.1042899487745203	1.5892496784740076	0.9441552051582298	0.17227509837433122	-0.8264871653807984	-0.23996200390386363	-0.485661023547663	-0.24227322718770242	0.09176443261579874	-1.1798557791760158
0.32338806262932346	-0.6817820472638013	0.9482005793795873	0.33761843281112813	0.6568107208320416	-1.0743238300555584	-0.6680573870944347	1.4415679050975039	1.9572958571408534	0.30059757794649056	2.694496091263327	-0.5407299923351867	-0.20187716057315117	0.8630916044553341	-0.47033467310344906	0.04612801763967135	-0.06305043505538507	0.9633195374092306	1.9462316058609173	-1.1203262576849184	1.438334080106213	-0.39259185453168866	-0.23205452670145088	-0.4017468790891456	1.0860520122841824	0.7802131311521168	-0.8512484764303193	1.234601191320642	1.9303868492354863	-0.14589604662000002	0.12190575965995967	-1.226854171033067	-0.3396844543233344	-0.05779185164036292	-1.1365221513663109	1.7531665458049455	-0.7053268709090417	-1.0125607802076426	1.0901347759773665	1.7644186289160446	0.7928352814525127	0.9231818378794034	0.7897954960007965	1.8542657441540933	-0.17468267403283586	1.784039899999262	-0.08742856838615448	2.1207413913121087	0.5063665492158382	-0.38970369109318653
0.5015928516269259	0.40602858831601146	0.9580983812826758	1.3500631459878685	1.0075797271811573	-0.24154477460677795	-0.17486706008892292	2.0107173715136204	2.7108351184561847	0.5887671390459973	3.4361049977388123	-0.2678484776720221	1.0176292671057219	1.2964468043699202	-0.35607872704023047	-0.9412896298355197	0.19293574343539469	0.7476158616126403	0.792396312534512	-0.8907034028373123	1.2507203527386426	0.15534062529114326	0.6867123056625654	-0.018189861566558285	1.2836167442460664	1.3094090573269943	0.26909052604839545	2.1111206871340418	1.188124281203234	-0.18444306460390433	1.0006784454925646	-1.3417463867701425	0.25310704941181456	0.734119257773684	0.09803876314886736	2.331369952163001	0.96547759171599	-0.8228103417756905	0.8530083080091837	1.3068479411188267	0.3165387291049775	0.07746501473109033	-0.32216296046667525	2.531120615441455	-0.14415645648407782	2.66994065554589	-0.2714963810795423	2.9046143903011608	0.5737664800318582	0.6748004331577723
0.3491623033122983	0.9548437344455656	0.4152320221001876	1.2385735651553036	0.35740992530136195	0.21983736444066734	-0.29194738251153807	1.7083232036520923	1.7141900572145248	0.04818643814905048	1.8337201064067117	-0.24044823288720138	1.2297970839893662	1.265520984863093	0.04339394485058051	-1.8386730254443955	-0.3969033995140539	-0.3267017514752045	-0.6703177992258075	-0.29655297428901156	0.09711625464188874	0.44913589583462127	0.5171027875386761	-0.47885066070993304	0.06698704278893364	0.9468699884457643	0.7933180385684898	1.8110070886994019	-0.10676019377696296	-0.5160420539866801	0.47902754042584633	-1.6079273586158047	0.6472950762466815	0.5491762060365928	0.5747924690671818	1.438522993169874	2.2905828093220544	-0.7871049329001489	0.13386385603817563	0.0679555003166649	-0.9443529981059111	-0.3119293027920243	-1.4742030549336789	1.602568386553857	-0.5496292724719412	2.2206488772869686	-0.7101384582632193	1.562580953259068	0.3770572586229671	1.1376176323332319
0.30776643490476535	0.4050331673736813	-0.11067540547440392	0.1323580348517794	-0.8480548988643627	0.3938524255021807	-0.6205811590687161	1.0740720561296369	0.20512067590040114	-0.7813159386996533	-0.43721405371998384	-0.36222342551747927	0.4969659065045701	0.8249767488351024	0.5208554682681475	-1.901049296547335	-0.8901744778051697	-1.329617051716719	-1.206048456835387	0.3465918119699422	-1.2673569076839135	0.1060387058887355	-0.6425473773003104	-0.9132735033131988	-1.2439530519428996	-0.15533023973809604	0.6819226141695988	0.9604352644802172	-0.755099613740754	-0.4805348331671647	-0.6820161974351798	-1.6951056111444442	0.4019009189836594	0.025084673536874606	0.10444482917512575	-0.30317903190403767	2.0224029275973128	-0.4617410426416792	-0.5747402253038939	-1.0606847851029422	-1.7395913404603347	-0.27097189083362966	-1.5184746066361208	-0.18421895441132818	-0.8252081512891224	1.0583448358646346	-0.6576636575173128	-0.3575277634789246	0.08877558201873195	0.7668201341751288
0.3759751855419016	-0.8615422777970186	-0.21273773020858933	-1.096967611521949	-1.6425033494810544	0.5578320218630872	-0.7217426169441569	0.5006124308772504	-0.6347621505315789	-1.158724419966312	-1.6640393772315965	-0.37481175241891246	-0.5700900677166616	0.12372826589399752	0.556613821295138	-1.1293232640548436	-0.35046392916845637	-1.3950195620483206	-0.7113703871712362	0.46440017686043183	-2.078850407283158	-0.8070326666658375	-1.9881700589213744	-0.3413760339640313	-1.3945538850632748	-1.0213036437465317	0.5357643383994889	0.11007840326364907	-0.47997525645914213	0.3675723254150276	-1.1900514934628639	-1.1863610551071448	-0.43998522037960175	-0.15257669287085646	-0.4539442265996315	-1.7300613354517451	0.42094221682442257	0.07815091473319347	-0.8055435283718667	-1.4220686240519023	-1.3695038798503802	-0.1654598810052677	-0.35525670140524185	-1.5264092368984314	-0.7453562765850094	-0.16477567187361303	0.1897440705924366	-1.0742187418035545	-0.20534797316979297	0.10140108275892579
0.2491316799363104	-1.9683430104794006	-0.21837432944695614	-1.4911265231525823	-1.5239366889144235	0.6893034591532745	-0.6897899067421585	-0.01612907278266104	-0.69439277175583	-0.9667678544611515	-1.5886736220967965	-0.3583087869016161	-1.4626756477493967	-0.7446469888776207	-0.07588861329994312	-0.3028099682651775	0.9714635914202566	-0.6210143432766217	-0.08556086894702218	-0.06173332791556484	-2.129994860023089	-1.773159972447386	-2.6765658711613054	1.0304590995295342	-0.5206808525124896	-0.9094466657627682	0.757658007578748	-0.526425934487074	-0.05007123794613094	1.4290376829106328	-0.709672609148085	-0.17719360083742614	-1.2003269107061858	-0.02117809406711511	-0.26750937078413145	-2.1848749738718705	-1.0563889804162758	0.2508495767596874	-0.541654094751058	-1.1257820098270943	-0.4673183872126793	-0.261611912398463	0.9303352476624109	-1.7778177437911122	-0.6210930116346428	-1.146727806005921	1.2757493988052373	-0.4892913603427128	-0.40998119182288534	-0.19717652484241713
-0.10793174178523202	-2.322821361848746	-0.7270881326794149	-0.7685102862594594	-0.8290863114805371	0.5570866756801361	-0.9515571224277158	-0.494966177649519	-0.49090765787824386	-0.7347473251005657	-1.05165314897175	-0.615952658139999	-1.9158037260472887	-1.5986282354178019	-0.8953764045927105	-0.1433014703015869	1.8347165521446216	0.1363196965184699	-0.05331585569174004	-0.5698261681307462	-1.703493226100552	-2.16236794925711	-2.388220735005065	1.9450405036660048	0.24191324730357913	-0.10689485234087305	1.1125552636125084	-0.8181930222043778	-0.1868075070403329	1.5696286724200421	-0.0970209337106251	0.6682419407116095	-1.1384600484719132	-0.07328985735977572	0.48435821075493846	-1.87963289447364	-1.32639926492011	-0.24244396155621886	-0.18421463076164046	-0.7210262247915483	-0.20443231544993645	-0.6432912300301464	1.2533640050802697	-1.2900706677577147	-0.7286157743227795	-1.706621509727863	1.7200266686811747	0.02121810108602951	-0.388077838877516	0.004956937859784616
-0.33832375817149746	-1.894951752080752	-1.7111838225566713	0.45225517627446954	-0.18163978808059372	0.18502731434958247	-1.555884337453823	-0.672834152704531	-0.21852405830459692	-0.8600222194425479	-0.6773646319549739	-1.0746614315767646	-1.7235182479795288	-2.028638821916262	-1.0892505597637978	-0.5631625703858968	1.3639853520992402	0.3050200864530131	-0.4287348346706	-0.25770072264285254	-1.1103215459646252	-1.6656928334426206	-1.397678810044587	1.5382575678327555	0.23741413650652843	0.4889321367861522	1.1161091259823717	-0.6218183623700757	-0.6869120981376244	0.48741691349192146	-0.20480440240957531	0.811088376536066	-0.20774850227938255	-0.4220539088760519	0.8979454626009677	-1.3937751170184312	-0.683250322467005	-0.9171614599871533	-0.11346528570935452	-0.5153047948221963	-0.8741353058515956	-1.2493271367395558	0.6318032351313991	-0.6976447306654832	-0.8041885645449771	-1.5603203773265477	1.2189954114345525	-0.49334138074081785	-0.15586587351263992	0.32353245497834515
-0.1831722681767679	-0.9288030834084543	-2.3643801414836263	1.2182790428353714	0.18897604038169405	-0.04141209536198783	-1.901166412805351	-0.31158465845118627	0.35504640632396767	-1.0403071300936768	-0.32046065995802864	-1.1509156610687596	-0.8383440084176107	-1.6117080944270317	-0.3730673906075782	-0.8611403865421119	-0.007386595254030325	0.19749340080148658	-0.5875976494784181	0.8382094669931824	-0.4307587801139998	-0.5325512655099564	-0.23764545180754754	0.3432954538191103	-0.022894060222882682	0.45275432232575513	0.6526693601031017	-0.04337694552343084	-0.810998212915296	-0.7952089882101168	-0.7949588257598611	0.4607412735370561	0.856166231913652	-0.5752472312976761	0.5005271754815598	-1.0212162095726465	-0.18383104564774708	-1.0103060241339263	-0.3296187941545021	-0.3613206436535634	-1.560463896403793	-1.7525534506799962	-0.04327295099059262	-0.15527286982547575	-0.3846559078771673	-0.5571420602294185	0.29624258496018646	-1.3585373274702635	0.01919570615251629	0.3903944685931516
0.16605431777434704	0.30186433626272424	-1.942223892514349	1.1142560861019424	0.4552864875745027	0.17913992241835403	-1.3281991496392371	0.3240680966087098	1.1835323738426917	-0.6603602014711853	0.329122814347259	-0.4735215133379596	0.28630588174129407	-0.36314453032016514	0.6437127371172412	-0.5935907241093471	-1.051378121310461	0.466612741217951	-0.36566060341633894	1.7303755078109617	0.31163829970658724	0.5793788234472382	0.6764457139590703	-0.35712271727428635	0.27268884916449204	0.2286952734271237	0.05459121551129473	0.4710549994867654	-0.33783306980435546	-1.0556358169653304	-0.87037122231889	0.2999067172637117	1.266676262413546	-0.12756145717115816	-0.19321382434755716	-0.6548504627272372	-0.29675742776072445	-0.3818519409820015	-0.5323674552606258	-0.05229679425876096	-1.2729488279990633	-1.5784117941907398	-0.1522451022942254	0.5778336867983338	0.41382057269785805	0.944785917090406	-0.3365040376480498	-1.174176536663273	-0.09325541235077293	0.25304604033467504
0.3873928633902555	1.3803535402319833	-0.5903188974204009	0.5927604331280423	0.7027201034796613	0.6678274165171467	0.08585891833059932	0.5862787500296084	1.633575320729364	0.3519066507127937	1.0739771178839241	0.4273692724580601	0.8112305354941507	1.088173289173017	1.0814389426205258	-0.05606575576654682	-1.0541638392425263	1.1553668109871098	-0.19038782662107498	1.512370757083243	0.8940384786266863	1.0905781644600738	1.1856626225368414	-0.023690785662466064	1.0502845583556104	0.39337505507441023	-0.3469572317519112	0.5536964104416531	0.12119528395827348	-0.28769682285765324	0.052404536034403454	0.6158119459643573	0.9480109864850392	0.5831494160567798	-0.3909804239308232	-0.1606073300747809	-0.4416262557995604	0.33877820952454313	-0.47855270661543775	0.2967260943539677	-0.1455322004356266	-0.4213577435250052	0.06068508600601468	1.4770310211829227	0.8036340700215415	2.1682543931467717	-0.5073602527460638	0.3829872695400609	-0.31235702302106916	0.24480943288334897
0.5293102494531701	1.7107299925972157	0.8123584148454864	0.40842260138775727	0.724306443825528	0.9662859500167211	1.4872270624973603	0.14654829070465772	1.1607510478723622	1.3104789234078797	1.3866667637530146	0.5391190453546565	0.3150477487079705	1.897863463587897	0.7351544461965767	0.17034165257405626	-0.42155495034021145	1.5654821487916595	-0.3763425954340148	0.4033597025465343	0.9801613191436122	0.9708099081198723	1.301098533680324	0.6056091421110172	1.4123811794018715	0.7871463606422774	-0.5480193209383906	0.3513078113766385	-0.05944073987029855	0.3556614437583426	1.3147264636346712	0.9499415213428589	0.49009032627351684	0.7893365112229175	-0.04239821131753205	0.3279864133846227	0.14866107324118052	0.5412594354396214	-0.1854533952871484	0.4029226214798778	0.753713962134669	1.1721832722919685	0.06375947605264935	1.9961821063234944	0.21938693669750217	2.493701811731832	-0.5584755657295893	2.0633267909013178	-0.15793488349545184	0.5637944723862454
0.8831046544119701	0.9936046728724094	1.5427124793433902	0.7462342095719171	0.3678207703652204	0.8674414129904848	2.0308581163352164	-0.579439576886787	0.09127352097837531	1.5128619640005416	1.0641369486089158	-0.4166420663082671	-0.5689939023062817	1.6561264262164817	0.2342727928320283	-0.012885093465716618	-0.014406062162658367	1.1026391475700086	-0.6178109277948509	-0.45007656419092934	0.4867892349681635	0.7501264586820069	1.0876494001537382	0.526973975271607	0.8330030607784193	0.6718941445399035	-0.6972711965291598	0.31813017051788595	-0.6555072061952927	0.0210255929102972	1.8504821742839608	0.7398513131322287	0.39482579157203135	0.22686082131765567	0.15802704191796138	0.5448658754709431	1.3765564454473151	0.32897000785805675	0.18206584402786333	0.2586185782084223	0.7300382390790439	2.050881727129172	-0.15184274979904638	1.6116112203334994	-0.8703511530574407	1.9084698050488056	-0.7024817307626656	2.392065642093154	0.5438565297569841	1.0558335985363956
1.3442230945576432	-0.217346323106754	1.5735670295732875	1.0106334564987907	-0.12252888280182307	0.5714135804879089	1.6058028155578232	-0.8684807715721253	-0.6281952319244348	1.0349455159449994	0.4279581077533991	-1.486204265355739	-0.6563064033578451	0.6685390209131108	0.21665689330608565	-0.11921139598277863	-0.1218960633116933	0.012363565590402503	-0.38583814472791667	-0.23743491048955337	-0.23328727853832387	0.9732018194077899	0.6552161406387335	-0.26432944329520425	-0.10717952823971812	-0.26407040381539365	-0.7606648955224878	0.5592203571455903	-0.8242114508234875	-0.8367214772418721	1.3372570700845774	0.11905936485025362	0.5260949448630994	-0.5139385885656673	-0.23515168852859308	0.4267298023379537	2.282771489399292	0.2398682890255427	0.4931421193501704	0.21199250601898065	0.2553638163624135	1.583179865003049	-0.16248946231219277	0.4904102826230664	-1.355569137402891	0.8670258024152385	-0.656866236439086	1.2060078250309407	1.278212567144109	1.3819229821056283
1.257286706695477	-0.7757888945174457	1.250389775978789	0.5426553221762686	-0.3113511400184872	0.2970687019321394	0.748971906242113	-0.49202529113046733	-0.515528943462623	0.5906295464428383	-0.10546329016182922	-1.502804125822829	0.470430971811599	-0.3762999129010701	0.5184446510941005	0.24667377352819717	-0.2616786749542031	-0.915381005911766	0.3076314641474078	0.649539615168435	-0.6659805113022143	1.577958911365424	0.19943313723140982	-0.7849533725788875	-0.4182607595965538	-1.358163785973831	-0.5399823158167772	0.6181182806380795	-0.16108136513116472	-1.1422798093271322	0.4105410701104679	-0.20403914113344934	0.3893440742457826	-0.7009208704580995	-0.7580304025208154	0.2000844285766408	2.039960102527333	0.41814342068826216	0.6477059010060524	0.5165220207467923	0.28660915343954	0.43810118993428354	0.1000118846391406	-0.5758794390700972	-0.7320353984438518	-0.18977432023984034	-0.04857235565451737	-0.355931870207506	1.2586234306375879	1.3215309036838263
0.20108765185516425	-0.06800531506881252	0.7174832543811053	-0.5323653639412907	-0.07642839591330342	-0.06168065359707463	-0.00938040339925888	0.07846799707163131	-0.12793451385096294	0.6365299299175736	-0.42025294775772815	-0.494865754155408	1.8310025190868433	-0.9745318724004876	0.38378068719567715	0.8042898124387234	0.09634514567834283	-1.267273164420199	0.8122431359905096	1.1461906262212578	-0.597545987101178	1.8655059763684914	-0.05869586023052	-0.2733523551538209	0.07174985001670875	-1.6486949169926075	-0.017401368348554613	0.07242680029292599	0.7437898299816158	-0.6244931748927711	-0.18033642902131486	0.13169637983949387	-0.1632010433902604	-0.3465617313557514	-0.6092610456403605	0.11988902010747919	0.7854059782738723	0.3850256083490492	0.48617430906188713	0.9129181195697273	0.9853181969805774	-0.07195320866753939	0.07234949866927365	-0.9323445536813251	0.30020768596221337	-1.080520647841947	0.948925780036345	-1.204106493369353	0.26683274573882504	0.894360403496323
-1.2052420719583468	1.2006424534012785	-0.10043633046303538	-1.3285902620250756	0.264294671599285	-0.7167087574592158	-0.542691959214873	0.26267357248518725	-0.3708602834086789	0.8424157908427797	-0.6044285623435656	0.298895919166855	2.012543411826284	-1.0640549193203308	-0.5504276419707125	0.8568898804987353	0.8380332321856878	-1.3821899765142225	0.5697149510794173	0.7648026954796499	-0.26170083974843295	1.1815637694687222	-0.050697102454161674	0.89403791085608	0.546834206562615	-0.9931543096345861	0.4770800669373564	-0.8225493193984419	0.9530769563481459	-0.10129801996256975	-0.3523585849493516	0.6281209392799872	-0.7115827695947211	-0.13905016398493128	0.2707092299447034	0.19846413238194632	-0.5602873721576686	-0.26228221111080113	-0.12349305037775608	0.8274640555898954	1.4401865502914213	0.5086712546987814	-0.7077164231374704	-0.653143824100425	0.6695188017881543	-1.7399051854449508	1.6163210692092236	-1.3055735727405744	-1.0463474612836934	0.2521467012463055
-1.6931071531821194	1.6618115520490333	-1.0582299466585683	-1.1334760994004864	0.358523261301204	-1.494063623168072	-0.9253299005115365	-0.02150652561131568	-1.3748811809900994	0.5704479784615709	-0.6818770638186166	-0.0486388215309727	0.7620013321317388	-0.845108234006613	-1.7108710332440964	0.10493515373878329	1.3284578452311162	-1.7622938496820235	-0.23503342942808614	0.06487810089793697	-0.026446704042503197	-0.35526112287437983	0.0403854910585291	1.625555094122867	0.299159364704384	-0.24480227777820773	0.5524205936352333	-1.3518891708259007	0.24627908833133394	-0.31001682376260176	-0.5193714131895206	0.5439929569823334	-0.8045409770876921	-0.5045816169255205	1.0386609289631274	0.2536822274605928	-1.1820349651708193	-1.1645440533705822	-1.0380660790654523	0.02292440872170679	0.7453640505015522	1.224576333111065	-1.818572928517067	-0.34584960273170046	0.21090881579353088	-2.058370582703414	1.4051608683084558	-1.3206472664938904	-1.7835854825199229	-0.47186272658358064
-0.7317783990053125	0.8376115356112142	-1.6745556456356077	-0.2241397655193601	0.19470738862087839	-1.7966653092862752	-1.0921411319395167	-0.4398594494594879	-2.3175606348082742	-0.26585369575368634	-0.6420957614521823	-0.9254418312915769	-0.6483464199912158	-0.5034971005597157	-2.1697306370984277	-0.9480850905301411	1.1123391946799481	-2.344488260532278	-0.8970669199379165	-0.1364033391647214	0.014826657498904374	-1.8647270741315043	-0.045422092248513984	1.291429201374577	-0.33625588286544716	-0.22842359680953916	0.17865170810087758	-1.201926917900602	-0.6739167914076173	-0.9074221380558088	-0.8545187197657518	-0.12557278479030656	-0.5501949601193558	-0.9971526358329227	0.9692467214440484	0.18601263156933212	-1.0045203209502729	-1.488405584282053	-1.7752377940342212	-1.0514258297868662	-0.8640713128959365	0.8760025918814216	-2.2621092404329355	-0.4771603022766117	-0.17486117037771617	-1.9897454215902173	0.5365804552899812	-1.5891784173901926	-1.6560433502732224	-1.1955269268171962
0.7114601317133339	-0.21257419048042434	-1.6343053924257496	0.3771676607618237	-0.026295873470886293	-1.1932926973104871	-0.8796111468257178	-0.7533183451284987	-2.3791729912187964	-1.0382632934315146	-0.6288282596799787	-0.8294359901948007	-0.7991802402064012	-0.15631977420613008	-1.6483626771575417	-1.4717756111952456	0.3568121367780364	-2.5710453075800914	-0.9801383353862411	0.254395989636744	0.10589422675469792	-2.4713789827560366	-0.30369686073769764	0.2826470630276982	-0.4180602436359224	-0.7375626471719076	-0.2542624681107101	-0.8304253418719856	-1.0306357237850796	-0.9917252602402268	-1.0054908151562925	-0.593333965839262	-0.47448938965842186	-0.7964632914167247	0.37440107109107307	0.10523747656969844	-0.5396128983141508	-0.8739759733779667	-1.8393551783235695	-1.6503989937373231	-2.165903047445381	-0.45991509984758266	-1.5939682590948552	-0.978684751614053	0.3350836394458861	-1.7048171735166315	-0.23288619734826313	-1.797886630484062	-1.1300674961078543	-1.8227031634432282
1.1217299023761507	-0.07105132412450649	-1.2430836479817422	-0.02793540636579218	-0.2496540103143822	0.02970624307706735	-0.31173812971943327	-0.987995474389106	-1.634221045894769	-1.1002368595967862	-0.8222084224361889	0.8121140258103333	0.30571429390682886	0.05008692738190926	-0.7295858783945969	-1.1260212625672592	-0.3822812408350314	-2.0942395042470174	-0.7022820180426655	0.637774422270019	0.5099416162065376	-2.0163763234520484	-0.3512933916411575	-0.5468115434772062	0.35816212256650254	-0.7773846751011515	-0.30809740220796106	-0.8147830084966372	-0.8156955793729093	-0.4006370542937806	-0.5823939225857486	-0.2563832361237005	-0.7915478990750185	0.3023828911856323	0.22137417737558684	0.13828425839191003	-0.27431565449871537	0.16127905599852352	-1.154206710739786	-1.4506769949666503	-2.1930708867139104	-1.464112301471703	-0.46667456040521116	-1.4236852568196818	1.4676708364604942	-1.4338683433275294	-0.39779322955962376	-1.5694371664618334	-0.7936664623824545	-2.204186111405412
0.1335740260212324	1.300127097022078	-1.1180766634324018	-1.0868702849060061	-0.5661180618127281	1.0391825170691367	0.3760365234000905	-1.0974193451858647	-0.8301814195890727	-0.44636325890074174	-1.0676077172657579	2.848860338641494	1.3107799552958932	-0.031215307187147916	-0.06981940005362018	-0.33454301914379536	-0.7057369404790091	-1.1385487839530692	-0.523944462028554	0.5976275895170997	1.1799784957458854	-0.9987845978160164	0.210793156212172	-0.7494359469841819	1.2104584630241018	0.21761530005896632	0.10309339858898661	-1.0287227030257133	-0.6524804458881582	0.034336600598705254	0.2836448518831291	0.5531817896546313	-1.0154714661087292	1.6210188076821712	0.8968637933743104	0.1933824848399198	-0.27527823626344655	0.8806550356909197	-0.12420466077580905	-0.8100097642969104	-1.1342123352049445	-1.1792461317368064	0.1395606237891873	-1.411292556824762	2.1999034658519654	-1.117915902233883	-0.13079151354721102	-1.01698108374929	-0.7573966266844018	-2.1972078778139603
-1.0262223603687732	2.3576984459148704	-1.401926174888329	-1.7875027365351785	-0.8460662677803282	1.2004024015611034	1.0441675464097597	-0.7601192064286149	-0.4272673631553605	0.4274722002415223	-0.8658209262165224	3.614006179157038	1.1296386905973792	-0.3490267494135919	0.3554633133478886	0.21687069040375473	-0.630083005933096	-0.08904072117813464	-0.5426412146552771	0.3993550568339736	1.758053816578042	0.05651606139366222	1.250242770556215	-0.49685948585838824	1.1975009303022794	1.6352323844821806	0.6597831280870126	-0.7852365089495312	-0.9399998814726477	-0.3290528485184225	1.0420398492507945	1.0346435294931011	-0.47617583098897936	2.3404513615420184	1.6795495804251201	0.04796114366424569	-0.3133261184022046	1.1931311742787363	0.7522548359032977	-0.3207133807311606	0.03669265221330956	-0.17954151506144125	0.05524603831125243	-0.7637751562810912	1.985121371364354	-0.39072346781880596	0.07729451503923966	-0.5239743543577847	-0.7377325778897618	-1.7813922995480198
-0.9531363562672802	1.6882864997046727	-1.50172591194685	-1.5006041818066185	-0.6398641357099681	0.6009382007307567	1.7942449149502202	0.22323441175105513	-0.1332964516707582	1.1498213048023844	0.033265875080248496	2.6807846651965925	0.1852133310884328	-0.5715562625527495	1.0265947497271795	0.26166118407385613	-0.39864334666180545	1.0183660335084987	-0.4491882994545597	0.4844318793096938	1.8793132547618983	0.9858996397392985	2.0147865709808803	-0.12870145286761012	0.35871664786459817	2.2904663853300327	0.9214158362261697	0.18905072893618968	-1.3565480696347245	-0.9394736692992598	1.3162008521074031	0.9910460243119081	0.8066656677630951	2.31246868761368	1.6141279344367263	-0.29360201874692593	-0.24872984703217274	1.610417331289369	1.2735060583506774	-0.20124170766211394	0.6298950882311604	0.202801468431327	0.008185510278335556	0.42658430651340923	1.3226209822520505	0.9213768355701542	0.04172917760535862	-0.1706796458010849	-0.5563954142645152	-1.1241663696288542
0.28650330818579467	-0.3072254124940124	-0.7620440590394268	-0.5407464664172376	0.313459338585345	-0.14325607135114216	2.654142408707155	1.4155691199937754	0.5536038832871527	1.7114067565928048	1.110132573037646	1.1236872170649832	-0.1819737297724207	-0.34591996164027783	2.013037070220611	0.1181698102287848	-0.16458221809961107	2.310939843406101	-0.009097446600128782	0.7292686912204852	1.4751911410254992	1.7390834580371624	1.7730071625352128	0.2303286100478345	-0.34666581264431745	1.6756271177346378	0.6752097579947008	1.2468829829711179	-1.2699145166921055	-0.6788398836147971	1.2211208461415428	1.0580625106475263	1.9387074744969472	2.00300910364681	0.7062458179779592	-0.44457368989017854	-0.2283892175437992	2.38286759946777	1.5148458792852941	-0.19075403568426721	0.7640781081351513	-0.36524587138733755	0.5875085014598111	1.7242872638795645	1.0391151506183383	2.32427513109942	0.011317355646886714	0.31417400606573864	-0.3386104630555914	-0.5168974926902362
1.215478256316346	-1.7647386528151592	0.7078864211928511	0.26984588482776245	1.5388008526944554	-0.488388319476732	3.233152677281027	1.9401951619605788	1.570731274096528	2.0951343365952377	1.435497684135219	0.15750781586618778	0.6227755337874439	0.3005679875518505	2.6377569667337393	0.26113242988144914	0.10753040419422398	3.456773068811495	0.6087967325611495	0.5438688260551013	0.8161404185274644	2.007814365268764	0.6269702565711122	0.5701842484911988	-0.19571357733069605	0.43664792787774337	0.10915107814751017	1.524473815748418	-0.4876262139742772	0.6194251910564332	1.0666578726958653	1.728181053045491	1.9561544092919287	1.7763951335710295	-0.06447744739560893	0.014282924448039629	-0.5116284005944091	2.990763345901144	1.5272264855069944	0.023231008203764916	0.918369423381191	-0.7423332240138293	1.4416943861522642	2.3985597024506453	1.278872262378583	2.8899475026324812	0.23243193361859463	1.0135973521363477	-0.2185107767127033	-0.2032032280232482
0.6346437644999345	-1.3876317889710466	2.0669447867005086	0.447234400533868	2.0677728467954464	-0.32550418337610587	2.9619756647583664	1.3556668582631994	2.2815982788578246	1.9854187144431659	0.6785931858993957	-0.04771770976301234	1.7256323385496457	0.8793192773209895	2.1740584039263813	0.8059977296165443	0.4896548466203428	3.622480452753111	1.044207265564738	-0.2882284634563823	0.2862111191550043	1.414974762905342	-0.4155863298931888	0.7474865409201659	0.4856286595128316	-0.38473556979236223	-0.2966554156730291	0.9935791872276459	0.5411895485961237	1.792454412613428	0.9176273982991588	2.4553231619297713	0.7885232852189714	1.498258507515974	0.06427961336218255	1.0067454084007736	-1.1354681185177538	2.71134856264777	1.227531613993705	0.4100464377190881	1.2422603048803422	0.2098480650623289	1.7278855325786708	1.8754357491824971	1.4633601047169718	2.118622076394299	0.5731074942422897	1.5223885943458495	-0.06422761072992868	-0.2222411160476339
-1.046901699486689	0.18124375000440632	2.594250793072893	0.1913660579521719	1.399373859890476	0.12465744921004639	1.7803054912916774	0.1953787197523484	2.203024524254736	1.119696548574254	-0.4038334623828633	-0.04939672548620822	1.8242628304446125	0.862038009096238	0.760844442322283	1.407930223912515	0.9031013859908825	2.3487129691291604	1.1520964408278787	-1.1840513614645898	0.08483366025677626	0.1280301370078893	-0.3491804774752105	0.5524354102968884	0.7932293346209723	-0.3957967425133824	-0.14693296010021545	0.47759997478084953	1.2194721209136719	1.7224289056483124	0.5988498277512779	2.140114734005214	-0.6486285439067778	0.8971337380978366	0.7321438888993681	1.8981109314033706	-1.784959458677889	1.5642223342596115	0.6427973967138739	0.6784786916486015	1.4645743448482305	2.037609714615176	1.1967857806608724	0.38404409994722694	1.1439024668188333	0.5374719876847788	0.6736231634197597	1.4151446383619684	0.3457226098574814	-0.39701054591136065
-2.3270579635556934	1.1849378304285296	2.3255558637991394	0.014796287549770547	0.11266275450980354	0.5932268550794	0.40595395019160696	-0.5637792157058786	1.5419266975607937	-0.14864904722985262	-0.6847909609469435	-0.06616811902318959	0.6887427964580403	0.23119488925138	-0.5835308753717656	1.6147602605265656	1.100831741993151	0.36316609582140563	1.0746355602723827	-1.396399359668453	0.08423196192183811	-0.971574232191024	0.7894979060308113	-0.0007116244287614943	0.32592916389261456	-0.041364302918747035	0.4358863284810984	0.5698717827345665	1.3487416167006296	0.7453863798106468	0.07403931212713975	0.5434398637620136	-1.3045122214478482	0.08321278843591046	0.9565136423442543	2.062338623030858	-2.0254175051044063	0.4040298266040276	0.12524259777918015	0.66373881636414	1.3576824047498974	3.0433249902696384	0.5079326355728162	-0.9492108141838047	0.5517104135817167	-0.6847814413166833	0.37647969480073534	0.9099508577404878	0.9601721447296366	-0.47803579506806826
-2.2434678587561256	0.7176649537126076	1.7736061203263855	0.20963972537518777	-0.6774769287708408	0.9034175976586629	-0.30468429408565667	-0.5409204699910317	0.9257831076634058	-0.9633399540237174	0.14655568007351177	0.2235657622265284	-0.6535336938745302	-0.4195458477148588	-0.9071583742572453	1.3022329656563	0.8532798655813341	-0.8297378952322002	0.9713591406398098	-0.9344358671747676	-0.04315086710482576	-1.0196911071944412	1.8680043801171924	-0.6129415436673462	-0.4634643685899324	0.09061631613446189	0.74309283311377	0.8519906482400527	1.161863909422204	0.23760242681920732	-0.3787475182626199	-1.1423131535370703	-0.8780008158393385	-0.5309064274282911	0.3828574207784224	1.4786431832138949	-1.6800105917759274	-0.012559026978031889	0.12839782919617282	0.5107188738701145	1.0535418073070049	2.212172588540875	0.4099344774677248	-0.9688111479139755	0.16754467119407276	-0.7851510426317541	-0.12753974745256963	0.7683410662517319	1.4673683046628092	-0.31071830711528126
-1.2031821937852052	-0.469346058482893	1.2207420510413411	0.6966404802525257	-0.49664819181418907	0.9657366402379561	-0.25651752412413437	-0.2646403367278655	0.7210548285128359	-0.8311181049775483	1.270862385861788	0.8260480686662035	-1.1690349441477592	-0.3994074687628727	-0.18943672466847153	0.789522883112359	0.19217613130304215	-0.3722598316543237	0.84140665634751	-0.5589461792077577	-0.5106162767287813	-0.10455589802884604	1.7313088794756026	-0.9884304926996229	-0.9627857819371057	-0.10742948788892837	0.04251594967127467	0.457903630173457	0.9613464745398511	0.850835777365618	-0.467773323438801	-1.448462796974245	0.09916925203916103	-0.7871432393875024	-0.29998471070579835	0.6643334849852837	-0.9689966366389037	0.143272814917368	0.7060529773535121	0.45647956260713146	0.8289509685406964	0.3757866733266053	0.8761639956716709	0.35626663216855986	-0.007312451368425399	-0.05644633625290502	-0.5699189825086785	1.3973094275741178	1.7030698133575657	0.1122898046790995
-0.24468384936343163	-1.0891496446625577	0.5427375285673924	1.215936533427184	0.017934562605341525	0.7667559617087796	-0.18742110827531272	-0.40006272365825873	0.7505180607869082	-0.2469364535591107	1.631332486638155	0.9577609903745521	-0.93845167248584	0.4112029059551164	0.7555656778884264	0.5392641677444097	-0.5220969172336363	1.0296136228691044	0.6512974687857734	-0.816177753222888	-1.1760159321406471	0.7235902257536873	0.321676098645418	-1.086513712075947	-1.146638371254385	-0.3806171438811125	-1.5929644689677107	-0.7167733029267116	0.8583822931732134	1.6569973155074755	-0.2717689506848823	-0.28793566426207573	0.8823141852851796	-1.0162155693951629	-0.28566467451800054	0.031600096170963515	-0.2667560024190901	0.05772551592045677	1.332390779763125	0.5280926647729967	0.7217457191549665	-0.7840872274023829	1.2657189464566978	1.7378918843533233	-0.44138324030631443	0.5396156444189101	-0.8856396359821911	2.2082097084627716	1.8660940787142475	0.709715039925094
0.14125661875079812	-0.82677143772689	-0.2988737327880394	1.4972348768138477	-0.07895131357556483	0.36283981473854926	-0.7625675063494403	-0.8758539938526653	0.6376078824120351	-0.22125754986509932	0.9813162736555958	-0.09912354464754006	-0.8674786477456885	1.3847103478414347	1.1016442294656568	0.7199457457214117	-0.8470617865310268	1.786466932349218	0.4922665625537989	-1.3412336342246869	-1.620439346431588	0.5276562430757127	-1.3141711385351076	-1.0204757015015704	-1.434945144167088	-0.6118638846770212	-3.063266234295709	-1.7223403096755487	0.8193550590206861	1.3357153717698984	-0.18720817165460119	0.8408034581841063	1.0790745150829495	-1.5806826993533796	0.27469992123841	-0.5183643784822822	0.2497145231405284	-0.6969758627985169	1.3395039949695076	0.5433787707939998	0.5133451268011248	-0.6350863723747621	1.1923674560256843	1.731508380072242	-1.3494811540641607	0.3425334072230164	-1.1584305612013586	2.10711722421638	2.1696504082142267	1.361895727066771
0.22436539291505445	-0.4316922386330583	-0.9095908171877497	1.2992941608587325	-0.8843974216350664	-0.1750635326775614	-1.7573611002471885	-1.000516428549024	0.26865555924734047	-1.1489961241634306	-0.04488471800586329	-1.8381579126892134	-1.4733708981566633	1.6577440652893976	0.6376276170989379	1.0487440156495176	-0.6654112428928307	1.0289614928954605	0.46840195132435464	-1.3421692956865046	-1.5199919180825467	-0.49693717649103064	-2.090011495685066	-0.8107742983131248	-1.9500341776733074	-0.937424642424543	-3.0961396532356473	-1.5800619318136817	0.8011634237726729	-0.09509030775494386	-0.4786031210878632	0.4370876001433752	0.6864134571867699	-2.308079514415066	0.4127946637611391	-1.2402800433619332	0.667400848044895	-1.661809775815362	0.5541914658104138	0.3845777147611347	0.07556987500459804	-0.11806902538627731	0.9123897021213384	0.16902554647068613	-2.2691698701950567	-0.45389140995184907	-1.3870472339692148	0.6790477043272416	2.364170051542085	1.8962419004704538
0.31995344315203883	-0.5216891881256166	-0.8459851331828888	0.5160665232558787	-1.4953615936847706	-0.7927009867642556	-2.3263964966546378	-0.3854619151552397	-0.14729890787535377	-2.318817564715818	-0.7382327018654387	-2.775063896159331	-2.2562707549062893	0.8786548290731179	-0.29191724046594436	1.087107195121038	-0.35447156315189665	-0.5827320689450645	0.47456459629289194	-0.6515115401237991	-0.9621762215453944	-1.2298817269877542	-1.839940975701593	-0.4037923592363393	-2.2085427536419506	-1.362953610689393	-1.503897305407005	-0.3549856479804464	0.7602018099990737	-1.2332070512507922	-0.9723092660062753	-1.3792004762268437	-0.15827386539806196	-2.5846235135141438	-0.47554513484289773	-1.9199697276515304	1.076210952650166	-2.0953922742318234	-0.5419724180062766	0.16802889887242062	-0.3986075555552993	-0.41538961483134945	0.7907599014188559	-1.64273999221116	-2.538393903796483	-1.1300736785792136	-1.4485509460027992	-1.2423888939356411	1.8583152679510693	2.0997538755610226
0.3202204625176111	-0.784658497721554	-0.23705322645437463	-0.5999934514189835	-1.0528137510024762	-1.3536204754058185	-2.0236215261125414	0.5177441596827542	-0.37070744786776805	-2.6568522187771375	-0.9501923776622172	-2.077284336797173	-2.3170004108123243	-0.48112533860423856	-1.2047261888363536	0.7043927527540226	-0.4578545352103341	-1.6558236839421614	0.2576791500593272	0.021887099584232322	-0.359851594642016	-0.8577833886354972	-1.2078207712367082	0.06079677051520153	-1.6541676208730538	-1.5146889725068886	0.480712368676479	1.0076851143026884	0.6189754888908754	-1.0099726240417755	-1.2447174067981306	-3.0128792240060216	-1.2470161014073002	-2.044905896107529	-1.8682091295022656	-1.909460228612823	1.3531572867105497	-1.8818221989545734	-1.2844988085655762	0.09041999496496003	-0.5806649413681971	-1.5270874683937654	0.6826845663631665	-2.205659142891348	-2.058280248065649	-1.1838946684185292	-1.294984318595244	-2.289652700436378	0.45173920644610976	1.8516788924272347
0.0712197719794296	-0.5540611676122633	0.26751871677568034	-1.4036454500580997	0.2232048130752601	-1.532085778467541	-1.3020040515852307	0.9284420570292004	-0.3637483206006318	-1.8543421756326597	-0.9321897603060747	-0.6140093678475598	-1.370160625502402	-1.5250091294858688	-1.7428965532125	0.2121111049872251	-1.1068071976576148	-1.5045637526345375	-0.22285552603299175	-0.007104077903633813	-0.025427635465603803	0.26167483866989855	-0.7681992128856682	0.1924305826982125	-0.3394348761772442	-0.9826974749097376	1.3101393787421236	1.762512597531106	0.353029930000446	0.011889173415383985	-1.0556370438547693	-3.0964092269131465	-2.167019095455855	-1.0169172182005874	-2.6795211220941075	-0.9377569907772102	1.308196366658096	-1.6048097113976756	-1.405702861337181	0.16911627117249053	-0.3673063491197278	-2.424792214362122	0.13407432592475188	-1.2545436217759098	-1.3544448852213933	-0.710972687234728	-1.0490111218188691	-1.8200540530798053	-1.16853508173549	1.2837226414273986
-0.1132854739486533	0.15310039718402185	0.25656451997788	-1.2640346593253922	1.2058246908581467	-0.9748096626884424	-0.8849246742188707	0.6139637007797951	-0.24821222578757732	-0.6092004619081406	-0.8231102282166396	0.009165779207499725	0.024520152352881425	-1.6742088889798294	-1.7179629618511574	-0.00018489422658339442	-1.7929127854800637	-0.6705383579548488	-0.6023386626849614	-0.4860024513397908	0.130196328043016	1.0677582928075422	-0.4854864918790864	-0.26422448253667435	1.0804874781456826	0.1312918659402176	0.6253893530820379	1.9567272114650378	0.11299728345414639	0.4016377718414759	-0.532450917387293	-1.8326228385084415	-2.3443749695358824	-0.16811039718717813	-2.419089889804897	0.3023466252783699	1.0137925128760492	-1.7314419051386458	-1.1424743870793281	0.236106499376177	0.018965813762719094	-2.3522756644242317	-0.8776915686668048	0.14497150482349427	-0.8923153304682808	-0.15717394467273466	-0.8140206556459421	-0.42310650807518846	-1.8817142237028608	0.7534322516616061
0.30564994120430916	0.596223990919554	0.05016667571547267	-0.14178184331862095	1.0545710960943393	0.27746895551216666	-0.8401221163785768	0.03885421006300818	-0.13402175226035917	0.198342297384801	-0.5223378811566377	-0.6390093996715251	1.1181350340095748	-1.0942591736485618	-1.1731695075838393	0.07670136577773502	-1.804093488383712	-0.12160160831173056	-0.4280841202489329	-0.4810177886827165	0.4160178324653876	1.0032404872628098	-0.05608631644043377	-1.0108630378332963	1.9795602524154963	1.198996351738114	-0.44392647717125827	1.934056170772897	0.14492636627132144	-0.31607304792563734	0.0289577857403428	-0.5884891712963101	-1.4438329022456637	0.2174789755385487	-1.5682463426961097	0.7057083248937822	0.8424514524466726	-1.9581097113858996	-0.8628764886485664	0.20417537031867009	0.27754480431545453	-1.5375090303425158	-1.7193153578997433	0.8147308009908173	-0.5655317204475149	0.16858581906282535	-0.47174970301893315	0.746404719783215	-1.181931730423359	0.5766345996046549
1.3332832026236534	0.31045475264104627	0.2253269977669902	1.268101412999449	0.09483735689073815	1.5722451442112688	-0.5634730289871974	-0.30639388320515826	-0.02883112575781163	0.35502484651336574	0.013196271912275691	-1.322154880824624	1.6221565642366655	-0.4434485846085028	-0.4605828932080961	0.06834968634239025	-0.9213305293510758	-0.18816185184226697	0.30750315119141935	0.4787617314729344	0.8968736506054169	0.5287239146063172	0.46979365724289573	-1.3353502474951542	2.2334921185219354	1.6740347968003215	-0.5456822859121379	1.645167511787489	0.5059213313353558	-1.1128695983597598	0.4328662647406771	-0.36318166726182655	0.2311156440297648	0.45732528466057093	-0.8588881892471358	-0.013707429586560028	1.074363512575116	-1.5496008654444113	-0.6889805606861811	0.23786076562602856	0.3085889329533372	-0.6053394291370029	-1.763159898000161	0.5983505246073391	0.0028858495691621053	0.31306662957111125	0.17560410285413353	1.0039041652096548	0.27733323263313653	0.7565426985414614
2.2226883774680593	-0.2356028514747761	0.7510442068062613	2.060691272444168	-0.5758180323465104	2.0399019889932846	0.29913498706392855	-0.44298847033869726	0.13168812541658387	0.26367947598273583	0.5964956818922427	-0.7280753972670277	1.681125945549498	-0.20402226321324318	-0.07631758436424162	-0.30926522277811735	0.3603343979494541	-0.4069771994142014	1.0446177795636	1.7673732566047322	1.2131598080023456	0.3885846487045578	0.6712271394285362	-0.784667206224993	2.065363640539295	1.6012898722856606	0.43365026686983676	0.8014802178197906	0.8963741125834596	-0.848110706640426	0.6229019857509023	-0.8768159002662536	1.8284296034599137	0.9416156990924043	-0.4743284173124197	-0.8803617321873445	1.5235435598876073	-0.27483178881760834	-0.4831396364645876	0.5459239254258774	0.2220315097774878	0.25522983555094775	-1.10442595061533	0.24453675679122658	0.7992160427822053	0.505289461621382	1.0296579522927196	0.5085226264757184	1.2479911504985288	0.9965260271468689
2.1963330839434514	-0.24288364198702728	0.9051800453270142	1.8394951601028933	-0.293505160013517	1.334613987603385	1.1946824557663611	-0.6261906424424942	0.3921306525086434	0.25415224093513533	1.0089790026807983	0.8118038605716194	1.4400524203073755	-0.2400786117840903	-0.24716214596832092	-0.879839817488259	1.324598767321449	-0.26258007699428454	1.1359506487476743	2.3046539922174847	0.9412565405373521	0.5894114165016103	0.34679839090141257	0.33555778495295485	1.616943888055976	1.4060064315748844	1.3176932795625504	-0.41893850135485794	0.8691559500337206	0.22848611867401386	0.5614328256174466	-1.1248026888841458	2.538648738301708	1.5215038219699415	-0.12651456524502938	-0.7082630597836804	1.6856416434440127	1.1733060631266634	-0.10356044887221191	1.0013302077690343	0.1244084509985769	1.191506812792893	-0.4209991950966855	0.3536698873730222	1.2883943569010397	0.8499624392723799	1.597287565259188	-0.1872170471722538	0.9880194221448138	0.9855017743957524
1.265260702830158	0.3310456075725534	0.1874487920518049	0.9430278445626565	0.4746992378035711	-0.049309062987879626	1.1727775545575179	-0.7350028989581577	0.6669674739554138	0.22069246871284667	1.2020402518218982	1.643130146846144	0.8666168083320077	-0.009054891959988811	-0.6971812912284949	-1.2215096411902016	1.6806495752421649	0.1613448182320456	0.4340923180347302	1.6904796000597848	0.0936253448517435	0.3780245693236837	-0.13430687269989497	1.2105089462484695	0.8381853210629749	1.257856229458421	1.0151673493362248	-1.2738407835161298	0.2507934565555553	0.801479646969634	0.20715299187639716	-0.5687480061094011	2.162230881899718	1.5652448453794061	0.2814051429317617	0.45356331293624225	1.2905328657562014	1.7732469315517978	0.3968522780244221	1.0900432550648815	-0.03561601095289575	1.9783796330806669	-0.1899321243108885	0.6793183879192322	0.9722399743270597	1.191403221699559	1.4136734677718565	-0.7264883922195332	-0.19457535353424527	0.6454136525106691
0.1569236072841916	0.6463922118142917	-0.8969724695496166	0.029634715770220546	0.6657725380182173	-1.2617198745955167	-0.0013889186142612459	-0.27280589419269036	0.6925123377193666	-0.037142334813818484	1.1736794674877211	0.7854124604839147	-0.024178921914236474	0.7825273572174886	-0.9325926028991001	-1.2054460627234511	1.6530199743535352	0.3361339064754658	-0.6139972010829552	0.5154507265765632	-0.8440687825023436	-0.7400726108320534	-0.2570708239252124	1.2618624708735158	-0.2480789900488496	0.8579541272137717	-0.2586245241195529	-1.2790259362419836	-0.6618805753336041	0.20332402312454664	-0.35839584731092167	0.3818395975142919	1.1558561556921303	0.6410544247283082	0.4219706955948859	1.229514274157609	0.6078896051999361	1.1337959969791778	0.7851873397508493	0.3756693558535198	-0.3933715280560303	1.9369465296971722	-0.27608754137315333	0.5158889058922276	-0.0700303573769495	1.242097902125406	0.5678289746858967	-1.0639061366072764	-1.3829428083873996	0.10344173910867421
-0.5035785494204842	0.028285191447306103	-1.2643867022316362	-0.4825162863987465	-0.21851194573891652	-1.8487122710275647	-1.4751044068769799	0.9329406154831895	0.17977211802491114	-0.3737329557834231	0.7862778525018035	-0.8601016646681185	-0.9682600441820479	1.7461563027485754	-0.7615130937332794	-1.1485911040935335	1.497345991025305	-0.04878440417553456	-1.3991203460217994	-0.39398867187709796	-1.3988301806883385	-2.2007353235628466	-0.03908917820409928	0.5999817830739257	-1.350152676414868	-0.053352105972517036	-1.2603259881532618	-0.8749871201454347	-1.3409204624959308	-0.7043556203224178	-0.8668951544109413	0.9460779940027186	0.189650708206473	-0.9241163451099452	0.05807231640342351	0.4509039896373382	0.12402665794135564	-0.18497291136840882	0.7934410789137937	-0.951021664172708	-0.9645272515435097	0.7737348987980694	-0.3348829290286695	-0.39735941545590253	-1.2567866329534045	0.8479424424510046	-0.3019715058987377	-1.2008366086613667	-1.8936367010717776	-0.4994313259445568
-0.7202130142216535	-1.124032983501112	-0.4952033742600536	-0.5873320124010669	-1.5573604534449543	-1.9440202897586452	-2.1395679656953233	2.251553774032628	-0.8486187644452543	-0.4225591989242664	-0.04460986516228212	-1.5747913464419911	-1.5874931175792233	2.07708015369759	-0.42742132723012477	-1.349231116289486	1.1189520085244187	-0.7212179896229974	-1.6162498268409464	-0.7881068989724108	-1.5383733736271588	-2.834867593088772	-0.043737460184935496	-0.22530402116551632	-2.0640744481951105	-1.1389133556347655	-1.0960791158401568	-0.9340062305212732	-1.459339768770002	-0.6225589767063507	-1.0153476683558773	0.7984470860139937	-0.3287619128723953	-2.2090042407642008	-0.4681920529099737	-1.3849429055573559	-0.013090940602012057	-1.2400735996716075	0.28159301377465884	-2.07006882325028	-1.5376899953929728	-0.7885360446101642	-0.3590706730564131	-1.5269918032567	-1.9868277111523802	0.16137452486915832	-0.6043477120552078	-1.0333114898662459	-1.6860384536129283	-1.0842961310424704
-0.8094168345346123	-1.723926817686947	0.5882896080603923	-0.46187992808997963	-2.2193214201424265	-1.799355285876854	-1.6977865818788316	2.7068743164307163	-1.869589901630172	-0.10197865789946448	-0.968802131198079	-0.8238864840459748	-1.6713901219606475	1.3027169833008319	-0.20440567134794108	-1.611384118252856	0.30129250603665547	-1.114482283383614	-1.3615395662241299	-0.9557284203642101	-1.5342135685223182	-2.12150648846409	-0.6418604213391876	-0.7828298254305093	-2.1760292501979306	-1.6542201691724945	-0.10145985488973346	-1.6416933118659591	-1.1099404702059013	0.5062537908274455	-0.705733858733444	0.2752021614561891	-0.39306389525588914	-2.422724723707368	-0.5314523093845216	-2.487854395675523	-0.08877570730622694	-1.5035467385247512	-0.6220378359799819	-2.1935263173937916	-1.7890338621393418	-1.575650738366362	-0.5806503551075903	-2.0725304116034367	-1.9540403145246619	-0.44862144972692125	-0.3437710910413507	-0.5095223279231417	-1.1288868313205955	-1.538352062758623
-0.8229570326621692	-1.2260700659736652	0.7723906885348673	-0.22432917614391668	-1.6829579183766405	-1.3812087188729287	-0.7846377046790226	1.9211144572153318	-2.1727879362416873	0.23015489932970656	-1.2865489956937852	0.25160872635574555	-1.2701654778499123	-0.2131118534327411	-0.009531669621791312	-1.4410642469232255	-0.7728957843586924	-0.9219764693279396	-0.9256398896119511	-1.0970943351602984	-1.476007670553965	-0.8032030669085966	-1.4469338691516813	-0.984124413591642	-1.77318117946194	-1.250127714557398	0.6820708169005806	-2.2148065977658997	-0.6662158588207573	1.363555261119348	-0.12841442603736566	-0.07498333676539522	-0.2229742994619156	-1.5098872861894517	0.021209034277223843	-1.6707896986262638	-0.35904265313793093	-1.1284446903343264	-1.4830335444815677	-1.286798102610248	-1.5407182317751191	-1.145968653550249	-0.931219928199986	-1.7052933651101863	-1.152769061877597	-0.7067140892946211	-0.013462443777801201	0.18580643195657057	-0.5683019684348367	-1.674751707169964
-0.5367707253134515	-0.221939182481329	-0.2066228799315445	0.06522864996730711	-0.5257036850069684	-0.5957558985489952	-0.1417209066417922	0.47101130736808466	-1.5238734481209277	0.2137559934326487	-0.656589407435935	0.3590832104747702	-0.5900634294808337	-1.5225031873626031	0.42512556918118366	-0.7306379813610121	-1.455536143232773	-0.337050674680574	-0.581814662522057	-1.0348571135094091	-1.1126648092662754	-0.12149396670404984	-1.6989221188040597	-0.8598166752871125	-1.130069247437427	-0.4244400289188048	0.6910726275878175	-1.8895861813883161	-0.47759557446723944	0.8454850901935123	0.37125372540145396	0.002260580993995829	-0.038407249236320336	-0.14117739427764173	0.6464554004466784	0.34486800065988976	-0.6629441669335341	-0.5807314728860928	-1.7636607301977454	-0.12311608618191114	-0.942880076386429	-0.16020597158812816	-0.9405581822058343	-0.754519995800037	0.1282494449431804	-0.6789887109536271	0.025876054462577066	0.7229458107665475	-0.14978257597604655	-1.4021246345101341
0.05794190877562807	0.2691209096308653	-1.3803046726810948	0.2801204762179141	0.19163437388801396	0.24135285751711738	0.0910900519442627	-0.7153890693207388	-0.49883468938427394	-0.062196861714828106	0.35530773379657665	-0.3841757893027466	0.09046706771962475	-1.8676132125143778	1.043248758490473	-0.037893819570392846	-1.2334171257387738	0.18453420408473573	-0.49398950255255436	-0.584049496073879	-0.2716538881316797	-0.4995515518476194	-1.1844099831395347	-0.3486215788015896	-0.5595756216608216	-0.013499413517287633	0.302387341042758	-0.9272763210501895	-0.6599920160311109	-0.5928514005843613	0.4927355485022457	0.3560035622093724	0.03575881382932804	0.8285529300841111	0.7376951357358125	1.6949143765466717	-0.6444524622212566	-0.14196230911618707	-1.2366291532807532	0.40512483087974654	-0.3904274247701806	0.46952433382301756	-0.339976581848805	0.19556891278501928	1.2537753189841017	-0.673230569798028	-0.04754010827897508	0.8966625463561219	0.09399426334654877	-0.9136467559673014
0.5492234603796895	-0.07315160082960197	-1.6421650992372527	0.21581625410815305	-0.003583498618681185	0.4998833777956847	0.22672331315221336	-1.1867097559945312	-0.006468021553993766	-0.18803981954639487	0.7038980713477777	-0.7578033888079817	0.4532634516345336	-1.2347139537834946	1.3503435314262542	-0.009669874157586088	-0.3443713089212802	0.3380392519397779	-0.6696802833200378	0.03891445801259993	0.6918262537737144	-1.128754492387643	-0.543454012069941	0.5449179380350685	-0.29304108305165116	-0.271203782126523	0.19061804360745727	-0.30399699916660167	-1.0783594150411733	-1.482819761546178	0.11462655600362327	0.6578453313954988	-0.04677623965796141	0.9605541668716607	0.32126695651184844	1.327377405719102	-0.2982649345502316	0.2317822670003794	-0.2653172924545323	0.044999671435425014	-0.20302932301856186	0.5243759004660025	0.42535608412328263	0.7526404159126757	1.48228034646574	-0.8483196670911348	0.2124740004870287	0.7352050474021602	0.14415014395688788	-0.5903659330833978
0.537519629001727	-0.6126309730640062	-0.9420451639531642	-0.2697469361403931	-0.5602809657482162	-0.037452459973713804	0.4318522169022449	-1.141237500506575	-0.38751543347848033	0.05349317606050389	-0.04211694326495917	-0.0925253886624355	0.30059535499288953	-0.21185712647676375	0.9568336396698981	-0.6058898509535187	0.3504479972589661	0.18285770260719764	-0.9382697221294057	0.3916093465244928	1.095543035649633	-0.8966815247303178	-0.5101172336359118	1.4601102442251357	-0.3197377786190641	-0.6162802784272754	0.4988115475554639	-0.4559721499206395	-1.4673709852179528	-1.0797759209923925	-0.6266654183812074	0.672653154755287	-0.27938241313981826	0.45966671383637203	-0.05601607856637511	-0.04081673449926481	-0.08677204500119629	0.6756557949633474	0.4246351184626861	-0.7069224122277854	-0.34631116565874004	0.3908062342571985	0.5748723044919167	0.8264078029315972	0.6073236892519414	-0.961695759393152	0.9043788513286458	0.34729196946350005	0.011991845129035441	-0.643508530670609
0.1265223275737466	-0.5419950961964658	-0.24028626357768543	-1.1061507644738264	-0.5310590003692207	-0.7122675768228492	0.544569331814368	-0.9455599712733809	-1.0442486668201671	0.48331174908809377	-1.1738335081486377	0.8943913118491967	-0.17945287797737688	0.5941100781043281	0.1539103905014262	-1.1087579521844295	0.1824303175062474	0.025749154278133	-1.0478131058646984	0.33557164154234675	0.6774182320513848	0.3926764797213943	-0.9576500366960342	1.7652622247972403	-0.27965841621295134	-0.3487696203802594	0.8014576903337978	-0.7116077160307837	-1.5993519794454645	-0.17139064103586482	-1.3016384958028255	0.3961628912543537	-0.5860178786396415	-0.07376152776127122	-0.053190332069448336	-0.9050089887406065	-0.4066512365376444	1.1490508478972419	0.3964279967747479	-1.1672520913287396	-0.4874908651771915	0.27687353595408676	-0.08129329375350268	0.5295867121845302	-0.614706023755831	-0.6079971143872563	1.545236149866514	-0.22462182921829446	-0.2144224369034018	-0.886071581220599
-0.21131119132239798	0.2784011931222034	-0.35776411026734123	-1.9636801000110773	0.40602200626276685	-0.5311955490536021	0.46210511789451575	-0.7119894903915278	-1.0492953824946238	0.8637454176782127	-1.562124409117031	1.0940206849111633	-0.40515829147347654	0.9399528582521554	-0.24120897907094482	-0.9477935556302347	-0.6654936421615514	0.11380276118515104	-0.8633180504793008	0.19611166855825415	0.024098448576847925	1.8355044435734857	-0.933568214387844	1.0974621128255784	0.32312466710861526	0.52155088341312	0.7524669721040514	-0.1692377201395449	-1.4068974193098385	-0.027423994454528613	-1.312048105329877	0.04071323493806805	-0.7916618887787497	-0.13012399851940443	0.10869426675090095	-0.5990697070571832	-1.0493142877790578	1.4336058200033974	-0.031881568074394934	-1.0618349288642321	-0.35984844087342505	-0.046206296134260846	-0.803751636266698	0.13407718826517218	-0.9580479331028436	0.24899424816361804	1.5063989552555672	-0.8977455775149102	-0.3857811780669401	-0.9151682566638843
-0.21825712666875274	1.296138869257119	-1.0830992981290597	-2.338558473751422	1.601672925925766	0.7605147861358293	0.43214256163164694	-0.37457321650325703	-0.10457188233035788	1.2486417589002932	-0.845409553799054	0.47037467746547257	0.125113408857872	0.8413318556491268	0.30882861941729534	-0.3220379548042771	-1.3450490492364704	0.3943127449466885	-0.457353637875404	0.34063839980606625	0.07051872265642534	2.4192625974832933	0.2633921022536094	-0.17600483488506885	1.5890824178196692	1.3073668450562939	0.5137907720586842	1.1025004073758486	-0.9752133267238093	-0.8246413125220895	-0.2664690773321802	-0.11188148195228488	-0.6546318283262708	0.3666119224435707	0.10681021232824713	0.27990944408026547	-1.3631593109813487	1.3771057255608836	-0.04668118160452679	-0.5880450060988198	-0.05007425336284434	-0.6348327830151365	-0.6606976095175533	0.04426015020066443	0.11748037750982136	1.0708042531542998	0.6602766281252661	-1.3480432126725619	-0.3515761415769836	-0.505221421748881
-0.10536267579024164	1.8863676348733787	-1.4931363781580846	-1.7964293838756404	2.1137867666948504	2.2962955511495595	0.7609311701734428	0.023539387360624404	1.1735637188321637	1.8147612081637403	0.2590160841358187	0.08482573898944179	1.257658570026389	0.313263040052865	1.4785246899565174	0.1529754266951683	-1.1597949736076318	0.5431171989129594	0.03245217337302964	0.740577378329227	1.115456396401697	2.0454392050648527	2.163157181924277	-1.1378868108693736	2.888970613812921	1.445176900367617	0.4652295868462305	2.083491787730823	-0.4114075889764954	-1.4551746483421082	1.5898007508478287	0.07181162455255465	-0.019928705278746125	1.0960320144951121	0.10279606371000453	0.8693394666108119	-0.9683315660656339	1.1026222681684008	0.8423752189460263	-0.034641338524548454	0.13467192578901052	-0.9070559078900727	0.4706001532231267	0.5696295830279989	1.8419385508669308	1.2003961009657482	-0.4423175734403984	-1.1106806376781504	-0.027576990651016924	0.2251392398458652
-0.18258790598440228	1.8399970123520282	-1.0126941075410316	-0.33967296582466266	1.6631492793940421	2.8965589386152355	1.321752070882107	0.2945434372110819	1.8981720359302958	2.402407333903228	0.8137189636266822	0.6657604613918598	2.178391701788428	-0.595119906981872	2.356618034866044	0.27705247121372967	-0.18034641601817863	0.2603634685040045	0.5820905261641698	1.0661542334289658	2.4213073278408	1.4842083917883087	3.434623131007397	-1.0682787628592458	3.2510838733223504	1.057882740527246	0.6565231085526295	1.9966621236507165	0.2577606889599563	-0.908629065548515	3.3220845664649006	0.4498963707452004	0.960638257980648	1.6571950240780788	0.5712126670702973	1.0192279563944977	-0.1784292370728363	0.926118994389923	2.2138292434707023	0.4990830732314125	0.08239573563952698	-0.20652336267810062	1.7615941140490503	1.5588095019483208	2.8222145403124297	0.5537856842859693	-1.0431507892405016	-0.05300501360403918	0.5232664037261776	0.9949587071421931
-0.42951354159650856	1.3352268976394768	0.00866539935136874	1.3633845674597513	0.8370690063184976	2.1986682527220545	1.5812233080677576	0.309104292112446	1.725605878247603	2.457172965648027	0.6229737929065037	1.5754310387089887	2.1148858654946445	-1.5278896772691912	2.25962088045084	0.4495862160029138	0.8849334732606217	-0.409711038037063	1.209527176012877	1.1260520531212919	2.8809028599902193	1.4048718702069822	3.1372953691474947	-0.06842506675100524	2.2576876074316514	0.6320474560988485	0.7381892478102322	1.1454862235812044	1.0111834354602782	0.45303384182263134	3.854348507345936	0.7164360256782594	1.7546232909857036	1.8320409612418993	1.5289603124244973	1.1082868523796083	0.3608294673484142	1.0217558713126949	2.999482401899667	0.9901026691879978	0.05893225063902783	1.205325551158092	2.2458304140135357	2.3157609003196975	2.375630219015432	-0.23237192004729113	-0.8248461919710581	1.2640838015017128	1.0376821479733278	1.5826118930092998
-0.5915850939986744	0.6669877797417779	0.7499296519542347	2.262066797876064	0.36813892147282706	0.8937902110749592	1.1950319105156608	0.08764754186771989	1.0035229360186484	1.572267345826855	0.22720298256273955	1.5179290535513552	1.068978682174209	-1.8152491366928019	1.239377486280521	0.961684471105159	1.332776230134241	-1.0436935023709577	1.7251690969670508	1.039978765973	2.077322987435514	1.6300650054806425	1.5999218835851534	1.0477674413602631	0.5480789069897664	0.31563544459219295	0.43684349733620675	0.4025335361169071	1.662586364418545	1.238014499073119	2.7776079825333992	0.681223804905299	1.7306926722753322	1.590364381226863	2.223459395128513	1.2184212885635328	0.35412317340952537	1.1784124958404414	2.400615913368138	1.2596808844913139	0.38319843778416995	2.115898911724727	1.641829118999408	2.076347708648923	1.0838294244172664	-0.42543652511023516	-0.12827545443948374	1.8820572947167595	1.152706071007545	1.8187515449251273
-0.5833086454736095	0.09925932502249157	0.7852172639715913	1.7203892777306642	0.3555324613266966	-0.07211280172063068	0.45309553002140673	-0.31295058575964624	0.2701578028375401	0.02142495818687661	0.11894937358607782	0.1457532119524557	-0.18912756133192263	-0.9882461047051181	-0.10098845056122029	1.4021194546843943	0.9880985295250304	-1.1595711103269413	1.7216894862713554	0.9656878284317868	0.6452158340135628	1.4327722997086771	0.05283234608995074	1.4962815773242688	-0.68749481284144	-0.19748769230897406	-0.05318188140998878	0.13976284766437533	1.8686245239182173	0.582805713237268	0.7285677461133648	0.44806257597648036	0.696005396506855	0.9724025654941238	1.845692470431545	0.9558617151214702	0.055690118733765205	0.9672960583731648	0.6144938524796596	1.0474949498072819	0.9626935811290576	1.5657945236542639	0.40698732393124615	0.7179583907037975	0.040913935251010725	0.05652547393277001	0.4186356155509525	1.286075446193879	0.6912687613713028	1.5069373629250633
-0.5500872874899957	-0.16513103136726595	0.41826527367487876	0.1801186836397561	0.3201811616194082	-0.3412849895864383	0.004066934335848287	-0.8475854609826039	-0.20688030554812897	-1.3766003457263212	0.23691112401304953	-1.3964323406058265	-0.8443431095378069	0.6314991248542913	-1.1175826426168238	1.0933548187180397	0.23356604409178688	-0.6160371086899238	0.9865680377810286	0.8359936602116455	-0.38833694710820776	0.47536916902936943	-0.5289656146872681	1.1877635706325733	-0.770081855701956	-1.0487485691931488	-0.2560597801520726	0.01806587196117744	1.4299135388449078	-0.8571243589759814	-1.0526050817851993	0.3061927023944072	-0.789279988665415	0.10641742869790355	0.5116866079127931	0.1568742549818066	-0.15916676461798102	0.22616590609713508	-1.2857202972155757	0.3659391192730287	1.3035715721633656	-0.05659396663402592	-0.7769525759743778	-1.0024557871773707	-0.2469794257350217	0.5966759441415264	0.4707830685896438	-0.02786003147611729	-0.09790544146498481	0.5782351324164731
-0.5145473920538753	-0.06696016066843949	0.2425525381505024	-1.0851762240377307	-0.04310027349119274	-0.18265321659060413	0.16760820621591482	-1.339767089961239	-0.42345934584472317	-1.9376831459639865	0.2522827037869363	-1.6688021815451082	-0.7086016278713803	1.99155704226364	-1.4508080480888643	0.07675002241433614	-0.34445514206595285	0.27436625462833014	-0.09438977817333231	0.5034116375432915	-0.5471639399236232	-0.7149712468405295	-0.18925206720646173	0.6917474824855208	-0.06749246832336667	-1.7414630394785078	0.049908279151407206	-0.2397862939214475	0.5954190074920981	-1.5909332029302283	-1.6547345987921982	0.44722494707583604	-1.753379794809151	-0.6637649409840801	-0.7006818717201082	-0.6167869632536352	-0.22637300701430935	-0.6452204368524969	-2.1918342709383456	-0.3403849900281856	1.068484814152251	-1.3642264382061287	-1.4132842703459474	-2.014421446668724	-0.0906139428715596	0.5734444326406816	0.207023336772335	-0.9529688220693202	-0.658334953563782	-0.6181536206682489
-0.23499655017065105	0.2254752712296845	0.49434211321550403	-1.0927687378884763	-0.4041402759802341	0.04345972499525469	0.6285989976152434	-1.43518739920683	-0.41789997153211517	-1.6046681149310693	0.0791178546890574	-0.4904547087508928	-0.21895894029327884	2.1423561729904157	-1.0822892340527992	-0.6966755391134172	-0.3687387586105786	0.9997879769039097	-0.7353119391895692	0.059173722147422565	-0.1999198704676385	-1.2693565167320744	0.27340544489915053	0.5740573899522488	0.50150375047995	-1.5622423375595909	0.574000447639767	-0.3317631085756654	-0.04692852569161711	-0.8806611157076941	-1.1341536058685209	0.7874529425219113	-1.6328731653503457	-0.8608186716234536	-0.8110286576833388	-0.6410038460192753	-0.30529576161902744	-0.9790813601321442	-1.7866756253605751	-0.5364245031954423	0.5340028552075866	-1.389275550425834	-1.2751728524890025	-1.8333952735896946	0.05560045268344704	0.009829219255789931	0.06227502378574695	-0.8464082844482167	-0.5894200498228481	-1.3705573183299244
0.38069340017013675	0.42260593335467644	0.855568826005053	-0.10055914432207895	-0.23594606642635269	0.19876285071847138	0.8231565660067982	-0.9037285726464727	-0.24141976481641092	-0.8208972698768104	-0.11500522120605979	0.906322308998386	0.08205488655491214	1.0911366098116948	-0.3140444660541273	-0.39049066045268305	0.10179139891716886	1.211557361194089	-0.4873380092108042	-0.18342894686879366	-0.03930373973838597	-0.8867329396879566	0.16724503473791194	0.7998944161797781	0.38359472303469583	-0.4732751492546168	0.8075212781381004	0.09846213782065119	-0.09107863985736525	0.5011464899266084	-0.33411575138546884	1.0410706599502046	-0.7951328035845382	-0.2928972698016016	0.06903509981768725	0.003988408390381436	-0.40486914819879616	-0.5026428821803489	-0.692051268546106	-0.12829369426706183	0.3341738544298853	-0.44392455997554986	-0.45008278540043883	-0.9406463111354195	0.14683671569864776	-0.5203842409393423	0.25117260351173554	-0.16996530167278445	-0.019903260615943736	-1.1859085666380247
0.8906882170279559	0.37098819358695617	0.8239355769682405	0.667447012929864	0.4022389888238735	0.21525176424128017	0.5264135877372002	0.0012168004587404667	-0.06001640454355675	-0.08796153397094922	-0.27362821711460716	1.2253235923803718	-0.019034904856462153	-0.21133471770282605	0.3265653137285652	0.6723991684949728	0.6389395627942863	0.8995495203324784	0.2820640554382951	-0.06923848028245567	-0.38584806228424995	-0.10858188799780526	-0.505107522551349	0.8235839156519245	-0.2360947655828581	0.6632450796274603	0.5287659424570778	0.6991726792825489	0.28837500231089275	1.1399504604616855	-0.08491843179460273	0.9472176954891919	-0.16008817274512246	0.5993144412081994	0.9162702464902301	0.40746938575454406	-0.3170411095743168	0.32969463725445786	0.12518417014101302	0.4242083588544255	0.7232354250717019	0.44629511189460624	0.5700651212969383	-0.2723654778370989	0.3358923423923362	-0.5502092475068775	0.5627639068076575	0.05397483571530147	0.523945353955975	-0.3433472462450731
0.7044555975184122	0.16980511756172256	0.24716634359499318	0.3361763129673127	0.7878328993998872	-0.03419592701704612	0.005592257088982149	0.6654634955189259	-0.05165397817041819	0.27810224444727566	-0.5179414545632699	0.4039533479651783	-0.36973600754764807	-0.7841868927264319	0.40561791037450107	1.3171499942064009	0.7900349144959978	0.3274627257323635	0.7810849661803955	0.17648477198223086	-0.9851805822525763	0.3053016372597256	-1.1619574685920468	0.27370962092690415	-0.8343694440492955	0.9352341152664475	-0.006044508043040097	0.6576637099495481	0.5452133745628897	0.5098732404612762	-0.5056239379280218	0.4638883174133788	-0.2421044102732524	1.0118932281850856	0.9058393589233807	-0.06706098531163578	0.044532213184610855	0.7518540931113852	0.16483508295428956	0.5874163839841499	1.2379009267079326	0.6859446456588064	1.091269738484985	-0.3220753273783051	0.5005159435051515	-0.15775984450695027	0.6232108461783463	-0.5596874884898261	0.6423706484522983	0.3031580297677262
-0.06976329924361924	0.00535251597388394	-0.46462144917462744	-0.6418263231385299	0.3631290601399051	-0.5085346546542157	-0.3236681125069697	0.7112374027430919	-0.12952615096384154	0.13035435361686004	-0.7752032963258925	-0.5073351668941752	-0.6460348212848963	-0.5086775560205448	-0.022224936215393384	0.9189709667789467	0.4903700876118454	-0.1403972748889666	0.6633768846680541	0.21697619878150642	-1.363199722127444	0.14631183940617118	-1.2119352682404578	-0.5129232543335271	-1.1110756445305459	0.37336678341585683	-0.34239521076167634	-0.20718313123275864	0.39009072528714134	-0.4882739163251434	-0.9992811466082964	-0.1870172539310547	-0.6308516557757655	0.5665312996206728	0.1864280706600759	-0.9013734237360227	0.42029858886235205	0.44529372305306303	-0.24778931857385875	0.3158127633245544	1.2229467327065195	0.4769730970085812	0.816681508455972	-0.73480633236809	0.3146522881500011	0.24386607234640534	0.33722612198911955	-1.2465190717818657	0.41907089712539963	0.19933187564427451
-0.49180516188781354	-0.06765553761540147	-0.6399135431985944	-0.9520823680886769	-0.5145891457633313	-0.8070203874577937	-0.2890794875451236	0.37409392250687545	0.05477313577187978	-0.49384318170113783	-0.6133148633813453	-0.5998765887373014	-0.5560327665854188	-0.08689868529313843	-0.4214167260058873	0.20656311776602349	0.1738102047603216	-0.22516763959432198	0.361215661800943	0.010372494262073135	-1.2982447713263854	-0.19102097898177034	-0.5566333075459553	-0.7532001596239103	-1.1198913935267103	-0.11039021832221217	-0.27814338109762726	-1.001356452423619	0.12070012012077441	-0.5573363840007762	-0.9039540569115637	-0.652291014626527	-0.5207444516187764	-0.2246759144408613	-0.4551431150808511	-0.9786865242984929	0.4717843793674696	-0.18903955856500482	-0.35252549420807977	0.07177098280828094	0.6327440421964661	0.24085453638514823	0.24078804115229996	-0.7653876990205805	-0.23015179495163834	0.39044982070023937	0.00921640617524879	-0.9251245809648592	0.2376424295039853	-0.3128023313091465
0.1624325687331788	-0.12025209233138508	0.05947430609308688	0.1205604410883102	-0.890970930703745	-0.5228407082834317	-0.04863055738870205	0.14398023914299915	0.6504896634568799	-1.272348780396134	0.2657277770874723	-0.04355012903108742	-0.04636501905344235	-0.1540101778707977	-0.35834044942897153	0.41333882730511107	0.37682797177110167	0.0942735222329472	0.47364207903974687	-0.21339160117525477	-0.9873171889989626	-0.34984245005858694	0.32352698621617926	-0.08785811956594969	-1.0415405010553118	0.18319681606393012	-0.07128211999879779	-0.7543715156818542	0.2402234042320734	0.5165559499138226	-0.1901911318529047	-0.7081949594498206	0.27275510554089866	-0.4832889461027165	-0.5065896733282461	-0.00904039671282865	0.2069294803678014	-0.5519067448408836	0.2414692896212174	0.2866415691734267	0.12412643336884989	0.08476843114821306	0.186513734695056	-0.10685726620328773	-0.6910079934282591	0.30755908683383815	-0.030300834595812908	0.4919044067845373	0.3024585569976628	-0.4248412337207486
1.312769317295628	-0.18833966092907184	1.2463989446474435	1.815474209785294	-0.3220889560996077	0.13692463581841818	0.07708633276711786	0.09761161940853912	1.2196145564696985	-1.711282665712725	1.4109865401811286	0.2470406008337157	0.5253099027917346	-0.5426475355113597	-0.07735375910907168	1.7352185327959737	1.1301012288292644	0.5205309143026724	0.9565867113403439	-0.3741869447365589	-0.8273508500897084	-0.5029905158318938	0.7359180145643223	0.8603555885290948	-1.0172926950977772	0.8928965960620368	-0.23072228314085302	0.2903536755719375	0.7916665383420626	1.569935446920836	0.4411258160777642	-0.4707904762041379	0.9839357475836386	-0.025291746513625982	-0.1514294267071612	0.939092586491634	-0.038580764794821476	-0.5499083210767877	1.08307828387085	0.8713362706452745	0.27020578746641116	-0.0381892038548217	0.8190353427514883	0.7580471495594098	-0.7391074618945138	0.04433360981972925	0.10320820156595606	1.8181679648171194	0.4248567118853143	0.126447924086426
1.452885267092036	-0.24521691822123515	2.0299394471338155	2.580235111265248	0.5276662751624442	0.33199107144603507	-0.1761033843367756	-0.1790552959789052	1.0580767132403037	-1.5629694488078778	1.8065879910614608	-0.26776118046903047	0.5236250476594282	-0.5175364940389799	-0.29965914417663153	2.9537268362939573	1.7701748367251835	0.6343372817022673	1.1302483862589314	-0.7367027740982042	-1.0232906142867833	-1.0703459860455253	0.34722761303655536	0.950949434507497	-1.145878876461471	1.0162688864399707	-1.054400809110101	0.8185252888179394	1.211621469866552	1.335950579673937	0.18150868681939822	-0.31148708547103926	0.700449951129692	0.2789747063548351	0.12177045480359387	0.5826177357815592	-0.07666124356548054	-0.6493629707346236	1.253122368683535	1.306464710586455	0.8109491880064329	0.02819732205524232	1.3104081561747953	1.0297457665463667	-0.6631469297231916	-0.5042840559165919	-0.13565131896402383	1.7686623916932291	0.2865057611248697	0.6747095544485029
-0.15309682141780492	-0.3477014048015869	1.7567642486064898	1.6030975324947594	0.5679217157900734	-0.5574066245181487	-0.823346955341225	-0.9128316667974984	0.0294549913234287	-1.099366951780494	0.8714486554079651	-1.1062855253776391	-0.38805490892085415	0.2869051051228265	-1.3213043441455055	2.7200556444144737	1.4863184634762556	0.28186867943932803	0.5175696540350808	-1.5298952195881745	-1.3341668817273933	-2.0131798775516936	-0.4761671821664153	-0.33259190274446954	-1.4123804516689147	0.11424814655233742	-2.2833264114119634	0.016739795215193264	0.9229766458622012	-0.07241480869263295	-1.0745993404560892	-0.45518408474547206	-0.5559150744187498	-0.5651514731430907	0.08000511969804897	-1.0164981616268793	-0.14620188660897424	-1.2155539831364275	0.30827998813219154	1.1785517868643596	0.8744387480018694	0.46743233992126215	0.736465218081021	0.4035542673805796	-1.0091064423787641	-1.3657357815388231	-1.1196518913840783	0.3454529678888424	-0.16992254438999402	0.390004792005881
-2.3812359509454457	-0.6643622952359824	0.622444701830229	-0.40109900962674117	-0.4905629854344902	-2.089557479148129	-1.5129990721454845	-1.599299433645463	-1.0657506639004886	-0.7932319306724365	-0.8115939019411682	-1.2596283156251178	-1.6968595869530578	1.29556187465956	-2.444778977516064	1.024049892161116	0.1472162766068	-0.22022454418618734	-0.521458100025169	-2.4683381900446997	-1.2008266679827349	-2.6183193912811844	-0.9151492645836995	-2.2278297561481137	-1.5286366356579888	-1.1228490203550896	-3.1888306406888414	-1.3277191575419114	0.005103689601207883	-1.1608277103617783	-2.482800223421613	-0.6499906927907283	-1.6986220679263722	-2.384120009200371	-0.1786960923756468	-2.33652887113134	-0.5507591478230601	-1.9357189370611965	-1.1328668710250602	0.5619119747159421	-0.026440848922232554	1.008088578951966	-0.7351939087020122	-0.5944587102608834	-1.730378168405776	-2.1697784332849865	-2.4666492636734203	-1.1274426471237002	-0.669477518705763	-0.6724149896917273
-3.233533953994206	-1.231370871510718	-0.4898040463035013	-1.8891646564191	-1.776459728890472	-3.005067279804556	-1.6601030970148982	-1.417039102306363	-1.178309103574345	-0.6998344750182816	-1.9490825983188298	-0.2801985242826891	-2.2677006810285243	1.4850777522923329	-2.5557212111564014	-0.8155733421927697	-1.4444891807226952	-0.3665464743885668	-1.1644561541142593	-2.889885643921141	-0.2461322817726743	-2.14009273650038	-0.42323799622793035	-3.3025636036251957	-1.0338479946735666	-1.6128775720080648	-3.0942447732841494	-1.6487742105235872	-0.8433044941799946	-0.6590768602213367	-2.8642368946654586	-0.38008494735127385	-1.594087382989799	-3.7145908711386397	-0.527062104464487	-1.9590443267937576	-1.0833459840230626	-2.0447689954497243	-1.8512964540130492	-0.12375754604826814	-1.3624427175920801	1.0026080927504424	-1.8478552827804957	-1.0753885245789943	-2.028778192867397	-2.2779610449183383	-3.191076902792856	-1.392819147982958	-0.874901238416814	-1.5098742599515151
-1.9666777655665524	-1.7412543406892118	-0.8534541759934723	-1.8561241095623835	-2.185948353174487	-2.4359140778636084	-0.9169754298161525	-0.20033742601446955	-0.1144409185230464	-0.35638970417962607	-1.7479786137053295	1.1676595184083793	-1.3951418834807678	0.4716583867790675	-1.3307290461267491	-1.542432061635582	-2.212357280252247	-0.007309231765757861	-1.066219974161194	-2.4601062832168985	1.234231961432778	-0.6411642598041336	0.7070613261963846	-2.800548134329938	0.20345139203617085	-1.0468661958345502	-1.9371247270044436	-0.44017946950643955	-1.0314302735691319	0.9898991680806908	-1.7046869942396237	0.46216561546369717	-0.15639339924888856	-3.1932072967118312	-0.946454223217744	-0.09629524694676031	-1.053719001487681	-1.1371296884515092	-1.1815073900079762	-0.5533203234979505	-2.0782804665647974	0.2012308023872323	-1.6080488263865353	-0.5928104496775272	-1.2774778489781327	-1.3624708838124153	-2.5747701982542446	-0.5255684445536947	-0.6507257519332872	-1.2279652062160997
0.05922322685186021	-1.7488204585707916	-0.5750919746689469	-0.5237798723126236	-1.52968156759086	-0.783162056637527	0.3632885551858195	1.249828844929884	1.1796873827616976	0.5414201126514075	-0.5861674484385376	1.8706957857814506	0.3469069774994047	-0.9736474005720391	0.3017634288171077	-1.1120073367433818	-1.7741332171492965	0.4627370430185049	-0.7091883434318668	-1.5876236750868502	2.3228394420601113	0.9243661308517594	1.5510529472009458	-1.3514643501942205	1.5952691311857357	-0.13389229936234356	-0.3631487959366682	1.1073107433557912	-0.6842325133967635	2.0013179863525825	0.34804960380978395	1.2004745284491127	1.61518272604511	-1.0449764250996194	-1.3515441089173736	1.605611871070088	-0.03975745503648947	0.33563724381406707	0.30288874698381046	-0.7421890087646897	-1.6831016779439252	-0.7640655993907188	-0.45494667137334677	0.4857697379883544	0.05557137369787293	0.18230730491880578	-0.9124367842687472	0.3218208805835826	-0.08509341807089589	-0.011935160266848637
0.868437161095213	-1.1504751409744076	-0.3670439624406276	1.0957950492573614	-0.6133368262304609	0.7125927739975423	1.2488441391953569	1.9932115207740173	1.5317785374599047	1.5014784447798932	0.5063389103450168	1.209872728614647	1.5273237477330777	-1.6005478937951207	1.0640216329927001	-0.4395425680210848	-0.7491328002777172	0.5552151764330135	-0.7387667035451926	-0.9616595933432968	2.201323881262461	1.5395943123752776	1.4137579414063646	-0.28316683758203	2.198486795114556	0.2921366612758351	0.7845546200341279	1.4613572380759434	-0.4604646082320563	1.2080525966316138	1.9776973837029783	0.9193506316377483	2.610921147339055	1.0005910117665144	-1.488020846524682	1.7459939830798923	1.476174681748736	1.4252355840094715	1.3375305949227096	-0.9025366901021059	-0.7396472484781014	-0.9877599917975032	0.19964311986925143	1.35270410683944	0.747335545913771	1.5011889271819614	0.6833883038074834	0.3193732060699054	0.620929382408263	1.097529497111571
0.03410814028521566	-0.34532874406694025	-0.6653897741196115	2.075125177442614	-0.24310978777279546	1.2048635285972604	1.0279198971553176	1.9481270720632975	0.6882433431370993	1.592946894030558	0.8689126485854433	-0.2383743875971896	1.2864826962970102	-0.9103279803493454	0.6274749774382871	-0.2820367646376248	-0.0999119085164059	0.28441119310533536	-1.1186727589592584	-0.7179353532100983	0.9480170312482578	1.0245568720514084	0.4935521699683542	-0.2573216443938108	1.6502385828840722	0.18889261981521632	1.1376677195680613	0.4722038361394406	-0.8006408306302278	-0.547346075770705	2.279303264453461	-0.4818019301296681	2.513314044983696	1.3753381667884572	-1.1696146671962075	0.5080139584369073	2.4141648988414195	1.5063841274463399	1.219554981987895	-1.1462241917046565	-0.2386793066558914	-0.3725699313909301	-0.3980647467356745	1.4672149269134658	0.1773756585077268	1.9825200206134554	1.2795825818505766	-0.17005784662225903	1.2057520929432866	1.3291809353606765
-0.954713886407708	0.18615348475278376	-1.1111079620375897	2.0476392871589506	-0.3643075620297906	0.9133744207655156	-0.050287331552670934	1.8204643118238972	-0.519363926120474	0.5651812136225817	0.6351841924710485	-1.2555735483490258	0.24280325908501457	0.32889508162197423	-0.1593209046704926	-0.6037065599840832	-0.20259119170490916	0.15377407140209212	-1.1607892674426767	-0.27665864911274496	-0.42986864631545857	0.10337854547880697	-0.3641352289962886	-0.6889088889441638	0.6416490886033825	0.18051376819840226	1.002349144781267	-0.5663801353463347	-1.4359290854204363	-1.256049485097253	1.459550678838113	-1.9340895054071177	1.776841658853265	0.17889703286773598	-0.5570890475854636	-0.6783298077235826	2.1166603545165077	0.7232420075541045	0.4371939254329027	-1.358500008988714	-0.5732687642407965	0.19871358023881658	-1.4492852166450434	0.9260383948322317	-0.8940175506703523	1.694912859709531	0.9158292569629685	-0.2159723231685872	1.3789246709325687	0.8974226689473306
-0.4950296379266154	0.39274834201280984	-1.0134941991287956	1.1520940566093598	-0.2872621402954432	0.6167085241593471	-0.9578495070364985	2.0599828778780056	-1.0741757967871972	-0.6227453431266641	0.31776755594469847	-1.1579211636808102	-0.2111181932392613	0.8577729269264472	-0.3346071932043809	-0.9290933074717502	-0.6001983518490306	0.473939656457832	-0.39556179993050794	0.8810451077165333	-0.8908330985493953	-0.3567875617436755	-0.563798469145891	-0.5498259519910917	0.24103735561608383	0.6279810862422746	0.9110738625873518	-0.4954523673241805	-1.66457784608853	0.0017004064387395165	0.5323409685288913	-2.170750098468048	0.9368942775406852	-1.0511225430169475	-0.04231954814578173	-0.6396925828887472	0.9868588360378246	-0.28013977872207574	0.009068847649258608	-1.3167474683208509	-1.20536445603482	-0.0759487065153845	-1.5241694432062451	0.23736220640861788	-1.135291831356841	1.1724683977395522	0.39286538710003704	0.42773790202144585	0.9820750998437675	0.5678934725722352
1.2960095524749935	0.596836068571892	-0.25035267189649163	-0.17112305406333486	0.373910268760363	0.7175334153732704	-0.9238865445816327	2.2056367535579904	-0.7023496332534666	-0.7031090716917944	0.23267590220434714	-0.4115691865928016	0.5095622070312167	0.2227552990181686	0.11069700064720718	-0.9900198886010829	-0.6396712808004253	0.8286293185073798	0.7843382283013222	2.414342252573116	-0.33346105627639205	-0.09959539972991437	-0.31707256440700193	0.37570331948677904	0.7122316682919975	1.0762619090364112	1.0150451336701645	0.4418812874913746	-1.0692767491894317	1.9157073003495042	0.3293420236814853	-1.1176228509606339	0.13447367527328213	-0.9788836959645211	0.16913054542676453	0.4743777792439465	0.03689897780973172	-0.938066411863471	0.30171887332964525	-0.899058416938572	-1.3039203224477494	-0.9112641903077692	-0.23048040860940222	-0.1733990717565745	-0.14890351480745465	0.8682258329290277	0.3386847634277354	1.0252652470313808	0.2020176980111137	0.7141805089968238
2.7894197546617434	0.9489527941462972	0.49334018892011533	-1.3253793907039315	1.2063155522103617	0.9687849602993246	-0.2301234118704282	1.5081419395283595	0.07443176702578402	0.4504174131401835	0.36743734135007583	-0.05329939564624617	1.5351771807671943	-0.761505832656935	0.400805112644493	-0.8908329563953151	-0.24989783886600492	0.42967880598869257	1.48540081545164	3.317422454668168	0.37897313282876016	0.4777140317194074	-0.25757644889785775	1.2087509131136325	1.2007962431010453	0.7552702258506739	0.9598975281863817	1.0733163265816175	0.0646181688391852	2.292044777327631	0.7810238639861268	-0.09370998637402184	-0.7151967920134231	0.28193309533764555	0.23319592978815545	1.497562058418888	-0.15365721841576374	-1.0713020673608302	0.6757448088907347	-0.2181355135251744	-0.6156728216064951	-1.283485583784158	1.315289488058148	-0.23190445226118742	1.091689805515162	0.8514859177511299	0.5970636419478068	0.8428506012612405	-0.46417091147936185	1.0060732787227198
2.708845476002234	1.1510842759932083	0.48170940757530484	-1.784626916894639	1.4871968947684557	0.9928583926958755	0.16323131825483567	0.05487876302161512	0.5989219660441403	1.5502300419764197	0.5812733098054429	-0.5327317236994941	1.596905901656477	-0.9022207173480988	0.07790449087734823	-0.8462481711197342	0.002301957904238915	-0.9428806189958086	1.240886013401036	2.958154124586617	0.3921719237101517	0.8636915758687232	-0.6029274230580537	0.9854202263751055	0.7454951938170012	-0.45907054672635633	0.357885718447476	0.7686292876032499	0.9995680908856761	0.4501675740756786	1.1261416365249426	-0.39831642608855106	-1.5135966239831964	1.541828437465197	0.36540326131217044	1.4142091950446536	0.0660365418970812	-0.7891808562485233	0.34163101570251136	0.3923199400261358	0.31414706872646286	-0.7285050978010317	1.7232859704726042	-0.1022395683523179	1.3762784457714805	0.9301450330181643	0.5707598084639048	0.11832062533951691	-0.5935398542690086	0.9739922469492004
1.4206888314901995	0.8710653828092073	-0.18759870975275797	-1.4336711167319427	1.0243656335499751	0.7934383251154271	-0.2169660066913776	-1.093811912908047	0.6293417142307576	1.2833150405147127	0.73104212962691	-1.222575963425257	0.5423502516149683	0.047500924684302163	-0.372771257142826	-0.9969282209498511	-0.3713483686074848	-2.4972056178397337	0.4300396367283447	1.7784962670881694	-0.22760893256472503	0.8877405172644164	-0.8709722799891081	-0.18121509747785805	-0.5109099095254181	-1.7341713950251636	-0.6656004395228605	0.08536445754397709	1.1718248399951066	-1.9998904449580637	0.7804867039077142	-1.754407817255852	-1.911832353150209	1.9089846333644847	0.5000659326617749	0.2176804519861392	-0.04405398755108244	-0.2674036702193347	-0.6062002029153265	0.5576137011060152	0.7117959564473714	0.06473020159872042	0.8044050135166444	0.06436680179139427	0.6092148300063753	0.9095035089666378	0.05190906151665312	-0.23243485554192592	-0.22251381895764122	0.6245724886795455
0.29934127120936815	0.30176558065554904	-0.6273873056627294	-0.6977063747510792	0.3763740042823042	0.6542255500791919	-0.7452876336264711	-1.0412930752367124	0.3371968869496526	-0.14384850142424915	0.6777847010465909	-1.125512856990237	-0.4884566572602746	1.064276387735317	-0.1350815748387193	-1.4138805549921611	-1.1015528954249292	-3.0694961406060255	-0.21696993903158385	0.8397824293434827	-0.6468466739339525	0.6982045189718276	-0.4835477304766151	-1.1022489765304482	-1.3642056648107501	-1.9730272121073258	-1.4393291232931562	-0.047912977387107765	0.6210721781824403	-2.8528649258298846	-0.034590634630855856	-2.4340438909634825	-1.626567176919957	1.5677369895944657	0.4234287239302756	-1.1780153341468231	-0.7053933423023963	0.3500459233692608	-1.2155561577623708	0.15306319289070144	0.3228966447205476	0.140916725221383	-0.3539489606561366	0.23321404235023627	-0.17571535178664802	0.697417336281935	-0.45574189852258984	0.2126964883389015	0.20884485581020862	0.3506363436793709
0.15029638375053334	0.04024834633187716	-0.12073154075070532	-0.19536604635657034	0.25370266953300974	0.7004023951651962	-0.407497150506427	-0.11692368267373951	0.012970145499989877	-1.1307818378239924	0.3972465318512441	0.007806442349117425	-0.42454236575482796	0.9430678900796797	0.8874713966397232	-2.0060208434259654	-1.3143752463571943	-2.2012040882391495	-0.3601135559349537	0.7282854292555586	-0.27575360511129116	0.47786000750239616	0.46699391505561877	-0.7061688258471644	-0.8768770049830386	-0.7940407419417265	-1.2814955622069824	0.5366301425327047	-0.08966098635113293	-1.553067709795782	-0.526000609248879	-1.094474204377164	-0.7205015884666955	1.2573792969759894	0.20504275110011788	-1.716886880246794	-1.3596071664483045	0.9404651987005784	-0.7586238076869277	-0.500861356084063	-0.34533303178494396	-0.4905177200632766	-0.640369007147881	0.41004221992150225	-0.056655572856534525	0.28859762272012585	-0.29524126604898737	0.8428670786192722	0.31850460164062766	0.3602978624985742
0.5823142105219078	0.34408570359954316	1.0776821703329826	-0.18840651962749078	0.7906996147510775	0.7513635722576381	0.9331013255047607	0.45320375130911067	-0.12872099504149914	-0.4419788333527064	0.13484905278837633	1.376375567385166	0.47630634486676476	-0.3242627780750347	1.894388578480492	-2.341704354466104	-0.4266605015057234	-0.5074389990671507	-0.20022304105766772	1.0454544225720528	0.5413512638694016	0.2963456067323259	1.1977489664110357	0.8454571901487227	0.4998238761734097	1.1257731540577454	-0.10924806266605279	1.1350255997439198	-0.33897855513309955	0.44793299393245634	-0.1670481536436305	1.639378763508155	0.4231160013115556	1.2847194391766297	0.24604575641249382	-1.0009428190399339	-1.3053975214633715	1.3923113329664465	0.3715910217026762	-0.795892518624086	-0.45734128063900853	-0.8750946617940082	0.010418068048588545	0.5481528044667177	0.7866908601630692	-0.21017156653932068	0.558372339295712	0.8010162606942114	0.12371579503056411	0.41441818256775387
0.8109031827848302	0.7322677282565916	1.9818404578292912	-0.4129365270130104	1.4204707067059978	0.5795976093589171	2.1846688451606773	-0.10019420067570352	-0.020548364509744035	1.3565834435751651	0.25468128667129947	1.9363494441490017	0.9588547503085793	-1.4023954319949417	2.07459354342568	-1.8272332238400426	1.134651503011141	0.9828428124756701	-0.03305825632144451	0.9856906977154535	0.929326728807812	0.16938158784463742	0.9918633872402512	2.2864740155108163	1.3065548172314307	2.5643319213006883	1.415631779972573	1.0238958345913303	0.07621206805259335	1.4014255768335009	0.7149415328285608	3.645503377271297	1.3021331263466032	1.2751933141207734	0.7293440834897457	0.4164414608194996	-0.5011888629014419	1.6075978886472733	0.9915363459099192	-0.3377632944915601	0.4222263835992241	-0.36310842681820077	0.7992429845640805	0.55112163150202	1.4050627439558496	-0.5522985995136788	1.39209076503218	0.08305666436438341	-0.12082399787750606	0.15939607063527658
0.6306656352886674	0.5454156586583113	1.8578556188539177	-0.46686783304476165	1.3990253767308816	0.14932743919913904	2.0745466941451536	-1.3082225888041814	0.1815483830238612	2.4312991455797053	0.7704494788074742	1.3933724998759318	0.2548797211207321	-0.9646296196942281	1.4478804197165198	-0.35081700690654055	2.1952428961841406	1.7030865957326424	0.10118842896129157	0.26297534304005926	0.46655592367001963	0.10442672234614861	-0.10911749755906261	2.4538397488175767	0.5615658841700163	2.612605711373879	2.3260923197820746	0.1548909342662784	0.7929869265947381	0.9483067568753549	1.1962559828515897	3.38690153207229	1.4767047717004262	0.8107076997769509	1.1572329083260815	1.416515185786034	0.33753553547090115	1.4961327350670741	0.34494721477138696	0.6276947977274692	1.884725967063235	0.531951858949788	1.020028630613861	0.33701560367050304	1.1897482797049796	-0.498085287443981	1.458240955528221	-0.46354698374940306	-0.3332651332996705	-0.44513014023941716
0.36272961758562305	-0.18305582787586905	0.8780185926899465	-0.2688152791575509	0.443436142705662	-0.43703143040348236	0.49685286762602315	-2.1058484510692215	0.13132047642812636	1.6185791713099342	1.1296315822078202	0.3449364518358603	-1.0587344079880605	0.8270971760806863	0.6855039052452376	1.3072704808644082	1.8999627166341857	1.738085763959746	0.2548765247718677	-0.6538063906226868	-0.3934779856129383	0.037832625098542	-1.3834248606584822	1.326710779371781	-1.254700848631015	1.2513785604180043	2.0385013304874375	-0.9761966970940604	1.1730936097961742	0.016707250618908452	0.6191990846359148	1.3785053507236837	0.7582993765916257	0.03703941893534774	0.7372670018872036	1.1553616672177836	0.4401300706396917	1.0173153226892542	-1.0973780299288711	1.3450397270493648	2.8951287106039074	0.7835972616388084	0.6175887568729892	-0.10595172491415407	0.43260090678601104	-0.09645952886209208	0.7232916987195412	-0.23253773895968047	-0.6918907362679987	-1.1297930602137987
0.11965464035268857	-0.7016449083490198	-0.16602316074523543	-0.051284031689982204	-1.0317096576597704	-1.0651007073396346	-1.3072425323837096	-2.016385475817854	-0.38709265683869326	-0.36103926523240204	0.6988426112924463	-0.4226869209076169	-1.779324798807992	2.3247394693799026	0.2524225231351735	2.024979678483396	0.5408014928721661	1.365283758182964	0.25499542988889956	-1.1426501226719488	-0.8772344383450211	-0.16592016559628056	-2.0942653351598	-0.08322946394278447	-2.698806673304783	-0.6464712567308853	0.7876519649886657	-1.8574228854668249	0.827525007583493	-0.5545204347392393	-0.7669246704285064	-0.4767525251369423	-0.5535288480410154	-0.5048005746153803	-0.6493579259524193	-0.23091775077988053	-0.24886534028462579	0.29743762488704517	-2.07128541724066	1.211085842365429	2.570761188917154	0.16768699572180557	-0.05724072190412819	-0.6843042448746505	-0.159562052463629	0.23158755772747705	-0.12451256114553613	0.37440476792938066	-1.2712303521443646	-1.6253625353843986
-0.41343818901727974	-0.48524099132130666	-0.6561587726787171	0.020270479516794854	-2.195680527412124	-1.5496741576477564	-1.9430854486733067	-1.4590927614367093	-1.0866941694063095	-1.685818320098708	-0.48207486710475406	-0.5981819870489491	-1.4256346865305949	1.9821861407225163	0.0054114119978433415	1.4661008663173263	-0.7150991896661147	0.704306323646673	-0.20102990997472892	-1.0719893367488817	-0.693583659865073	-0.5345114212238754	-2.004977111434049	-0.754780793847614	-2.7078297891021563	-1.8540933860273228	-0.5218537854244756	-2.201576853173072	-0.04353370129755307	-0.8185977488326516	-1.9939002383511613	-0.8432444461426196	-1.639540580150628	-0.5313288038708979	-2.051842089322053	-1.6790278318706309	-1.0094480828994339	-0.324633335317382	-1.693415487412043	0.34710361330861195	0.9373645343249593	-0.46602352891246596	-0.6946670475218333	-1.189728753113004	-0.2534844425335579	0.03026826776822514	-0.37802792711483235	0.49562700060275927	-1.7451129648228176	-1.8025246207156067
-1.353864785645313	0.03854883027320717	-0.5973559034569341	0.0421765577502586	-2.3695721950912874	-1.5610558719486332	-1.172868567036577	-0.993164072074732	-1.2961911903824082	-1.2791282801403971	-1.6077251510063155	-0.3517957905141039	-0.6210790891920225	-0.06787824707896532	-0.3164894865080219	0.4936064633182287	-0.9548707134443379	-0.12557913066426057	-1.0766425612725727	-0.7807902949266899	-0.17821531062266951	-0.8264625495654869	-1.3440886465868567	-0.5195865681145813	-1.3998339927225814	-1.6054592902829679	-0.9798391470715495	-1.882574589835991	-0.8084937971508565	-1.1762409588412788	-2.2074238025882673	-0.06646010925666686	-1.6405953715204489	-0.308523307671009	-2.2816172883573644	-2.073581610682294	-1.0536300578376627	-0.5019412622669053	-0.2089430832216293	-0.5163991215742721	-1.0103691639152206	-0.31795084571960447	-1.1015034885949975	-1.3697835791628918	-0.08143573607614299	-0.7008425130576772	0.03011916459298317	-0.05264470676691326	-1.648626693341671	-1.5529965018362772
-2.114428507877272	-0.005097864095249017	-0.41261668067866175	0.13820029038000262	-1.5071312562526522	-0.854940437559975	-0.01741257527677393	-0.6332393711375525	-0.6557724349936823	0.2515788030329227	-1.9049655331113016	0.03453907214532503	-0.2058416736726191	-2.0946338856066253	-0.48965205502341635	0.2415935111319088	-0.3582416956035014	-0.7556803387660521	-1.7833348300041005	-0.5664190341131448	0.22740823601491017	-0.675935739291163	-0.48369334918694834	-0.002508036205530927	0.26765724289303944	-0.18951309990141438	-0.372003320483785	-0.9791932865218386	-0.9461503762774819	-1.540176711625207	-1.364216460931302	0.5587426476558708	-0.42775620198038955	-0.2708237926670897	-1.1759403004663511	-1.209930602078789	-0.3017480909528902	-0.22211876423693985	1.3005043629371906	-0.7368366127115453	-2.0842099916868517	0.30629176152076965	-1.0761980354099476	-1.0983537056024375	-0.014059507277577162	-1.4089629858658734	0.5521770520495424	-0.5471838516367723	-0.959026642095708	-0.7809994417443981
-1.8907108555916934	-0.7524325346445482	-0.47747097235369484	0.2000673667740641	-0.24708545428510184	0.3350331471014164	0.3565334143314011	-0.10327588615725318	0.33705636364247427	1.4022831789930157	-1.4258183090635708	0.32497292567416725	-0.28302813826515943	-2.4455091769777866	-0.008606696876103829	0.8451922140292566	0.12185073086036975	-0.760692119760101	-1.620362515377654	-0.3853715270676073	0.4045124523348623	0.01778333812538532	0.2485525214113301	0.13472625866016114	1.3794565387767348	1.2100030598126252	0.6676455951854242	0.0576328583345204	-0.47782015223431473	-1.443877415589633	-0.1747527879714479	0.29313637283537664	1.110567733705062	-0.49881177794470555	0.15502563270853376	0.08021763014039618	0.5434900443174454	0.10785990697534609	1.840152218237732	-0.31234617377276175	-1.8643807459985091	0.3945642649495702	-0.5180692890751198	-0.5202426598641677	-0.15754993127459116	-1.4716307187852204	0.6271028139323964	-0.35270672970247885	-0.24536296337359176	0.33624756838517317
-0.668091968343286	-1.2620148983249069	-0.8790212899891282	0.055188795443207816	0.559572964383879	1.2910258955987741	-0.24726637647346877	0.48076609987938684	0.7004922780339565	1.25448479459075	-0.8810051091452911	0.24212458281253993	-0.31540537525312246	-1.0956767119123503	1.1005811653767816	1.3591531538482513	-0.12737682329557265	-0.13258495411548346	-0.4790082653005221	-0.08553384038663996	0.42267988622414104	0.8813185902221694	0.590149144238416	-0.18402674001138006	1.6020115942460584	1.4673563730281298	1.2319937254569648	0.5534949676364749	0.11347639089116415	-0.8324294403880321	0.5867799501537624	-0.4652341795892447	1.758458303356193	-0.6898808537036321	0.47841476980608044	0.7807264875358798	0.7162989214028647	0.03918332252141011	1.2130330750205036	0.2526871211866115	-0.9481778825030033	-0.4083261335907186	0.3194004002074299	0.01265295683608788	-0.36801641760278353	-0.8041637254576568	0.2060990161058149	0.16011762475712935	-0.07837405583690797	1.2241949295950105
0.5329228623863623	-0.5812535742822658	-1.470531744546792	-0.13857960264876165	0.5199676176693917	1.386911474797102	-1.0159811545212365	0.5879559325558136	0.008618108079477044	0.12174568666916163	-0.7404956434255197	-0.4308309811709538	0.022629072653754825	0.4864101255535106	1.954594546673051	0.9930239131975069	-0.7046403469617627	0.6141476459780039	0.947958049585087	0.22779077319025084	0.20996681543009707	1.3291046389961922	0.4286220035773374	-0.5112206587450195	1.1381464387594953	0.5062203088261219	0.9465829969715015	0.18212535440674743	0.3632158617630064	-0.28856196041233967	0.7026346463281732	-0.907408102493757	1.0996329270040568	-0.5883274809271941	-0.25369759596862873	0.6476076125716901	0.19370320208440586	-0.4320053712849744	0.04366911361215075	0.5339674570971359	-0.2565249664076681	-1.2183714815462856	0.9164090338508656	0.213499198036394	-0.477417312956935	0.051257159761240546	-0.2882788867207702	0.0157436618778576	-0.32525337974622304	1.318033703510476
0.6156992916624074	1.0118571986438574	-2.0090431615827975	0.09347988353171334	-0.019475263019303038	0.6791977323793672	-1.0598813142549788	0.022501568703824824	-1.0623583947919755	-1.0353170098452926	-0.7482701165727346	-1.4836008905095932	0.40895944565914477	0.9188601493005101	1.5654325778450102	0.12560486776194704	-0.7116139810695759	0.9212842203600995	1.7163944636579014	0.2233702108910126	-0.38633306045713034	1.0629808537286662	-0.04005499149851253	-0.4312854539254063	0.427154218321552	-0.647997035908985	0.23017242743195024	-0.6396488607218335	0.19774720402349685	-0.3032353181645482	0.5019054929224883	-0.7534193488587374	-0.08220990850608693	-0.3025093289109865	-0.9147698434725178	0.2903429915210031	-0.2500443348697594	-0.8473444148475646	-0.7609464256732944	0.533343795316429	-0.1377831637274021	-0.894223241568	0.9742220713603793	0.09011144089146927	-0.40695182795619866	0.4638891766177129	-0.4496972821562806	-1.0950193986220425	-0.2143018415984187	0.6735365500763827
-0.44897949426988004	2.155291482690695	-2.259476747081801	0.9639859299464583	-0.37635929915598765	-0.18712068923825384	-0.2845891626433067	-0.6025858983382253	-1.3964713656281424	-1.5587305034318604	-0.42725661220709943	-2.1964537562828483	0.35366506551700366	0.21994875334003103	-0.07420128195829254	-0.20104620497658512	0.13535379048286356	0.6953605003143853	1.4187010640089128	-0.24818949483231317	-1.2114873155765629	0.29701889696694267	-0.3628436490596561	0.010351454510989087	-0.12288269342966472	-0.8960569419032338	-0.24352989258456398	-1.1100827974347847	-0.13685488892528522	-0.6131182509179077	0.349491435064272	-0.3505353844966926	-0.622842504760791	-0.15309062730109055	-0.5136456897373181	0.36583070618083885	0.15096776338299306	-0.8161988482409921	-0.6752549672038394	0.46934387960023183	-0.20557368424985156	0.5868952440137855	0.7107385527896594	-0.10940256577320066	-0.16683289862114295	0.3152340082074824	-0.29482204625684966	-2.2821898998329173	0.7825729443236862	-0.00023403959336131523
-1.5863643630023327	1.8581864558631462	-2.100297327769791	1.9590718637964923	-0.23230601485538266	-0.6730334953782781	0.617738482431021	-0.4472747031936344	-0.6191481354256955	-1.4614062946560769	0.1736635885009269	-1.921111174514603	-0.12013358314458183	-0.45377121228928724	-1.8316808414243642	0.3291104012609012	1.096624035995845	0.25062489518772924	0.47325747390663364	-0.8885335198047369	-1.7100602946840564	-0.4924838904393929	-0.20214992070165425	0.40324615757600973	-0.3358034212149961	-0.15695506440247448	-0.28016794455884253	-0.8428515210070728	-0.4054400218348808	-0.5691816969242495	0.2565128223564461	-0.084361749350653	-0.17083769109546737	-0.30217235564586387	0.704516374665419	0.8322861065289956	1.2945126384876902	-0.48489704797254113	0.08866168659735074	0.39513566978008985	-0.005447543143638526	2.021479801709604	0.5226043532432255	-0.1686314001167697	0.1174237583660158	0.037780531172476595	-0.20310694997446416	-2.3904615019330806	2.210615293032526	-0.07867368091132276
-1.7306209942903876	0.5637455174143041	-1.6030682400094038	2.203453874748854	0.10654330349783891	-0.8180167326206054	0.9180244762101183	0.5335043650416116	0.5484428340639829	-1.1200975980849757	0.5344893659245126	-0.8008165338215675	-0.4959177071193586	-0.2042172031170544	-2.4746487178328556	0.847315102498363	1.213640051753676	-0.16123680658132492	-0.2973954788488706	-1.1790584872793148	-1.4004115780979547	-0.9755282951488802	0.3244554956449271	0.4293747647865222	-0.3462344396079651	0.6386612580643951	-0.26673186043350877	-0.19377097286952058	-0.5506070408410274	-0.045133111196070254	0.01873680739178807	0.01213944696518618	0.5471106946697676	-0.62617432959967	1.6026222497975637	1.073807116122307	2.2315938884083844	-0.35514502831847244	0.7807306239527537	0.17174110190921177	0.33422704139460974	2.2629831527961324	0.4254866119639774	-0.0821992254758585	0.21620873899407864	0.08386043795466573	-0.4818398306740313	-1.3018855598714685	2.948642970090824	0.28115985938526467
-0.8593839393951015	-0.43600274482290124	-0.9673563913875273	1.3992135519828686	0.1604838117014447	-0.9595672045602922	0.5264648547331796	1.4179555066550837	1.1405112141585145	-0.8350366683680497	0.4212278025917295	0.28526610123920937	-0.4155035282640773	0.6633846241759338	-1.8290157265186604	0.4221314192607475	0.42161576384402766	-0.5739784694071919	-0.3610231279427513	-0.8632699215322719	-0.39071706137729756	-1.1168145182914335	0.770534437748822	0.18545803102103067	-0.40974876039446584	0.6390522364441549	-0.551990659480131	0.25203664825179045	-0.5713421803729726	0.39580115551937456	-0.36591662046953294	0.0746331106719062	0.6520170257129868	-0.9205893693558298	1.480927263106431	0.6733257840639192	2.1114763101563554	-0.6440291655439275	0.7660730853221698	-0.21651657534263083	0.2529971700353792	1.3882100642100055	0.059174008733481255	0.03282085709944269	-0.013372906407108604	0.4207809884296305	-0.994151454885361	-0.04259297328512352	2.3447519792917695	0.36992550081532877
0.12069482035694641	-0.49388574717014655	-0.33147491145710195	0.2649861106040871	-0.10300003808640407	-1.1388335696972662	-0.022462085174403304	1.3002021863061708	0.9520870384775364	-0.6688805767333753	0.23541955410314924	0.628983322789316	-0.09948135075826244	1.0987480340749716	-0.827289206317911	-0.6554174703843703	-0.33023267932415346	-1.036927610042022	0.15393426682533448	-0.1559696676578948	0.7222457231535981	-1.0215807461158921	0.8628808705414025	0.05459321654988686	-0.5395430148905862	0.002886685649494294	-0.8948618191100643	0.3597871008961785	-0.39409796930322494	0.3289105020249246	-0.5776336154340037	0.11117394714816005	0.1280052790915414	-1.1094535509007644	0.8246450061341901	-0.09188444485203077	1.0671411530429262	-0.9743260501910734	0.11686259067582049	-0.4979128091433404	-0.4877702235540828	0.46524240981342735	-0.6810723108537582	0.12294368261646342	-0.40455974867394	0.5899995442388244	-1.2165369415150242	0.40069947065006806	0.9599613259313294	-0.13395357745319666
0.40396570467119347	-0.19377525132377638	0.31433738293834684	-0.14911091824363662	-0.22467267548583528	-1.0120334203790313	-0.156442823990052	0.30099296152592425	0.534368113428935	-0.5348624141600133	0.4025423613430211	0.4233744628921241	-0.02870983277716194	0.5312174350962514	-0.4455317114437669	-1.1280847889996544	-0.12413608874593834	-1.3355280262876175	0.6476110872664159	0.5208052146482834	1.4635211887160628	-0.7683745250307769	0.7925814722293255	0.2889035714130423	-0.40984973459396074	-0.3908568325726318	-0.7068099640459682	0.45141158276804366	0.01697983804878754	0.10991606689128802	-0.3426389521974205	0.07494552712438934	-0.25085060707424345	-1.1955466602779647	0.6537898155267597	-0.5619864525239902	0.05896047431204205	-0.8041894717839414	-0.44508759023181993	-0.3817327994452339	-1.3753733182388854	0.32131334239583087	-1.2427661069427958	0.2120568112621589	-0.571553011872227	0.2429060760636355	-0.6982895271487308	0.10178842039733192	0.05527388648132455	-0.6756767045546721
0.07299193338206998	-0.3849369467649343	0.9782806888382855	0.40474529878524146	0.15949019196822606	-0.3765932926194685	0.2092769897120749	-0.5844226032164759	0.335006873743705	-0.3353936043156361	0.6441042332857269	0.41565936444086976	-0.32739537941072233	-0.5271146531390523	-0.7187356184514414	-0.33155857613824263	0.900926304317949	-1.183449857336981	0.5740678628861384	0.9465185172360188	1.8348330575775027	-0.41709680345504435	0.9233831305553134	0.7518172366841287	0.22115913714958763	-0.0787056899093142	0.1719389421616073	0.7187175009148832	0.4679880106633998	0.35991010448878075	0.16072937779389684	0.11271465501019283	0.05386813458276843	-1.0840581105349585	1.3073557221983596	-0.39906060497190426	-0.18010575526124256	-0.08474595645485107	-0.2918333747800658	0.06470278287527712	-1.578817982926245	0.7627654775200121	-0.9178712186277269	0.25335533315131187	-0.3214786895173272	-0.43622890103579237	0.4760455451680908	-0.11309866152165894	0.303225491228893	-0.466026629726761
-0.1254798797125807	-0.9589134986190513	1.489725316189973	1.0700577259626043	0.8204787460952209	0.4267310919776109	0.6904660051438508	-0.60066534190799	0.17852689114879638	-0.05839283023509602	0.2508098418300104	0.9118735118953046	-0.6040919881390148	-1.0803094308168626	-0.8651567767174402	0.895400139874019	1.7147302677387808	-0.6385804571316984	-0.12197986759422748	1.2045274626704385	2.006898927278987	-0.07310294488713091	1.2675600092288222	1.0787328560492102	1.0119409010174363	0.3915092226473609	1.1339143535710057	0.8957286613968699	0.6059544075584183	0.967679151555364	0.4092171953905229	0.48962134948057845	0.6378020063229868	-0.5931247914201947	2.0807405895388946	0.10652057346852226	0.0778985787108616	0.6632029115826591	0.4015967626939872	0.43381566065530874	-0.7696007905422343	0.9978709496432403	0.24442488429063008	0.09404801133561133	0.09966619667187968	-0.8736657541924394	1.650077264354174	0.21067779531680866	1.0798612999539163	0.47613546520095884
0.337635325919835	-0.9499676143031605	1.6042290550280562	0.8078626740343982	1.157039596120146	0.8185756203451973	0.8925910536332448	0.010286551263899695	-0.2755746811621623	0.19477307897134916	-0.8718637105423556	1.4095419551895152	-0.3916975905596685	-0.6942631274156569	-0.286557771940128	1.1489066889530113	1.5370239437481652	-0.10398692578896934	-0.9707252471788052	1.412721453982552	1.85864456114969	0.1636250155950142	1.4047633509086803	1.0539356434194012	1.1971455203715393	0.14538120267732246	1.3839657849347358	0.6463148087678718	0.26841482083673357	1.0785146318511343	0.10492186348517038	1.1897237065639654	0.6327468325621622	0.2973240027041697	2.057320893901186	0.3893954236298695	-0.048494299337710496	0.9382517093194521	0.7899793489979373	0.4005847968093111	0.5639881714438678	0.5926960856919867	1.2642305787267596	-0.31887598607735573	0.30027678562866783	-0.6714782762967297	2.0596820839726036	0.6578714123334546	1.1153081561044313	1.1876978104108926
1.19863060649546	0.15406854228679803	1.3300209156112541	-0.4583093821976373	0.8978320820806803	0.6260307212121368	0.7863116456884855	0.4315756498235789	-0.824794943475076	0.2924065591202774	-1.7944865506250072	1.3311610995347802	0.3569353207073493	0.14432270396359123	0.712390041361606	0.13047799499316057	0.6246677188547871	0.16463707877961842	-1.3600002813591558	1.4456769628557218	1.0964977780100025	0.2979761514295751	0.9926446284640859	0.7744382244559557	0.4295820742137072	-0.8619499263715577	0.7835939248175346	0.1219506463060061	-0.29250392761252436	0.2559272239073454	-0.44237790752364636	1.7435768659453281	-0.20576122994136195	1.2596715901771673	1.104417329612982	0.16851991111681625	-0.9282988666377037	0.7707949483209254	0.2800662070603798	0.04201946798252045	1.5859239120457727	-0.14799438630694126	1.15311133109021	-0.7447616400454382	0.2413368457592996	-0.01875402605599769	1.4253445166201433	0.6008349302106785	-0.14930019952116522	0.7867177580426312
1.6801136615562098	1.544261651766919	1.035195148309383	-1.742224575779442	0.4527321660788565	0.23874800838301535	0.6249835381834111	0.269653634224667	-0.8285115070521529	0.22452320221462685	-1.506545380594229	0.8650403517914066	1.2221765520253671	0.629572458512337	1.2502469578690472	-1.0057757159355416	-0.1522545700086171	0.3730276366936872	-1.036422845637431	1.0084134113132357	-0.13954569822840301	0.40072687344924435	0.25985448925658283	0.44042924250185594	-0.64180168859514	-1.6250795897239092	-0.05173894747193003	-0.09975323251665126	-0.6310108817562297	-0.7059242754005147	-0.6138045953951817	1.614908941908458	-1.122426279218192	1.7829934191612504	-0.06475841045474907	-0.34966864353226484	-1.8859945799038647	0.5487123435164227	-0.7428439863357449	-0.31830909512384953	1.7960784144908841	-0.63788108031465	-0.04648377076063245	-0.7899481105105645	0.2533552880145076	0.4703864067007759	0.16499702052842388	0.0637651561714585	-1.9070892467411171	-0.5137491343067188
1.2893797139056618	1.8046614858580823	1.0900128732096233	-2.031069828457677	0.47821233872007096	0.09096951844140636	0.5639251034396228	-0.07416964418592246	-0.052760397403469515	0.14052065319153756	-0.14101199526545247	0.7406875612345551	1.6716269766475549	0.45204046194532516	0.8187214730896952	-1.043555985770773	-0.3439540624643507	0.8258159252818946	-0.30704006650318477	0.009516540138788597	-1.0646600506180623	0.4534580448750797	-0.1617696385548188	0.07161644018305827	-0.9049153023054726	-1.1320637392774444	-0.5083129110126013	0.339834921787249	-0.5551866105632979	-0.570553360707283	-0.16813170014726284	0.755828517404142	-1.1762612006355289	1.592471356207131	-0.6915643845080224	-0.7193260471764291	-1.917124271685018	0.4534882241461517	-1.2419444152246875	-0.5047873591449105	1.2674026881271028	-0.6338387170156909	-1.2883280762345348	-0.30157518451541715	0.4895081824786113	0.3414058156734249	-0.953589519086516	-0.31362654398662315	-2.72174195609759	-1.6028577900137257
0.3313626836798898	0.43796007129901254	1.4106702769360613	-1.29981902597802	1.1307150748493755	0.16189052231496587	0.47199266275964263	-0.001384567661687266	0.884308480629164	0.1700201478678654	1.0951929367727362	1.1862086942318797	1.4351219671979312	-0.009306144535454086	-0.207361007328589	-0.10135371969770977	-0.29698838548851486	1.3434562245169204	0.2513069686015891	-1.1800640288801165	-0.9310271519676443	0.32340983017587566	0.06824017793591254	-0.45913525809528455	0.0027061616166867437	0.4739480710073195	-0.63436643019434	1.154422357836989	-0.27508870400726626	0.7808196833952842	0.4670762006430731	-0.31247481040355507	-0.3154629882977915	0.9149270545192685	-0.6396492280289835	-0.6350802138058519	-0.8532934626655305	0.28582742105946995	-0.6090208489555224	-0.6086033486710848	0.39912222830286	-0.3651511463428998	-1.5815418186491634	0.4392728866262847	0.5650195381727147	-0.2618815545502433	-1.4007257705153997	-0.07687439211509522	-1.9117065902173125	-1.6445477660015613
-0.3655024224234177	-1.536400203956681	1.4962166561408083	-0.43709421253324654	1.832729308164946	0.12224369020743037	0.1712342299651303	0.5300027756033959	1.1416597020079142	0.22900589054289033	1.2861639423347728	1.4828881236872158	0.6560406477185668	-0.18161393829352437	-1.0116532194064032	0.643275888123538	-0.5034456929966361	1.3314666226224072	0.323036056821311	-1.9131521037149093	0.07282562247580371	-0.03214305657280318	0.5743177163794824	-1.1015583622154823	1.1869240185066425	1.9099591372452582	-0.8960674722915242	1.7109078386220644	-0.07889637555181399	2.022460948879557	0.6574826478514879	-0.9801968485295627	0.5246356559913364	0.29849733606427364	-0.2745651999767555	-0.13521518758887052	0.36891232791063183	-0.1136479568434271	0.6847704141339921	-0.7197608612749394	-0.38231165137494905	-0.19185728773782912	-0.8867294635636129	0.9876720371709	-0.0033949552423131937	-0.7350819003979928	-1.19673979034484	0.5594037428339967	-0.1890736277524189	-0.8548228505469708
-0.2638390175230098	-2.5671429477664542	0.9987728882102914	-0.26544555663347813	1.8004247298503766	-0.13663073658724603	-0.21714338440373282	0.9783886119751029	0.625113721841072	0.11551466658624641	0.7922055466537714	0.8256066193399937	-0.19426203423213767	0.14078407897142745	-1.179252907004074	0.4525900163949019	-0.8506265847745753	0.5587341996657805	0.11821547982088547	-1.7773676076369496	0.8354459227572171	-0.39440546746887895	0.6372424248800501	-1.4679544556488393	1.3971936334901045	1.9342212596637214	-1.3944505777084877	1.6431741291613589	0.04128547224156731	1.8635660225599173	0.2581685388817041	-1.0417304037366109	0.4142884279362194	0.13246904576582572	0.08567021446483028	0.44376675030985685	0.6604658639739532	-0.4869530668113957	1.5821392161910965	-0.6937780223587872	-0.7299083841875551	-0.2603479241304986	0.06040888439610919	1.16711953732087	-1.023543927506014	-0.5958878418255964	-0.7297359725771128	1.095145156764598	1.0562679158403154	-0.05566396591481562
0.3131547485152124	-2.0234891902540495	0.17751539895510365	-0.7722642956787996	0.7825702645023827	-0.344864117292704	-0.3216259572241402	0.8515345512521821	0.0762395764475258	-0.15779370415840877	0.6315292150061841	-0.547307616664447	-0.596955680103299	0.7055746471051134	-1.0031183059957929	-0.1705980763868489	-0.771618095514684	-0.34212385209784174	0.10492734618526241	-0.9554763525519022	0.40817367430746776	-0.4495054961845666	-0.01766457721279304	-1.1570691997290343	0.3868323965391443	0.45988067517079834	-1.6150390224916031	1.0691314599892254	0.32293531126236275	0.5818079212189539	-0.259742873578416	-0.7219844498309438	-0.5956616781565102	0.32268770723852286	0.39613613877916826	0.6887672620453775	-0.11312626505505113	-0.4195964517223896	1.4917366751829448	-0.3190891258477669	-0.4497185587538206	-0.45854852358043463	0.6092502690389732	1.151591222454841	-1.5963127425767405	0.062014024157079205	-0.3407762011490263	1.364800958454841	1.0587386309754179	0.32395329753784163
0.4746495679461595	-0.6017529310920217	-0.33212501884035056	-1.2963020055141872	-0.6971846727656695	-0.2585615225551444	0.012130896742834138	0.2106770874930765	0.16192176926518087	-0.24496280729083983	1.0961408026273765	-1.467177565095585	-0.3657144028576759	1.1309780751613787	-0.9774727245032827	-0.30184916246090443	-0.09219161943931788	-0.44449577440349325	0.4868073038436135	-0.07553899076955396	-0.9747771664522134	-0.1709020155770532	-0.8874633905206586	-0.2758400963392767	-0.826402163663691	-1.4520277257697662	-1.0902665394887732	0.3159470217241296	0.8081262134664745	-0.32210658163996003	-0.3847438489941181	-0.3533421250094205	-1.5622238104773996	0.4388361176961226	0.6229701872490016	0.3961414363970496	-1.078236547758011	0.06165867774868433	0.7234364021629425	0.31813928212701553	0.3222717837929849	-0.6044964952168697	0.6745885070785766	1.1324390922483987	-1.0749502927905537	0.6932240616981118	-0.10665372565036638	1.540493801976879	0.2513103922352901	0.5504722996183321
-0.2787150303357571	0.55075358626024	-0.18735413033122691	-1.3055700019712484	-1.7630728572064773	-0.013044782301022276	0.40368301612684776	-0.4576332682112269	0.7086279456260934	0.16797673528181306	1.4252573296981546	-1.171431297354091	0.15661671171456884	1.2265798908089773	-1.1240951057325779	0.14095230421558458	0.5597623626521862	0.3814948253295808	0.9788623672192673	0.32111387397971153	-2.0988110597739995	0.06765412441146854	-1.1903568302344918	0.4765699815972479	-1.0995039733970986	-2.5557028037496905	-0.1327458732957075	-0.34602144954847974	1.1394012059085024	0.04240323807990589	-0.13820050694821157	-0.13444427726762953	-1.6440973916034558	0.18914077749396718	0.5157975039492694	-0.24866805952178922	-1.330923442475366	0.39271283320720385	-0.0641455228909264	0.790607704002543	1.0630813957179746	-0.6550991460808292	0.45457371145827413	1.0439288768910335	0.08147525198925248	0.8653853205933822	0.03703431728286866	1.6227863732895873	-0.3855198672992365	0.9384735236510869
-1.3790317738834204	0.8955899241270483	0.3397019954591448	-0.8617375863194244	-1.859526845663619	0.10224050067578327	0.2649706989533371	-0.7337793309873522	1.0071638412148567	0.895074077267486	0.9417023454260439	-0.22472781766275307	0.38076149307669666	1.029927762208216	-0.9482363110732988	0.3528763872235938	0.38450643710702176	1.1988315013283726	1.1217577549908733	0.19588840186263887	-1.9965745697847976	-0.1148317960548736	-0.6666238205969894	0.39055762112794234	-0.3581594838241246	-2.341091690209636	0.3677747041555241	-0.681523832653648	0.9171058141725076	0.9265730651269609	0.04729513824177	-0.12623349633164424	-0.8968840103387535	-0.2544533723318129	-0.16986546870833732	-0.7750836050751131	-0.8041421297817682	0.11693050408106964	-0.6007874226030787	0.7456944317683989	1.197838232005523	-0.7705096463461408	0.018535182788809303	0.726306734434132	0.7217724713158399	0.6673900921560255	0.0817661306088707	1.2715742995996442	-0.4105504148675439	1.2334118096564568
-1.6111460609057242	0.7003071172893409	0.7335083720913853	-0.3822348659321191	-1.1449425175830539	0.11961444212037234	-0.4963297506267165	-0.5618676786361979	0.7258050788175099	1.325120879661746	0.08643071880997341	0.17039011479052427	0.0842653601861874	0.6500108932965745	-0.06580387780267614	-0.18101808078979767	-0.6383150380124847	1.0035242958090134	0.794111820640731	-0.05825687812530085	-0.8628024896702992	-0.607214272571207	0.1550038768504145	-0.545263260273279	0.5091640863560114	-1.2059637853629896	-0.06410249263649438	-0.4809097145046162	0.2406321616592165	1.0015927140753385	-0.02700629064314132	-0.29334901588014733	-0.07702165864606639	-0.42169566352127213	-1.2653016381450972	-0.7897271457486884	-0.1363701155869527	-0.4886948339735939	-1.0297740776408342	0.3147665166343954	0.6313147092966198	-1.1529929732583333	-0.594983417416613	0.28105505414452375	0.34096377396236377	0.5296745585353345	-0.055942225706429066	0.318926741644234	-0.25945076692448305	0.9005502409502066
-0.36048572902001863	0.4463108427695466	0.788497582811569	-0.1313452799105769	-0.36405904535106764	0.3874367187993122	-1.227549436233532	-0.16679352895604413	0.24007631968597246	1.0745914210017007	-0.10143573622065546	-0.3585725456926126	-0.29606738801337695	0.15680925588229255	1.2366034728600765	-0.8805795253339228	-1.6420616454309747	-0.12268019483762799	0.36581191394447365	-0.056299484895621074	0.2711860481248075	-0.8227133958653462	0.4737729878091799	-1.5770005354146355	0.7872936028084196	0.004875596432523146	-0.8929066886466901	0.16486809580927064	-0.25172955815094805	0.11795295882560505	0.001613275327758122	-0.4795204218951203	0.22256611642370933	-0.04859637378084377	-2.175627227855555	-0.2912750608084469	0.13818712097398536	-0.6378758443245823	-1.3579892528308042	0.005951285921689459	-0.0991056295567486	-1.7369349217639323	-1.0257588120251069	0.06513682775229869	-0.26211775162071577	0.6685089344555891	-0.33878460039709685	-0.7420163393777379	-0.537359771897111	-0.054975229421863676
1.569867243791003	0.2874317256305981	0.6605658880372822	-0.04478379080966976	-0.30412897228261776	1.00854749175753	-1.1488292189216684	0.17352301359053157	0.030863198607925902	0.45933886741207586	0.5836134920210123	-0.9594787873214339	-0.148415155021618	-0.389930682783995	2.1674985508738582	-0.7224128036532353	-1.781125984580997	-1.0880892631336267	0.3194145343895914	0.2295420120306067	0.6093790823712886	-0.30355254274603705	-0.033711806620901355	-1.8879453118610572	0.6251346520617769	0.5790377626617564	-1.1373229284085733	0.6533009552151376	0.00042940126216807283	-0.524801750298643	0.5930231790227447	-0.47481791087382136	0.12508140605443974	0.5945576937212166	-2.3786333016046357	0.36486519754193436	0.07417363834781748	0.07637118849091709	-1.2374696894462465	0.16518993227114553	-0.3107857203689562	-2.040579659102739	-0.7154468210895369	0.24413460102069837	0.07303280583259564	0.7961463912943719	-0.5170500372371057	-1.092977307828475	-1.153038539485509	-0.8614338962669104
2.5582083616066504	0.0864915080736638	0.4524203378797353	0.03277688586526946	-1.18310690405221	1.4885010395809946	-0.23287491107290156	0.27422918126125556	0.04187344918286121	0.1368054225856157	1.1138649151130218	-0.7352765939422952	0.4969836922817463	-0.8712081702877149	2.1525294326871367	0.45604781337282885	-1.1177382473990738	-1.0284824206201693	0.7313806403042137	0.5196687006778704	0.1915562576948545	0.7255073261171977	-0.9541500215360595	-1.3678641433469119	0.512102597778945	0.30641623640088667	-0.47242150329276955	0.2664470832251903	0.832015910226742	-0.026109585092258077	1.56889491343094	-0.2550841066336963	0.17087992868652283	0.9128062836555774	-1.9156627407282463	0.7910334006934617	0.02027960333679281	1.1619158528956852	-0.4755422525055019	0.6007229804279444	0.1543430020857294	-1.491863928147281	0.4190816618175046	0.48110257468129364	1.361025550869951	0.4542716578614316	-0.34018099425488235	-0.48736865644278154	-1.344446120650663	-0.7491342328009633
1.7158455920252593	-0.21612382226843593	-0.002474085855458687	0.10362260013393969	-2.411195253023973	1.1831073168351927	0.6687140040590804	0.10751941408697586	-0.13088262079089324	0.2919302232617991	0.5132262895067822	0.027893303254897125	0.8225898116851779	-1.12395604247085	1.3305016181696139	1.6327137195908026	-0.48878740214997146	-0.24128654815371858	1.1498978921333887	0.5471740356476251	-0.4598147747792082	1.4951804050252921	-1.5475524573229713	-0.6611738543576631	0.4113936398453787	-0.43496860861474645	0.41280372112735275	-1.0157565205172072	1.4098973308836487	0.9027293376733234	2.0485090752536212	-0.11348129519364177	0.586964680947915	0.5482786175304195	-1.335588684183656	0.8168796968381538	0.06549341604934579	1.7020174524525142	0.42622078230031246	0.779607836840292	0.7824653509835474	-0.07394463931347567	1.594181999821997	0.2590369411491629	2.251979562186264	-0.38662747501466493	0.1166495696524004	0.38457103772606227	-0.5992909031461171	0.15506744289520524
-0.18977127334627075	-0.42996378702192223	-0.8109609036936813	0.07761915570622065	-2.986372005087342	0.0944241615512785	0.6801294820655454	-0.17434225880828447	-0.5405594795394514	0.4020818150475138	-0.7777193008062121	0.1948482177115065	0.10328397639847466	-1.0499943215197516	0.3352939070997007	1.6611929652320825	-0.5533244205398858	0.2579359769627447	0.9987522044993405	0.2853639716148021	-0.9757267664930176	1.4099991913514844	-1.3785877983090564	-0.4704847599574087	-0.17356723366668728	-0.9125912484024074	0.6049816841064853	-2.2309884802891515	1.0043815334083024	0.725986129093596	1.2818388735096644	-0.38252376484495004	0.9759821186224491	-0.2699290538270638	-1.1545607086494079	0.4559167552960661	-0.04600498779170035	1.2800106447782853	0.585015673593112	0.3647035327726433	0.9038146924709415	1.3922729859320493	1.7363615157006582	-0.46953367018001246	1.5030217209495214	-1.1600780691826071	0.4093452803703363	0.5958142295221616	0.605934982297346	0.8909316404110912
-1.469372421742601	-0.3061159279606257	-1.6285350240065266	0.0015125772593375024	-2.295943477026822	-0.9776122579136388	-0.17190747502128534	-0.3266696844058633	-0.7170398821652453	-0.04120882421234873	-1.2942604107411522	-0.7147750566087612	-1.3060799523000748	-0.7158959197689492	-0.30830121416905615	0.45378756387985064	-1.1212572585728309	-0.050452265033991535	0.11602720844474557	-0.0967482915166646	-1.2522644022756002	0.5978754032748901	-0.6090968328712699	-0.8591312734196929	-1.2729494526102596	-0.5523563068913854	-0.02853409799510094	-2.2372538858219184	-0.2888683739961439	-0.953993425948398	-0.4624713803134291	-0.965607467977545	0.7762676689058553	-0.9452194959185082	-1.3936589000561472	-0.21528314079989289	-0.48754745493297763	0.31798114588615134	-0.2835687774635535	-0.4768324757956875	0.3007514143444671	1.839741804658435	0.5674728976639467	-1.1204890977778137	-0.5166148314899668	-1.2124474503715283	0.10935400803988203	-0.018625342321898605	1.181663281577406	0.6593869099514392
-1.1831117371976394	0.1666996001021055	-1.8621258641873293	0.1096929653428376	-0.6587739176955258	-1.1959880278237307	-0.9985904924925664	-0.2304050488935156	-0.31364529784969397	-0.7324463872611993	-0.33679281387590926	-1.7783332940443497	-2.1170240585785494	-0.3348493444249014	-0.4898425992927596	-1.028437706055463	-1.4516828901251646	-0.6850810953268148	-1.080573554272957	-0.409958969091218	-1.1254799841713683	-0.2549863297688965	0.2149176944327638	-1.2466724884470977	-2.019266709527024	0.5886111650485499	-0.7444360875310373	-0.8952326751622378	-1.6101677851831606	-2.7355885570494904	-1.9692451439248284	-1.2906945716008422	-0.012230902135582387	-1.0701255306982218	-1.621853967031347	-0.999373320590801	-1.0016120869175034	-0.46115152656271424	-1.3797561391047775	-1.259534628239188	-0.6912326678506899	0.9980028426929184	-0.99981401038237	-1.0962428694145017	-2.0857271042278596	-0.4670193312897538	-0.7203027424647025	-0.7301124223694786	0.5879390594746012	-0.3534825044870039
0.0017858759978641025	0.674163762132601	-1.3405067267917012	0.587831463488423	0.9184743699632891	-0.5190139294199777	-1.0102933929934073	-0.04320110153146353	0.3049072615742956	-0.7781348343622232	1.0470155730702224	-1.6833891512698704	-1.4142756242793146	-0.12170765494457153	-0.3161979277375004	-1.8168093610474214	-1.078641510865574	-0.8773455811778007	-1.9398142927059943	-0.5387704081397717	-0.32229320497637204	-0.5574731389773786	0.6130827075431711	-1.0368510523273216	-1.5061772275981118	1.8382792110244364	-0.7615824897200469	0.6753339327417401	-2.1165087987370095	-2.9489033001613256	-2.1428022184224575	-0.8923869349063436	-0.6587159856593541	-0.7491431180591475	-1.3931141624808847	-1.4609202048635286	-1.072608259463115	-0.7359975752310038	-1.5477992547302875	-1.6018655851912145	-1.5684554590895343	-0.21933981183433277	-1.6868601028982608	-0.5018462596755068	-1.9304122449583696	0.47990872464647394	-1.4677222763888471	-0.7934691273551241	-0.5046519297719659	-1.2020589937064872
0.6321151151274537	0.7817280171732687	-0.6088775480885984	1.301601427900184	1.576668777782221	0.3261708038018068	-0.3091932337937203	-0.060315546584236886	0.39439940831980774	0.18565553785231406	1.1731556678455306	-0.2907576501293916	0.2797186969757412	-0.13872389357525328	0.1446625147929446	-1.7479614490563697	-0.2235491336430976	-0.5039131782186458	-2.0957564452737767	-0.43296739818492186	1.0849608218129247	-0.2792353450620709	0.48103832978446887	-0.20260891353642216	0.012179103146754217	2.476200642157414	-0.036265888039911466	1.1364011033226407	-1.7020179858380307	-1.5482021313293408	-1.0221725499593088	-0.0012768720562322923	-0.3587717966910096	-0.39563486155825356	-0.633278667875178	-1.123015704812107	-0.42493482830121476	-0.6938744392495656	-0.5111534966965877	-1.4666651561010626	-2.0348011714149035	-0.5462674523039185	-1.068521432505777	-0.0820598922151809	-0.5349230282885189	0.9422647199061714	-1.468207830423634	-0.2868455759504899	-0.8590193816843479	-1.1456798545044358
0.010565354893132537	0.29096442641141607	-0.37555175326884277	1.812555292393336	1.2484797889359338	0.6307485760353114	0.3417991017971177	-0.37691991750456383	-0.2703224804734856	1.3359166419392121	-0.3553951921983002	1.1651915835193654	1.4540637352661259	-0.28100006296281493	0.7721456429720711	-1.289282898466995	0.5530078559032957	-0.09036244807749007	-1.6851442727651538	-0.11428649982639481	2.369172658074111	0.14686679981922074	0.08496309710613185	0.7241906623975566	1.1618814248979799	2.321072855799433	0.8111005890390075	0.2019439126686829	-0.9746381556384934	-0.09914074829131113	0.28471871556374867	0.6336106063690499	0.8950457954511424	-0.28250156388246184	0.3307889811105288	0.0150955786719469	0.6819191151086739	-0.6155547244337283	0.7799024262126985	-1.0774447330550245	-2.0500116818189937	0.36246884220766845	0.09486699687897364	-0.4006305690188173	0.4952611225755368	0.7763683459410726	-0.6131986422993503	0.04229598978761889	0.023975101533343642	-0.29986329868710826
-1.2002508812422241	-0.5174925701589542	-0.7063390508631903	1.725974801307812	0.5482315614647325	0.31526557138351796	0.4151760059626312	-0.7280990505327755	-1.0753319210264833	1.400408689395576	-2.1890618683908327	1.4651138240391985	1.1594068929559123	-0.42129593069255095	1.1757343791633177	-0.8590841848533719	0.9535600437297871	-0.024864783625244313	-1.1038965604581326	0.2812823578064531	2.623088865031717	0.2650997185626757	-0.1833599329914139	1.1808125830960625	0.8790478031035592	1.7526981755466822	1.174814902140411	-1.1704315281364028	-0.577611704914342	0.05658940993010783	0.6745830980317347	0.5883629236950446	2.1535939811114906	-0.34550121845424164	1.054827277970169	1.2176459438395992	1.6280229248308025	-0.5789430336452199	1.1332182231129488	-0.6818472954476298	-1.6963653270766788	1.5880700000578087	0.7142348090717308	-1.2025846890662868	0.23250753344720185	0.40068637119971606	0.5321819195812774	-0.31867579945210844	1.3615583416341392	0.6112222936819538
-1.81588028848713	-1.0070598337301426	-0.9540203021510106	1.0786869227657936	0.13954096015937886	-0.22560522968193322	0.09930015054737928	-0.722766110654871	-1.265339025166606	0.0529187561403774	-2.7223780511360913	0.6850773188084854	-0.051152160673968584	-0.5480053172657583	0.8746053560984415	-0.5195791040658922	1.1472597780689215	-0.09536154656730975	-0.5977899626580527	0.5426108062778265	1.6674065145986436	-0.0632259731871714	-0.09455694947385793	1.0842322127451562	-0.3921590422162845	1.2145731801108155	0.9461528026426758	-1.7617514288401217	-0.5831605563784732	-0.7819439313311298	0.04369459789493827	0.2881199836022663	2.3374570132035912	-0.3884019472212462	1.3148763073931626	1.5150517574381281	1.8950041942599027	-0.5743470911998222	0.36783046097822736	-0.3833779148045979	-1.1241591338211665	1.9324333184819904	0.44343395660797164	-1.6972758808517083	-0.6633742169181862	0.24315259911416862	1.241532610381389	-1.065674839652761	1.9102730163228576	0.9906915829181363
-1.3270793867633404	-0.6887431755084936	-0.5524954473152639	0.3930870146987891	0.26834310777845266	-0.6607904947944164	-0.11487410709805404	-0.23442983688298882	-0.8039924901349631	-1.657379547629063	-1.7302467663228058	-0.1014910945092091	-0.8287918247259178	-0.7131614860299912	-0.13479420438813725	-0.204322296013252	1.4752788287964607	0.09159375187590499	-0.12806632991401987	0.5440930944941129	0.34373204282349185	-0.6210355769651369	0.2620038445369809	0.8770663870881312	-1.1949791532831584	0.818563504600805	0.4262855808251591	-1.1468584025532202	-0.5585159313633153	-1.265870883139964	-0.7516664478544679	0.5148949005040234	1.2943886493843553	-0.3694636320444034	1.256871677398392	0.6224154182622647	1.4474731672952947	-0.677654086557442	-0.5299426161353266	-0.1269088967605143	-0.559615554631808	1.140926336428464	-0.14327577466885535	-1.4102155992347045	-0.8519182936537781	0.2756171947879672	1.2673116169663752	-1.4253044977967704	1.2460104475906546	0.8024624865467269
-0.17257284607846193	0.2812408215227336	0.27043188264456697	0.2824511334841712	0.7927303302096418	-0.9321145750652189	-0.10132437637013847	0.4724964933493356	-0.343700914979665	-2.389427803088167	-0.34608330898692785	-0.17922475556773418	-0.5334438217682356	-0.8388279297619858	-1.1226734407022492	0.046665748020154454	2.056590140843637	0.4861104595543406	0.37369748987669693	0.36516105630625667	-0.2695903670793136	-1.0123058964732907	0.5375809482070069	1.1038619056011072	-0.7186520395932962	0.4631750206924345	-0.013875546746365494	0.1407516836348236	-0.17254086706933955	-0.6877795035839452	-0.8378291062973259	1.4250365113797612	-0.006712502403675672	-0.4115901435188317	1.2606461031137985	-0.7115758338534975	0.7719369822233115	-0.9177132971191628	-0.4701233126452452	0.19196133248099861	-0.1990690616788383	0.029888684830553455	-0.3123049323435934	-0.611871974788471	0.12426208487195504	0.1417210218353412	0.9721326366005287	-0.958447814097223	0.11036149578167326	0.4079145299476908
0.951195192463257	1.1497746751842097	0.7372898103790768	0.8988769404614265	1.426280438402819	-1.0365815391799984	-0.14972384694274005	0.988545526170723	-0.38746683359051814	-1.8652055669775482	0.3244421294922816	0.11814504265776726	0.19039546658022402	-0.6628695581583847	-1.2019971592034995	0.18099006681162152	2.6588231881195035	0.6675309526745697	0.7176421366832868	0.20055878253812806	0.0700375919035451	-0.9147617758595538	0.37059110326600286	1.8918267601018326	0.31885610786168167	0.16852966530055252	-0.11875049826826461	1.2169054816925813	0.35936936294061145	0.3226501014774629	-0.1593067905612646	2.262309769550649	-0.42298983547062474	-0.5685090595599374	1.6087134573713728	-1.4078238323436112	0.5240820892159912	-1.047753266437085	0.6537739700388525	0.5789867456114356	-0.025623782143774938	-0.5099328213252435	0.0684589645201626	0.09937520969051694	1.394724191996966	-0.3226289019135208	0.8546424332079587	0.05603984928808811	-0.482485468725216	0.1542420012824741
1.7250946400751341	1.2535725080613163	0.43595235457518006	1.7210703022641294	1.8406437996426976	-0.875196657183041	-0.41131419361291566	1.082037363829411	-0.7073950174610197	-0.9474457426628485	0.19504379648667947	0.09941907207855216	0.341287475625671	0.00020863621294123826	-0.25678533194187614	0.2993328782845451	2.867558367165746	0.4901832252698729	0.5657902941024151	0.15175600927858063	0.5926516891631924	-0.30661455826585704	-0.3207421258744749	2.7726275166690493	0.5855370343987047	0.08207014133374717	0.22017813753795556	1.4737481011646865	0.5074796965625256	0.7635756418463944	0.5983111980591344	2.161596104798885	0.20892612772212335	-0.6823314400322249	2.212325684659981	-1.1006658970010952	0.9856059491335565	-0.6853915436188311	1.9665434322186088	0.8826359578082895	0.1943891543326917	-0.3914247156558294	0.5516068540854832	0.45983641996792984	1.8022999685216878	-0.8073997272183385	1.0155295485684785	0.9427326188338382	-0.2969312473685496	0.15736818378525821
2.1111571036654686	0.7088571488550579	-0.19974754357434718	1.9424989647696143	1.7071581967463438	-0.43523520223941065	-0.562140200177089	0.7977282067381938	-0.6868284886915155	-0.4571090547963286	-0.1415464229987705	-0.2720545472207674	-0.19770853428660073	0.9163911158597694	0.846115621953149	0.5545626953376054	2.3827919539754596	0.35215794146855683	-0.10516150207680791	0.16789887062213923	0.4283154689314312	0.4731270057098733	-1.2040471085033255	3.0198296034802445	-0.2678901180343192	0.15183945389388068	0.8891069794783117	0.8184417134317836	0.09221508576480049	0.4960681268466436	0.8100642480264943	1.1142411242662849	0.9400937020535135	-0.5259779664556532	2.64500440530223	-0.36346425219682016	1.7557545730145234	0.20859715014761904	2.545887146386042	0.9203644219737762	0.6507856200829878	-0.13206108320592835	0.7273009173049504	0.6472280848814874	1.1415789239363097	-0.8111894279063011	1.141844708630766	1.204950640637173	0.08493492725307221	0.35623473956505375
1.9488799512508814	0.3123764716591903	-0.41249790900192623	1.1754678515468129	0.9294845964172841	0.03625752346606349	-0.19555337265721012	0.34819758454057903	-0.0743707643084715	-0.2492338986475147	-0.27819657861307373	-0.382039932290201	-0.574475298312674	1.466267192033598	1.1206611073272372	0.9131019801003658	1.25966976988683	0.6526044661130518	-0.7525593440813261	0.212975920964166	-0.4266291222194625	0.9504690884658018	-1.6999534889919905	2.2569181304490713	-1.2158359985921463	0.019972182245471648	1.4932062436938243	-0.33879687572489514	-0.38778499022666324	0.2354416490294393	0.5384170195861225	-0.05016207393175079	0.7682969850938316	-0.0573816723588393	2.4848703543506536	0.10347783813433484	2.0421713195829683	1.109650037387965	2.204551964209593	0.7051366316460621	1.2482312524175114	-0.025390623721257603	0.6446163462801444	0.8274843920128425	0.2533622320999933	-0.17252345502176264	0.9703609465901986	0.8195584682815842	0.15015936864021784	0.6357999168201034
1.0120209632272834	0.6462242385801523	-0.0008633475194764291	-0.16893835076089606	-0.09028838971065349	0.24450042951860093	0.5474707575958	-0.010081831050477845	0.7819073894746673	0.3473495691391759	-0.21264037575714187	0.11710460767591897	-0.06172584996089276	1.1754873941470612	0.48246363019482236	1.149710811288317	-0.06388116879287227	1.1474941732254236	-0.6718536832469569	0.39924406091480125	-1.1534541235730476	0.9036309753170988	-1.3891258168150982	0.8159612140084921	-1.0785639778141525	-0.5741215572956007	1.5656083917990635	-1.2322340430964571	-0.21014283358578303	0.5093990916760452	0.35411895135112614	-0.6237887760018214	-0.25737162145543396	0.5098846584221576	1.6597315841290914	0.29940965016891957	1.4068151721760074	1.3565874724450453	1.4051391475575983	0.5139253636480183	1.689878422986144	0.1534690764111559	0.6167091863059196	0.8465475284331693	0.024579608606900196	0.7171074959501894	0.6368769494826525	0.14371725569010413	0.10831836039429545	0.8765728642886896
-0.49538186094422026	1.3316392091058975	0.48830926868195274	-1.2162755101576423	-0.6360923916759366	0.21747167890270833	0.9741593805965358	-0.06486310909253272	1.3807777265920262	1.389894741165809	0.04706689770740642	0.754455073794159	1.0215698793708017	0.2481464769326035	-0.25160320105019823	1.1047297259251831	-1.034391712254834	1.1139032914463578	0.25653653874919113	0.8342584929463771	-1.0520865564619686	0.5389164525519693	-0.3699527376843103	-0.5109979766204147	0.12568485524340856	-1.3601805779122211	1.001372580461061	-1.1656237193717678	0.7686067611029963	1.0212769684879301	0.6142091610271041	-0.7492827643718827	-1.115149142705576	0.8796206794423362	0.4701028210311585	0.7436013349122966	0.2614424477540033	0.8224538271857005	0.6385014811065746	0.6490166483317765	1.7868348310991746	0.5837404285497643	0.7647553480130267	0.49488755146725427	0.47383355324895665	1.2242447899221676	0.48520646367210657	-0.36860747069553534	0.5175491891448364	0.9655684366274061
-1.7828255341948063	1.3390139961813354	0.43463927743226016	-1.387899479163096	-0.3566158248437532	0.281438581546473	0.5653203591727259	0.2182553054328065	1.5237358627102333	2.0205450506205445	0.6022628226301828	0.7745903829535512	1.6166350419705227	-0.5309255087060459	-0.3761860746895242	0.8494652606515359	-1.3937200434585626	0.19304513718224886	1.3281482388758565	1.3385262450348308	-0.2840414914593182	0.2315163966550506	0.7562484492238711	-1.1311939158391762	1.2392684126673583	-1.7286870163825239	0.25803856806831005	-0.12436807913188765	1.8648582673272203	1.1398461416772854	1.0145273298282818	-1.064412738700311	-0.9800494237753723	0.8901022693320778	-0.6914627793446245	1.559792338516815	-0.4889323714433567	0.06520907162492068	0.04641023874526332	1.1062247306311674	1.604961107127761	0.8756663705425842	0.8933682216555859	-0.05720123179249414	0.8309203364162921	0.9930693059042685	0.5987449318495858	-0.46321307135900114	1.3934862752732722	0.8337548101091533
-2.0790873930032623	0.12219488412787434	-0.15304570398138767	-0.8610476506296624	0.2816956395525946	0.5881895104781618	-0.40153356687805	0.5762818408076666	1.2802250679144975	1.4398082551992917	1.2699381475660272	0.03994107044255039	1.0392314561455491	-0.5314761421524323	-0.0840401991816818	0.5577922151213671	-1.3591889357935596	-1.1226505314328656	1.685137132076662	1.4620295060327966	0.36533490645339417	0.10192252223330914	1.3249229597915213	-1.0877888009651637	1.261052034039729	-1.4272558487416525	-0.017069965071457728	1.0343425359937146	2.226185577877301	0.7271592046471705	0.8982419387289139	-1.7637299702952114	-0.14542559537964145	0.5896400206877237	-1.5832140437861326	2.0660301773630665	-0.3814954549514821	-0.23172222699625944	-0.4385570156213997	1.5453993383323448	1.2971110011899094	0.447015340817879	0.7947384480233088	-0.30628969131386424	0.3845617260809041	0.2099721416134818	0.6762503958470265	-0.27115554732245023	1.9531224374743332	0.4989531763714346
-1.3998758564643972	-1.649663262822832	-0.7008772263223448	-0.31237080823519436	0.4418423570943305	0.808224046923305	-1.087482589730127	0.570443227350583	0.7347020047924258	-0.06085321875487287	1.4511582124303593	-0.8312015498130324	-0.36417910259492803	0.09487377557686687	-0.07539776487424293	0.31442289491664716	-1.3445241268893247	-1.9667395991877785	1.2324100009404102	0.9147412280039926	0.3391084171372456	-0.060000518297809835	1.131287115509779	-0.845701235481171	0.34280241963189345	-0.8983115297603406	0.36191660453470276	1.2746924630344982	1.7132104023175085	0.21235077285029397	-0.022971863059356095	-2.272957008272612	0.3480998739741759	0.17367738639601515	-2.0817670510573736	1.499224359541567	0.09838893281499562	0.08980689185911556	-0.8228198117744272	1.6433286425655398	0.9036154819015906	-0.6048966830283912	0.5315280743577706	0.04809961748105215	-0.8183006139622767	-0.5690184400383919	0.43130544293752715	-0.21536812994805735	1.3738560404788476	0.06128275004747419
-0.5562172146515288	-2.6324175372614778	-0.7381606474512286	-0.26085240063888754	-0.11708741518836421	0.4661723695622572	-0.9413713018298545	-0.01654623085981771	0.00022030163564979994	-1.3199676374360139	0.7644918464561652	-1.1835317393223552	-1.6255398757587998	0.6016717818931108	-0.535783924217868	0.13591828414588247	-1.4894595922688918	-1.9552374893464648	0.7174239235203639	-0.045968710784590715	-0.20625469150187686	-0.4162894175490018	0.5630442548952252	-0.7088107853726314	-0.5371765972921281	-0.7552028346352132	0.8768057867114408	0.43043996368657744	0.9972072203405229	-0.05704681072363947	-1.3059332588335364	-1.933355334395211	-0.0927512154596488	-0.12715776737997267	-2.043275848908861	0.03319364549564001	0.07220798772635563	0.5962449878560722	-1.042928075124878	1.4202567889902014	0.41425227123034136	-1.3376330106588477	0.31795247386522035	0.7331556653448673	-2.0297548717586964	-0.8464379089580414	-0.008114863773152608	-0.5939043203388649	-0.273507732720097	-0.34987242048692985
-0.3303140693286768	-2.1040522207143972	-0.35344651064359817	-0.685581440405114	-0.724149495308859	-0.44004529773763373	-0.2159419734160129	-0.8824789246140445	-0.5946421263872366	-1.5330731013866707	-0.2900987015401406	-0.9527947715576033	-2.034690999223103	0.47112934105892784	-0.8450811296209301	0.09319850558497363	-1.5408205391221614	-1.4214766461779285	0.786882414581977	-0.7922708684061331	-0.7230760021103271	-0.7472560584750311	0.20373548411935538	-0.5711089473093988	-0.6642292577064504	-1.0020473604324358	0.7766567376156568	-0.5638009272945297	0.7277154377024754	-0.22822453392411446	-2.143051754816357	-0.8371030949040794	-1.0043274114198322	-0.17380958122014784	-1.3813383581348837	-1.2170901043847981	-0.6964479204958172	0.7500034862591973	-1.122556048959708	1.1196761721075288	-0.045102082477091965	-0.9123046087122284	0.17388851839714298	1.160346115371536	-2.4520419847647212	-0.5382204286430614	-0.2648351828239599	-1.1746673137005765	-1.9722328220156577	-0.6396384749238705
-0.7204206473949099	-0.6525495380875184	0.011428288385543219	-1.20809107451217	-0.6359632942958257	-1.3184418372705333	0.3792247765140014	-1.4168670132267613	-0.6366926621097792	-1.0090489256437574	-0.6940969635160896	-0.5146197162829985	-1.56955885552207	-0.04311124566287859	-0.4312602228612902	0.24343526798740542	-1.2420003033117426	-0.8691952276964562	1.1059834577315224	-0.9525101779187071	-0.8999212930383476	-0.6595624045083986	0.2913191964520155	-0.2785908349648483	-0.16744523251157653	-1.014752027422444	-0.18607407369186568	-0.664915477689711	0.7423153745053961	-0.6020347795089399	-2.064021597772841	0.20448149794547243	-1.4949435726297018	-0.030891483100851543	-0.33503745477670294	-1.3244502991815874	-1.5027106442758882	0.366393199481369	-1.1712710885441346	0.7904098754280878	-0.2640782670182625	0.37718646537992584	-0.1524033874031098	1.0006062343820596	-1.869082700845013	-0.015071145480123987	-0.26948673560184083	-1.308727949086029	-2.644735046766373	-0.7915044109494038
-1.0572672147729694	0.44740728981534217	0.07280196528572232	-1.4983779654943168	-0.05690867765297115	-1.5489679712675286	0.4353127085302255	-1.2905816087723445	-0.10445058130906368	-0.6063060883392395	-0.07860171676598886	-0.12477577936147063	-0.6656624467099492	-0.26438186475802006	0.3507533520574022	0.42469005022552797	-0.7366476251957149	-0.42644467479489107	0.6886766739541716	-0.7821372238383671	-0.8604344755799813	-0.13298252097034854	0.5763291965304039	-0.06983278881170052	0.37110607514434246	-0.3764510869691778	-1.4793835326424847	0.11950265272928516	0.30364283995512564	-1.0858603667590252	-1.266652539171963	0.5048435418006773	-1.2623846308559172	0.05576257289570184	0.4945675971603461	-0.5263664262615383	-1.5398072464441224	-0.34231966788079377	-1.2024490471830174	0.163045141297295	-0.24528117025482493	1.2682682220613906	-0.8292948323858064	0.4238084400935762	-0.7674677698304483	0.1995504394644651	-0.44679990422323607	-0.6019070020484406	-2.0363586640074014	-0.8643863666947793
-0.7769914779500777	0.4581012667032982	-0.07975320557740588	-1.4370999259502433	0.02318208356474409	-1.0681148795155984	0.17925674685329776	-0.7856638091199296	0.44452302587020565	-0.6396177638837203	0.7437633382709798	0.2708622254472252	0.1938144804717557	0.09208020439093088	0.541060594669791	0.2980633706750035	-0.4291469690050292	0.06584543868017814	-0.8207649027770323	-0.8191991149452068	-0.824615869885196	0.3178896329949825	0.6973712060773761	-0.4047217693767342	0.5987693471174239	0.47888995157047376	-2.2227147918768004	0.7848609952359429	-0.8706440990706809	-1.2161834964656384	-0.31576067894118914	0.16536979152804837	-0.7596470658456697	-0.0983433711142662	0.5889975345428772	0.10061438174950933	-0.8989606950514551	-0.9781164820999755	-1.0750579174314676	-0.9255583780172358	-0.30947582652727756	0.8113368873139112	-1.580056539450472	-0.17581276542857247	0.0969025228912794	-0.1323107132669023	-1.1665660914269018	0.5326168429345485	-0.7689563276944947	-0.9223225076821824
0.04563172917558094	-0.27153016451087325	-0.189744465617244	-1.010781137630274	-0.8711913542866561	-0.3054727946462873	0.12468991002129935	-0.45648482566750026	0.39837106394665617	-0.6239107958556264	0.6888044303388782	0.7346178525722189	0.667924979773457	0.604244561112988	-0.21745556246778058	-0.261516898692524	-0.44220545345274187	0.6182347191196814	-2.4421640769140938	-1.2176145219425414	-0.7553387022945277	0.1812881073913331	0.616760769898047	-1.2826655739134432	0.5773972619688122	0.7022631323454066	-1.903928686606684	0.5726400716276033	-2.053725918894593	-0.7107969338729665	0.38404029857707767	-0.1388614091590447	-0.43617709182207176	-0.333403326904504	0.05447671887966004	-0.12064468182115058	-0.497247403018633	-1.134581562292937	-0.7098312873254704	-2.078866448765123	-0.7407246992462444	-0.6387555608702297	-1.8385359839355522	-0.5411742502261206	0.3097798738342246	-0.7396835416963606	-2.0805017442787563	1.1565546018305124	0.3133999496991266	-0.9415086246359966
0.8968516480694985	-0.862738423157764	-0.10685078719440526	-0.27181635748566874	-1.8637045170657096	0.35586323167089556	0.5233832748271318	-0.49327977223375763	-0.19439375065663475	-0.07421905859342103	-0.2778679170996502	1.1063155235081608	0.6036949758791188	0.6842360629708377	-1.12947492947944	-0.8987279180653805	-0.39919875010471906	1.000005226539989	-2.7326874461684136	-1.5614614325559837	-0.4287962401690466	-0.4075943964028727	0.5997577128463129	-1.94097027256767	0.4846787857250081	0.08028168522461551	-0.7696473641109262	-0.10552858531131741	-2.216305656109589	0.17255656333396396	0.7843125408494676	0.10413681588991956	-0.16869170913319426	-0.1912888652858568	-0.40374875274906263	-0.7728771763337627	-0.9689465729102237	-0.5500442554748042	-0.3036128796317166	-2.5538478182015996	-1.3548003923208374	-1.8198719806759642	-1.3599874123238014	-0.6101902587979855	0.0774792122750191	-1.0676393290266175	-2.2748244211932747	0.7527391644381203	0.7539278897463401	-0.8129856850649686
1.3757338060521138	-0.8128545283406067	0.15722311332707609	0.5196584860595205	-1.5719005925643317	0.8713701893523276	1.1804114371037735	-0.5389803944970186	-0.6312081305933938	0.7593029099186126	-1.0666229996006305	1.1923446173276397	0.11940190578600401	0.3008987965623113	-1.153332141256501	-1.0902563471532603	0.10381875149089498	1.0883939376907585	-1.3730342682121857	-1.379705188197677	0.2132868054198579	-0.7450747782819663	0.7783021101688015	-1.5127428572697674	0.3841271054513767	-0.6093193710173271	0.3757073521151953	-0.22433887970477834	-1.2431115853611883	0.8834794849933052	0.9717813213855382	0.8292712940326725	0.3446541080824883	0.6030280461218471	-0.1796109703677923	-0.9550884734951472	-1.840946963345661	0.6437310241709207	-0.19147077059497683	-2.047569063767084	-1.6033096772127016	-1.8623694197056493	-0.6072820878398624	-0.38919302357577823	-0.05986473165404001	-0.7962036300254026	-1.2582994137621852	-0.18318948116347658	0.5819116877311366	-0.49209191434414334
1.4486974685005858	-0.28804485427899323	0.5114016264879759	0.8820434458925797	0.20131841877672124	1.2880506244885237	1.6825755539236755	-0.17358152178651098	-0.36318707962040037	1.1806296570546588	-0.772438613704097	1.035690004874524	-0.3889053003983275	0.009516386991859239	-0.29764400917051287	-0.7528022954348791	0.8990160904134809	1.0890093930122744	0.3868651945593831	-0.7120381027828411	0.8934393203687753	-0.35633886145948956	0.8657036575963776	-0.04149114827625149	0.30429328225362895	-0.4467909774186322	0.7638370787868606	0.4990419926667045	-0.17887266348684372	1.0704796141569444	0.9288194992525477	1.6104602651405229	0.8492538898950268	1.6689055265309414	0.5808483652559651	-0.3912802336383188	-2.0119936628454576	1.773693752273453	-0.4480127598202913	-1.1380320330732023	-1.1980543407721789	-1.0328660001215004	-0.37096508254822164	0.03797546349337311	0.20337653064489833	-0.16515284359219215	0.30801284521815914	-0.6329853325966724	0.08265745188051725	-0.14434505698969152
1.2745341126727678	0.30757377317980195	0.8246738103252844	0.4803781741876671	1.9848165896018974	1.433587955051891	1.7000719488264813	0.5335060386616651	0.3594922915709579	0.9430370202862768	0.2599906582542975	0.8158815717979964	-0.5163843037616419	0.2729624574796503	0.34558312745872616	-0.37374373638942	1.3437944710851564	1.2601328861612475	1.043887822662305	-0.030256997501198795	1.2091976896946464	0.4078070530847304	0.4263301252971012	1.357624163946854	0.3338006385634323	0.5613863288437674	0.21489768128840225	1.1685076494412387	-0.10647291753696869	0.7596896950314214	0.5997090454640316	2.074795916257848	0.6289438761809065	2.115197316274383	1.1339377237692223	0.2953307196580286	-0.9970168713342208	1.9597148651711478	-0.7199235235225617	-0.7361634908021305	-0.5079791272458002	-0.20302955661696517	-0.9308194136392277	0.39876591430764896	0.658527011298783	0.2560822308559905	1.110435021141432	-0.1394230335466579	-0.39573412624803184	-0.063445329787998
0.9805024245741344	0.8044955698786629	0.9420120254834567	-0.4321827579225558	2.1167813123838353	1.0562850265951147	1.1275244723584192	1.0726535735408795	0.812566775529208	0.5545417647384316	0.9267231744468771	0.5259439994924265	-0.22627454607251335	0.907269860442982	-0.0538891625832004	-0.42698694615356636	1.0780948159495927	1.5177222491340985	0.44122126119428434	0.3361842231388869	0.9776583515602059	0.7139978041010395	-0.5805009312820774	1.5353350829639916	0.4830810525573717	1.4806628086701983	-0.7473596057133882	0.7838791062541722	-0.9351771451834341	0.17058521141074576	0.10972356329747489	2.0501475523898915	-0.5162973932706224	1.3293024106530695	0.9606597359049401	0.3850939633148065	0.5159557836878091	0.8624135420019517	-0.5759202907346744	-1.0921878422125029	-0.1717572805690241	0.187028324855699	-1.6837139434891777	0.3462934262871377	0.8633923885204621	0.15471077928471152	0.49996835399852013	0.7286339798794722	-0.5507529975234033	-0.3773298777618294
0.6611915516602861	1.2378639582408697	0.7873364906348396	-1.101452479877856	0.560010880282061	0.2324812758124762	0.1067748673202068	1.056328374770725	0.6698995347691977	0.5945578712269438	0.7155320208377877	-0.04210950536863781	0.11255495166120076	1.2943007755005094	-1.0026570849316272	-0.7878442778553031	0.4872737452283121	1.4913507169408582	-0.2322010892393971	0.4875064032048922	0.3706040479276952	0.15591304447659798	-1.6332270862601674	0.46749303256228897	0.5362735323131762	1.4998675701547723	-1.3396032557075637	-0.4890234292149221	-1.5650881887421701	-0.47226880979675	-0.2411455135951491	1.5019903657620053	-1.6975178011202936	-0.33861787526310577	0.3113372717100773	-0.10659739845783482	1.4057985727102984	-0.866024528641089	-0.03409093375224312	-1.5410272896175654	-0.351703656609386	0.437324098724129	-1.744207305926076	-0.1665146108501643	0.6401828424121335	-0.20076708010485095	-0.8282166787356634	1.0554046521243365	-0.2955046875327289	-0.8698080754904793
0.4452900583424807	1.5079874576866676	0.47803666761723207	-0.9718542466866497	-1.0772326355582618	-0.5620499150291363	-0.9964064338248881	0.5940380111383298	0.2947949750080248	0.9388332624856408	0.15843680273344288	-0.9036850874403722	0.15235751606664025	1.0567220628048806	-1.2792598250215668	-0.9275725620435417	0.2105769614699196	0.9684624052857985	-0.026278158394788805	0.5935183530082466	-0.22847355095931568	-0.8222036967679941	-2.082004841480963	-0.778865189636534	0.23251871263822074	0.757079259620792	-1.2065355984990849	-1.4373340350078225	-1.2527364137000576	-0.9554457949313712	-0.263757709866223	0.5580892476255769	-1.7364897438415503	-1.7726077495316261	-0.1611878538777751	-0.5453990901710599	1.233441597872947	-2.0422992827660513	0.3641415426391605	-1.348786330149777	-0.5736474179523263	0.93803819193069	-0.9275749209726757	-0.7094264557018362	0.21693905500737004	-0.2736394145200141	-1.6076629167748435	0.6067720927912799	0.09078233790022688	-1.1795301845168065
0.3979313005005362	1.29511037729307	0.25101073745014596	-0.28592705082840414	-1.3544365807459067	-0.8708501606809999	-1.7262094020049346	0.07601293152331336	0.10848243800101415	0.9073741124250432	-0.09889203685419372	-1.6232218781231738	-0.00994810558778795	0.3830350583654613	-0.4848624706139701	-0.6542743066017134	0.28042064111573756	0.12349848704848404	0.568042182093412	0.4531218060031381	-0.46418497688916577	-1.4384966343581547	-1.6986729635142077	-1.2389358314261125	-0.35518359313099135	0.011914642780254541	-0.7317528405549647	-1.170857736014661	-0.4984150446783573	-1.092951470294381	-0.07684940500408954	-0.39838010559365045	-0.5537815639767221	-2.061252746652213	-0.20798435473831864	-0.4876413961202275	0.47244435091600717	-1.9943979379510277	0.11038806150676686	-0.6500448829498329	-0.3916353387369473	1.4921304219624878	0.003207013219607762	-0.7506804103380728	-0.10466356869314693	0.11650769883351678	-1.3653949569915533	0.03222991042888946	0.12303796343681161	-1.1774119558188991
0.36359654624205606	0.4088719268661514	0.21737980294478548	0.15893630212911922	-0.5058199517066294	-0.6501965208671392	-1.8040758709691258	-0.2709270269379597	-0.053318861816280996	0.1626091221344707	-0.21692874221192465	-1.6385212120972583	0.057265087662925956	-0.29563142958173627	0.41132623711885286	-0.3909675774653445	0.05943317834237811	-0.741749261503698	0.3231210840658291	-0.2957307943601414	-0.18327666625923547	-1.3545221462950905	-0.7519363681187965	-1.0049154610849318	-0.7596235726990215	-0.29433397440131787	-0.5971330058475218	-0.07574424153106352	-0.3276440374191926	-0.853641050038679	0.07061532570059492	-0.8728769334823961	0.5921786358484916	-1.2785937713834017	-0.2163159960383439	-0.13594289654614874	-0.22587770115764386	-1.125998477286291	-0.637129772478296	-0.2791462586505726	-0.025781994089275017	1.4822214594995704	0.18606643702970435	-0.2475054903734701	-0.2826869601545118	0.5612189810692367	-0.8007792632916231	0.06504777454957507	-0.4065473813048231	-1.0409758772737883
0.045924275486150086	-0.8368046652614305	0.24749270047426264	-0.08872680049571818	0.0793370434801265	-0.17724742530217774	-1.3278295103781788	-0.47998989026280153	-0.6644593391655842	-0.7746199858169146	-0.7487377810199498	-0.8545983069465418	0.5766181008636604	-0.7689167458913998	0.2767789551856796	-0.5600428621526465	-0.825955683835267	-1.5089481124477733	-0.9718956385858708	-1.4787532304001478	0.48496953957682915	-0.8219693791693297	0.3621004181798438	-0.8472731853580343	-0.5744552868901209	-0.37041140898170044	-0.9731541649081348	0.7368198404072206	-0.8542565912236584	-0.4064750168683318	0.12947849071241194	-0.6751654941103821	0.5032323371661265	-0.28884451459269905	-0.5852907667177222	0.043735646597721084	-0.6874541843969317	-0.3929627546435708	-1.065280914160511	-0.6457225418823674	-0.09234508328858679	0.6493677418366044	-0.31134926986446854	0.26676358888848917	-0.4347447037964545	0.5045681348517648	-0.7661108046470566	0.6996865367895897	-1.103151083286102	-0.8962996365756899
-0.6633162761342266	-1.712694632456627	0.17552120956211173	-0.5912782279951041	-0.36464160396520634	0.3113332089987333	-0.6644970492842641	-0.5882029520536589	-1.6652356124534728	-1.052481017686712	-1.5058686580740033	0.20791915850704137	1.2379923769468881	-1.0800656333058234	-0.7020878533268158	-0.8852876359103786	-1.730184044247909	-2.1295426131647215	-1.9599236672529092	-2.1629853377214547	1.1491780239151046	-0.1780181746622851	1.3812971825292053	-1.0506708557013167	0.05273844250392569	-0.5093408263033259	-1.2342638501017495	0.6929962568990632	-0.989344920379291	0.07734903431974992	0.26951356279982086	-0.16467315129866522	-0.4937620335657776	0.1638068710314888	-1.07618329256129	-0.058442976493668364	-1.053699090418913	-0.281181358175298	-0.44865233739384247	-1.0625126975867447	-0.7106037143930222	-0.5014557834127622	-0.4955113341171422	0.2704535913157329	-0.4936442473569526	-0.12822300127227784	-1.1226217662559907	1.266135497321786	-1.2651529153718173	-0.511890158601708
-1.4708997280468785	-1.6276993531685056	0.07660582915409878	-0.5125615248114065	-1.1623419380284543	0.7228602315429085	-0.10995995915930745	-0.5217681493356813	-2.264439040500044	-0.4381506946070309	-1.4490935746850273	0.9045715026802144	1.5018612917725611	-1.2310892151995527	-1.1457119252232715	-0.6333096806209212	-1.530236547483565	-2.3202344934979093	-1.2108766144131948	-1.4332829546907486	1.3353326449321579	0.5274221536834315	2.045808704003335	-0.979235013280624	0.5027444164199094	-0.5620071349447292	-0.6288671946163805	0.1714411155186734	0.21480044410591728	0.6361481050270427	0.5333157715168151	0.05536684736937133	-0.8453872294920818	0.08457770300341899	-1.0378697990395722	-0.15074916732755858	-1.2566360564812233	-0.4168836456837049	1.0822247583437306	-0.4654175531400998	-1.1576479862193374	-1.1795339545337196	0.43842158514301327	-0.1660002418786908	-0.17500548682924663	-0.8244301383375815	-0.8949282784029718	1.2074000455647218	-0.5931743445504563	0.4430485433129099
-1.8749433209863493	-0.6491064343484827	0.20790817125957256	0.3839924510719585	-1.223054688902354	0.907569385813553	0.3166005457132131	-0.3278600178118681	-1.8028052764333264	0.42698775382449233	-0.021527742996146165	1.0252283236942998	1.1758974613949735	-1.0976132525557285	-0.12899982988618627	0.4068813034609805	0.00872321889534443	-1.6929341066430115	0.9567996722475566	0.5628854772840718	0.8049089158053255	1.3032679442011366	1.9552127811424438	0.04484048892112139	0.3100234776802154	-0.2456489415946416	0.7682451226160666	-0.2494028722624528	2.1939386590426446	1.3908342332651098	0.62002359509792	-0.2625146149667799	0.38654004559940114	-0.0206199673690538	-0.28896677372541785	-0.039503893636065046	-1.007942179848699	-0.169264809465419	2.542804874551515	1.2520398256257959	-0.6299663076183831	-1.1101008260093244	2.1188279436723456	-0.5240676652425076	0.6120009899112937	-1.0108729927214275	0.45420311451491346	0.6026470294139739	0.45546889209989816	1.7986548239751408
-1.5923107496794022	0.5105125820976609	0.6183120887625777	1.3997313575181753	-0.4517704697062039	0.6261111389418142	0.7189853874895574	-0.32237229010640184	-0.6296898054210537	0.7320475892036558	1.7583349004923106	0.8168986797598896	0.5875329313132283	-0.7013338702424703	1.6512807676773298	1.4876477080588417	1.6972326612792525	-0.34221310423084755	2.5907135388936644	2.5370328230803545	-0.20717164912302996	1.8465338667039308	0.8790179730454664	1.6547554224349228	-0.35699346134877447	0.1974713561184867	1.9575499886390864	-0.5254671571621916	3.2550094248309995	2.1725488090972522	0.19892146799278748	-0.7857934304459048	2.297808379078476	0.1484610771071751	0.4732124716295046	0.07125215207852761	-0.3241928132968925	0.5434937864928889	2.9206635767424163	2.918251795646194	0.7478496313561063	-0.7279425573922178	3.297023804728527	-0.5188197293061672	1.45044284871115	-0.6048330852152619	2.2062937772767346	-0.07982454957412448	1.1194327358077085	2.7616781371323738
-0.7845168311075517	1.0672118198394207	0.9235626835554972	1.6553029714374539	0.26741874064394155	-0.10704394663251614	1.0323699319256787	-0.7361586344961525	0.20863120832106424	0.3175072116618832	2.1058868195545917	0.5648560067282808	0.18440664760754147	-0.3727852146904467	2.6355144861704125	1.6991734559492366	2.031512599491233	0.8997396918971516	2.170550014516871	3.189736011880533	-1.0985671236216212	1.7122652846066932	-0.7258901715891984	2.578809823818393	-0.8957837309953138	0.08289097898122469	2.0149684585518934	-0.8808074290717984	2.4089352426873205	2.434266319671024	-0.5619983700807949	-1.017227963472573	3.0639397587728734	0.37970345627411345	0.3631103847381152	-0.09958348166419737	0.26007260333521126	1.1872171754547711	2.0524351045262086	3.255452400743743	1.9364494320208991	-0.5679392343649161	3.135955365461886	-0.4291274199000021	1.7103228219714481	0.014534935127239412	3.0666091485871423	-0.5492609341402089	1.128171524436292	2.6392934855563426
0.10658871201493071	0.8165010420647132	0.6241909307963213	1.0737220597032469	0.3516769796775077	-0.7864116622105439	0.9970062662179888	-1.2004023448763803	0.19276939617211378	-0.28185521111471523	0.4979155593677907	0.30520792321151047	0.0785308902574037	-0.4276540248695313	2.1733309061960693	1.0756012290566552	0.794524109921627	1.1132348196847743	0.2796982219937028	2.4027288802976736	-1.340551743670435	0.9033652864413061	-1.7782408394519609	1.9606378232117887	-0.9011599711792389	-0.7918031238918074	1.1060039662191603	-1.0849137516817982	0.5241784057803988	1.7130284800194109	-0.9812698411651295	-0.8519896493897753	1.9961454139830277	0.31614101502736086	-0.6421236606795797	-0.421495373358266	0.26243914176507904	1.2696351005487327	0.7158560753547877	2.2217403077090054	2.0816129659773432	-0.6038366267018753	2.0378670194799415	-0.6327870192215382	1.1952862447269808	0.5094882528880873	2.5543136491686615	-0.8635706991447245	0.93368333789296	1.676589122994441
0.6887216863031455	0.27294957512157564	-0.31729222824650694	0.4392952186696039	0.2556824996736212	-0.7978757497419631	0.46467789018383954	-0.8619556033530016	-0.044726282935318155	-0.5043243698754564	-1.4982832171589133	-0.05309838256785284	0.05947256630897976	-0.7083551373210754	1.1645224033449066	0.575709956439128	-0.6973600792057356	0.2671523571999898	-1.054286054876964	1.225383833492331	-0.8913819236062929	0.05693721682898599	-1.4739110534897133	0.33933322850378217	-0.51285177366111	-1.5804773081030026	0.2980501046471175	-0.5040055388551269	-0.595807351067048	0.19260516903894923	-0.5495345382919625	-0.6179297740429043	0.31103707201232433	-0.044443879785487535	-1.5605482582756869	-0.39164575802600754	-0.0627200216967052	0.8712340111408406	-0.12496791518881133	0.9706607980837884	1.413423224945623	-0.33325558986838727	1.0988352173767735	-0.9593712230417643	0.3688256279230623	0.9135408967046543	1.4540830413253252	-1.128177563493622	1.0952768733849225	0.9238890502214757
0.8095925159428972	0.13578515368351993	-1.3075323886819963	0.4620292149090089	0.6826644037193117	-0.10974126030741445	-0.33143252762628694	0.7294930497942197	0.47140887339486215	-0.31305967006044566	-1.7767200950418613	-0.4810553837238942	-0.02586175118987021	-0.6751073450509663	0.8414086674454142	0.8838539943043848	-1.016524106001081	-0.6552285806745716	-0.5730043788537734	0.7161620612410677	-0.19519464403575099	-0.16008570262681585	-0.17544325501786934	-0.8729265807307303	-0.14774731615451026	-1.1402931536418976	0.33063523153101587	0.9652048583173948	-0.14908274852812567	-1.3100466045913666	0.4235472490418753	-0.5934974181559175	-0.30405426009236874	-0.334631301104832	-1.4136848853134327	0.2910159443111383	0.09680188184949705	0.4628765399930403	-0.15955300674973502	0.5274206342728555	0.8786310916069184	0.49022157870049454	0.8826738509187968	-0.7590253825701195	-0.142278373340725	1.4097616015099956	0.8376705621239625	-1.243771475135165	1.532778618322126	1.0971627269770152
0.5553013758853724	0.5553611656906668	-1.610634259176268	0.9523459595949713	1.4152207391995397	0.6052832687727442	-0.8946375277892804	2.8861408573832543	1.7843872918791541	-0.07850668754238511	0.02713269550260962	-0.8050026310247611	-0.06576662165560392	-0.08635228610552051	1.2460055393228842	1.532115459505389	-0.08188980878674208	-0.6622345389850962	0.9828279215021852	0.9315194236731889	0.23336011327664752	0.2241390104018855	0.8112103521650177	-0.8199580851878618	-0.009538273809891513	0.5918163525313465	0.7914861278131625	2.3543144920345167	0.9649213983426324	-1.984667023316018	1.0464012459353094	-0.640482629453001	0.3821215657737964	-0.24765110235914703	-0.2515365366336568	1.314377178694602	1.1348243949790666	0.3448618995850248	0.1439255465978579	0.785068136774491	0.98908960268443	1.3741023874801117	0.9550208445532851	0.3184882295172472	-0.17630306750301764	1.9037754367589572	0.88917380150112	-1.035715707804204	1.554721229580388	1.697531502925405
0.1813239626432716	0.9410804513260833	-1.0001940647203522	1.0760894969766321	1.4572726219422105	0.68874151965715	-0.8722806654458305	4.184004268338951	2.8625275150791922	-0.0690928588578983	2.133964504734567	-0.8562437678497028	0.09572785854623626	0.5454304420099815	1.274649263394024	1.5011122306022926	0.9765944380509927	0.211902761207412	1.9074817060274853	1.0873739194641108	0.23286328095455827	0.5568990775817134	0.524323054055491	0.07446548981434825	0.04195028220212793	2.271834258686088	0.7095480430525416	2.424577642897524	1.39638695015416	-1.632314116877447	0.8135295802793278	-0.4128606810522295	1.009245089883349	0.14015189095361313	0.9744850804348599	2.0158411637833513	2.4055221833431775	0.42012711939217867	0.16422353811299717	0.9368546602733027	1.3053049799856014	1.5084674540509717	0.6290120928496791	1.7886380390437917	-0.055762801605533506	2.00295159640885	0.9261576829294349	-0.5086572749175998	0.6833123205103228	1.5299551961986089
0.012368404608591253	0.5853556839136836	0.08654713120550571	0.3807252290322173	0.3975488647496532	0.2288200704909836	-0.33338541055932736	3.758834728609851	2.7860839938090347	-0.18939830522619955	2.546689829796218	-0.5513188731029007	0.3423678201873359	0.4117021486275516	0.17855233792195396	0.5624492783188731	1.2394338256102144	1.0488765107714877	1.447095274814368	0.5518116359639322	0.03568796198566845	0.3691241037591223	-0.6495487281603249	0.7883408998786928	0.18766875558352467	2.4509778807148193	-0.15068674497453363	1.0328649904704257	0.9145702737483838	-0.6690061157938525	0.1974892192432705	0.14888199858051282	0.386792873699087	0.4962313200511236	1.4925853881826834	2.011678391448511	2.784566731836115	0.46832186242450724	-0.21465880089305037	0.639710688397519	1.127840911019259	0.7005012289305962	-0.10350146036961144	2.740457579144608	-0.05950979770483823	1.4848987776831246	0.45761336564441224	0.15909081802902275	-0.6563196113172838	0.1509491837895753
0.24995924634137834	-0.4789113473671066	0.9721053651391657	-0.6162068940103127	-0.8230739418071246	-0.11940923341881567	0.3304973313189687	2.1323989713733553	1.7893354267568002	-0.18663753190111643	1.0867450650090837	0.1017141959114078	0.3287040196326056	-0.6273132690306124	-1.3768564358536937	-0.3801005068569863	0.9227895768371339	1.1628447874080823	0.36503614223481523	-0.504163371456699	-0.0527808909630801	-0.09119809550664747	-1.414276660334523	0.8411547773792122	0.3633130667434347	1.127441483486613	-0.9131602369311869	-0.5932295067323968	0.4011848619659998	0.3115968465239263	0.09708944527866918	0.688377281618996	-1.0121873313365823	0.5836452083273608	1.4422964236100286	1.4731605831851573	1.840804327925132	0.4416465109800597	-0.5892624998864427	0.3622670958112431	0.4404070112058977	-0.24790797229791972	-0.6226404251469239	2.72489261804539	-0.09946112442931031	0.6758004415780632	-0.14979134515944947	0.82144107457651	-1.4200037841853437	-1.4465197104149268
0.7611333175259336	-1.3340971131350352	1.2303903673013383	-0.960554912016497	-0.8842651970820773	-0.0031219788789406387	0.7222569168048383	0.6255819819163073	0.8773668213926389	0.017893901770405975	-0.6748251082753417	0.9034663866175453	-0.13313209449798563	-1.7088683975508565	-2.0026552814051706	-0.43625935633812296	0.7834627539030585	0.8113803506873546	-0.2582513856004489	-1.40615183518201	0.038865024075625816	-0.2684464029452766	-0.9942062898946813	0.5639319439735982	0.35469883678555914	-0.24303462991908142	-0.6473233123335214	-1.1128445635453244	0.4492826177760434	0.8719772400207262	0.7251792788864524	0.8399816216682923	-1.6138325907328852	0.4225574428915612	1.4463517010956188	0.8020306614242455	0.30066654669274195	0.39614710869971326	-0.5921415160175287	0.534353126330764	-0.11205161856110296	-0.27074360461035396	-0.566850850252908	2.0736705876561823	-0.00631419837050802	0.20377778185330178	-0.23543859798758562	1.4085756765738302	-0.9714441299253256	-1.8377049081672907
1.0945147924508047	-1.036212906674436	0.817411517543786	-0.3034586263295813	0.31583904203947305	0.20974487998250846	0.6670808930024686	-0.008499102697521672	0.5540481581617085	0.26411822076693076	-1.2692359257670605	1.3605287074597288	-0.802682648004275	-1.761674160290743	-1.180801039657365	0.1009253234491026	0.9320276045893324	0.6759136775163582	-0.3079692691505411	-1.7084212900993354	0.1528511363400675	-0.08921105100949545	0.06275848082033199	0.3886158251609945	0.11493766441402765	-0.33023457879014106	0.42339718921624503	-0.45403497837077517	0.49372106293638546	0.7823702003243905	1.2695059631773813	0.6523743634544806	-0.6437398684798387	0.17028641778006762	1.6599047509535325	0.17781246592828578	-0.6891289861486438	0.2652552761711998	-0.33210088126941145	0.7314211656057281	-0.1261102544537657	0.8039176648064542	-0.34839147564162826	1.3399514885725061	0.06531564180366287	0.32833088181662046	0.15753273413923785	1.7461861160867889	0.2256993477830541	-0.7979725113305807
0.8304830300465924	0.34197644835642826	-0.0694010477057941	0.7141313547496513	1.4502859458525894	0.010966358968884824	0.2413324896162969	-0.21049051556759393	0.3078553305031938	0.35486478665506366	-0.7172074978521205	0.9230378165195909	-1.1892784443793252	-0.5981641264334943	0.1365915652435287	0.11161798211152535	0.6509097795425387	0.874538121108668	-0.4761333911265657	-1.5065090077319052	0.13874384035282564	-0.06829683122494097	0.6045680427156545	0.2261345464244007	-0.1322616933626617	0.6837324478869791	1.0802128828591788	0.25317279863636727	-0.37687796745414487	0.061854307821218465	0.8085767327849024	0.49006364547057046	0.9262059908976743	-0.046004041716961784	1.5349463578670943	-0.47295056582339917	-0.6355226693253292	-0.10587942239518443	-0.2297222283362553	0.08533787298301218	0.006420137382456396	1.937507558866438	-0.6229263463774073	0.6496977763478285	-0.2172967287182093	0.6022954638198296	0.20670076670770632	1.515577946510584	1.0076328157205812	0.3451852140233554
-0.011959718795182133	1.6304155902542115	-1.0928970133931017	1.1256790335760427	1.2718114598110435	-0.4861242806816783	-0.3047681260508233	-0.8586552938661672	-0.5138591305592186	0.24283253034104263	-0.0653549038962067	-0.43334329216846235	-1.0016882509451552	0.9188128588756862	0.5764639629393399	-0.8730896166073191	-0.5710577765346789	0.8402651967626761	-1.1166059957392087	-1.150716251114882	0.013210771709058334	-0.5784623671952976	0.21915895144037703	-0.28638732923855614	-0.14818186816778725	1.4458227270862614	0.4880145955247473	0.03631240597318164	-2.0201502549366452	-0.8828115501043148	-0.5490550931395659	0.5387671481122625	1.4715558747841155	-0.17282570337512645	0.5822967462356535	-1.1342596207965232	0.025244303479786265	-0.682087204753671	-0.49331075126557083	-1.530119399026287	-0.36392252577050876	1.8675783531109553	-1.4259726929592191	-0.2136839509732681	-0.8159339727448618	0.30938078535301744	-0.6949147647960577	0.5793134714564254	0.6200799233441309	0.1343575404128937
-0.9340195632708536	1.6403289013928917	-1.8133163579746634	0.598157794974924	0.030101427117236162	-0.6966673970322642	-0.6603341455992386	-2.09653450952355	-1.6316977859041744	0.02568006765581818	0.0058089655622727285	-1.9011826957738178	-0.412698286739019	1.7956407251883155	-0.2229978086863665	-1.9684799635888077	-2.171372195109473	0.21088073492112158	-1.735619059210919	-0.867499951244613	-0.1105122404617693	-1.2651430147165146	-0.3960560134783231	-1.1196888123551685	0.02113865408833664	1.010519367052114	-0.8590028384093589	-0.9010618662424138	-3.145157407055827	-1.3583949344269626	-1.673536984347112	0.5457281236959147	0.5111007612898798	-0.21773028866618577	-0.8609309559650841	-1.5149351192073226	0.5683126617999563	-1.1424889614574365	-0.8788583457030082	-3.085149807004739	-1.2254907187703579	0.4335723123022869	-2.107895791362662	-1.2078399960037693	-1.1924991098984263	-0.7398307887505491	-2.1181509775403957	-0.6811413642804641	-0.572389999954918	-1.3938019141512565
-1.3564135803033364	0.3260096683676734	-1.8782939030538592	-0.3030867854637656	-0.8936139680310469	-0.4515166672784119	-0.6175877550059865	-3.1337493668226766	-2.020207154068978	-0.17787419829827675	-0.26970501458794793	-2.3829183631424375	0.09469038835642193	1.829649646088664	-1.3696613465913023	-1.9584482156929484	-2.9699624243486236	-0.5060991343612393	-1.715425645848564	-0.6998711939208005	-0.17372269062340745	-1.4242627473532807	-0.39981941288819517	-1.7317584271456703	0.07335395145812684	-0.1926677781436313	-1.7400139204923413	-1.5941871678959236	-2.7430893373902765	-0.9407138719341306	-1.623950201730599	0.1417622620521422	-0.85853464017123	-0.2673945151695336	-1.8494565674739631	-1.323670959649715	0.68543884028183	-1.1669075812843854	-0.9916054247016576	-3.386984885679076	-1.822005821407527	-1.1888090235165527	-2.1244362607086416	-1.8364480134527275	-0.9320553522296989	-1.9071836455377382	-2.985651117198504	-1.545311427459052	-1.456698538167525	-2.7182267514169984
-1.0687677124300596	-1.1923634578388365	-1.3428840289416646	-0.7160283270872919	-0.6248277442983529	-0.338645219360874	-0.22946377098643667	-3.187246291165889	-1.1765096637424863	-0.3183795006995075	-0.41944578799547727	-1.515798863223831	0.12143619042464032	1.5324999345892154	-1.7544303191333697	-0.7824681171634297	-2.410935911321089	-0.46846117416117095	-1.1735463532871817	-0.6346328550101114	-0.18930672411432586	-0.8869622713357136	0.1641567717901466	-1.6598382735162585	-0.2137363192653279	-1.002061879100797	-1.5726957271373418	-1.4895546922064486	-1.2772734019349976	-0.0031696754314073524	-0.6777315194649643	-0.6272192456901042	-1.2513209053616232	-0.456103655945549	-1.78995494729769	-0.6901859305180931	0.559234167055421	-0.7624874720213067	-0.7205569880203652	-2.33756495563936	-1.5333019473162677	-1.6617586848485608	-1.61954294225913	-1.7098814888965554	-0.36833883630483444	-2.281403790015325	-2.6921747551133164	-1.5935156947592835	-1.2102997757843816	-2.4424412854538655
-0.3126951182247948	-1.752416057878774	-0.726861571409767	-0.2603238617395789	0.2914943093886247	-0.8829100773395511	0.20848542975200904	-2.378954463130237	0.13986610531202973	-0.4156822832193904	-0.43814958141905275	-0.07973094570591596	-0.3579295935573366	1.3205829393355546	-1.0964429364416755	0.3938959553813605	-1.0903704916436718	0.3877602239577144	-0.7586501839336559	-0.6147088992761084	-0.13875148082343078	-0.2532320766298898	0.5466788140488599	-1.0325134106292562	-0.715291654255873	-0.8677780405307827	-0.8845085132075168	-0.9272125079186702	-0.12847317831092217	0.51349717456303	0.01685439064238932	-1.2103616576894376	-0.4155357480823969	-0.8073412968877155	-1.003009202688561	-0.1824493138928904	0.46670683674617003	-0.21466886769618254	-0.2773878334387939	-0.9475508713378691	-0.6058264065711442	-0.8420470481894883	-1.0626978062990278	-1.1284302892295202	-0.29516519559991544	-1.549599005969247	-1.616926072355023	-1.108762164682815	0.010478020540744124	-0.683551531866559
0.48947714852979607	-1.20197953949813	-0.5697645605714875	0.7218093616557079	0.6829990320348472	-1.6127408468038742	0.4061188127433244	-1.532991248980361	0.6899292591606795	-0.5009269983385772	-0.5668091781938553	0.7631919843401139	-1.0049391100576017	1.0760120351513076	0.01997922809117619	0.6064620999497905	-0.013472094335369124	1.1198013999788548	-0.7084930454507181	-0.4723813762802287	0.04532092359641371	-0.1456217037772188	0.3605478363097857	-0.35808321168539836	-1.0542239808289249	-0.3163785278137531	-0.44394028913411143	-0.5206820299067337	0.01975498050519114	0.03388667763957117	-0.2511644857700233	-1.0632569059585812	0.7289982904358835	-1.1067927451648967	-0.27636227009420467	-0.3061126894749713	0.48231297989231725	0.24375800855393967	0.14150171374392198	-0.13214130097514404	0.16677581980091516	0.1425027432810122	-0.5192516103013456	-0.8378114995757344	-0.9746308584354272	-0.3093874770193569	-0.5254702932239748	-0.7370066072434094	1.3186025927432423	1.2097146607492733
1.0089773818548904	-0.31914937341771527	-0.8665333596662157	1.528121400744707	0.11974172580086175	-1.427281384103118	0.32639725433521527	-1.1868543534403768	0.15233402635982626	-0.5518417751204956	-0.6625195876750436	0.6080331191129595	-1.3805132030781064	0.5721780211446454	0.8596634282762373	0.186261673938071	0.4183150611427229	0.8278028143208428	-0.5210347366854292	-0.03718450469392425	0.32974193281866204	-0.4443816875415564	0.08669932810863232	0.0712733863986458	-0.9490556511783669	-0.1618594418810948	-0.29005691463407185	-0.3924470486074762	-0.15460249320870528	-1.0239698529454073	-1.0155602784436777	-0.23404879154632435	1.2109595053997382	-1.0478647481411345	-0.02617011226542949	-0.9744248382267348	0.4936640898997667	0.5809516653198809	0.5655160069727031	0.1975400434662718	0.353579090971557	0.15788053806342223	0.3603025901871707	-1.1617247594507873	-1.6701460493095177	0.48569572690768353	0.25617537093358717	-0.7710977974178518	1.9239363503749352	2.0935613676237637
1.0687437731530351	0.14704233303993416	-1.0457861905045633	1.6156835837111072	-0.7923582056783722	-0.03398510322373989	0.14445364826735974	-1.0413610676247183	-0.5608678076194331	-0.4837550677223152	-0.2506187780831493	0.050251197301977496	-1.2678509360132844	0.05461116850853434	1.0889751333642361	0.13845265649713157	0.5035212347519065	-0.27111283445293133	0.2666667906703936	0.6094919108944137	0.47038669463045873	-0.503730511083999	0.34746101203636787	0.36202955052172797	-0.4539398783677204	-0.5534035434406418	0.09663883780973112	-0.21634447289926992	0.31525391375433376	-1.714939962569339	-1.2792594431803483	0.6083008302375661	0.8648480965994471	-0.5789972648790258	-0.0596353156235646	-1.5232429006321977	0.32470153857083417	0.7677763916869389	1.0428318850866554	0.676612035850769	0.21659605284095876	-0.7540505290941832	1.5707737674693378	-1.5781114502511793	-1.4153128358711986	0.38943967195653384	0.8714098181242959	-0.8901787632051719	1.7062373423834964	1.934158679285932
0.6114501913714913	0.1571527143041009	-0.5981603612752243	0.88456627364251	-1.3185126403627296	1.3674334478346792	-0.03482390841062704	-0.47002265745099303	-0.4490819060749066	-0.247879415808748	0.7085619650223498	-0.1756481673715007	-0.8281893911032314	0.06868566261083019	0.7695659794563806	0.6639785496852312	0.5313387342009748	-1.0939915341745972	1.25495500300662	1.0997469684134311	0.1858094615239026	-0.05796790240593837	0.9370332367190962	0.6345318360549936	0.12197715868696833	-0.9501313058182559	0.8357773207765321	0.16084903012423638	1.2961215858403925	-1.6197997735587555	-0.7141356668329683	0.7625539407982315	0.13741205126601827	-0.03958928013586273	-0.06997203468289832	-1.3132169213799998	-0.17011691636399495	0.6098332040621652	1.346785409274447	1.3747818549376396	0.12627902776247107	-1.5634434927807328	2.3244356498201926	-1.3160843453761184	-0.19139161559828596	-0.20022755006240173	1.3292791672199173	-0.6361502408066022	1.084403723468008	1.3814228155882193
-0.2392801026358054	0.12892024340210495	0.32853247691356835	-0.3337889583790995	-1.3750785912416674	1.2703804746482936	-0.3199608461007643	0.5938456507120858	0.36515196320220505	0.024407480366488748	1.4453449074850804	-0.03940313456436898	-0.45294374925097836	0.6871056472072202	0.1358559666012525	0.807713883196529	0.3711239184239399	-0.9894554707618451	1.5088751835241323	1.1349479018095863	-0.47800229293400665	0.39691299023778825	0.9638223042661035	0.7205719666778175	0.4864610366643762	-0.8684879219741513	1.3016033018212443	0.45054483296195996	1.6554858955841958	-1.2080344941716707	0.018697344136330573	0.1344323234150031	-0.5763928932474679	0.16580366959222978	-0.08209168086361472	-0.35962106895247997	-0.9559656142031739	-0.03438615958193909	1.0985563731061132	1.5661394322956907	-0.04366285548428013	-1.4961084347813496	1.759693720848283	-0.291192967868467	0.9363132358863204	-0.5135524343430035	1.2831892921354147	-0.016935060574520922	0.47616630519401126	0.853279819836662
-1.1095443083173726	0.27160786102570844	1.0690867209111294	-1.4724584154308369	-1.2847258884820367	-0.3223291015634605	-0.8091480555530969	1.48531128349418	0.8005716139132238	0.028657730845449814	1.09394960038906	-0.020092018648769982	-0.40210457329822563	1.1918889222476179	-0.4888661885062034	-0.2445336622381525	-0.10846639324855469	-0.49030965286807693	0.7190760099947144	0.8551894031046179	-1.0161788575086166	0.2745905733957039	0.012953888172527246	0.43376647861208556	0.5442049012206653	-0.40496731000388164	0.918921203014356	0.3328969256122368	0.7419193278441373	-1.0742731969591675	0.1401001711785247	-0.6824116566144399	-1.1529593766676296	0.032109414187697576	-0.2655226960515619	0.6312953093371981	-1.66374345076086	-0.8930173269208123	0.25056293101157684	0.7251762378548573	-0.668189614936158	-0.8368354226710931	0.05892846949937871	0.7399206711503868	0.9846083950941585	-0.18543178155902898	0.5848305647869708	0.4927590665555568	-0.03921383719589995	0.3153066520988798
-1.5256598898635334	0.3972912540513004	1.1659783769722027	-2.0226886689666843	-1.1090148976657008	-1.707706815685905	-1.2805848039738785	1.5408322172277122	0.1161084825987602	-0.4341834824033855	-0.2638187835721285	-0.25847320517936084	-0.5453137702130095	0.7688329694947802	-0.745078744025732	-1.875468003693953	-0.5161176788438724	-0.5979817369731877	-0.28864017651089996	0.7187618844178884	-0.8455483445630944	-0.260720514117363	-1.1624460282374816	0.01982563253113375	0.36332634288468413	-0.004019335071210351	0.03658939661866933	-0.08452715625499015	-0.6412646232934759	-1.067499241166642	-0.2988131197608419	-0.9488235108900996	-1.4742882449421517	-0.021795320217941404	-0.4843149812426555	0.8908464639976836	-1.7432604991399987	-1.3510511356873056	-0.6939398181329288	-0.5635190463985456	-1.6170676151970391	-0.4136019275368268	-1.4739840611866348	0.9830578262961087	0.1804637391920946	0.4174153640785594	-0.1991983944194878	0.5061366412786336	-0.59068907100077	-0.22567779966254065
-1.2619198770549644	0.32411091284324206	0.830401062187462	-1.8232201287574552	-0.6154126968142151	-1.3474498504776757	-1.272706089401074	0.8568375477336596	-1.2214761766500137	-1.1177908774019347	-1.5317067582340256	-0.2935936315394837	-0.4839452450686828	-0.5355101236334273	-0.4614142050990906	-2.487501062997905	-0.21677262756202956	-1.4909146277057859	-0.4291230845643195	0.9554393157072192	0.0875291510831594	-0.4317270081114619	-1.407334525084258	0.046109372115975725	0.05470880008990166	0.08140676146848802	-0.3513126676825599	-0.3947947687912787	-1.048215454541732	-0.49882784325766755	-0.5240526931758731	-0.43436656685256103	-1.329745082018408	0.3357213456607106	-0.3319539019005068	0.3083741420497163	-1.0010983358378132	-1.0349245196433994	-1.1168077077644363	-1.06215140358888	-2.105105514726247	-0.5084497750846722	-1.6719803064781307	0.41114119302476215	-0.3021075812667979	0.5911156471067893	-0.2019994371606638	0.12467161102327519	-1.1960923575277755	-0.4629374941791171
-0.5440983402902722	0.19010731400278796	0.6191831599403603	-1.1560669655973128	0.14968510812715002	0.34060866742297835	-0.575343757758181	0.20731520594080724	-2.0733152426234795	-1.3567456050946574	-1.6873928216238263	0.22682941804855458	0.03143877612233217	-1.771825809244609	0.13414631733129445	-1.2739631787283638	0.8232003831006526	-2.2464346919537728	0.3933966753902822	1.2335674580337999	1.1166198883555756	0.15873026495496728	-0.533372252663843	0.7185447769083392	-0.26383601050259015	-0.0408598528161922	0.2335710059967573	-0.3871740616519226	-0.04808223762691748	0.8055713380202805	-0.007862744786134992	0.40732863791755924	-0.7327688947850457	0.8936514787035043	0.3057555595491917	-0.4490272735159633	0.01238063970136498	-0.26708788003248124	-0.9413032229474582	-0.26524707503445233	-1.5024157541304886	-0.5774929105103842	-0.7174592928004235	-0.32189062251828376	0.2967835747970949	-0.009738765627032943	0.7366033943839472	-0.25874435692873354	-1.669242458328355	-0.22548276713186916
0.1454729686448197	0.21748323522074595	0.7629115490738678	-0.5228077626104827	0.6683941656177501	1.4494336494706812	0.42565075690970666	0.24258124319573537	-1.8542269444328436	-0.6092573478799955	-0.8033267274748112	0.880161725543422	0.8147929603407086	-2.0745036119980793	0.5711430372640046	0.7924757363644482	1.7558752214391993	-1.9038292710223004	1.1823709996113108	0.984938405496178	1.3875542746148088	0.9577992743436703	0.4067862863630911	1.4685492749079776	-0.4232718760195717	-0.15968241431742772	1.1658359892815746	-0.21493667298863484	1.2671733838419237	2.023496702454982	0.8997501612228344	0.8762096791403445	-0.12351804494857437	1.088964156376152	0.9280538673149451	-0.5593237712557801	0.3876220366405645	0.21996396223957498	-0.7041103218565556	0.956943355252994	-0.15282656079269508	-0.07062123186123742	0.13018019320494326	-0.6382472704528688	1.460669719043168	-1.0378420928605432	1.7266777419568766	-0.41273509462323943	-1.8215912244829684	0.07262451553703878
0.47868363765847244	0.3118076905136155	0.9700388475703181	-0.2538002414772743	0.5635225327397876	0.8206492087979123	1.0330805878414873	0.860517233214323	-1.0189933157425666	0.929266075207921	0.1429847556962576	0.8853650400834421	1.4108098029856835	-1.5334479480579193	0.5904829687450519	1.9527548516065167	1.653186642985452	-0.5738342702442537	1.0166083199759648	0.05049511207278585	0.6575418566159645	1.0968758392540163	0.3461024322466308	1.4425338117459605	-0.2325723916292465	-0.19099413816217248	1.452499163892315	-0.05677133372985015	1.5235074809933074	2.180448289854316	1.391139297417114	0.6544980187647886	0.0075065418743163765	0.6669468710032885	0.8820362926162904	0.17117775299724672	-0.20692219453627847	0.06157719657572583	-0.8861868547909793	1.2917425829723235	0.8788905273362695	0.7631716871770218	-0.0020980532257184686	-0.5162260167350068	2.0088970714272056	-1.7550071476081333	1.7076316384174268	-0.37919838923962984	-1.6611584858355692	-0.22346010557021131
0.48495532404755004	0.1348433624453714	0.8894514176243208	-0.30199650529902095	0.18887750582020366	-0.6024361358092774	0.9117903374266678	1.3764581238613518	-0.3773733878231086	2.3173015782062816	0.3781628726205817	0.16546937127450498	1.5417337698735472	-0.9420497679453629	0.37377128888715827	1.4809944127659673	0.5287426667751848	0.7004061685672732	0.07445226235521178	-1.0914791871694114	-0.4489820677396653	0.4653957026396959	-0.5233809368295832	0.43227047710718386	0.3522760943946345	-0.13545642329352137	0.8663753953875116	0.18513176658069783	0.5654635465818416	1.3382306593800855	1.1048068133918576	0.05024392714076612	-0.3067043292784861	0.027451664171387658	0.1362909848639303	1.1295367641197378	-1.0786760854632738	-0.354760101384773	-1.2760753915915652	0.43354956880255574	0.9264468888191715	1.1429339807060301	-0.6643657742051186	-0.2385690390749363	1.4073416189637702	-1.649324334978391	0.6002230678125742	-0.19938216381633583	-1.3376464829673265	-1.1667280214031295
0.3865034099116975	-0.3959323756357821	0.5851549309811063	-0.4029881019099561	0.2731755057530551	-0.9198176008295804	0.4055006685133991	1.2333699199568187	-0.1801690215120207	2.607233497328141	0.058931321630894644	-0.38085986319649967	1.340097760373893	-0.7851721334366084	0.2522575525233372	0.2647895811296812	-0.6350600372166875	1.088586583742873	-0.6721844968568186	-1.767179944664825	-1.0256368586937386	-0.13574048007020417	-0.9838305608286559	-0.8233328280927644	1.0811578036599105	0.019235329617052543	0.08232746620516934	0.6960429858529297	-0.5068994742818397	0.6011251078938578	0.4466426570632988	-0.3420986898427251	-0.5171509890459897	-0.18638796591808213	-0.5934705465737624	1.5036733797626716	-1.2082159758225972	-0.3587911637165607	-1.171544145743155	-0.6321278875584945	0.4096545890441515	0.7453180381088192	-0.7416009430044371	0.0843131441319487	0.2583315114472157	-0.807608485740469	-0.6190566136952136	0.24093793590505622	-0.9381890716486692	-1.9701173719074268
0.326682487096546	-0.8784472326408861	0.4142732275391656	-0.39361162489365853	0.9710255046414707	0.47445900128354446	0.1283027525371761	0.49889992851579223	-0.03361761150652712	1.6735727749661655	-0.1169576726246769	0.08623583378239676	1.1243775850561843	-0.7320126970406797	0.2673922915567612	-0.36693002897033905	-0.9105299116030985	0.7459782000342793	-0.6286517220999092	-1.7042563820134264	-0.7311388827055254	0.02596385148688265	-0.26344499715394604	-1.3510915765109106	1.5118667501368088	0.22945076572268658	-0.257215500728524	1.3491063970414918	-0.681162969149751	0.8419921369916358	0.0504051650840933	-0.2092227025419668	-0.22797907810294873	0.20588027835079142	-0.5903527753135068	1.0611620192571058	-0.39565866328650035	0.22539845446699494	-0.23839924780505106	-0.793878985376222	0.2795165016260732	0.13244821505320103	0.1487294490445308	0.5423220215416658	-0.4729618721330126	0.22988260904840768	-1.0044451525136497	0.9610801316607406	-0.4291064120155161	-1.8098254149522537
0.3041902991840067	-0.8455997698987148	0.5125184298023395	-0.3291323105728174	1.5727155348437594	2.214152676029664	0.3008759877005817	-0.27723490458830835	0.417537842893019	0.3020152373901611	0.19304373356903112	1.2299656020858258	1.0138130674470318	-0.21618725729288427	0.1601210409701118	-0.06589702308606672	-0.322871202304921	0.41390223788783087	-0.16219853785285077	-1.1539776145815448	-0.03633428926092266	0.720468719163512	1.025945808666319	-0.890313053050591	1.3521788953581162	0.31339989941997354	-0.27379031256084574	1.6999977475199355	-0.0966196196626196	1.6777283440524646	0.10455124931795622	0.23694599138723316	0.29336181999537153	0.7428962800256009	0.09053129851170903	0.3104921647075268	0.4939370780460262	0.8960487409773917	0.9855930439814791	-0.024903918710321646	0.8897177191162213	0.06440409124691569	1.2083481926755442	1.0677326966045628	-0.4660875596972198	0.9250645140692279	-0.5972573204013714	1.6030889052881447	0.1771808430405655	-0.7689600959827002
0.29588730574373423	-0.33087231181957366	0.5970895677207033	-0.3108794158719742	1.334237518576085	2.572740049163818	0.5855834677428039	-0.601815490007941	0.9814684433123337	-0.5549081596703563	0.6535816468002715	1.8053405293567777	0.8483422883246616	0.6961157207132824	-0.20656086447903127	0.4431441354439874	0.34673388820853823	0.48868782575360525	0.011603433732415607	-0.5231586646676039	0.344315541307578	1.053315865285406	1.5966117690437198	-0.0501604097924981	0.7310129838544543	0.104570999076515	-0.47757284131380723	1.4445076288138972	0.33161556989756985	1.9514147558224493	0.2987754163270096	0.5394497594718382	0.44338787823693204	0.8560027043035222	0.7218882335001878	-0.08399230670636497	0.5361059028026749	1.0606691589437465	1.5791366404928195	0.7235417466457693	1.6186047469847977	0.5747706022473502	1.4250650664854732	1.3143675337493468	-0.15761593974701735	1.0869359676650527	-0.17932385866885803	1.6335440658257239	0.6811726364595773	0.23243803865329327
0.3220677925651241	0.1578675347556198	0.35085297972907414	-0.29274333190004226	0.40660922235206914	1.3577256725911362	0.5596795379627119	-0.4239468157183287	1.1776192913249681	-0.5921022961442286	0.75927921184421	1.09254783003867	0.47574193226824824	1.2853187291810515	-0.5807716478248068	0.44158637965467257	0.49690846016703083	0.7030147163117404	-0.24943227695015077	-0.02670982773962291	0.18524851501589898	0.5607671632972355	0.9572889252489454	0.40882132061267185	0.0957120733226347	-0.2860263860939799	-0.9064674800530994	0.7657957121558039	0.09304512851464537	1.121683650764084	0.3069776658827544	0.4667878569184202	0.05982552847323157	0.4662414099242362	0.7365893464994434	0.03051151752795574	-0.17561786938841142	0.6698956329323417	1.1879003048916223	0.6871240200450548	1.6306539744659176	0.9729631604685239	0.7177159075053573	1.0270943954874485	-0.04121910427384505	0.876216097197563	-0.2462778599463622	0.915440446789677	0.8260274774005979	0.4569175065787679
[truncated: 72 more columns]
