# Supplementary material for: Diagnosis of autism spectrum disorder based on functional brain networks and machine learning
Source: Sci Rep. 2023 May 18;13:8072. doi: 10.1038/s41598-023-34650-6 (PMC10195805; doi:10.1038/s41598-023-34650-6)
Supplement: Supplementary file 1 — Supplementary Information. [file 41598_2023_34650_MOESM1_ESM.zip › matrices-bold-time-series/ASD/ASD155.csv]

0.9633634917338564	1.5646353011088072	0.6073138414033978	-0.47095356313767317	0.6873343827680126	1.1280035638977388	0.33707541344707437	0.9041676128330124	1.6139696904363277	0.3276740519176585	0.7596493045080325	2.6227517051576084	1.779773259734066	-0.2549390296065157	1.8317141008021358	1.965279910678282	0.06858956909573018	2.264728313652664	0.5974496866346121	0.6264708897070059	2.2284813278350075	-0.09201964166030287	1.7713095376529508	0.003405547195081917	0.9837173215520846	0.26194036773869994	-1.209680853425624	0.2551671555345297	0.6945698179964263	1.7695824755269758	0.19971266402459564	1.3398476483824648	1.1102497858944673	0.07250405632690064	0.8831811755945053	0.7240745956233245	0.6753556636594187	0.19230153490392973	2.4711219827138162	1.1786271470510745	1.3850494706599423	1.7522840871818592	1.5499297606386673	1.879203601182284	0.4568912046372961	1.7412680366143098	0.5734186535243475	-0.19634151388269336	2.657035071814128	1.1312364347232164
0.5343339306885313	1.1913376394928454	0.79249393038247	-0.5229651036217746	0.12177719572785092	1.0040372971420979	0.4294714711635318	0.5720598224107027	1.4443719708191631	0.8489312093194616	0.8259175839470143	2.0633000742916185	1.5574702477786708	1.2037650358572634	1.7955484308583969	0.9506158743309058	-0.22151223856768326	2.2593921285280527	0.4707229291663505	0.8807639857164308	1.3593251884931234	-0.1154744039546846	1.3127484427070568	0.22471932695380478	0.7186060017311791	-0.13215501531040183	-0.9783902327758821	-0.013625028775973193	0.2196849380536164	1.2405083612042016	0.16353812356028236	1.019698499054131	1.042422905933943	-0.027350422628339626	0.2465263834855785	0.41348618733609566	0.7308754464793633	0.20652784782681477	2.1513341645584307	0.813293501188272	1.736859474759585	1.612724965564463	1.826428835453394	1.8629606269678276	0.4250886036581182	2.4305454374555127	0.6703812721551523	0.5002340254691027	2.6874822993320637	2.148138996725809
-0.24669065969112938	0.20551794108586857	0.4414799502631061	-0.32746371112522116	-0.7561708807963557	0.4179887963619629	0.2784546911864683	-0.18719090357285062	0.7698034101188997	1.052431048355422	0.7362299049829294	0.402417207277382	0.8725571325190902	2.090393796516472	0.7396151389319197	-0.9073910125889685	-0.7464589548854915	0.9445870440492509	-0.1406800311121718	1.2082255088342557	-0.23262753943534226	0.12906724408377365	0.21948301587719313	0.06467123545740662	0.38921026166994865	-0.4256038592037746	-0.059604769816026935	-0.4455199919269461	-0.44170726075324923	0.2249180711285013	0.04836964635967155	0.26303314575991216	0.6003615425538562	-0.07804343313242212	-0.5504538476987106	0.06343731621117263	0.5222895373920073	0.04596135152606631	1.1057211430915772	-0.6183545957388319	1.1157628313026025	0.585954999985151	1.5794688396459233	0.9196578053411535	0.12047437355480345	1.878471986195996	0.1711613324913822	0.8312150563695032	1.6525710007503465	2.5007840688957454
-0.8427345276253555	-0.5610180184494037	-0.10559703875750207	-0.03770015542529861	-1.0971313453041405	-0.28131218965661314	-0.09122020533792718	-0.728320092317466	0.3522126330907972	0.6417984110103817	0.585523672223209	-0.9412652874438717	0.45953036577396394	1.4751863168521153	-0.6669820039656686	-1.9128219409137102	-1.0939461937749635	-0.40659064789085664	-0.5708298129021392	1.5311590129913006	-1.257466244826935	0.31826006410359253	-0.6696223709000467	-0.5461426525239985	0.4943435498588988	-0.35702633680160967	0.9752541719730807	-0.8164993757131777	-0.5363572212111716	-0.4139740075600604	0.014426708304899968	-0.4008504372264553	-0.011818357619046954	-0.17356922474642228	-0.9040107147555663	0.06435622158770074	0.34502599468844686	-0.4496114799940974	0.28364949247373716	-1.7337248218168915	0.01424789149921261	-0.5593956531158301	1.1534949660186038	-0.09080728186082142	-0.36841714135998316	0.589120208081625	-0.6258299452496067	0.2795670343500683	0.3252191800965822	1.9180525659540923
-0.9502307152934094	-0.4414771411223983	-0.3197666517068908	0.24554466861567092	-0.5099747966595192	-0.8297421810276365	-0.4975163486672506	-0.7372745716908365	0.4235143665662117	-0.2163547672850427	0.27086355243499627	-0.9924951207103709	0.4488828506507875	-0.21765560914945437	-1.5400933011670257	-1.1903931381889385	-0.8448299390595368	-0.6089689661994504	-0.39274799525067833	1.246854902807379	-1.1174581051800165	0.04554256815672976	-0.8488551047728976	-1.1479106141772224	0.8610530856928602	-0.1487734577547618	1.3314958790319733	-1.014765311196961	0.007272710323444227	-0.28308398327033873	-0.0400193877596033	-0.505643751411341	-0.5384923571662934	-0.46176779404907964	-0.7130506545502615	0.2898580882109962	0.24036224826500974	-1.1389145507557075	0.08573652838660015	-1.494770448639139	-0.785535274355681	-0.9296223615845419	0.5987505450500595	-0.40363366732775896	-0.8063350365042049	-0.5022898164075451	-1.1759105183053546	-0.7639711615878901	-0.5668710878153812	0.6498669229334585
-0.6603247653845797	0.352633444417563	-0.0790072599807114	0.5012256849793665	0.5535174295754691	-1.0760907776506141	-0.6811735538686754	-0.40481509721534287	0.47205151325628897	-0.9945336252838735	-0.31411159837913855	-0.10077292151027842	0.2889987702561312	-1.6219891582061163	-1.5262148731541456	0.4689031824255022	0.029385091638915176	0.11887709849278467	0.11446063267611722	-0.06487999454814222	-0.33410357318703326	-0.6450359114625245	-0.4995882553479789	-1.1788702819851002	0.839613565916126	-0.19485016467323166	0.7764351594966703	-1.0221211447060206	0.47794471907027497	0.23339231547999265	-0.26252246410848434	-0.05986742167612583	-0.8749315688516788	-0.7854668526616777	-0.33251924338764877	0.24269587145504046	-0.016427931335344755	-1.4919731862747156	0.06544813406195626	-0.26561279856792813	-0.8790764040731373	-0.32426691288277737	-0.25228948788140826	-0.06889712352466593	-0.8895211915557155	-0.9190951431256283	-1.1904772372363224	-1.315853303663466	-0.9257199750235039	-0.7046232484009393
-0.22874159793822518	0.8976520841140455	0.2304838862663389	0.6902456765663364	1.2570155300453496	-0.9825771003452753	-0.4663188189227189	-0.0465322209535766	0.008800299334211037	-1.289432683070714	-0.9252718136670632	0.5463894306570168	-0.49729630293359195	-1.763954444092848	-0.9962758756503491	1.5288422626791105	1.0932643157020925	0.46550321970151465	0.3345847144906717	-1.8170607674744208	0.16297777104264127	-1.1314838253001218	-0.18985280031567356	-0.5568333580831373	0.11120799894988102	-0.5405824493026424	-0.11009031991268428	-0.8269525128493277	0.23795844810175873	0.44127466241779306	-0.5258321928523705	0.43572642361090375	-1.077737071298833	-0.7586616960511176	-0.11458782677194763	-0.3311973576902949	-0.4996531651450088	-1.0979040449915216	-0.34086810335315415	0.7620710813187463	-0.45545488143316637	0.5750995816818436	-1.2395594225779691	0.25751329936097594	-0.5332813034273245	-0.9009366068874617	-0.8611836777535038	-0.7928579712107187	-1.0537889064518884	-1.5321117806359152
0.1797487330728832	0.47372404412060914	0.2061391917814668	0.7133760893735825	1.1550684033204492	-0.7067872625931759	0.09361557560588606	0.24196626607164823	-0.7087073102999663	-1.1733373000501992	-1.0530901703446507	0.1463502091965345	-1.6549852753994834	-0.8876513422508936	-0.6076580179694654	1.2911089005280176	1.7643815368641738	-0.40941310861152547	0.044461555585257474	-2.6537723879618746	-0.05579662643052391	-0.7652084899747461	-0.3309264424339872	0.23710076683194006	-0.8728040890313288	-0.8172536838581232	-0.5140096953087608	-0.44179434040625326	-0.4903979681831419	0.011429279356148672	-0.523075057459141	0.3942313421884229	-1.2150546502681145	-0.2791665172862379	-0.12076838674360751	-1.1091865518386452	-0.8636822254152178	-0.24859574534629483	-1.0190852580692025	0.9508765402824944	0.009100738839341673	0.8631258853113699	-1.7147992335110074	0.0942133240524115	-0.09232712107052138	-0.912654133332687	-0.6048359177292494	0.3708727781432895	-1.078308817393485	-1.5183395001077693
0.4949265568768265	-0.7088738873114321	-0.11892920655905898	0.5106636630929907	0.49271378646239544	-0.5704926604590753	0.7204558162762137	0.4861529845438288	-0.9632409753094168	-1.0102983407757464	-0.5030619636200387	-1.0356185612420659	-2.4006981361662563	0.008493590724771367	-0.7234888626727637	0.3985551606215637	1.7203963533719842	-1.8811514052676601	-0.3859166876237263	-1.7608833715998078	-0.7427426744837402	0.4204049271976392	-0.893948225233505	0.6512813903302743	-1.3600256713485028	-0.7122854004625762	-0.17692395950786846	0.011091189921471544	-0.8844246953345072	-0.796318532754291	-0.20245041960132312	-0.35003146567085675	-1.248261627790144	0.2153822442880289	-0.22382123478095717	-1.5309227136377015	-0.6671838002331654	0.21086366302079093	-1.3053486848448659	0.6949544104643004	0.163846746038818	0.27278965182850845	-1.1583868084738125	-0.4413498080374923	-0.11317305465143944	-1.0993547361831693	-0.6307740771258296	1.144491774673658	-0.8313241764658492	-0.8161069990358518
0.6147767521343931	-1.7236305286501072	-0.4075104376415731	0.18088035830220822	-0.1691797959431393	-0.7710721320119615	1.1032143276704525	0.5690804714053035	-0.51463471929909	-0.9594548586815316	0.24403381853518286	-2.0684742783766263	-2.2231793439991487	0.26547173506414434	-1.1824725126015212	-0.12138668990467281	1.0660792595969208	-2.555396649997828	-0.5171377491071665	0.15670311923650795	-1.4384692601549003	1.636180870858711	-1.5098452144091907	0.5651101381437026	-1.1141398825875979	-0.37075832247907914	0.42918829831162353	0.3347295901317134	-0.5238818199801191	-1.4540376158637183	0.0754833431727043	-1.3568395175928067	-1.0737513734807496	0.2005372266480548	-0.32075744893964514	-1.3811798412439407	0.03722901915734942	-0.22867753693962273	-0.8399472579291869	0.5810994876899421	-0.04814930087251773	-0.635035770221395	0.11497640807970508	-0.9322472617863364	-0.7229117978765675	-1.2665289262137578	-0.7825999588574882	0.9119853190439692	-0.27059430784232014	0.029330250805276778
0.42255523566287817	-1.847750962488771	-0.49624247228338453	-0.052240823835713164	-0.4956633369909239	-1.1006190354751786	1.1218845067273204	0.29900922437760313	0.04516398649305351	-0.7803281053994342	0.4828089394839187	-2.2606581836192685	-1.3755101706999868	0.06164409978248233	-1.5104620040571688	-0.005855669034107012	0.1990421065369798	-1.8076373510341024	-0.37015604765123705	1.4594743604491769	-1.8515367073768036	2.0411187352312146	-1.754826643091095	0.27909859881125293	-0.6126231941948098	-0.20627934299234144	0.6592124416245577	0.4500894389243301	0.10434314818669634	-1.6204469697074682	-0.04158967169065834	-1.9079434178080437	-0.6685494875607687	-0.27002230393910753	-0.37924592243444827	-0.9332499556935193	0.6206513068254124	-1.0925145143787724	-0.05504980072242447	0.5322413289717421	-0.4489208534067078	-1.1255291979347204	1.1051799486532636	-1.1638877823131162	-1.3462574746289109	-1.222986428688592	-0.7713032373144343	0.033636990993036776	0.2314166090933831	0.4175973614579819
-0.039348281216411825	-1.2321143766862606	-0.543371255165446	-0.031097896746209743	-0.5329810834958095	-1.0850322680838655	0.8794688306085913	-0.23319407686679472	0.01071873914976735	-0.19970418652970626	0.11512977150717081	-1.660135132131847	-0.5737869113914807	-0.06698280784499337	-1.3288352239898553	0.19011536151141642	-0.452432713814197	-0.4178817592519008	-0.28370755707333933	1.2033193046587978	-1.8241558420960762	1.501737291265553	-1.4153718663010846	0.10264723664681596	-0.43102981805863005	-0.3517470965347908	0.32376632304634734	0.5132882242480157	0.2400064747881653	-1.3357895016552714	-0.40009185142667286	-1.6122148213910639	-0.1823610946370471	-0.5686896582596603	-0.3802457473931732	-0.5574166871996143	0.5319271292532425	-1.3595782550293531	0.3073976978899425	0.11063748149600418	-0.7386403287934847	-1.0453900506948948	1.081546212782799	-1.1928016170496947	-1.2336537590959582	-0.9553205801949847	-0.5009100489304558	-0.5620511221416512	0.2042710315218386	0.1076776224151066
-0.5016673430365295	-0.6573523455826263	-0.6580866837274673	0.17594719401703776	-0.4611026047188489	-0.5020521803422552	0.5110718091853841	-0.5590565333319867	-0.5518477350681551	0.6081764572729899	-0.18589632403875692	-0.8354614223725885	-0.30261009978022224	0.06960193254164239	-0.658258051404469	-0.022646135696961566	-0.6418350722761454	0.327577532018965	-0.34453599588238354	0.025545328795897212	-1.2366710778796297	0.6112795679511613	-0.6314870662542442	0.06467870663256375	-0.5999200472291082	-0.4550509561363772	-0.24602399173753003	0.736247931530702	-0.16936167984557443	-0.9000048676591118	-0.4579711938160988	-0.7667588381495698	0.11950559289974926	-0.25374373790706695	-0.33210094279365815	-0.3425773702001205	-0.029124216099545026	-0.5856893505521809	0.034089217880643334	-0.5533709731653781	-0.6279938523736477	-0.8515682164509614	0.27447514255282307	-1.0360984052481543	-0.329742165066902	-0.48520922473146266	-0.1420828659327726	-0.2772433024084666	-0.37416581009282324	-0.6290068871442361
-0.6716830800207577	-0.6772380394728796	-0.5853946605382123	0.3275653606733774	-0.34387221712207566	0.29737175542111377	0.010617251126088618	-0.2756183532541813	-0.896044041530495	1.0633344689575766	0.191887542899386	-0.319709909186078	-0.4610108738646598	0.23531184611047454	0.07244787918738418	-0.4598828007209761	-0.40008350038411783	-0.02979816063248754	-0.22202305507383369	-0.7022609557122377	-0.17821057339982382	-0.003726416414689016	0.1639207677889325	0.02067392208802556	-0.7006256915150405	-0.1096933916411534	-0.6326582121317763	1.0542953199298097	-0.400228287231242	-0.6110601116685987	0.0441795809977744	-0.10674069919809327	0.023322640569365713	0.3379005067583942	-0.3125895056867664	-0.17656237235289668	-0.28300651445553354	0.5706050624120714	-0.393632731602651	-0.6731497677665775	-0.039843981532108635	-0.951728920311525	-0.4932816439723353	-0.5481838048280004	0.5430064728027936	0.23695886309582043	0.07169661869389159	0.6515712184368914	-1.023377375802046	-1.28649031096009
-0.5227311461100063	-1.0629232506155577	-0.00014400253169105678	0.2448720304261305	-0.1461953236154115	0.708650917499375	-0.6796784586729326	0.44074422096369137	-0.5593311247235779	0.7707814650058072	0.9246256617018127	-0.2363331137117247	-0.6096691092814784	0.24643566342125037	0.34017194654935096	-0.6166238624392252	0.003867109282486017	-0.8004575388513904	0.3073136037344315	-0.44721889809428594	0.8765743890402256	-0.28831157053606854	0.5465361165996592	-0.08401949108625148	-0.5069983935906296	0.5920558992968401	-0.6984916025083056	1.0692798077806616	0.0715069592084597	-0.5519940653209858	0.6774063191305942	-0.12400911275607852	-0.47827752256919065	0.46353980057119554	-0.3818030250514003	-0.07717655347555724	0.20881818323375276	1.0782828786721117	-0.46793481786336344	0.13527222187174404	0.7274518382779528	-1.2020865367217963	-0.7656660152806543	0.27508313090833963	0.527161468210075	1.1411745392499946	0.06769458106339296	1.4328576810582085	-1.298873460335293	-1.5803858950851373
-0.3363436731808046	-1.1076505399974292	0.8825469567033319	-0.0033794663773776606	0.10556497510906356	0.5381751137010683	-1.404980444151952	0.9211152046704908	0.02510337819420875	-0.004873349478549929	0.9831838000807844	-0.31025023434106924	-0.44820422430742346	0.25771799775811427	-0.022603666347992556	-0.38735311207630857	0.24568834917081148	-1.03188990857269	0.8458275694751497	0.011209187963679538	1.3269637991563104	-0.6304939855178798	0.4664832978285325	-0.15113270648372532	-0.3068936444339836	1.0828843189875017	-0.5382834641984343	0.4639637848998796	0.7747538803692265	-0.5487993127679862	0.7463407018900615	-0.5937689294532731	-1.1551103368975166	-0.08047747954693626	-0.4314942203606954	-0.24538901689948375	0.9353260756502377	0.7092848751596964	-0.29087187468006287	1.0511261680933062	1.1153203305203374	-1.1736003068739738	-0.8427275215431611	1.0037837256100781	-0.29329057018689303	1.8157181179776247	-0.03533974881238564	1.4093695080997448	-1.2612630322317113	-1.612192861812954
-0.41776905837721967	-0.4376663367529194	1.2422801791679274	-0.17269143222840747	0.27870977132017427	0.2515612174407769	-1.7378118150782147	0.6820403303424348	0.05112208293790891	-0.5636729516417115	-0.16610047586623927	-0.1563806808773109	-0.030798892298932016	0.4706634809928967	-0.6089057256076502	-0.17906477013964103	0.1886094177624778	-0.49999733702100807	0.6741673281994067	-0.3120902961626328	1.0100169008856206	-1.227840782177516	0.3195116276696374	-0.08294531507918805	-0.4836870390907762	0.9369826716684558	-0.22689348483744617	-0.5012172605847232	0.7087027989083742	-0.34108259925077916	0.09197761135140196	-0.8074258005494682	-1.6628163280965185	-0.6105282300660166	-0.23431298276837534	-0.7281669655112686	0.9386002954001756	0.28446867368939316	-0.39406866212863245	0.7888945599222382	0.7333889251403954	-0.8006533428351417	-1.1849254315198237	1.0157313473550145	-0.9402901850012122	1.7010509601049328	-0.05629220610964776	0.5246167591573188	-1.3060284757929304	-1.5808788436364674
-0.7708726908708503	0.5390790000797496	0.43902153783831727	-0.12385646387462784	0.24990617538478216	0.4729236163886465	-1.332755196090286	-0.05801706595996394	-0.6545294243454689	-0.4763083865242091	-1.7807725075515708	0.37697091013321715	0.3940872455939785	0.725289962228943	-0.7231330821721291	-0.3221569206061925	-0.014468541241876364	0.21755066309783805	-0.34296998861230144	-1.3172050757310865	0.4020882002169917	-1.7395727359513187	0.5575151269192349	0.10444948869746458	-0.9125457089232755	0.36520737177413615	0.25106146044892896	-1.0412730809447641	-0.38886666952962673	0.14238180227689892	-0.6761777611858775	-0.31571648265643515	-1.7479953104138628	-0.30085998976960876	0.2618608387568158	-1.156952339206574	-0.06511880955848307	0.6763497075611671	-0.9960000920739704	-0.7969495416355865	-0.2503998303631209	-0.5226765727863103	-1.6503548445652947	0.1314156264813215	-0.6193965462940874	0.6565407036829132	0.11944106975122415	-0.7275446562397951	-1.6018689892618052	-1.418669608627625
-1.0754134924323981	1.0167075641569818	-1.1457146679487824	-0.022347360666021783	0.016972001357025302	1.2648154480999905	-0.3859628640500061	-0.6253198467582762	-1.3896258033714932	0.020333579589582956	-2.4892309501074537	1.043317967360332	0.6620051788035732	0.6114855056368471	-0.010087568580578821	-0.5966516866247422	-0.09581221113175566	0.4736838609697475	-1.3355452172218196	-1.8980460972397866	0.12565770362126216	-1.640288901003991	1.171634824722861	0.3333926835329091	-0.9825224505381533	-0.004466335111088026	0.8397738990957977	-0.5660663582576185	-1.5004047729439915	0.6574750278304847	-0.8148095829752531	0.57461439096201	-1.3939551876562128	0.8179661718123317	0.7446910292215594	-0.9920508106379612	-1.2454772916253498	1.7160200728210853	-1.6355781544253523	-2.2235940305991493	-1.180315165745295	-0.686829832045547	-1.5640508756562197	-1.070035816905926	0.4046288366586033	-0.7096201319810684	0.48650090616975894	-1.7015652951612754	-1.861536710315957	-0.843728268876873
-0.9970840523488493	0.6044648500499443	-2.2627603025067002	-0.20490263197041803	-0.30670901247607235	1.9982813175097975	0.3693834096643762	-0.6093180086844208	-1.3749323658462822	0.37854324649876947	-1.7132131002344986	1.3724691316552196	0.8071988510210429	0.01574883022256376	1.1414771311119296	-0.49155548623988765	0.019546512321723095	0.1814072744431195	-1.1547291704656464	-1.2479785546268884	0.2901292285675379	-0.8561450634012675	1.6223817951098165	0.5412679517136953	-0.2729945034773177	0.18371955418819863	1.3098176701826079	0.6199075073705426	-1.2816433558214342	0.844036672098392	-0.22176966963367403	1.0920919819690986	-0.7982102739903051	1.7986232883455129	0.7807450536665383	-0.07942967258725052	-1.4830365502118699	2.2889916526963625	-1.639686408154696	-1.8201376467339045	-1.4405909981055325	-0.980625598924016	-0.5514371695634362	-1.689386402124581	1.158943268679534	-1.4308375601056496	0.9103702904402406	-2.002375284645319	-1.7089881571754393	0.1877005745951721
-0.5199560748341621	-0.2719442741851575	-1.9497982619947245	-0.7971425722601436	-0.5620419199172737	1.9773496899946494	0.285357874599845	-0.22187981002629456	-0.6027043837019372	0.40837249639135575	-0.260526665754191	1.1013736057195445	0.9600174766222476	-0.6223489896884002	1.8685610615860677	0.14718522941551224	0.11300429306135079	-0.2527235953440839	0.42092799540919595	0.20139815924370313	0.4551165140779373	0.05979029639137893	1.3777134265775597	0.6527005655405955	0.9161294633269419	0.6476655070263709	1.4116068295789346	1.4640633144306274	0.47359958030873117	0.596545484681556	0.5196879794028807	0.7937201001451479	-0.20777819997516378	1.758794901397719	0.29848222225509335	1.1032680026849189	-0.5748109825232017	1.548714895897622	-0.8758745188163926	0.4232399415889413	-0.9504400931526966	-0.6961009798953465	0.8901410367339382	-1.303284922127259	1.1091969785133304	-1.0132741531638534	1.1564805050150644	-1.656126681705887	-1.1390225267440162	1.2002566673811117
0.02673080497675579	-0.7826404799359165	-0.5027203597701358	-1.475780522144208	-0.6015761688364677	1.1523355193933484	-0.5242106303316114	0.06473258253197443	0.24576019086841022	0.458241743112963	0.5790947618464106	0.48287383316436466	1.172389733796715	-0.7499922714416951	1.583360946530485	0.8859574294098518	-0.06942517741225467	-0.43527025697170946	2.3216441098659595	1.287285738849142	0.25687267997652674	0.4289737711344786	0.5252625858601343	0.5502419277430608	1.8191009373006546	0.824762481937076	1.1210608867585028	1.1521713341087483	2.4963386378804953	0.21222251675318024	0.8177941657354729	0.017598950941823874	0.2365858080081861	0.7963093608169484	-0.2539345964664972	1.826682085109112	0.549991512571969	-0.09969377446461598	0.07034238020636358	2.7270050210401013	-0.15523036561097805	0.4114314632289529	1.7861686011305171	-0.3105485908574184	0.7265115431846586	0.10966003789437784	1.0084416395273421	-1.0028430815880498	-0.4860377537438203	1.5377093073799777
0.2690942950004671	-0.48047454614038443	0.8114826369760958	-1.6867922212874353	-0.3554849799014519	0.17492578354712426	-1.2038741795594565	0.09083025339307907	0.6060874702488731	0.8959108772683352	0.37836907914926565	0.10802918705164301	1.3435249037208359	-0.34196791850131786	0.4919886183651853	1.137047805673522	-0.47144686227834426	-0.31174420646887724	3.1232817637841612	1.3874401342719462	-0.0991039711380238	0.09176826008387101	-0.2374860661941646	0.1882442029186612	1.9452797559178432	0.5036059661247742	0.6749744212285671	-0.042640973887603933	3.233450916433307	0.11399728559585807	0.6506190392570277	-0.49041372587368176	0.5183310382436714	-0.16621482387844616	-0.3233369764819861	1.7437905731176495	0.8562514833868816	-1.3368517128270312	0.46526708200432354	3.30290665999116	0.43110163570909876	1.7109569716704869	1.5984922490768645	0.49396461031013394	0.8256800574781528	0.9787368274341085	0.45130507421634514	-0.4162073427176668	0.009602656562882228	1.0353691533762968
0.12461261431372431	0.3353269230892376	1.0146476371674222	-1.1676898827121645	0.07507981670677158	-0.2327862783715663	-0.957428503753919	0.0907570646792278	0.5367784425376823	1.5254999911063096	-0.15076351631287796	0.33681586681797326	1.3084272097184266	0.06282599412962546	-0.6202766661252551	0.7133446668748167	-0.7207005625882399	-0.06309908464987224	2.325056082442238	0.9419014255432361	-0.1156211076333077	-0.47878092413513934	-0.28602658360187083	-0.25822969407273877	1.4630378131867707	-0.00043069366278302855	0.34152911485845955	-0.9925730411470172	2.2770266664148724	0.41632538299531424	0.4315246938716114	-0.35803012352889535	0.6569162624649562	-0.36468403778887826	0.18640051664254068	1.1393072788301315	0.29282078387002414	-1.2199458718472593	0.10300925830758315	2.051865188297135	0.6328026310107814	2.276277781528757	0.653038159345169	0.6365028451321675	1.5221739004549906	0.9727819565756077	-0.2448577911931975	-0.051982438056795845	0.43646574264317933	0.259981732618103
-0.13866391234514097	0.9966275948338066	0.30137509289825454	-0.2457687085578922	0.40889511285233093	0.07167332814015702	0.1451331883085302	0.26092256717926304	0.4156961710171746	1.6743597879922076	-0.14147290606285695	0.9049214672360629	1.0048050716143382	0.006842668276773086	-1.090460245803133	-0.08745777237740583	-0.5257725920702155	0.16475667007147327	0.6680248072896063	0.7256719797782376	0.2991232801555727	-0.6833163011912025	0.2915300560330282	-0.47163026055408924	0.8698840748002176	-0.2668766798199676	0.1803353627383835	-0.8462152105932986	0.552388889769899	0.807549485937644	0.43319472438390827	0.08333803268582798	0.6612671707062754	0.11716078077556659	0.8267437197312512	0.5885193444828708	-0.2845569373176574	-0.05492399641665302	-0.5791785584803242	0.371783866491191	0.5932995752077861	1.8015451652599528	-0.28693449025053236	0.2649357624917207	2.0825488510970964	0.28328557431510015	-0.6793500727839458	0.18891241929116112	0.9540390755690211	-0.03373241924086157
-0.15793560459908973	1.1265306711622902	-0.33929869128756485	0.444326834438682	0.3825328358657943	0.6012055965148699	1.2063434542277942	0.4412989597114196	0.3760406035709358	0.9064198918651156	0.43437559516417656	1.169106463811393	0.5543178514464946	-0.35044927262422887	-0.8462932535805274	-0.8301968406590197	-0.03903413968903193	0.36584513487083886	-0.7118508376248425	0.8809820356157783	0.6272760599147584	-0.37120105219425775	0.803805599080358	-0.30614150412896063	0.448990809620661	-0.2242364565579646	0.046424663235585154	0.1371047124713046	-0.7629011011872902	0.8858258441620123	0.5010983030239742	0.25520288091426746	0.5938960606229607	0.6204439471384999	1.0742026968684066	0.42820401455604407	-0.20240268715068827	1.0099788154867855	-0.9499780163017036	-0.4894296263984433	0.46723599527479825	0.8034568455605847	-0.7166339502879244	-0.15002364159358691	1.8097663302571283	-0.41387202164326836	-0.6139782040208648	0.46968605361996396	1.4329147167514913	0.3170246986274271
0.2069493285414543	0.890086024750766	-0.22803218089966315	0.5716211745024646	0.038759286580788	0.7585179444655985	1.3761963054044284	0.3384071127286752	0.24806426533033418	-0.4298973146470108	0.8852279293606615	0.7812982851645505	0.1629785090896072	-0.4844256903272554	-0.24279070368306516	-1.245723374010612	0.26833705921227075	0.582697685070296	-1.2828965103574044	0.8792146426080842	0.3411751205987827	0.09263562298994113	0.699715528395793	0.019611934867444156	0.16572570031149342	-0.10495325271205903	-0.1910490909867183	0.9491167800848241	-1.2809962427967594	0.5789339961058289	0.337596764807007	0.020724061920287622	0.6312895629403069	0.6876778170203598	0.8209122421754569	0.5614938600244458	0.2541092169090087	1.1546914111310809	-0.6791955079227936	-0.5499868150919353	0.24687577979062092	-0.026776730138759534	-0.6317517429553423	-0.2854370263330439	0.8513734018587028	-0.6700868353817788	-0.1288110534201813	0.7987313847692882	1.523070073670938	0.7378221799652608
0.7797926659965695	0.6619412972448263	0.4264732440093064	0.40422038246027214	-0.22699483197427395	0.3701621249896733	0.66614492449348	-0.027988299691636787	-0.021782128771915817	-1.4570286438581246	0.7326976721790187	0.07018610761559235	-0.0705588364929012	-0.22648201853240973	0.4146731516459091	-1.245256120966136	0.1240353168255134	0.8086716392044565	-1.2757484723237469	0.33403319988384234	-0.40746282041248494	0.27896496195667386	0.12468695894452363	0.14377729491549107	-0.011168724426358006	-0.04677000423931024	-0.4718642520117032	0.9550060781686182	-1.369525176474314	0.19478370683154356	-0.07291309245457671	-0.18816429906989535	0.9663033906915394	0.43565000524137737	0.38233249073564435	0.6925365124512455	0.27759243182816096	0.5845905472243678	0.12318360244862475	-0.5847455304754899	-0.09692920040379081	-0.4424479524205625	-0.2713950766402342	-0.13720411683789566	-0.02279895049153909	-0.6047159257569218	0.5012002599390146	1.0088807502557795	1.0955981295878152	0.5913636462245697
1.2449874757377621	0.5786076468497754	0.9741282175379662	0.45736496275819266	-0.020971260592544155	-0.2391291333393942	-0.12423631188046924	-0.2768445210894741	-0.1582349479079437	-1.5780783642333955	0.2527068083637426	-0.3097741146596755	-0.23300137844619337	-0.010873638590387046	1.0691912437329332	-0.8407064740407322	-0.219966903062721	0.9980701284757789	-1.0919131752373148	-0.4326400951605305	-0.8795309233533313	0.14554215669180667	-0.3088943051882416	-0.013214741478723218	0.06321022359826542	0.08224778452591104	-0.6007030496856538	0.488103507701096	-1.379694629352544	0.07794736892061054	-0.4292297886545383	0.07283600087754752	1.5913945930993076	0.23742194876324804	0.10486015412449257	0.6485545987512207	-0.3897300536523911	0.12863451894373848	1.0818202173368612	-0.9265020808659089	-0.4106740122457195	-0.5374459307955821	0.15529431872677535	0.1411009835933539	-0.32605988994134216	-0.5907027779733289	1.0424920432024805	0.9465902310061067	0.48149246582274857	-0.07919715855179991
1.3920275103035444	0.48574436050661696	1.084804056296562	0.8815678835816623	0.6034150017121508	-0.6123364984936805	-0.23808656857980925	-0.11554333956439342	0.1091841752028658	-0.9809445830819931	0.05027923942175636	-0.09222414017691437	-0.4620750836987865	-0.28252281878861746	1.6880574111718953	-0.18370268890310085	-0.25780815285694114	1.1199979498917172	-0.8289148539893683	-0.7556306923496491	-0.5601117170843323	0.020672826297244123	-0.24008373430731694	-0.13465955782829192	0.44517300645645963	0.4081576131076077	-0.46921467620717794	0.2767491346840285	-1.2241126865821743	0.27246342597598655	-0.46344761391142725	0.6910316393521508	2.2048348029656757	0.23508262941932287	0.05580581634492818	0.4547908290762657	-1.0724907872070917	0.28603661722508233	1.7897192936220578	-1.1452795004790781	-0.42068265580851355	-0.2914265457866127	0.48190683666378803	0.43226236957355935	-0.3089612096437023	-0.7174640695847871	1.3894396741893036	0.6541151116961279	0.16756898599401243	-0.5796352007558004
1.2131460763164397	0.25269254255186735	0.912279423019966	1.287843983390284	1.1230909165805463	-0.5689244398237578	0.35681110890161344	0.2735024925016295	0.6317991205520456	-0.3246599061212169	0.3243900862693556	0.3167148680084664	-0.7431609287358898	-0.7994786470372828	2.0374005313634376	0.3961882805821665	0.18410077903599856	1.163019834939133	-0.41586974479522626	-0.406029722626476	0.2523803086380356	0.1848572980658473	0.06330250104549384	0.12086632881691199	0.8109507457119436	0.7418202588410407	-0.20464693854103524	0.46451966919276194	-0.7264013386004898	0.5355864380001567	-0.22109213448583082	1.0878860406408362	2.41054404616241	0.2622326686195922	0.07482394043768291	0.18394615622465985	-0.9358269859529709	0.7521944834820542	1.9707134427700301	-0.8244923505252567	-0.03384097696120419	0.42054641957800815	0.5379625184859658	0.684008322640998	-0.4769085205037848	-0.657584459091437	1.4773183084710308	0.34385578097815067	0.29770119944412715	-0.3308361131221265
0.8387909453730454	-0.00272660893978007	0.6638280088645852	1.2138680638115302	1.054227167023708	-0.30046613878091327	1.0963045518960761	0.4122666646225758	0.9492966962937841	0.002423517682862571	0.7414895127592889	0.30563938235893245	-0.8765347313299878	-0.782165244869275	1.849447472522258	0.5715474590978326	0.7134783673317971	1.1065682594111008	0.024453183088355306	0.18366566665065462	0.7720729025971195	0.5432783854316453	0.07040634669850168	0.6916530025037968	0.6708119495883333	0.7221829564138997	-0.07926382843792579	0.4556810537590684	-0.09502045090060887	0.6295780125832408	0.03600477621547476	0.8733440164065402	2.0653928897333063	0.15241550770200832	0.017686745441818353	-0.1508616690386858	0.012382077198534716	0.8448197516003119	1.5847803697852032	-0.2339498338066268	0.48858146107282185	1.3346522184004899	0.2703607502132689	0.8539043635924912	-0.8680126210840396	-0.07551919421495702	1.2418995442064054	0.19811146587018025	0.5752853197373696	0.49533315549850687
0.4459137791715557	-0.059044179474914305	0.32625851419943996	0.6850416270883053	0.47773435785115304	-0.13141617146966753	1.4873314927742443	0.07602775004716768	0.8165513594364116	0.21927200520754916	0.9353264336370858	-0.24437158150856073	-0.6708628462354638	0.15162532771157064	1.2079840680336575	0.30779015389918024	0.772616497603096	0.933137075891971	0.18874010618118606	0.45773052973493944	0.5867142334218608	0.7520815811365715	-0.36727611168918545	1.1474607786791289	-0.053761866380963946	0.2839372673077814	-0.25367118682708156	-0.2305848964095195	0.2089150670096146	0.5474158389136773	0.13695065059374414	0.3163808296876725	1.4237354448006025	-0.027899637467781624	-0.10890252702040232	-0.5135159911326584	0.8870179195379618	0.2882299961480438	0.8580105054004772	0.004956632225152352	0.7371312059485106	1.681653218313863	-0.12188393353897928	0.9141044247401748	-1.0126849922868242	0.8923271459452637	0.7453222910157551	0.20589639298102455	0.660108753537884	1.1658200769134714
0.2120566313471167	0.11526126812541482	-0.07482322343951923	0.20338363732003692	-0.02390095544197899	-0.21362930672164765	1.5120298615169183	-0.44026611008702765	0.47262536659832327	0.7383118347174937	0.8743824115556269	-0.8118072683113117	-0.16044398972731266	1.364471113513983	0.6149416733172083	-0.09852886960192726	0.22917323912829138	0.6815312101689497	-0.03983234817745857	0.32824595286739916	0.06840080348225452	0.6329310346005304	-0.8491649174920236	1.139375349741765	-0.8175835396513484	-0.16973425581972254	-0.6048103055148956	-1.2034908736367615	0.03431824818628662	0.46353540025209516	0.14757371470580272	0.085666270941985	0.9073456875184269	-0.0928124801123478	-0.19457427267542884	-0.7246112855357546	0.9066059560849442	-0.4995753482794375	0.16719510980877209	-0.2711474527264095	0.5521515042653504	0.9181846199809991	-0.32783181752002344	0.8909016149345537	-0.5720943646037238	1.6378916187103982	0.27345851365488877	0.19048406692774833	0.5543715071807196	1.1494338839838927
0.25220015912072136	0.3086694170226351	-0.19680299492524359	0.16881837335877267	0.006145394045906739	-0.43647904433910445	1.3940371395806868	-0.6442367687125269	0.3062499509667482	1.5077408290481715	0.668403279498535	-0.8029453281361857	0.38226055793225505	1.7291247010037971	0.5386047133406823	-0.33931597631701294	-0.49977604711615925	0.45244562111099307	-0.4235023817829497	0.14707593461163382	-0.09858027152352053	0.3771149529789492	-0.9083088751461119	0.7128795228670002	-0.9851890060174897	-0.19099483705049508	-0.8290610622673571	-1.56091624994069	-0.25942135245400827	0.510638788314619	0.22411015434932013	0.522137082658187	0.7195920504794601	-0.00505686798997791	-0.1311616875058135	-0.543744842797548	0.2568669685776363	-0.884653479476982	-0.18645879797347142	-0.6118411601354535	0.17753257965117994	-0.47606484154663004	-0.2552448935647777	0.8255377917685135	0.1833864412816859	1.6031264969259296	0.15193165482498128	-0.011491839863185997	0.5282266080040872	0.5920074347227687
0.5033271377802939	0.30129806685571603	0.302289373618182	0.4128451549483374	0.39359987889542813	-0.596098097136443	1.1535919682178692	-0.3657337582805962	0.35789381486787414	1.8872258831013795	0.24765056648733805	-0.21208319696752906	0.6413947599643101	0.8187001106670925	0.8950986898788648	-0.4032874701708437	-0.9027451075944098	0.31319252475428383	-0.6656222787978131	0.2034985675035267	0.30810969941625344	0.2874067331692338	-0.5572507768317573	0.1391675470814643	-0.5628832957856285	0.16074720065573278	-0.7441409514224776	-0.9846132722656765	-0.2663360433146204	0.617299271672144	0.3783146418267706	1.2217117870990595	0.6881058531277809	0.0444859341283442	0.10638773540105365	0.051198027260298935	-0.1409671266866676	-0.7049834379035628	-0.13813756876230873	-0.617491410603789	-0.013972822677441312	-1.283189111823609	-0.1298306427746177	0.6792795507225448	0.629205058061716	0.8100174980689274	0.3836676916291266	-0.3776302983292648	0.7334263065688593	0.04028769884378636
0.6899963087186409	0.07280108255438775	1.1315490973763633	0.3942765675194308	0.5326187313167698	-0.6133481173549457	0.5750794838992235	0.11241409563479039	0.2966815506973403	1.2447195750332574	-0.5041361102716785	0.34444601983383344	0.46789028527777693	-0.5697170205735316	1.0727184812031094	-0.47954814256584427	-0.8682866282828094	0.18526513747626996	-0.7635734529864384	0.4027431536885286	0.8412460158020888	0.3653932525173503	-0.25855640038584327	-0.4440494773146509	-0.2400601338750668	0.3411100286860498	-0.48723586230838417	-0.20525362115627327	-0.05488966878493449	0.5389056987244876	0.41917029814853835	1.3871459714367593	0.47163989985371135	-0.16982538403086186	0.4058095461156162	0.6946377855085201	0.3234698871401812	-0.4135252267440567	0.17065622097956215	-0.4649404376170768	0.06946942367132414	-0.822794704163758	-0.18824466153389932	0.34206710249974104	0.4215820254472473	-0.13833980227205703	0.5398068158387246	-0.6715621259190613	1.0111727875731993	-0.17687918873187164
0.522540518944418	-0.24358129893912525	1.356523164047197	-0.17373414281295174	0.07997738622494463	-0.5671468692743848	-0.38397673604690064	0.40150751158836717	-0.11981297948837576	-0.3294693070461907	-1.332413936285523	0.25788780386289323	-0.044138784510961836	-1.189716333014753	0.5359099844087871	-0.5852608529599407	-0.6795472528710679	-0.12945866088233296	-0.9166159849981216	0.4410657384299767	0.9110475472001068	0.2715118157203969	-0.36472775848443756	-1.075804781010645	-0.6066636362074475	-0.043826320569203076	-0.37692449247361715	-0.18497177069702478	-0.04671748020340879	0.05427821416040981	0.13247791984994386	0.6142585124092607	-0.10709405258007428	-0.6578292883111546	0.5396889275082902	0.8564398002246566	1.2604331034527592	-0.5315930017023072	0.5307050479740332	-0.5734102638267684	0.14754238405172015	0.23699322074282028	-0.34259151256397036	-0.20705276029896977	-0.23252743465882056	-0.5985540340984039	0.13850735588581153	-0.6040432378098993	1.0974358955198527	-0.18802884875780682
0.013410172083129106	-0.5245618082929506	0.3191850948645399	-0.9898564424448538	-0.6411204425606524	-0.5398213793936328	-1.3171434504814477	0.38250570323410404	-0.70866269887971	-1.9428221882162622	-1.6197609174367213	-0.4417957707700219	-0.6061474629698643	-0.5980467576399098	-0.6151118599459651	-0.4420157948675636	-0.585149765485815	-0.7406774570089062	-1.1159067589110148	0.16916971040123038	0.4060188984591422	-0.23355249729933478	-0.6852906977393349	-1.6782070026307037	-1.4119329769469926	-0.7274314792159614	-0.5511843306990281	-0.9523366666160725	-0.40787940503741443	-0.8030186308421053	-0.46412289415437963	-0.6653273245187934	-0.9237170899448611	-1.1570058491970816	0.3340781079739717	0.34249627448756775	1.6803273557924596	-1.0320409713686494	0.7449500737651852	-0.911972521636148	-0.09933533182965633	0.6082015747512467	-0.28219852515402627	-0.7772275801638876	-0.8792384380346304	-0.4456186861814617	-0.8283067804985214	-0.1058365591458553	0.9153705527739635	-0.25524887581302974
-0.44924464405355313	-0.6946054058060995	-1.4564628473898154	-1.480465639859052	-0.9857558459440019	-0.49823845579562426	-1.6559094606152567	0.21203341012743832	-1.0649619136281014	-2.576421300698824	-1.018584745903312	-1.1028980263831123	-0.8563539153381333	0.4620539051127401	-1.728846439399363	0.17061227070412824	-0.4968838413023982	-1.4535213988478972	-1.0255644738690333	-0.28299797016729394	-0.24885409575176898	-0.8648705732425852	-0.6897775271570945	-1.915119198742939	-1.7489232801927996	-1.0401504519372118	-0.7659566928349142	-1.5168814942730813	-0.7677392029098873	-1.6627797067471741	-1.025169601264502	-1.5303504073372398	-1.6737277292931034	-1.3309226945992132	-0.12402087244566345	-0.4179835394276837	1.0194914480109445	-1.3604455305932306	0.6354719605385689	-0.956108941914448	-0.6408466733137564	-0.11770621543389742	0.08201341125433571	-1.0839671603241148	-1.232239559942612	-0.1150016433797671	-1.811349797243576	0.501086127435671	0.593293814149204	-0.37263087669658573
-0.45427922034792173	-0.6629744764953053	-2.551964267516007	-1.3676020193691676	-0.6824838250215073	-0.3811080013234373	-1.2447885879232967	0.056002825106485146	-1.0176187047483183	-1.9012058307726756	0.018571685865584765	-1.0934666701060054	-0.5560255058380399	0.9024300580531379	-2.23184113921333	1.0051250990773264	-0.15630676970360707	-1.8047578352140228	-0.39580806076233793	-0.6575603284711105	-0.5681621662650499	-0.9704908101264429	-0.13179308298228193	-1.5056513402257274	-1.012410659727692	-0.669690776279166	-0.6078832831587122	-1.0176613221476132	-0.6578403434566297	-2.027415437339035	-1.0749225393410171	-1.3929531873115744	-2.064263064330115	-1.070190571166172	-0.5107956257853955	-0.6828240927614085	-0.2892794400783503	-1.090931543212279	0.11451297464587744	-0.40153006529081975	-1.0872869856036624	-0.9971007817858941	0.4147894264050894	-1.0204820729425754	-1.2535391928018706	-0.11199337332833163	-2.202200198287806	0.6703727266664397	0.26479091713208613	-0.28430775637756456
-0.025442705327620864	-0.37607402455256955	-2.023986911250717	-0.8603794410092912	-0.09490940196480671	-0.27334220029075973	-0.5438748981179587	-0.06821751403625326	-0.7568943441746816	-0.5072518722527058	0.5818537902337029	-0.4213938055271822	0.18487875330248135	0.38033020963894487	-2.119044132949921	1.4516642683600998	0.47552588098491905	-1.4146608019164397	0.5100743230245971	-0.7500586403949865	-0.4474356388247595	-0.2054882342024175	0.6029736797933194	-0.6382688139355538	0.4151357643812925	-0.03090261133629146	0.06517662062310778	0.25074974968173847	-0.10510768701989663	-1.6886968815483747	-0.4066517154594523	-0.5311437814216995	-1.9169298309934726	-0.6421806478093836	-0.5958301025503498	-0.10683957597449849	-1.238894018181523	-0.46682938881881686	-0.652512148857967	0.3289332386467011	-1.076579104804601	-0.8937473773444224	0.3126519195225149	-0.7577375142683501	-0.9889548587365596	-0.4920189322869526	-1.8849883832239576	0.12247567717204436	-0.0193780846702592	0.15211344748623779
0.356607254493976	0.01755465293670554	-0.39247452134912947	-0.35037290050037223	0.21162733652655427	-0.3870339560124237	-0.20250904212219245	-0.19088899134439136	-0.5153420571785194	0.612690415553199	0.25843230673724127	0.27708102654946004	0.8589281123591217	-0.4995411692921626	-1.8068580556675036	1.132275288677209	1.0921856846147562	-0.37613453823687365	1.100774985089246	-0.4976262329371168	-0.1509649300874947	0.9838165842162248	0.8379702353643558	0.09561477756451743	1.498523974372935	0.2041308791831158	0.9148990565532475	1.1679908861899997	0.40852459346346975	-0.9852393770750799	0.6376590458837716	0.17604337291256736	-1.2140696701827733	-0.5100322084495211	-0.5290996506806307	0.8359320663243243	-1.1827189996713787	-0.15991936950015398	-1.2054165163376116	0.5253420495007977	-0.6330194805732489	0.1375790595404005	-0.18704800356278523	-0.5177558871119544	-0.5046905273059715	-0.8204704999888233	-1.2427483236099022	-0.7546985119075894	-0.17372057806109603	0.7363805089721587
0.26466998910028305	0.19072821815922475	0.9107507653447884	-0.05083859850891483	0.06368842362395583	-0.7869540048774556	-0.45376651833724535	-0.2511425960920745	-0.25858262991157693	0.8325492957841657	-0.3995801733476334	0.3659454929449243	0.8817561563545055	-0.9246058553494668	-1.5791723929401351	0.32944637685258094	1.3126699474374008	0.7226493097090096	1.1160915733383032	-0.04023530028316533	0.02870164345171654	1.6573677589635163	0.3123563366028241	0.26568634158875204	1.5267403934170705	-0.13656782361341654	1.3801512791270396	1.0710648241705363	0.5796585748353777	-0.5548593261745208	1.3323102641709181	0.08233332816344588	-0.1637726279325228	-0.901999274328348	-0.670249282273917	1.2181810298058764	-0.3711987637984659	-0.46763057266237146	-1.072681044251703	0.07061675786413117	-0.10512595334485397	0.9501602302450856	-0.5895721202941491	-0.28063790319771287	0.020665295887170938	-0.625339115854482	-0.6610829210131305	-1.1011345259859433	-0.027777346343298003	1.0959551280485351
-0.19333586181299142	-0.012466085920087447	1.0527328884093798	0.04105108877015344	-0.23628313475539056	-1.1684686262818744	-0.9568544094798277	-0.15611161764865786	0.2091286122314111	0.28061465625391463	-0.5005138254799015	-0.15522486906161642	0.1262175104526355	-0.6269198074203145	-1.2922822859126921	-0.2620510716776776	1.0155571066228928	1.2433797820955579	0.9508511275312563	0.26478057668652183	0.028001758536917973	1.2388361776452055	-0.4784873282503901	0.02828256900969939	0.6997421669565541	-0.57577154014494	1.1499268672711287	0.44467632826639725	0.6692020278004805	-0.709838565357707	1.1489581306213568	-0.5968033349758329	0.7938183163445449	-1.5016107885742445	-1.0757253000159057	0.5379265316489704	0.3463679003263361	-0.8730059860915079	-0.22348586137275372	-0.3652899838186963	0.23537351931250855	0.7465908925310222	-0.4737979978931092	0.1824312696016992	0.30923777482767445	0.12376948022504933	-0.1548392261246293	-0.3676720061679873	0.4561869569495991	1.0276659266342916
-0.5172748144827036	-0.27759622248360427	0.5583146822572905	-0.024011635016273285	-0.3625302313948164	-1.0316232949811956	-1.1927155917917653	0.042818487824536136	0.8854796541228697	-0.3848932959612944	0.1592249494797412	-0.6277059628108655	-0.8372476060601568	0.08479960839590453	-0.6646439873389739	-0.20348659486749407	0.38631985075445774	1.0265521615454887	1.1768508786504486	0.042213543799600725	-0.025884442454327167	0.08092759236533807	-0.6941105327054214	-0.09855869254761619	-0.1958962748113928	-0.6013540729349425	0.39418645435814337	0.22589457364491156	1.0986098727598121	-1.0551905095643426	0.2648166165670331	-0.9770801968138598	1.1843692490382434	-1.6281782457094822	-1.2814792886977904	-0.7503664269093074	0.29850474724697895	-0.5525608799657508	0.7747411785817416	-0.10016441583492357	0.46731861716591494	0.03983154751823646	0.05957539406599441	0.9390018889165934	0.2116589899821015	0.9675087297690316	0.4497353677163361	1.027339647859834	0.9451088575598149	0.6278394186935495
-0.4450534229662978	-0.06905215367967339	0.48594386092392033	-0.18814237797675726	-0.361756420907741	-0.17055826148990325	-0.94249550145583	0.12788947025255668	1.4432949763776886	-0.5384178247542537	0.8703001491100287	-0.3607285261222158	-1.1498778246070547	0.796369733761686	0.22707179069109196	0.32238556619148384	-0.28917691859493155	0.4776293192480417	1.7894609192184716	-0.7075595842035756	-0.012818189211903535	-0.8439458316694294	0.05219973258878138	0.15696612174062985	-0.5521379391895593	-0.2794273365618608	-0.41805244346631404	0.6329341200473892	1.7583814622702336	-0.8393624354763158	-0.5428917939468976	-0.37988326171410514	0.8408623703028858	-0.8488111480764768	-0.7712625042928266	-1.627475256501491	-0.4689176631945267	0.6603013943174807	1.1643865524676114	0.7558441488992103	0.8472594912104998	-0.06440982246447811	0.5521625557269513	1.6386694554336039	-0.11036107161391952	1.3476254482907126	1.0696358156495442	1.9371478030348208	0.897886469804652	0.13003588779286493
-0.29337755219596845	0.7011616585463049	1.0636635965424723	-0.27905445283604696	-0.5262159074747513	1.019700436504396	-0.38853872069863865	-0.0737554140368323	1.5144369668089075	-0.03146824436661036	0.852954953081702	0.6773798153424675	-0.43964305548582094	1.2787819747788316	0.873823786463827	0.7899746005916894	-0.79556178886534	0.11013487628408729	2.1024577653070535	-1.4202890249309674	0.061572056871137044	-0.8222300374800645	1.2749091392760685	0.5514069820692046	-0.34528818287769514	-0.1277570355135584	-0.8709352772299461	0.965229421706049	1.9625826027896587	0.23687401503172972	-0.6069283402105292	0.9314015294209731	0.0725787142349809	0.5325467747512433	0.33086213142370285	-1.4695652969590762	-1.3097071191573246	1.9390172497459417	0.6648151532751864	1.4368768997387265	1.3907191076947822	0.6768686755489961	0.7295675425667084	1.7557618998009568	-0.31827954167432837	1.0405089874228513	1.2881687008402385	1.5317522625156723	0.10559554853688632	-0.31053344735538024
-0.5419923306312681	1.377634758781288	1.4387076536105667	-0.05322404137114461	-0.9460837260250252	1.7927127457887861	0.13509541573887854	-0.47825119551824147	1.0497762631630179	0.7529227559695729	0.16103750747469786	1.767450048711342	0.7785645713134078	1.3866609528142266	0.8177259487143729	0.8616125769045376	-0.9919649635837025	0.027062402721200023	1.469614301971603	-1.355108962124605	0.1029241784494229	0.004511282871888456	2.0002714082077007	0.6752522915943361	0.054344786768348176	-0.4370258015419372	-0.8086222026941147	0.5610554428161241	1.2011239116992853	1.6061972296090918	-0.022582459145759876	1.8976946422878767	-0.5768055868713484	1.6434311871008969	1.2062334178254348	-0.6188905484829889	-1.5756316302222462	2.198263907366746	-0.24722408377402424	1.3940859912282784	1.711531504125454	1.3135177296531304	0.7364710412833658	1.1297639081776545	-0.22685014063099448	0.26390539500968374	0.7982413756473584	0.1259494468985802	-0.9710279701152835	-0.6744559289038644
-1.1509394073583006	1.1599721070269438	0.8010940915309893	0.5093921230529233	-1.3175870674126207	1.6504841306489206	0.38553337956488715	-0.7897299973916819	0.34690529958746424	1.2007952885761894	-0.4147852942775957	2.047038322136885	1.5123943391715267	0.9695545151558286	0.16343927966026173	0.5807639450959562	-0.7986856993409287	-0.10024940339660243	0.01764205436375209	-0.3163692704368028	0.02781508959831324	0.8373913136100245	1.609892210741228	0.4386399008470886	0.26593033069123456	-0.8988353286155429	-0.3392597824231357	-0.34126656725356214	-0.1895486843538608	2.3137098817433768	0.43365314545002315	1.6102660029949045	-0.8023487672645017	1.7700414011416126	1.1149668080189488	-0.0014601670439302126	-1.143364110831774	1.1491620464915382	-0.7593137643703336	0.8322697710145572	1.3517032745269033	0.8987806279748087	0.814256213656949	0.1849135608565314	0.042313941219404266	-0.5529908370481434	-0.17255411537709103	-1.1198815423909365	-1.5507571111576783	-1.0067983612702462
-1.5030115400776018	0.043506712959018416	-0.541446518744235	1.0163748910447217	-1.2408569570359302	0.7113905496474028	0.2524624087809528	-0.7683206158297118	-0.2508080361392976	0.8902359032155306	-0.2939210742509296	1.2458792854239376	1.1429911318000583	0.08839732483320571	-0.4783857795791255	0.14310477882431963	-0.297375426765111	-0.5549867834818115	-1.438328951361461	1.0473517743492349	-0.1770915456290137	0.9368100951708379	0.3593887582486112	0.10057615937429668	0.08403284164971013	-0.9925727441501101	0.23578454806221438	-0.9110516689121481	-1.2735544443087048	1.9120551242407973	0.0687667824121982	0.1694549971637937	-0.7673550695520545	0.9429977027481208	0.17335671807136893	-0.2119855253064988	-0.4299409829548669	-0.4512067898853851	-0.4614970467288869	0.34143233539064255	0.28029670396731493	-0.33109465139575445	0.9076420343061411	-0.4733287837193503	0.22345905191025822	-1.0665731666175085	-1.0080098774468023	-1.3552197385691218	-1.2960129036273593	-1.3466024697539032
-1.1199513477037426	-1.0241025487258646	-1.4701222797938085	0.9529397173110765	-0.6447559253298725	-0.46728619164967145	-0.2662430701208813	-0.4423603441204678	-0.6206112570815149	-0.12399837160720766	0.24438928747532015	-0.1325486317423016	-0.0819124437968723	-0.7843187106404365	-0.5862242814622457	-0.3344156867155174	0.19744495596060774	-1.1723704913019601	-2.1507489278258443	1.7947841727391014	-0.45256160240849624	0.18589933684947577	-0.8939269430879281	-0.11335313525597163	-0.48789120538932634	-0.6258960935795015	0.5305048772024686	-0.7565575510752389	-1.4206976797974793	0.8205140796443916	-1.0423241334197122	-1.3810286432690806	-0.8364711237345792	-0.1840115703271917	-0.7652018988678109	-0.9985580227003015	0.06371814578851198	-1.5862350158988885	0.31641372888389047	0.20203867181659307	-0.9738957880921256	-1.2734711631063247	0.7600747398198114	-0.6541050392154723	0.14875552428598868	-1.1589769245998331	-1.2792156371530186	-0.8153632173876885	-0.6718165675507191	-1.6817748973301736
-0.2873161225279908	-1.0941856879507237	-1.3499078121392427	0.25215160298986045	0.14698386597912705	-1.3410353357447438	-0.9952869427723917	-0.061001388600453794	-0.8277106401476448	-1.3257008139750348	0.45197255107734685	-1.2955495729690405	-1.3126875589987808	-1.052895931874654	-0.21953478482763308	-0.7470685043465354	0.3224511424318715	-1.490474576949279	-1.9815934684492338	1.582086295163464	-0.6860634684144984	-0.8933158975117007	-1.4523727153105668	-0.241572647249061	-1.1691223978669891	-0.21920310078420524	0.2940685886206689	-0.3426394408979571	-0.8264472415463807	-0.1852935031493451	-2.123529965350248	-1.9781871132360285	-1.1006417596204003	-0.969050982990314	-0.9931579438277096	-1.5956772688612153	0.21265487086201468	-1.8956583514181915	0.8797368967577807	0.2457595601646184	-1.7176848499403536	-1.3061006019030015	0.3721447553451813	-0.6753251484630276	-0.17741318053458063	-0.9167088849730904	-1.0784515885254193	-0.3923804891916359	-0.45532992429211294	-1.8892345872571237
0.23770679458937913	-0.2502312390844822	-0.7103544312078863	-0.5079829038559002	0.7423968322801253	-1.628347511235813	-1.5260600855975774	0.1393064354840675	-0.9048435509493344	-2.039948022415434	0.0254815503043375	-1.7724021035356694	-1.7763361461700296	-0.6152696136984483	0.12853899393070178	-0.8463442226163328	0.026803153036740305	-1.2649566804445167	-1.2291640767052736	0.9251721373906273	-0.736489501366042	-1.557283538492326	-1.2772332664777053	-0.37326673638212027	-1.4097500977813593	-0.14048391799076926	-0.33361341494140473	-0.3005620148452046	-0.11128845471900001	-0.6986555862285461	-2.3943013467747365	-1.411414537548757	-1.2309189380074497	-1.2204524770335732	-0.568319161077836	-1.4620582777814466	0.2830740683809431	-1.749048136012909	0.844565903929128	0.309630872638832	-1.6305423733737658	-0.9181493513509353	0.15955462642751167	-0.8467442245811904	-0.6200202474693628	-0.5477825585922929	-0.7462750472141232	-0.5465436051420338	-0.8940353200648875	-1.7216802033770786
0.12563679017541107	0.513542086146716	-0.5025731792404535	-0.6051817317499969	0.9990388196978557	-1.2499806415998407	-1.39396439043837	0.12089420662553159	-0.7452642930129295	-1.8351925496952748	-0.5529411346824677	-1.5746555360737384	-1.2503538562395022	-0.06472045895761955	0.1342130822749339	-0.36571484847316155	-0.2914638388755743	-0.7200333258924478	-0.17695148958296988	0.5330278961627625	-0.48115171849270505	-1.3453479534854096	-0.7990764585673615	-0.35502956509329936	-0.735851710161453	-0.21778020567412246	-0.8239293527150432	-0.5789333837616423	0.3979108552622612	-0.8075863961472449	-1.6746008933825824	-0.33173029198998266	-0.844034597458216	-1.0509851393991316	-0.01096847823726199	-0.6646186038596803	0.5285973724994797	-1.5422700289192954	0.42207511006823856	0.5296035069978204	-0.935288903888473	-0.8888494425611874	0.4911708192327483	-0.9968598559790143	-0.9118993413762085	-0.27267326742471437	-0.386414461671784	-0.8396944465792888	-1.4394605127395814	-0.9674287195255389
-0.14685600516839029	0.46825501888220405	-0.8965553229419864	0.1066219349988105	1.0173383073274371	-0.25137015680349334	-0.4462427450634984	0.038976752434233194	-0.23984672525059292	-0.7703472523636661	-0.6015053553016879	-0.9102812246079504	-0.07874709432347542	-0.08974785081561643	0.0015997115436606776	0.6136897609217159	-0.13092090299407455	-0.2439265600292307	0.9586607717714092	0.48587262008030047	0.10066289313916071	-0.38916903461876245	-0.3562211295215617	0.08914940051160898	0.7069292917676635	0.04923448966724227	-0.6724388655786339	-0.5546223585391271	0.7875218024067574	-0.6427228194973887	-0.3902861644828112	0.4861144123469388	0.013335074101290274	-0.49709421910741675	0.41742072629523824	0.3397571658828104	0.8488241601276946	-1.1575691836737354	0.06510191605616449	1.0270744005853223	-0.10656057111906997	-1.1908546508480737	1.1129729259708536	-0.6826600155617517	-0.687540398041443	-0.18125181942889643	0.18786032948511008	-0.5906627772845063	-1.364435355404219	0.26567692114650926
0.04422645590819421	-0.03392464100146375	-1.1202106171258417	1.0388208755785033	0.9240942855144607	1.0915971183575959	0.9510054395352279	0.08885411665445693	0.5009712441169085	0.6569983033863356	-0.010741222947976931	0.05307769050294427	1.0843776908926817	-0.6685000157891271	0.16482176562073836	1.5235820951407137	0.569213702712594	0.06477430485768976	1.73554446068652	0.23156049983563332	0.8393058072363259	0.6400072958992381	0.06856722120240982	0.9144203545091103	2.019177824302385	0.8413139467438476	0.1025608238066994	0.06821680771155518	1.0456237008762397	-0.10288903855999759	0.8491960557196235	0.7844967450934683	0.8046849916173736	0.516699127037209	0.8855686669414453	1.129793883557547	0.919261440161052	-0.22797059639350978	-0.08360073658135754	1.4726773678886484	0.5189919515534862	-1.0915099585498733	1.219944166244936	0.12609414159457624	0.24423543135497056	-0.13804904897737214	1.0139628751561045	0.20470704767758216	-0.5826099882932365	1.4388773586810775
0.5991988981680634	-0.1210331994007088	-0.5043754582738519	1.445346110255438	0.7664641914311117	2.1992044977536165	2.1283252122751004	0.34760849423959195	1.0994793677385772	1.7968410927140908	0.6796567901184637	1.0721537110098112	1.5852974073339654	-1.0284964188868073	0.6963924180336697	1.6922656676940544	1.27786079431913	0.4137824959239641	1.5332446099941417	-0.5945884258522139	1.3717800017378265	0.9837614775113718	0.5673177218522931	1.5870157519780623	2.197968305029137	1.7407167980681473	0.9267771465305701	0.7863471054929916	0.7795774753300345	0.8147635947541937	1.6028949420057137	0.7665950832060552	0.9648186008434646	1.8275210908166073	1.4624631916723538	1.5038254365094188	0.6427300899408336	1.1913297769863254	-0.30854692934422284	1.2584608297533557	0.8571659775753954	-0.26663694333598753	0.2434038437928231	0.7652440767140948	1.520915875701595	0.11527631605264572	1.6616671942109382	0.8325152255464566	0.2425079166159306	1.8841372654565234
0.7780598191277674	0.3659441520381754	0.6080263725523264	1.0960847597300334	0.6034307812997115	2.4620689371641524	2.580409476836611	0.7185228743096826	1.1392638413874872	2.1716987210337555	0.9018046014310037	1.6546437621077719	1.1001341754719076	-0.5193784764315095	1.145459134538347	0.9452538161985781	1.3477099289937795	0.8892921315334738	0.19813644647383918	-1.531719817731757	1.3129194736684808	0.4104828339423886	0.9343824582088472	1.515332573224737	1.080007997431405	2.158938397300737	1.2149809539935277	0.9034083402381745	-0.28836709982931374	1.5977433554141967	1.6767504408390008	0.6077911492267003	0.428671484725584	2.842896682105045	1.7272649011576924	1.4169276622587383	0.35553935636456035	2.4282991047243505	-0.8736340274082254	0.20782470220196764	0.926196233805276	0.628047073377968	-1.440022116679149	0.48162176953284497	2.2578400930854623	0.6656618807997569	1.5494331858315455	0.7270454820530463	0.4155916024824497	1.3471760948236997
0.20967287037123214	0.5793393850939306	1.23075798722515	0.3543288994790347	0.5763558490121826	1.7463982108901113	2.2541991134680583	1.0016969212826903	0.5158671380030998	1.6779062792991857	0.6106512160713119	1.3023521024356175	-0.09065383602414563	0.5646257201679376	1.0336045834981826	-0.1901455743598577	0.6683316442817172	1.1796239333810807	-1.4386233916811124	-1.6684770800057322	0.5614035472792823	-0.5232781023900691	0.7793035031121224	0.660254495727631	-0.4069464859912753	1.9399947224063312	0.9340589788228727	0.4390781632667152	-1.6395528382470275	1.4862521101308899	1.1150609050421636	0.23981414495786726	-0.293358631064801	2.907897042009382	1.1828334520077195	0.9436383128496844	0.4747476091884844	2.7508310992430838	-1.5358240639332503	-1.0381531696173647	0.7259982309025953	0.743917150754925	-2.6811596392748642	-0.6652441482876318	1.747211164527595	1.217311076241518	0.6183652263773632	0.1533112441534102	-0.04826965398551206	0.2673012890685463
-0.46491804590940905	-0.22403958333656962	0.9098045319743407	-0.3049097654907741	0.783604524665412	0.598268906632843	1.4503137825923267	1.0364096721572538	-0.3949323773069462	0.6131520716037682	0.19829510860393312	0.0874493214932544	-1.162853816942666	1.2059401401877252	0.44215403912551604	-0.9115352086413328	-0.19114380263785494	0.8814721686586711	-2.0430477065436543	-0.6698234452287082	-0.49285307483409224	-0.9229660038842653	0.06654163437283017	-0.3672714090004562	-1.0579107231573746	1.4278206195877512	0.5552696941947697	0.14621801324023184	-2.1283526797620387	0.32332495707123937	0.24739627679742182	-0.35669053900022873	-0.5593871046611787	1.921053898886075	0.002280762224106341	0.3362801222248281	0.9521538293138991	2.0486408137846492	-1.6364887156044612	-1.5263678573783992	0.30830414186755845	0.15897654454560564	-2.526209225386918	-1.6711785139123623	0.26284829042307756	1.2650556182142683	-0.4297831973762305	-0.12864862327718773	-0.46882371782597126	-0.5319212039664996
-0.25599587959768744	-1.5406978003623735	0.24548929883558876	-0.7095426366791694	1.0974220047357164	-0.1745718095666504	0.5459532515743974	0.8118417347227722	-0.9628159287107886	-0.45841679672753066	-0.0011672187590262327	-1.1317334462991109	-1.3125947945463798	0.7481247091944867	-0.025089193007216667	-0.7978118643636083	-0.5246135069086505	0.06123646784737776	-1.0298919352363092	0.721228788121812	-1.133670532191549	-0.4073666486833568	-0.6116019671459715	-0.8580426532948607	-0.5010622962820694	0.9851003888626246	0.4661455015315326	0.5767989814736689	-1.0818169462729859	-1.0277585086927328	-0.37413349655634137	-0.8486325480531973	-0.1407512254465409	0.5129598754472876	-0.928757267100213	-0.03676909467910884	1.203258308384153	0.903587904958079	-0.7731164865995044	-0.9076458694373434	-0.12138562530827392	-0.17566716633188084	-1.068791471740476	-1.508419517200397	-0.9710179972923009	0.5875198890707641	-0.7041080822104996	0.22480856412780895	-0.2571284000568908	-0.5045089659973797
0.9087804164033039	-1.9958415590262153	0.13863765500027947	-0.9378370834145882	1.1984395650694297	-0.1922081947420226	-0.15820841557240253	0.4597267759272103	-0.8100395550423808	-0.9794986218972556	-0.0028306067561406248	-1.3309160643747664	-0.45766465846234217	-0.3610454064111818	0.08960460442420688	-0.09892079735481846	-0.1691206951000321	-0.650092370702714	0.7324293407456228	1.3431173999236414	-0.8535104079560298	0.48330919812407647	-0.5164593071523912	-0.6282319727392398	0.5285813236439232	0.6143933207609521	0.5541906932370548	1.3639532530917562	0.8398024749405628	-1.3906868753432295	-0.3189479855845709	-0.7733307893411662	0.6052686033004521	-0.4577472396839218	-0.8877486249445411	0.025547052566208588	0.6861256714262527	0.03816693673887958	0.6314746953519239	0.22462774685095302	-0.2971715345459673	0.3589193315785056	0.6161535669475195	-0.17572072062112035	-0.8466562288690413	-0.41858515208669805	0.027009737495354333	0.7805067298273799	0.46155605008446865	0.19807018216989344
1.9038621963312599	-0.9381245051985906	0.7097263814362319	-1.0463971121988862	0.8584227324251449	0.22752091381685186	-0.4498294108936747	0.14163921391036302	-0.16925041616853803	-0.7233362428074604	-0.019403694125307205	-0.303547646705577	0.6275323155979997	-1.0176320457177592	0.5531862471962863	0.5341190930363282	0.3666834809138773	-0.6404484643844245	1.6899745766570873	0.7746438550138315	0.15758353300198322	0.8286531930419424	0.4171668963901171	-0.09753489381206076	0.9987556420649386	0.13403720951698314	0.4436962097191756	1.6283549566890165	2.1194837929144503	-0.4860217572656222	0.31990648252933346	-0.10836574782827504	1.0479937250744746	-0.6011005710084534	-0.12181807726597825	0.3250475733749094	-0.45986726689919194	-0.23510627651646684	1.5384522227634543	0.911235630081562	-0.1382735177277209	1.2310604582595563	1.371789602987885	1.2659289302621621	0.509869701867185	-0.9865027189764244	1.0947429527086814	0.9132721931577267	1.0121766876404552	0.9118287526927777
1.5974556351248512	0.6636684455008716	1.1950545805393575	-1.0206051764674027	0.18057429100232972	0.4746982653224863	-0.27187218119897816	-0.05670103189753061	0.29969410624198967	0.03230363488812647	-0.16889578723984858	1.0381627596736027	0.9987064898679147	-0.60887573442343	0.6774844864405737	0.5649425639867374	0.4289500994923976	0.033737351954918726	1.1635401987544893	-0.24623795665794193	1.0797932692656906	0.3118120407945669	1.3721709775926632	0.17479242468142622	0.5717947944631272	-0.39777380655074557	0.036947054034119235	1.0110318600440162	1.836108699855024	0.702054735544425	0.932953423652634	0.5406878437167986	0.7970662907945686	-0.2199446543251271	0.40979307713444163	0.42177384018853636	-1.441799063512045	-0.08337563000677399	1.1885070640290993	0.6651132443784644	0.13997776288219943	1.378434512961525	0.8637597861274778	1.733339211594146	1.7783665610290116	-0.6606575480407012	1.5626380302519112	0.553793943292064	0.8895470808458317	1.0430887746947572
0.17830038118919342	1.2200633516798587	0.8909339724151929	-0.9459899571773791	-0.4760931300505483	0.26218982113872713	0.13564549021530112	-0.1325231794378516	0.1391204244070929	0.6727148870376528	-0.39514986167726623	1.48188831618058	0.4253425333250719	0.3989992682619374	0.1052862524795578	-0.0928276853008102	-0.16085670644807765	0.6731184676876683	0.032760471985442075	-0.593225379139563	1.1387690681037907	-0.4256598838539516	1.4176944585991051	-0.027237304802607325	-0.23056710907377517	-0.6346929242963614	-0.3568192923698749	0.07151358022114333	0.5587456098039094	0.9010111460245498	0.9268607561028667	0.4918901560399518	0.012756472468992976	0.07242906630928114	0.09479130443086466	0.09168180622798912	-1.5367745439608602	0.14579890314486582	-0.167545471025731	-0.2570011715192874	0.21811691361691787	0.476743229447807	-0.2643337428612615	1.1241614732402552	1.691822254667282	0.2459935734808263	1.0919673797991039	0.17933674043521644	0.23382770345829745	0.5182439618286686
-0.9889995614930669	0.31864599813710054	-0.025410800386980556	-1.0170299784964523	-0.8156155563084648	-0.19275951192923096	0.2864507404165436	-0.11285811901906674	-0.4348251262366171	0.7060158485787215	-0.5959098221586	0.672884505249899	-0.4395436225098855	1.0172016185900292	-0.7398484991264702	-1.0864647400676128	-0.9935676929058115	0.631128519793002	-0.24206131698749564	0.10355034190431343	0.3017916175268706	-0.4873714992712113	0.4900371696570482	-0.48958725259443464	-0.7072526911843899	-0.37144077937478365	-0.44945410938352065	-0.39469611427234474	-0.30790845220749946	-0.1428239464831337	0.29121963351966595	-0.2652464402587161	-0.7094405128686085	-0.10431549346322248	-0.7006491433814345	-0.4091578846312954	-0.7788291134753866	0.1999325025568037	-1.4646707214178545	-1.2484349569430426	-0.015587019387476572	-0.7234235927485162	-1.024872505304928	0.24504784655381281	0.23505378593043852	0.9142889454020138	0.18224328360014166	0.13593515971570194	-0.3963872708797701	-0.23697942492166482
-0.8741688179806426	-0.8279829579830571	-0.7346533907328444	-1.2510974390498562	-0.8345791002261976	-0.5229850463890382	-0.14962984231427431	-0.048007103184327334	-0.7524252551706972	0.1652268960698163	-0.7310736847797386	-0.5999802781250583	-0.7740178961190181	0.7392761240800908	-1.0693178705742035	-1.8797307911149825	-1.5016065496204238	-0.06853169126667344	0.7833715877734767	1.1148200630327556	-0.7053472694054874	0.2854031521672935	-0.5270672394682144	-0.8223558739842433	-0.6406658608668332	0.10932406387579667	-0.35211255390900603	-0.24473248349642537	-0.01974680178673604	-1.4376722048896693	-0.40025784193753217	-0.9944601859164849	-0.7889091969101407	-0.6676090539513829	-1.127583667996223	-0.5961256910385482	0.09086076659423514	0.007067386937122164	-1.7923710730704567	-1.8493256417937312	-0.3699284063811585	-1.32846863136952	-0.9065740005222631	-0.15252569419353876	-1.4178308026823387	0.7698504531123656	-0.39641760699481765	0.2025614919125892	-0.6167287265872652	-0.6842144880385829
0.09523101570663481	-0.852258768304328	-0.7004366329539091	-1.2956518422637786	-0.7527800994476446	-0.620583229470075	-0.9175673587249147	-0.05686881497585141	-0.43121800946249894	-0.4185174033125792	-0.8165947522175704	-1.2768320085227096	-0.39575523368650195	-0.09819427926069468	-0.5604731682250564	-2.078053701063795	-1.4389830774081482	-0.8212517827584755	2.0557274953660984	1.3696949424269804	-1.1190330150402106	1.1511539878624804	-0.7802990283765446	-0.750594851049099	-0.28898331546811407	0.26255371246352577	-0.3774426188397631	-0.03314863953403964	0.7897077904019502	-1.8135832752585508	-0.5665073957460937	-0.9667860848909814	-0.11081069319049298	-1.2279054504673172	-0.8281193543429463	-0.26123628447437924	0.33149408267622954	-0.32859325521876775	-1.1806319715536615	-1.902850751897666	-0.5704541051692984	-1.242305120681447	-0.21389437130916208	-0.09974185138557283	-2.0750396788953727	-0.028286819425709573	-0.35058339823081186	-0.07137140396671554	-0.5030954125663439	-0.5679989685326012
0.6008904697817247	0.14617178965614216	-0.17151636686596658	-0.7144956459279804	-0.7693625522848115	-0.6538337065180391	-1.2742753631232313	-0.2968124034136161	0.15535427730153253	-0.48257723633607896	-0.8900831528372651	-1.081278120576665	0.18186967834157483	-0.8401061207541003	0.3168743742216362	-1.6676366103746256	-0.9702421449332687	-1.06770882815313	2.1417139034348347	0.49119590104382094	-0.8747995398048193	1.294972337151913	-0.4069125925413269	-0.2610494912362506	0.05145137214785249	-0.14828804683087962	-0.5512394201797528	-0.26613103390653303	0.8899887139524738	-1.0837315258090991	-0.16346812518734768	-0.2409225679931052	0.8732931076688527	-1.3975741531856907	-0.23963529169707665	0.3204218788423627	-0.16190224702146175	-0.5668294291862109	-0.4348037363704175	-1.4716385339030034	-0.5433970685243893	-0.9742642712089631	0.2808087320392183	-0.15428873698010506	-1.5290694748423361	-0.8334655515895453	-0.05003473279944257	-0.7371343934528208	-0.33916454443118854	-0.049488842461371946
-0.018886129524925344	0.7932331994995436	0.2167257717477889	0.4751670555455299	-0.9154953516808263	-0.7712503150391522	-0.6919910746439769	-0.7943437706472551	0.24811116662484783	0.0678639666743398	-0.9902320209014969	-0.6255565570812374	0.39297303903185843	-1.1715223557445327	0.8152649127961703	-1.0237803930996898	-0.40246583118359985	-0.7602502815454515	0.6815380519301716	-0.9131969953391796	-0.5891235015077104	0.6633193566971943	-0.35190742852978457	0.39622005998396675	0.26336012659722835	-0.8085528790157299	-0.5488999383968902	-0.8434214857394541	-0.2009505523288169	-0.08141344612599415	0.34847355373426236	0.4062409524209228	1.4908490675342763	-1.0369928719609827	0.0231486881641771	0.6788540371814841	-0.8730058926376849	-0.4879626190613946	-0.25174515479057485	-0.7974489685292323	-0.4599999359471479	-0.7492876511108125	0.02363795505338348	-0.5988992719533752	-0.45745015879594164	-1.1782217689588728	-0.047649380724274645	-1.3337691461095256	-0.22859560558875375	0.44816143755630683
-1.078229435294663	0.19072372218973818	0.14162385005269743	1.667174818540139	-1.1032188017368785	-0.9087981901822213	0.49605016027223925	-1.3022033750841664	-0.44628282174674583	0.7765536032671475	-1.0874861864227763	-0.5552875106905447	0.1558317588564348	-1.182809300795441	0.6576916646339412	-0.632910165591378	0.07671758701683289	-0.2626129431572137	-1.3558557652627008	-1.9003527154821203	-0.8121008355765298	-0.12393969359515462	-1.2010647600813296	0.8377826416307363	0.2467688569241027	-1.2193372170281278	-0.192952953329766	-1.300275361991135	-1.767202013993669	0.33003466033933215	0.5041639984979742	0.3371499889059413	1.3658486264169862	-0.34548065947979895	-0.13385395654782073	0.575307977161449	-1.203899841254541	-0.1268910516357737	-0.5787889247888504	-0.28372203000632934	-0.5230090494983849	-0.23240286014760275	-0.8739543448375267	-1.1009488596622063	0.41496130272778375	-1.1331595997231914	-0.4938024098332151	-1.391807605687592	-0.060132758548902196	0.5323027070612498
-1.4441920800268284	-0.9517750040574915	-0.2108848894713667	2.1855205905412203	-1.2353437777929386	-0.9037521162185974	1.2746492013168416	-1.4234794421412078	-1.3740834424985564	1.0282139443486462	-0.9993850658037982	-0.7929461588263024	-0.2351610820897613	-0.9775226577385999	0.2022808833265989	-0.700964577278259	0.4232933470918656	0.06692035570753634	-2.7327524586742955	-2.0487347450581357	-1.3743306202111896	-0.5619533586377423	-2.361991527011436	0.799727143396872	-0.17679210527815786	-1.2207461513013025	0.1803394884993839	-1.4012355434790529	-2.7047263829196133	0.10021049393000143	0.22901985962185234	-0.250925575481042	0.6718394383288419	0.2555152809801161	-0.3102060811917674	0.12669910902766965	-0.95580240207574	0.18216255442412954	-0.8396557861099946	-0.28510830926641606	-0.752784046268791	0.7755639618262482	-1.7682978067082398	-1.1846557537634774	0.853850055407214	-1.037995916235901	-1.0352227535130472	-0.9034111597729155	0.19387958516112563	0.08102817895556774
-0.8434904861877842	-1.2038075511575737	-0.5113502804266825	1.9234100335167774	-1.2266713038357275	-0.7064631243220282	0.9045068409046804	-0.9707520674863404	-1.6925495881331674	0.5525945124872367	-0.4823567216055664	-0.7285640349519166	-0.5456485316360581	-0.4951052845925684	-0.06461572529433836	-0.987838094257852	0.6308409594536335	0.1239024955627082	-3.0395000362300832	-1.684954406284519	-1.549855348433452	-0.7226881583809809	-2.587149306205524	0.3712045923471891	-0.9938340457996275	-1.0549288300117494	0.08405181178666421	-1.2857963850363407	-2.584839901155975	-0.15856713466273917	-0.21857555014910118	-0.5622742807436747	-0.07710913709589645	0.43392080479542994	-0.18256316868242667	-0.38874777961275325	-0.3559952431986112	0.11591244231964996	-0.6559322989221982	-0.7663319513350302	-0.990951411699713	1.7349994661170665	-2.0371112943933087	-0.8590399990455139	0.932434221613384	-1.0159863533226312	-1.222544862939442	-0.24841383047389612	0.3066179723275885	-0.6974600390976856
-0.008436806515944587	-0.2018668458610541	-0.6373306377552455	1.3863346307680675	-0.9614364753130699	-0.4041309904428007	-0.28628513308828574	-0.18626685052188766	-1.1660019316477601	-0.3722069006622259	0.44970929420175815	-0.0339924948827594	-0.7332353417870549	0.2079102205347145	-0.03558834593629493	-1.0480631598774135	0.7099714214061009	-0.0034386866146728827	-2.71758445810231	-1.3537593404004524	-0.8503319848209142	-0.8847624350173828	-1.3111854386344628	-0.03297421323180781	-1.7175814294828355	-0.9409893803927264	-0.4100395341367021	-1.078756455549984	-1.8506037668495559	0.034907621427061344	-0.5542622228698652	-0.09630811041107133	-0.45656384588144144	0.24623446146588185	0.1624481120311215	-0.722606632835363	0.260850708956095	-0.24342751510577193	-0.19050015320023983	-1.229494821512043	-1.0703825655197539	1.8380535491352648	-1.54725756276186	-0.6036774594532076	0.6733561379184022	-0.8718480019116067	-0.9311400821904973	0.21182581565544048	0.04586060164830966	-1.3961101526748048
0.3757227319304496	0.90595982768681	-0.6354716873847532	1.1121974054112387	-0.31798799222589896	-0.066570357646453	-1.1504064752835041	0.4854944355092795	-0.38140466703627435	-1.1237455225658364	1.3168503645603415	0.9220081473686554	-0.7033105979261756	0.7124679954094344	0.08134934290867324	-0.6551731800268582	0.7615338014716111	-0.1701172796610015	-2.2499533532426996	-1.1588526168219606	0.43148923261125677	-0.9466959583377418	0.6860462726887462	-0.011790216597308827	-1.6363740465421848	-0.7267178665835861	-0.5772981241133964	-0.6081734697642198	-1.128338829646488	0.5628295861715623	-0.6272112766886844	0.8008021849861079	-0.35976404884697794	0.11354950908619216	0.4660623068340529	-0.6710364420139564	0.7486245656954317	-0.41126515377784184	0.21906270048031684	-1.1214484473215813	-0.9354091727150817	1.0430052823057883	-0.6464067528644185	-0.7439731652413656	0.1250790442320383	-0.43076654396123765	-0.35911385267432017	0.35772431156830353	-0.4284637012030148	-1.6250011922961949
0.5050673465179326	0.922809424310006	-0.509771487334909	1.1569221001813401	0.7032038584958009	0.34027249361834055	-0.819345227603787	0.8757840872435616	-0.03209102231129418	-1.1450344648952073	1.4822077351677123	1.5164575363910218	-0.20620702293055695	0.5390877554143014	0.19976492785878172	0.018863339507895767	0.9578187437499149	-0.19747450188371582	-1.6170024760009971	-0.6722084308598931	1.514784285478012	-0.4882947143831852	2.042530463117225	0.4677648907679863	-0.49669066090513025	-0.06285965948807132	0.1672574778518911	0.34004731818436384	-0.573879694788824	0.9884171274329331	-0.35398547945329206	1.3266330975765313	0.12164549626212487	0.417307119825801	0.6642536748367985	-0.08364389789779182	1.190287541944467	0.011250018524935013	0.5781205398283445	-0.3593300218771691	-0.6039873243703755	0.29065920722945215	0.23608427407073138	-0.9926566603273957	-0.3209549488208768	0.1906738445654913	0.3088412889205012	0.24258837432037758	-0.5465298393534738	-1.1806970623513584
1.0524522263338276	0.13908907144694982	-0.19461871771922526	1.193640680689822	1.868731392649485	0.8459519412624964	0.45586688755136867	1.2543115419197082	-0.10277399895544283	-0.29447206843126195	0.8371303342646144	1.569682211566352	0.8301468504410278	-0.24288837546423858	0.5204161501488208	0.6310164297885874	1.3516887893221692	0.11999136170149324	-0.581339506482006	0.5081400435813513	1.907535798683431	0.5746668891128925	2.15202994620552	1.0632909272981885	1.1232104945531398	1.1029547616353006	1.479254934071695	1.5853246388677436	0.05898559647213917	1.1036514858303343	0.31917266943262124	1.1042335497894133	0.8976994615058768	1.0882680271242018	0.8800091686456855	0.9618683670707429	1.717881015242224	0.8671901792940756	1.196725468092714	0.6029544792699505	-0.07586069292628779	0.49275037029436053	0.9300960400579676	-0.717091633240941	-0.05020452758770338	0.7618067100244773	1.0998916900239535	0.02296071193260429	0.17404290584054732	-0.12080670165956334
2.131621420068352	-0.011192078931379176	0.3005739620905156	0.9892061897619351	2.755772756558617	1.3223500393405665	1.5687670139527854	1.9095646869556417	0.08672824591876598	1.0283951046635527	0.11152260841824048	1.4450051391968917	1.953038601418933	-0.8694833962697709	1.1881884069689543	1.0100217102924227	1.7083239010941553	0.8734269828922359	0.729515660503724	2.1424528561306038	1.8066030237555204	1.6407756573186718	1.606230030694128	1.3904536164690635	2.245525375753828	2.2942218197131905	2.3044133165227993	2.541741814736545	0.8849963850629246	1.0792230137586374	1.2692792945602838	0.578123112460201	1.850301270035427	1.637335420899843	1.1435497810590967	1.996470658564434	2.292273964106576	1.5318641026118198	2.1423046460910133	1.2519316906833373	0.6573418931726037	1.4673126642979293	1.4831434456295638	0.3666164805654093	1.0958905818399436	1.29734606661895	2.037292902329051	-0.006513886786978739	1.5892651186350228	1.2255268225788898
2.9914766537116186	1.2046016628210983	0.840850323132784	0.6107112662405519	2.9520601503311497	1.5004608866581561	1.6115968257192106	2.5933682103734137	1.0208731965980478	2.0503994268403307	0.26414664226988577	1.4959167498057975	2.4110149707000788	-0.5306919773881245	1.9065867299664363	1.2255501850376074	1.6171530744207743	1.858298720350581	1.7548915799536906	3.3442890354546053	1.7324735355791847	1.9141385965776028	1.3329288716556829	1.315608277792977	2.3159272368671777	2.810365027076073	1.9375712333912094	2.667561613037045	1.6194782301604338	1.1450007610770903	2.061626240911943	0.5022618202730651	2.6404084051287464	1.6136243638949286	1.298249775388863	2.345353667809288	2.624291072907692	1.4816495813078612	2.92267647077735	1.4890295770752653	1.4964906205542239	2.122860802632173	1.877362298438206	1.8352651086229093	2.3429219748462984	2.0340385703136046	2.787986342921977	0.4616959257102335	2.93434872089147	2.3157204742109228
2.8076171470724547	2.748533338400263	1.2720707800469617	0.16879436793540184	2.285166669629686	1.1674607750182822	0.6242629114062336	2.551911529235815	2.308819789771474	2.0581166091153538	1.4207836433485672	1.5999829502378473	1.844901645185839	0.7913487648131011	2.0650755898752373	1.3680763143110384	0.8559080545838628	2.603830982595148	2.015593085169033	3.2672019570661845	1.878633795677878	1.1830486270265592	1.5023418275171692	0.9188734437753332	1.5524212327590923	2.264160058821426	0.7157641676279144	1.8422061965170535	1.8615875444690995	1.2694791741056464	2.118100708842754	1.0895971144258614	2.723856775393981	0.9887265327536586	1.2051681181560139	1.6492648580097302	2.3338803268425603	0.7305068918381653	2.8855113701135227	1.576077167363547	2.167757334210066	1.6735897302997598	1.9156674237451117	2.8869458331384337	2.4580016816846317	2.9513474753873337	2.7065294694347646	1.3617646966510402	3.416723911357304	2.5966313456319563
1.561671101883136	2.896808929710013	1.4862326179671181	-0.43297754405247385	0.9428471416293822	0.35750342655195594	-0.6312894674411083	1.2648559556790673	2.980227227106574	0.8852244927053744	2.5236172131671744	1.3430525059858514	0.6685056538056393	2.2004511854479016	1.3031610069873374	1.3864965306637542	-0.34397025243102636	2.6695265433661937	1.5566130116102093	1.8689054288051297	1.9219373791885406	-0.04117080365639706	1.4549977988779432	0.27837696243359483	0.5350086867186749	0.8565365314687547	-0.43493837733671575	0.32549753909137036	1.5275317624594995	1.1991480683252622	1.15416886533661	1.7400806769582469	1.7426307628339672	0.07127733603175865	0.897572540452062	0.23980969208899855	1.2742676722469097	-0.2852249882653259	1.9234197876262649	1.6814382919182775	2.3324173489066484	0.4333441969564807	1.4480800490249042	2.9783421064701368	0.8891479026270871	3.4496069812622916	1.4039466201884159	2.0529716915208454	2.82932824008896	1.847171181984702
-0.021767105875064738	1.2400553424566598	1.3665828477054303	-1.3103816174940943	-0.581740136375697	-0.6262640540859613	-1.4655662033070407	-0.8498403800062642	2.4393200746232537	-0.9125032085571607	2.25495485754665	0.5698243168319782	-0.34488108675679713	2.6546739140449493	-0.11186168693901992	1.2125800104595734	-1.4363852195937703	1.954000212588746	0.8313875804839279	0.015467024544745356	1.4549249431620033	-1.1290433985223367	0.6390700252549276	-0.5750101107299093	-0.37623092538194397	-0.7864861437481446	-1.0028549519280179	-1.4615752202968977	0.9294933812848768	0.7412535096538265	-0.5063681792058518	1.6298967252163923	-0.04889788961098968	-0.8607437387356514	0.4504780498283835	-1.069415199118619	-0.2408469414765892	-1.141896018637254	0.6528464735318641	1.6293434091192855	1.8219327524639535	-0.6799163285249754	0.6553032086870845	2.166154742716553	-1.5790371696140328	2.750704336168198	-0.6931603275270072	1.7774090888555816	1.6104057396647995	0.4274483107542215
-1.2740056626316456	-0.7797584733911743	0.8069601544295583	-2.2165291325646295	-1.707833043213255	-1.3609539678796092	-1.7302546433530055	-2.6015040132898277	1.0382367425416419	-2.414247398059437	0.3987213985167368	-0.40382905958545434	-0.8098944551108104	1.8588440041230996	-1.5039446221869892	0.9683885110849789	-1.9995616743804208	0.7356808616903935	0.25786978104867814	-1.2095453113150527	0.49554735918168547	-1.8723131477090946	-0.6247657520663005	-1.4870256587948065	-1.1278716052234146	-2.000635356738235	-1.2427490683852243	-2.9876195101029093	0.4730142173871839	-0.0470400103975274	-2.0775784328034055	0.5444770804235257	-1.831379662463795	-1.7106114730270618	-0.18779488706998176	-1.6281193678067976	-1.5679727503647172	-1.665680954210822	-0.17007187435294804	1.1640105730235337	0.8019758330332922	-1.20264463533061	0.0003056761685597401	0.9501408601393795	-3.409864846939922	0.7434869991113398	-2.469695224595216	0.4715671486825261	0.36658559389171536	-0.874559717608844
-2.077485935692478	-1.4497732085768222	-0.0863869918016561	-2.5779103466047384	-2.062053404495061	-1.5250786287491054	-1.621473423080676	-3.0109110957752008	-0.30327213729419744	-2.9860776876835837	-1.8105237937953276	-1.13729489616076	-0.946785081351914	0.4229953397840364	-2.3337169637747017	0.9044434474051566	-2.0400556063406787	-0.548777864531444	-0.01889138802042015	-1.3613774007099302	-0.4952305828279477	-2.343383211776564	-1.450417362627046	-2.1168927254253105	-1.6403540694622047	-2.403675790289456	-1.5707046650558578	-3.6134285197327314	0.34167707927207	-0.9018294216597661	-2.8358644402367497	-0.8842941359877303	-2.8015706004868526	-2.3636994730894196	-1.065859911663562	-1.415943187831342	-2.1814648278976825	-1.8281580708601708	-0.34142376336771424	0.37282886893126294	-0.293781116629504	-1.442388186113202	-0.15593871830088704	-0.11402956571360275	-3.6175504189575998	-1.6549824608782406	-2.965080627326662	-1.0084051175018414	-0.5996855333910261	-1.398977751389223
-2.57763728356716	-0.6366003970406643	-0.8838665331524337	-2.063835270742685	-1.6902392174846141	-1.0857580553791337	-1.2908214332769594	-2.146491602331506	-0.9481755393490342	-2.6608847772957827	-2.799874660218501	-1.4884047445323167	-1.0756451772794378	-0.7640325862681957	-2.49532768836681	1.0844659037140856	-1.8636724302085763	-1.5450751075389775	-0.020568351763710857	-0.8637623254413636	-1.0517960323733286	-2.4436704027022835	-1.348961829138333	-2.1932816163037465	-1.6660196719667189	-2.021488254620019	-1.9036786179582457	-2.904602258492167	0.4426236730294953	-1.5117734914680034	-2.591491128511986	-1.7414810208599194	-2.760999844467734	-2.541689426404789	-1.9363282452739976	-0.9136090086506417	-2.049457615294557	-1.6153505851134276	-0.25039991298307085	-0.28640099392442425	-1.0304244387053414	-1.81145243737342	0.13550028290856392	-0.6957249552177422	-2.514145878240792	-3.144196201587538	-2.170152153568883	-1.6704956543017053	-1.3155163434758919	-1.1194842311952895
-2.702800705854747	0.2237650822183525	-1.1280646774948575	-1.0530477143024288	-1.0204025942474826	-0.3518758460573524	-0.8141694619269576	-0.9622890226911851	-0.95111069389307	-1.911325901649455	-2.1010461398367166	-1.6060017372377098	-1.0929921432899115	-1.2378190778812133	-2.174835402752777	1.2344637655035895	-1.6838772864223122	-2.064513668302285	0.20034586444379243	-0.44530689111801114	-1.0817246976133632	-1.9035901446728514	-0.6922782967298102	-1.8278143528595059	-1.0844732737816123	-1.2192410802034868	-1.8171688593989093	-1.1396116773845772	0.554281341270754	-1.6595898617011982	-1.7347784547271852	-1.6100861588561852	-2.1513738066675323	-2.0531392100080224	-2.2729577796073737	-0.5877275693741375	-1.5752313566063831	-1.1100956675849536	-0.30283929773760676	-0.4117893650742245	-1.234371428744055	-2.171938274546388	0.518301423608347	-0.7608915056928759	-1.222519437745743	-3.120030567972213	-0.980406594945067	-1.3823100398989876	-1.8255506673852253	-0.5915156762118815
-2.2224880582455686	-0.097402549567066	-0.8246120776701941	-0.3643916350715251	-0.5568599502011282	0.18637191684788362	-0.42363806537794146	-0.33956723688182955	-0.7187880529376234	-1.1042457937083467	-0.6318682310009804	-1.595963537075288	-0.6231892962572497	-1.1110113809286182	-1.592675210321706	1.0277691778875402	-1.4142968975302546	-2.054151266517383	0.5122451287708165	-0.3997607827724813	-0.8269548458256093	-0.767112237917197	-0.1939378913295684	-1.450578140804417	-0.18115636120112677	-0.4698971468673153	-1.2332127827960906	0.6413058134947562	0.4884646033990538	-1.3199219078455566	-0.860086453231881	-0.838285253565538	-1.551970336733112	-1.1693448515325366	-1.7261143740219642	-0.5362261902015901	-1.182989462518985	-0.597115677857854	-0.46418180364559664	-0.04438776349762897	-1.0426137935858708	-2.038327823881494	0.7211482999161299	-0.5014011378739216	-0.5463612074600411	-2.094021556956444	-0.3429360428270791	-0.9017437261405493	-1.9992398542116792	-0.36218663669775975
-1.2060762935052425	-1.2126938328369732	-0.500003234661908	-0.45554267776057195	-0.5145726370576583	0.18749859552737133	-0.4746605300868466	-0.3489039809716568	-0.4576994586294599	-0.24908832350076116	0.38127061016183605	-1.3665145424237983	0.3589719651582631	-0.733186613269595	-0.9473781181928068	0.5085461433950101	-0.8610904405414863	-1.575304824464358	0.6612484186400462	-0.4155497270592585	-0.565201839452758	0.4044767624520184	-0.10914723670904	-1.359565386485035	0.5666932126543385	-0.0632125460443083	-0.6352452324690985	1.3904174320373435	0.19331485019784192	-0.6979952390231786	-0.307674674909643	-0.12829303108860055	-1.1867620219988766	-0.5399226177790301	-0.5373830811147995	-0.5672319189794253	-0.9979076794508028	-0.392825238129805	-0.4341306055359927	0.4097055630334557	-0.7123362145971721	-1.2830699137381978	0.7840633045923323	-0.18810096975909957	-0.3627545629499796	-1.0519963579434122	-0.45738788821835374	-0.8692262274976119	-1.687124362865367	-0.44192037022918823
-0.14642706145701737	-1.6858315521464597	-0.6089093093234361	-0.9623972133259827	-0.6935522774350755	-0.27104649889528837	-1.005824835706494	-0.4318505102400973	-0.06268963396183283	0.7286272996961765	0.5736883334425833	-0.8495554222789733	1.2636172680164053	-0.35416911930522765	-0.4661279048239978	0.10304055453408394	-0.06151556579834472	-0.8060189350441113	0.46564105331467043	-0.07109839909401569	-0.4280900619225132	1.0574337173533008	-0.10827966477011322	-1.3893096253056407	0.9674573302444865	0.04075115996740089	-0.4790181925913546	0.9848501758402279	-0.19636963884373573	-0.14085297283828604	0.003652439068889525	0.07515097605094238	-0.8951302956163224	-0.5718978220756882	0.5968462686987663	-0.4972478071978143	-0.9155155359178238	-0.5057098739599202	-0.14584617063908456	0.5909675020818391	-0.3812115604229437	-0.37083454266345117	0.8918645446167511	-0.0027105505436149815	-0.04557507041552215	-0.4944987097493644	-0.7909291743059322	-0.9938261235528039	-0.9832393747238718	-0.38870762282590937
0.4989444997001463	-0.8134631907364289	-0.939335559272704	-1.1098815413721026	-0.7052525390212853	-0.7391082332730661	-1.4390820885154787	-0.16217296176309784	0.5316159526477195	1.6096207155001088	0.4758017619158224	-0.24369931402886522	1.3749475386541823	-0.07500198131196645	-0.2976814548053036	0.1325521776362305	0.6484192836573686	-0.0015227923147191254	0.07707487691854807	0.6145038457700425	-0.4489285038208798	1.288177009920524	0.1307823499065082	-1.1147507719946101	1.2026315838779658	0.0746517808004304	-0.5964712096340479	0.31366490565243044	-0.4115764094835348	0.07946065452687252	0.34796428202864094	-0.1684883343336146	-0.46913400635968344	-0.941467359467682	1.0933961189930843	-0.3156833356848755	-0.8627281282980559	-0.5647699505610669	0.0908170116140621	0.4589149705009114	-0.010794445409600296	0.15722847667855208	1.0600641719824984	0.04697965121233132	0.6696630422886701	-0.17926283790714634	-0.7661661149543346	-0.4807199978327923	-0.22389831972998206	0.1193839551017485
0.7519740194026558	0.512935489443291	-0.8220653064970338	-0.5506401109132026	-0.3425570892982689	-0.7610863892524559	-0.9826349105374668	0.31403164857004523	1.0704920602854096	1.942552087229612	0.591741768951399	0.10827763355851512	0.5624757872843094	0.06624720522654932	-0.3017527937841566	0.3963733698117228	0.9279407561545063	0.5968450739001934	-0.09120046048510849	1.1842293092691445	-0.6339101783316269	1.6855241616529675	0.4463212876213986	-0.37643853123074655	1.386654816352921	0.1768950609198945	-0.4308311598178107	0.33873996487667146	-0.24980008808331158	-0.051133182499558776	0.8103135006998714	-0.5193975525738205	0.08140652428156966	-0.8834562058101796	0.8795897483142935	-0.12440090673457473	-0.8567964590161746	-0.18807671602823386	-0.020313085698736348	0.19460739223630635	0.4486848261058567	0.24134002241752095	1.0746143406269046	0.052071122461647086	1.343145950333238	0.29062171827445155	-0.31066721296506333	0.8056074226619794	0.2965734170124542	0.8844476115818767
0.9474079895520027	0.836748783594467	-0.006368250276760626	0.27988298501058867	0.2478137613369221	-0.25199774122527213	0.5130304537023004	0.5708941249562004	1.1572056511129638	1.5152785047348127	0.7617222528128476	0.08225892362163813	-0.5829007609190033	0.10092898039522294	-0.09194156768651336	0.38161368228592263	0.7537294204121464	0.8399238244914465	0.19692948696540055	1.241209618618812	-0.900324292474749	2.452881718708225	0.4410658690366677	0.4844840273338001	1.2454976947300231	0.2725099460355484	0.17730166897431435	1.122930088808867	0.20734911823495636	-0.3189731314455112	1.1384093380870854	-0.7048238231801176	0.573726743070874	-0.024299611599747774	0.2814476384023975	-0.015023477412174233	-0.8219046056185627	0.5933647835534636	-0.35825908379572935	-0.04742845311611609	0.8799341645238534	0.21853350624708628	0.7539058459859532	0.053613655373791834	1.3264540693240519	0.8508422259265024	0.2548771083306454	1.9386961571517334	0.5489321995059755	1.3902783882521736
1.2010913002488688	-0.19209726534108162	0.8762309739402621	0.6445907990300117	0.7297156042867357	0.455485526458808	2.178566265873125	0.46536617188913226	0.6835119921142373	0.6528670574503693	0.5344946391767521	-0.09653739346805584	-1.3062457424768992	0.1764539211085495	0.5526869594980751	-0.09244540131011574	0.4136125689259988	0.7039729123506497	0.6838968734535421	0.8385220101936403	-1.017009116330978	2.9331442701534534	0.08241750401682217	0.9565966888083476	0.472199932678213	0.25216984492763733	0.7091081267722166	1.8768651995548997	0.6091097036317579	-0.4938798283200783	1.0019505852599597	-0.6464511718110796	0.8459730162593005	1.166368383945291	-0.3283418307350792	-0.01800502633674923	-0.5270149731836378	1.3423264341858283	-0.49783993148745426	-0.22578927818189834	1.0402267124760867	0.3100554669969011	0.20038982818287654	0.004727616599414888	0.5106631490839815	1.073355174948343	0.6889420874119061	1.8908239074457605	0.6713831163079305	1.3227191666421454
1.257482488621377	-1.4284091761034226	0.9645722461378556	0.26928568253695645	0.8866298729476136	0.9077849076524365	2.792659047466084	0.27798937473445223	-0.0015102926818756435	-0.05739027652432896	-0.06379774218159649	-0.13563459791852617	-1.3094569283793145	0.45102160197457997	1.3310517975347087	-0.5800361992991133	0.2037668051567541	0.30712877579600545	0.8512772626147865	0.33943338807467166	-0.7546946985891417	2.2762549383292097	-0.17995579902457176	0.8719752256722012	-0.641050289103917	0.19465137059721166	0.6123523889030138	1.8894830542050487	0.6366555233122152	-0.49522911463134284	0.41216674548134763	-0.3724776549101799	0.846973581907403	1.8407547138409546	-0.7066739780775669	-0.10186457813441367	0.13578671497122394	1.6261934675642695	-0.21152700042808636	-0.3243450947330631	0.8060448235052311	0.4070818606835214	-0.276796394239004	-0.1159651512268758	-0.48203198308805045	0.7711470239651661	1.0189724904770276	0.7396818588550444	0.7062861682126313	0.8019406029951989
0.9149292614882095	-1.5091218542285798	0.2451453396961208	-0.4011968491781323	0.765285967885179	0.8631538352284471	1.9314653407458797	0.32867664392481893	-0.39753556766764253	-0.31001731736867105	-0.4424363854956597	-0.01353985510643015	-0.8501513445610936	0.8759164591196754	1.6185843574706362	-0.49481582344755765	0.1857985763808824	-0.10128466543008956	0.4756126539035623	-0.0259612726386653	-0.16580452165684256	0.5364492134024041	0.01875767993949057	0.5396112229974032	-1.2408960461263467	0.2920016294262984	0.05693460241349008	1.2115029498976713	0.29775873393557556	-0.3665689300705471	-0.1694986771475996	0.05282178096912955	0.6017691753590596	1.6405760861184397	-0.7223229406992591	-0.18017225338478365	0.8532504091730021	1.346454288768071	0.242643535450366	-0.30827438187499934	0.34438416336527367	0.37420230361018175	-0.4897570397516799	-0.22541792076700004	-0.8583453972223306	0.2891300874278077	1.2925944527244688	-0.36773200958616076	0.5319491020227268	0.1409716170774374
0.39790510028315956	-0.30802603352241187	-0.31687082437186687	-0.6470077855894494	0.5470539560368953	0.3794844469637354	0.41947290515817515	0.5839256366560368	-0.32394346137774893	-0.26333335233366684	-0.17859065913393166	0.047642572465620155	-0.38320947913123965	1.1542218407075648	1.1061786171843326	0.14129884200264492	0.2441539169472323	-0.2569955239176552	-0.14658972794645897	-0.3549157643771316	0.348471449469938	-1.1791897647763305	0.41291390236225434	0.4039828628556311	-0.8161519022943203	0.5232451518213453	-0.20868467656888384	0.3675533479664458	-0.122315885263182	-0.16098600098179305	-0.23371631756650943	0.4810967067065819	0.19342591176055138	0.9990295344874043	-0.3933212623743699	-0.16650365752443652	1.0648498261976045	0.6801394834557136	0.37455703269626284	-0.2126891378207802	-0.017237936579642853	0.3439375334419569	-0.5731574023591967	-0.2501884513672912	-0.39094953211838096	0.10494450459578097	1.3430199213297696	-0.4865354610305108	0.0791798206138755	-0.47344292309402675
0.10307274620977096	1.0114138880071346	0.09233281429450133	-0.11508449060627303	0.329586449831888	-0.31920419037494163	-0.44156100202203713	0.7078342324916346	-0.0787074089094906	-0.2006326764070577	0.3853361946561436	-0.08800695202586631	-0.2116131973145596	1.0111096223053122	0.17384219094925132	0.5970653101697642	0.3035620371102446	-0.09902106703886124	-0.5717217581019264	-0.8162453816333586	0.359584673620027	-1.804550976217945	0.3158607007944223	0.6424494435268964	0.052930142318753336	0.5224091914483031	0.23003710386006168	-0.3755476700474428	-0.40517602538697983	0.08058629952030448	0.22453062611689106	0.6631784366472909	-0.21544668013333315	0.5883372636043219	0.020501879859120324	-0.08667905965487714	0.5585351692299986	-0.1490108375688344	-0.05317921941369196	-0.19810387209811683	-0.11403244505718282	0.5288223332539993	-0.8244079088375084	-0.2981032260149736	0.3982508319752996	0.254969272196057	0.9523796909761673	0.13630554015340793	-0.4734718131956323	-0.9848859996041741
0.03792464879091169	1.283940220557245	1.0472333538242025	0.9278501484183086	0.06845696168647394	-0.9765064524454439	-0.11354241070293696	0.4420082147751675	-0.13432014974215725	-0.16497918684384316	0.4801600778910144	-0.28396045388283536	-0.39421533832885053	0.4979377888504839	-0.47572656087921206	0.18302788339477719	0.4055257658592438	0.10832641962243267	-0.7037626693596931	-1.3078904351236946	-0.155090011234803	-1.3979134337047405	-0.5866341075160574	1.085599660901793	0.16692433621926733	-0.06488857957515093	0.91369128020109	-1.1707559911094712	-0.6202838415585727	0.26323932270273465	0.614985482624121	0.4103361598893744	-0.4423321357579279	0.6013311993458673	0.1562041925821757	-0.11219348645397484	-0.1792701009548728	-0.9206696371301825	-0.8323925070597343	-0.4168757298482451	-0.10720762141559852	0.8130045226852484	-1.3525333269640412	-0.5955516109427395	0.7685285484657097	0.3078601018252124	0.19464491250556643	0.5011116817967978	-0.8254565309026577	-1.279626475789513
-0.23724042255086106	0.49289523015306164	1.2568380669949366	1.8601038993447432	-0.27665189525571143	-1.330660530846258	0.723936688961887	-0.13904947687899133	-0.6684267535623066	-0.036689151466093695	-0.19836605980806699	-0.31477107304095325	-0.7836535195121553	-0.05787654524311634	-0.5392439188672762	-0.9574583262353946	0.5782247359675982	-0.03599639006237082	-0.7903939268224757	-1.4791859098258997	-0.7333679017935462	-0.9251596981075243	-1.7647601993067388	1.426007633685266	-0.9324615369129406	-1.053399632175801	1.0439590053708103	-2.0347617889116223	-0.9420712448927607	0.2581565804386485	0.3127123125643322	-0.18425447037873735	-0.4382366749353368	0.6724876268938892	-0.05006152769576021	-0.38122974918067143	-0.3643683242355908	-1.3373962528651278	-1.534072907916895	-0.8036452255264852	-0.288674354951065	0.7531485780072618	-1.9120255661737255	-1.1669807452133358	0.46363591541210747	-0.09239353910516983	-0.5416432767531497	0.10378824167366146	-0.8773910212778422	-1.2002047341530246
-0.9907279025198868	-0.38138013243186897	0.10914191267740378	2.1841907843746178	-0.5852968224111348	-1.1428916738065655	0.9410973502469555	-0.7239347576666122	-1.3668039822584976	0.13337967388769117	-1.125444201402035	-0.13958026275245333	-1.0617069682830798	-0.43590188149644377	-0.3558853235993429	-1.932370844285581	0.7264335341172135	-0.6610608061612812	-0.96026077641864	-1.1060015944333377	-0.8248748662380364	-1.0304119100668778	-2.272722298972141	1.4396679356383468	-2.261801980577434	-1.6721209966681985	0.4528376673582441	-2.4563810369100763	-1.2989687251313844	0.06610748526987095	-0.6533424161972137	-0.7404171728641316	-0.3386006842512319	0.4327159322263667	-0.16830830811486258	-0.7346633520045149	0.28581880349350297	-1.1380519472573791	-1.8311499654973873	-1.0548784433939316	-0.7317199152117879	0.09741879347962533	-2.0977859408575426	-1.6348473841414342	-0.09315279970479409	-0.7864972139472614	-0.9213763007596046	-0.5587111706756056	-0.8326608763975977	-0.7954678971789002
-1.8043916470145003	-0.4768013252688897	-1.4303272222547807	1.8510790900480167	-0.6184052695756812	-0.33632493408210834	0.12644100127384836	-1.0290795117569786	-1.677748638518165	0.09694005801038708	-1.5371137151546361	0.11451060874294829	-0.8649901188384902	-0.7721655949050829	-0.39384582455534656	-1.9961236560732432	0.7246088950391096	-1.4052443324988786	-0.9562180733365773	-0.3792875154658375	-0.2751198082411982	-1.3100440690779525	-1.6485681300551471	1.082910470939099	-2.3166616151360686	-1.2120082878909006	-0.17766769923574813	-1.8551251695352178	-1.3365726257620156	-0.07442562322635571	-1.5240822002957257	-0.8784237652556051	-0.2787243925182372	-0.017730539992939085	0.31429175711701673	-0.7114224803442771	1.2310900263479176	-0.4173514201156144	-1.6231653316138972	-0.873941684663701	-1.178365233259437	-0.7875028961368997	-1.7089867871268736	-1.489028900657487	-0.26168124368610635	-1.273536550833835	-0.9517269006324206	-0.7527712819637131	-0.9084839953214247	-0.3982410469770228
-1.9070059809172504	0.1478748185534955	-1.7605791430835886	1.2463117719949575	-0.24929038517442906	0.8523244059470199	-1.0212379176728794	-0.9577918989761116	-1.298078818911794	-0.20136761124904773	-1.2421918320208611	0.40594887303960625	-0.07147556624077843	-1.330061678011034	-0.6215762078075437	-1.2658512678469123	0.5911253599692374	-1.6898035251487549	-0.4684771959073471	0.22303903375922474	0.5786313137103837	-0.9381360659749339	-0.34174204693095483	0.5165334317887942	-0.7125126497559654	0.22207305410801292	-0.09922743239977258	-0.391429863437932	-0.8035846812433642	0.1510553890092392	-1.4931023134122696	-0.5324603705862518	-0.17271167920176714	-0.23862914958500203	1.3283849830321617	0.04697819594146534	1.640613946556552	0.2934066919304889	-0.9986382257638925	-0.2526721617532026	-1.2928698604255895	-1.1548677795988338	-0.9358051834670285	-0.6405803891023047	0.19287545951965657	-1.250372486658723	-0.8281935310828358	-0.4660337138373308	-1.0048521030322664	-0.29387221279839887
-1.0445461374617184	0.7634712706679939	-0.4560807324840877	0.8705850359138011	0.3490997739941959	1.9193427597297812	-1.4007564820748206	-0.5968097355799818	-0.4678663129002998	-0.3786111605181519	-0.7071212571725777	0.8588125321035974	0.9814755810914509	-2.047302609982109	-0.5478926875955472	-0.4904551787934357	0.48727599378705777	-1.2735857796052568	0.3471411533443182	0.33619698386640673	1.2462669810783105	0.21282245529368643	0.7433248642169381	0.0688597483080827	1.299376201089369	1.6771311710918206	0.6737706303670637	0.9655130462421759	0.08687033768974305	0.7949223371213084	-0.4865992586713708	0.03012706226804863	0.21010625856655238	0.04853970700776324	2.125742609927904	1.322671552242923	1.1916838027165166	0.4741022992748088	-0.2024689780792703	0.4925976917473065	-0.9979603637586023	-0.5919887977870811	-0.20655023154336147	0.35065448070854227	0.9282846731084645	-0.8786428152305261	-0.5878523820338127	-0.34142694212340957	-0.7934236092494416	-0.3556660489990189
0.15889142868778663	0.8044992833425512	1.1561134941073903	0.9297371844684051	0.7848277046583384	2.385312268528785	-0.5454326099145508	-0.14647090459598494	0.19927768411052788	0.012362187885457643	-0.40305556598231007	1.4956135545077904	1.6665976066343822	-2.4498667860334864	0.11829156860850348	-0.20156723551278272	0.5188656300970099	-0.5205608204913063	0.8950132875328968	-0.027282389048854116	1.4657817008406182	1.3847970438552437	1.0676970529999328	0.057036229003286254	2.0885508850247745	2.1694154978957543	1.4466836482576078	1.3612213435504155	0.7945136135777819	1.4919316308747728	0.7576497562131458	0.48138278398560097	0.8853103010824127	0.6805510905575648	1.9977989417273425	2.3304958168947354	0.28484922229708487	0.18530204513297532	0.4098754751986429	0.9628488717107664	-0.5251511040747733	0.539833502542286	0.15651953202093372	0.7219456739126244	1.410299962726131	-0.5375071883196368	-0.08271020868928515	-0.7682513757563753	-0.18532427715410763	-0.18988344166566878
0.827126829951281	0.32748312208065455	1.4058780962790312	1.1555798903406496	0.7689672908933596	2.112587862125242	0.9985429613791659	0.1818788676102972	0.23534715804471662	0.8537264125565733	-0.27629572087054044	1.9810669665636753	1.566975678390414	-2.118762712392635	1.0217494021167173	-0.24160804485780066	0.6028878874768815	-0.06740614133092121	0.7850467640464683	-0.5509206575655003	1.2729463480751884	1.859221365170365	0.8214548393842767	0.5188034814329477	1.3114611576363102	1.5786213948950087	1.657199028470043	0.9536104223628776	0.9804943080950116	1.7091035475889098	1.3969189195228704	0.6840032043982603	1.4628125748863445	1.2311323230053903	1.037054312019479	2.3422393806664092	-0.4491200675065057	0.047056720822099024	0.5666534250205717	0.9700339979603587	-0.1435691093388447	1.4052081625390067	0.17396149799203892	0.2447587165063188	1.401291562232957	-0.42111248197523654	0.6859730368486602	-1.3638146386664551	0.39940311686412705	0.3029761666949638
0.7310008907586476	-0.2517138758226465	0.12362013266688007	1.056119090574573	0.3910711725771552	1.3750843493986888	2.189828553552192	0.3178202928756789	-0.24888615813669693	1.427286967980351	0.049166389659398936	1.819615929649337	0.8337687820655681	-1.1939349080303638	1.5064004008250025	-0.1386965472785008	0.5892401234396221	-0.2068678489389482	0.3410239756985027	-0.8684479008976642	0.8170207671593357	1.750875230177078	0.573907443405372	1.1228721974711513	0.15704333950387442	0.7169701773959211	1.4161343148023333	0.7008987500321247	0.8265933854530064	1.2030247904642468	1.2558475910442546	0.6840945520083225	1.4715131808953965	1.3673015072726724	0.030633990284512875	1.3817111254835528	-0.6944260040726294	0.5416283926845882	0.34462868513963524	0.642885374462611	0.11506060426400658	1.4379094218901496	0.15056348678457462	-0.5013659137439076	1.0683321907267052	-0.4111117495969725	1.3830159513966653	-1.4690443847278682	0.39396604816145714	0.6879288324498298
0.4217589609290357	-0.6493303537465572	-1.1729253831480697	0.4116471098563288	0.05799944008612379	0.6252907827112814	2.313719546711349	0.4273765063193949	-0.6209455907636907	1.182500415874976	0.6921751680285497	0.8972548464942339	0.033335831047211155	-0.28251050587806725	1.3402723328690693	0.23018540757630998	0.4738270385622761	-0.6101425544312258	0.28614443195481565	-0.7545306685524912	0.22879604387500965	1.663135071113532	0.6742714113481592	1.4302054716169283	-0.03148655010890003	0.49838753566119853	1.214793665673398	1.2370186702090389	0.7629538900960292	0.2504607581291901	0.9008836732180857	0.5477869740085234	0.9059803560437636	1.0333217108636632	-0.40295825953133657	0.26911637799982646	-0.494710397001282	1.4134025751425126	0.1783181470145735	0.28819853386503513	0.44172302585661083	0.8214055569077858	0.3817034146519327	-0.6339139283819836	0.6983891235665944	-0.24279021699915976	1.6398294197057715	-0.9288861556296679	-0.23879075099941882	0.5059114612197066
0.49780025436618125	-0.846980617205195	-0.9579948878534393	-0.47165115919901635	0.10900720162330063	0.16427955883828488	1.401892936097836	0.769951130439782	-0.2776502007214414	0.4509237491891666	1.328628438313132	-0.2576059221251964	-0.3445354158006851	0.17916380053076228	0.9236084529925365	0.5199337014898388	0.3921544272816697	-0.6599784379424899	0.8827885193333472	-0.19353444821201982	-0.3377603707278447	1.7339351295925436	0.9940092124799029	1.2739954191902065	0.837838372844653	1.0485410889089808	1.2695871503812373	2.12044633248868	0.9167373714484385	-0.5715426743154031	0.9857964350367927	0.2955942234360033	0.31587351976133343	0.4155639486936032	-0.39953619464281565	-0.10876123937527504	0.02158187871195634	1.9022304614487981	0.4553081667538285	0.12730706220380306	0.9883197482199617	0.28454789928779445	0.8671086515328126	0.21538915146492027	0.4109409842444646	0.28696244322886244	1.4735156900691018	-0.15129377857804138	-0.816182528643588	-0.03951222347520545
0.9216374655015709	-0.8762822482051252	0.6498817391560577	-1.0518407035399098	0.4631450497473315	-0.019912154335972394	0.06487220438282625	1.3608105354542082	0.7603679406572545	0.15535007193247302	1.5784002093130753	-0.8930685941021151	-0.22195592704163628	0.3705455369017052	0.729331367145377	0.41693017307023383	0.3786240184595041	-0.05447188917233263	1.5128802573289637	0.6039688625273691	-0.6764525091706541	1.4014751542769603	1.146061364932644	0.8347505317867495	1.674792009764383	1.6401480452247938	1.3082112989086858	2.3162802393265713	0.9347534204522667	-0.8545190215398818	1.5536867043276574	-0.0207310550165749	0.22169196032294092	-0.17086132298495316	-0.49910970235578833	0.37038020137596966	0.724328035243967	1.5680856501616054	1.03765354396612	0.09615061154681226	1.6447287735760951	0.4061906273191923	1.2644563080126232	1.5303904526793526	0.1596770805478491	1.1825857895460437	1.2220798823374062	0.4959557215924536	-0.5815332766145757	-0.18088934566249198
1.1655790688086332	-0.6990473570515725	2.063227701700975	-1.1020297988111123	0.67675606051198	-0.14142934673364868	-0.959196551549983	1.8108712083471448	1.7545296974739457	0.7212223030882915	1.4018211143917767	-0.7556384888114687	0.13436997083768568	0.7792876857045136	0.7000421600143474	0.04782600160324525	0.2367442863144984	0.8884240122427225	1.2483833778876676	1.250272367607018	-0.6763987611381712	0.2407637022596139	0.8666355553668461	0.3422100819465028	1.4958675482388328	1.4826841642973696	0.9589946541738866	1.3485750963551666	0.4034549996499965	-0.662875667430427	1.9741494233525603	-0.29063556333791124	0.48958733690818235	-0.42057442244406057	-0.897202170706495	0.9570631845061467	1.3251457918717107	0.7420737084134322	1.266427767181449	-0.12698445034075548	2.056325201142818	1.0302345145934613	1.1318826399608968	2.2953774398837257	-0.08885707029583825	2.134893416141763	1.0331572391308759	1.0270218869454046	0.4337988127762089	0.471637013597908
0.9167560556904756	-0.3751028616644317	1.9372327420639055	-0.9067336166891016	0.40367161298012216	-0.3531735062344747	-1.1941283525886541	1.6463772947314073	1.8007484608891617	1.45642178344859	1.0147223097035514	-0.329420948464131	0.386135901698316	1.4823949758267796	0.3913810509872566	-0.23795935747053373	-0.23244231524744496	1.4761511480373866	-0.15284967126677937	1.3833500011062285	-0.4878883240833388	-1.2349666780031507	0.21574975481901376	-0.17903508017863448	0.3943761646874239	0.541851419106899	0.2022691626994503	-0.1712049108842996	-0.6071034189678182	-0.4266086904997865	1.5461992976274008	-0.4624636043990831	0.4624585004408784	-0.221229353475737	-1.2791579659968502	0.7798057845440292	1.422331556679451	0.10034082813140957	0.5710584004398918	-0.826870560512771	1.8398176406700133	1.3273349956357958	0.28788832295370403	1.7770918959004156	-0.2885900121758272	2.5256731608402823	0.6236132363333451	1.4963346462669853	1.3206723923854142	1.2621071878297587
0.44854850874054386	-0.19177563628842956	0.49312932069853627	-0.8680249881538439	-0.19142464743461451	-0.5726491035250353	-0.6284529118965966	0.8668394066233428	0.6025756413394819	1.2370147420833963	0.5335141392267168	-0.2975003518169558	0.31762654635936566	1.9084636524743617	-0.3039276869213981	-0.3824488293638873	-0.8857265216705638	1.208029326887228	-1.8954326365241356	0.9582754075324381	-0.41014476050679066	-1.9321213937847643	-0.4872401503507735	-0.7683402267509436	-0.7608565494039289	-0.43128695308148596	-0.6093393032317146	-1.1723850896499015	-1.4988928440320721	-0.5266038110130685	0.18495916588158937	-0.6193273960623851	-0.20700008427992378	0.22159502207736864	-1.350677134775832	-0.27188757162974225	0.9136881706145493	-0.07115690566983633	-0.8700657873566571	-1.87989516859102	0.8343386293732413	0.5440302623848331	-0.9808127341309064	0.09017399937861031	-0.4170891641293493	1.7889695826334715	-0.25994294232024356	1.6224844611352534	1.1963849254988703	1.0771855819298664
0.2665607820799816	-0.4087172019206518	-0.8782484814359436	-0.9894603639481747	-0.5308450026910674	-0.573194305641676	0.27825210256732125	0.09503673562107541	-1.196841147205427	-0.1922840633935009	-0.10441054978972257	-0.7925869505979286	-0.0858343271779793	1.4516317505832732	-0.8046487761767854	-0.692618421067908	-1.2587904796776364	0.21881061305230629	-2.8248134539588534	0.34573548907502727	-0.5241691368350804	-1.3586804881920125	-0.8760241122448336	-1.2270140156384344	-1.307116582079784	-0.6654987608358304	-1.0912240125579131	-1.1587969147450594	-1.6684290145917955	-0.9204387507343009	-1.428923419110463	-0.8192619325614313	-0.9866940699824986	0.5002172613506469	-1.219556270826529	-1.4102121719992102	0.2668972594514757	-0.03352434829531518	-2.1158929577107233	-2.667259215107543	-0.7368666738943288	-1.1543729383250945	-2.035192059995497	-1.8259974156494683	-0.5370738539852715	0.03301357603621813	-1.2376526130520498	1.0856631007235653	0.1936489735862129	-0.31478679217261013
0.5312827583847924	-0.8300306528082498	-1.1130011759644411	-0.8785825544497299	-0.19637444862816075	-0.28117461433493085	0.8221801998037576	0.015431426888491973	-2.445489744733604	-1.8043811325232444	-0.8578241874948683	-1.2506499623914975	-0.5921967749955582	0.2716962751733907	-0.41330832356869185	-1.3255601472084806	-1.0352405207858355	-0.7303025142557507	-2.4362566691130327	0.0407557127825264	-0.5019120273561348	-0.22623019778296455	-0.75743025864499	-1.191760510916396	-1.2605265988724028	-0.14739361691470643	-1.1361311925972104	-0.5612878871090848	-1.0521443161467794	-1.1355760638800796	-2.3652255409262053	-0.8648512587435475	-0.9321121513599366	0.3323263722884492	-1.071964591275456	-1.713334180438838	0.11591558320784165	-0.0933098049871182	-2.1899757330434855	-2.4842618546782855	-2.276835144995382	-2.5926790418744026	-2.2687849538882126	-2.7851048548146538	-0.6851945075870782	-1.7142781353681509	-1.465844881424824	0.1484597490364546	-0.5781517327060833	-1.7592325849261359
0.9317395292188643	-0.806437949009348	-0.4064165536322268	-0.2877601956707937	0.5906532995255939	0.020690669305061023	0.48798497835863386	0.6222181116546232	-2.3506874201709773	-2.3050260584928552	-1.4084793508979054	-1.024480280502087	-0.7849806200530622	-0.6955209116532555	0.7866255531483973	-1.860564486224114	-0.4495576199919912	-0.7553007006508886	-1.2244848612459538	0.19312662234579853	0.06933594554247759	0.26055161708852786	-0.23396793098541885	-0.6278365181186919	-0.9566084555481167	0.3611531096864254	-0.9645126137446159	-0.17550201139495597	-0.15486122378853756	-0.6818435055522558	-2.1855726848046637	-0.3921477423342191	0.22647652137134472	-0.21372405607232606	-0.6991117675656097	-1.045179543792287	0.5016102845711967	-0.1995387933686164	-0.9055603919284456	-1.1838738819085626	-3.0676940026057493	-2.539871999708596	-1.5094504024534119	-2.141382127177489	-0.7551504783566014	-2.1763490130642698	-0.5862629017412356	-0.3801914920478299	-0.15705648755269547	-1.8214193181203635
1.0488112549893036	0.13010084535058272	0.2397588288778083	0.4698591120054077	1.1139324180042256	-0.13058096881982703	-0.6564020649494471	1.136797573224614	-1.0687678778606882	-1.4671328908430146	-1.4254458127608922	-0.0940678697512871	-0.36197744795859704	-0.6383371517695969	1.801172226021326	-1.6006092429696548	-0.09822400904540764	0.4451357344603705	-0.1277942522466274	0.4467115345915348	1.1121727859158297	-0.3864127855406502	0.352701372941156	-0.09644139034015276	-0.5637439999320767	0.0785123451924338	-0.9485459585315549	-0.39490077425618614	0.41918526237964127	0.43411869114824236	-1.2764783198411989	0.6695777488711714	1.6075681675039801	-0.8402058213623238	0.26607149956416515	-0.20033630930502908	0.7057709891885965	-0.16468773736544368	0.9599547097981617	0.558940282463217	-2.713145953968414	-0.9398925422031126	-0.1550155773681073	-0.28267922318946015	-0.5977686571862953	-1.0023657553489285	0.6531762626178009	-0.009812576385768275	1.2151634048990616	-0.37385966775529583
0.7084288295538052	1.6128765851154432	0.14153905805952452	0.7753845821056708	0.8361727096612954	-0.8971693291050932	-1.9462632462439498	0.7902378929664599	0.4738636346841542	-0.29124113709349986	-0.9531758831674961	0.8724540720074895	0.507796584057008	0.27041365400283124	1.6392998638951994	-0.35015292015522775	-0.3085378942971543	2.2173906018745093	0.2895346372121438	0.3146605038382009	1.9155501581626901	-1.5564428568240682	0.6551614944225717	-0.2713588186619681	-0.09143500460370271	-1.0120253348272041	-1.3154032755545004	-0.9813025342198564	0.4443063450424158	1.5802424709359182	-0.4712210719316746	1.7813121645210066	1.950744219538982	-1.3254518459873446	1.5846468409714478	-0.09416843876124185	0.047847250305699994	-0.10136243560038151	2.2783406030892097	1.7250328042657763	-1.4780737578304124	0.8565533955089315	1.0743222523602265	1.5877941653788155	-0.25159072010420547	0.760175075336104	1.0181212864099747	0.7801005823032515	2.260993511987651	1.1774742039710009
0.0031789162403663565	2.5903017860286375	-0.4925641857449836	0.36712774438603324	-0.06808898584105455	-1.8274052994580248	-2.5774864299895106	-0.32474950532269675	1.3547105090923002	0.14584941306908322	-0.38764556081309276	1.1496270832125135	1.2145675134535896	1.0256853331857496	0.3364795278091321	1.23204039353383	-0.7812913097643965	3.3350427747192892	0.15363919037219298	-0.26621057383504015	1.7345502897537834	-2.266139675041338	0.5746590466751338	-1.1247274230645847	0.33877463749006226	-2.114299639894707	-1.8767837663007734	-1.4173459120947647	0.1485215795529459	1.972055907295737	-0.2803575842391177	2.1408048363672743	0.8811898105382109	-1.6320492815079553	2.2576364990673086	-0.7954122994894864	-1.2083791753849193	-0.34985288736642683	2.4141313375107587	1.8034309577907537	-0.1647265926247449	1.2974231196529464	1.6157358949459537	2.3364420735087243	0.027668776843472038	1.5814736218639782	0.10551230409139985	1.0311230423339641	1.9379779209091605	1.3882048827873716
-0.8442619779527679	2.2914273731888244	-0.9459232710340387	-0.36395353729433866	-0.8719771137626485	-2.1327386318601005	-2.195509837437692	-1.2826019048988901	1.3369870717839274	-0.193932945768203	-0.03932373804785223	0.6230251053380013	1.2594922105636264	0.8268147577567846	-1.0283815569026222	2.170734278804259	-0.943650457983811	2.9673995350848554	-0.045628412013487364	-0.8066970897765584	0.5978022632850056	-2.0605563880293403	0.31914136162162715	-1.7914303647126342	0.5269573306543947	-2.3491636866434846	-2.0514716744444774	-1.360642214968802	-0.08454588538623144	1.3830723064640928	-0.449507365140644	1.4748557619507972	-0.6873215643488767	-1.7285273905836052	1.5005135802105418	-1.4139553569057588	-1.9852892558076134	-0.9269023840892621	1.6036659830676463	1.1934210717003826	0.49077326318209324	0.1704267908537771	1.4320908433867092	1.7863959405153862	0.052182965490975196	0.9400397714286972	-1.148515353592172	0.4290299334363281	0.49688365125704076	0.33237297593247056
-1.5169690714922315	1.0316330100760185	-0.7504025616144917	-0.7936833330758399	-0.9842949369826877	-1.3949748647444606	-1.123316561781772	-1.2503558099075893	0.8863382291904112	-0.4592128368803777	0.15662700836299073	-0.139658206769601	0.7910073262688063	-0.11204071504728813	-1.3657329159227858	2.0485238174771863	-0.6101291016006625	1.4235325678438622	0.02831715384982654	-0.742641691799566	-0.5698551410716173	-1.1929890530523426	0.20603795435480382	-1.4513280478759365	0.5139718928509972	-1.543403186698312	-1.3533110176153211	-0.8239097973059005	-0.05164263174766126	0.3974468667760082	-0.30646040018879267	0.4109318220774084	-1.4503352214122205	-1.4565241942804448	-0.1947265478725138	-1.022011801065975	-1.5363176635461115	-1.2970015153631234	0.6347319473955954	0.7302555536186018	0.4087840202432251	-1.1664737777066512	0.9751435883878128	0.7899831958141723	-0.034159050033480506	-0.20291545393724977	-1.4488476028097952	-0.3418427984705302	-0.7805599701522792	-0.5666553152936967
-1.6219515823652948	-0.07532690287237145	-0.06178477882450645	-0.7012604009603745	-0.4622470190425785	-0.01071799239575935	-0.05535659966136067	-0.3340897635297946	0.5931873480569295	-0.03394411503034812	0.42230908198169154	-0.4231796277377089	0.44655550475788974	-0.8281289811160335	-0.5858668894881708	1.284226315537469	-0.17179908689866827	-0.09574586578787833	0.32612457750564966	-0.035863019817069686	-0.7576763252184463	-0.18620952720284195	0.39446776336871003	-0.313833937727148	0.6178524171735091	-0.3183138930826464	-0.01840150753199476	-0.08546891263331487	0.16487445816629953	-0.11879417386174491	0.4215517241143666	-0.10111377917073339	-0.9541812009824003	-0.7210794528136343	-1.3418755023111753	0.3101064319426519	-0.3050880735647496	-0.923710040747227	0.1700113106935367	0.8191397718119566	0.16205539544877923	-1.2196885607743289	0.7576316229474308	0.35527140605180857	0.09236085341519813	-0.5080006992134656	-0.5495006970007664	-0.48446162367526596	-0.872109247907711	-0.22532550320877115
-0.9191982858256381	-0.26545470594330556	0.5521480602878963	-0.402020530743925	0.13541344297173408	1.1366961617074582	0.47770461303649475	0.5421822401128477	0.6209272039982128	0.7279543973463907	0.7491615262997273	0.027850258012015246	0.5780083068725895	-0.612209065399945	0.4109298474794225	0.5858617848874212	-0.10479940095543139	-0.5960412535617864	0.5538030781302926	0.7425618560555536	0.15152996555397844	0.5464574734836142	0.7859600748797199	0.4828816978690043	0.9833732974185105	0.557722687609643	0.954902424529455	0.5017756354511286	0.3322928069646419	0.15090019679138789	1.1951506568832904	0.22666366710612917	0.0885489034186775	0.21445478460096848	-0.9878943121811564	1.4852081812447417	0.5466408536076555	0.013019222598963869	0.2798506880748711	1.0923804246036104	0.34859337982085115	0.04236101392336291	0.8952569202585602	0.6647552823394033	0.4747272455281106	0.27784345594199233	0.5158144999808241	-0.07723492482961665	0.02827529931120889	0.8715034030402252
0.3469854112049237	0.11419969668482881	0.6043416251863075	-0.30052099525942205	0.3270092073768036	1.4801904221476505	0.41325094821429964	0.5534392671416652	0.7045223862538423	0.9535831856283803	0.9020500231167797	0.8379857083918781	0.7628030021373186	0.349142582874217	0.650462591966671	0.2639738936795273	-0.41739538650067204	-0.17275766001261803	0.4701456441202539	0.9461762271573724	1.2449693968103437	0.7570833617458587	1.136260186249821	0.056361155371262434	1.2272462797565618	0.8438927565144803	0.6611486939756421	0.7028350567670667	0.28174116295859836	0.6933901009687666	1.179902002070979	0.725449952491223	0.6196864637600781	0.7958099632073486	0.2437288013416695	1.4715449548957922	0.41205972484151276	0.6937357011047822	0.5142403662040218	0.9319803921731136	0.9731174798748864	1.2025371762583184	1.0389175940519786	1.0011046788285791	0.6768526808083011	1.148490898451564	0.6227876450130975	0.1265993197186999	0.8405425070314968	1.3161737971472007
1.4446675310032124	0.10682954491222511	0.06438612659601504	-0.46531608128449325	0.08799824456273145	1.2055156448198319	0.052730294622213826	-0.3013697873560571	0.5938665676742433	0.2665079383907886	0.7976980675738237	1.3350530836217571	0.2792718057925992	1.2907716734647277	-0.08314636660991867	0.14019986843311963	-0.7082596761445302	0.23672481818460292	0.09762740051654643	0.45404972652803205	1.450910115128242	0.3986606651692804	1.2183797553551015	-1.2515284789197363	0.7867069624045337	0.8425840731255901	-0.6962654932795422	0.5295322513012869	0.037695674395438944	0.739141772899445	0.20494006455347988	0.5333732901258439	0.2293890057488378	0.662871067567577	0.8827520570617751	0.40164915385500755	-0.1941683014057945	0.5494653901200937	0.3898756184777196	0.2370053587572058	1.48159013239911	1.0158698221110087	0.7706381951409903	0.6445663233119888	0.1944016136859342	1.0985476111278512	-0.23988876030542453	-0.19499558197045713	0.770819335398784	0.4821429329414296
1.6564225238772081	-0.6403313498336629	-0.615996702822131	-0.7053148467634064	-0.28630357201916506	0.8790020880117081	-0.2502705098931174	-1.344459393390848	0.3664454049874659	-0.8135539311229547	0.6668646962241499	1.0690599963903056	-0.9312731212685597	1.6543666625916413	-1.2407401967151124	-0.005372183126338435	-0.7207493702921577	-0.050772560850910656	-0.27713164125225936	-0.26177896961405994	0.5359384156624458	-0.21047426410490463	0.901811886911115	-2.229190594434674	-0.32952519340003505	0.8352719900008586	-1.808279775786038	0.20605663309640082	-0.21411457530639097	0.06388969936273749	-0.9110679065036775	-0.43587059284723473	-0.6552170854839955	0.028067861608451213	0.28836540280142203	-0.5333291424141062	-0.41675606246007874	-0.08137895098877614	-0.15368127795686534	-0.44513918492558535	1.390052241510787	-0.20934805513074875	0.07448860889693365	-0.2788245135772468	-0.9107344555082489	0.27289235243886134	-1.103611339608948	-0.4474170650350999	0.042000439169691976	-0.7502196901714965
0.8657583629644305	-1.357563632821403	-0.8524279346942171	-0.9303498114471463	-0.5582413258301977	0.7484885650284293	-0.31426128711979673	-1.9302790582817837	0.2513705774168942	-1.441052248777281	0.6901567458248397	0.1301721870662417	-1.991929301318432	1.4464406205698557	-2.126961094506099	-0.10917077231119508	-0.65156954569428	-0.7489851981896558	-0.31575186322342447	-0.6261458156070341	-0.7573887451511043	-0.45022107135982264	0.1796644465053872	-2.0672996704583766	-1.345827628252892	0.6697358359761025	-1.5110789649523966	-0.04141460655489726	-0.28948317419190195	-0.85009942029846	-1.1317683052537788	-1.42533301380381	-1.3687823228802871	-0.5309114406098326	-0.7225479622595028	-0.34989514141112465	-0.16941288484599354	-0.3526708614105379	-0.7239008283014741	-0.5577171421494069	0.8016529274418401	-1.039896316937551	-0.6056251557567889	-0.9644977270538178	-1.9000450580749528	-0.3504704436860292	-1.2001523796508335	0.014562152976150483	-0.5159738313831737	-1.063711298192136
-0.36796586799281694	-0.9816891646947876	-0.43091748350019315	-1.2437694816317166	-0.709394281572543	0.5525084043134887	-0.1623592932999397	-1.9213548258752706	0.24377791412915994	-1.2538078071792678	0.5947197150456451	-0.9284548141798455	-1.9527279469445724	0.927847852081661	-2.4124922994557036	0.001756689341424921	-0.8100070491891352	-1.0549566249468467	0.07688614420543707	-0.4784598704294763	-1.490014642131229	0.0591125620050328	-0.7825615981388427	-1.105749353287347	-1.4628984446769353	0.013293045317173607	-0.04995315727252512	-0.1796022141129883	-0.16900409989421608	-1.4114694239919932	-0.3035646588241996	-1.7101982827064792	-1.6022275277301423	-0.6595483216428272	-0.9885299355235213	0.6463522402111335	-0.17604364639732534	0.09719138565064352	-0.8742439884939851	-0.18765973354969015	0.25389558838709037	-0.6071977972551742	-0.793542396366249	-0.8898905449022995	-2.0010235540495636	-0.2684299791814914	-0.7165726372940453	0.7925688990529344	-0.43975506409832527	-0.24464257063166894
-1.3154035673311013	0.5642858985648769	0.2547110801716409	-1.64993009329825	-0.7968380089559183	0.012955876937879597	0.05254569734047567	-1.5713484262263726	0.06063200940582768	-0.5898688669356611	-0.11863261396616272	-1.4931632648222912	-0.8584551018845356	0.2055002292052084	-2.145335904456707	0.27167183003519124	-1.0910155639538222	-0.6883112701174905	0.619403736221619	-0.12905334772006424	-1.362288368692337	0.9223730386838634	-1.6390897244929685	-0.28294923391796006	-0.7409062517503957	-1.0560839361064702	1.0910685625561891	-0.32535721118585764	-0.010223995108362232	-1.5285138711159358	0.6377973533445912	-1.3504976147628491	-1.4359583219945162	-0.5201078415623365	-0.40035297979583834	1.176596499410101	-0.9229861638339133	0.753766451486248	-0.5324330036478384	0.028740589948092525	0.10667348596041572	0.440426027144699	-0.4462148675191486	-0.41407555472372504	-1.1751929092627134	-0.0692488342730179	-0.3222425857487284	0.6874726321797032	-0.06233921440575956	0.6277306143663325
-1.6240662119173273	2.093766757316977	0.5223211100860891	-1.835434853364583	-0.7969096186865374	-0.6739384057856459	0.1462438438737563	-1.158906424889679	-0.4606856056067084	-0.06703183655941998	-1.450123149171293	-1.3376083619957282	0.23937280732798863	-0.7236350846072673	-1.4979495808133725	0.43532143398920947	-0.9938164176472345	-0.25353823647893786	0.8594689964147719	0.018662693177748883	-0.808379296014783	1.2114454620390682	-2.0257937808584647	-0.04166487670133	-0.05211232944608582	-1.9082031977254608	0.7364531642757602	-0.5155736462912697	0.020538193929957163	-1.5368075403374626	0.6363029110474969	-0.9563872726657757	-1.0162779182699513	-0.47483542245159055	0.14605126569641405	0.40035112479406965	-1.8893687332708875	0.8701924390335163	-0.0358829809287028	-0.36129406806483344	0.1791198620121986	0.7852521333433495	0.03872809199156598	-0.31466013220091293	-0.18658564341035275	-0.5916649742611121	-0.23349268090663877	-0.8278467911111783	-0.009391360757069823	0.495318023518256
-1.4002744859625518	2.2375580982729413	0.05959725874616146	-1.4070578158168145	-0.6597333723056457	-1.0092746009306288	0.021809564385314874	-0.8283102150530424	-1.0356090005441296	-0.07797278350693768	-2.5877504967130616	-0.7791350271444791	0.3896514108816774	-1.6452639151014867	-0.6450801583162166	0.37844364744542086	-0.2206786745961843	-0.4966961477477152	0.5923551851444425	-0.1460170418866983	-0.4197478968697811	0.44338207025449794	-1.8388007424475767	0.01932897343354528	-0.10642833401698107	-1.9386800414983358	-0.7024840989384245	-0.5971307532608159	-0.06186940797870662	-1.6354512717447616	-0.3761492650253969	-0.8471858787430709	-0.3902799453368658	-0.5893248445903811	0.04672878976886209	-1.1183447453045774	-2.0676103092106706	0.30962772386480103	0.23805734461838715	-1.0871279691728	0.018933920185382057	-0.0003520283458711473	0.26574180649903634	-0.8482294510974838	0.1316389606877537	-1.729962612363695	-0.045972868024611833	-2.700269829290819	-0.4325119178587854	-0.4660400699734875
-0.9028734807521909	0.7468235042660027	-0.7154915124332184	-0.34628450621278556	-0.4466671482857784	-0.8071200252599436	-0.21733328018727255	-0.6512288524047211	-1.1592645835226245	-0.5879319746256102	-2.5577192437647973	-0.39312250825397355	-0.2857375545022685	-2.101226543612033	0.1868059686575328	0.32722086700620384	0.8843724758519084	-1.370859789503128	0.0982726966716804	-0.3872317421279987	-0.4117730856600454	-0.7526687783311058	-1.3509824222211544	0.47135303351090513	-0.6821816075071571	-1.2312418698412937	-1.6361364892012789	-0.4087154595196995	-0.05649599640349327	-1.6097442662319437	-1.4339682697530183	-0.7064278625690256	0.3680707371501569	-0.571809732763693	-0.24563775514228237	-1.9650638916387053	-1.1525038245912473	-0.4224577642658664	0.2328216734773364	-1.3984029755524952	-0.5381280513887139	-1.0279113331916077	0.2305117858484331	-1.465616179464024	-0.3290102586573432	-2.4383595315623157	0.5561222743941926	-3.209453297463195	-0.8559554777698917	-1.1171581360901934
-0.30386604287114655	-1.3161894590913454	-1.0078125616418907	0.8862364265217036	-0.30553544057330867	-0.4400185084757406	-0.27632062407573116	-0.642457033483864	-0.6702820328840287	-1.1825892194337007	-1.220243226459045	-0.49918359707655546	-0.840925610839556	-1.8168704694582458	0.7397530109275868	0.5733172271605115	1.638333610058556	-2.0390685777628184	-0.08023102447206261	-0.3685612690796436	-0.619225721005449	-1.154397161973569	-0.9742665345346527	1.3013354977667555	-0.9591924910049914	-0.4941183751995902	-0.9482315984948327	-0.030164632596478058	0.21933995777048745	-1.1826072058452104	-1.5561087939758653	-0.1367957892621862	1.04397574037184	-0.17703122693680437	0.026482825734107263	-1.3392413539360775	0.06084525798486702	-0.8796952376628244	0.1818862677823103	-0.8034903642447948	-1.1430196611874373	-1.1834849434064383	0.23488135702141916	-1.470878113007282	-0.8813148671631928	-1.9554305593060972	1.2560509217724594	-1.764686269665663	-0.7367675237375162	-0.6837567073523946
0.26748180398817967	-2.586631255580675	-0.40092169075640105	1.7504009804715748	-0.2971542928301193	-0.37744004537665565	0.12142083219488292	-0.6845353946784007	0.04805387044365487	-1.2467771799415182	0.5250020990830072	-0.8767621786640658	-0.6180471458624012	-1.0599268682748626	0.9014977393841067	1.0724675488430069	1.7299304174193406	-1.7908233593716014	0.35700153806743234	0.06152383433944176	-0.8231754203856558	-0.19482074745449746	-0.864775756634899	1.9711215910259516	-0.5224087762523899	-0.2922159076485964	0.9055695939332393	0.2510738078233492	0.7233571187321458	-0.4761280930575112	-0.6706745977281051	0.6754034449102244	1.404056848818877	0.47085922852885975	0.7505801166258026	0.1750207874011268	0.5400136865852546	-1.1398818273200944	0.2686068536122045	0.4789073816399957	-1.2447356559973948	-0.3298122851830021	0.47104476540023277	-0.7733310353956511	-0.7173958578223179	-0.7165649137540279	1.4658512671868804	0.4712958814967048	-0.050724411594089094	0.4462678751891488
0.6223936192762826	-2.4863960607446445	0.7392737666673108	2.0733369107191613	-0.3232061149367017	-0.615531380554291	0.9545970513585744	-0.5901451221652481	0.5161981850490773	-0.32948337300981084	1.5934122370395476	-0.9980211008137523	0.09708699422203969	-0.4169190951214432	0.8231068888586299	1.4443122938284132	1.4918834585889909	-0.7735033197755417	1.1742204475396587	0.7420827791777932	-0.9314022587169927	1.4300287845346646	-0.8023475802139299	2.0847872253171555	0.1778635328751665	-0.4589148828531173	2.448413567477585	0.2520578547750984	1.1972482333701662	0.07768725182446347	0.4938517495836966	1.1106494255532868	1.3931324615936826	1.0185507842795751	1.0073727333931348	1.3091931568244042	0.08084515887057032	-1.4856243589817792	0.4112580919442436	1.7458152774613696	-0.5728952587563324	0.7396759467644972	0.7894413987333423	0.13637336345513473	0.35473479750172204	0.17404950316822737	1.0740721346226096	1.8139976453505857	0.7166749011525441	1.2743797601562115
0.6083315583937083	-1.4081655153692345	1.6033438246029572	2.064015499735838	-0.26695642874566106	-0.7484857864007718	1.8333572246282699	-0.351344804239182	0.7032302289857358	1.377099944076684	1.6710729966070923	-0.5717417011353704	0.5484783702164716	-0.1918744298488434	0.775899070947572	1.3894956030300538	1.433493323761334	0.2581570880587757	1.8069032282157373	1.2664204158408543	-0.8878357618574342	2.4790918966315205	-0.5051050078451583	1.7762182941449207	0.4141114587866956	-0.3850930506901826	2.631660192583839	0.09585116066116908	1.3777560659581234	0.27765916563294674	1.2427939674788195	0.9075309696392875	1.1357680454043253	1.246412812481659	0.3359547112822513	1.403178231362311	-0.6377617898777678	-1.8451834993854652	0.42157103400310725	2.376025056573324	0.6597569044347185	1.3158653193123682	0.9047135628838449	0.8130300529578817	1.7613085671855875	0.21849131129128366	0.5637741744700485	1.6697184913792287	1.069479694913758	1.2965799772362039
0.2961387879852499	-0.1154937046311343	1.6460467239199583	1.9760060568211146	-0.14402453461695686	-0.5754148084789892	2.2659626451759523	-0.23339715857215482	0.9502281576041847	2.900828766158588	1.2454333905700388	0.14360324259916776	0.4115670121528623	-0.138177992640343	0.8736991777632427	1.0006638663911562	1.640838730567241	0.7535754877818145	1.8442197613322349	1.2035917568171242	-0.5961430984764028	2.38370092366006	-0.026000056615036366	1.4333628148377784	0.0439627806755126	0.17239698632723738	1.6152995761573756	0.03420846422998957	1.1910711839627939	0.40967281806834366	1.4403817765731226	0.5366198698787924	0.7636342920217838	1.1833453331388175	-0.5124081886079205	0.8546056221700385	-0.9086765205659466	-1.8179328177725391	0.29458783663759286	2.1712836999725322	1.9190609794465148	1.408311585047073	0.742176900858429	1.2143053486020252	2.6356710186115864	-0.04494563323779935	0.3699893269620413	0.7623870838818306	0.8996087124784543	0.8689102498579614
-0.04044650892110035	0.8302362912704967	0.982601527580081	1.881695772322678	-0.038242911079333426	-0.40285553341393354	2.046578344996386	-0.43900867683313505	1.3587286846925535	3.10076338618343	0.8460261822730768	0.5873014319294931	0.025620030779629686	0.14937262301177517	0.9756159891486186	0.5859084485570362	1.7716345828287818	0.7450717174039629	1.3105410365714878	0.3966286493105721	-0.05538632944048981	1.6210159955365753	0.2544316533237971	1.2489221569724422	-0.3915158702026572	0.762823693297903	0.30349070288202884	0.12044341027333398	0.7622052817587784	0.8418150086471478	1.2791152959373515	0.612945761841315	0.3256591382454072	0.9180274977065085	-0.4244371526018899	0.3974370288175214	-0.6224682952946221	-1.2499825435864658	0.2209970213773487	1.3094615025045344	2.6510448536012774	1.3759648478658573	0.47808390859938205	1.426817382207756	2.4468978128676024	0.09392711115035234	0.36573265306306996	0.012148549091134957	0.43296916533601026	0.582133719994325
-0.18669941230864892	1.1796364132592165	0.20620578084330776	1.762293098233005	0.07822342674425703	-0.5995206897621999	1.3901406701752157	-0.6647617281517625	1.4947239988195482	1.6820493141202524	0.5278316716085328	0.4560180663846085	-0.18063106588634514	0.6697424673483979	0.8729391303894652	0.2568079230140633	1.57642037381615	0.5040038244826508	0.5384138236609611	-0.8348957717131567	0.4940206219597084	0.966901266567483	0.06513419553555533	1.1663196336128585	-0.3671208259546343	0.8062102693920532	-0.549788316612797	0.1697611506682878	0.2869377564162072	1.475234817476559	0.8515384839383274	1.0717484633634835	-0.11839803836243516	0.4679152850841476	0.6570469285460561	0.23822629274251084	-0.026228331230099496	-0.5411940038756783	0.29370355783548396	0.16436388487078044	2.529675327372217	1.2952339231435746	0.2540902202041276	1.3283353236673603	1.317623039997391	0.5688064886046692	0.1456600261669948	-0.36972453704930464	-0.07192038629332119	0.5504315867850411
-0.18130010384540227	0.9033424181478299	-0.08412637518162797	1.6451655777859413	0.3391871831482463	-0.992576051241397	0.6852234715295927	-0.20772405725843002	0.9108472438871625	-0.381131895376791	0.15110357998353732	-0.0038316438005230077	-0.21199391957539054	0.9845230236459476	0.5274952501685617	-0.17139791899383625	1.2162651465155625	0.12563292741184687	-0.14066872487332072	-1.8046103155114204	0.7157887093687612	0.6430873648550605	-0.39144860180102076	1.1208862373158008	0.04791641008895571	0.34811023046686485	-0.704088985108226	0.05871245931039805	-0.07830081269671486	1.79358100891559	0.17738889802592134	1.192066748998869	-0.41628309670187624	-0.0987292150789426	1.5899634401590859	0.06460727227917795	0.7972219587983597	-0.22138229181063687	0.3154204884342726	-0.8026904883910635	1.6076818541770317	0.9756700743315923	-0.01783332857073197	0.7826194477711115	-0.10825500683324464	0.737836748147201	-0.3356867613113446	-0.5969903348865534	-0.4836356674822119	0.43307245802476546
-0.2049784212376387	0.22261893985539807	0.34446865382750974	1.5176122943735466	0.7455672019280443	-0.9692586869711891	0.13893513371932517	1.2674364941015892	-0.12463870882396592	-1.601692813816529	-0.1300965046332239	-0.2618605370288463	-0.32507021498465694	0.7635214300536877	0.09901353827843822	-0.8407104793651218	0.9680037744700024	-0.3736048639486755	-0.5621658855986627	-1.9073647978431272	0.538527286132177	0.33130367486355156	-0.5946300972715979	1.102269393879607	0.39374135805332394	0.052064309816691495	-0.2536384226619168	-0.05792134808586688	-0.24775025305176668	1.4818080581746844	-0.47958798061327956	0.49276547066896037	-0.4335816720249183	-0.543118330013087	1.3884526056470792	-0.2847379876510407	1.8827456376056704	-0.32195821624703513	0.01434692310135827	-1.1662886763022915	0.3269390833550447	0.4531149021438124	-0.4746382975206373	0.07687602393498698	-1.0901185452116542	0.38118354868575366	-0.6745955746428074	-0.57810373206068	-0.7312236555992316	-0.007637332564606616
-0.31845351876611705	-0.38116967582490796	1.2205443679641315	1.182577651170374	1.0336493294691709	-0.23237600929723068	-0.30745546597134576	3.0971945569870907	-0.7237842480273609	-1.277365420915217	0.006099677396692165	-0.022282442885278166	-0.49781660221497365	0.22877623774381955	-0.21407701337990678	-1.525520607542608	0.7578006367818451	-0.7322105954453239	-0.695733188417757	-1.0872693943365	0.3052062874073819	-0.16373438678608346	-0.22154235045222823	0.9755299610274208	0.4388736748084927	0.4244567729387654	0.5204479785539785	0.0636269680391272	-0.21496728510823487	0.8260490798937169	-0.6620891987103266	-0.6109875564997166	-0.22645525183985976	-0.618181031873102	0.3656363076643382	-0.5044189498922463	2.9017643214343822	-0.34344533288774065	-0.5625937318907358	-0.7817347726497141	-0.7055656357548402	0.09242221494592125	-0.9878902901184227	-0.17618557681200422	-1.224898166883182	0.08058973522046213	-0.581669205662701	0.038319987980680405	-0.7348320795372991	-0.5931103504344986
-0.38502167886745137	-0.46226619705728017	1.8610297855940288	0.4055505991870324	0.9295619162994395	0.7645511473931238	-0.7404041557786321	4.002435197032194	-0.3643981429007905	-0.029603613687600335	0.45927976283319927	0.5525488004075968	-0.3403248255952837	-0.06197759892969522	-0.2936388510948669	-1.7654997985402219	0.20112058212430578	-0.5533665548062943	-0.58917649672273	0.11045412379818159	0.4680954006981369	-0.576167632046985	0.5630500307756754	0.48026345689085	0.3996082164622217	1.2312742743278502	1.1297114936118249	0.403305973432581	-0.06695420653011783	0.3784946185950351	-0.2341410495778788	-1.2363675375412415	-0.007791131298410776	-0.3379989744616145	-0.3589761969188503	-0.281394991955115	3.140615524193576	0.1630388403194899	-0.9916109327323389	0.03106694241721806	-1.1200700966759685	0.08236675748057205	-1.1790365455004153	0.25251664611601754	-0.6289455208768715	0.43201875329277967	-0.28043610928313667	1.1138927530080558	-0.48286682080062043	-0.9814648168881959
-0.2495721793188023	-0.03022294242293025	1.5460864036860795	-0.7078321898628106	0.548565828031973	1.3299594494153104	-1.0463726206191053	3.3007445512613294	0.3930703058042539	0.9466647072336142	0.5967807857142331	1.0946523504296257	0.4130344559375976	0.15545988506673866	-0.08687370517268587	-1.3287268795180676	-0.8622204252056872	0.16009767781054532	-0.3816375462009873	0.9960167514569805	1.11768480661944	-0.5688652162114821	1.351663969200193	-0.4206278716328214	0.5656783217838723	1.8233232113228708	1.0881318930960548	0.665651426231451	0.05438008527295568	0.32561064775614984	0.3382192574095398	-1.0361842530207777	0.09493563599192899	0.04927132760661287	-0.28948220599163366	0.16567109626053086	2.235624758001861	1.1384828631424317	-0.8881214477435709	0.6593016154227733	-1.0487807662723259	0.09249381505664571	-0.8235722151952047	0.7855774850433052	0.23407070799531546	1.1580088639501507	-0.16971762420228736	1.7947780008005942	-0.12670078576424762	-1.0604253502272152
0.08373073233713685	0.43449800970537295	0.10129114048504075	-1.6128458560854713	0.3952200702452081	1.3797962729121405	-1.009247266981387	1.697094366686182	0.45283086365793696	1.0637459126275413	-0.008852886720319269	1.407715341090957	1.4799748041529752	0.553556046158545	0.4024340371512022	-0.48170694906962175	-2.038145374609331	0.7965252586452367	-0.280422028199072	1.2793658573578393	1.8557752911194603	-0.23428767216452123	1.933734023464606	-1.3041946375960494	0.9103928795298021	1.932477997091173	0.4158959071525854	0.6709694125626248	0.061297346493696746	0.3663186052589688	0.458023796700577	-0.5463005361432484	0.17635248109703347	0.3841077697805876	-0.06083542977715908	0.2786021857596854	0.7925342184235541	2.166018290865437	-0.34619596408242403	0.6754618092066995	-0.9598628183421689	-0.3035521060877772	-0.1779573795966238	0.6080005686041513	0.9170312884675518	1.36882684047453	-0.24039625341862603	1.3800128394072682	0.09562993756778213	-0.9841262983255162
0.4871194534083065	0.4887096913708137	-1.7587465650944367	-1.7883269335521692	0.831996388702439	1.4941318430434753	-0.6323825365194105	0.6853725161654155	-0.5312738100895168	0.6932832713086929	-0.8741163403484049	1.5362172799452674	2.215326216258307	0.5843894642769895	1.0119175339980957	0.20735965373665616	-2.711114712533176	0.6956496149158323	-0.4186812239799403	1.1738084615613409	2.1483461383324447	0.005439612949178551	2.3773652659689586	-1.6290523573007794	1.1793551922324408	1.9075255497701185	-0.20255737197990584	0.6267515304955068	-0.016549089989666917	0.2031040376440968	0.1192092237685588	-0.47906876659807424	0.3759250919044862	0.7373271906103944	-0.44526184352861314	-0.12387792371063439	-0.052956206077098764	2.883498705608676	0.11261458077474018	0.1637312194964278	-1.1833182905256512	-0.9625747806310209	0.19596175272989708	-0.33955335772746414	1.2237006336276937	0.6985383254942537	-0.1083819940234958	0.25816013091288476	0.063074191971644	-0.9097259626522243
0.8525493793267829	0.181179438640388	-2.8324056902056967	-1.3163389518695667	1.5814271283086427	2.0468161701284	-0.2653767525909072	1.071377978869763	-1.6814762365065627	0.4665226261139537	-0.9835036796379976	1.5238188351228306	2.163317048302886	0.07706952579887927	1.366788663086803	0.27935376074545776	-2.6364353564422984	-0.10338610424889173	-0.7258497800576672	1.0020787169029441	1.7750481759059251	-0.06469392782057357	2.691977892906378	-1.3441533763556621	1.2338390569671045	2.0986193779328994	-0.0754937879955274	0.8521783385053517	-0.12695121955124636	-0.06516695153869477	-0.07962419475102678	-0.874893964231272	0.6053463495448705	1.1135755379688845	-1.2537335012318978	-0.5719372051911162	0.2022889333441124	3.0913196696983896	0.03503608465056219	-0.4609448921777702	-1.6120028639637725	-1.2484601787988632	-0.05026221443043346	-1.2043373252362248	1.1493501936622277	-0.16585784998419253	0.3491961848270615	-0.4030106974653259	-0.12752622388392731	-0.8384117737678725
1.1180140958588296	-0.11444266945451821	-2.4371045819484265	-0.8523940335473312	1.9059886874368146	2.533166802639689	-0.30275373748410217	2.161108519902664	-1.8962249982515098	0.49575500224853547	0.009245750683800633	1.2502489884885417	1.353378522758683	-0.5989038522227186	1.10134417589817	-0.38499895922884875	-2.058444872355668	-0.8570089094730698	-1.0011977897593491	0.7928881417080431	0.9398318864996341	-0.2373908064702874	2.5831591701825762	-0.9576393191592405	1.1193313524428166	2.2337175907847904	0.6318825908283964	1.2542181457799029	-0.3498790575485132	-0.17531906492136967	0.2623127273620353	-1.1440098693613312	0.5713290525192175	1.1600534562754723	-1.5850531005233242	-0.527561821654727	0.8908109343914274	2.6053554860249126	-0.5686659938357436	-0.9275321050852379	-1.8842473873796313	-0.8685670980624564	-0.7558754275977867	-1.2167469125559012	0.7088235185681682	-0.30035644803594463	0.6781974551798747	0.014077345023000929	-0.27861707923615175	-0.7128551989523411
1.1843424436510344	-0.25195217631325323	-1.0907136345651365	-0.9086496088056897	1.3603382027641018	2.075625232393474	-0.7353195075297765	2.4997894155427502	-1.1657952557951572	0.4262695820770237	1.199127401313798	0.605905126740382	0.14793704468541177	-0.9206714099328004	0.25560020557495217	-1.585111394641788	-1.2669760687930505	-0.9108752581885647	-1.1408603410626772	0.33683827184471576	0.030810509661575575	-0.2639978953079877	1.719955152323896	-0.8695458271878026	0.8222149623009315	1.6795716028306173	0.9566744120111945	1.272863340136087	-0.8684166586805342	-0.16638709973663374	0.7386541618500664	-0.8534149887774379	0.12495456661241347	0.47374111809092284	-1.0185708525822659	-0.08959537916205154	0.95743913352902	1.3557453429345807	-1.3159352591772346	-1.3178436442884656	-1.8024056477473327	-0.3683877332253871	-1.4710306055888576	-0.657211418268428	-0.05465057465348914	0.3097695027798087	0.3971125092873485	0.8428116699219228	-0.28919691193983377	-0.5412161599714619
0.93818174206366	-0.4745093532417371	-0.06115932511384776	-1.2358737588661017	0.29220999936794906	0.6013711584085072	-1.075936003698522	1.3756271048574005	-0.5708046231905561	0.08652855545546431	1.3188256769089999	-0.21372624531332177	-1.012384312214714	-0.6767801716939934	-0.5963556547630671	-2.87923174569179	-0.25677194769685435	-0.35327142368516634	-1.2393535799920339	-0.40508031984617204	-0.6395096590932242	-0.2560500102802319	0.261081565978522	-0.7929705686446505	0.19541363672659198	0.3346533744827654	0.2596256892937159	0.5002206444899742	-1.699304252593384	-0.33686971688348216	0.5794724094073903	-0.19818024749363067	-0.4828369799206285	-0.695987130082787	-0.11644936840120856	0.12137247398030111	0.16864878027117078	-0.22454499778896375	-1.8348591206764473	-1.7893923026075915	-1.4863990657853032	-0.5187132372635096	-1.885737781961393	-0.5344763184080719	-0.889211805686849	0.7643009483753458	-0.26820957485892916	0.9474256618297492	-0.22785673005522075	-0.3592524110345561
0.4387184834193983	-0.9337769013177972	-0.1256999784713675	-1.0691570791263394	-0.5018949857743673	-0.7846543480001212	-0.8212098344472305	-0.5046185366839565	-0.91702680856327	-0.21990762351221335	0.16942030936116267	-0.7227813226038354	-1.703561973760628	-0.06849126422733605	-0.767914968654703	-3.662929750720935	1.0171974044892373	0.21642178188353603	-1.4159893155269538	-1.0907469997275772	-0.8994473733088298	-0.5104286182016294	-1.0327302510195775	-0.1028083396135154	-0.7181164746515424	-0.9896436194736852	-0.8695179362540931	-0.7002334082624656	-2.4784650915947637	-0.6938922081258267	-0.3353874139765295	0.3946736039843986	-0.795391017031566	-1.3078967418518204	0.385305097578389	-0.21061707764708545	-0.6830437726102352	-1.1724906542576654	-1.9761534238210303	-2.21143819623984	-1.1286618880018624	-1.2896256670410262	-1.978005567206523	-1.2919623387579602	-1.3238485000560491	0.3909083583881751	-0.5242608070183228	0.10221826788756477	-0.24382562697814777	-0.15672973058684755
0.012454234889962347	-1.2513073109172217	-0.8237153270782359	-0.02663363265070612	-0.5943665900916721	-0.846584234716034	-0.00878504352056273	-1.8087083304675826	-1.690250966051238	-0.164450389263219	-1.1006904012798848	-0.5538009477266088	-1.6143257755634755	0.5138182093390075	-0.11042472297194889	-3.4030899694499994	2.176385033812092	0.4235466505717239	-1.5782522286291665	-1.2928309064022048	-0.6995614319774567	-0.9939756664462908	-1.3721618292700652	1.2219495706312158	-1.4178208016540201	-1.298222835938623	-1.136274847656891	-1.3764527459482552	-2.64028866613227	-0.7170918891887421	-1.1922501420391478	0.8851786965555628	-0.608720769925377	-0.45150571160131664	0.511156008536198	-0.6196723570864366	-0.7857106741901276	-0.747148531062495	-1.715399132173829	-2.2209357990372682	-0.7301329638792766	-1.751007294460954	-1.8093620194086835	-2.1439142450587805	-1.023848201423141	-0.433745040553423	0.017049914611849078	-0.7747845328804317	-0.43064219717416385	0.05721287967912598
0.018957216508722136	-0.8455874018343361	-1.0234614203189942	1.3454086079123955	-0.29540026893362514	0.4228646004620425	0.734485648065353	-1.8914853622727101	-1.6717025568598092	0.07695877654281387	-1.2565494759744569	0.14987695490037492	-0.80607660611052	0.7313268115666842	0.7843499452221785	-2.032998715255811	2.513055111614804	0.4098001487991068	-1.4505649743862643	-0.9656360682218966	-0.1741545424353611	-1.245009230471789	-0.6769924392238841	2.2799681026844443	-1.2769995192854984	-0.4894984885981711	-0.024139599960703577	-0.9014054359673325	-1.9087901560871303	0.05764340302458431	-1.133463889416802	1.5541734962577156	-0.1664985808392067	1.5086036320995218	0.8050862297471204	-0.38191068233857745	-0.26500006775659707	0.6876436279743389	-1.0283930513958712	-1.647102692121409	-0.18253935472964494	-1.1201116858075308	-1.3359817395842908	-1.9342779780752595	-0.1894363741077391	-0.8152251270366444	0.7537937835400276	-0.7949997556126798	-0.7372619310511319	0.1620312211712347
0.45729502828839286	0.27751746265079896	-0.17163531775078028	2.025331542552186	-0.19551802928030804	1.7016754279180348	0.7570615810424662	-1.241339586935072	-0.4838407214578877	-0.006204317124750274	-0.32574013979047317	0.8046229392921388	0.14731728674208633	0.42231687512675925	1.1108028283258098	-0.14905125573205422	1.6998650999436746	0.42925400189727164	-0.8779584296162014	-0.5020626926397945	0.3064618579046622	-0.9124710434190456	0.2971106044869475	2.103531566962974	-0.25943534082647934	0.4729440523952695	1.4982564250953065	0.33445434240484967	-0.5976909314326185	1.2714730833907741	-0.26628856334081613	2.347389679216104	0.13051424419359928	2.9582112540876744	1.3112437394552132	0.574766081360525	0.05059781346376553	1.772087813652302	0.020430864637666375	-0.7500298645543724	0.44898610329695776	0.30372257942134717	-0.5105222495950208	-0.5191135111212446	0.5283292135501662	-0.48744007598309186	0.7428593926776169	-0.17236365659965638	-0.9491577993538878	0.041001441279697834
0.8659315203186301	1.3202423365927904	1.1608643038538604	1.4912926557435264	-0.479090547055261	1.655225059529786	0.01276814413632688	-0.7655745567781885	0.8703561513534396	-0.566890032223218	0.5202402729477531	0.8759382253550473	0.5292465780112582	-0.30524888732520805	0.6038279443546747	1.337239243993542	0.2710384417778084	0.44348753041382644	-0.049831615806199214	-0.2862379823577408	0.3103760135229227	-0.26299148246092935	0.6089780302010315	0.7474343969800116	0.8327662919635288	0.5274791955251849	1.9416361195287524	1.22937157699343	0.6427503021790554	1.857167412283465	0.4640691938075093	2.611066669361794	0.14256196613884092	2.468290569520299	1.30139536951228	1.4931710327691563	-0.3161696799068919	1.3910225466254036	1.128090172196025	0.05482030215369949	0.8874396926980948	1.4659913852394293	0.49805521590296375	1.0154987787621839	0.6232074530640579	-0.07133101322235735	-0.1383037119905514	0.13227867512293404	-0.7765289512992374	-0.17652201588102248
0.7095212935041023	1.4855961419724144	1.9678362072992828	0.17757135483950057	-0.8176350591611747	0.2221154785594628	-0.8798214548573549	-0.866509077080462	1.1781739943650575	-1.1091408803473755	0.33908994186445646	0.2940333344521209	0.14759402591745663	-1.0335485385280612	-0.2591952146232792	1.8881074837714495	-0.8182591870207649	0.29808589164786364	0.6392750413405012	-0.2793950548400123	-0.29285763227925254	0.044443644021214514	-0.07125520124975121	-0.7281467440530822	1.0226880738379673	-0.454988494853094	0.8385665004463648	0.9905149621791217	1.383464794304267	1.1000833491357664	0.38054262732528643	1.7319369259631485	0.05126594767697396	0.22536253063994566	0.24244621542583447	1.5620432121502263	-0.9658268344449882	-0.20230794260735935	1.8450027772546063	0.6338959605398844	0.9528574129991207	1.705719636384968	1.3155991484968772	1.5615101051395328	0.21483019781890267	-0.16796021841034245	-0.9760544755813445	-0.3353034036765286	-0.08680325131390888	-0.13062952566828076
-0.09773384864629761	0.8721130308820563	1.8345233567236983	-1.0080233325079546	-0.8748886216423557	-1.475583442436988	-1.2010793191711853	-1.273274387151409	0.44738279325215874	-1.044099033860994	-0.6216066172660644	-0.5865718153405275	-0.4576509772901152	-1.24098839619177	-0.7994325857993598	1.708383273038819	-1.1313911616541172	0.11815135622322726	0.9392503538465016	-0.1515312269279766	-1.1422404025130553	-0.2966683693573508	-1.2606327669098663	-1.40749235835166	0.10988095443471767	-1.677857146330764	-0.8979676869288804	-0.16345114750720344	1.6712164602102761	-0.5284730632806564	-0.22117528099212236	-0.03954589717672645	0.049817658899078396	-2.102460130759532	-1.2884349224959533	0.7228945289429818	-1.21944935408995	-1.6492659628751707	1.8999584591908547	1.1523360762912163	0.8038769177043282	1.2926935816785003	1.640529521069899	1.131957632308529	-0.15393097426977095	-0.5617199771315964	-0.879625798646298	-1.0142183976710402	0.8489981955428628	0.3627293035484126
-1.067339974862766	0.33030218336886724	1.1354508448535927	-1.5000169091617324	-0.7084774048958445	-2.333548164437256	-0.7404254202002551	-1.56488105275732	-0.18530871392473383	-0.43540754224208034	-1.4194288117983147	-1.3511618678813682	-0.6154832611176664	-0.75822992134118	-0.8016791411405605	1.4167893279516797	-1.0875367697267784	0.20553846679862006	0.9058502602415214	0.21272792566877796	-1.641649142467187	-0.8705321734324857	-2.1533282485953076	-1.4151921414334	-1.1255820325439825	-2.325346544333478	-2.0794538366402087	-1.27174448106399	1.7396917230001443	-1.7885126214059472	-0.5966974141990636	-1.6533365321626141	0.10387204707482932	-2.9527474581836177	-2.08015271976423	-0.3755344513411129	-0.9863411926110408	-1.8766784322458607	1.4139435986985407	1.6526226250464582	0.7450381495196704	0.8037945236365764	1.473246790276472	0.5939914073782698	-0.17174236456778197	-0.6117052844496075	-0.02759046702735543	-1.1631958502877013	1.4061082227550032	0.9618257889056985
-1.5428627995686424	0.4020820462597137	0.37327129454681673	-1.3804318464126402	-0.5765616941572604	-2.174852445730445	0.12522493511915805	-1.6027170460230056	0.08932569494251827	0.019693218399695598	-1.5799439138529474	-1.7843454718336347	-0.27878471569369884	-0.04957395036682079	-0.5885653057112039	1.4086823481749973	-1.2903998472717289	0.5136342683089684	0.73235704503111	0.5016228400090015	-1.4647130597460807	-0.9995525530593041	-2.251581343629799	-1.489550503365157	-1.6977831835039006	-2.2655745742269935	-2.3655003407500845	-1.5148621706835907	1.6059051803253963	-1.907282821992323	-0.5313865747660456	-2.231731054364864	0.0811109184288801	-2.2165403805621375	-1.6600657757953627	-1.0798153983400014	-0.7757307894057508	-1.0728643921898435	0.7727063499581404	1.8113799128249155	0.8272274924724178	0.32693329342127997	1.0623576304164424	0.47400211433033496	-0.06443649855317647	-0.24563234142467044	0.5995933900093211	-0.8573854807111998	1.0951923174477054	1.0452152132651262
-1.2399210388476674	0.6652689822717137	-0.34380954627192234	-1.03877859698117	-0.5050319391434974	-1.5456584695908075	0.8669819527722773	-1.4483331420826118	0.8144584124286679	-0.2010519420627201	-1.436334211647228	-1.8338669364756026	-0.0005648503032490612	0.1287455092206868	-0.5113094408207715	1.6173156865494558	-1.6959947372591861	0.5463280606585924	0.5227296519629142	0.37633207746313335	-0.8124407025496126	-0.48640186017307907	-1.5981873260185113	-1.8565291958097716	-1.3209736826026286	-1.8637754089748821	-2.158726638048019	-0.8349815736836405	1.10607690372189	-1.23295988015872	-0.46296295370730417	-1.8482490870154054	0.02153073539724576	-1.0107131905488103	-0.8136100713655057	-1.2044087425664227	-0.9099417350570779	-0.24076576558198748	0.3318313678739749	1.3071110972108524	0.7975101299951202	-0.4008588710867679	0.6932210832163785	0.44180076669924545	-0.1862362498269116	-0.11559253856629077	0.44915386846390754	-0.7989915284302425	0.12253366061862785	0.414263505262083
-0.43597781088032694	0.3343190689351543	-1.0581915971374527	-0.74936584349551	-0.2826426730182541	-0.9548983895930342	1.2272965904501778	-1.1128122121048216	1.012699592699841	-0.8166640691252128	-1.3777384906259125	-1.4950384920609392	-0.15241182492784827	-0.4908360401828442	-0.5357598643033041	1.835370085832235	-1.6838419078838172	0.026102992770847194	0.30070900290190683	0.0033179265368536034	-0.183599761431203	0.21882769486818202	-0.5865433663684719	-1.9186893370392817	-0.5228282132679538	-1.3692266901560852	-1.7435546994169857	0.16579401214106682	0.3173600664568	-0.6425920749449953	-0.6637776056002124	-1.2588262427533665	0.12445798373803789	-0.3581910838784036	-0.568486796837726	-0.8815134541216726	-1.0427575205548723	-0.010793677226006822	0.26768125662619835	0.38898387096281956	0.5088121886598058	-1.2295458335975773	0.5693576806614106	0.06496106942858351	-0.4686957607604068	-0.6261280498208528	0.01945232466008305	-1.2248678866189115	-0.6260959493205744	-0.3524452593221339
0.2938111278366465	-0.6479526960691976	-1.4880800369464953	-0.6124554782753086	0.09385391792492638	-0.5487554751491328	1.2301721689559573	-0.6024529839400868	0.5595445991260839	-1.066257563831298	-1.1885002991083233	-0.8630862279192528	-0.42024742602047954	-1.27769333823943	-0.42028504666127636	2.0471784681938705	-0.9468052829572778	-0.5215868000419666	0.1724551694527662	-0.005220179064459059	0.06744805419351341	0.5536762658865443	0.318600706033568	-1.1769271463592084	0.0052800338991976815	-0.7406078039062356	-1.0197869833678928	0.7705044417565121	-0.25973172022506363	-0.5398131986596485	-0.7138069975091637	-1.009725002969231	0.429886357308459	-0.3460644147364335	-0.9599129692254899	-0.25930924497188507	-0.6436498395225797	-0.1576621608768395	0.6072059876321916	-0.16685781296243754	0.233920573390006	-1.4621971732769	0.7992016009979214	-0.33727694437113126	-0.5093205458712904	-1.1678510503186952	0.10320297089237962	-1.4356304257690593	-0.35758038599045083	-0.41988824653319246
0.5117700205902369	-1.4609244722248114	-1.1771982425007395	-0.6939951676474352	0.21090788685159792	-0.3653839676975306	0.9270333588554538	-0.14217865346697614	0.31984896804910057	-0.5981803335913624	-0.430010061140156	-0.2460174496605506	-0.28494333483774864	-1.233309880934972	-0.191380876801768	2.2840291681757128	-0.0331325486652432	-0.25004784544557523	0.32312297293796627	0.7143621476973635	-0.057602251950292165	0.4005814007203879	0.7423902815904724	-0.12168153376965743	0.008303952962849331	-0.022461497948465654	-0.10218821552853061	0.6006009416059731	-0.13629595016961316	-0.6427061171736103	-0.08905655345971815	-1.0099721937501496	0.6345903714486711	-0.50037305687343	-1.147270998077449	0.45412326440577344	0.1974114741561696	-0.22872144837941155	1.2238490512326088	0.15010662126023094	0.37989431590708056	-0.7218243248274016	1.3216735709353167	-0.03636364258515096	-0.2187335936509995	-0.7369123230362915	0.6656747673719466	-0.6630700556457664	0.7889338102836186	0.39995917548696447
0.19134328496631675	-1.4175802707586815	-0.16529020674782408	-0.9839870822091451	-0.2982885794785198	-0.5130641378707897	0.31074103574122647	-0.09794091045623594	0.8678027458664855	0.14276780469424863	0.7120593603300895	-0.02862015602359058	0.15090652916505048	-0.02340517113837449	-0.22347948281536195	2.270937723035655	0.22965387179223576	0.8601034289131624	0.7774819200828827	1.7252568173471	-0.33091266711633827	0.07069549229058177	0.5178592741224962	0.20560536305341018	-0.33104290077967413	0.4166698572394567	0.3518813546971405	-0.25651918452350236	0.5532837051542085	-0.6109387000746529	0.9174926692717602	-0.9196272911021313	0.36774576475875614	-0.5795751664608945	-0.6202165031332798	0.8333720282081504	0.730817066346806	-0.26876577117258144	1.7570847144843418	0.9154280056627103	0.895184553020181	0.3345976907233931	1.794863653042499	0.9710954633225636	-0.10984997687958009	0.7163796010142514	0.8444300485586386	0.8110169975847168	1.779355049740377	1.3934010409277544
-0.3063932116118127	-0.8069114462160615	0.7979957107507151	-1.2134123661674943	-1.1308404891621366	-0.9207023309711088	-0.4824765037628477	-0.5407819054639101	1.5632972345243736	0.47259045359320745	1.4049329866057783	-0.28138485338487235	0.19942375673984733	1.5803927017644603	-0.7408089651361968	1.5323342886191744	-0.2291600371815877	1.7078453642122478	1.2487739315468085	2.0902323877248277	-0.5104288380171087	-0.12763778486096622	-0.1692636020761467	-0.4575710810374621	-0.7260006759613916	0.24199760687014935	-0.12609053514283153	-1.349637209985678	1.0518165349287885	-0.4914386765518949	1.3181354049730005	-0.6398783855846868	-0.33681282175182553	-0.6947543738848162	0.19824732776865384	0.49566144255390604	0.3755111448478131	-0.640975118239414	1.7137077710003674	1.1238965850515363	1.1717497255312286	0.5989319168993011	1.7207904501477447	1.6627793071768302	-0.6863812814770477	1.9738903306523783	0.0954971904816364	1.7911174816178828	1.7002822961894433	1.6827318991511915
-0.5009141716815699	-0.4289840235048586	0.9683363750352701	-0.9364216258963256	-1.4183450658397176	-1.1376651181060293	-1.0417234077468278	-1.0064160676544118	1.3366383475416492	0.2679508427821968	1.1560897353183044	-0.5573166109889972	-0.413061451326219	2.3954549600046793	-1.3548513924465047	0.033450773819981544	-0.5439288470500916	1.2884188680712598	1.3574686577217971	1.2853953153781723	-0.411959885817061	-0.15896780952443615	-0.7754210048580733	-1.0912481263510612	-0.930237809946964	-0.3419564401821557	-0.9270296252434671	-2.0794855106162022	0.726790096989731	-0.38768641681638555	0.6282892449113556	-0.22688691876300202	-0.9507398269347609	-0.8041682387648261	0.7273776284530732	-0.35314412154857683	-0.5986725626255818	-1.2775241489514173	0.8832139565603121	0.31562800338309493	0.7014039742827823	-0.15216373293849242	0.8886346829910361	1.149374471642761	-1.6109670930331723	1.8407879438170462	-0.9948982720215414	1.5097269657623245	0.7299440692955472	1.138685087124609
-0.1480476087334081	-0.4370245104187625	0.4449710081404432	0.011067507862998142	-0.6280456394233792	-0.7119199000422041	-0.9648600656770134	-0.8872410745275517	0.2174036123747486	0.044123432897318474	0.5438735867719965	-0.2583416933905936	-0.9079052824219493	1.9802589300477784	-1.309562424669677	-1.428786128079761	0.09542885963353634	0.06513243710425864	1.020573235592645	-0.24613272253722462	0.07639133287313761	-0.14343789876747132	-0.7286624069394644	-0.5131884042235937	-0.6764696591609263	-0.689954336973723	-0.7872646493013631	-2.00568815900103	-0.22757460458413284	-0.0062699987101143256	-0.3813174551629441	0.462956565169649	-0.9285560808751971	-0.5323402060860153	1.1708994174488774	-0.8810001649325385	-1.3643753581494749	-1.5118524489817795	-0.3052132411350001	-0.7929111444706792	-0.2516123463644058	-0.8616026007312834	-0.28312479921874734	-0.08714389455696524	-1.8153678326228704	0.5493975822359108	-1.3140217534682597	0.5651196608411722	-0.03393427312764783	0.42202612805527234
0.5437689664269207	-0.10074096820148351	0.03079212598569188	1.1683435503935065	0.7294206171488653	0.18394660301956545	-0.3486855607209181	-0.10224038663231305	-0.4958251316150892	0.25253755475605355	0.619013651842212	0.6874059837556066	-0.24770858458232056	1.033799415257562	-0.2859542164756815	-1.7878998107606938	1.427264457229211	-0.3648650974867562	0.5294613326286253	-1.5095780501738956	0.8737983810963137	-0.14810824861294516	0.06420521704029965	1.1344408550160343	0.19770920649913173	-0.4142551304179846	0.6365894479509981	-1.1440699019589247	-0.9671551876004201	1.0193612131256662	-0.5018896087334263	1.6348572912295316	-0.2719239252008875	0.28888143379463155	2.1461762908189517	-0.44006206776600254	-1.4233254835495892	-0.8514027546575786	-1.0214541848453873	-1.0072130811056295	-0.8480862182292773	-0.3858717162221691	-1.0193322022654507	-0.5793290012149414	-0.663313096383845	-0.4742864446528769	-0.526790911582945	0.2776851273431289	0.22438383981823287	0.13462780560159027
1.0358416441601364	1.0751272900507438	0.21813866424913164	1.7520295860339126	1.4975611740298649	0.7463975544800322	0.12958446635839865	0.7533893686459914	0.14978777425341883	0.6813588357754825	1.5918784729584394	1.5869412679567407	1.4106048044861792	0.6269056542493828	1.1194493643940349	-0.8108744755048325	2.3185803724507372	0.8044255693729523	0.18537807459199118	-1.8853893974231029	1.584507632580048	-0.1757598860489458	1.0232951438130782	2.373040212147294	1.390753849897087	0.154260377966178	1.9916788114501414	-0.010139162993586517	-0.9038451768292133	2.3140474922054746	0.40432370647060695	2.9525127580293615	0.4405934175115398	1.1279273969656884	3.427589307272632	0.5944038818101111	-1.0186248201031185	0.28000480214006257	-0.8136478619022038	-0.0022547814837587743	-0.6134288034888481	1.0924602010155193	-0.9484949151368632	0.37714819547915124	1.1266622847376424	-0.25630939213838877	0.5262521951275604	1.185387974000352	1.112402294366588	0.12103648056505416
0.8842698539832453	2.3398794101548117	0.5773355371033009	1.4152024042182894	1.0437575754417585	0.3642436346958059	-0.18213997006904784	1.0222490394134076	1.3548903451457017	0.6923545363327859	2.4309974074079457	1.5826210051855132	2.4862408543799677	1.0931161523459119	1.8552165116756467	0.4914036890024908	1.9867452393759792	2.3464786925378456	-0.05780997210178948	-1.5733514904762793	1.6655844890770173	-0.24361578504229678	1.3260280547685666	1.9753756319781763	2.084115302412347	0.3570391360065083	1.5607836173413294	0.7261067981638573	-0.3198607262339973	2.705052624702088	1.1166508258991674	3.4122957839896495	0.6120218468542166	1.1684554825106388	3.691749331586063	1.0695006756334182	-0.6628153826218275	0.8691964922127559	-0.1331292796911398	1.207952123010474	-0.020154916874214973	2.1847332905761427	-0.5349357684223179	1.7075257092104896	2.02755005348493	0.6460420069110637	0.8094383471097591	2.4171434783448107	1.4359457720326372	-0.23584037483145656
0.1256486392882352	2.3068496239706993	0.3624907356488091	0.6446428525842433	-0.07864964479310536	-0.6091362589546573	-1.145751289292974	0.6839082687090627	1.309750382984925	0.008149555992837077	1.96178328012559	0.5660201735386836	1.5802529955696911	1.7266810038316032	1.3990852566552303	0.7677390191525229	0.8249556602158316	2.177044327148266	-0.45983529752432883	-1.1555833654142897	0.9045559112176971	-0.32180525039464497	0.6576522425017808	0.33209358022378344	1.579330856969604	0.019100209464008238	-0.6028228286914394	0.7478997491293407	0.01875097440192299	1.3949516703805735	0.4947483692831807	2.2349656901491413	0.1950059149839406	0.2909923847068285	1.988176243452393	0.3089627458399112	-0.4657758887060958	0.41958092431702754	0.07866944242955128	1.3008056875634977	0.042258498625308366	1.852496907314366	-0.5849293089133796	1.6472154490906752	1.2925800873551865	0.9129908536124373	0.23180402978194645	2.6203864249787094	0.5112716399949648	-1.106710888865645
-0.7434002175942718	0.6455711595316349	-0.43142998470727006	0.28351036609394564	-0.7244946954829278	-1.095370710355021	-1.7775982313880163	0.3276595451978724	-0.6223955082076188	-0.8864666016604358	0.21873206260361344	-0.5836860476896222	-0.7831435305853269	1.5355066734980116	0.2408597832972504	-0.31140329674818523	-0.10081101739694676	-0.20779680899831982	-1.0121749062165746	-0.8799042445085573	-0.24067741642557441	-0.21946978112676613	-0.4311736878753323	-0.9901218915393002	0.11832598372514591	-0.3035038694209078	-2.35810572778753	0.32203155360362645	-0.20911822539410024	-0.8718868948947663	-1.0439914759038056	-0.07764179733115713	-0.30352797909685514	-0.6074512261083551	-0.7641569780642483	-1.0146843231217941	-0.09871448624734133	-0.47544789652284386	-0.5917476581796771	0.09415199609382402	-0.6679631935318098	0.5305110722794206	-1.2795335747429253	-0.22359032534483136	-0.17516730280794462	0.08016508550922295	-0.39334733692328205	1.3410134734115984	-1.0780666643862886	-1.8411718026443473
-1.18444950947731	-1.2546961700720332	-0.9633161173494535	0.6454381167893832	-0.3410116964434899	-0.37047212806441326	-1.1307824200722014	0.44272686708892495	-2.9273228013575388	-1.2056763439967304	-1.5296217376808505	-0.799697195944147	-2.4319543320896635	0.2247564978733855	-0.6325374055669322	-1.7044549687958752	-0.2301260973770207	-2.92059742875317	-1.261513636173051	-0.502072901835745	-0.9105857652484223	0.288737981035854	-0.9689050703429808	-0.944692287563029	-1.1038873072560424	0.036694763150373406	-1.6661723069131895	0.037077888363430477	-0.5117397052043284	-2.230653642662653	-1.8706111376286487	-1.9052566890255143	-0.3484746163222511	-0.49284404102551527	-2.3521562730134877	-1.4980187445566329	0.6520413767918959	-0.7935054026184452	-1.5191105302018382	-1.2056975063516042	-1.422824215719589	-0.49609478483694663	-1.8542546941084743	-2.3930899123115306	-0.7480413382079641	-0.9866256230489764	-0.38928388846043926	-0.6231656116591595	-2.105870699428051	-1.6396746617067466
-1.025204728795822	-1.6804174701167898	-0.5885200721904987	1.1977564036120478	0.5520186584583818	1.174653150901202	0.6878956230462308	0.8729254081688992	-3.4828021579053403	-0.6734017376168143	-2.0795630562656036	0.09227524647551773	-1.7711394862670395	-1.5351213169542592	-0.675446930273685	-2.0736075053229226	0.035712572444017404	-3.6316391354524824	-0.7743750494929319	0.21792807860371946	-0.5965589396178279	1.118360844062333	-0.44614963653689604	0.02881210917562774	-0.986957177745817	0.9964701470494198	1.0760286372743606	0.28738227310025916	-0.21852784450028542	-1.5374837831580512	-0.9969135064809771	-2.0009220156973475	0.12225815021616991	0.6654032541361412	-1.5703074018227836	-0.5193836251132556	1.5089784108921238	-0.2023339943881074	-1.6716636591667318	-1.2729084520183782	-1.3661224850758882	-0.6010524853917545	-1.4035880603050988	-3.014733192173119	0.16331537553669762	-1.2503253311910616	0.09404405308884536	-2.080489355993036	-1.9643641268191117	-0.5140113101004806
-0.4921733329852459	-0.5187680877595159	0.27709110231676537	1.1852301867368336	1.0153070015450014	2.3935572119038424	2.4459330629060343	1.0532604972171873	-1.8761136030873453	0.2035303984392299	-1.3895161687132083	1.1509345399358824	0.47758437780906954	-2.696342473167235	-0.16637778178258164	-1.1256618365836186	0.03708130536413813	-2.1077591187318028	0.24806702445002088	1.054871902050109	0.3432109915997779	1.7610540590101487	0.6908037232317579	0.7749011571296803	0.358388996239185	1.8277355455124198	3.3137049846582176	0.9515012506783832	0.638826279392864	0.36901699215487765	0.7538438192865854	-0.7493863552231306	0.6932586762702866	1.8177765706187465	0.4029626856481696	1.0536440058714645	1.9632586557259566	0.6481567261985938	-0.7350453162801862	-0.06994427917596764	-0.5250616466785267	-0.3340888536654816	0.03523901456865846	-1.8492518040957888	1.4816049351765028	-0.7503522235876774	0.4904250860647111	-2.4345035790605833	-1.1450327040109463	0.607189554067715
0.06371199360611948	0.6354132283298946	0.6216266304831859	0.5026799736639153	0.6369282290505571	2.4256366238173817	2.846597315004802	0.6924274148252767	0.23547706159122522	0.6704692914092097	-0.3262481772269201	1.2419474590926054	2.0500855191370886	-2.6448078529277375	0.26561569935286083	0.21003276925031153	-0.2611458389000481	-0.3656443084078164	0.9974409591056612	1.484089015166008	0.9860413871386573	1.6984742901996681	1.4240752788373021	0.8348417084174097	1.658758980694403	1.829635404831258	3.0279170186403923	1.5043014274288442	1.2619751087644118	1.5260684772559925	1.6594371662372462	0.2947035177643324	0.907531735228054	1.920256136705889	1.3101883688951956	1.7774780839895692	1.7983391033266465	0.913125530201603	0.5276152193428988	1.142166259392316	0.2349136735242406	-0.44145445753989804	1.3942829448408565	-0.3420801487897035	1.6893909123163782	-0.3943680362296372	0.6163085539924934	-1.8840676529966036	-0.5018325732332782	0.8079330778961028
0.3968124023068672	0.42197695853912565	0.07674582820517283	-0.16867696559287618	-0.2434979300210709	1.3424976585677375	1.725905202850915	0.07466577130471137	1.0926305440589865	0.47076980885088254	0.41032205595104787	0.18826547395707025	1.6061919523651276	-1.5692943846402008	0.33742499763345224	0.8628721704810405	-0.31194147746787565	-0.26662978335857307	0.8320713844295263	1.2659384219114724	0.7293281769905776	0.9798262049963733	1.083894863079916	0.7730821611163652	1.7305957975691197	1.0079539991083866	0.8155871309173867	1.4335107116998649	0.9519819127865057	0.9576715655826226	1.0017566476509876	0.14204484987419477	0.6883729309633964	0.9466333500159249	0.3636422741529283	1.1270053117403844	1.2464815754826302	0.4337116502977283	1.0918596070269029	1.1744435045548784	0.2677600298381727	-0.8018315320073258	1.6702375483118503	0.1303518095848719	0.5269899491853891	-0.6839933235864433	0.7587828748039577	-0.9877608664442148	-0.27337270785446205	0.14319328050628316
0.3898700766700158	-0.6034722783603211	-0.6460183961600737	-0.11933245687545155	-1.062623327261721	-0.087751845711178	0.183563355508781	-0.3121916859815131	0.7139694852563725	0.02937257411151158	0.8199644271409857	-1.0319883406187398	0.0983675668733154	-0.23277402401853547	0.2626864222509761	0.6846795061265875	0.18587591892836455	-1.4323513447622203	-0.014512959416993971	0.7353439950676538	-0.11478918135871714	0.27086286187038	-0.048424160016085266	1.1798179506062167	0.6424591298667235	-0.02463062191908689	-0.9585829278156729	0.640442296563219	-0.07432233938829781	-0.3435324266830573	-0.26686370383262553	-0.6005998563775476	0.36825786619672374	-0.24043524149885906	-0.9664718797698165	-0.08355140223921165	0.6895689514173609	-0.242547491589672	0.737129524319304	0.14317124761281547	-0.0667414455112004	-0.6747921773497418	0.9920818655844141	-0.2866677633124337	-0.7421950645364477	-1.0848306136538635	1.0424012153244446	-0.26854444989249626	-0.009896506853485853	-0.4280138179641989
0.04324771588353038	-0.6397352408724049	-0.6777577015632081	0.5848975957768491	-1.5149582413220801	-1.0594934695568983	-0.4959568654991133	-0.29030513550926	0.49832514472324296	-0.05902031929810693	1.1519257933222822	-1.2419694156832095	-0.4725091442415551	0.5779915338487571	0.31736360170532446	0.36312565366148714	0.8033496592093633	-1.9214671821790659	-0.6231682115558685	0.4502889351326083	-0.6256613453588927	0.21441190195778975	-1.003792499864685	1.7577851481184144	-0.4318660951208406	-0.6645142217354483	-0.8377145406020611	-0.43940049061131786	-0.8581425836264432	-0.672234003390148	-0.7558601715772375	-0.5948512480116962	0.33970306587966825	-0.8525546326978616	-0.8433888883376157	-0.6992281028849163	0.3495828195291978	-0.5497688828472295	0.16756179324839487	-0.7422088846229947	0.14356381070091292	0.16674502895827567	0.41822366847420606	-0.38237679467937097	-0.7561961643103916	-0.8091509746796841	1.0751675878071274	-0.0799197134117705	0.6388680055357797	-0.06921111236120955
-0.4264668802070735	1.0746317482362253	-0.06633922035239144	1.1491953978655858	-1.4908275576154937	-1.1571281310690082	-0.04199783825262862	-0.03440792834936831	1.2394670231082336	0.3495111376007562	1.3358169420751558	-0.19928501183737393	0.5953370470445065	0.553556231592641	0.4492995016964448	0.44776528042492325	0.8780647752362313	-0.7220841126337304	-0.33270043045897524	0.6065165018774804	-0.18110044213776855	0.763580791909968	-0.9896479010300426	1.6744692960105476	-0.46138451309929046	-0.7201547434411748	0.34025421847269954	-1.0840018919660088	-0.6855629498323145	0.39067251835344874	-0.17312019642907647	0.5187577770855991	0.6673827439999028	-0.8113461782368233	0.6762883416968977	-0.3907822131643791	0.27642841599162266	-0.4117001922868683	0.10958386792129406	-0.5276288810248628	1.199928416718609	1.0147971961680682	0.6696437360528129	0.5018722008965433	0.4611697203263117	0.09735299971556859	0.44755134373560645	-0.4627539665860567	1.3497732010177268	1.0349256135551272
-0.5686885129348553	3.108167282986837	0.3941896507863802	0.8903640106596907	-0.8376837106224296	-0.41887274385059714	0.6766980176404126	0.28528042950575755	2.1282212455991703	0.8626116175910978	1.1287983262317536	1.2165958945419055	1.97228705696753	0.02681970920124273	0.4076023265789218	0.7119854319334789	0.34234923456906324	1.0351695298823473	0.5753805954164058	0.8686432460599424	0.9410975920311653	1.2412078342073671	-0.04791387431515408	0.6777559153185153	0.4577978415408717	-0.2996924283578697	0.7579622680735716	-0.7803833643007879	0.1931315090875466	1.562091953512981	0.6156471861848519	1.6216159635948932	1.0121475703875005	-0.4948878317844563	1.7344093907126998	0.2727555018036444	0.4582342740817058	-0.10065178141060822	0.4768763435357869	0.4962972004015557	2.3165431770962144	1.1035536411092108	1.2651838785000509	1.7042986094339083	1.5765366488204913	0.8134152099412487	-0.57496642463221	-0.9584849715711742	1.4831403973318222	1.8341398215863525
-0.015180198643016039	3.2698663369482137	0.31971189747268547	-0.052402008915479734	0.49376540922474593	0.7299280840851634	0.6546099177144931	0.6916635995844835	1.9166731093181877	1.0379582587636451	0.650277125703792	1.8871563011055779	1.9274911028093413	-0.32901129388660794	0.16371974198460518	0.5438030608675073	-0.18519100755325438	1.546142541536037	1.1982450017154593	0.7679769333623891	1.8472537104007178	1.0740034871626156	1.0663290492888862	-0.47921725572024076	1.3541019462796688	0.4521331159602542	-0.15819500854065907	0.34936140804477406	0.872529993440865	1.431606728748378	0.8379766367758544	1.429288162391028	0.9428691369608272	-0.15924375905800836	0.9435643154927531	0.6881393523564951	0.7862885563089256	0.17288962987728929	0.5546263465348995	1.170215183396634	2.4221261341827622	0.5988614526490158	1.0893260300151821	2.1135926448987505	1.4076568148139643	0.8235838208117103	-1.1627118526974776	-0.7978740942470829	0.8781714414999652	1.4455552517184878
1.0555265153273947	1.021293479293301	0.29178251259311005	-0.8936461499145116	2.054222042532849	1.6175609522567318	-0.22120459347673832	1.1741842875000126	0.632476637162782	0.8738091846985816	0.38461063580013294	1.4727366247769105	0.32650196418688365	-0.09972761434789003	0.03560140127107597	-0.20975773246782475	-0.1589077002121639	0.5456595363762197	0.9709876353802169	0.20107357449579327	1.8776400422480515	0.38501540146738295	1.5993677756451676	-0.8432150111346163	1.4330306311929821	1.3540474545168162	-1.2444028202132666	1.5500394454159985	0.7508141114458706	0.09949536698579557	0.6744907373447337	0.04214833743192368	0.3653243846645686	0.18485755906954318	-0.9473499749089315	0.8456353678312734	0.97063693173744	0.3842531378118033	-0.07645840325414748	0.7074769159185716	1.330613104368643	0.3586538334046986	-0.2370811300713862	1.460424585243962	0.11401954358975014	0.5525034920582326	-0.8066212266582093	0.3756751204632956	0.07505609948292391	0.027079905273117644
1.8731107031199459	-1.888439776645967	1.00988401527131	-1.041055006117362	2.9313771495312735	1.6755405288732739	-1.1689268212257953	1.4437545908612779	-0.38729828263824817	0.7571310685509842	0.5342736671048774	0.5817618777853673	-1.2977792470568186	0.4734492997448196	0.31957653938864083	-0.9926906871221929	0.2459348174919218	-0.48940911414236393	0.2048727212376986	-0.490247089728482	1.1611491347235676	-0.1928218175869138	1.3862500178467774	-0.30087986370703584	0.7195980367819668	2.028418637048008	-1.1703983151551034	1.949542842967949	0.08959650471398482	-1.0283020543375503	0.7416396253053468	-1.1156803095765784	-0.3451643890473576	0.4537649813258789	-1.9629573416208532	1.0665661709835226	0.6895115555349809	0.51936034921353	-0.9977392582234034	-0.5398203603974574	-0.04156288468379731	0.7733098028775857	-1.770249233642565	0.48153886087382425	-1.1048116565248727	0.7172815174304643	0.07860799823937262	1.9046274512132728	-0.28894881579241743	-1.3426378633175635
1.6921219875368323	-3.228670775208118	2.137323718188762	-0.6769408963498642	2.445407590409893	0.8678915516883202	-1.4373505220531473	1.1221132137504368	-0.14854676727253796	0.9338067320557395	0.6326729580078406	0.032089197301390426	-1.544509707067624	0.742511204408316	0.8631678070768274	-1.1469816478260078	0.391290709716799	-0.2777528068055994	-0.3453969434326483	-0.8880671731224566	0.35838927799261394	-0.22719074078304036	0.7918187564882148	0.3721030004951257	-0.269808598815565	1.9849539895023496	0.012963482652735184	1.2198833383963492	-0.37735180361070336	-0.9394296107939041	1.0684970099646327	-0.8952431255563171	-0.6871012822000984	0.3579694975878731	-1.2149571054898853	1.3892139160794565	-0.07766959730115816	0.4820748540713742	-1.4118946835179176	-1.5080842688316363	-0.623821357408405	1.2274981208301468	-2.159447277009464	-0.05460975350178102	-1.330161618256389	1.288067897808325	0.567503724898017	2.4892102247751824	-0.14855374843368677	-1.6385855046369397
0.5263180780033192	-2.4368016425226666	2.4424755464056376	-0.4806866627079162	0.8299977184137777	-0.2518201276336855	-1.0842495312238727	0.205191014341734	0.7900613732796278	1.1196750514649105	0.07563397412769549	0.03326771046186401	-0.6389293623224591	0.37644812068718864	1.1120174816639117	-0.6295158494893455	-0.02386050235156205	0.7165678849687598	-0.33957155446594167	-0.8995243357853927	-0.08081358996950015	0.08511072147634288	0.18795441059644233	0.4229961106005946	-1.2131597712289353	1.0207948091764933	1.11421775393686	-0.18250728593410953	-0.28998560903190607	-0.1383435091094791	0.9971707921299686	0.3097968443527479	-0.5586149621716912	-0.2703767768367583	0.14829205882534444	1.456590909966846	-0.9507864955030105	0.22989235169499214	-1.0365176672842071	-1.489885535270557	-0.2317898085104	0.9014990420484232	-1.0812530575291734	-0.14309514593746028	-0.7830572304556356	1.459320624688555	0.1561641918096621	1.4134175734913612	0.027834810324005727	-0.8018826254471696
-0.8098090649794165	-0.818858398831542	1.2115579913021728	-0.8338052307077789	-0.9040696043234674	-1.0346876862698027	-0.7777914211815116	-0.7973554956726271	1.0416659174404295	0.7556652650599962	-1.0246078786233295	0.0996454997269259	0.02699216263887828	-0.21094568094030375	0.6349971451729925	-0.03201635917137685	-0.6411178787585726	1.0315584870800416	-0.16011678064045617	-0.7974312754573936	-0.34473107590752783	0.19698350147245583	-0.3934695810573936	-0.13623816207101547	-2.128930098671973	-0.47996985004440595	1.2548611504459037	-1.4121167161345205	-0.021332364443437803	0.07307627833906828	0.10441766480552084	1.0564816102089023	-0.40732927619547665	-1.136678100432783	0.3662759033907993	0.9658030038612017	-1.4895015804395695	-0.11046772478159779	-0.3944844832579812	-0.7344723673841315	0.38114597780181736	-0.13967710185898233	0.38677903523814944	-0.2798046542405289	-0.4006266688810028	0.6860913359371359	-0.8396781690228544	-0.5975843350696163	-0.15345745309058012	0.23552591502542752
-1.4514596364854104	0.1055749917517701	-0.780958587052607	-1.382208233744962	-1.8264879661623277	-1.2900352835883757	-0.9253697158331375	-1.2862353510965119	0.07409799538094128	-0.303535799311241	-1.80503692018396	-0.305409039290223	-0.40067242476302917	-0.2945626217755038	-0.4031209714394273	0.05917623928208019	-0.9616832468813163	0.18131885389128105	-0.3746780529968321	-0.8922019998614802	-0.9302627834599533	-0.17421705879825178	-1.0630974606165184	-0.7414510066484775	-2.918980618420885	-1.7383493296508428	0.6640584875830244	-1.882063130087264	-0.191548158582289	-0.8010681690757179	-1.1189536532566944	0.46917315108676355	-0.7558717023094842	-1.6394844581952357	-0.9354363627142631	0.024563262356609224	-1.5998625329565839	-0.34249452640069067	-0.1952455717471243	-0.07422279673243892	0.387284337738419	-0.9910842313630545	0.8638382074439611	-0.6756135147139967	-0.730694417856668	-0.559876921523632	-1.7289651038545464	-1.9139926023941662	-0.6009618668504191	0.42553526773196526
-1.2216245371935257	0.042610858855811444	-1.9987123132766456	-1.4151997866650707	-1.74978801140055	-1.2626564956026516	-1.1683210455295054	-1.0979494423061558	-1.236892477638085	-1.4384343707266904	-1.5938006981325465	-1.1207456567665908	-1.3328398122576637	0.27083539127492495	-1.3093730609835608	-0.3705693357604366	-0.9880213176790492	-0.7125458005347957	-1.0176698958131003	-1.1649073836722392	-1.9303723877385737	-0.7662551433631162	-1.6492563256206074	-1.018256339801901	-3.073038773476371	-2.1315049624206015	0.0795941387715851	-1.5718180850741443	-0.9018049727123969	-1.8742510578790514	-1.7328790612442007	-0.8768027591672901	-1.5335134629580556	-1.3902969652896982	-2.465344157845313	-0.987519651938273	-1.4935166400522142	-0.35729913738107766	-0.5284816407639601	-0.06308565744006606	-0.3328961207567161	-1.0154567331575908	0.049728007780079755	-1.0052640231676135	-1.3604153648225876	-1.282879203546477	-2.057985918574826	-1.5020301681916206	-0.9265527971079356	-0.4190909341712239
-0.5819179490367439	-0.2941251831111371	-1.7451367309591126	-0.6436430430706983	-1.0740706244016014	-1.110414816767687	-0.820055448932023	-0.5458736900467364	-1.7376046305583401	-1.751606327807512	-0.708412110761827	-1.7071700225283122	-1.5743011569750396	0.755532636477595	-1.4228440882176587	-0.8276454874855238	-1.150416806482961	-0.39591558606735733	-1.5155977347447152	-1.2183325317982299	-2.745148787073015	-1.0609378903910258	-1.6685170946663725	-1.1054471863065642	-2.0890619397890164	-1.596210562884613	-0.18525430725742012	-0.8148710788367616	-1.5361800311137617	-1.917604816039808	-1.3633936097477344	-1.699363901102205	-1.9726970014666472	-0.5222622153436094	-2.8188140739824363	-1.7532254210966147	-1.260861217182605	-0.1293007890766384	-0.7609783474310277	-0.49965051492960905	-1.2255810281478983	-0.5774700841889953	-1.0577075669888714	-0.8911722573407987	-1.4075182722394883	-1.0627310476999068	-1.737934514883234	0.13065905609075124	-0.8707716575912966	-1.4494053096196995
0.019503945325311835	-0.36902634895946823	-0.7534642514469231	0.4442212298292915	-0.1994050199009791	-0.6374273452404069	0.27008233405165877	-0.004694007773871631	-1.289540919791676	-0.9818958186551603	-0.11371807644428013	-1.4969103075460874	-0.7907246786470983	0.3338046437222784	-0.6637978009548721	-0.8446560330841897	-1.6404498886562189	0.8712225755434501	-1.320703315285042	-0.6359142804514575	-2.6045911737935072	-0.7898620931251155	-0.8471188931539559	-1.2878218182754468	-0.20197026207683424	-0.5708871370045394	-0.3173411014679653	0.06755078411277612	-1.3662504341172	-0.7303988542513387	-0.5336328805468137	-1.4081314959997115	-1.3241064870934351	0.4844432673552351	-1.9258401300781736	-2.115470544108972	-0.6740185511467065	0.3621361014389087	-0.23077435585126946	-0.7357521855707139	-1.695906900544296	-0.5018733880434082	-1.2759595578609109	-0.3816915987674634	-0.4918766564723684	-0.3970964439492004	-0.8408639087888236	1.4997023046626357	-0.4465074819296894	-1.5962781163549413
0.5337641670588114	-0.36437401707853717	-0.16143331609503214	1.0124843824312608	0.6966290302837633	0.2963403695893408	1.4276980948085318	0.3998782641309353	-0.7013717444033033	0.1353461996880843	-0.3501179917281693	-0.6006460531119886	0.10720294213313271	-0.8680243866768026	0.39587377780476224	-0.4073002774330064	-2.045994155136536	1.5899513105869394	-0.5356431480617128	0.5292677808445293	-1.413222037318375	-0.17232740510344743	0.3818655654383769	-1.536234663373623	1.4978499357355803	0.3709463163627211	-0.42423074190641735	0.8723290885363075	-0.3449922326748909	0.6890021841368204	-0.016535905792461784	-0.5915669642720727	0.2701897643808553	1.174562917515247	-0.8518844496710083	-1.9993580987628634	0.4307830730138901	1.0559866241906568	1.0036095513540833	-0.3993676919100014	-1.6027361749357467	-1.0213940730098845	-0.45639078316691056	0.1528708314983625	0.8041225056630666	0.031498784560102744	0.41683315909685364	1.5748506769811457	0.20234156327338865	-0.6251801883701379
1.0224568551593385	-0.6176077108630433	-0.23590271708330857	0.6518558130562517	1.385891995334	1.2547545770520196	1.7860004017382733	0.6692731585063934	-0.6243163123617479	0.543913059933601	-1.0289015624784477	0.24859329104487027	0.015986858894408526	-1.7249696871086238	0.9816686543141959	0.09055708768670685	-1.7804117457205568	0.8396372612888403	0.14792249856470877	1.6090799862174825	-0.001176390409180448	0.27552839816494556	1.086946206941783	-1.5378563573342374	1.8816672003372916	0.8470607070902175	-0.3330115144168483	1.3896851003274557	0.7442196048995189	1.22746179601971	-0.09191854525200734	-0.21553826489960054	1.714739630479153	1.321190769673866	-0.4560468489517583	-1.4777165243056367	1.6575818785462344	1.6503716717147892	2.1226738953581576	0.1970625467072009	-1.2237694626088085	-1.5716796270661495	0.44751876202449253	0.432559813987436	1.4194744069589476	0.12159963971830436	1.512475493453685	0.5980299822196449	0.8738484921047378	0.6101234244897292
1.2571424189952818	-0.966857312019396	-0.37608041068945575	-0.2607729896497476	1.4613381807206434	1.4441545313246764	1.1556983469831812	0.6937430420838961	-0.9207955493256976	-0.0684019992861229	-1.4304303482973753	0.37367929909112213	-1.1212883683053385	-1.2792127979999879	0.7106284004583138	0.244434668346882	-0.7684176387012274	-0.6384343061472206	0.12198262688494925	1.7798588321717206	0.5897355165241606	0.15662754782178293	0.6900893616633678	-1.0841038897123187	0.8122294247650129	0.786062932268826	-0.026379753817428124	1.3939506017018777	0.9912196787999339	0.7158405775540908	-0.515746840779562	-0.5755422409265164	1.9099965911682515	0.9476267199127764	-0.5503783001768109	-0.9194910259094663	2.188974195346812	1.703727990361115	2.2523636000045064	0.36714898211665714	-0.9077457416755353	-1.5966303433018028	0.45391602012540966	0.41026740602641354	0.7827931491649469	0.20757510517619887	1.7904417733896707	-0.4054549003459797	1.2377840249090049	1.0165397695212128
0.9166583328218083	-0.9298851143056017	-0.17499623959972985	-0.9277454154470279	0.764047241777075	0.5869077408242546	0.1937410161409746	0.3524188147562622	-1.1406836495656696	-0.9649857977470623	-1.3535057139563702	-0.20732598062757238	-2.225685873666513	0.12520295095558312	-0.13898593562928116	0.007674127530437222	0.4686303410151579	-1.3614212572265558	-0.5497409239733454	0.8230544905046036	0.13027272760927697	-0.49413658676030503	-0.39844504194570757	-0.2835336183805288	-0.6592353408628352	0.3902613197561089	0.10185906555294677	0.869831491514755	0.2585437178774374	-0.08668182169603234	-0.9811803037490281	-1.1177649803690874	0.8070186204641187	0.3213967718743137	-0.3388750701939702	-0.8142833560640167	1.5755885429784733	1.0548670598315069	1.2491884504567397	-0.2109626436907997	-0.8132453195640511	-1.2123239532986008	-0.4069827595938802	0.10163914799944768	-0.6223474503961656	0.37042267880883994	1.0783104583519	-0.7149444692864746	0.9335485467864244	0.38576102888217695
0.1807217730873832	-0.3737174349666335	0.0005985765787042239	-0.8230704622212869	-0.15507977730300132	-0.6160062046857159	-0.28662193591419355	-0.1565826865174414	-1.208767762628046	-1.1811533015565034	-1.150937912210511	-0.8139231257392759	-2.159516410971835	1.0791182253920524	-0.8909700169900104	-0.2673147444795638	1.4009779108756333	-0.806107370642748	-1.1984956120495287	-0.5427583332906867	-0.5388066944792574	-1.2295800613672865	-1.109142498849283	0.585323527705719	-1.1906253910566997	0.00480945950827749	-0.2658202324041466	0.1652035291449716	-0.6276440418611194	-0.35728250462395583	-1.346209032595026	-1.1347392306649853	-0.5417254030394744	-0.12914112448039233	0.5980900949034758	-1.2447717046759945	0.3070818742857729	0.09228963579461834	-0.15566764673808067	-1.0671682917332692	-0.8802337829326047	-0.8798593091647625	-1.1563806640399075	-0.47515271022559513	-1.6253860983853314	0.26492489346049647	0.04904313879655821	-0.44070287299411054	-0.050338894966153055	-0.39159204950324267
-0.19547433669535252	0.2930529339649124	-0.3388444610803607	-0.06409858170405977	-0.34868984091766986	-1.1367559540389085	-0.10037048529232762	-0.31908453636787115	-1.3351384004381264	-0.5745280803378935	-1.0526452649685938	-0.7813168394418343	-0.8123742704770968	0.5558335530847495	-1.0493742159479102	-0.1453659814068945	1.9735680694248803	0.1582915828637006	-1.1726819206050367	-1.2193337469699752	-0.3641433763519938	-1.5488395750217454	-0.7471908528243377	1.2779349563168199	-0.32310323705873895	-0.0927639189820868	-0.7802706705471566	-0.23838410997568105	-0.6444884819590935	0.07154149712401268	-1.4757541384791861	-0.4673654601670372	-1.0260373602884099	-0.10940346689693584	1.8858492807982432	-1.633300554568162	-0.5826289122697967	-0.5597209386072568	-0.9844535690719352	-1.3154288054139218	-0.9380401127446006	-0.6578798545726394	-0.9247701859066111	-1.1158103976085316	-1.3753698703028834	-0.2974535772949881	-0.3156955510194967	-0.13936639287147093	-1.1526217658987243	-0.3036386338484157
0.3285875254197061	0.6220079792573197	-0.9237693039622832	0.7929457411019245	0.5390057681528836	-0.7066451524367431	0.2452941284707627	0.1643248312210087	-1.4459636438015162	0.07749385479405299	-0.8120575160105133	-0.1097430714539272	0.8413518536914477	-0.9962178633123979	-0.6945317986903989	0.46345143743942574	2.3891080138269976	0.450113740322543	-0.40623051991795506	-0.7559279833846589	0.7925258724227957	-1.3319754490735394	0.3343977359306648	1.591629086426677	1.159294670007415	0.11055338796454031	-0.7039651714540468	-0.16536868699429727	0.413867796595098	0.733383629358727	-1.1916940750824168	0.43860900202254594	-0.5349245715984137	0.22854555890894837	2.7578197615558167	-1.268992492139407	-0.5327969310226107	-0.6599176412736186	-0.8539076553406608	-0.5348882744276302	-0.8416168981153513	-0.16049630656116745	0.11544152460688288	-1.3921199283124985	-0.09053724881364515	-0.8993046963097105	0.2635901727490616	-0.1482753093034417	-1.629400857907836	0.6313969747324041
1.2949544640998154	0.5896262056791219	-0.9345100342984761	1.2320016244024872	1.7176714283419612	-0.02626525101512128	0.1960451088242163	0.8985113357625244	-1.1466720252622213	0.034464651226996317	-0.1766595059848498	0.5659104669110382	1.6653086198369444	-2.1203170286348283	-0.33172265178588256	1.1453009665998568	2.5571040799229174	-0.012947451678596823	0.5705371701665211	0.18682755600702847	1.9608437325692392	-0.9542717804275318	1.1415782887401165	1.3325522217033479	1.9885057915108315	0.3614482206803389	0.12011129324059801	0.10499711893028423	1.6908164144471178	1.044873311220491	-0.558039367854359	0.9875904992855241	0.06907504335431743	0.39445290418655066	2.701916699939633	-0.15529080403213988	0.015307486501826107	-0.523330220411284	-0.2654295458423632	0.7322600422302761	-0.5803836755734654	0.7071407139969094	0.9080734870477702	-1.0250324887026852	1.1581217085547604	-0.9325018031208163	1.0465994797764635	-0.3570862096247704	-1.2838214426277286	1.3244485986253378
1.5578287340575645	0.45132911170551376	-0.09701067063755672	1.0769285445005246	1.93611785380643	0.1665345385483414	-0.25552952731347367	1.0552383466048814	-0.3630848373754904	-0.5208161497477294	0.5373326495091273	0.645676428527066	1.3360128040562	-1.8383124458475677	-0.3288723839188377	1.308413617301019	2.0398928051536314	-0.453109697445148	1.1323719434558326	0.5087083163392797	2.053295785313724	-0.908960175053769	1.0771613854422086	0.48162730586914704	1.5467546269914487	0.37953998099343605	0.8713093418252761	0.17754634548925982	2.077098593293273	0.7549273340493013	-0.025603490665687345	0.8803787243695272	-0.02916705524581194	0.13054965543354138	1.7886664753102115	0.8623222920104294	0.1685971442789818	-0.5055694674522534	-0.061083724937630125	1.4562094582741236	-0.28409854956270664	1.3367831255965774	0.6044775471491366	-0.27737132959868066	1.4511263923848325	-0.38053018698042007	1.1175881396201137	-0.4743823639101204	-0.6919376589625305	0.7992818311825298
0.5216620227549017	0.32601504313572716	0.8255790055400389	0.4683149720014615	0.7897425333272182	-0.01374476278106659	-0.6480195363481412	0.23081152674019292	0.3241150414124043	-0.7083858123434613	0.6835312060042629	0.1771398764713739	0.512082891535169	-0.5174561408234069	-0.5119493962784347	0.7608886192817621	0.6664780844391929	-0.2995460682740752	1.0790585270507016	-0.15948751953369927	1.0040951101731472	-1.2612119948839717	0.4795720445343992	-0.5839754190543585	0.3336952303445171	0.11059739295277915	0.6065628369928727	-0.025928878931901718	1.282514334227555	0.05588739374774554	-0.0013870708358621948	0.2633642079662549	-0.7300901852295084	-0.1901034213463135	0.5841840189570519	0.9861530596851633	-0.4223380833677242	-0.4752995597509061	-0.5498747270579847	1.149830307396425	-0.08038447502609214	1.057331124418004	-0.5276660673513722	0.221310814710124	0.8498171209261814	0.10910463830262424	0.4489890975425651	-0.34808897116209264	-0.5573229870699233	-0.6699871813109975
-1.0975815963979194	0.161964949932977	0.9022463873446679	-0.2898552090047686	-0.8079420640981353	0.10644748240690814	-0.6210599283072382	-1.041693919075156	0.31302315096089073	-0.013251367120877636	0.13060702012434455	-0.213163735379234	0.13980576564207162	0.726227695498448	-0.3647847170076506	-0.03163326551166997	-0.958929448984746	0.24001849424887753	0.7166882776961424	-1.0607236165566856	-0.1692582225886367	-1.5149896251714086	0.12179556807027984	-1.2070342307631758	-0.5919065210475282	-0.2776156611100471	-0.5717056322943392	-0.2526461144664996	0.07228151186355067	-0.5730707439970265	-0.264289859711235	-0.37883041939543705	-1.2146456748577517	0.05988831861189652	-0.20274455198121522	0.3912533131307888	-1.2347027341329797	-0.03231361107454065	-1.1764743336366006	0.36443719439261824	0.07209660586570975	0.08856344297847867	-1.3284553701010526	0.13192311667867906	0.23439367716727133	0.026316830697558517	-0.0974962299416369	-0.03167735770800566	-0.8942680343768329	-1.7568497465674182
-1.9679338251240373	0.05135156125344042	0.20176507278927946	-0.8270484658923599	-1.5769831760422084	0.6953680639796437	-0.27827543924591386	-1.770080068486372	-0.16108080758718357	1.0807045970887033	-0.4071983332286084	0.030246284268458684	0.5904581230464785	1.2454681287874698	0.35687947832445044	-0.3554962435557826	-1.810230375035626	0.6367415812747483	0.48529598037839616	-1.1796144413578764	-0.4364094624911082	-1.1020637282472188	0.30951162718270436	-0.9552280218915472	-0.590092422583584	-0.6233462291465414	-1.5032107993776722	-0.3085521012798854	-0.5695498320040471	-0.6543403102226149	-0.07531501119302385	-0.49026336349448896	-0.8859946804745639	0.9343776019987977	-0.17775867156982192	0.04486736524163499	-1.5116309351492503	0.7606929113398254	-1.1115931832135089	0.06798842865884122	0.35084311488610703	-0.49953798634448243	-0.9101174815837367	-0.2252791914033928	0.3441576195070229	-0.355328041731085	0.15164591049417375	0.32577761441569536	-1.0373576485287923	-1.4513312340357212
-1.566611695800591	0.2686192318395593	-0.2745160210278936	-0.7943198504184334	-1.2013945808656998	1.0460893287952708	0.03333561462724158	-1.4912899324374436	-0.17282987042261502	1.620514414428327	-0.09303809771440893	0.8511662926133523	1.4126122822848042	1.289029898763018	1.2788357495197125	0.02347274623808966	-1.3893448848098089	0.706421501527097	0.5365682510375073	-0.4197327793222121	0.22330232134956968	-0.010519909908074197	0.6192628154151537	-0.024849703227792102	0.09181506073504764	-0.9084660220850798	-1.2202912562685766	-0.32838861016865895	-0.43713958623080057	-0.02347390918548101	0.9577461530274457	0.19790912889230983	0.04280852424629816	1.6610835159027308	0.433775879708158	0.5854804873994639	-1.0667041128499195	1.1595404120293826	-0.18504721612890396	0.5636808062593522	0.8147742336386162	0.05705482584744062	0.41705682629044993	-0.26996008166817453	1.0455358445124525	-0.3522782495515119	0.852331966389107	0.5775316620643544	-0.5039988658140104	-0.10946105636521739
-0.6885708763194778	0.8358541571295603	0.13785757963942516	-0.06421105577978156	-0.5507962655937242	0.4816213123023958	0.18170029756250666	-0.6818603647494526	0.7629626047411086	1.2181113065834166	1.0780681467623485	1.6691656648569133	1.872004495651011	1.3429577850157128	1.7529645887066982	0.5923746650767866	-0.22757113409102808	0.6240664133931243	0.673305722229795	0.2872019901299234	0.9272948182881567	1.1436016537367728	0.5023769583266456	0.935835670521156	0.7152825904176678	-1.1318186647624575	0.0021068146987247203	-0.5715153201098445	-0.17621986712174795	1.0074134417027651	2.269537437002645	1.4086806900618363	0.9034585722587687	1.4178176117829946	0.9526191964320307	1.6095780182653836	-0.3613096984517389	0.5026241319669409	0.8479919577245452	1.1809397926765088	1.229033792700529	1.287363647662353	1.4351408401250607	0.15336142304004355	1.5756516973355779	0.21462766602293046	1.0953091096530496	0.6341086053008217	0.35423784163481736	0.9757947032245068
-0.45358625499260347	1.2512254096276159	0.9087342833478113	1.0529069018716444	-0.606225695477705	-0.6144764197367925	0.350797157294425	-0.1690667395905617	1.9821727747045335	0.3688886018153905	2.257994004969837	1.9159052168868704	1.6959664485855457	1.4080198158049184	1.5285698516263408	0.6322046265066102	0.6522401533429526	0.5003445735378725	0.6639691009564483	0.11637208519749145	0.9063087389863624	1.7042768805371573	-0.0448097098761544	1.4267617160712651	0.8116328964166512	-1.1433032876457032	1.026806525556267	-1.0195195432872928	-0.3952863457167349	1.8053736001126655	2.835405684733902	2.434717685565005	1.3312261125994247	0.2963665334000487	0.8660470476684557	2.2261127039799984	0.10426071248685176	-0.8900573974233512	1.0572317322465057	1.1154144731417726	1.2599320841804968	1.9495212672927051	1.2620047411117767	0.6555678693234107	1.410967733388381	0.7768463223609648	0.5680437083074099	0.5163556568960674	0.764187470381702	0.9910724796427206
-1.0148164465530922	0.9565166445248857	0.9840583480993337	1.8625130939345131	-1.3889938594350657	-1.0760830860667996	0.6820639082673254	-0.2686941443479261	2.3725176364043756	-0.23625114109049908	2.670068351491074	1.4294388949502135	1.2548656918466712	1.1447918825144963	0.973878816952125	0.007927624416777345	0.7256909226982458	0.2768868545501288	0.5467425891153687	-0.5906055581191055	0.23479300816109455	1.5743169830079593	-0.5518221409179233	1.4658838299161139	0.5249391107599716	-0.7598980579289721	1.1411473940630132	-1.322753606977408	-0.883917229789125	1.8319000720830798	2.2889266627908116	2.642144940884477	1.5009670532547268	-0.7478696538305755	0.33439066721354477	2.141114735886112	0.277675536149626	-1.8789368874810088	0.32804326590538263	0.4269126065012177	0.889914331491205	1.3921322665633258	0.2640544079288994	0.8540556753476173	0.7490042116948183	0.7754758847507558	-0.050139248701903026	0.3492026835124505	0.5258546534012003	0.41864296551519004
-1.4936588216630922	0.09819740282276475	0.13426969005168962	1.7247112341388575	-2.09204344670451	-0.336286498007464	0.9560868578290345	-0.6211889616115107	1.6853920247067873	-0.47257824319006686	2.337121195092603	0.4078990317708397	1.0216848546725918	0.5638853680524101	0.5798375857255716	-0.6878154056683178	0.3249759962529174	0.03821098386875044	0.5621140557238251	-0.6477114514196917	-0.4669534356668893	1.1755784587210887	-0.7237277307470105	1.3518286741122387	0.2765506905885676	-0.08822388265979624	0.6778072805199884	-1.194844806840828	-0.8844830020896737	0.995470048534932	1.3223300786399723	1.9486817877630471	1.6565848046704337	-0.9784065186707989	-0.011610381341097053	1.8749951129690048	0.39488899755425905	-1.6963920807661883	-0.5110600747077092	-0.030416279598484912	0.5488474512313546	0.2296015901943007	-0.33432064813374096	0.8239047582531898	0.12573319301171132	0.408999444033608	0.0260529572938057	0.22881956444221546	0.3180581646408608	0.37274685848894995
-1.1364109381526215	-0.4524704347616962	-0.753582068510118	0.5750643707234154	-2.1132744604793916	0.7868265995017394	0.7762593610732873	-0.7886190082188896	0.8201880492878736	-0.6904915285181101	1.7992969520271265	-0.8287215325230135	0.9558786038507737	0.20999772431335786	0.3534651314998283	-0.8199258650669269	0.04888255686221948	0.09825993450222055	0.7912502661442814	0.5707683533183231	-0.8364022106460297	0.8925881337831776	-0.7926363253348401	1.16925254369165	0.22306062540086605	0.39827426516932724	0.33979740490252835	-0.7644633378787492	-0.10675720787998152	-0.3353893460778968	0.8573303075908483	0.8147441923092582	1.6446466067013419	-0.690689639523611	0.17420666895685796	1.878666806947559	0.5173434852151119	-0.7958191117835661	-0.5967631248241609	0.30280733038473995	0.7107971210937238	-0.41838301149378726	0.25433469764806566	0.8566676056980815	-0.25389670838574574	0.3576493369778915	0.6362303712310271	0.08298573458048955	0.8622336074554197	1.2618096454825158
-0.22150938198642137	-0.04470087285972421	-0.8076004975678492	-0.9575209609049865	-1.6638111654451273	0.9622682474185738	0.07666879571456722	-0.7764926136757323	0.712921844327731	-1.0148412846314443	1.3383288319773283	-1.9214198279517478	0.5622844240080044	0.5088052418935152	-0.12524417583261008	-0.4296362883316293	0.0053986877091554255	0.5627093744576778	0.949725042345954	2.272479439606963	-1.0411488399909412	0.7149236133626315	-1.1168536364428048	0.673126714259427	0.1367352102246649	0.2638312182323	0.24908613207468247	-0.43061985477593606	0.755892549817656	-1.6049673999476584	0.9942364207437049	-0.21844544600332602	1.1026226336463392	-0.7326223644635599	0.5126525314603783	1.7998163655807708	0.4324984544226951	-0.29399034568452104	0.03910113059803333	0.9215125291415686	1.348234102390623	-0.17004780070406345	1.5553393017975936	0.9267806636064413	-0.6178273004020053	0.8316486926020723	0.8052686538946419	-0.2542225517789626	1.9476225507311573	2.302788537921888
0.3583038250855476	0.9078350059568422	-0.24642158980752396	-1.995577589530017	-1.2850379602354889	-0.11168971176452554	-0.6771628176386738	-0.8516135843717905	1.2342982938425444	-1.063693876904438	0.7789351307251984	-2.4475826426587868	-0.40849818675657285	1.1237585985246483	-1.0228812404080607	-0.1324939158483139	-0.20891536701660804	0.9788817568852836	0.6429721878667806	2.991098060087941	-1.2855596262441198	0.46976836309588393	-1.5726052643841761	-0.3079845966104475	-0.2088376349803442	-0.38803614883277604	-0.0327192001374787	-0.39133246418053086	0.711353532923467	-2.35380102820373	1.0236205872732744	-0.9229612085513	0.058187057717682907	-1.3354493077341945	0.34273043907440637	0.974385745704459	0.019879487402898553	-0.6346282467810823	0.5788328159166727	0.8209314350261478	1.885007285901837	0.33757806947870483	2.3440247401526246	0.6942088286878685	-1.1120506384705682	1.2151127220259264	-0.06791998816176512	-0.7658371704608538	2.564467330600863	2.3856841159665807
0.2222741407473242	1.2970364712052884	-0.0002170830303977568	-2.0509098864298796	-1.0354071197244792	-1.3560316807049018	-0.9094653033741795	-1.0004385829269542	1.4737193503161887	-0.5002446642634052	0.030943201541451037	-2.087227931060366	-1.4608674547672977	1.2322664466286553	-1.8202347634237355	-0.32147357533348386	-0.8397401149747852	0.7373440560418376	-0.15093713602414077	2.1273544928524135	-1.3418799989329437	0.23251153009316666	-1.5739711600529172	-1.4678414820624028	-0.6634700621117468	-0.9302697060841744	-0.65914401342519	-0.4275151872472463	-0.3742372737174819	-2.3521714689261293	0.4367510175898697	-1.3215961464741706	-0.8772609574337146	-1.77080984992997	-0.4415629286227519	-0.4515855853079037	-0.4636876960940603	-1.0907497599634222	0.4234008990092141	-0.22783998154149798	1.7672244655961495	0.3419034699134469	1.910161769682024	0.1038153501651099	-1.4388705953499552	0.8198143569876375	-1.421163487807305	-1.1111163685235301	2.050924111451119	1.2561051275478912
-0.10808665931617088	0.5899747336906138	-0.39458591066679227	-1.31025594535165	-0.4698732095245023	-1.5646994576452875	-0.5479037992429233	-0.8267777910863665	0.9866359840246767	0.3520046207928487	-0.5318825605044702	-0.9696842892708298	-1.7360440765658163	0.47247779888562547	-1.7713344319174946	-0.6530646111869702	-1.5068278825854233	-0.134051431389486	-0.9308080242832876	0.5385871106588558	-0.8136256105260514	0.28605568414863847	-0.7599021437807723	-2.155805343525324	-0.8154957308724757	-0.8156522863103702	-1.0900106596087873	-0.20042292219208452	-1.509244912269067	-1.6414932561228286	-0.38223951848361626	-1.3784750637724628	-1.0583816451097312	-1.3090782086191408	-1.180802673162133	-1.3368071875706287	-0.6103856291024696	-0.7158515537875949	-0.10762225868939176	-1.2720171614472409	1.0489942676941153	-0.1372608246851751	0.7022612528686157	-0.2870600678058457	-1.1858726501781387	-0.19927381068103767	-2.1182347443899823	-0.8929360918665625	0.8808711272455898	-0.288102999806034
0.0245547007860679	-0.4922181198259178	-0.6641206685133831	-0.3795993974249757	0.5807278685916413	-0.7213868551285069	-0.11837058826724199	-0.06335403105203417	0.35842621109852607	0.7545406194806408	-0.5011844485536686	0.24650132224317808	-0.9272356050826033	-0.5790793088967321	-0.7991758539301843	-0.4609831584727693	-1.5576731950275446	-0.8362142310213455	-1.1000687031487746	-0.45864766976109694	0.20784730541471602	0.6606720186246712	0.487690031453639	-1.957144085049233	-0.4714972568300379	-0.12697590539625697	-0.7503020329136996	0.3186659558572917	-1.586424191274054	-0.543195309044121	-0.6538108024289995	-0.9508437354849227	-0.4979778031528861	-0.24462277693780243	-1.1609882626642793	-0.7598620065222709	-0.3368702248193789	0.43855358010990403	-0.2102928872460505	-1.230843168144532	0.33847936135119183	-0.421659683872936	-0.2737195001895116	0.12994286447782394	-0.42217370234673773	-0.9575279379803161	-1.7103042046734234	-0.12151698787671643	0.12450902895810805	-1.2878517802325866
0.5549808023478956	-0.7590480097035187	0.006979461508360128	0.2084261776281746	1.5281019712442898	0.16942715039431386	-0.16838758445527935	0.9765469911680777	0.3719183384437552	0.45145034993146366	-0.09924388834684059	0.8561786955985381	0.31155772857906067	-1.0073821020305591	0.2630063466815714	0.3918213127591166	-0.8417472861716785	-0.6545747624251131	-0.569307671975996	-0.4675447201654621	1.033086632528984	0.9298727155285467	1.3634555155433155	-1.1061611765386408	0.07268138253011602	0.550493325050021	0.10359336049919814	0.8131894584879541	-0.5704221078045542	0.4482406035663379	-0.21468423798717196	-0.1104647448641418	0.12649126010920606	0.38694344573645467	-0.42024543229579125	0.7590363181812482	0.00016165247372938355	1.3517435359630092	0.3789160237256634	-0.1937948005128255	0.15934897072271947	-0.06672760536425072	-0.5292214518815589	1.1536337536441679	0.2627518387034205	-0.8647588424726163	-0.8673628292443909	0.6648281049046587	0.22845521708615305	-1.5105904692331662
0.8492236682289772	0.07211095751657133	1.2462939246545373	0.2886944254698897	1.5857172505710222	0.3843738818524681	-0.6485883381152265	1.6325946397940732	0.9085423501472395	0.0631088522847353	-0.06044344313762288	0.754209733325464	0.9761141465336843	-0.5466997521694298	0.486502560119078	1.2603676836119775	0.024573380955896076	0.16567126205123073	0.11721362257968414	-0.19657641787984634	1.0764185861339002	0.6541213741714381	1.4480424361138842	-0.2913048408700035	0.3036976780311262	0.7817420685678862	0.5194079817735061	0.9962512291485793	0.48299072173291996	0.9369352841785954	0.2690787337138895	0.6352552037839719	0.19643265981629113	0.08973876499271335	0.29397970133634116	1.6194990413891388	0.012913080505575745	1.2593524265869327	1.0273401905234534	0.6316052216688333	0.426988597972184	0.5906914581213306	-0.42885013205504247	1.7648658478728656	0.3895943121769969	-0.28052317755434925	-0.5210360243780044	0.8491615206685514	0.5838372299591491	-1.4075321927397473
0.5978056265982992	1.022192637477438	1.7307627294596442	0.01355246256730477	0.7447810491654224	0.21345988629947182	-0.9657264745352253	1.5679903992388702	1.0456838313089813	0.3620236053371809	-0.7333940807529225	0.49851452843791094	0.6844399744966537	0.18175842555989924	-0.14668031650417207	1.3862331054135866	0.24978708348472586	0.6361316503646702	0.3032256191617177	-0.3745882686931285	0.5457883520915823	-0.023973369199493794	1.0635743474319281	-0.05182562574182194	0.008134047907702804	0.699070078846792	-0.07344868317541353	0.912703117051791	0.6029097377659234	0.8731776367628281	0.13301361136391124	0.6613045990547698	-0.20592291940097973	-0.4702792351519142	0.33593596550544935	0.824831058623778	-0.2740792666500443	0.5357727399647306	0.9586994870553988	0.31670336624502554	0.5775243439737334	0.814718599385198	-0.5358607786149735	1.1676869670007912	0.10524283627266617	-0.008858116766553794	-0.8056960236110277	0.32543853678248413	0.363104811016286	-1.389998547381334
0.23108298070306169	0.9423037430818305	0.7358501330750241	-0.35717808507116455	-0.07281951177940127	0.3001066439923115	-0.6694395340458499	1.0733588390382323	0.22718427222550042	1.2456617150548916	-1.5509816924479236	0.631916309108056	-0.06031307604294647	0.39329938992755176	-0.716000837248131	0.709042490421517	-0.32054870811711134	0.13889622021555456	-0.13704694579591514	-0.8200272390276223	0.23264149066610776	-0.43433174863582985	0.7972151692581783	-0.35526694866811015	-0.5327841313790269	0.7316502518734721	-1.140654055901156	0.8167884119213263	-0.05853146163024953	0.5147147015147109	-0.5082507445504972	-0.14356989173165913	-0.4520087025736061	-0.3572270942190928	-0.22186797993915183	-0.9264949401584746	-0.4717531002530585	0.15126684102862736	0.19797765068214065	-0.7105580940214622	0.1526071132317875	0.2648978572782608	-0.8718697656921649	-0.27363160765038874	-0.07805203226680786	-0.31937991513345754	-1.0385469342740883	-0.41599026295140157	-0.44365148406678395	-1.3859320578048886
0.3323931201606526	-0.22093611576316424	-0.878762887797262	-0.6011134632584023	0.034512020298332655	0.6310801417465055	0.005644834080573648	0.6704766843865135	-1.0148747909228075	1.7142299970784667	-1.6575215314539469	1.0226062901222417	-0.5385528853728203	-0.07957805274503417	-0.3849627181237696	-0.10446898702535735	-1.0477731608789587	-0.8795596176664512	-0.7005162219514611	-0.7859930605781003	0.6100936110895065	-0.12149901169541731	0.8224277235219801	-0.7128712904198846	-0.8508148739935084	1.0357368988127873	-1.576807662325509	0.8274633349995847	-0.4766960334463856	0.13511940489548646	-1.0097209434346326	-1.1403581794589024	-0.10748502786857039	0.35582172807939416	-0.8057295016354105	-2.024430729835157	-0.2836808354049248	0.4306303445406683	-0.43672267540803844	-1.212699978116214	-0.7925549335733014	-0.6730880231929159	-0.978744838273807	-1.352170033548808	0.0232220068754461	-0.7278015599803017	-0.6437313502663808	-0.8094697842870121	-1.04931661176681	-1.1188155902854826
0.8755303035329647	-1.418754869533554	-1.512881669933604	-0.5723924298852661	0.9734716274148986	0.5947457947414184	0.3813921827322308	0.5485124980400081	-1.7021874540632858	0.9986992583258382	-0.9812488053881819	1.0489839098908453	-0.5664147138513266	-0.8028327174882122	0.683834371870092	-0.39059731212356563	-1.1387614975442446	-1.444069509202415	-0.7837130895008124	-0.05089751438263772	1.317614066742836	0.592832598363954	0.8356314825279043	-0.6518781367674799	-0.7237348902564132	1.3390696324427833	-0.8815931428016803	0.8162248747568123	0.04824693185903634	-0.17150939373389598	-1.072617949175999	-1.4583550132696574	0.6023134596254187	0.6250666155082893	-1.0009677604178746	-1.6940629436034265	0.18682186641666315	0.699523872669897	-0.2739355290099838	-0.639752177269533	-1.7940974837806012	-1.268615168199363	-0.5989267331805644	-1.2830419335666374	0.05039699081190741	-0.7214978480464839	0.17889757671650108	-0.7544029675937752	-0.8479573398565409	-0.5909411219480049
1.3133562678431432	-1.6742731515062816	-0.5579618973818475	-0.21984947879055855	1.8036915665550726	-0.02113799960967599	0.11024529525180513	0.5129167362918772	-1.5571527061234411	-0.4586641334771574	-0.36693545790095716	0.4510029826611487	-0.4901450361648376	-1.3592282727657083	1.5567624822374937	-0.10202580265368466	-0.381512907501553	-1.1307873144753304	-0.2704218885443943	0.6860785657449471	1.6304191240515922	0.9467828766878127	0.5935275819904217	-0.08433733537819624	-0.2861260546411117	1.3416411087363114	0.37174303609306647	0.6419121487054229	1.1371806668110485	-0.37213238610122923	-1.0683830443960662	-0.8014966743484548	1.095132255512616	-0.17120112829522152	-0.8520984374523847	-0.702273125326652	0.614588275542811	0.2435714880430111	0.4769967439721955	0.2587226268939621	-2.366116387763254	-1.063611072452883	-0.04655339573703912	-0.465722776838357	-0.35115270464359366	-0.40142036140318865	0.796686656654449	-0.5757499638055763	-0.09601382493711957	-0.08446138468221377
1.3618010564764877	-1.0402929664834797	0.9994863210308961	0.3808582530967059	1.8269809998039643	-0.556576295268467	-0.39839898708906907	0.41176093580310913	-1.191103141341912	-1.3829997807728207	-0.5234809816358418	-0.21970325855999437	-0.5898258112012704	-1.7117475157992992	1.5893894556876027	0.32648146689333873	0.7425816860734691	-0.4137910306900288	0.4031068882830942	0.6190021769984343	1.2907316348240951	0.6093150933999858	0.27853521162803674	0.7026845082785237	0.19522964390614406	1.1039678738663397	1.2228662227478664	0.3914803479182049	1.8275548846348624	-0.3020868823402885	-1.4307154390800643	0.2784249650140452	1.0885774022445056	-1.2608633846774162	-0.6069635056333134	-0.32389557748306036	0.8456057766596204	-0.6749521729672251	1.0432225735147904	0.42616494323425347	-2.273765429909024	-0.18193400394826598	0.1860272141786134	0.10097646544463167	-0.9642467459067237	-0.2159247752338351	0.9432725357053382	-0.5026972853931442	0.49405952788091534	0.26366450547487896
1.3730970508216356	-0.33539668913193954	1.755921058170589	1.0328437283083889	1.3329564233880093	-0.29233496563233985	-0.40993589175380435	0.3996398107176883	-1.1778759811495603	-1.0332345048451057	-1.094193269894371	-0.2060446865789921	-0.7472455950113145	-1.9478233307263435	1.0555973990171232	0.5504122496517576	1.5716662930745369	0.006928539230805516	0.7016952978044556	-0.1705636092629425	0.6802054651543902	0.04046382094374718	0.20535906880608568	1.3315514188873723	0.5391340709381832	0.9139664566892329	1.271882102211443	0.30128506576867636	1.662628964182708	0.21925971243348613	-1.9953888074582897	0.9209609372369819	0.8339435025307396	-1.273073259669476	-0.40325274731372684	-0.9100290891856191	1.0115129761128676	-1.0644535790949412	1.008657395544759	-0.18643021987582342	-1.5841254407919987	0.8011598556341407	0.031859296763810024	-0.015151601179704422	-1.1962672908992644	-0.24273898428375906	0.92981570499267	-0.3379497633866673	0.6300211176790282	0.6538073527212408
1.7582224799337651	-0.140381288486096	1.4044390522268113	1.4939425544947122	1.1584938116176686	0.49806217840218264	0.3048263239629138	0.6831368582328918	-1.3030757563133422	0.005037242039560918	-1.0799918259791925	0.46342634342498434	-0.7567300881911506	-1.92441512774292	0.6622827564610801	0.5859368869477963	1.8035376244176795	-0.04607083284692355	0.4579281817432889	-0.7856243501570216	0.2224609114254025	-0.09562083685244913	0.30642907856823653	1.5954160606921042	0.6525484363859259	0.8459992631626772	0.8458122263939246	0.4630934427389711	1.1064799429346028	1.028095530470889	-2.196375634531012	0.7513296922413611	0.7136556180893205	0.07962941514055852	-0.27964002616892814	-1.7091405421961465	1.266921347003873	-0.4290443984157565	0.7064586557229329	-0.6393349316639877	-0.6220884586594548	1.2489735719476507	-0.1266732648340162	-0.32967101052882325	-0.816614461694823	-0.07401305051240019	1.0894098969865953	0.2564795402607853	0.6429143896991533	1.2626626674222592
2.242064792561992	-0.2805145911407621	0.8488042909232565	1.5792756394525258	1.6349571392491613	0.7516950572672345	1.169380427989886	1.1359613489004956	-0.9718854972174019	0.5097288380059685	-0.14392686034874613	0.8713583340094715	-0.7282612043670934	-1.4031692823200208	0.6380373145666491	0.5652331259641948	1.5807944895765633	-0.26535298449183503	-0.06686631255716799	-0.5613834134398239	-0.10298358671102066	0.2613669044752098	0.15759865203083914	1.5079820556697594	0.46866066144147506	0.6419523528742235	0.41251495526419174	0.6875380237713745	0.8931986211089316	1.5391994315012545	-1.829857064586215	0.14855989014264812	0.7508228984335011	1.5236739877146523	-0.2960855911444659	-1.9338187076658486	1.5269882491085576	0.5538634731476866	0.6759312950719137	-0.29042819485762594	0.13140849137814928	0.887904855786882	-0.008625284441205099	-0.2213874652172165	-0.26977741695704494	0.5183566360366965	1.2841922637899053	1.208007169071225	0.8411057175541928	1.8141315156750042
2.0273747805799425	-0.2577015658180352	0.9453068677290952	1.2349118491115525	2.1743975880119666	-0.03601093838538432	1.3859217184199937	1.3537146718132838	-0.16776146917965107	-0.01581574156660029	0.8538229549668943	0.27130180338576065	-0.9302166838590386	-0.485988927794254	0.5513716701302179	0.4506517207289639	1.1992522342620884	-0.41678768598292315	-0.4743713701054079	0.18828610585582178	-0.49133085296123563	0.530581286674718	-0.4209093919432306	1.1894784609414313	0.02649826446334098	0.10200384276749533	0.11069906776065228	0.6842125702475147	1.1573576747803138	1.2460267948466741	-1.3198237412353253	-0.21265278358214604	0.6289034399659422	1.634271619979995	-0.4275663009758043	-1.6105760505370492	1.5469766280686064	0.761634272831206	0.9362699063275256	0.33932244407496537	0.28708559426207186	0.03955635730261061	0.19236966058226254	0.23020618905958473	-0.12278102641504327	1.0926053540966345	1.1517851312518117	1.931398083913123	0.967893563740457	1.7388032036659395
0.7706392701606272	0.06751530981400554	1.481158156796417	0.5737565179831876	1.9323061971115065	-1.0208866313943952	0.7777567635143154	1.1043083970150394	0.3785091598288514	-0.863931026101244	0.8371873708387679	-0.8956341706882662	-1.2682988337590502	0.33586816205239106	0.030758845996092438	0.12839305691733133	0.8389707022447191	-0.5563773354647067	-0.5318975504031953	0.5879840251825607	-0.7621011374652111	0.24874865335242388	-0.9814000736742224	0.758480045290144	-0.40617838853124744	-0.5392096972922114	-0.10151565603878357	0.3351295492724554	1.344380824592428	0.3309901053319577	-1.1074572270598524	-0.02812588734566131	0.15154319063550412	0.4870676513553806	-0.39731279167487304	-1.2405091893759441	1.2239156290060298	-0.09081134596092287	0.9825963946204866	0.26022752420566203	-0.13587670229651738	-0.5651025545379371	0.09757362596776159	0.3928465154457356	-0.3369310056272523	0.992458208878692	0.7199611324866663	1.8787766642703907	0.5277450619558616	0.8420524983177955
-0.8481489823040897	0.3879217534763286	1.5421364723019262	-0.13231325199109042	0.7293485682426807	-0.9050434877789686	-0.024807808359452593	0.5731478718315841	0.07784189152681191	-1.0062897573833343	-0.14844472560674168	-1.337790119012879	-1.2003790716781648	0.6979681980011164	-0.6072900432863073	-0.31810856815404304	0.5354654689827961	-0.6957029575998376	-0.2686370550955531	0.21486475020409357	-0.44778475946101837	-0.3367527387745016	-0.8809618253750723	0.3221251578971925	-0.4472170234955035	-0.8008873684492211	-0.09725597741038587	-0.22954150787349656	0.9040018163590944	-0.38738332932794683	-0.9967510101076499	0.4069998716529103	-0.46377885932968305	-0.43643908448261476	0.11923689114824916	-0.9291661704050435	0.7211008124837401	-1.1105743802989039	0.4456016491061659	-0.6177158747309298	-0.6512139374568522	-0.37691719260736056	-0.31292599408284083	-0.056868437947217736	-0.31180494291170807	0.22665754306173969	0.49250768640414594	1.14668686744882	-0.4619211085006008	-0.3183043242490302
-1.755878150841948	0.4242697015477739	0.6631944780484593	-0.552057014961208	-0.7974187734961805	0.46610742439886776	-0.24899343073600283	0.07262644360027357	-0.723602077944103	-0.2548506854293096	-0.9071506729635224	-0.3652526950732256	-0.3568994952759868	0.793048138219403	-0.6889154149408819	-0.6230038877371141	0.2763680544248767	-0.5678226838047729	0.09461339601412745	-0.5093867659868029	0.4520844949017784	-0.5811692626079188	-0.09128175863393513	0.0014699020819867088	0.03572009551122155	-0.5349625859467533	0.3426849814137218	-0.7713700471319586	-0.10449688952812772	-0.2634543792691934	-0.3778437652763475	0.5530971167583667	-0.8309347591249249	0.0159545541540785	0.9954727022085365	-0.25471179885986944	0.25936868104378363	-1.1885309549335739	-0.4519471850879558	-1.234252325890441	-0.6984609375716937	0.42543957663256904	-0.6376109710456493	-0.7053292367671367	0.3272032551874316	-0.4094020927255016	0.8019900361042804	0.4170653421614906	-1.3378439248991074	-0.8910024889860577
-1.6321584721830877	0.2606153668632431	-0.6812884891553221	-0.49768071078627396	-1.8748647211252263	1.763608466075287	0.2290535665094626	-0.37895621030334936	-1.0937216192107193	0.6073310255046355	-0.4616045900698793	1.1882765607452244	0.8631893824584591	1.0871157182209987	-0.08868235641252416	-0.6637961183884766	0.044036003254812384	0.035358936863547595	0.275209240044482	-0.917775178402618	1.0813145982015808	-0.2663759959515334	0.6167542148186956	-0.11627215971851271	0.6946658644893832	-0.17767945461070156	1.097910512202233	-1.0994682448704292	-1.1390046306549781	0.45400933137501387	0.9142419705093395	0.15966344996903317	-0.8701463364808613	1.352111121853245	1.5327530983035536	0.9622090838163055	-0.14808944181591532	-0.14642051528135752	-1.1795509644688225	-0.6430593953238339	-0.17615208867845414	1.0115399943232886	-0.557060831048651	-0.925662663751915	1.1887065506286045	-0.2373980206867564	1.2327930317138114	0.2404398469319346	-1.5188161496356796	-0.5940186551545088
-1.2152167830970457	0.15064309462346429	-1.7139638452797454	-0.09746382808309487	-2.260535216455522	1.589485810416031	0.7970841490312754	-1.0123318891163362	-0.586848363651828	0.7597970432579649	0.8042470981418283	1.7258382112122574	1.552503354326748	1.6204960543922433	0.4562728704359838	-0.6311616440162344	-0.19571869754844748	0.8112557569467015	0.0892601141382026	-0.859454810364187	0.447367901586955	0.08916569996728539	0.4347696977394669	-0.0840774168221634	0.9431730114114159	-0.31395630316126794	1.573388187210779	-1.1240440909889073	-1.762573229898229	0.841293304546184	2.2180312889347533	-0.5203991158408705	-0.9188615330736747	2.0473655864271043	1.0942265721485662	2.093805662425054	-0.6714077647564666	1.1455040146517494	-1.5035317516556965	0.7535116285566317	0.4556077023977915	0.6430219006647016	-0.24000804325266317	-0.6347886300793217	1.516736765138865	0.4536818570669541	0.923312951939853	0.43835216955628215	-1.191985698597358	-0.018742779384400776
-1.4050261805377517	0.14522249080992652	-2.1848918468760465	0.26410155149001313	-2.2247549346572746	0.021358084851983934	0.7719604852021408	-1.8367127217234664	0.2818215789594084	0.19568563024631075	1.5847900965669361	0.5652109933866495	1.2177447201671308	1.817147050623359	0.10144784430016268	-0.7663402259032048	-0.4589527445778208	1.1246504261984496	-0.3952382810683644	-0.7207239562261062	-1.408938123481132	-0.17923516682184062	-0.5964719310705159	-0.10957641674257748	0.4927011836471764	-1.029076943213144	1.1816014532604118	-0.8700683291193362	-1.9704098620420707	0.27611129111378035	2.673761586824459	-0.9800489537746299	-1.3269631507191517	1.277954308511342	-0.11356714665653247	2.2093349951773056	-1.3744096224645679	1.6648676329311765	-1.647112238275627	1.5613121652446997	0.6598812941723476	-0.599985118678543	-0.1255473283442618	-0.32360873749952884	1.0482900168337161	0.7013926907548353	-0.4876497836017742	0.3111212080621762	-1.0739547235495697	-0.003319029659584796
-2.2274558198066536	0.06055116336939879	-2.386437478717015	0.2603781992420198	-2.0600559361070694	-1.49813757171229	0.0826624645789284	-2.4031001359526813	0.6907759032507838	-0.4154753520661715	1.1263548361315725	-1.326127303712672	0.3028390035265982	1.1516092618572351	-1.1214445285311998	-1.0063927530021293	-0.6754420511605533	0.7231041122346304	-0.8516552952462039	-0.8132492296402373	-3.199501050502884	-1.0950042856991353	-1.594658585996241	-0.3811534963977636	-0.3689989262362857	-1.7934763337919888	-0.03577144557752748	-0.5029582952245126	-1.9812181231718493	-0.8990312916645699	2.1196241253269164	-0.9034931044694203	-2.0033993807747383	-0.2583708718576675	-1.0929485359621252	1.1118393256777597	-2.0215123932805943	1.1166609377907923	-1.875580873397602	0.9576003590055688	0.37950280554715626	-1.862425322386485	-0.37293591079240146	-0.3870016145755339	0.28384028719069715	0.003293886683374662	-2.324433230961396	-0.5450040119313921	-1.525288062523748	-0.7456715521927392
-2.843306490788194	-0.2185616547531933	-2.5107455612139864	-0.08063363223862191	-1.7873029846770585	-1.73515740892201	-0.7153831990471375	-2.2029716043177876	0.4300356855356565	-0.5396324861779975	-0.003969757068106839	-2.3487544934091984	-0.31353543699031167	-0.09262142300536365	-2.2507818340184054	-1.0401123612301295	-0.7115947707515184	0.0813405860487792	-0.9277594954045563	-0.9759896326489146	-3.545283040744093	-1.9711009677400388	-1.7379992991012465	-0.838997248807128	-1.0531470958210756	-1.999712790578036	-1.35078437298453	-0.2771035411321594	-1.8810828883131874	-1.7498233148296245	1.1934789559375638	-0.41318145838042913	-2.440709257562124	-1.2413756271330063	-1.0306959439527448	-0.3496419930402903	-2.2339004869180044	0.009410826078024914	-2.0981567038581503	-0.40084886038745043	0.043979505004624074	-2.300519254284515	-0.6826752810945902	-0.6534136212733191	-0.11964746554588479	-1.0670792845570711	-3.3920173959111226	-1.703034848495145	-2.1063665501980857	-1.6130066234050358
-2.5139375350871727	-0.5455594134979854	-2.312275557531433	-0.41490362338473746	-1.3163889049486035	-0.8440934712552847	-1.0287627745422567	-1.2681761203967168	-0.005187827315374308	-0.2668225438999771	-0.6694271056368678	-1.8746867607073407	-0.24461959159103408	-0.9599999662051946	-2.3538382943230554	-0.7242715667230097	-0.5129482107826931	-0.13598307840852358	-0.5572568960990312	-0.8416908497888524	-2.3017626969347216	-2.1077259319142003	-1.0443380351273013	-1.1587070781497726	-1.1893910513543229	-1.5267392057881135	-1.9446649937636364	-0.33955813287385767	-1.5723561396503505	-1.7020493383295372	0.586125099583471	0.0703159878366713	-2.1972106015254624	-1.1278887209943764	-0.13799409951283842	-1.0876501892218216	-1.836346459650926	-0.90150831368358	-1.9820904593995439	-1.166261481394065	0.04254752385733665	-1.797593746557313	-0.6841033772066614	-0.6758419506794098	-0.04938273156869751	-1.4963682250346881	-3.0319881644554902	-2.2629897950277496	-2.0994305134679796	-1.8176294339177759
-1.364775895080547	-0.6746136111829367	-1.5099817804424176	-0.44448053186029374	-0.7076057373316965	0.08804992503733243	-0.7579115679057464	-0.21904383670412614	-0.11405010637470223	-0.02364922515324701	-0.4354062344332258	-0.6830837521000329	0.133705354294529	-0.8000323202933275	-1.421943585219417	-0.29527904503308117	-0.20760725724054577	0.14626412371235745	-0.026808118368529706	-0.3319055844510965	-0.5980275867140806	-1.4505738435462756	-0.20291809401061608	-1.0336012939955828	-0.8490980011871301	-0.7389569053854093	-1.5540085933021823	-0.5461552485916209	-0.9984557358096066	-1.0084092733410746	0.3968876736354214	0.2069430329716021	-1.3173845513138314	-0.45977490667797594	0.6262539888862139	-0.7793662358375765	-1.0216666438813966	-1.147290765845048	-1.3793283553752047	-0.7770233318926242	0.3028171312214733	-0.9110326796288847	-0.36117129778516893	-0.3297931982305398	0.09486113449817743	-0.941526919609819	-1.6380486450024787	-1.7463310322032142	-1.3324820120077645	-1.1930081346891999
[truncated: 72 more columns]
