# Supplementary material for: Diagnosis of autism spectrum disorder based on functional brain networks and machine learning
Source: Sci Rep. 2023 May 18;13:8072. doi: 10.1038/s41598-023-34650-6 (PMC10195805; doi:10.1038/s41598-023-34650-6)
Supplement: Supplementary file 1 — Supplementary Information. [file 41598_2023_34650_MOESM1_ESM.zip › matrices-bold-time-series/ASD/ASD156.csv]

-0.031935988060812284	-0.5531997116621964	0.8798336915068414	-0.29488820353333606	-0.47329286703038276	0.5415050607860143	-0.22253898391443186	-0.16743117687193312	0.680670940961094	0.7767794538300121	0.876112642638306	1.177076901403	0.7491656521212409	-0.4134400945262942	0.13809223358759248	0.2810091751203359	-0.6194710709158477	1.1939493212213934	0.9972682369473056	0.5975734830834805	0.8779885019945763	-0.0033732990954992033	0.6451849662780207	-0.4591694091288037	1.5529220070168628	0.6231991920454878	0.08406963226931004	0.2525398826876353	1.1929121557621285	0.40897482376163063	1.6897935837789095	0.4017017268405366	-0.07421881809978256	1.1217353545153423	0.01337556906103822	1.4698678267531675	-0.21856241417376301	0.3223130786692264	0.7916550550589457	1.1234944555142214	0.09271929535582614	-0.38328995148720674	0.032569120991973545	1.1958493175493472	0.5641320771016967	0.9953821869933083	-0.1240254483481494	0.7677785738365225	0.9319656656657692	-0.023669598115254726
-0.2818916741891129	-0.02912489623945616	1.0794392212719195	0.01646646734325158	-0.6936504456922383	1.0410105468981385	-0.16372185244049803	-0.32129647772532816	1.2794060151566735	0.9315780196011192	1.3907289380340422	1.2520746750558844	1.0069666549184735	-0.5422813571308966	0.7373089272038145	0.8059971842482135	-0.25267014774055974	1.3025186519389245	1.6416606766370316	0.8789945395089858	1.5203572297061985	-0.08314156441129823	0.7064357038134635	0.10697151391294119	1.8035049731253643	0.789641060921092	0.6965505873131124	-0.05956883852564272	2.0208915054371603	0.9630717980638445	1.736284214644984	0.6564525384150492	0.5454281746587736	1.5258470108165383	0.011669360414976715	1.5231021930042876	0.012771245359052188	0.6907793833491441	1.4820304141366893	1.5102197398638408	0.3660206764061665	0.05434629827580231	0.6304744980000059	1.1590914090190871	0.8879105026694316	1.2805278396434638	0.29251390867697846	0.17362311099418148	1.1564405585089979	0.5033736850530919
-0.6320657361564425	0.3084366141010241	0.6643563938555459	0.45445155177205276	-0.4766384184168307	0.8730952521275731	-0.12573734823167718	-0.49240741984880293	1.228650191225785	0.10252061587363444	1.2930227109313253	0.6673815386257604	0.8632586051543927	-0.2717291284892809	0.8457366522823131	0.9484519250392276	0.28879879004821013	0.8249615060689025	1.4569545104769148	0.4783183172576563	1.1323973744381723	-0.20635983548137343	0.035656130418245786	0.42496609821182935	1.0794810983949277	0.5206555895370016	0.7533400876154944	-0.6864342873302041	1.7658016495329103	1.1052799878455268	1.003339074225355	0.32542396299571696	0.9364250083059729	1.0244800363386217	-0.17265002934985146	0.29632652665099996	0.04203952357552759	0.435208063739604	1.0388833474827277	0.9114720381263365	0.3559048821365953	0.4694823653797311	0.7284122822811989	0.09994235128491306	0.4643379608506219	1.1059629355498397	0.3407353536016416	-0.8680604323611054	0.5820307165778996	0.637005063680806
-0.5927472170168322	0.28243754599405746	-0.3328431839349023	0.4867962460221304	0.14741700393027166	0.00029715179158847673	-0.3331770337025458	-0.3796273219901107	0.4753283262367503	-0.9789581785952975	0.20803932320730167	-0.14576371204478486	0.43652285589019774	0.223848507317643	0.22983965061776657	0.5598681206174491	0.40551071871186467	-0.1451936212722954	0.38111470469282815	-0.3208359150518902	-0.034836839311269255	-0.34558897617773815	-0.8368418349752198	0.09587091359159432	-0.03350869004126112	0.25249054833156837	0.18667742558505002	-1.0066064816876699	0.36925057754548557	0.659970643840303	0.148391078591577	-0.4544645854997881	0.6291960694653568	-0.1231958053344502	-0.6251256050296485	-1.2521018265430077	-0.2721337181397165	-0.3437350948925206	-0.28139220696728956	-0.22863937493144162	-0.11237023921667166	0.19172853124767816	0.2471903850865024	-1.3237856263505428	-0.25440391482932967	0.2935791476700655	-0.1590650030831261	-1.6310872450741998	-0.47754744277169564	0.12492335665940159
0.09390852255120012	0.16307881198703544	-1.292169977981188	-0.06729482772929492	0.7861982525305562	-0.9549058416268772	-0.736655914583195	0.16733427784488028	-0.3603014780018597	-1.2758534792023972	-1.2689544628835223	-0.7027677381568408	-0.12649617332738008	0.4788188192438772	-0.6839446785931658	0.03246640015177393	-0.019399363849048272	-1.1736666631731945	-0.9253664857442518	-0.872889102113596	-1.0698445137077481	-0.32311202874703016	-1.143075997357746	-0.4877674473910607	-0.6990615080082256	0.31544251881345314	-0.3257214242211841	-0.5699572125341131	-1.1337150043271407	-0.01790950152261368	-0.2677839228070319	-1.0803052354905558	-0.20781346359156666	-1.08948161538429	-1.0742349521028334	-1.7768708397012871	-0.5648722919140888	-0.9628041432093514	-1.2141016934353597	-0.8049404894991746	-0.7123717913163452	-0.8773968222607246	-0.21683876769463023	-1.9153283880837702	-0.4371050565124785	-0.8267995421207351	-0.7449411202183921	-1.3800557377521576	-1.1844315661633593	-0.6245838924116938
1.0027485501655606	0.23347492001276102	-1.43552661724787	-0.7509045712832697	1.020590713466991	-1.2528090609185394	-0.9680599973215371	0.7999060142228522	-0.5917505937898342	-0.5213528306556376	-1.8834141147085683	-0.8193137773677238	-0.6819053413709537	0.14514454650026767	-1.158212690720721	-0.08716858203432537	-0.4547671760941736	-1.6905891933029886	-1.535256272079902	-0.7979078885640211	-1.2865636381766756	0.050194224242675674	-0.6845942811885039	-0.5324633276727162	-0.6796642895623544	0.5334946027497786	-0.17842841687547914	0.35261939242450263	-1.4817912852010804	-0.3949901415693898	-0.2130613462968362	-1.1153433782949098	-0.8558573589796032	-1.1988959617398665	-1.1395833980845673	-0.9064089893767685	-0.37972897004163797	-0.8226150547388867	-0.8381394842096809	-0.11590891174642913	-0.8850354066740671	-2.0358351258234144	-0.0325164587432947	-1.0594098492049713	0.13910779939246004	-1.536932034516276	-0.6773813842601445	-0.03350515067270405	-1.0084930591885117	-0.8796808208717614
1.3551587765966229	0.4513364204638281	-0.5504861591644392	-0.8638062330355445	0.7967257981995127	-0.7537281813712434	-0.6717583473865263	0.9399443660316623	-0.1701800066754148	0.5518366521313107	-0.9442598487197864	-0.6191287642599644	-1.0011743060728246	-0.5893167648278401	-0.773614210557036	0.30028876449847985	-0.28009777581752154	-1.3844474159199895	-0.9936062458154307	-0.2543172963724407	-0.7728165646860606	0.6928620798723244	0.006215895801191756	0.2697319377381248	-0.44615061061950056	0.4976206996476589	0.449848101546688	1.00870923842788	-0.38701371840679677	-0.27313207288535574	0.012595223652259886	-0.6700325031500884	-0.7251543661651934	-0.5080035137425554	-0.7202401466712695	0.4301571231511833	0.2460806914136964	-0.01650562187916397	0.41038892602642996	1.3717407022273242	-0.39381990876339545	-2.3521971441452263	0.7326043372759317	0.6464710698384487	0.7941497288219534	-1.3174455937808023	0.3184574063503965	1.6101945226147156	-0.23953508340737317	-0.3003132755702682
0.844187411869124	0.5981206131610443	0.7352664090242051	-0.1697931982444759	0.457734291631291	-0.02167298271588561	0.09289091842177646	0.4381343085245733	0.31098031322269604	1.0221431474369693	0.8392861719848563	-0.3065554485629357	-0.8488373570928028	-1.0460841891293315	0.24350258719386883	0.7011557478882392	0.5555457769841246	-0.49380804737062606	0.29323505218452367	0.3252252213661072	-0.11662613896583345	1.1520144331673101	0.31744654841680187	1.3642272151371146	-0.5104464873925567	0.14326779496331252	0.85406492723395	0.9485433979759511	1.1527929575510436	0.09726024650773805	0.17705894100356637	-0.14774713886448235	0.06075939776266256	0.3220341930960127	-0.07872159852142373	1.0304196002072197	0.7667371422847488	0.8172471501926216	1.2274209392759847	2.3741243715161415	0.41811363284622854	-1.492240331201854	1.31005949192454	1.9322054769011872	0.7346294306627265	-0.3749822542525532	1.6806456926006363	2.4391274635796205	0.3548105009358153	0.6666731669851315
0.00012006872693509325	0.6174320608189933	1.4879108953302138	0.8260919264403067	0.38029853647255435	0.33731625778058205	0.8142669053728145	-0.1847231104127065	0.2995367531887499	0.6911973992086113	1.949027556419745	0.01627602059913534	-0.2435806255916983	-0.6604216561712019	1.2463842498035838	0.5354205483966422	1.4792515786037215	0.3188487731176834	1.3779998449577513	0.6196356576339878	0.25595513469551306	0.9177619211437118	0.23505421861471745	1.8833607578160085	-0.8361531257282568	-0.12567707116430923	0.6635803186290661	0.46749902790072156	1.7742327964455686	0.37270837565438597	0.21861610167312173	0.2299665263139277	0.7909273993364285	0.7009757679616577	0.44242156273287503	0.6129994494991686	0.7331245956021466	1.2129928156267242	0.845844129851487	1.9375932176282582	0.9340423002595755	0.002395046190942451	0.9799521283142124	2.003981553095919	0.0062980683863000765	0.4761201393061212	2.430857610117688	1.9707130657746295	0.29399985419640734	1.1338936729118805
-0.367394147477063	0.6479806509121346	1.3068194808824767	1.3309016504015099	0.6077575553354687	0.3539452191344694	0.9575165276759646	-0.27206157320700913	-0.13897703545691112	0.15588394701356473	1.53721012162788	0.34153048207304687	0.44656586827771055	0.3965152626435181	1.6824657568095542	-0.24176226635891881	1.8430518499123973	0.4981567603488099	1.5332098327467258	0.5346308786335445	0.38531613346280075	-0.05077761558762197	0.25773654520245975	1.4914947804973666	-0.9827564763139227	0.05752374001250998	0.22344929346781944	0.22956380868356757	0.9892984987632211	0.4686680596178186	0.11226957201324934	0.5207962355518074	0.8668308163585231	0.6178906415875998	0.710199482740552	-0.099945681431754	0.2887874228272364	1.303140051110791	-0.24745909499598812	0.264817830195713	0.8085224958312486	1.2079266888418723	-0.2146608042613553	1.1293117662611063	-0.5371258844609372	0.5506241622868931	2.0173167751857055	0.7581627738604209	-0.2498744563092844	0.5783947867248894
-0.022951375797851437	0.7517126858142408	0.6103151245102072	0.969878856638238	0.8495360148960006	0.5687456343825851	0.4674546204412613	0.25309479143746394	-0.4797262384335068	0.09560300532862043	0.19685773238648246	0.6303135609786772	0.7983125529295179	1.282327139761438	1.4308307525433062	-1.091365709833377	1.4461559845408898	0.08458605925451194	0.7780886585140303	0.11407101369992645	0.5100775217356129	-1.132711713900426	0.6942070920226083	0.6114556573149332	-0.7015434609413775	0.5174128517440689	0.08223333797644923	0.5342313509667045	-0.4650154070003861	0.501484692993728	-0.1423493176933883	0.768855028640468	0.33103673143913015	0.4802393265283273	0.7836235751676881	-0.34303384131236064	-0.04954007544695057	1.4690340356010176	-0.9933103541128048	-1.5321246113272196	0.21266121512379713	1.5571415572870955	-1.501081082347427	0.1661843085320543	-0.2334722586320736	-0.06314931081148763	0.7732030199490908	-0.1922394810450687	-0.7517360219921558	-0.6409116804184398
0.5192933792762296	0.7763696927219781	0.10957217304654657	0.032852940822240634	0.7951952441441428	1.2231420200621	-0.17064270404129042	0.8305051681832495	-0.3778252142204838	0.6111115590818604	-0.7843537877165987	0.7459259816420548	0.7262640143732065	1.2750038608504493	0.7380792683024953	-1.4629476808187016	0.5462375608440952	-0.33799842225245635	-0.2710247955055795	-0.4845931491481687	0.6684405034890543	-1.5070816475043594	1.2192744256276595	-0.12491677842629066	-0.22597892410115072	0.6797440708487419	0.3048723577244814	1.0407203127791118	-1.4302539048371645	0.47565946199428055	-0.3938805684570801	0.8174430454740703	-0.30298774801580636	0.530751488033688	0.6941840727052262	-0.10849135820658147	-0.04617846934630033	1.7075058547782413	-0.9147816189301557	-2.417446132621823	-0.4040146378389303	1.1550005533995071	-2.062476615566205	-0.32332716321627214	0.5965004958113416	-0.6296788753738592	-0.43475991971715444	-0.40315273308815114	-0.8380630223112302	-1.5635990840162477
0.6468078964436298	0.5665179606471984	0.08954918275611243	-0.8996623421411095	0.3802648323971252	1.774876938220486	-0.3997065718852274	0.9093830695127254	-0.011511938421721985	1.2317393731307877	-0.769459500162344	0.5544087328515253	0.49419557823230187	0.48498719010290897	-0.07750060474017222	-1.3273580322616298	-0.48287411533620034	-0.23428643502460875	-1.007116641806256	-0.9438696020048417	0.659070716880866	-0.9092099997229666	1.2287699616181549	-0.5003698426426522	0.020046466799889386	0.2241825410044346	0.47430214702479206	1.1810438875057545	-1.3915850785264294	0.20063713794546062	-0.3995801435091027	0.5050077909192062	-0.654595062362974	0.542824339288278	0.36695832636346776	0.05815799383751359	-0.014437759341187927	1.5541273967003433	-0.413793951788584	-2.177154902667077	-0.7247545974880706	0.5166512025548381	-1.6609804886378232	-0.4291182050832326	1.0040580916304833	-0.5431140657508816	-0.98540133847979	-0.26472172901353697	-0.48129398292127595	-1.4696860292823493
0.3078923557224848	0.2073637916254704	0.25536413081200293	-1.4507123433827007	-0.23027066174769073	1.4275478269473985	-0.11677608882002906	0.5110779790737954	0.22504416601602373	1.4254633927855231	-0.2066266357595106	0.11647706391727651	0.32031489040030015	-0.3114853892289666	-0.823036192894538	-1.0666716593724541	-1.372248588687769	0.33743015181835234	-1.2594641166986895	-0.89556586055217	0.34585229353663083	0.0967850005810708	0.562272333165941	-0.7297718758120348	-0.13774812712503387	-0.5163035133422275	0.29302613391187166	0.7365795473156479	-0.7624481806069975	-0.40921946719287366	-0.1387505100538631	-0.05070642772656141	-0.7938333186134205	0.14251575974785244	-0.20512797797542315	-0.15740257135477942	-0.36341339467960626	0.6884302005846187	-0.05708049057559405	-1.3319352855983346	-0.7329518309450601	0.1028567278252073	-0.6644024030013488	-0.5120699611754942	0.4959676120699355	0.07776131342186816	-0.9336302141091252	-0.4118141214138528	0.1277143741446763	-0.49167208129746437
-0.07201127817559518	-0.07241693686415064	0.19045200991486141	-1.5563696051967406	-0.8286060525798015	0.12570853908774965	0.28936680258403547	0.07456628409051758	0.23632314569199014	1.0341208624235028	0.1609015054997762	-0.2598910778346617	0.08891391447588622	-0.5353699189967701	-1.387666072026521	-0.8965057495660675	-1.9044257546307501	0.810143737828833	-1.1773643964214973	-0.21992386512856849	-0.11353848723302627	0.6866028502715689	-0.2713205298940007	-0.9795108892757578	-0.5293583451595995	-0.8867319895848051	-0.06103944030092968	-0.02451006783503781	-0.2632654032235508	-1.0593642156631535	0.04404651447817352	-0.4974697476569076	-0.954412724117133	-0.6486355754918193	-0.7943289856830693	-0.49701099590670667	-0.9935922225002031	-0.5392736420219197	0.11012926276811673	-0.507310973174868	-0.5542195949740918	0.062131148525100134	0.3904288925060499	-0.6887765185934619	-0.4253801599203545	0.6039344745670705	-0.7308917757588124	-0.916402011645668	0.7271986177059759	0.5868383002804952
-0.2117834165530767	-0.2164314014250337	-0.19086612768499478	-1.255742540570596	-1.280165969591599	-1.1996217764559234	0.40600936323147946	-0.141446934055809	0.3026582168995893	0.31029472423280446	0.1811562567792674	-0.26211150353527707	-0.43644781690860035	-0.35086817074708676	-1.6184632107743306	-0.5715085985485365	-1.868596350856486	0.7390096251198112	-0.8529238839481614	0.7689886538467912	-0.40116316029063304	0.6227291316160253	-0.6325560041027863	-1.0639664886432245	-0.868588043432763	-0.6111565169391645	-0.272429490566415	-0.6870970100649135	-0.18608098219437386	-1.271289507409073	-0.21053468148984297	-0.5831178597871662	-1.0798005835514426	-1.329941984137964	-1.0571921310497179	-0.5634286033015539	-1.3063647647061192	-1.3579878750916472	0.4020322763999917	0.028185404609209083	-0.2481037913557133	0.26114838852756134	1.1751442537567636	-0.7678988978682875	-0.8803338607124214	0.6266766941132217	-0.6333463175595903	-1.238011262162416	1.038569608540438	1.1175089354293617
-0.3072040810880072	-0.4212359631840504	-0.6663003137228957	-0.5919650297259335	-1.5087466898844708	-1.536706066551391	0.23171784923422858	-0.32568997125041993	0.6570619224353359	-0.33043815841536617	0.21979527171181043	0.0633369137684222	-1.1648148718030291	-0.2680357685270694	-1.354847545387324	0.2203936274224981	-1.2458928204248503	0.27833928727277113	-0.22749775978979594	1.509849246889872	-0.3713136912874243	0.43341515922474166	-0.4284615206043274	-0.700570049517429	-0.9530098319451835	-0.09136736373389413	-0.40405348064267416	-1.067457706221436	-0.29798188355194744	-0.9075475641740082	-0.7855805170765306	-0.3645560312539674	-0.8311224731127796	-1.434236073769049	-0.8524567100921986	-0.3671001033805979	-0.8440140646043172	-1.3584117539577174	0.8466539052019909	0.31014539322806595	0.18659890590744266	0.4511378835904473	1.587014991818287	-0.5760889436279277	-0.633607906781534	0.34129444809285	-0.47990291222482667	-0.9256313605515668	0.8672811007684533	1.130972337891521
-0.6878675059745799	-0.8513974367042568	-1.0173105259944295	0.2347713114569429	-1.4746295730966013	-0.8598099285583743	0.09928003689216454	-0.7628627206616542	1.1105197748489362	-0.5917927296564515	0.4235725667315049	0.254505090772501	-1.60961190698676	-0.36863314401980063	-0.6328787245588746	1.2512119176272591	-0.40331766894965343	-0.031431409379609754	0.607796357369938	1.5979278450470151	-0.19535586445462033	0.6855333425065842	-0.16120577150864132	0.02661269559140631	-0.6912153155048784	0.013470693342147361	-0.8398813958400436	-1.271527429743322	-0.3154761413942025	-0.3937560835917265	-1.1233752155087031	-0.07258947673432548	-0.07702048794309077	-1.0440260716163408	-0.3900091591668411	-0.2712026475483866	0.18229621433026827	-0.9034780770846454	0.9988317666757546	0.3740513343934351	0.6441887245949184	0.4444487355800151	1.569597882513652	-0.20195939127153292	-0.3090484331183572	0.18097340430747555	-0.04470894543409641	-0.17663123425392727	0.27888258230178853	1.0865997774612604
-1.2847612446176033	-1.3857975609272077	-1.1678248530693585	0.8019333660246415	-1.2159330520545069	-0.105828693505424	0.21963508976565724	-1.3661357322588012	1.1922668778316965	-0.47535767632777176	0.4299631930579954	-0.11486465941859225	-1.3623664293672202	-0.21540425707599806	0.19584098729451058	1.7498872624492348	0.08299142205681742	0.08986706070002921	1.191862512020134	1.0178678450536036	-0.16135340702074485	1.1925643874686533	-0.32143124060955597	0.609006622735141	-0.11174726839631374	-0.5288375965369886	-1.686313340109606	-1.4728579791978793	-0.2796284832406654	-0.2901947660821452	-0.8518748060981184	0.13656074581796301	0.7666833320514747	-0.6823428803795327	-0.01709431841280304	-0.46435005208561886	1.072640891397532	-0.694476295392906	0.47021841104409634	0.13845624222865913	0.8540297456171174	0.2506865207097517	1.062428200800745	0.0854367832437392	-0.5666223655595123	0.22308353421060587	0.5153844377618054	0.39524949612770116	-0.37590804715651605	1.1716549400118499
-1.5997059341760764	-1.759172953855075	-1.072094893991688	0.7699304568648959	-0.8638437757181113	-0.075297439670142	0.4199661946196039	-1.6942376173039282	0.6477659233293354	-0.2885742895520171	-0.0941376625740442	-0.8802016176171239	-0.5682502458222467	0.40186732825689814	0.6538343162116187	1.1434848200152423	-0.0680873409405958	0.34389698934133134	0.9941767971108603	0.05877542411332176	-0.3609354653666464	1.154731769858321	-0.8321001519031623	0.5803464734283326	0.5682934488449936	-1.276754188098334	-2.41935822095786	-1.6821288262255916	-0.4100499821203495	-0.6503936035519924	-0.26469837412579816	0.23244274208534782	1.0465611700548492	-0.6828807137287419	0.1256993168800499	-0.6897562730639217	1.2926520470955802	-1.0043877104780885	-0.5239852194765107	-0.42496777719236173	0.5724919032471787	0.08955608071929219	0.15155920657505823	0.06407109810888603	-1.243957410375022	0.13662475139458677	0.7076158565012547	0.42318082419199055	-0.7247036106964273	1.0159623576198231
-1.2191950620026952	-1.8902361198001303	-0.6745299182828773	0.27674502432819986	-0.5466464438707263	-0.5605390487668115	0.3832358567763139	-1.4112835243124484	-0.2639317797191939	-0.4267977796863622	-0.89163893129153	-1.3097264578848296	0.1862757547248331	0.9156411755814088	0.5213946421782224	-0.24640358561156056	-0.5416879370909351	0.23351598397865372	0.007596292559255272	-0.8825828584845989	-0.606588463681233	0.15233649780170003	-1.149579044851585	-0.0076720646167268225	0.9905555112729989	-1.5260485750614998	-2.3046921760300307	-1.7053688720750817	-0.7112362995454944	-0.9305788412289415	-0.017431094872562114	0.19310861395922246	0.5417577218119655	-0.7845954764455678	0.19095048806449802	-0.5822318647388595	0.8799143718804087	-1.439241221037882	-1.3046082148309128	-1.106777821958081	-0.15113580462509543	0.20243779996243888	-0.8152627734846151	-0.3133802902041145	-1.4975198380214862	-0.29329769775364634	0.24020187335546309	0.054977957908080306	-0.6786873483522012	0.20145058263006244
-0.27216168465025226	-1.8939039345810011	-0.0831438436772714	-0.13085668577494922	-0.26821455914492626	-0.72012527435251	0.05768468254313857	-0.6262971185943262	-0.9819439165021956	-1.0127305413049297	-1.3612592497093865	-0.8402943180305568	0.47250095075643295	0.5188730810403714	0.03342105115297716	-1.3895514148623778	-0.7302791930331198	-0.3203917273053764	-1.0740896770115032	-1.4167172254222005	-0.6497164727130544	-1.1825129629315	-0.8648873692464396	-0.6387099055868053	0.9299346595198194	-0.9505973962272438	-1.1714230025736179	-1.3038319604538884	-0.8793528097402978	-0.6104164726387412	-0.36538236434729865	-0.025103653865900306	-0.2753670287292229	-0.45424740725674273	0.375297103398378	-0.15938322048607909	0.261462463792997	-1.429826380061691	-1.3858869352838485	-1.5242360748331645	-0.9330107858612628	0.5751186423646885	-1.3777899273723369	-0.9036925529953321	-0.7910967139652422	-0.7930707060655238	-0.5685185559321724	-0.392924588367069	-0.4170665832717171	-1.0344537301201473
0.6604913330812653	-1.7310700566925195	0.35547559974076937	-0.07799123643547884	0.07722153278320103	-0.18865583443984485	-0.2988880003382296	0.24385677379691773	-1.123278277735504	-1.6946579136692437	-1.2993175139482256	0.22751568831067484	0.4222683833981157	-0.7346472809745027	-0.3418207958601835	-1.4937785590914017	-0.36459366531066023	-0.8601811412512677	-1.4226727294956594	-1.27024497041061	-0.43431467391244893	-1.7212055732860534	-0.11671947636395603	-0.8531434647005546	0.5493328564635438	0.126250416542097	0.33264372991847035	-0.43494151462103015	-0.6325146793914042	0.1782322615326484	-0.8687200260426529	-0.3709381027556108	-0.7156157403456076	0.4272824727698242	0.6535184427837585	0.1760900296872863	-0.17266233229275033	-0.8321161641617604	-0.8896683166976395	-1.3936776152867607	-1.3177921612120003	0.8695148623056719	-1.3034118993451715	-1.3847527929937085	0.42371079257698635	-0.9064932855398629	-1.031210157048588	-0.8098719017705162	-0.08352333708070384	-1.8157200519881551
1.0497296801912277	-1.0510491847373482	0.3609114069164101	0.19998846295832687	0.5475594461628313	0.47488910181413513	-0.47999315191297626	0.864524945709713	-0.7633283239255665	-1.8749075816976155	-1.1156381298599847	0.9508265482119064	0.4918029963405202	-1.699451787212033	-0.33329690095884335	-0.7171185913389292	0.2258251961873548	-0.9002488044549679	-0.8538341770697851	-0.49466304126004085	-0.10152379932890275	-1.0809419278347765	0.6044245528634113	-0.661395378288957	0.28747943238430546	1.033945428299833	1.3024257422342571	0.6190881966259986	-0.044479760394446115	0.7794616870489892	-0.9214947476512476	-0.6530753731676355	-0.5554776681333523	1.3379331178696234	0.8165795302370994	0.13416125363468814	-0.2551594459108163	0.011697215310423812	-0.3198358224026443	-0.7495089737180352	-1.1143237750220676	0.7178724026268948	-0.7943473986773708	-1.3540157534062334	1.1436554072004568	-0.5874419032164585	-0.7751755100341156	-1.1833737336517032	0.375754715311885	-1.47856538941731
0.8247373051695996	0.37762423402347767	0.11189079135614795	0.15303357857062466	1.0371095476149264	0.5360885064988652	-0.5851121487059968	1.186941584060291	-0.31374908324717055	-1.2424280816508801	-1.2089297967025625	0.7704753581030785	0.8968491771620765	-1.2909830901060098	-0.0641681372681307	0.10279374837184944	0.5271690552597403	-0.45112004379013204	0.026193260357621678	0.4169163883617577	0.2280998527634314	-0.09558494777914589	0.980256022566928	-0.4196336753841031	0.43629522073644383	1.3147613946858134	1.363287102847401	1.3972000693140965	0.5273144630189368	0.781345896127102	-0.4364165695161205	-0.697029214282838	-0.15736479271079523	1.6451307268697755	0.7486961891797329	-0.08272992910027221	0.04102953863132672	0.6987542156614107	-0.05270036354587423	0.07948545155738852	-0.5058680234784341	0.11923145003736808	-0.3249249251157916	-0.6069753969585565	0.8929710839283354	-0.267935176936433	-0.12416890520720816	-1.281864496234151	0.9915717978626734	-0.3415375916668604
0.3645019513504652	2.086378402351526	0.14320447678576168	-0.3388272313878349	1.3511622953520905	0.04915508679572022	-0.7911239065615222	1.3364205386095342	-0.1751825844557524	-0.10754398833730693	-1.3501800833962407	0.19471775887110432	1.3796638687836285	0.21274731471545594	0.16764742867940857	0.3560678299912897	0.45166608919243145	0.03950222097184152	0.47995470931614925	0.8115355572375945	0.5950729941915014	0.12547121831458877	1.1120972238426157	-0.3542735816973719	0.874458046035558	1.0469252204340802	0.9047381135145618	1.6237299113328192	0.8177646397650701	0.5131780108105042	0.14200133041122745	-0.508355669885306	0.06411845282655265	1.2917495500625722	0.5876654880541258	0.009535697511378585	0.6394681294016807	1.1072761794216142	-0.09991414054045242	0.6984406480876556	0.13300051145228226	-0.5099707009436467	-0.22531700664254056	0.5750530252223403	0.23318878678095306	-0.2629461553647785	0.263462305847876	-0.7483750836674226	1.494896185898109	0.5325116506875965
0.15933293521981762	3.021133800797919	0.7094287956297175	-0.6866017576000677	1.390936607665273	-0.20381937485582496	-0.9396980526632107	1.4047172335200078	-0.45829635636713434	0.8329217818202097	-0.9406743582181457	0.24868932219414222	1.534097564019609	1.3297390671623588	0.24422869535543645	0.19011344617040543	0.42506767620025626	0.21085135299587388	0.3784378345547071	0.45054404134694664	1.0671660419124251	-0.49448480341623846	1.2614875386659512	-0.2999159446237091	1.2559376601762058	0.6903663229428623	0.6105903109310622	1.4586193108407508	0.8808214178710719	0.6487958164601443	0.43590522713300817	-0.1979652066716912	0.1517269494144769	0.8382861280971778	0.5714211668307554	0.6126184004484964	1.2584192310188023	1.3174542604958261	-0.24690758956656944	0.8995405582953169	0.5220762392108846	-0.728791692822664	-0.39398756716906325	1.5025821315088939	0.1287417494319584	-0.28683097112151207	0.11091433728426281	0.3815366077464361	1.4619345117293592	0.40650347230271083
0.42097492458778124	2.483294505281552	1.3519497819770336	-0.21064627453142384	1.2376906493529392	0.2785435321643023	-0.5645098340317624	1.361805857273597	-0.9252364609529239	1.100928922323037	0.16736599113177503	1.222495556881772	1.2651088085306723	0.9685397655559527	0.311597034870062	0.15558585373452308	0.8469181096658369	0.13966095161315917	0.22083747236888326	-0.21214628937887156	1.5039856680111445	-0.8892731101682803	1.4470096292306485	0.055266625490137396	1.3867427466223539	0.6309103835303632	0.8148376992666185	1.321349027519767	0.9334038669445942	1.3656831823486857	0.5339974217360731	0.22708893389568655	0.4800875291146185	0.8147248301230852	0.7694724465817523	1.374011960058516	1.4522888418536475	1.3494032327086443	-0.26418439947451894	0.7798872181735101	0.6363123929920429	-0.4821705394181506	-0.41777389573980367	1.6156172992636522	0.868195416419134	0.21969072996833014	-0.2079677972850954	1.4461993144439462	0.8095068134709681	-0.3770203642441172
0.8945200727727167	0.9463376334010215	1.3139987050629223	1.0073378147312746	1.0501248096886253	1.0436561261303805	0.5375768208044064	1.09711105147333	-1.1442512016112807	0.8166970722990109	1.3830431943699109	2.1884655926402967	0.8559720140761637	-0.32055382471869803	0.5352955046950992	0.49468846773440783	1.5645653162201163	0.15512540957760237	0.4684650949528182	-0.45413029429832025	1.5700348100285908	-0.13127985059805167	1.390347572028925	0.715371418206568	1.310538019389707	0.8289784529175546	1.2677098681894192	1.4117791689613532	1.0546749723293916	2.074868327058963	0.7250375447644551	0.8615694888727377	1.1846495301084865	1.1379803978796292	1.026365521732269	1.708978464512461	0.9684721332876434	1.117667688158526	0.005922084434750405	0.6605003807572303	0.6677334818246856	-0.06780049702000525	0.010830052462611938	1.016991074195259	1.7208204714824133	1.2928317557172704	-0.14544287008275414	1.6885027229843577	0.015695328709299548	-0.790767709989568
1.0295058776090558	-0.2664368472692833	0.430841081336302	2.0625223128685977	0.902745484756497	1.1969982566091006	1.843464417024505	0.5191378381892457	-0.7780705280534287	0.4891236569194459	2.02236350753482	1.9593317174897669	0.6099658238426778	-0.9191706599636122	0.8538079570947469	0.921610935420345	1.9849509734595825	0.41940529024472145	0.9814598975442638	-0.031141328434909795	1.0669211663694698	1.3824556466964018	0.8611592024511738	1.254507893161284	1.0567559597815623	0.8652294432316538	1.4284604138954815	1.45984956085468	1.1060468586331866	2.069688690573409	1.0081916468383172	1.6159841912835688	1.872507547589967	1.2489370001073368	1.1538869130482259	1.3605393020017322	0.08503153782183831	0.6240402804661276	0.5901847066064341	0.8438027059529241	0.8539397611201817	0.25524065476323077	0.7809381412802767	0.4017895735179735	1.686950742934704	2.1981963994595257	0.35356210610108113	1.051041551281132	-0.31631661824098406	-0.22698026003848623
0.4676012172074785	-0.24952765946389974	-0.5821590824957261	2.0955560654174343	0.7369591386708956	0.4523905239517997	2.401937873962328	-0.316496716653299	0.13604958977046797	0.4654948276482805	2.0332258467069644	0.44984895406427994	0.5000905822266352	0.0670302838008967	1.017168591478085	1.0520449195124033	1.6918597817030818	0.7860264529145645	1.166992002142189	0.5810171416575042	0.22293739701278753	2.2676842245342645	-0.003076895802175098	1.1951206618199117	0.48643486598640934	0.3352995941698915	0.9619442897638524	1.0513596618318644	0.9128201771999905	1.3233756012521147	1.0658337558923596	2.037374242661492	1.975231504561087	0.7647074461734599	1.0928130902527906	0.6156822534527435	-0.5638925059077637	0.06543166753593901	1.2762630591510735	1.3484011241064262	1.2731815784931968	0.48215190187446766	1.4494230626543774	0.3690277203550644	0.5218590244812487	2.1345328844391407	0.767723130041906	0.2803226546976305	-0.11358142603687145	0.894766751191847
-0.5211123613195445	0.5991233924596678	-0.898426024348167	1.136147841192155	0.45180611990539754	-0.5705352475207982	1.6971008822469997	-1.1215455953350482	1.122532402305063	0.6139726826560852	1.841008515212332	-1.1561244228095917	0.20628392356369019	1.8187076324698055	0.8290197466374714	0.8572973951493138	0.8546531908134162	1.0192655132626227	0.6155286937326062	0.7386705280859	-0.45020369678862854	1.656101318701373	-0.7840762856954769	0.4942965101538915	-0.4770380263891262	-0.7408101245204348	0.0331807245116694	0.19744206228729638	0.4399261152240346	0.4726901120682168	0.6960364470656527	1.6090472226440142	1.3207036825293903	-0.12531213765660085	0.845739690755636	-0.004471548004337321	-0.6177417524630564	-0.3266633769106617	1.628991741688173	1.8255630153242581	1.7146213327509552	0.629549232951829	1.621417926745655	0.8076744786969023	-1.0319520545506344	1.101908556999202	0.5912009657400521	0.13350541173411498	0.08064507602264141	1.619541590092264
-1.148967276196324	1.0690443824939029	-0.5489100714273029	-0.005687101491172593	0.02711629977068596	-1.0995545575272998	0.17875781277354472	-1.4853389218985915	1.5516669439614408	0.5322337360258991	1.574457522632289	-1.6683045494163249	-0.510924000476319	2.695813790149765	0.3017651140270621	0.5974564998381235	-0.004364903250826824	1.0179706801449908	-0.4814678210920054	0.3291972563346283	-0.6387376388724305	0.12592960010979795	-1.172440695750191	-0.37950206935254954	-1.5298008649197385	-1.8389471650112508	-0.8053941287950723	-0.5534703176708906	-0.21543123312859322	0.0240382063281042	0.08789879781347108	0.321825010938452	0.27431781148041723	-0.9173378387698526	0.3435647800067525	-0.22233554352175258	-0.38455319483311823	-0.5102665169316681	1.2928018198130313	1.7858610596566342	1.751712023297153	0.4463142179739357	1.246595828947833	1.0292723571410687	-1.9727726986034602	-0.1020380265705721	-0.08829956029607158	0.5673049820683282	-0.26021505646864485	1.4237842769708708
-0.8292315545531415	0.4887148559587969	-0.37729156850104584	-0.6086094237580965	-0.4224585057333381	-1.0068346354942381	-1.1190635670096591	-1.2031292717750226	1.1231399489369371	0.03085862124854264	0.8234069859089954	-1.1183499343592114	-1.4726047520844938	1.9420080036469904	-0.3859558701845895	0.42625050980486995	-0.545732010769182	0.7916453510645668	-1.497810844987648	-0.20022929605402381	-0.5098008744841336	-0.9840442120594438	-1.2084306265242526	-0.8562544069003147	-2.0798182994675347	-2.2626505656053535	-1.0465922213436398	-0.6731102168651157	-0.8998566012744775	-0.21391368647708395	-0.3940090374410207	-1.1234749604740986	-0.6410808266512609	-1.3087056455113313	-0.4681937817959151	-0.17108366475772765	-0.47305862274888827	-0.6239382246440854	0.3678499398340479	1.0181425008950575	1.0614934671308005	-0.38035425915351495	0.5804519013659268	0.5284949671924556	-1.9006159525775521	-0.7483711418811043	-0.6837538946479096	0.8525614973965489	-1.024777097762716	0.6028063219375236
0.15718030115983747	-0.5518972080651815	-0.9458243524053682	-0.640033995281241	-0.6912889236576124	-0.6983790759626539	-1.4633512534650728	-0.531668606459975	0.14677099285832257	-0.6062027028302425	-0.62703769499652	-0.5351479278333646	-2.10516712962021	0.31028551225754025	-0.9835393261845664	0.24806245260804766	-0.8072612972026278	0.3484215642933816	-1.8540666296227095	-0.45995013795972844	-0.44683517746863083	-1.0085051988522116	-1.1187611567089084	-0.7308106567774612	-1.7489910617333608	-1.649568712028714	-0.6477013535060834	-0.25878039740318365	-1.393747932430606	-0.7538602918212793	-0.5509153219132414	-1.8064660702663986	-1.1460373265653212	-1.3507775633562287	-1.369257342558569	-0.13702242004806026	-1.0239506029344096	-0.7625810080464831	-0.5794278007894422	-0.14890061333853352	-0.21077015803331847	-1.637349042166545	-0.07868528590262852	-0.43845795655361386	-1.1607620945862756	-0.8572982178302584	-0.7407665867811811	0.477026133568592	-1.592288478994489	-0.20167088262867253
0.8421722755103637	-0.8956107839223216	-1.7018749935382853	-0.49664422979434436	-0.6141565182083574	-0.40678403095015886	-0.9125194214869932	-0.020595089527227273	-0.6819889359395132	-0.8391736099171039	-2.064882958095299	-0.6144960105175222	-1.8521166930083626	-0.9130760483222442	-1.2072499956751233	-0.02270198139431671	-0.9157894969224205	-0.25328234202834415	-1.3628464718662427	-0.5609369293679625	-0.5453539787367695	-0.4668863641904037	-0.9891449902613139	-0.2379452168832406	-0.7375002991365212	-0.2788928158041398	-0.06569534871616609	0.06272181364296571	-1.4085311331388175	-1.6033768344290662	-0.36388005665783724	-1.346379077793043	-1.2258300216002938	-1.1745843083864584	-1.8336955773668169	-0.19781697931873002	-1.4619331184747573	-0.8393447268376594	-0.9842865802346809	-1.036582503223661	-1.4155563583979385	-2.4088022921370436	-0.5815920271591126	-1.0772370767025248	-0.29511006745659	-0.9237135525471293	-0.3685356491885567	-0.2311460958571653	-1.5443812392080805	-0.6553421723926629
0.5493542287261955	-0.13294214279745212	-1.5135910754874005	-0.3879958509250943	-0.23775347648868098	0.0545172068697316	-0.050581910581315455	0.0014278851394705422	-0.8633244874054351	-0.37503207373201175	-2.2929841100123713	-0.9499896464136114	-0.6875234891611735	-1.2095873965645023	-0.8360227106005411	-0.24731213716969458	-0.807965444395734	-0.7742507399320023	-0.2886275745531491	-0.8329033758468197	-0.5042226854061089	-0.20523117311368658	-0.7008369725421433	0.2546485484409209	0.3548889701818914	1.062140128801507	0.1645160026367454	-0.14215252661676217	-0.7849161307904088	-2.0945795972031616	0.1830040418371952	-0.19941405208016624	-0.938777370583335	-0.775878292277994	-1.458296027888179	-0.15640482196474131	-1.1457654058414808	-0.7131477288626487	-0.7903136632933359	-1.166719943573448	-1.858428994823423	-1.8039385504573355	-0.915461031527833	-0.8441418191554451	0.45575013382910495	-1.1435075998425939	-0.016945975954601542	-0.4895373876256269	-1.0956393861505045	-0.8539742196065794
-0.36343463851822316	0.9248908224057527	-0.053069505498657965	-0.2097444807202522	0.10029815384441935	0.7597559249787125	0.5605451831716577	-0.26319173525865497	-0.5074024156821251	0.49351131913147833	-0.9621560696551181	-0.7308855936168795	0.6975137131044097	-1.0405654887047113	0.04588537332608731	-0.2599234620658603	-0.3909790959268901	-0.8894560599867368	0.7799290863045977	-1.2449448047063207	-0.07974090461065816	-0.37722303790950606	-0.20528752897632666	0.5397603323990783	1.0118658893166361	1.5918447836267358	-0.07150546623306137	-0.6330469312903672	0.2110441830963858	-1.6730048647095512	1.0281558791723766	0.7538990086464374	-0.4009701947929555	-0.17667998198013152	-0.48033323199453104	0.15976501768864007	-0.2060804779485094	-0.40775693351939707	-0.4639258516501611	-0.6970315551770001	-1.4108354981959903	0.015389093868871299	-1.110129324163191	0.01286633626259154	1.0786210506595892	-1.1849321292812984	0.061502882222126166	-0.000624651928940558	-0.755456369361129	-0.9739945647638252
-0.9030190438103137	1.106585509657901	1.6103658560634113	0.028157603552115353	-0.057519139074754366	1.21868633094026	0.6157248310929675	-0.3691241179521817	-0.18072084935339458	1.0444147764653455	0.7837244159484561	0.06105001047175938	1.3006554814595843	-1.0121170169209637	0.8893739793557154	-0.20301733506135924	0.08931305826639044	-0.5269793518529995	1.2053631942761698	-1.3526058651213848	0.46537329403579153	-0.507708426957083	0.2505745796855753	0.5674440661395067	1.0566794668565809	1.0850161721442981	-0.405261044713635	-0.85610614379726	0.9072336181038406	-0.6953352952941694	1.7588324804650692	0.8895979490040151	0.05856733584051598	0.33050366193418024	0.2629972959349245	0.5709427109568109	0.45569051980609787	-0.12873197997929012	-0.5063273534170545	-0.2986275668996408	-0.6573058547025814	1.6999677532133157	-1.2133506199817563	0.6848792235856964	1.4182715220739672	-0.7637759036135867	0.0016743681239795238	0.6442131963824456	-0.694092542918356	-1.029090805203225
-0.5957594853907296	0.10184932135568496	2.0158192735451617	-0.04116552229916863	-0.8969592649476515	0.8137930242405091	-0.004115733633138749	-0.19778883558102633	-0.32733215910999636	0.7128240661877026	1.310076031376141	0.5400074497820362	0.6024150164986558	-1.1719917644160107	0.9612810919448332	-0.4500824485204305	0.07653297230007597	-0.04884995921975687	0.718470793583196	-0.879304319882745	0.5469120249219586	-0.3699274231132841	0.3094420918402542	0.28531215165135343	0.5497494681226918	0.047344340048242	-0.4358129007149537	-0.6893761850274804	0.750761831235307	-0.17579203542707225	1.714889767078997	0.19930453136606724	-0.03043023180359816	0.3295767148538086	0.05946417437850182	0.596535413790931	0.11050365411765874	-0.04462057063541749	-0.9792366568560408	-0.5307918253246986	-0.3520515489460312	1.8522853459153885	-1.301641061847985	0.5440520949671417	1.1474593304787633	-0.18288618992294958	0.004529831630613937	0.5615940075771487	-0.6155154368909126	-0.9958092747177409
-0.041064647461222806	-1.258865248853005	0.8552703563004767	-0.723736234574378	-2.04225020173607	-0.31902441357765887	-1.1975052181460444	-0.09581110168127571	-0.8317748146430133	-0.35780710245376895	0.17076336172618756	0.057292642522918484	-0.9061631411448574	-1.1803153814639333	-0.000986389701572703	-1.097649676588808	-0.7314475033583454	0.0422929582071124	-0.2741945839165317	-0.15919974530840558	-0.06296380588187551	-0.3725062910978468	-0.06371610603058987	-0.3577376167181884	-0.33285454531094805	-0.664742418327157	-0.18656350058946528	-0.6034155409586202	-0.10410350133361504	-0.6693892218238804	0.6540291954990175	-0.8380055249867452	-0.8322683845629759	-0.23908492578021626	-0.9599889598062773	-0.0815189370675086	-0.9413567752604308	-0.09892769607512894	-1.4946582721750583	-1.2805801874512852	-0.6905254887710647	0.37927100140193687	-1.4088235472375734	-0.31663799538821735	0.20493037488693427	-0.04563027786968339	-0.004896477993993107	-0.4740883771896186	-0.2513680744167159	-0.9838387324516387
-0.14425996072157382	-1.8857672936459997	-0.6902177597201997	-1.6873028920444588	-2.7268917429506283	-1.1749994539335118	-2.43907805621821	-0.37526273527294557	-1.1511295908238237	-1.3309756212847286	-1.411105162714099	-0.8755920801177738	-2.036736056087851	-0.8973617353141292	-1.391635914345252	-1.6682339174283194	-1.8924854219904421	-0.3871393730193882	-0.9060699045864948	0.19177158733086913	-0.8829033706919831	-0.9100195711326864	-0.44514786211864976	-1.2091902811618467	-1.2306590200717642	-0.5229266936569151	-0.03438718385772356	-0.9968112366722592	-0.8421028411286171	-1.5845250905018675	-0.7543938785967357	-1.6217927921969348	-1.8441361580225808	-0.862375178564107	-1.9176367748975243	-1.189937592413954	-1.6088214635864735	-0.08593077288419927	-1.5948290618968235	-1.826155247112152	-1.1579182007304833	-1.3914649302233246	-1.4121380700521984	-1.2024222174134653	-0.8757273825320788	-0.4813034168260496	-0.2679619080345935	-1.736923452436534	0.20758993888807845	-1.1069367883062524
-0.9225906905956919	-1.4749528368208316	-1.2141171638987198	-2.073465412938555	-2.385782845838245	-0.8815359129646375	-2.862672333364817	-0.8065609512174355	-0.8740883208361853	-1.3586953163829991	-1.838515250479604	-1.1126074665118304	-1.9013852480190527	-0.5538995697940424	-2.1462742972100113	-1.5143339212163731	-2.472413656167369	-0.9617097622094646	-0.6009297997438912	0.006388132338908764	-1.1955573852728805	-1.609192925204505	-0.366250812304653	-1.8321041628774661	-1.6075373201169143	0.24988082028020692	-0.2065598480077039	-1.5532073471923875	-0.7601683681241448	-1.7840378363782783	-1.4171915242456175	-1.7580340724750931	-2.1813495343641858	-0.879898678666031	-2.061550451673313	-1.9775410693072377	-1.1404385304261437	0.09331933037212066	-1.103078053020856	-1.5026938518528241	-1.123395033223184	-2.0246407180075034	-1.0706584988213461	-1.431500163556983	-1.2985398285438823	-0.9192996477007742	-0.788299869767269	-2.208725516428579	0.320902845961115	-1.2275926008022093
-1.391238941005999	-0.6633531100637037	-0.5185560672596555	-1.3381225560279526	-1.15060844556342	0.2911340830186625	-1.8974470885321064	-0.8073302795936586	-0.14207331789550567	-0.38160291127342333	-0.7805583567064746	-0.24994603940836835	-0.6950646211710891	-0.4008970770450066	-1.6847237153281045	-0.5478893240837913	-1.8996744211676055	-1.210303374998731	0.32017761994733634	-0.2250046062705189	-0.8449865451452923	-1.5977405349805553	0.14344160062057212	-1.7852123945979466	-1.1234774828156715	0.9034658332526151	-0.4840105168936546	-1.50523348953025	0.00870494065661951	-0.8308303039788596	-0.9484549343438309	-1.2411045932286202	-1.3797759406273735	-0.1590643549929406	-1.4823956333764592	-1.8642720690403047	0.08171243276345204	0.29427781759325405	-0.18047452482784646	-0.3447005493209393	-0.5233839945308356	-1.3431937753852512	-0.27437635745027966	-0.8895914522438461	-0.7643792392243626	-0.7647428754778669	-1.1932636742333234	-1.526264291289385	-0.014708054592854137	-1.0087548108137276
-0.7663009764586624	-0.2660181557319776	0.36061508372837364	0.10444999920948445	0.25866363704155304	1.1663044349863232	0.06180378282415411	-0.15853684791840575	0.4865239816873511	0.736138524906085	0.62950107074726	0.8447403784435724	0.5342263551731494	-0.4223303082177083	-0.4391072438566253	0.5717111755310893	-0.5371268795187405	-1.0482938062194362	0.9183190835628354	0.05120923852829098	-0.3992127876200533	-0.5571143496626443	0.5419829732888283	-1.0396002705673375	-0.07681735143316099	0.8518957363384263	-0.496772352588139	-0.5661622310629967	0.6565222359284129	0.5380497281567347	-0.1253548447695616	-0.43353715975966983	0.10153671486014362	0.7360305893930272	-0.8834496761782838	-1.0087033292204222	0.952170156174171	0.28006281501650465	0.8318396355032602	0.9284246977816922	0.12122451136709697	-0.39737096172708286	0.7449013613581382	-0.07218922819987847	0.17890446750998107	-0.13950279889675232	-1.078839488192535	-0.30344330316775725	-0.3534503297943743	-0.3013121488632706
0.461199113940474	-0.48066411087635613	0.45507490604834583	1.2194578107224479	1.167039159499869	0.9435097894703619	1.7869991073016758	0.6520910691322886	0.58955058985728	0.971312868603754	1.144762302466652	1.024459759277314	0.9281916692257328	-0.45850179182578865	0.6207974006700173	1.0817899863499516	0.6732226763327096	-0.764911748408614	0.6468099518088172	0.7895097856959511	-0.442143531217267	0.7895565590911274	0.3774615602551644	-0.04922108085025925	0.7143172899269555	0.18969296171667008	-0.22640240731886427	0.6058787164349706	0.620467086614943	1.229581442448776	0.010708762093476263	0.20241713818143442	1.2724044750292898	1.1020843599825199	-0.6949099683474519	-0.16673260125979045	0.7856487885804154	0.00871260647695032	1.5946589693338151	1.5795534937016535	0.3360847584179679	-0.1500724182826952	1.5388307205440566	0.39238030502939963	0.6586888018965268	0.2714875790818461	-0.42724988563489663	0.46162008380460545	-0.1510597869954656	0.6150180474307793
0.9905322391549559	-0.8328372369755491	-0.07835064379248134	1.3399163963228833	1.4690845973617517	0.04185145625286183	2.2335134744435012	0.9523921607965384	0.30094586183125976	0.13203991138591936	0.7047625584947729	0.18346930768017272	0.5999659480811608	-0.43427172825587973	0.9637712389515465	0.8909698174975588	1.1324764658127588	-0.5806465360372212	0.004803262775805718	1.4258220806088864	-0.8320525469739423	1.448967960994981	-0.16104310201609084	0.6727822683733262	0.6719289995675515	-0.4579756497903919	-0.03200308379896355	1.0465951514513072	0.22004859109181465	0.9388382134702268	-0.5842174474339203	0.4821102505038185	1.529048776000551	0.7815077786650861	-0.5912333738474499	0.07638316835374517	-0.05492322609432628	-0.2539457398314255	1.9087961308502777	1.512230161461459	0.21269903844790408	-0.41881916823244764	1.8394995528171156	0.3136794969408063	0.3563754039103738	0.09535214423494592	0.40693673752543663	0.3314311643761766	0.6407148483593512	1.2917594769627874
0.2769414720021042	-0.775894153136773	-0.3147483504400706	0.7369791689153988	1.5318782480240145	-0.4712033683878807	1.4775635418162232	0.6689376502746807	0.17904679975909465	-0.9198177743809255	0.28890155320003297	-0.6706699673594704	0.3450267276286099	-0.31591136596027475	0.9070152536214062	0.5999846456710708	1.0910011502760637	-0.37083127532099935	0.0019251759069574023	1.5595915461309935	-0.8511048813587597	1.2740967947251172	-0.4243313163437128	1.040927308800513	0.07781932539648288	-0.5710161525854806	-0.1280349164172425	0.5328346152580989	0.23915317850767479	0.3389152958898746	-0.9061585010043866	0.6305127061374199	1.1370150651686777	0.24506874258164787	0.018885069518081495	-0.0928338879652196	-0.6536183116460145	-0.14281178099551226	1.8036841699306754	1.2614457180375938	0.22793105623322585	-0.2598618486184606	1.7975724535756077	0.08312701906907007	-0.21556507974275427	-0.23994418837582984	1.0935783441183886	-0.16364267369434607	1.5065856494477807	1.5827615692936299
-0.6854726885298864	-0.23823900735795273	0.21383409072724674	0.21894036547520332	1.6494543239290378	-0.1468868362356813	0.5727106506034964	0.3832045111467431	0.6412860299205128	-1.093326584940218	0.65429871510904	-0.6322363203873155	0.6495514825402355	0.04450034769075044	1.0537720035280032	0.7646172705252599	1.2311424298931979	0.09875893005776784	0.9423917717969933	1.357838714653347	-0.10643799976574982	1.0388286374541424	-0.0677936239500426	1.399032571112463	-0.2278786962737585	-0.1865823712041293	-0.20655623765246656	-0.18287331974979779	0.9120126092755562	0.20714218388508085	-0.21077985909588154	0.9674492634679254	0.8118772308845803	0.03455170255827716	1.1474910169795127	0.042547025286687704	-0.5054823102039071	0.44668121038391645	1.5037892835384545	1.342168015360756	0.6351794323281329	0.7338570198278276	1.759789619299386	0.2307600093025986	-0.34184889921441936	-0.03326606450866834	1.58955565221037	-0.07230048868051353	1.864696920456553	1.7342328512263003
-0.42866036240657207	0.39998397584668394	0.935665180830598	0.2969422511592719	1.6932137843329476	0.3898481457894743	0.45683040072788955	0.5585042497192358	1.5041559928897041	-0.1421712591759109	1.4663721278689215	0.08327751589330976	1.135531841968929	0.7769278352381881	1.4821857675950405	1.2743900298066153	1.8381951194117847	0.7682122545916764	1.932064577587503	1.2131219418098413	0.8951600501190609	1.3879454520273142	0.4740649738828665	2.0232195655384224	0.1867357008122525	0.2596474097640722	0.21757408989856353	-0.23092603607300394	1.5251908432445398	0.5748075068258339	0.9260813957948208	1.4502908858023567	0.9268762381337561	0.2078000363308406	2.089447250859707	0.8724558110555002	0.12388186387925357	1.1825245794807613	1.2265206035703307	1.6515227028427535	1.1825777827984008	1.8092130479589754	1.8204517549511652	0.8039348936146056	0.08026632295993999	0.7970239774782237	1.9690219782234926	0.9533285550993454	1.5589483603402234	1.9768150983952377
1.2170085649778426	0.7540878793784007	0.9497218744986433	0.8157706761806278	1.3236746201727023	0.2582849798167301	1.070322372205862	0.9021206603845865	2.0781795978319666	1.093461210388097	1.722155003098741	0.4710850975148378	1.0460173902534315	1.649080584224596	1.6569508835430835	1.537656811338102	2.475196541541289	1.2669061339055168	1.7819634820824073	1.1689105067466605	1.2202657624283706	1.9953632897714888	0.40279869648874544	2.6953529526596904	0.8209130742459345	0.43133693947297497	1.0893198603904088	0.4159150260717352	1.1699659192398886	0.8250372355349207	1.1942520382551676	1.6338087577843443	1.21628587553846	0.34237730206269235	2.188956819014512	1.9222097937724778	0.694958644037614	1.4952001030835465	0.9682899939101328	1.5696201928387141	1.4505396372232553	1.8661249084132407	1.6845748105587386	1.2213537770227618	0.4567529314664535	1.5572528096685998	2.1184197394510194	2.164878941583667	0.8783726296652378	2.1524889310370843
2.726963807638992	0.7667399735569708	0.12176365779159187	1.2754133310443874	0.45545249826666584	-0.6515685147647228	1.572553726501542	0.6953136826158581	1.75628229794781	1.5037652483908674	0.8704197184605769	-0.08243891152203651	0.15728661847728068	2.0599334458531686	1.121082133864568	1.1819767781434367	2.4598350000785305	1.303367698791312	0.36022078105164124	0.8857827980826664	0.5074451246181472	1.9772352329833236	-0.5527573644025524	2.8500268359243552	0.8081455093923179	0.32439054621625707	1.6500877396607276	0.9558555583753243	-0.1818079229074806	0.4757349066151899	0.13933066667510746	1.1720533788678849	1.1925329316149633	0.0009112837859738031	1.5809822005086633	2.2543760349649893	1.0062212953445067	1.0130072340838892	0.5374550786488176	0.6659535049267833	1.3200726502636755	0.7544753482789617	1.0367639676120406	0.830495059732063	0.20625725089674724	1.5317916813976413	1.7663549695505611	2.3487822366695874	0.2088102525927446	1.8746375852192934
2.425040250540533	0.6121760097625163	-0.7373632790210004	1.3149516008576956	-0.5905762449461808	-1.638490113675472	1.3048637769007265	-0.2816517812166404	0.5741591590276214	0.7349456865637208	-0.6126807503020489	-1.180028701945717	-0.954779376652307	1.5854303499327351	0.08806813371269812	0.4189197201838849	1.566587196406425	0.9364528328998336	-1.1579453450671782	0.1633863102323549	-0.6521735746343474	1.003868899458966	-1.7604653086608966	2.1455042629630694	-0.06392593236858171	0.04814552216842194	1.1670653293490687	0.6628147001275979	-1.5326501757525872	-0.32518597510020986	-1.2156019423605378	0.3000879948110494	0.6974999484865598	-0.8590042203214909	0.9920269711530902	1.4036545835554897	1.192442037880872	-0.12706288106937463	-0.14898347661735797	-0.7381152873854895	0.985862614296452	-0.47294302435495617	-0.003239737063409983	-0.36111920923735286	-0.5759048362325598	0.7191649606484645	0.8457561030068167	1.0561593482766056	-0.2558121767898021	1.0315997121761389
0.29325234109165266	0.3797701048146314	-0.7723167291149422	0.8681680138666288	-1.3844235889612686	-2.0271320087500144	0.40021947857249796	-1.3658360531550742	-0.7660232950178548	-0.5706855653583104	-1.6947160656035072	-1.9333215513300366	-1.5504317839356732	0.500237697405381	-0.7689853947349625	-0.28212895427995793	0.2192684484628746	0.39263165303283476	-1.4841012213886535	-0.7011895021596485	-1.351153911907933	-0.297782127231742	-2.257981999009855	0.8303180379161134	-1.069276355955216	-0.42202218900724753	-0.20752693454774263	-0.36920409146444855	-1.8503883031138044	-1.0480703274797458	-1.5434034305606275	-0.32217665406205087	-0.013540896235056209	-1.8530773636952742	0.8467064799961739	-0.14549740216460827	1.27220815120237	-1.3557863640227432	-0.8400008592402594	-1.7712151671931238	0.5900499668741963	-0.6566577296015089	-0.8933330012625489	-1.5803114237821345	-1.237858588626648	-0.2750810725541321	-0.29167115127987575	-0.8275856567658674	-0.5216300012512541	-0.0048293705504576685
-1.9441371725088068	-0.026742465531776755	0.02063136723130355	0.06349896895600425	-1.7280540003943878	-1.7683326999260223	-0.5173053158527228	-1.6531012178745745	-1.4423577482764238	-1.4369930151494166	-1.7099771694558066	-1.8410721523525027	-1.4528281986920908	-0.4252772013443829	-1.021292499367642	-0.7153888504530116	-0.9298822125540225	-0.2531006335286427	-0.5474124540309208	-1.1914681929113216	-1.2402199953138142	-1.101479784121832	-1.6540416714998318	-0.4778071843364651	-1.3099564501207794	-1.1055915732771309	-1.4603957309991553	-1.388330559155432	-1.0971603548284605	-1.305283153471272	-0.7604218565526499	-0.28056221222128375	-0.6080748467177758	-2.4207703038112487	0.7986434711263837	-1.4128837272521586	0.9886619113307822	-2.0602587359628486	-1.1132554785706776	-1.8047271397533726	0.052597496197505984	0.27395888103301774	-1.172912858095463	-1.9870729042966055	-1.2733826073037418	-0.9300507345543864	-1.1266270986266502	-1.8708757802443574	-0.6497355738608659	-0.7323761316155692
-2.517768932735766	-0.6296242594328885	0.8915593006810174	-0.8300960298921058	-1.6524207718595683	-1.183614062882018	-1.0262665157026412	-0.9050219760436339	-1.156321680278918	-1.362824828880041	-0.8470243663140228	-1.0391531787453374	-1.0305255195526029	-0.7042571421024443	-0.8179220363533749	-1.0214575919188398	-1.5160722864841047	-1.024377768188555	0.49581000168353934	-1.1111611559138028	-0.67884403961849	-1.271101306098512	-0.4110835699957072	-1.3254897305768916	-0.628577832821215	-1.6996326257341758	-1.66512714597892	-1.7241553816180646	-0.17539093911552905	-1.0284692194264335	-0.03413446054799377	0.183471318965212	-0.9446380700141732	-2.130296550355473	0.27967281567381425	-1.7780245540757849	0.23010694646741514	-1.9517397036344006	-0.7962630739460939	-1.039388669477518	-0.6581004254174684	1.3279180104219643	-0.9064578528653594	-1.4592787712454367	-0.7699504328926291	-1.188832771244176	-1.415958445723687	-1.495285881223919	-0.6556398876633323	-0.9958721241991575
-1.2340984047676162	-1.0890416494589905	1.2087204985772724	-1.4190323134615688	-1.183784781418107	-0.42523507948696426	-1.1662459521120654	0.3124608257245343	-0.31744023535303023	-0.5548625479880394	0.11377035114104132	0.08682162976696263	-0.5864310145824562	-0.5708627188503081	-0.5380062128422479	-1.3474817084529804	-1.5906054195406616	-1.6801354480503667	0.5196543711089462	-0.7072652688197305	-0.1535915825907803	-1.2689793186262794	0.6915585866765516	-1.6945648749837594	0.32765294678315937	-1.664690696656853	-0.8346339624441285	-1.258454746019662	0.0739115917245904	-0.30767923707465833	-0.26928712493073254	0.5057186334060451	-1.028160552988412	-0.9375302290659019	-0.6274598763940327	-1.3583780377793824	-0.5489915310164057	-1.1511403181167748	-0.17213142264287892	-0.2969866954199588	-1.250152385786036	1.58636728338701	-0.5837047180760493	-0.6136303859121539	-0.15907245114711335	-1.1803501290787217	-1.315263941122464	-0.4772105009307575	-0.49832179234948676	-1.0246200595314239
0.5920224564574348	-0.830992891998073	1.0436403495101316	-1.386284138229366	-0.28880198497645165	0.5183407862360663	-1.1197821233034517	1.3041896924820127	0.3669428207941411	0.4154472998346423	0.4622888833604293	1.213847435804341	-0.01940096740492381	-0.5355986684272508	-0.3199793853561303	-1.61692919717842	-1.3847488800277457	-1.6482537934018018	-0.47832178854123725	-0.29643071130056736	0.20970744188601276	-1.322737061186666	1.2275538509885124	-1.7982522373325964	0.825041124193067	-0.8160363878363179	0.2228936992600834	-0.29370249272737753	-0.340562117097387	0.6811806319615403	-1.0046853746477842	0.448193954691482	-0.8752494931999256	0.6758712968069693	-1.1259349404814196	-0.6626654134582409	-0.5988078259227031	-0.029552032280363162	0.2831070339616297	-0.24321618021321387	-1.316207188375609	1.1064773197376463	-0.6095188719051511	-0.07080758411312131	0.3100710026660294	-0.8386438599804334	-1.0848702175756673	0.027266068595027115	-0.12044661985487333	-1.0479074483896202
1.570193327867665	0.397269245454075	0.8634152960497938	-0.8042480680172811	0.888378337862784	1.3747216582870547	-0.8839591494838797	1.8367348889041657	0.50046914565517	1.0386189151732308	0.07448621057686225	2.004871341828134	0.8184290275599785	-0.6356320880509878	-0.0761942610012109	-1.6820606244183272	-1.0575809586178782	-0.5596792255163834	-1.5550504870570951	0.04711732028105617	0.5071850275050851	-1.0563225594912387	1.2459107906041849	-1.734244801372603	0.6457088633574811	0.261446631290112	0.802828635832554	0.7928008002161984	-0.7738242452336401	1.5676007539125085	-1.0965655199568483	0.26571818119398866	-0.5438259950597334	1.8696786263584755	-0.5951561928222272	-0.05922155601238264	0.31650361997930976	0.977754387784339	0.33987201662306954	-0.8231115557125133	-0.8262290840464537	0.6443320856751166	-0.9430703799513636	0.15750273501890824	0.7028982780085358	-0.013284524791958638	-0.7969964296832632	-0.1875463947566768	0.464746369049029	-1.0188784773353998
1.391449182773595	2.08235708723503	0.8254513864172506	-0.14523369199483976	1.8583672839559613	1.5423667697837662	-0.3695319602217045	2.014597712418766	0.2521026797516122	1.0626739269266225	-0.5546451396860138	2.073733090962019	1.6274333674885608	-0.3752781176477937	0.15474199154861168	-1.5495772274681394	-0.6481833054475425	1.1593457035729544	-1.868743714710361	0.35791530183648973	0.6788956715725337	-0.11136823121372448	0.9405997438393862	-1.4161986151379564	0.026067639700635005	0.6531013478400329	0.9162751714734441	1.6834146443069467	-0.7326098162618293	1.8652107467071941	-0.2550195405724825	0.24104205199529588	-0.2215265389843824	1.992564793654926	0.6245675578237723	0.36299656748331977	1.489710141313666	1.4797639865104837	0.1450511122873716	-1.421231829483838	-0.23138357767494105	0.6754898537895297	-1.218533834732064	0.46042059366007615	1.0770911033308272	1.1205619282914825	-0.39999123004003917	-0.2806277637539225	1.073507748565837	-0.7727121429077032
0.6886131122801025	3.1756143455145946	0.584504442367965	0.1627267344589922	2.042260186405361	0.7538359532516993	0.2953610341535066	1.8250776248289065	0.06122649109166996	0.5357605706263443	-0.7607341366018594	1.3436810094557734	1.8032894496244185	0.5251876550426922	0.13854040021794814	-1.3101996309785715	-0.16999678556880796	2.4394254209551556	-1.3519288862536685	0.49700095100119157	0.5502724960773282	1.0995046477504966	0.4555410869679986	-0.8065482436898853	-0.7166675436823229	0.10749467602654003	1.0144825340806045	2.10660878903164	-0.2620381790450808	1.3979086402280523	0.580880938583522	0.25882584088111854	-0.12115765157005032	1.1545269554161985	1.5226151535596462	0.5813183175981133	1.8248175090685248	1.2505831193394026	-0.04967286211177284	-1.4975705657354532	0.038512056244951284	0.9251749106836621	-1.1353718343258221	0.9334231561357094	1.2581257817448055	2.0091269593489147	0.02536769718389127	0.37221163034771576	1.3746521130704397	-0.34668103742141376
0.11852165097236819	2.928916012706372	-0.17464688808058362	0.16089589236037372	1.2845140671018396	-0.3523476658037525	0.7453095611844645	1.1014013474745734	0.12617572959766443	-0.19184372377675035	-0.31332541759285726	0.3836997494418639	1.1410891578919604	1.5355017553408266	-0.18418752335101007	-0.9125305408055802	0.2992699866955038	2.4748346154875582	-0.4592835011957684	0.22076523295593786	0.24416691277504682	1.5993088988246391	0.034691198032378676	-0.11395185092882565	-1.3014549877680317	-0.5422748248580365	1.2907844411855736	1.945317701745269	0.36299040137857647	0.6048232905794076	0.5050239442849498	-0.0030771406557300114	-0.2413269190356164	0.2220289043826202	1.4638436487303488	0.5233686218400839	0.880457646370568	0.4099912792298849	-0.18330346039290998	-1.025785278319122	0.06773868524525857	0.8626579554189525	-0.6954643323201332	1.1418766037174886	1.0722392184948304	2.188278406325633	0.2380487146719294	1.150291784792341	1.1196141024330413	-0.006386789047851497
-0.19641906453569863	1.5786647795997084	-1.1761672416583846	0.2057345520482318	0.07463521431459677	-0.6559149903775382	0.7064770564759687	-0.058401676235513074	0.20072907616342384	-0.6159712005491248	0.3369497498869537	0.06814800827643568	0.21345649183896254	1.7157834445976197	-0.45281060222267694	-0.21052495059331924	0.5936476554783983	1.455671864959682	0.4040020771553319	-0.44792837628636173	0.2636506501676942	0.8730938155925088	0.09266922076553291	0.30250962493073724	-1.3863788225344091	-0.18174554210463403	1.430060714314961	1.4063431336268526	1.0240587458679609	0.19483920362534385	-0.1301572504127362	-0.5548888840064164	-0.3358289567375738	0.07397757115638508	0.7693332143456252	0.22252652820519553	-0.692010247407029	-0.5233938576396528	-0.3661945746073938	-0.37230434232367327	0.2622159601573699	0.40395292184879855	-0.13818923831070284	0.6838208362832305	0.6938965924068883	1.7013337227051089	0.10985349518428186	0.80412988275883	0.40198274574075205	0.04333921730674907
-0.46560700472376726	0.16451132319227701	-1.6995657092800156	0.39633155793710767	-0.8113789745117278	0.3015083264029711	0.26492424292575395	-1.1093823179237956	-0.10138773525371977	-0.4482436606349835	0.46305524818259897	0.7085384183467347	-0.14962125515229052	0.7288433747428129	-0.24572500795501506	0.6908204075742939	0.5196865158208657	0.30777807999537776	1.017571612378874	-1.0916323575549698	0.926726445147894	-0.510235093674497	0.8434481255107862	0.22579329529850717	-0.7093656194844473	1.2999939321339455	1.0354069319770272	0.9203132742644136	1.6543213075594951	0.3976921306976378	-0.15773783611169476	-0.9983196468521228	-0.20915553763360042	0.7671087553000975	0.2042401234598492	-0.062520578416053	-1.7822325969974921	-0.926510131484759	-0.6533168321165744	0.12353302728430549	0.6864716172994676	-0.08993100530618674	0.25309030954500994	-0.1750201432636604	0.5414652562314078	0.9491089215238258	-0.1797493126389974	-0.899268442124659	-0.3700323273834023	-0.13725237884091518
-0.7863555511294289	-0.40102666427753625	-1.3206329102595227	0.3640638656187861	-0.9245858969112798	1.7329728399231175	-0.23397700260630946	-1.508329710917391	-0.8145889066884983	0.08133860154502011	-0.18729626712372976	1.632753170124469	0.25041835530002743	-0.7169129735252586	0.32716547004726815	1.303848306967775	0.020546040121235638	-0.26831305290559876	1.134536304937049	-1.2724463032926652	1.7952195049856758	-1.4395621563080885	1.8466310734312263	-0.2243522410878511	0.5211439900274276	2.6882204842256496	0.14991571369302406	0.7353012117652854	1.9166555451862222	0.6950129749348536	0.836315347914468	-1.017040018751629	0.019195992025748666	1.4903573729824406	0.0715984502624889	-0.052446245360387306	-1.840634828657384	-0.5785626974272079	-0.9523179248111755	0.3811293143440328	0.8375372878431732	-0.42350263818626116	0.29681916096356115	-0.6708469679374492	0.7563052622926856	0.21440396616185714	-0.3228918050998909	-2.539600016052339	-0.8322918115751784	-0.3498450280093028
-1.02329685840802	-0.11453332246448263	-0.4106540599438423	-0.20365098027074702	-0.4311035166666813	2.3383947379623593	-0.49214915379897517	-1.276412000303725	-1.4654003395058182	0.4000804475513541	-1.0436148729071837	1.8248179640480662	0.7690821780386532	-1.5402755692948198	0.6178397534017407	1.185086947297147	-0.6494853621551607	-0.37768795543236644	0.5389870697056356	-0.9775110448503198	1.9487794408322487	-1.3279696261892713	2.185496510209825	-0.6659684022530089	1.5718009059977212	2.5788733769544976	-0.7386810476110319	0.6495611613732752	1.340399762601473	0.44766313635400906	1.8556807837918228	-0.7867442350584983	0.0681403174352895	1.4156221766158394	0.02028927249802472	0.2202805914860211	-1.2303673046080068	0.11510051657156307	-1.1531725989206334	0.4724711237849788	0.26254156362763187	-0.8703982714826296	0.004296550615974158	-0.3822279661634896	0.9355898522896956	-0.4948235242474179	-0.22338605243073503	-2.3936215281509745	-0.9756386292080493	-0.4942281291618638
-0.9932528128676554	0.25074915183277047	0.20040732925449742	-0.953786373540348	0.13792336453734172	1.6051082168345725	-0.42491064933636735	-0.9270650705701676	-1.452721075467972	0.19042024014718364	-1.2085252331085954	0.9946761347780844	0.6735197131912743	-1.327859716459077	0.17350948859350732	0.5031778558841594	-0.9807654541476033	-0.5398246529811214	-0.5399501628689506	-0.5741134163511021	0.9843415336363798	-0.5097931558833189	1.3398498924827127	-0.7290082053620921	1.7937427117097173	0.8392655421958101	-1.1605820375816993	0.2656164217044496	-0.05580748711953211	-0.280360897450932	1.641276843908653	-0.7189189941827727	-0.08980509560210032	0.5582568354990032	-0.298407118964703	0.3988631210039554	-0.652655963945252	0.5022837548082132	-1.2344785184983549	0.4420187418246114	-0.7128035072664508	-1.6908049959069582	-0.3793489100676684	0.2905017180800651	0.5580335227140036	-1.1426942538960438	-0.05668994928573899	-0.347760607234437	-1.029588270834977	-0.5809905595943644
-0.628022529306118	0.011580523546703263	0.06008143779086731	-1.0809157606169457	0.359580662910274	0.2605526571992921	-0.11603683325340891	-0.8220451738575554	-0.6248780475957533	-0.2146652931831922	-0.3561738204103763	-0.13292330374800393	0.00488626399587028	-0.6083757071642966	-0.6321111206671949	-0.0051257846576187975	-0.6117813378703119	-0.9030373725092915	-1.3166881577973655	-0.3418772925974927	-0.3772160132698257	0.32197681069248835	-0.13196388069643905	-0.3286995549927995	1.3127079214151236	-1.1797439022198424	-1.0523912444465988	-0.47790153502837274	-1.454392916070382	-0.7376939057213384	0.22054205807735788	-0.8695135070753977	-0.11503971149166822	-0.28555278188339484	-0.6708776346509874	0.19212794825969207	-0.38776378996825495	0.34118875765857787	-1.1793498644032478	0.3109697011235785	-1.1568992316916733	-2.5018601437233197	-0.49226734663804833	0.6350528945677363	-0.33846123481101825	-1.4435460769900479	0.013607824180194752	1.8693844261673778	-1.0573229960792767	-0.5624193866417342
-0.0012309513180739909	-0.7531182019015582	-0.4754433197060938	-0.27110350512358555	0.1864597288893137	-0.5598693798947364	0.25056730965092483	-0.7836855697026365	0.5103576757541183	-0.14951049209382222	0.9086010800603425	-0.6420310900255544	-0.46253003910615903	-0.15731079208821497	-0.9092884306842106	0.21934106019709015	0.2307012470768871	-1.0573872495631178	-1.0766167544056318	-0.1887035922993576	-0.8954886313634332	0.8118336137559016	-0.9809485040912527	0.25234467965294155	0.9194476114790162	-1.932546895897814	-0.7139400897301047	-1.131757210908323	-1.8430978366833142	-0.3899346277525979	-1.0589751159255096	-0.8406644165349092	0.28822156642772717	-0.4308421189838972	-0.6185417598997649	-0.26828465406002233	-0.17487923558189264	0.02951468666278868	-0.877987338645191	0.1897515866515708	-0.5499188195103447	-2.456689356487146	-0.16081052700017937	0.5099980792909085	-1.0741883004198969	-1.1416449813940555	0.06069197425796162	2.488996999903842	-0.8072456229636442	-0.30742050592702397
0.6775518858249493	-1.3923926742963149	-0.6835675441253458	0.7708546784006226	-0.11406926518416126	-0.43044076665039965	0.4147905252983226	-0.4513035002999833	1.1786380989655505	0.6335301959071382	1.6375072685009087	-0.39295686243169536	-0.13195968753137982	-0.19874385682187382	-0.23433415049717482	0.9311221099343634	0.8009094371670222	-0.6265456477320268	0.0340116576307913	0.12027457876426031	-0.07654278459548679	0.9992820278802683	-0.4718037835621816	0.5646555461288191	1.16825526019246	-1.1057445944606923	-0.4788807791261726	-1.1605782777134002	-1.022514072230876	0.3763419760113371	-1.0339302349788553	-0.3545075343837015	0.9251998530554574	-0.0004928746448051246	-0.14036884261727195	-0.5271967869764179	0.276326631575496	0.12412234480645436	-0.25264598010174677	0.2524604306317436	0.542083159193377	-1.2094823928148888	0.36796248796135533	0.48281730570686165	-1.027036290925038	-0.44445376699856404	0.2523011639934054	1.5011830853963615	-0.07635775143168086	0.1877990612530547
1.1064980650170648	-1.4449583859747888	-0.2976621369851386	1.0065732256761206	-0.18804831950839956	0.15870160406647052	0.16843243831125898	0.13340236147152582	0.9931246287090331	1.6109563738435497	1.4459829667476078	-0.036539764462451	0.6819338255719017	-0.3471938749228825	0.8321959378921757	1.349924921264742	0.5301617698534479	0.1688978996854414	1.0477958275616435	0.5863245498471668	1.2782299999961824	0.9372424330268033	0.8409395552060052	0.37595116045535476	1.7165011670362302	0.2722742175629526	-0.4576445701192916	-0.49574733596216586	0.12867338704701545	0.6546971148184094	0.07061197846501395	0.2699744029419408	1.2452437955462479	0.3343982133346735	0.13358949136449946	-0.2557253199694483	0.84991592396885	0.6829099142970217	0.5154390835038355	0.5451289183268005	1.0256971845200018	0.4486087657448001	0.601161010196347	1.0292181472604187	-0.335992786089286	0.05870843102068859	0.557174716039943	0.42079127334968885	0.8482488628184756	0.6658469805675465
1.0831632195120078	-1.101855511474022	0.20643649122527258	0.2705216833678846	0.16795788013447002	0.5374860946692059	-0.3917614456757983	0.529766851715073	0.26234084170454763	1.9570594277997584	0.7693348175776278	-0.15468407203674522	1.0433262820584306	-0.1923010516058027	1.3240907122699197	1.051957214572101	-0.3024626631372213	0.7128705491088163	1.1461183102783505	0.9722761295447794	1.8721053763010558	0.567414026002049	1.6339886363148266	-0.07405916202194823	1.7254269908543096	1.0094444184081441	-0.523577541873117	0.3927532073803239	0.528785704053031	0.07924304014753235	1.0888446984363516	0.43615190691802674	0.9668300004399227	0.18964385597785327	-0.33180998859620126	0.43239558696968394	1.1622429268093728	1.1912071131661774	1.023283732987796	0.8810164876375054	0.4874647186632409	1.1799720016889463	0.30892658019837993	1.8048471626309013	0.23089952044532155	0.015936438226376703	0.734110776324141	0.4052629183291897	1.2964018539242343	0.8138499228644583
0.7336421657486556	-0.9054306934631253	0.18230719571405588	-0.4693582685077877	0.8240649291290707	0.5316786617344873	-0.7933949681844896	0.4882709827167414	-0.337109360050942	1.3367538445360208	0.2574289113670265	-0.6122515248699615	0.39624773366754146	0.2265665061184799	0.8829474290071057	0.42008463334033364	-0.7454723150701374	0.6947956239296486	0.4965200578268455	1.1206571990998926	1.2016056688883876	-0.01195173739637726	1.1098490991306302	-0.253871042227376	0.8618603933631606	0.8528195229423923	-0.4682712205092069	0.9303798212522011	-0.01169923859239684	-0.7424639523771687	1.2798734960596334	0.024730744410534376	0.4297746363664982	-0.14660897628878852	-1.2404022113772797	1.0792275294982345	1.0197719419310605	1.154819952269632	1.0171634573872497	1.00569471016567	-0.3753595769394467	0.42224256316319325	-0.180210474602556	1.9412273281704522	0.11672156295234869	-0.2839238725777288	0.6336805624972223	1.0036495454577616	0.8616070647804989	0.5925752500048721
0.44514007587813054	-1.090949545093095	-0.3985310913838786	-0.21963356205255422	1.2943418269894638	0.36421293175364955	-0.559196759020811	0.3004141549528776	-0.40559359063326594	0.17873725095900042	0.06504077034406688	-0.8403717558362294	-0.8189847927622429	0.5141559710651145	0.046853011044743716	0.10499376496185583	-0.1718037668914098	0.4087225509036208	-0.02421487960358519	1.093257995606403	-0.03915469322448122	-0.4344743325771375	-0.2907780767037502	0.11954340144184489	-0.3071570665699573	0.4248287763762218	-0.1863924559854754	0.8587736954457598	-0.6864441780738905	-0.9546577976405232	0.8980843010560562	-0.4129293111810782	0.1921582380881392	-0.19281517373064946	-1.670779235353181	1.2236971886971204	0.6009565383166999	0.6465725618709086	0.6748938485836706	0.862794248075606	-0.6278116044309952	-0.9934785266283739	-0.3109730876986913	1.0392351114012923	-0.44114985206376434	-0.29274787706024075	0.38364576923760546	0.9286918702573976	-0.13281849128307083	0.24919096682326036
0.436987223279282	-1.3227933137674954	-0.8459966546255753	0.8283047235955265	1.0215748010849923	0.14297508009511434	0.2579373484565003	0.39529758464468007	-0.1614230991204428	-0.7921981903703943	-0.164623518002191	-0.5855533297677622	-1.5826529910341642	0.3426354455989994	-0.4449426689857683	0.18262980979699492	0.9431917919643044	0.28046300782395905	0.11538301418677496	0.9416873805801227	-0.7850222741555194	-0.4326817217090135	-1.441360844898342	0.708829075027955	-0.9767788859108888	0.3092669985643455	0.21972865570181158	0.2670224345852848	-0.6593692974999195	-0.4412717156746838	0.49337812972069556	-0.3241704764469563	0.3385023435560273	0.049395356361599814	-1.053606841407756	0.6760607646307639	0.18912447662924256	0.1626706730241419	0.4017709838129776	0.6323629186760639	-0.21554846717082163	-1.6648696472902622	0.05204068559945042	-0.35056120173040156	-0.7385592494627621	0.055490911901100115	0.18292935364488316	-0.24500449158044288	-0.9249822329771202	-0.02131469414770405
0.4438620768351977	-1.0808981424594941	-0.4918763030360817	1.469671399089891	-0.11347297459119096	-0.2715877066884138	1.006938867737225	0.7132630625780121	-0.1567983793820875	-1.1807201824078004	-0.7047149974817503	-0.16621864673153075	-1.2819815436058726	-0.2686676871962825	-0.4330604007675879	0.09524673372610062	1.42378438209977	0.2575401256753803	0.5441402604378421	0.5199798339972846	-0.6703484577979776	-0.2182000638239541	-1.6546798835458718	0.8343385794962754	-0.9700801376474358	0.4454704612137186	0.5000907752215021	-0.6058592737890595	0.037924587881356775	0.11933838749118841	0.124829661190497	0.16252023760583048	0.37805076256158027	0.09707049834718413	0.19342577354468646	-0.37228411629477576	-0.14534780346937626	0.0015973965693470752	0.3472289708205111	0.4879386863783618	0.04008402345335751	-1.0199636318490501	0.4331793013018149	-1.3333598416121126	-0.42223568420705426	0.1944947626990968	0.0022494360484962943	-1.5648354091397711	-1.058317349256081	-0.2965264525416116
-0.0008735962803125078	-0.24706802812501055	0.5236632413279163	0.8934509649067746	-1.5062823899475735	-0.8933232775053346	1.0416490241701228	0.7290474199207152	-0.6623140224722902	-1.0793041420646063	-1.3179863474791094	-0.008606719411415392	-0.260891690080806	-0.9723643938381518	-0.31159859321430367	-0.523758107675318	0.6590766086040662	-0.11470512222736069	0.5671302978699123	-0.2792213380096145	-0.2208986766318691	-0.26467426065494115	-1.1799542409886754	0.21391377400262626	-0.7682113825374898	0.4065535178903884	0.47035159125056786	-1.4614105370722927	0.6670380724763422	0.13388328795628648	-0.4355541186388394	0.44319113295252993	-0.09950908031704928	-0.3527861500141006	1.090775366852917	-1.3717849112648504	-0.5161580986005536	-0.04974464506067055	0.25669412500243627	0.3847660639395486	-0.44272656545230016	0.2145448483930588	0.30377986658361955	-1.5883434430469117	0.15503917846711032	-0.3676908306904701	-0.34284943227968556	-1.8799581929207845	-0.7376960116297292	-0.6954935966655234
-0.9147475555373383	0.7115079131163432	1.2992345545424713	-0.3446556266433168	-2.1922540050931634	-1.3699802450151557	0.3880436539617404	0.13842391939501716	-1.33650442719428	-0.7844875739067666	-1.4926480687345758	-0.1505542596409829	0.5449002781113829	-1.2744998528351685	-0.3791359317664845	-1.208119577849609	-0.6584303444570022	-0.9865895335689635	0.09553840671454007	-1.1555686090595993	-0.1324898413179513	-0.6799657214822484	-0.7057792180282237	-0.6338321726511394	-0.7917624391566308	0.01773362659054505	0.18939260753310683	-1.9314698654089237	0.6969454961849996	-0.24406425499097734	-0.9896841130191663	0.262947605683065	-0.8236336164176198	-0.9722363539250253	1.0693888312291238	-1.6441312782694797	-0.9468690111141332	-0.36285717494948316	-0.12253652929117731	0.15834461556063928	-1.174621529838782	0.9221801707264383	-0.24534901649664573	-1.4882162070503142	0.3833410166228577	-1.3091049147837341	-0.8116859333664902	-1.148698432972893	-0.44756613866970907	-1.018240432477135
-1.6642227693782	1.107826306638057	1.0406672995344155	-0.9644251301610042	-1.6788163202018964	-1.3237678875725347	-0.30045411588083804	-0.6905823869154541	-1.5120255578175976	-0.5412057192877039	-1.0048478504431484	-0.3350086610001999	0.44467213960222113	-0.7855564484257579	-0.4815874955663466	-1.1080922910025925	-1.2285926084240608	-1.770061214580328	-0.2721578896848129	-1.5196028928344794	-0.5605930058755002	-0.9982228369486864	-0.5979428368407913	-0.8674341451815275	-0.9435385665671454	-0.49672145345719726	-0.1177417632210204	-1.7279872837473977	0.32328725252807095	-0.4690068793857664	-0.9278545167587868	0.04461154540330563	-1.0945587114620807	-1.164119387808335	0.40495865223888344	-0.8692163355987231	-1.2549869289503437	-0.9444011855178062	-0.6061292345247257	-0.20044998101265007	-1.1080696945339414	0.7810895027958917	-0.5696532921334192	-1.3834421178087613	0.04513757922744147	-1.6672280745769543	-1.024077620381463	-0.30720698894634263	-0.3769263558900628	-0.8435994371273833
-1.5874726144127411	0.5948863557499903	-0.15001526945213856	-0.45265608712827377	-0.45453156425966257	-0.8653931205883298	-0.47907580581401354	-1.1138723880449286	-0.8255182717446639	-0.5304471312716716	-0.1397686879471431	-0.45857823327341374	-0.4876532772125248	0.4743342903698359	-0.35674762149397016	-0.07656431757304223	-0.5616519389877532	-1.6194287771262343	-0.10086168819010957	-1.1184036425793162	-1.137997853560935	-0.7404195802544253	-0.7095019336894175	-0.24339123531662665	-0.9529213482580914	-0.8892715113082633	-0.33366581514457583	-0.9459397158074618	0.039525184259609	-0.41302572481143485	-0.10814896205329547	0.2595410361058445	-0.6305472037855071	-0.7997377986986661	-0.25955676670112665	0.4880568925053868	-1.2357423262562077	-1.4185365018741778	-0.7258577294462787	-0.48056014622167076	0.08928909490499652	0.39835469940609936	-0.259941220406051	-1.0842510728588604	-0.5666555524952515	-0.8270816765728566	-0.691717309108855	-0.03734909652301481	-0.3578469811208522	-0.08652283064619722
-0.7710671653446403	-0.5312877368280349	-1.3705606444897453	0.3851129391376475	0.4346506946620242	-0.5475712166683561	-0.27750911399343475	-0.9425717185011551	0.40892121104230983	-0.864232598806378	0.6108006214667189	-0.69019257127457	-1.5627034436491245	1.8968500108563415	-0.10493803652903512	0.9521698103396662	0.48810075494537314	-0.3792309315825061	0.23181242140292796	-0.40314960276993356	-1.4933587661743912	-0.05609111561830805	-0.7726294402591487	0.5619876329063205	-0.9051345381718265	-1.1571687132907205	-0.5654627394917453	-0.12414173458453057	-0.07461720075817271	-0.496278605972646	0.6481942217046059	0.6982717415140539	0.033446291774110314	-0.4017895720631534	-0.6224701722897046	1.3743690204146812	-0.8679080089774834	-1.488814494985644	-0.3304860106891056	-0.5157899986087296	1.5257464523211337	0.38260002275792465	0.30070346883782517	-0.24910740387374866	-1.0528445180370325	0.744756702817849	-0.0874640608734957	-0.06423825694892063	-0.2793625945932166	0.7010436186311036
-0.0043421124653901305	-1.4896846801484036	-1.753798552586717	0.44559499229571764	0.401358041719618	-0.7135307242547249	-0.22248716429593035	-0.5560048212677322	1.426985024951597	-1.4084131371315853	0.9547253148246003	-1.10029537216529	-2.0241078472475196	2.5436956108018958	-0.07736285220011384	0.8814142051674709	0.715338563902099	1.0719378386662928	-0.023982178259555734	-0.05667325572503997	-1.5625042069934765	0.41598872508100665	-0.7392902326335713	0.6757003221164857	-1.1096726073624084	-1.3369946353854196	-0.8948587426975806	0.17599079052135772	-0.383753829373255	-0.9658869359874367	0.3509363290189768	0.6920529583971969	0.13590334257105754	-0.5192837957331816	-0.8450817341201401	1.056097790830509	-0.27150619353354316	-1.2329880456370708	0.15299360493534972	-0.4359043322497954	1.9654588025164186	0.5858870181496905	0.363109738421269	0.8792862230106929	-1.2342412003468741	1.8396970011534566	0.14805154713147087	0.24125029835211623	-0.3047062798955338	0.818996121357511
0.10600056375791493	-1.5369507390063781	-1.1631656148651717	-0.3477653251527063	-0.12771330938993342	-1.0238317261701406	-0.48538900646384153	-0.29727525341709626	1.6221124043887896	-1.6941131371134748	0.8966661480972038	-1.374352283418029	-1.5252805859168466	1.8362589530087432	-0.3316967459506468	-0.2997179033675232	-0.04663339714450262	1.5518234878302748	-0.9742744834804177	-0.16544313463370136	-1.4277227611321153	0.32935738979251405	-0.692726540189211	0.027236684486620154	-1.4704048641826284	-1.216830974387849	-1.0689500620861072	-0.09724386509613324	-1.0332192500494544	-1.354576560140117	-0.9021216474615793	0.06559018211826535	-0.40755283927273367	-1.0461612727647855	-1.0927212438596554	-0.06757229814578947	0.4606035127131335	-0.8718381796667779	0.2119331162272587	-0.5256394601128327	1.0958389904148382	0.43536631694431277	-0.22538353980799808	1.4673821449220328	-1.0724329183351224	1.585672005120096	-0.23531317751160236	0.8973995914273917	-0.5509469823013962	0.23905073701737725
-0.20240212378427264	-0.5387669022468877	-0.12704645959213945	-1.0045726294846256	-0.24915522564812148	-0.807100576828225	-0.627574757948785	-0.03926912457441294	0.9916912558893101	-1.248834868954817	0.580431280213339	-1.1045143813716307	-0.28809519504648057	0.12344903358923409	-0.4515538456954287	-1.3897065099040558	-0.7603343207522198	0.6859096367096356	-1.780985045519142	-0.09652607270830162	-1.0758033284932076	0.03774834288296698	-0.6068637798365853	-0.5431173793448162	-1.3391318321963823	-0.5178423104297005	-0.6468859414167009	-0.462180163500942	-1.519978313830692	-0.9679566779229578	-1.8335306416509602	-0.4675089652817321	-0.8843114710265751	-1.3177677325186625	-1.1881637821082442	-0.7411748013944969	1.24618645853256	-0.42102365322452606	-0.0806970758710499	-0.8094937626602395	-0.2232369509689301	-0.15305335285580243	-0.7063339506768539	0.9513406077043804	-0.504816973440755	0.19381631329871535	-0.6946239523393074	1.2642382374145784	-0.7213603475674464	-0.25813269440875486
-0.24609642696819492	0.8301349579604927	0.747185027592635	-0.6969743808339008	0.3500306355474	0.11217063904507463	-0.1942700274824114	0.4479351013447076	0.07088209131353708	-0.13662535815745405	0.17407801687366292	-0.35675362583092546	1.0406653899859986	-1.4938838794570048	-0.05966088757112779	-1.189849404228619	-0.44078281275725095	-0.7262045714583094	-1.521930051891188	0.657191692536292	-0.480569848466549	0.07142052833066391	-0.37416369943805555	-0.24619784024654115	-0.2577237068275826	0.5844223244997191	0.4088210145858446	-0.46039636456214045	-1.146526665730546	0.12964556548810366	-1.3581168518485132	-0.11952817563024015	-0.623095249823418	-0.8788526712854713	-0.8241745990870838	-0.15380852933562816	1.8118756712107495	0.21272027997064488	-0.10784069839556656	-0.8943795432379706	-0.9122102117495122	-0.5325790563779186	-0.22201402650269764	-0.2747830098693407	0.413876067382941	-1.2808248039321086	-0.46080950443441654	0.8775465327579252	-0.3363438339825115	0.0716653263032565
0.14660761066502997	1.525813155393849	1.1918141225703178	0.2644786362315308	0.9958980265049588	1.0872085649584011	0.5866155202653811	0.8769594601032269	-0.5253172736651778	0.940570087682866	-0.1288896346590241	0.2349151582012626	1.7354954696199993	-2.031952706375565	0.6124261964576897	0.24698742212698344	0.6489890115891609	-1.4595728411113504	-0.2315328375771009	1.6679267348975468	0.13477947392871684	0.36597795589692794	-0.046748525185912645	0.714647512711016	1.2693673705927724	1.3278968282017662	1.4055970116334757	-0.15186292883962837	0.1336784741319775	0.9339075622932271	0.1426241101694305	0.9018752643960702	0.19253826336754631	-0.010994598045527436	-0.026130295721526416	1.076402576980837	1.6805324280794727	0.8280992656284071	0.5029689203206616	-0.35877359805186704	-0.6898401465521147	-0.13440623855964684	1.1353654285108554	-1.2386061338722743	1.2553119567362079	-1.8359527068911194	0.5031114885415541	0.013683384252952298	0.5984923353686812	1.0257525015396387
0.3727015604879218	0.992829090956524	1.228394045902564	0.8367426792623498	0.7871107803444126	1.265836899529109	0.9260929805438693	0.5778418637536165	-0.5349637733422377	1.2436425930775608	-0.16580882836336597	0.07130484872141314	1.415126148979749	-1.3993925984837479	0.8893062908373293	1.6844276804464757	1.2818809576206172	-0.9829638661855136	1.09507270510203	1.8899914083704137	0.31850881157828437	0.3029866060566318	0.11885952258966977	1.3343426271619172	2.052217288473612	0.9946107526534794	1.4501552076312694	0.03806265710986608	1.516935110854288	0.5157113280812406	1.196048326907242	1.4902319886658473	0.7001141995680036	0.5911197642057707	0.7351260623172123	1.4562570055513657	0.5718787044209636	0.9077900433345503	1.3056570444255942	0.6932195109560289	-0.10944305428499318	0.6900604219667771	2.286886970263336	-1.4138590799625728	1.384440263762197	-1.2502512109907267	1.3260354218691954	-0.6800772510338161	1.362243145502966	1.5902505965622777
-0.12361870148635733	-0.2771528091920406	0.954820002538886	0.4554124325261483	-0.32177892864482194	0.49836571532960305	0.3488023890729658	-0.5975193909315548	-0.13958806036175442	0.7151159595293474	0.03753229318035293	-0.7461601831849504	0.3215124118602969	-0.352195746970566	0.4290364277373638	1.9625268596919743	0.6987123896859261	0.12126049712071924	1.5261651997451289	0.8529182462615434	-0.19104344728814665	-0.4256720227125727	-0.05220303359508437	0.9307514534742014	1.3884790530518276	-0.2783466194593508	0.4241204829389213	-0.09618396065621844	2.089756720581032	-0.8834044883432404	0.8645498212606421	0.9191755049637041	0.3213931832048204	0.5885204746586187	0.9259891553019145	0.2747380537084586	-1.1320738737945968	0.20888075831824737	1.4609774533074298	1.5755188223866894	0.21156690460773633	0.9464456015842329	2.2478381154219615	-1.1581340226050194	0.5914711215885398	-0.12975399821116268	1.1495604129663524	-0.8899412607542689	1.187708391429044	1.050281332764672
-0.9814555977945317	-1.1008852700183327	0.5287746144585735	-0.4055925592178962	-1.358132781586244	-0.4753775200798214	-0.6952479178787307	-1.7587983921743688	0.2761580933538502	0.00420790664331181	0.23273307498161477	-1.4452615715344033	-0.7941622135612522	0.2670038133384253	-0.3247718355187064	1.0563478026341073	-0.49651622375205123	0.778309064844699	1.0628593627057656	-0.6692382939743382	-1.090291006777362	-1.246436519931001	-0.39902690472400554	-0.09399058770214794	-0.17815568920323982	-1.4577004983219317	-0.7161047924544957	-0.27570932192028746	1.6889425991339015	-1.9893519848151768	-0.2734392242557183	-0.22753917022586329	-0.5939646952706236	0.31118297776915055	0.41510097790768624	-1.4581051344075868	-2.458845851351222	-0.7354970216661882	0.7258079686359366	1.6140602220228806	0.18000621295211813	0.18122929544236163	1.1232088799830169	-1.0769602853269467	-0.5097831863307867	0.632930242181727	0.1173466228283625	-0.7674422153858562	0.16157126552343323	-0.18121585095722442
-1.1806848817626028	-0.6644871621466988	0.2513486937248068	-0.867852609682258	-1.3211733176215552	-0.7737801174458581	-1.2240149865879915	-1.7087362193893403	0.44299218000270374	-0.24040834451629056	0.1871475575030038	-1.3011204667718874	-1.1926290376242146	0.2184895418921204	-0.5981098264013585	-0.11357774952435896	-1.0152456867373003	0.4354338824078844	0.43786238864882254	-1.3810871784564347	-1.6594600454919908	-1.2399664396536667	-0.5656460638120879	-0.7189164333585896	-1.396366738809526	-1.5277217913228769	-0.8259337578467925	-0.11638257382547104	0.9387216287621812	-1.7677979353425661	-0.8820428097704709	-0.6729894949220375	-1.1421314594960983	0.30012726769040055	-0.4161008659177124	-1.972336846441373	-2.5592890112564715	-0.9907728579360385	-0.18810298769310566	0.7973315987160777	0.0805405586656263	-0.8447222703153607	-0.08409821473507822	-1.174980994053218	-0.9367561289282464	0.5397756555094694	-0.745760764761052	-0.500193471998072	-0.7288328930771305	-0.9906556519746195
-0.20472222946582047	0.7062436450594944	0.4209160466666437	-0.5869631804928783	-0.24352700308885578	-0.24188056071511	-0.6997844854084994	-0.24183007109725568	0.35900765810988244	0.01117345619056274	-0.03867590503949442	-0.2939967766593138	-0.7062333256250087	-0.11804598164274552	-0.12979020081462986	-0.7230114295918288	-0.3211896881582204	-0.48035761351786826	0.2212070911561464	-0.8087732366171994	-1.365368485579692	-0.19796570522511397	-0.38479758037356093	-0.41789570821434346	-1.5143305019003492	-0.4678607582751242	0.2251902902119827	0.3646925926811386	0.5041453518163233	-0.41645603546531046	-0.38411614568872887	0.07542912809321191	-0.7825143707440235	0.6719983352976996	-0.9487892837866659	-0.6528793773085124	-1.4276738321130502	-0.21583833413069448	-0.37505938389157933	-0.21244999045352686	0.08995647283081933	-0.907131417986059	-0.5683431972759286	-0.887728316327459	-0.2999053301415851	-0.14971006027680278	-0.6471571183649982	-0.07376601172122302	-0.5675982951950792	-0.7623665380602158
1.2897357461512304	1.874192641049537	0.9818493595414369	0.07947339883630562	0.8560386197465453	0.47077665607806646	0.47845412036849316	1.5118802221415868	0.21031461327925197	0.3220425573044235	-0.144132950696525	0.9255558994515574	0.1541511022927318	-0.25140372011697976	0.5823834356875626	-0.7173239010106	0.8355787581348234	-1.0263263798406763	0.3244220601516041	0.2671166684814143	-0.3426841195469776	1.0883455916768952	-0.027959142252463046	0.36885307727453004	-0.8133274852162834	0.7339848362267685	1.3963315599803166	0.7813220363041606	0.4630407586738926	0.9703827791588747	0.5452024360864925	1.1616147210732688	0.20871664965611533	1.0430078783251175	-0.726249011969292	1.2245994492438275	0.10178373989554741	0.8710656962648547	0.2489260822088353	-0.7174923952241857	0.11293536936777399	0.2827183415641876	-0.4357632142710398	0.07227975264462932	0.7734646902595992	-0.6363557439860583	0.1643341422898808	0.46005999670631287	0.537932172815133	0.029432761822864747
2.1297455860217753	2.0099360293491473	1.4224302581398625	0.651071791880619	1.0646427919106638	0.640352766834565	1.4307029339181319	2.1893432327712965	0.17315765579298134	0.4201812653396973	0.039045550830158524	1.635253692840709	0.6696861303997459	-0.01752642273382854	0.8792244877115711	-0.526541812944374	1.329520512122342	-0.6414190942880805	0.3558730680557732	0.7502702893795129	0.7146257555894776	1.6726195918654152	0.24254048370973463	0.8593394984795295	-0.03735025591483833	1.0586365623717122	1.5922806772853224	0.8823472752461199	0.44076541953489046	1.5606034776102515	0.9317913084663236	1.3997005605668837	1.121146686182776	1.0245289081218052	0.2534982336465206	1.820473256215839	1.087741871599939	1.2020491180205852	0.875524678911962	-0.5906281801880524	0.029122156089941707	1.6584581678656936	-0.3073609523307299	1.1737439668793757	1.2786588196002935	-0.2728259024816851	0.7976019081679581	0.7511877699636542	1.5850933901463595	0.4683220174422639
1.8307205576163106	1.3289194572798757	1.2002315392401974	0.9768658358474006	0.48204492880304134	0.18050214959571506	1.60869519347963	1.52789603638463	0.2704012908384226	0.46159613669665517	0.3042118298428972	1.5674209801951116	0.5349621479085633	0.40134604429470294	0.6309530390384829	-0.40110746776522743	0.8764297019456193	0.35760127061238245	0.21047756670832496	0.4065240089699923	1.139432052597185	1.4077031673009985	0.3624053190279392	0.8004937568983157	0.4130467272595061	0.40703135683175695	0.7992160886178366	0.8307348804197278	0.1893701679147798	1.4220186537885002	0.6065031874450505	0.6188336039706687	1.4713477784771014	0.6443991032311952	1.4712694750848945	0.6705780662696954	1.208174814744949	0.49425551837184456	0.7574337640710944	-0.25162887549175433	-0.08904945781967895	1.9091962671589444	-0.4395052668649512	1.5582435757540702	0.8556985856240711	0.8067582226677715	0.7635248202382837	0.46209448234095446	1.7232490417424169	0.25154654520221625
0.9438502855739932	0.6872470723119974	0.3214967533020797	1.0866471737509364	-0.04086275619354334	-0.38104192320387315	1.1158610025439033	0.44417920818744516	0.3838561560318206	0.6387559350701646	0.2925561515696125	0.9518106035788765	0.04603882529936226	0.7308347028229837	0.23853845183106318	-0.23618541184466707	0.17033003843748265	1.1032944780057017	0.1156457138956725	-0.053466925441207146	0.8105623183760117	0.8975677229143708	0.42234213618504307	0.5561724004368916	0.5907998161916238	-0.4289226225105621	-0.04642148655594635	0.8827710892944861	-0.15448413530949648	1.0876681936308925	0.17001643722595014	-0.27015509902474516	1.248227910485339	0.22638460316328338	2.1398602484408684	-0.9180615649541596	0.816230271064398	-0.4971831530327942	0.04972526349465731	-0.1362954400945712	-0.07825073282182791	0.8909165629463865	-0.48504126729141933	0.9861551220236978	0.06416152851581727	1.7376581553623516	0.38771453122341465	-0.23985162039425234	1.0471873080807343	-0.0927289713670195
0.2600935399876606	0.5585067093459682	-0.5884584330204575	0.8871139426788786	0.04060817355376983	-0.5289956623173566	0.38711593282859075	-0.11680913817850669	0.3850696778624292	0.7600223208314374	-0.05724569888763996	0.21800737404294945	-0.2874309421411954	0.8148289151674442	0.06139200012119611	0.036842365986230904	-0.07060098736363236	0.9928161735861274	0.18046373505811467	0.042412290861992906	0.17452646139949687	0.6244868857808133	0.41925488849467907	0.4546420604183202	0.5629807523402958	-0.6623061323021873	-0.22713819955520567	0.9347037695955326	-0.3632627135652842	0.8097374083843761	0.0704322123255601	-0.46297434945980936	0.6908272352414875	-0.029815396192428213	1.751018946956626	-1.3971923749103368	0.41936437075358196	-0.8735873000840326	-0.4315698508061518	-0.28678874631274187	0.08934867405904037	-0.26105431588195666	-0.11077133663279204	0.0968444211237967	-0.3416540317767449	1.7176275201334774	0.19908154723796995	-0.7509384107561665	0.3304817727378602	0.008026590690164584
-0.03053412181544836	0.5931523525408702	-0.8664004302489523	0.2758842188079363	0.36831277823723435	-0.25723443776670435	-0.23529497127638316	-0.12635530449741153	0.24893465052278713	0.45332887535100125	-0.3840036510625136	-0.2725011758343546	-0.25967803861850064	0.6591998303836248	0.041860970174818206	0.16432407377022926	0.09317292977123913	0.23143902830197888	0.1524121221120175	0.5246959027316282	-0.1829227793764138	0.4201860229842879	0.22870530445002668	0.3376209007055294	0.2391047820701796	-0.2754839414866273	-0.00501413815300431	0.6145511371628234	-0.464749584425966	0.4633353769450996	0.0762912688020577	-0.16781343338051527	0.04635835993262336	-0.20269044894800614	0.5703014828288602	-0.6347576397479557	0.2224895172247302	-0.5321979666782644	-0.1927966848246941	-0.45022657587688675	0.2738784166171274	-0.4199092691969359	0.41115927390271806	-0.2993701241754378	-0.23553921899734662	0.815059494051201	0.1974889789244667	-0.6712979728986986	0.13190954548992365	0.41909217125911274
-0.2310923706958727	0.22724093293396053	-0.44026584671352165	-0.5020556719248233	0.21022280085125886	0.04587329766790116	-0.6033566908352966	-0.17366554272409696	0.045295109057261314	-0.2513580766884159	-0.28695344945296897	-0.31696968315398466	-0.07433305701614037	0.37903371496470795	-0.06506773258757369	-0.15838130758869284	0.07857684742264037	-0.385637186867846	-0.2520366449415911	0.6588546032217579	-0.005861113732596521	-0.09841363431134463	-0.11526500807053852	-0.12385693076113963	-0.29669005739283294	0.1151724346503133	-0.10533460295370652	-0.14359509440023474	-0.6579646861398247	0.04822564158511683	-0.25743636340350295	-0.1639489534245815	-0.44470077655544527	-0.3932971164728541	-0.4386858377873313	0.14197282135553332	0.14390361441708305	-0.0696423273075531	0.3952184856173981	-0.4554052548405648	0.3289214878675414	0.34336884453512256	0.43944710670480075	-0.027024431227595753	-0.09815041116999974	-0.06821572393574532	-0.041948280033234725	-0.20451406294367158	0.3211573804901902	0.4950496980560308
-0.438451544751276	-0.4710847529597793	0.15808112309357145	-0.8983150241059914	-0.5596095384570688	0.08703807753577214	-0.6713762685214971	-0.49751614693897434	-0.1583174987761159	-0.7994694864816699	0.20873153585202833	0.10522610270977126	0.005526941363685851	0.11925943324545694	-0.26688193874514066	-0.8202709675625117	-0.3711813331758328	-0.23281221728337345	-0.8917755930197763	0.05229859972385317	0.49926828358214453	-0.8141644250595713	-0.26009148149007283	-0.8504706002524234	-0.591787415223548	0.04174444736646339	-0.6814552711158444	-0.8182315533983854	-0.967527634744384	-0.0674347319215875	-0.8788146021876897	-0.7073183550818786	-0.5445198868375211	-0.4798825573876032	-0.38385326961297633	-0.10753545495113015	0.09722935413568831	0.07855926059062077	0.5760083268529116	-0.39050952537875777	0.21495590601266049	0.990788447318602	-0.26327067190950304	0.4489370232149124	-0.2900253680503899	-0.10394816364258347	-0.6511348602738374	0.1971078109941798	0.42656285135019356	-0.07937771761789261
-0.3500291123316284	-0.8061033093654894	0.3582782297888787	-0.6200021456960506	-1.2153211300200437	-0.055074882599528745	-0.5088488703024929	-0.6674924714446324	-0.349753592600315	-0.7183716894273434	0.6350334475179561	0.7954500197809246	-0.006357886606712646	-0.030990652637562066	-0.32012528851473265	-1.2961099293117007	-0.871067825511103	0.5631467421336532	-1.2602604360612752	-0.9156561624654258	0.9205992949885051	-1.1368034414814583	0.15463127414313393	-1.3446569365847707	-0.2584503612579157	-0.2980957531077582	-1.1254358314176027	-0.7800717435981833	-1.1633623221783995	0.41333319376608757	-1.2626384483815896	-1.2364007972978819	-0.20539521456548995	-0.26677271262806485	0.7047641256726865	-1.094140371117395	0.11147004031290934	0.07603631023513732	0.0568785606738692	-0.4360528327592216	-0.03236052145147613	0.7903251979472337	-1.1972507523681737	0.6822502823002394	-0.5903850284140135	0.6269666308511773	-1.1753939306323546	0.4142111327834289	0.22132820705312703	-0.8728437707090659
0.1528867567639525	-0.3315670721907435	0.04775862240474089	-0.027544083224742572	-0.9663992108448761	-0.11654898574638946	-0.364859539693308	-0.2552267353891921	-0.5123382005840809	-0.20730073010529906	0.5348590725059795	1.3763051207627708	0.10095110582501995	-0.08149416346526221	-0.12074063779948419	-1.1837161401951275	-0.9505106624287655	1.2555577257990533	-1.032147509195542	-1.5441206097275053	1.0246754096917723	-0.7585508307084184	1.007580023031913	-1.2802790126594745	0.4608288809281446	-0.32573641017253774	-0.9268505023503066	-0.016466677124862196	-1.0703245849142764	1.1802701904252533	-1.0816044909005416	-1.1889951347657255	0.25258527940566466	0.15666249748942693	1.8069029902820026	-1.7007325620572566	0.208260365084415	0.2034859800168123	-0.7678204398742691	-0.6256838375651729	-0.3460623513672995	0.08340592722448674	-1.6495060652596507	0.6938382570591555	-0.5494323764218694	1.2720895752003063	-1.1288600989768616	0.6431246957625277	-0.16153229506799416	-1.2028247716753644
0.566609624977586	0.4866225876307941	-0.46754918301918247	0.2089385053275951	0.13429573681344062	0.003252761369132716	-0.5119081952934309	0.49015980609654836	-0.5495492522875688	0.10547813399750944	-0.09481193618837025	1.4981697517919443	0.38485585535191985	-0.09055095932670709	0.06837706878914283	-0.6408047154668861	-0.6870158631702236	1.178502068265795	-0.4322723423271317	-1.5038449191398608	0.9305754682010341	-0.12318476635164369	1.6737719527078252	-0.9028907199410022	0.8496526715355015	0.21612191208345857	-0.3894723811527727	0.7968238521857757	-0.8210393302659342	1.4779243479338329	-0.5828944687081176	-0.7716891664945701	0.3260282385587372	0.3672435976828404	1.8042368836515734	-1.3405340723100074	0.310950032260617	0.27126029516028766	-1.3599277914377728	-0.8164006528010314	-0.6019283696244572	-0.28890240442680243	-1.4362638925446707	0.7431065125718052	-0.12260245429123609	1.1439372421123288	-0.6440100838963766	0.8588881443269608	-0.5589355792624652	-0.9026593958135062
0.25478382841975517	0.6889964894517249	-0.8473481289719699	-0.15367490297732211	1.1959791607456087	0.15920015873726753	-0.9151360265305477	0.889278961093409	-0.34591541582662155	-0.00839973518246712	-0.7992771660032648	1.0934624451813677	0.6148861888927787	-0.08255289774467317	-0.10577842987605328	-0.18493664856128533	-0.5854616563564095	0.3398023529911827	0.02501592396873605	-1.0155610092302145	0.9369505703617604	0.05085970056929531	1.6205634081906355	-0.7072497294618107	0.5501330111769274	0.9530587109037401	-0.22050303188089856	1.0081382293456285	-0.6734884540431072	0.8815894220861796	-0.19261451728633175	-0.6488520027135145	-0.1909051388757563	0.02869620120652076	0.5146292952679457	-0.49029595864574155	0.34846801690445345	-0.13178047119671565	-1.5870996073622907	-0.8393757733053374	-0.6421505514624491	-0.0874482779004357	-0.9971909142600242	0.8575319735103822	0.27455552052811744	0.39334117751110254	-0.31551404262565275	0.6518801547067975	-0.9808384668276915	-0.4440837876760058
-0.6713348014060773	-0.11131613014544	-0.9647239558172716	-0.6890704795622056	1.3807384143498176	0.19194189147268056	-1.1567418731304122	0.652918235443894	0.050356367564045136	-0.04541892603480976	-1.0649695065285985	0.4336762891100783	0.549267118654975	-0.06372198088125897	-0.6370115910253537	-0.09885430988681909	-0.8944184543661148	-0.6338501030768707	0.10171909379956072	-0.4966240897054672	1.1736191459967285	-0.3752889423233475	0.9784698448190617	-0.8219536905032063	0.039229935445035766	1.2782426174891541	-0.5356345190787482	0.6487962224235728	-0.6345843102189823	-0.21260784074737044	0.051951631355368615	-1.0032296339549909	-0.9472334424170075	-0.6789373714355504	-1.1500642713129743	0.08389315452410154	0.3685904869046844	-0.8566419094241245	-1.6567298604159968	-0.6228684995995836	-0.4339976770746715	0.07367339139598396	-0.8005051308559026	0.7719583802378214	0.33928715832565587	-0.29484212326253506	-0.4241319344666514	-0.18410624619983648	-1.4227878480763942	-0.3331497462859463
-1.2999185915363878	-1.2547982478339261	-0.868464924889416	-0.8423782562478987	0.6785445351891654	0.13995810359892003	-0.8373849317102661	0.18026964921926217	0.3457508340717203	0.542937689187152	-0.7461759289380043	-0.09965969802640824	0.2624032686354893	-0.12305661738179687	-1.1005309482244678	-0.1601876056279216	-1.2672688817759663	-1.0946402125503738	0.028622720986350485	-0.19777366167056842	1.4153979769355916	-0.7883149582655019	0.3867913053863057	-0.9028332382460779	0.06298370868468504	0.9794727692430641	-0.6430424194820739	0.2670082702783428	-0.4358407458268532	-0.9791876815744412	0.4355592225428149	-1.2607546762393032	-1.3427345831769621	-1.1646884095959418	-2.0408518706892167	0.25696777231199974	0.4420465095023527	-1.0686290992374876	-1.6743337061464911	-0.2026491929993634	-0.18657636244349302	-0.43176658204326346	-0.8226921903615997	0.2966291107910869	0.27760348682816205	-0.5392617071028294	-0.5766077670226863	-1.1160538269542435	-1.6514452303559715	-0.5456199003598279
-0.9243937638248959	-1.7234446706897646	-0.6895647018275107	-0.5633783968372481	-0.22172493227630505	0.16400375152618513	-0.048690741415856685	-0.0182249092208945	0.20409508480605174	1.4607081146600829	-0.19228549565680536	-0.32786170192260217	0.07432589513113173	-0.41937154214787936	-1.0637260963303627	0.0005862402420260584	-1.1923068575153453	-0.908594092386702	0.13293199902883446	-0.12944118091942883	1.2606502292399087	-0.5302017893418424	0.2561261660661442	-0.6376275911818551	0.6837329257081529	0.40281672624790776	0.039541871342621694	0.19508000201848325	0.05859833013615078	-0.991400428035041	0.9765853160909634	-0.8674940050153785	-1.0962323602175954	-1.0070575821266627	-1.7595073204712537	0.4615395401124401	0.4806564140738682	-0.17673958047094848	-1.484116866100131	0.30124260927530927	-0.19016106731880425	-1.422827613853272	-0.6865322113044522	-0.41681869333067967	0.46445550677370906	-0.6119689144197848	-0.2551754120918939	-1.3011306280222272	-1.3704695436760013	-0.6296654820544522
0.08166175984384731	-1.2120327245194829	-0.6298366181264827	-0.2523920475964164	-0.6950587945738125	0.30564226800468314	0.6805225698510539	0.04476366723948214	-0.3973460481336116	1.684365278104216	0.003906722128428558	-0.3695923308861035	0.15177474096564422	-0.9577092971576531	-0.4957436763362452	0.3897603460922392	-0.6134220965747166	-0.44391467982270383	0.4007192343067747	-0.12933174460142333	0.5358854413389208	0.38795324394080316	0.32260984239002394	-0.1550021450892842	1.1701516383230264	0.025582753791137055	1.1159157855568316	0.19129601112585	0.5604417407009276	-0.5543443139468595	1.2004083215151737	-0.08164821859984327	-0.44898404502603506	-0.37146651371386913	-0.8358032131745431	0.8787780084986133	0.28565905002178427	1.281446495471267	-0.9600666505341984	0.703068832763258	-0.47625670161899125	-2.129892751908024	-0.19369596898683206	-1.0233877189897054	0.829615790255742	-0.9420299098493643	0.4520071021852165	-0.6046374627827341	-0.6013231951372975	-0.2623397425059086
0.6545522340567765	-0.3792813471059548	-0.8729498175551402	-0.14908518618677163	-0.6811969038364792	0.41188018407571775	0.9574724692564656	-0.022992715097379608	-1.0367315716175116	0.620920096543617	-0.5098356153145578	-0.4330725970735994	0.30805529019876066	-1.4031223399204655	0.2481498713288472	0.6392820321031969	0.05230381182993207	-0.10501096079096188	0.5167222785090706	0.08093482573937656	-0.452672499089024	1.3727969120249222	0.04311674755498198	0.20253096570460782	0.9219168539509456	-0.03653314523724394	1.5843945111249869	-0.12754027833180173	0.6412186922449591	-0.23709068825647023	0.7050443278124988	0.30417711118296015	0.18608660310990585	0.2106393045713974	-0.060503604164876414	1.1238747365196509	-0.15712135072144184	2.047158477210935	-0.27405416860261805	0.8376949920496319	-0.7032459001473903	-2.113292449610351	0.43558646324995115	-1.2873810235738352	0.8531433069451235	-1.4558426823008899	0.9288365857410995	0.13304850767981918	0.24425738735141403	0.4225015750855601
0.27185467865136387	-0.0460563504926843	-1.3326550097217216	-0.00624505310547587	-0.4856388786260399	0.3327366460913372	0.9355830359433017	-0.3442460582722436	-1.1591023714528337	-1.0194020326672846	-1.4506411580901235	-0.5407608579223288	0.2889140128907966	-1.2764891522681254	0.7772834782776371	0.5103485399120793	0.48214834445566085	0.06677187798625597	0.3052234800051391	0.7334551568702723	-1.0926580366246113	1.9100697353682892	-0.6530406720189893	0.388308892104489	0.2596750073807172	-0.052077337133301295	1.051690986469938	-0.683729556580744	0.2926934583637846	-0.22265643249271017	-0.16007233980547364	-0.0052761490709168565	0.6613540647829821	0.43766903361107823	0.2367746503452735	0.8659907653087267	-0.5299378480836544	1.515626435766096	0.2580982890639269	0.7145771857846459	-0.4721585939670831	-1.6874985574338341	0.8498903531367685	-1.169271200149382	0.2665802208976941	-1.590217353610294	0.8343876567650322	0.08284809184050133	0.7464127409821832	1.0331354480941735
-0.4779011547110119	-0.29842879123923877	-1.5445477556173297	0.5151893168784631	-0.3035725986838381	0.13423789740146075	1.0425273964810098	-0.5716219870039365	-0.5837200561829757	-1.7776415240065917	-1.9777292033713398	-0.5015284501502266	0.16451588380854104	-0.4552321588209255	0.9444925149115999	0.2709659463048695	0.8271645132694472	0.3283359792874388	0.00210997254674411	1.6982503574311245	-0.9539472673362732	1.9478417351242394	-1.2051575501851748	0.6998270307702242	0.028777460529302634	-0.27269557660690363	0.242368456520175	-0.9875679141053245	0.023943713510289864	-0.21705243217731512	-0.46845426478368896	-0.35619952480198763	1.0915753365237226	0.5042293860426064	0.2834565862143274	0.46101613470506986	-0.47854875215070053	0.4306666322816275	0.5294664160579794	0.5590158222297826	0.246169546338705	-1.3557561163111391	0.9520687055197382	-0.7291855076589958	-0.44392516166575124	-0.9583354781759467	0.5605324919859037	-0.5126890262910655	0.8547474837849025	1.3062798055831781
-0.6701144186061717	-0.491003433836624	-1.0393129814545052	1.2637228792102588	-0.08772095322678024	0.03657056582641507	1.3645548769604028	-0.4171630132779355	0.30208431567869787	-0.9430974574911625	-1.3540031639882104	-0.18035533673412213	0.24934186371390718	0.5769102499142834	0.836633089881815	0.43885532368353475	1.4011876400433805	0.8158425013273033	0.00744501330744721	2.3586480798699343	-0.17330816500945306	1.657490556636259	-1.0853163300966644	1.2724578385263898	0.4813415151921841	-0.6177396649075737	0.10472014327140104	-0.7745422596357777	0.2780794803417803	0.07338953043987863	0.28674546886313124	0.09033293819863099	1.4819620077961724	0.732388705538092	0.41702952172305796	0.6116575903162766	-0.06692140352463376	-0.016505754772292918	0.6964473905978058	0.601359183674506	1.0610076765968286	-1.0697384809227957	0.9149541355266382	-0.1146238652393013	-0.49556664853986165	0.12659151182599032	0.7049869137051548	-0.6271224357535338	0.7996936059781997	1.2363171822740078
-0.15602480605789018	-0.06654646706876564	0.05445291635241774	1.621195180657657	0.20662296318336523	0.13802874783193914	1.4867883674869202	-0.12521777675359466	0.8899629119997451	0.6529986227484794	0.278156029238425	0.23646967713080466	0.5881556808945344	1.1255416052923108	0.6103087974605925	1.1462029852988818	2.099307845368854	1.248718319823817	0.4026683027691722	2.042123847303819	0.6190458216247174	1.0767962875274637	-0.47642121306860863	1.729335775512945	0.8770823410983666	-0.7855952963331477	0.6172345580589488	-0.36958854257630375	0.8385095676502579	0.5277451416208728	1.49181822668798	1.2786829462738734	1.5376947726237065	1.0428335611852664	0.6769193364849927	1.4095937811386188	0.20286640279321969	0.38431249755132957	0.8750471205756317	0.7917510619363973	1.534496102967443	-0.34406631037016483	0.8932208801958412	0.3734200771122706	0.21488155223020514	0.8661654748505897	1.2295590254120383	0.19134863082212744	0.6933077092374882	0.9267288405388517
0.382371286389008	0.7849590888119373	0.9221318684325243	1.151907982626864	0.471333190201236	0.27747333309951594	1.0219604186113487	-0.15027605982232692	0.9011841662285359	1.4682134056802183	1.8118204251552048	0.3310994560437952	0.7147916655525136	0.9724415370654668	0.3802553250661714	1.8643907205786017	2.3407862929206646	1.1094335680381862	0.7998908111676337	0.7381016105987839	0.7932497466658459	0.18029207766884803	-0.09811239974520136	1.5395998191205138	0.37692092887758877	-0.59893960890987	0.8304759283419786	-0.2639655552381183	0.9993991649152143	0.7259743354790552	1.917499830755895	2.1928676882717597	0.9603611859765677	0.9631692434041677	0.8075825571987999	2.0491110297856885	-0.058779585067684194	0.6884730755026708	0.9324539890041277	0.8041186212606417	1.5241477974857538	0.8996651655810161	0.8502519123777623	0.4184232354696576	0.8287293055398928	0.6864907494962499	1.4299644216544214	1.1461362155082273	0.38388528881807676	0.4585195636588764
0.42437406864665433	1.3353604082759483	0.8084058348556374	0.10280031605450742	0.628597258938411	0.23376069137054983	0.1608915128328372	-0.43786752254685446	0.5770398040665647	0.8191604898414112	2.080615143156947	-0.1162178162228568	0.1534861401362246	0.5654492853980295	0.19594230702742393	1.8507135874693756	1.6816214796185494	0.16669039624358906	0.7124677096719343	-0.7027588938028089	0.2248120802409039	-0.8022349748224867	-0.3503386897512222	0.6913438914343388	-0.8438074138832131	-0.15878502826320173	0.1273167925050414	-0.44134349169997156	0.3802221857845451	0.40367711868171463	0.9911286873712645	1.9254706101085244	-0.11007173068616433	0.23276990941080536	0.5455330575544144	1.7148149502133145	-0.6104166773672878	0.10611480305517992	0.6915145688480818	0.4066243410241032	1.1365335643947252	1.9104604080292569	0.6812342242501451	0.04838330963935319	0.42282541426592146	-0.2742864520139125	0.8127578429631258	1.1626208547680745	-0.22888723180049325	-0.07642057748865534
0.28772892313271325	1.0938482516759347	-0.10724656408142144	-0.8289555507041059	0.81594471994699	0.030781358980321027	-0.4858202554475584	-0.3587233132910312	0.3325759476988756	-0.498168608592973	0.9968641617600934	-0.798346873767114	-0.8464156099241481	0.4470539409584269	0.04480049186055329	0.8786637082568602	0.39043460014722986	-1.168850365299108	0.05713685691623972	-1.2782329405905863	-0.6169617068702768	-1.4058824008640727	-0.8097251102745081	-0.19057037730417214	-1.66557320860171	0.3149164951800854	-0.8956321575161148	-0.3639067603454747	-0.5624892904994816	-0.2787554809903897	-0.5385394450462069	0.657838484274441	-1.0741781847346732	-0.7035624376549745	-0.13319816010931196	0.6001083942180396	-0.7635166518942533	-0.8769041788364393	0.270670086957256	-0.20521900917043154	0.47625783245571257	1.7978668249933127	0.3939913891969058	-0.24094994968233027	-0.8631707148113338	-1.3012382855995666	-0.2206663382203044	0.3006443069355682	-0.8636261402312175	-0.5211022455826542
0.5915458301626004	0.2849812505552939	-0.7539092387410619	-1.1578061933614139	1.193287341283971	-0.0467943086883558	-0.5950568132675728	0.46539939606116937	0.2815184340750468	-1.1377613293742215	-0.28356835738560837	-1.0774353686932079	-1.3317625812755172	0.5852391036884258	-0.11505496486326926	-0.502867079090923	-0.7134364689481076	-2.061725569518048	-0.7361543379201937	-0.7954405076147492	-1.0703387832166051	-1.3891280512769413	-0.7193272903227184	-0.49127382171646294	-1.2495374293683574	0.6864326219898123	-1.0886590767550899	0.29990774900259953	-0.9743646118967474	-0.8896322706438979	-1.3190492650712133	-0.5394696034064836	-1.361363348824685	-0.9828421015483509	-0.9629107639751515	-0.25971962325452463	-0.14732812160423886	-1.0396430840948612	0.05877287150220536	-0.5563609424468458	-0.3900531651437131	0.6088853745057888	0.0882266955621243	0.05453462718856591	-1.8144733332250902	-1.6580885820176408	-0.7774988097647793	-0.2717665793722883	-1.0207484785068546	-0.7250068927830043
1.2555286845224658	-0.4136035982626042	-0.23495332795926613	-0.9496744614598361	1.570632976502071	0.21619869727460123	-0.5067130967060536	1.4691792226220932	0.1649095035405634	-0.5963504251803396	-0.48660007245739584	-0.5951080326322163	-0.6195021392573042	0.4357312225434771	-0.2721298148736494	-1.4370871090446837	-1.015074162115138	-1.9170976451056136	-1.1117190440585538	-0.02197442640995934	-0.822950888373276	-1.0524847394401318	0.09070473267455698	-0.25874892789464965	0.021225664923867252	0.9065491016718102	-0.17577537659642808	1.1177926380916758	-0.5239920527198187	-1.0768083479564676	-0.7700088621646852	-0.8039085761070404	-0.924640837691715	-0.19365067590596052	-1.5129083544928852	-0.213190639841349	0.8067572086137612	0.007440481535436994	0.29738008255060755	-0.4150085358510111	-1.2276955683249116	-0.5287603197710384	-0.18823797176193374	0.8087317929921376	-1.3729074779975334	-1.1009558256361325	-0.49419966085147005	0.20142125359732016	-0.5092570232927759	-0.6600983650861504
1.4338342303777927	-0.512931802307758	1.2059343288010058	-0.5690378652127228	1.436197643330696	0.6749586867657181	-0.7751555368981746	1.5979725194034058	-0.26065435682624066	0.4054454318627655	0.4735412025622688	0.32364595633007887	0.8123486458527701	-0.31574306548651165	-0.32069668293026593	-1.474766640340076	-0.643550116580115	-0.896917746545978	-0.8840419983066876	0.17373116000631228	-0.1254406548049614	-0.9454775063282713	0.9597034052529709	-0.0799560153817555	0.9696833833131608	0.9157264332125864	0.8256555741887733	1.278419400540018	0.2531491629573327	-0.7764260244531367	0.33869803631918527	-0.24909738187879654	-0.23574352292360265	1.0981146294521387	-1.432518515997711	0.21584539081517543	1.269000287469814	1.2179703505618489	0.7824657443729008	-0.08555848932609014	-1.6016252989724358	-0.49157733384431873	-0.4599045493437698	1.265011998968696	0.2081015376453405	-0.029093356210401704	0.07425972344660202	1.0101742855335392	0.3077387797041447	-0.4242991894867849
0.5573098957876839	-0.07972651778250031	2.4233022681067284	-0.2650210771859094	0.5215735171571535	0.9454027885622587	-1.4348169251927256	0.5149059050906589	-0.8497590226942782	0.8133508133148396	1.4355583807609	0.9526406367057406	1.6543084844563702	-1.2483583676151238	-0.17624203666118474	-0.8698113343644598	-0.2559225523360852	0.23264059415554147	-0.3783924944490748	-0.27144180007053026	0.49097516068467767	-1.2672704435392566	1.141870714871146	-0.35304528325756024	0.8731842514045595	0.6871216310795517	0.7449438409729855	0.5349037176683301	0.5730390648301921	-0.17633545918564988	0.712394275977126	0.3271807513366645	0.17376111837073652	1.8073357122948854	-0.7189759730434415	-0.015490282392231948	0.8942874429863534	1.2917491291954515	1.0716949901016	-0.08693364154713072	-1.2458401516771016	0.6818068624612835	-0.7026950542747298	0.8450595720857108	1.5753064640720917	0.8071027064793723	0.150194332288169	0.8445823054320649	0.8852927117561875	-0.151238973612556
-0.8384164257298575	0.4287092767577163	2.564497274832082	-0.07159214921846921	-0.7269123108367318	0.8207838607303438	-1.8920516138107193	-0.8811806569780568	-1.1595833359556162	0.32190630623605554	1.2911340196496524	0.88265854527766	1.1079365540829111	-1.594891391228768	0.04747075759561117	-0.2630888728453045	-0.3533697523026324	0.8123259237023239	-0.1150953421762119	-0.6748863680455801	0.7018863216734168	-1.6724426801820427	0.6633749583951019	-0.845430927096299	0.09301337517841825	0.37274590546553993	-0.406707932934502	-0.42369045705256475	0.24263655377158894	0.44279087458562816	-0.12726910072242817	0.32817245885864743	0.13741272518086012	1.3645884918049032	0.2072338482719438	-1.1347937741351557	0.18910995653040688	0.22223021165440898	0.9487549517608429	-0.5632641130115904	-0.4465367409489549	1.845834044023654	-0.808777174440264	-0.10868277963800875	1.6350365239672537	0.8895737417951121	-0.3697441015888948	-0.453244244466222	1.0542688331135364	0.032879131164305186
-1.6117512872880175	0.5900644528781387	1.8683176106276231	0.033810091094821346	-1.4434458913295027	0.4953571908641774	-1.5927835946164632	-1.3481907003612972	-0.9098051405048534	-0.45851548289279076	0.21164593691832578	0.4040284690571496	-0.23434325683522747	-1.0818836884123715	0.07172282408693072	-0.12749657907144016	-0.8469037998228801	0.8616243595639527	-0.34586352825111116	-0.49339476980828173	0.6064259595092901	-1.6862133830581818	0.2702192163650739	-1.0230072274260609	-0.502438042289691	0.2560932360426403	-1.4929071775302396	-0.6762952049434156	-0.23605009188941656	0.851422046000652	-1.392446180453535	-0.13019951849258382	-0.1189464896463663	0.26135361172914373	0.7901249673306621	-2.1811063464318026	-0.06379303927512645	-0.7029909898007473	0.5865345614853275	-1.1162088207996335	0.12216893324640607	1.9454030043620023	-0.7308562248924648	-0.6111859829851198	0.5857994705649341	0.4006083489605788	-0.8897978610125966	-1.529191271515387	1.0827692677924832	-0.0030355936832213376
-1.2789192619594358	0.2999600641075824	1.2132068353157897	0.06564922048303574	-1.2006872314422092	0.31919454869868313	-0.6674979014933443	-0.6385345041204469	-0.28444749178522466	-0.7503930049989079	-0.5802176976028252	0.12299608374659626	-1.0294078299915934	-0.2146809082827216	-0.2301294529553035	-0.45120245841479767	-1.230832415331248	0.9169351764334924	-0.8432789819224092	0.054526474399125106	0.486428241042506	-1.1938629636521954	0.524391641181852	-0.6782927280925038	-0.49151070381312917	0.4268338693674903	-1.5718580372511457	-0.07425285476098885	-0.32681858483686005	0.9491475748382541	-1.8925878241840193	-0.46985374900276033	-0.2606988683479328	-0.47383533112549964	0.8131449636584405	-2.0788129229133907	0.3255754476407857	-0.46119446543577514	0.26135213559375875	-1.2427239646588397	0.05804332203772302	1.0328901850443752	-0.5812551179764421	-0.12401834342045698	-0.4338473491395194	0.10060532393966037	-0.9003485512352711	-1.1099018587260743	1.175820557446222	-0.32072031514625093
-0.49840191148096336	-0.24412810934632653	1.0546009544129316	0.12144326633585724	-0.47199414674677315	0.367094601545335	0.20370716086291576	0.2617459572111804	0.2678810967409281	-0.375034581561586	-0.21776929385948987	0.2534894050956753	-0.6618578869961963	0.31458514661019593	-0.5775164300757394	-0.8178131702039078	-1.0881330987616271	1.310724253352437	-1.0953573962040848	0.3226024338320193	0.40819847043219876	-0.45638877367506253	1.1139728410547844	-0.09842693127507304	-0.14564305349540654	0.553939028767837	-0.8610320618953667	0.6120529742814643	-0.01988814057841663	0.7664374185993993	-1.2434095991798029	-0.24882279512664862	-0.11383834804832514	-0.3203259802370224	0.5809011212429169	-0.8821064747543831	0.7622717734549791	0.48708500005839167	0.039643301592086705	-0.8292981828750076	-0.33339425457368105	0.059898725482286586	-0.4708342676602834	0.8002751754367273	-0.5877736286934604	0.5778780458094163	-0.5445479315647217	0.4166101664596188	1.0737792048474268	-0.7443958482025755
-0.21052319503602912	-0.7454299856973879	1.0437291905105959	0.3510659803353441	-0.117405881901788	0.3322470227464806	0.5102772764890912	0.26281253336392657	0.4991461584146055	0.18545107234024957	0.8465628111272255	0.4095015137211451	0.13163307419263448	0.3549555183135038	-0.4936437856869884	-0.7310632498067168	-0.4294180927754647	1.7039742128556465	-0.7230150426447142	0.029920929024183984	0.13615510962075786	0.23240059413498632	1.1855181834377326	0.3218527631420133	0.0909234571491721	0.1611022006951291	-0.2733633103633058	0.570943711455031	0.3422810232094407	0.3972033293499049	-0.1515297542298366	0.4792047546242655	0.2607245908601565	0.2573507867541997	0.5434104560277849	0.28642588094658283	0.530843818626739	0.7716717132454018	-0.16575755839134998	-0.13100499800649087	-0.36949253617893346	-0.1979712464174892	-0.2677368406800087	1.1302048814259515	-0.08786218101935812	1.5438726160147347	-0.32509998029668535	1.4390667556287529	0.3203690634095303	-0.8545627592709136
-0.5437823063660534	-1.008501345457537	0.6692003992241226	0.7110255695232819	-0.4541519086415855	-0.12691227844013314	0.3536675529401585	-0.6507970581673035	0.554923898400679	0.3269799644284805	1.392928422418596	0.12453857666951022	0.1973015264490546	0.31208334432519763	0.135619417925265	0.03044727996993885	0.35437262254401325	1.4374730648343037	0.21155900796145813	-0.47242049203728387	-0.5319115641891256	0.7300185436693111	0.3107823551087573	0.4479153946015847	0.0794314576993902	-0.7843054289287092	-0.24733707063880753	-0.1702152731727811	0.6110888733909544	-0.07905341492531535	0.43526954956802355	1.2378763984700543	0.6379940122075213	0.36228831868691297	0.7277958293592566	0.4913603697097812	-0.4546938893655199	-0.2710492576797791	-0.3256439793787169	0.6261272747184187	0.24784714593638318	0.1477162423904228	0.3211215411794241	0.5343425924122717	0.24765848937735863	1.9988678975532468	-0.44232169761374257	1.0343940579187672	-1.062599068289984	-0.3341393550175941
-0.8294523716577469	-1.016188619831446	-0.026308742483465864	0.849811782149089	-0.988540578831371	-0.9851000095618956	0.16447300450545793	-1.511448433286954	0.6844253312015364	-0.14365281483530895	0.7954853975548116	-0.5559564590809115	-0.6767300547535112	0.5345525678206443	0.7943855026437443	1.18987580585866	0.7927728349894944	0.337085451770495	1.225541513989197	-0.6982566329758811	-1.4060534107539338	0.9158988296381492	-1.0140627417362913	0.3486290818309838	-0.08680192731144275	-1.6677089630514712	-0.35860965851202076	-0.8584443943346808	0.9428661465541917	-0.6042918228530104	0.3026889512286303	1.4685110492618427	0.7523192162586344	-0.3789919893013595	0.6503189660527847	-0.07951355480601086	-1.6066747939062478	-1.8841413428422142	-0.26967046246548676	1.396002160103375	1.0898374909805466	0.41584714213023555	1.3063368258076204	-0.2860409366312448	-0.04074132676560005	1.251014060167086	-0.6346731994991772	-0.05199595337068204	-2.325462088849462	0.5973394184142737
-0.5958566310591442	-0.8627545984264494	-0.585897249180249	0.4346498673022301	-1.095437116162804	-1.8362000104014264	0.1526772617744944	-1.5115081798194365	0.8320332095335224	-0.9060176920664041	-0.3855836780930422	-1.1378253707623223	-1.5811559113238651	0.8940505656027794	0.7840951310843963	2.0349756515174433	0.6498830537272707	-0.9626443547686868	1.7340446933356142	-0.5764008960937128	-1.9825436169653075	0.6232858202549278	-1.8672916686468957	0.06547328822673484	-0.3712996909632335	-1.7795583406101159	-0.07438846657472357	-0.9305207344006526	1.3407865571391167	-1.0820489143228063	0.01245829324739526	0.9083121287399049	0.45057659179772463	-1.4570252987343357	-0.11134695990461856	-0.5385344235128425	-2.2656537842012274	-2.81494261303002	0.007721130631586983	2.008950230559008	1.4406111656505378	0.1688655683965891	2.1307999837951397	-0.5127585717565275	-0.6691768691271635	-0.2662719474845352	-0.6236445528931268	-0.5190237933572575	-2.5756030743911604	1.2052598592477646
-0.17710524194479774	-0.6224680502838253	-0.8447488126679582	-0.364563755563388	-0.7799701734357103	-2.2504697297123175	0.1955322561573283	-0.8078364170691966	0.6287253181140566	-1.420088298349313	-1.1513557185361192	-1.287890846819947	-1.622540785391428	1.0243016039139832	-0.019187021165259447	1.8548640798320057	0.08036774516017478	-1.6067310604656049	1.4376248710291182	-0.39086050923622756	-1.92395142715166	-0.10564997451029219	-1.798416918929414	-0.3662214070006452	-0.7819648570844903	-1.0885887182064928	0.45522861152742894	-0.6167062885111433	1.356227080384898	-1.3605372495146673	0.07796053320697877	-0.19070758211049232	-0.17079187744223015	-2.0237848981672095	-1.3063912895659349	-0.43596834064116924	-2.2229516894201358	-2.6344481654360017	0.15948237663749604	1.9626764674280925	0.9958820608884014	-0.42864356727832814	2.039868463755081	-0.23468897284270682	-1.0786787860891722	-1.3641090517632177	-0.47102431531274497	-0.17186032780746507	-1.6468802419688622	0.8708625406510914
-0.1523450240084414	-0.288361073690787	-1.154067646105748	-0.8777413336678824	-0.5808660764715802	-2.101147312388218	0.20476195056998805	-0.13990088769949754	-0.15684503095451796	-1.3344407041351871	-1.1406980749686781	-1.1899487674228062	-0.9343885601321155	0.7966585141775712	-0.9595780050305159	0.5518680484684905	-0.46420616541956444	-1.3927138910687853	0.5228918457393532	-0.31568942342363826	-1.409949747877736	-0.7787816917550766	-1.152247034644065	-0.7173431953305124	-1.1465970920336463	-0.32746712010130397	0.6134331036281523	-0.5436575226826512	0.529058406034456	-1.3316058205318844	0.32033285467188943	-1.1825218412821914	-0.7759389694938946	-1.7076720791420748	-2.112729448816693	-0.18208517940843436	-1.682754520887082	-1.91461181978779	-0.20882315246062444	0.8513114563022598	0.07919533912637344	-0.9607541055345695	0.8696126933758742	-0.2937820909004892	-1.0539883092812325	-1.3337547888625758	-0.38409479036678484	0.03835973009787233	-0.319254392448163	-0.2417141632213557
-0.4244658057026045	0.1493229671948555	-1.78458899701814	-0.5796469215787234	-0.7814548454901026	-1.572145714172564	0.36540944290625216	0.11575638390554754	-1.2057852071924497	-0.73903972032724	-0.7880925834441146	-1.1985630933645233	-0.36882978066730837	0.39421532964943845	-1.2468788841805025	-1.0859498657410385	-0.5590415204513386	-0.9319413168348222	-0.4474164315170095	-0.23113824763929597	-0.9416460090123043	-0.730360909437669	-0.5817170105896411	-0.6294834742438661	-1.1597185351658919	-0.21741980637826996	0.18787778343623784	-0.8741868690189828	-0.8818005103916804	-1.0550795843441656	0.17282673848573166	-1.4929139015150696	-1.0142879858865392	-0.8788164475885537	-1.9224996109369674	-0.3327333686527725	-0.9086416226575746	-1.3025736780302437	-1.0153221218721666	-0.9186867260371684	-0.7329876243508558	-1.2459445816008408	-0.5995016215854436	-1.1355441834543498	-0.7944877622686356	-0.6554501163790089	-0.33767440872935955	-0.46378041658535135	0.3854346218922421	-1.23412310827777
-0.2422415179641016	0.5786546133751688	-2.360965550076445	0.2954488709684248	-0.9814875268213671	-0.9478912848617952	0.8567634527978875	0.26297111301743825	-1.7874689835925655	-0.10104854801195105	-0.5711110625092173	-1.285877451418673	-0.37654311385657036	-0.000596114928566329	-0.7592867012111846	-1.8569013964623327	-0.14740702537733644	-0.9074388916541429	-0.8851355241345337	-0.020452270018639074	-0.8086493012633498	0.21050376168364313	-0.39986696374933317	-0.019457387147165894	-0.7607600242076338	-0.6955920031105766	-0.30360304108894587	-1.0674196456807101	-1.8750372521906309	-0.7456492446043387	-0.4834469096479686	-1.0843339071553089	-0.7971075274525349	-0.20489161268271716	-0.9648378071068306	-0.7590504563684014	-0.0710114853956295	-0.8288670680978969	-1.6191268435445474	-2.104546540005129	-1.0601913915237309	-1.381768722802165	-1.2423854383611923	-2.110412307066435	-0.5346111272547486	-0.3396907774822151	-0.11370590818895211	-0.948574223041544	0.1250138965404306	-1.2816584549735397
0.7841761778879147	0.7721780729876458	-2.197099659778679	0.9350110333228592	-0.6081135059030556	-0.4447802095520747	1.4345987534512266	0.6994516293347265	-1.3863768664296765	0.10825987518939664	-0.4325891021263494	-1.060954646551686	-0.5474565437930133	-0.3636588811261793	-0.09209379339479606	-1.121607315319627	0.414310751972536	-1.2942273091886969	-0.5504280840873856	0.15593003321722895	-0.8280954712041445	1.4162517085951116	-0.45462855299236477	0.6958251563087713	-0.31221890873780705	-1.052923514434208	-0.2636772552381193	-0.5671533171026132	-1.6286878896809796	-0.6000727110015269	-1.0321339550202822	-0.44778498612408624	-0.34782425039903636	-0.04061291348881199	-0.060814944138372996	-0.783277184650181	0.61619653811401	-0.2312099418633572	-1.3947562125378121	-1.6461863269442478	-0.8271650470709793	-1.4319233102969697	-0.6340635978688214	-2.1374787149941965	-0.3066379206034556	-0.6897956690375294	0.30178669513298667	-0.3637844150326232	-0.5471115085527674	-0.39280729870683667
1.9844794224027666	0.5694247868523843	-1.181257759625961	0.8070203436833636	0.29198040911216355	-0.16116682207282618	1.525243149482992	1.289361974507083	-0.20657152967711442	-0.16244559607050396	-0.06398102195535556	-0.36002750066313616	-0.32492596151625036	-0.6258785353901164	0.18304011536594814	0.5670188038870555	0.7018251593499476	-1.447415542233629	0.29637722775812303	0.04626871020159704	-0.6393968108959017	1.9912621963377812	-0.49028786462474355	0.970974123377841	-0.21935676205543608	-0.8085677480486366	0.2324135825969334	0.42332489397323775	-0.3966733691896775	-0.6296569009173622	-0.7911231729906933	-0.06964138498933628	0.04341297478846927	-0.2266144092658136	0.22352431772025855	-0.06104997701753595	0.8405411295065108	0.3894951539837673	-0.3919116386220867	0.2117178458297322	-0.15155144272535576	-1.2523644056944203	0.5357192205333844	-0.9595979848949766	-0.0882034374166111	-0.9979544074977823	0.5877141998674984	1.0800662277368747	-0.827559766678732	0.6708403107954974
2.230907055006072	0.06274449117677763	-0.04116746575905407	0.2382758156094762	1.0311383045180258	-0.05500006507841993	0.8544221716321839	1.5101913691867448	0.9697092553456359	-0.464154715322578	0.4715932245822893	0.40989583127264784	0.16094493254544795	-0.5402232622560934	0.14840686004672546	1.8598167857972043	0.6375024994641749	-0.9200956968972158	1.0834345789493354	-0.30533298857565344	-0.17092363803399346	1.6383919797068962	-0.4434367863478956	0.7370954671983985	-0.40664665705829106	-0.24581888623084716	0.5700617267482319	1.0574673061487898	0.7001527959725262	-0.6574747661000226	0.1555686782440229	0.07421689402474847	0.29798359833594124	-0.35640309301499773	0.08997400147058966	0.9510646152861932	0.4475619621376492	0.615649894030906	0.6570148175979503	1.9853800183630637	0.6978976630398928	-0.6773309228790936	1.1436643611946042	0.5163124317696957	0.016568820968493	-0.5367449360844181	0.47848495137545594	1.9156402882602301	-0.4392993570636733	1.1904048634789732
1.1993091071437345	-0.42326475319868206	0.4364617565497963	0.022530619245646852	1.094583536756526	0.05301817735070796	-0.1128370913865533	1.1309286975864312	1.4447968405766773	-0.2643134198526869	0.6916890837829732	0.70657370746258	0.29618836481214017	0.019340154001242272	0.3147638163448625	1.7662108830975307	0.5200246384585259	-0.009063012653359686	1.3387408652186565	-0.5425227778930742	0.29251102744489543	0.9081293184532763	-0.3704137670031484	0.4682153666439483	-0.36048694271987014	0.033280446090096547	0.411525516163997	0.7772666857048807	0.8245401353620125	-0.46021866603320855	1.0056329554565377	0.4053646324985266	0.5490934440040869	-0.15597337580581624	0.15841309227623632	1.516888217985993	-0.2754894735019322	0.37232562296942323	1.0200303418961931	2.294603541238158	1.3066734085937435	0.2094290396369177	0.7136206239283901	1.1827793272916272	-0.09080917054410542	0.4282325444204472	0.15147883649164362	1.1325901801673488	0.24514368187932717	1.1098964570988676
-0.2213214314143355	-0.5577437700481653	0.27933364208937594	0.48854365281948997	0.7483950397318647	0.3347828494685954	-0.5320255866390909	0.5142170300293019	1.1428434053278151	0.4905064614182511	0.2858031521510782	0.5331372958433017	-0.08741455709553721	0.6919244844830342	0.8591389463389913	0.4975794284211793	0.6142171997269059	0.6071947057148114	1.0138558172137562	-0.40659427522928576	0.48759468077537366	0.5540597325172227	-0.259444370866022	0.5580795151918679	0.22713785149503368	-0.07711181218309583	0.10083343481542531	-0.013848636342561291	0.2176244504284967	0.0790909266409763	1.1480499449818407	1.111076480046301	0.8799327473976957	0.3326236459771853	0.7073683569750481	1.4227584279259853	-0.722323229775779	0.1734816228151133	0.6175181403352253	1.11918398145936	1.3207584289738097	1.0629228330909688	-0.21984743682123725	0.8298248216982301	-0.25454744524305895	0.9192902029695261	0.03280899913782244	-0.5751055295497447	0.7419989568226731	0.8586395599943556
-0.8810578445127997	-0.22365800452266382	0.17200628307485158	1.1034220862849158	0.6355080211879858	0.7083965535638759	-0.043903587923528276	0.16132566204399332	0.5320213530361131	1.2486438278843057	-0.4645361588554753	0.41962411068676886	-0.3980154151013182	0.8439654413176046	1.3041233408697628	-0.8223546452910804	0.7768432172233554	0.648043736575346	0.4497978574599398	-0.020285911182573717	0.4773478175885869	0.7386120497746427	-0.07265732804880226	0.7753136274128798	0.9853802085582297	-0.0904637479445695	0.1324735011141659	-0.361551857560809	-0.26130933791904387	0.8812068625227464	0.8282489210507918	1.7454930117053935	1.1336081678811412	0.8010844999769968	1.3655350459495796	1.0502659506171241	-0.47455676280945025	0.5021647659731935	-0.017907110013535416	-0.354928820808374	0.7798657708495627	1.5153411057959079	-0.7862501799005994	0.13383270116270143	-0.15403821768019318	0.48073913478406843	0.24163470854309446	-1.6441892011389005	0.9647420582782674	0.7113420561911232
-0.5689234034348347	0.4416580426947807	0.4715670016860323	1.070102134999494	0.8687248253060189	0.7921501780386717	0.7881611107628888	0.0944193007393915	0.09329039191334196	1.349537578714013	-0.9864375466513614	0.6530037101495991	-0.09856501457983005	0.2885621717441978	1.0538164878974632	-1.2755644874102294	0.5981400221608995	0.4604786896246431	0.01638274897211844	0.3345462487976873	0.48882079275911716	0.9636353618660146	0.06597199597519446	0.5399001189410386	1.1881760732621327	0.31235277354007723	0.4145370422248056	0.1593631328882347	-0.2497385576405087	1.643772412428783	0.7285852527882007	1.5992127110231211	1.042635822290921	0.8641754387942402	1.5380862933191681	0.7215055754603469	0.3176807973520595	1.131498315181565	-0.3503557682987901	-1.0606458474838638	0.14818364796731592	1.3965860728738977	-0.7008658479109149	-0.28067566387253295	0.2650536727929729	-0.22450309097075566	0.4345939723238273	-1.4813444676144358	1.145401483756222	0.5080407461084576
-0.09273136774616926	1.1503047935754616	0.707806706917436	0.22472028994107054	0.8258883174340748	0.2628334486458993	0.9905242979512905	-0.1438978065019233	-0.07428059624442034	0.6627631577638362	-1.0192473378061444	0.7769392389040393	0.4381647544623399	-0.37961481538010045	0.1263117449572991	-0.9563933248368767	-0.06574940396300481	0.473532876353666	-0.22679095661094387	0.60564468416021	0.5369434963925864	0.7136858579130648	-0.09555480325103241	-0.27479880610358304	0.5393607404997367	0.7044355207865334	0.3385115636441532	0.9116240933487736	-0.27054348419484536	1.9264852281422025	0.9786043412512998	0.4784546162700942	0.5323495769979458	0.3151205639501775	1.0345206501761148	0.26673160255883965	1.0850919615931247	1.3526620423827047	-0.31399481400841284	-1.0301565844281628	-0.14064959470585214	0.7839094921576258	-0.44524219017112054	-0.44984312613639477	0.5802255530656587	-0.2537993640097677	0.29194950410306514	-0.9563319661784003	1.3609537758456172	0.021846195734689235
-0.24426322635583056	1.5802042705966604	0.2656816054749347	-0.7877393822202686	-0.020773049508800174	-0.6756927317822721	0.14234910298289769	-0.8765730407471694	-0.16127584069436285	-0.2904471167147598	-0.7628920197568448	0.1432270937272772	0.30174589695393816	-0.40827552123553795	-0.819371846907803	-0.6864832967594436	-0.8114972263523593	0.6336417799000637	-0.5024187935043662	0.9450303258536171	0.3915480971040091	0.00789250791737238	-0.6109177680066814	-1.0497139033781788	-0.4867315560311064	0.3859558774726356	-0.3909146455699607	0.8485161736117797	-0.9274867916140994	1.4224519173231607	0.8810636816419405	-0.9850877635389483	-0.16468342401204122	-0.6629369956806659	0.23296054074365413	-0.5923405806530703	1.3463388131756326	0.8720680296436876	-0.19690380171456043	-1.0165611382576114	-0.1640380511740005	-0.04898669861161376	-0.601779149924327	-0.6836495064545605	0.3096856787922118	0.39495798849338226	-0.01555458091534809	-1.0197212642492715	1.3228405982004878	-0.5806450306169796
-0.9271537744145186	1.476080529445777	-0.6376359085085125	-1.2232644799745214	-1.2713133988895475	-1.295918542853858	-1.2002839619389896	-1.806924189777433	-0.3036498001132575	-0.8431318122526795	-0.4949337632534354	-1.0843581032000962	-0.6907264084635704	0.16792914718057259	-1.1835985316934161	-1.0225118618671423	-1.0574788040741412	0.5447384565569308	-0.9503758100653454	1.3017474070434438	-0.025109670945676763	-0.7162450723115914	-1.1197712016916974	-1.0880110837506047	-1.118344174696219	-0.5965459258792417	-1.2293934348697992	-0.3278687619406154	-1.937308374068243	0.2976067338889653	-0.19972179483807292	-1.8731705038271	-0.7184116621260069	-1.5248137762438507	-0.3008916735204813	-1.600571054583232	1.0540348870918885	0.20862690961811686	-0.18927456332108075	-1.378318152613775	-0.4023694040839652	-0.7113745057163604	-1.1577254788281515	-0.8963779989529675	-0.426512879263546	0.756201482086642	-0.05122570939717861	-1.3885994406396929	0.7364612857461188	-0.8319876843328919
-1.3963787591726982	0.7917635057526848	-1.0362441064927495	-0.994982793628129	-1.8727921395488092	-0.9756564559660829	-2.0364750407675216	-2.2277808522191007	-0.4510788114468268	-0.7543915310732312	-0.2708571873686694	-1.8187243778940618	-1.4805751947743517	0.4519376212363954	-0.9914287355856669	-1.6452102903915473	-0.6831960350031385	0.0765446265201116	-1.3365762864540889	1.282768952139393	-0.35718967651231204	-1.1052894409961669	-1.1043172508042944	-0.4575626848081511	-0.9913585505222818	-1.2213591596350157	-1.288148302681179	-1.759975363766489	-2.2546045465979425	-0.7600889991833711	-1.8225655353648629	-1.8013819023653543	-0.9820430208457719	-1.717808128168001	-0.28046087361575034	-2.016598870982451	0.5148197494554699	0.05855770557554209	-0.1644607203185883	-1.6352888335718152	-1.1008685256749566	-0.8585646097759823	-1.5392498400240258	-0.6807182001325434	-0.8263152409631094	0.12407782015586372	0.2585472409724406	-1.0735312596317759	-0.19558964633585485	-0.5097034454844731
-1.1651109286032042	-0.18138219277177067	-0.3720332162971044	-0.6462575774039465	-1.2512725258451705	0.15214612556342647	-1.8387590944010526	-1.681024660444512	-0.5454128526718345	-0.26525792726147096	-0.07527203500058056	-1.173796581412272	-0.8432567959128615	-0.29796202048424675	-0.673679286326438	-1.7332082989406608	-0.17765686936611655	-0.3968024338055431	-1.2011613400984085	0.6298155663858478	-0.11846195759059129	-1.1223377865889663	-0.40554971275761	0.0727934822477835	-0.3178284507016373	-0.5188807230509869	-0.2997926428422508	-2.2225573816437523	-1.2087176933654795	-1.0072749206931566	-2.640777331403423	-1.16326397191269	-1.0232441242653172	-1.1171695567003161	0.16285093206074427	-1.3953183678117638	0.09292314362861495	0.4642825633639912	0.10889013995548998	-1.1599364946628652	-1.8593842014638828	-0.43958599741716525	-1.2585029702486885	-0.021602194834149224	-0.1608624795872651	-1.0124499645287017	0.493804464441614	0.038094788646207495	-0.7835184403881158	0.07250943049449352
-0.4412377997376483	-0.8956525435994143	0.7215942208224478	-0.6530243479318656	0.047236970855198825	1.2780258437752168	-0.9449039649983773	-0.36548731645768145	-0.6530358123945125	0.30986239419604467	-0.045959882470115114	0.4407421094378158	1.1265244452858902	-1.7068636844254097	-0.4229846039965801	-0.8503498700772498	-0.07178893406430716	-0.4322303218666263	-0.3426670277334773	-0.23999633613633323	0.7086015024932106	-0.8471834417112181	0.5900345166391369	-0.018490343949677888	0.520402350500689	1.2538512359175757	1.0831941650585557	-1.2682473459611678	0.6816495775480311	-0.3059055185176466	-1.7201971257684399	-0.6128370190171651	-0.9145450001683479	-0.11623814546381442	0.6706967053973142	-0.14507468367538703	0.020882417597335744	0.8735014345450194	0.6475324730789337	-0.04523965315642786	-1.9889128370386895	0.18843245982134937	-0.40838179385084544	0.44836417402497897	1.3774511245493328	-1.4990822499454688	0.3593605964064836	0.8074423014628549	-0.46271660339360426	0.4223745079629388
0.29680164358221955	-0.9090456305416386	1.0899247242354546	-0.9010434396509263	0.9735672437929547	1.7020615425694101	-0.11717491492365448	1.0609148610939545	-0.7779167750705327	0.8927356361282942	-0.2928192603538807	1.6530252613864702	2.9498727830742104	-2.5552805176907265	0.006425359737971609	0.5979907639100142	-0.29808657317464143	-0.016908142088547864	0.8602975723195968	-0.4493701880703637	1.5303070570766892	-0.28299367607823656	1.3317759701222012	-0.342435346959023	1.3367707243457028	2.7024800781862703	1.9799450174831823	0.4328622286427606	2.175647887808484	0.705203989474668	0.4272091385928289	-0.4164830385713176	-0.5959517035491505	0.7555260930393795	0.933817405548629	0.86962841576916	0.36374744549710486	0.9560233958814346	1.2029949243197628	0.9433446652033339	-1.2450012770079486	0.5061159825090246	0.4886798657435366	0.1918127655270772	2.7022326587496472	-0.8214951766897153	0.2038417453546054	0.3155862409353136	0.6192991217408855	0.4341109543117073
0.87839870333576	-0.26144417527004965	0.4436770414898275	-0.9019081799729075	1.0768525156942177	1.4771172225731115	0.19114489882489272	1.995089134206521	-0.6158681468835114	1.5007807623681766	-0.5449983461283637	1.6181023444844578	3.292892873680686	-2.0248743142043075	0.8078174512241169	1.7287096839129101	-0.2671385314048337	0.5259600460091494	1.6566340024897377	0.4091354027209156	1.716577996963022	0.4971256048988383	1.616925895527714	-0.09539488808305932	2.058778837905543	2.637071794811462	2.1131407238658078	1.7983528692525288	2.4932274945282584	1.2102761618377833	2.2589691786826207	-0.34804955493172546	-0.014637997736971619	1.29220508289534	0.8703204223937515	1.2140852865481775	0.9868450247838559	1.0139013951648257	1.47162251897256	1.2025448612441814	-0.08150151000009831	0.30240663431108816	0.9984542431372649	-0.3816408228202337	2.8034793741353368	0.4297830833330578	0.6026189404072215	-0.7580300146782277	1.6891180031364774	0.4364032338698612
1.41806237704426	0.5287546367776104	-0.2533854531806885	-0.4291670539186891	0.7745417740486696	1.2036083031047644	0.12063517475842997	2.2209536006249544	0.2511272015119725	1.9382875301445095	-0.28976224145810614	0.922132909352635	2.3173319860162502	-0.5107941227467694	1.6261126991296004	1.899682071256142	0.3679731735965523	1.0178509757611038	1.4922654726969782	1.6542131929706272	1.2657496509880828	1.1290191312878195	1.6494730045798918	0.8486569685926426	2.477980936216382	1.2054039302569446	1.8471217120882952	2.247494248689391	1.8592789544912414	1.0129548865418938	2.609853144177821	-0.11780104149937685	0.6399804271827012	1.6466475070602684	0.6459299589414331	1.1808479804123473	1.5269100552387618	1.4000475005538358	1.2827561177484414	0.8294405248010258	0.8288410405793935	-0.10411669335508442	1.0439972756391234	-0.1980284047389444	1.6856218482019254	1.3843587573456169	1.4258387535951185	-0.8130785275296804	2.031810431498805	0.6517004968123333
1.8631862097729261	0.9038169576587539	0.05790161888867933	0.18348645308709377	0.597095292947419	1.267519621853813	0.06592360065382359	1.884511822831052	1.73098702617224	1.8355837528741812	0.554435407663145	0.7933225639007865	1.295063727274958	0.8560462805146488	1.7825464729322034	1.1004896511546833	1.1455176345063178	1.5395593749888379	0.4186347963646605	2.044204426764151	0.7733617438404566	1.1278729872580322	1.644319488200747	1.61112175207928	2.3081569652122047	-0.37014740143641095	1.53512505298071	1.9390242288203838	0.9311286247314388	0.6487000074751335	1.5896870442547058	0.23509895994172192	0.9603009468434145	1.9447793585013344	0.5171137312666847	1.1951223653180933	1.5544685142796573	1.7838904962814772	0.6221879189997526	0.2742594950071523	1.1751234017422907	-0.18553458891086322	0.7345588436530651	1.1776999743387262	0.3095500118752642	1.8019900824014172	1.6815991980774614	0.6473908543448299	1.5588119535805778	0.7752288003296188
1.8706144391576298	0.7239126806075072	1.1983310436676315	0.3996953093607124	0.5136758236890374	1.4544816542474348	0.1889733787504723	1.2937962958838893	2.892337253148873	1.0828056293529533	1.2865589951518992	1.5598816701804732	1.05129837146518	1.3161505182642934	1.0310883500082997	-0.17357026151154314	1.1667991233110806	2.000020317700168	-0.9887172914073493	1.0184648307659752	0.737515056555369	0.3962225074008872	1.5424077035143053	1.2328851691627647	1.5289046209288457	-1.022900048300513	1.0910363061856339	1.3312870247104567	0.004679525191520451	0.6689361704430148	0.17890435281417005	0.40944162625071046	0.6756449981431328	2.011809261441092	0.5665866598662983	1.1780129776456663	0.9456174034999242	1.4020055307354178	-0.3823706813401244	-0.28429514655684573	1.0401558701369047	0.2324074354672206	0.13400641819213802	2.7575831666029536	-0.3595701245817168	1.9190439994383621	0.5962468513865651	2.232658096250607	0.7196714494600741	0.28471238584720815
1.2531614445802641	0.28453739856815435	1.877201685451003	0.06885938033395733	0.22435208575523316	1.3559554071140578	0.3217439467088452	0.7462969124402749	2.580554455467237	0.1254229337241962	1.0669400152299109	2.2389729445900146	1.1661054225490384	0.9675794732845775	-0.05686237813571843	-1.2589878026404075	0.09251618080432596	1.8810600835855809	-2.0436875847835174	-0.6640015619593748	1.0313180257157695	-0.5318593078240964	1.2120929635272752	-0.18196978536485336	0.5344534973757924	-0.6369970382827919	0.30325821064887404	0.7441707783370701	-0.977413948683384	0.9428457642857869	-0.7831851168154912	0.22121940093237308	-0.011634556086572923	1.6025257235217674	0.5690731258124041	0.7375796205889071	0.10803581499120439	0.11057166376852431	-1.4039165667664804	-0.949030561900109	0.548423624828403	0.7788580844012231	-0.6609435832483576	2.9912809977096417	-0.18154889108219466	1.6843349516952388	-1.245935949963411	2.2399617329274966	-0.024489434621377166	-0.8158301646882063
0.37144974736586517	-0.07995668864786024	1.1674737189427136	-0.39540683038018415	-0.10633057777408746	0.9655235224419647	0.278607819782	0.4118736601226575	0.6069724206331147	-0.3420937555506102	-0.02507016189529244	1.7632144260253424	0.7934971333431153	0.32529889470655254	-0.5925593984280624	-1.5925531710966023	-1.3252108096972328	0.7628022467089061	-2.306791355571955	-1.6159865029972105	1.1487938192107834	-0.9096180816612669	0.8105151180950361	-1.446713233856542	-0.17207704651463487	0.2496382710346783	-0.6189710887805792	0.34227947901676853	-1.7975432310981105	0.8400635309080234	-1.0699511105576203	-0.15907452196831687	-0.5130221375604729	0.8462156423121	0.20808316533102442	-0.09190929246431506	-0.30687264013172044	-1.1530071628722083	-1.9316316038933434	-1.56724643109352	-0.22108730760530168	0.9416505042005796	-1.2918274754472383	1.4646806690350087	0.23917530876204007	0.7056004089162995	-2.2114326951078347	0.7047016194512351	-0.5208351554526014	-1.735539708604687
-0.15675970927327543	-0.3288850120384978	-0.4096630671258377	-0.4173757088044056	0.13664485443153404	0.6531936199425104	0.13533559593939817	0.24966916853732793	-1.7366693455654536	-0.056517510160197765	-0.8411813123743926	0.3299846879535323	-0.11170989752279217	-0.2395076087518909	-0.23867419643961027	-0.9228472249458899	-1.84024360914176	-0.8925051597404596	-1.7009363399914834	-1.1485257010096215	0.8642927458023518	-0.4938073299047028	0.7136745701256871	-1.4624660123564177	-0.4150643737823533	1.1398975110311549	-1.0905417464547627	0.2672761343898226	-1.7923372934408732	0.08955492604822987	-0.7933953491139729	-0.34800849532976	-0.35380401534183586	0.2665880121400678	-0.4992972673416749	-0.6415038662337378	-0.044660004787477905	-1.2857521899502433	-1.558377928163454	-1.5583147735057654	-0.9332681540381729	0.6115711598052426	-1.227699835758838	-0.5062912361536672	0.29651101174075645	-0.8851149707864517	-1.2746775666635073	-0.6287195081872198	-0.7749440429128488	-1.5652614823715372
-0.1582507144829031	-0.623970151861755	-1.450466050091647	0.17788135098854607	1.1091676541037283	0.5742024769520302	0.12564343663622252	0.033428344843763835	-2.631388120166511	0.49181533355208645	-0.32271051357260905	-0.7921969569729068	-0.7780800353582875	-0.5135806149401252	0.49593481653310834	0.48888487213340137	-0.9016500497481765	-1.8394450936951137	-0.48707772605884886	0.11748144644445586	0.4580611154530069	0.20109785872927283	1.0016497648703184	-0.30305855742765897	-0.4273391443022248	1.7527531664997569	-0.8225575192617893	0.5154459414383805	-0.5871546263914774	-0.7667864578571201	-0.11147574100273362	-0.09965195613410477	0.3703563267251874	0.23594123528292557	-1.0628884786905628	-0.3539018797932395	0.4195705559939426	-0.3298297834721525	-0.406025924566494	-0.5461107416962794	-0.9318794396093334	0.1529764845350018	-0.2710795906239571	-1.1780803415588288	-0.08607468718864636	-1.975514599019493	0.7715546744741374	-0.3930351226616709	-0.7188687751285113	-0.24772629782815178
-0.1309292407190715	-0.987549962862977	-1.179793086828217	0.9791062746715363	1.9334290444943454	0.3660358307301528	0.3036261305605553	-0.4452679766279092	-1.411534496732577	0.5080314553969072	1.2493426088178345	-0.7537273054034911	-0.7373610472294452	-0.23342784473853095	0.8143370188132756	1.8679032854385853	0.7686378153278315	-1.2458959510587866	0.7962720813216789	0.9046442940091488	0.25801196025868245	0.3936589529582466	1.1763456710962008	0.914173570995429	-0.5341985307675695	1.7600004359046721	-0.28879968416800683	0.7135613586930227	1.151634522533626	-0.9532381937609019	0.6319187737208986	0.47173993026543254	1.0302493256127667	0.49314555193356413	-0.9563362949240563	0.40348227871138953	0.3054824614920833	0.4575702203681106	0.7730262047943987	0.949239344625219	0.16328378647924052	-0.04992488454136689	1.040997512681934	-0.18923017782596332	-0.6011066117290352	-1.4398774548037085	1.9967456887744144	0.837472664082903	-0.33826980855999644	1.2084083057604125
-0.6342935870344609	-1.1726398371059255	-0.15473782457556332	1.3290413684865583	1.463990044055968	-0.3715347196726931	0.41748089432621593	-1.1214852665246724	0.7249159995332439	-0.3028950934824002	2.411805537026238	-0.07353012813767064	-0.49469188439635947	0.7109645140987682	0.386672630449201	2.338241112351005	1.8055033830438036	0.27132638355239036	1.506879452312579	0.45052998177915193	0.14589007263626672	-0.23921980577856974	0.6238315103051275	1.1284056416538841	-0.8404975676112336	0.8457749397725006	-0.3228459309431768	0.3080383969159149	2.067307010192835	-0.4066140496417899	0.7924883046212526	0.9782311910644106	0.9803419306918418	0.38345154232771067	-0.2432870831221781	0.5852327204518631	-0.6514250945381475	-0.009460624333120374	1.0926487464124859	1.7747258316229846	1.7778350902779425	-0.011377182115419061	1.7157422221403615	1.1402387141727963	-1.0117421038285244	0.41100291907237746	1.2406538986863525	1.3838117061334483	0.010176111428557295	1.5749243203926393
-1.5343508802492043	-0.9148993999264996	0.5309958615577702	0.8696375285453602	-0.3140858160432046	-1.3991090854348769	0.18535681265883994	-1.6181960865977063	1.8210265346485992	-1.4091698064452578	2.0195572672469284	0.08902329860903445	-0.8172006987309905	1.8327707822850718	-0.47746898626005707	1.5589924591990845	1.4098143170136983	1.111434391568796	1.2522663290235316	-0.94373799678828	-0.28625944472966963	-1.3187560766328936	-0.5976647943788742	0.20836421162353672	-1.2219028006160786	-0.7586468514438253	-1.2110269382334684	-0.7987426403983193	1.3937848305567881	0.09617702959745464	-0.10281904253103705	1.0666242975081106	0.09523922102018552	-0.3708125857784356	0.35228078308456073	-0.35663860495640864	-1.850329910671857	-1.3887601712567115	0.2807396969049762	1.2547450230818022	2.6142084269692614	-0.04505963931652861	1.1457127970592909	1.3243751674961737	-1.3059006076107542	1.811037578410754	-0.8099945766306387	0.5612793773145888	-0.31697415331371404	0.4914543495088123
-2.0420732430386637	-0.2545416414376742	0.4641849844882382	-0.16714597227111536	-1.9839610788498636	-1.9134554651526254	-0.33731304050745264	-1.534323735095727	1.022568044940294	-1.9548954440000519	0.42712835416953715	-0.6055830915271313	-1.6096899237358684	2.182689725689192	-1.2783430573814538	0.024951255637237876	-0.0295035790646955	0.33617059903730645	0.21618618843399814	-2.3507550698190705	-1.1091637032411295	-2.161771870523948	-1.6091921346547153	-1.1519523651583328	-1.5028616850659025	-2.0716219045964697	-2.2944777733463653	-1.8852452844020569	-0.23909227569314626	-0.15408715878535717	-1.6668350680084043	0.6928321236723314	-1.133048098580866	-1.2703614046023615	0.1423390105547515	-1.7307263103641142	-2.372473830940272	-2.28306615450357	-1.0418484835440613	-0.08563549798786933	1.828636369647407	-0.31825148170904616	-0.2933812017385455	0.28721633315239903	-1.4689688831801673	1.309035719900087	-2.4620352412791022	-0.5896612882243362	-1.6015506419889025	-1.2751002673652576
-1.5674181356986105	0.45571662302114535	0.13860329259394233	-1.1361027002204498	-2.074042313239269	-1.4179369862479039	-0.750308040158063	-0.8229848838086741	-0.7248036484250844	-1.5775559503674845	-0.9715651849500273	-1.291231990131508	-1.9358675955775397	1.243650310843979	-1.7760003179774118	-1.310588163461306	-1.4065341790824002	-1.3078383032077248	-0.8978126810092576	-3.037144688323363	-1.7849253023114116	-2.3425839330705025	-1.533590701860841	-2.143817167740522	-1.5542832883289541	-2.0979777157417714	-2.570979326997282	-1.9556441033991308	-1.4432806743982316	-0.9385258771365244	-2.7209414738371787	0.13423337769903426	-1.979362670543037	-1.5438812818036818	-0.7669587283552907	-2.262697975450462	-1.8837617606667398	-1.8159276426311854	-1.885723895979934	-1.0580410091119958	-0.06213710203048972	-0.6397920322922911	-1.5408542967504821	-0.7508024322879782	-1.3224597326022292	-0.6129837328908888	-2.704406103875013	-0.7306505995148207	-3.211625258392584	-2.5853545161271256
-0.41759551726446476	0.8507537675886392	0.12567356461395154	-1.4539642857767423	-0.6458990637842864	-0.3661416731026949	-0.7022142344616287	0.11940843237522825	-1.8318947279496156	-0.7099555392000895	-1.2588232219266524	-1.0110149831743607	-1.2253533259736715	-0.3879832821876483	-1.9778671658014377	-1.7694287584408934	-1.881720287146275	-2.20502781220701	-1.3710522045398255	-2.8879269068460434	-1.665439395146293	-1.8966322814170662	-0.4590624258797082	-2.3458006285643442	-1.2856097533348407	-0.8624785603100716	-1.6868225501179686	-0.7881667915813558	-1.461976408705056	-1.3647038904017321	-2.3400548437005786	-0.2711626277345929	-1.9919584539188204	-1.0154772553691618	-1.5391158443687885	-1.4714674815513236	-0.9398001378359689	-0.5624576676531012	-1.745829000367315	-1.0105043387327701	-1.6429967764493383	-0.7327730793223406	-1.7915458084136577	-0.8097056926849024	-0.7294338259477845	-2.05275010224551	-1.8878513481798807	0.11462594139860255	-3.9277273665525407	-2.8636160904256274
0.48561900837312755	0.8190020798905154	0.36171879839681675	-0.9908520760767782	0.7679517748492062	0.25919334446960274	-0.2430909309052043	0.7686146460856347	-1.747425043260732	-0.10007596246086949	-0.7988599323618798	0.081812607760194	-0.09752141483937969	-1.496572508771381	-1.861026727177704	-1.358007793215478	-1.4221893465298074	-1.634982470935106	-1.009632221651699	-2.23150182919086	-0.7204400609026593	-1.1100962490376993	0.5676172876342334	-1.737849226886882	-0.6972910982119985	0.5136140876815427	-0.2820615653936122	0.6831321371843926	-0.7551610465102898	-0.9411529400440309	-0.8122558793693044	-0.4098760158904664	-1.2299952211313034	-0.31383551731740417	-1.4865277185568988	-0.18001865972241213	-0.3767339750291793	0.20119348160369083	-0.9504971308296459	-0.32618133320238274	-2.00093306039386	-0.6107937779682036	-1.1428431539256316	-0.23407853530315995	0.09901433801301755	-1.819532528381594	-0.9157242535781577	0.7399239469114532	-3.0234233368821863	-2.321319762889773
0.5608300059372444	0.4967306653360143	0.38511624455606813	-0.0959475443548073	0.8579387814431173	-0.005445826091901363	0.26951793273968266	0.893830801150126	-1.3116802025546566	-0.09459303855715934	-0.5194454522618788	0.8825051688827019	0.31496070650463937	-1.4851190385076514	-1.3163151639582666	-0.5499029382409004	-0.5514784693511408	-0.4727383128061215	-0.21523586397497893	-1.4288426330885633	0.34843104525180707	-0.2281120200001282	0.5903885925596956	-0.5604973785230268	0.0006601380249698528	0.9245184060211611	0.6434821121023342	1.223047230650884	-0.2191306283917018	-0.1528181551575564	0.6322400223715954	-0.4088537259952742	-0.1322977183212743	-0.15573903925381924	-0.7928208157327624	0.4399573376604737	-0.4599092676087772	-0.04754177684254715	-0.1984643048923445	0.24882742375107977	-1.5056185019175015	-0.5513136338918244	-0.32730277160426785	-0.10736415993560125	0.6618291768014577	-0.6767153835828885	-0.18730547496047106	0.3921094771112965	-1.0292356319684683	-1.442380102264153
0.10923931881212094	0.09349909110642998	0.05350391455797299	0.7135121063692741	-0.08785089929421923	-0.653068014113747	0.5833614321869309	0.6724333609957315	-1.504373965057274	-0.41799029471113985	-0.70561177298684	0.589425978338974	-0.282281250723334	-0.9096568056675869	-0.40728030077491884	0.20103289845109265	0.22769267378915195	-0.06537222626040226	0.4539151188866715	-0.638427553576564	0.7451562307858727	0.6344244170510397	-0.29170967730732394	0.7195067092579901	0.4277425991692194	0.3480931715342805	0.6531669109172864	0.5404881903649293	-0.09686554096519598	0.1652798559942346	1.0800461698545085	-0.37485940437574944	0.7944054153261593	-0.5421279519041324	-0.2523074665756032	0.16455172535216728	-0.6999145853282933	-0.6446465036321545	0.171113853148743	0.5056207419277834	-1.1283505273301906	-0.6960049207128304	0.11269720239515317	-0.8240652211594564	0.6159224289460242	-0.2444234974422658	0.4597540914679732	-0.3251574569115124	0.6928616738310397	-0.46093714882446973
-0.14126251076757265	-0.22705785575950738	-0.26702268727829537	1.1152479454310327	-0.6943646075076128	-0.86443278512904	0.7718389343919081	0.41120182323764976	-2.1544636124098613	-0.583451910179423	-0.8051356662267977	-0.47123511205945556	-1.029511959512445	-0.6656546672758274	0.46572365700033286	0.6917049438593733	0.7189530901486769	-0.6667410105256953	0.7576922188179103	0.14371368491209685	0.2747935202488818	1.3949664175728025	-1.1045939060047094	1.5119253111545148	0.332121564334482	-0.35503296553884406	0.1613897605064028	-0.46362695675695376	0.10534796565201955	-0.14054520927462255	0.7572504820542885	-0.19487863799878904	1.2322954039837157	-0.8119923615344647	-0.3408877630229362	-0.15377417252702694	-0.4805334060864491	-0.7073490892881685	0.39082640316046796	0.7957442789212122	-1.1964193801212823	-0.8128815247391628	0.29498264019536413	-1.5952313660412916	0.12992579633013718	-0.9730372515243575	1.048334309338602	-0.3787175657242944	1.1953547218296743	0.6084536284947214
0.09431886675102838	-0.36746787660641317	-0.23702422548316532	1.1226739482163086	-0.20532601753697463	-0.44972780714776356	1.007546293040736	0.2053433234399678	-2.1477956184804965	-0.3987509479295455	-0.3452674329199052	-1.3170752443099285	-1.0088900541455974	-0.8730735846925923	0.8373576201183563	0.8670774871346115	0.9177343907748107	-1.2648032627015084	0.8306360802545785	0.9232178532834329	-0.5849719003103986	1.9120273234963254	-1.0891482585212806	1.4683390691736362	-0.1170822793697576	-0.5793180694482504	-0.10431558998573265	-0.7400127119068506	0.7348382290619278	-0.39712599367434925	0.5316301173505443	0.30555587822748154	1.1558574728127533	-0.46350361503745197	-0.710949358915888	0.2865049734271242	0.245177393782929	-0.19380225042102892	0.8057039014496034	1.2982502735240682	-1.1067531877003327	-0.568564089399941	0.6631569003111025	-1.4440483453439525	-0.265100576067234	-1.6948865833660056	1.1841731348519444	0.2594167375797447	0.7368257174022449	1.6066383322641264
0.40774642837692526	-0.3232524346004299	-0.018074659116100227	0.9641443267801695	0.687050432526067	0.04969221019531651	1.2231070010118106	-0.0835150730193243	-0.8334958651733472	-0.025884313323263373	0.34659619736815955	-1.3551561545097295	-0.32425426024038595	-0.8779855615623668	0.6605141964736835	0.720030223593155	0.8503093561609292	-0.8948729791880237	0.8734461718387492	1.604860074957351	-1.1833855857618498	2.0287935255118885	-0.45435885390153485	0.8416835747167354	-0.40902164680601916	-0.5817771713356291	0.18129864533378526	-0.22173697563400593	1.3918677338377548	-0.0021312614383741818	0.8144423246773173	1.0112861006448841	0.8003787596921377	0.2616686467430238	-0.6716888447070972	1.2549734200625149	0.9547642496040433	0.2218799495652332	1.3546688880497022	1.6271500001850485	-0.2703869740502752	0.0010204226582333125	1.322805257156236	-0.4227772417379294	-0.17399088985514036	-1.2233960694572144	0.633851514245121	0.5787302532590126	0.33453949546255163	2.1469864295202807
0.31433515493692027	-0.2250275910860282	-0.03693579007985423	0.8717812828316734	0.8091515961284323	0.13280619720608472	1.1520162210915816	-0.5309455636758164	1.0972459779405075	0.3410465208955122	0.570369261472262	-0.7726016964627686	0.1842716056966073	-0.2954280368811264	0.4295890325200695	0.3825989143651302	0.6173720839605952	0.23039099523272039	0.906426429820178	2.0225115867622154	-1.1906736123789605	1.713488553197869	0.003991798287577748	0.35286636073679706	-0.130714032720371	-0.8583362307749722	0.7619148437952721	0.2524389806618415	1.4115717970509474	0.7925677803176566	1.2220740730494075	1.4688350289675802	0.5251549026507575	0.7112119993054197	-0.029722160066443706	1.8143075839576914	1.1882195881593909	0.15454816738090205	1.6241558171203307	1.3439830705229183	0.9836768729203411	0.43129911652153435	1.8497459790674564	0.43624011768112814	0.32951834720959183	0.10529462747375404	-0.11179996881005955	-0.09664242334383623	0.6361702264299163	1.9957998571767015
-0.07066628924034835	-0.2713789892041987	-0.3811800197240562	0.9488319717849486	-0.019083001210547876	-0.05575623835427283	0.7282110866272633	-0.9230944862465639	2.3134104144613077	0.6671842303220354	0.2135583172639043	-0.060087791307684255	0.11856479749095755	0.38302865416184456	0.70969551768567	0.17636584073617426	0.4774188950028405	1.0975256291399165	0.8395935853774199	2.0602532802054325	-0.7091163670136506	1.1522343044368482	-0.12788216450693643	0.5476213527199467	0.6572415733945915	-1.2530994487402898	1.2010419011329725	0.05336878684597736	0.7639758416655271	1.1947876533800508	1.2667910901730546	1.3258800342624426	0.5985813768342673	0.6127250644434652	0.7220626892986797	1.4778607116290206	1.0433508240847509	0.017881803801819023	1.381107026172412	0.6532239613644374	1.71532847921525	0.3200756706970215	1.7693436346125362	0.3424543023609103	0.8138910178227222	0.9049336813941691	-0.21155102561128172	-1.1523559276018727	1.340240757793676	1.4305661399947656
-0.15783248617544743	-0.5355485234662631	-0.657870566978308	1.141101677567979	-0.8296511506654745	-0.03622389989558122	0.2857503189589197	-0.9247543341671324	2.2637593894139645	0.8828477057991292	-0.07135139884801242	0.498891449113944	-0.018091302967981743	0.49266913378973193	1.5076239343199835	0.366000501514352	0.6907322987843603	1.1751049201349368	0.6767524297155528	1.7487770771851407	-0.10652671228820766	0.6668331191933506	-0.4975582822084095	1.261711773215315	1.4710967177816305	-1.108432578127787	1.313474099671311	-0.49238624569352596	0.1507832759101084	0.8476211970965993	1.012259490975219	0.7831539192007133	1.0022102620770472	0.32950645524811356	1.026262674820243	0.7387030151126798	0.9736359248669274	0.39598562104172175	0.90462151896523	0.2628269766033702	1.4868595131060067	-0.18031013270668758	1.119006073066055	-0.35668478152792293	0.8463716693361915	0.5529939599764901	0.5569779385285112	-1.3877561070095257	1.683355650519946	1.0554205057165587
0.3313289430630876	-0.8542824096451597	-0.5116818992639699	1.261875737949541	-0.7801281268675544	0.2582550510186359	0.19328556227071558	-0.493584396658071	1.6280064063053477	0.6638329201248976	0.26894468302090074	0.7753618409871302	0.33754438916641877	0.23888706806569976	2.1615856704997753	0.8179023412101546	1.1966014058118182	0.9464396393430431	0.5411558709105139	1.2422667649582242	0.19457133247374941	0.4708129517631225	-0.5638333725463212	1.7777548664333944	1.7907717118391908	-0.29853749106936955	1.1759195807535872	-0.6212569228668282	0.1399786348450699	0.2056461737356739	0.811375669026684	0.4332434611448625	1.4145139704300678	0.3039155259643144	0.8660397667298897	0.3605043018316177	1.167117872306348	1.1411162288219663	0.6884482790276282	0.5068996481007735	0.8617781094220446	-0.4724598802504589	0.44371763611844633	-0.6552386994245597	0.25325030778571683	-0.034930123219629135	1.4493458613686334	-0.47743607818871503	1.3177814451726295	1.2085489757797048
0.9045692077712821	-0.977792924158587	-0.1141455854386427	1.0720409126692025	-0.19719416480429977	0.3312817808056482	0.31983124939116697	-0.043884580771391644	1.346850673561951	-0.3212320062542041	0.9221638925832512	0.5515066230890769	0.876094719548956	0.5343455753987603	1.9360998241270457	1.043929184505046	1.5299878988715354	1.1015959833327955	0.5077920246230527	0.7113791989572812	-0.06291076624302411	0.4662284921270545	-0.32851642014536686	1.5252537959487087	1.400814428009564	0.3258104270760384	0.8433387713390125	-0.19657189338015202	0.4583078420685614	-0.13142570529872286	0.6232067890655626	0.559164201102213	1.4451818521270705	0.44469087812646946	0.6343217875656554	0.3991288347547305	1.2696091507769889	1.4106828959904287	0.8645938369193307	0.8723689843104647	0.6804684950427601	-0.1431666247694063	0.2533877209797665	-0.10965814569032915	-0.8120852743390587	0.33725807467407026	1.536808626313418	0.6347103217429764	0.6002322221200002	1.6266187408857227
0.7922121013101776	-0.8347595031642232	0.031227470471318467	0.4463084072583925	-0.10168857909594092	-0.20883057572369856	0.07787050458467963	-0.08603359597109618	1.5020406899501624	-1.8198955035829487	1.0761198661220235	-0.3015750243395982	0.740310694294897	1.6815799620846261	0.7784030567358557	0.7142197623219693	1.2013402694949895	1.5373469966856352	0.5056678958364788	0.29239915619727547	-0.7401126406197411	0.3278789617330141	-0.294088571730114	0.5984616689136394	0.4563735763178586	-0.12445321267462392	0.229500983720605	0.08110708797327064	0.377744193181547	-0.1995756712214887	0.03231638719179171	0.7245270173473244	0.963789110995457	0.2606328037508639	0.5441648754705587	0.23215336422562538	0.7984129723787733	0.6531465479732484	1.049392732235393	0.6160783806603227	1.0605327992658322	0.5932248592184306	0.5579601295408358	0.6805511616400727	-1.8954935468445018	1.5165658648672677	0.7253801809086851	0.8458026163367076	0.12103029011099734	1.7617551055317056
-0.1330214429553768	-0.5774170387828232	-0.26727232272902535	-0.4529747279269399	-0.8765179740242447	-1.0407883624893521	-0.8458877226793718	-0.6684738453458855	1.4100313830546805	-2.8181637813782	0.4728839573419517	-1.3999887317513424	-0.2604063514386517	2.654150668382561	-0.5187363180699527	0.0846451952471743	0.21750662310994984	1.4995372774197901	0.43341876291730325	0.14266057259834944	-1.2790318938152094	-0.12640497095261097	-0.7483630034423772	-0.39288409892019205	-0.6481282386165269	-1.3416278932770442	-0.6695958767201828	-0.40043083280990155	-0.2879635289593779	-0.5145803232972953	-0.9455985328099145	0.26581746602236156	0.23019829111257262	-0.4362565717330791	0.4142251856862265	-0.4604656677569795	-0.2263135823019806	-0.6525620780781782	0.8069560132176447	-0.26023149206360185	1.369338092810093	1.1501801134345122	0.940841087170721	0.8503135796990712	-2.370276549465636	2.139608963553239	-0.1880506254762063	0.10410688116542918	0.1443478009828511	1.385578059372256
-1.106076255210406	-0.3379307892950136	-0.6185738014456892	-1.1893297202050295	-1.7756031213290788	-1.4077333303025907	-1.8994194687114552	-1.2480133920917462	0.7007339453634224	-2.27737792457787	-0.21871082396482702	-1.9346462783538025	-1.191634301822432	2.148134767088574	-0.9627609374765674	-0.22895427089222523	-0.8299521156112842	0.6634331427929137	0.30725772639977456	0.44688014027524636	-1.1063349936353832	-0.6443539245582812	-1.327635039898991	-0.8975530467474917	-1.4597001902510103	-1.9603174841665876	-1.5357147001649223	-1.3055617783193643	-0.8752598321687795	-1.2094505700263145	-1.4662929181397175	-0.7997598381502298	-0.3200276849234481	-1.1815529604278614	0.0801269197168495	-1.0878742364627019	-1.1782885165844206	-1.4210394162077187	0.1778976470240663	-0.9407468204903984	1.1255055195599013	1.2291196972522311	1.00012993131595	0.2938756541490289	-1.7840478578002583	1.3836057574911749	-0.45121264707096165	-0.6938672458186528	0.5443791552311427	0.784470842683938
-1.2504392089940255	-0.037305573938165686	-0.5120378013553374	-1.3466366648110621	-1.8506051060313975	-0.9791670393960709	-2.063398702758089	-1.2052492413337885	-0.08399246500650258	-0.24286029407608833	-0.2358373729823942	-1.4474115948356094	-1.0285696467603258	0.2735556065689144	-0.2564789603960173	0.05009770563698429	-1.2761726769126662	-0.2921671144093471	0.20709905228168002	1.2138403141461587	-0.22462289566270663	-0.7271500036696508	-1.4296294571167036	-0.8202885960949383	-1.6704828999185943	-1.1056671275785053	-1.8785858605519379	-1.7000085887395293	-0.6872688249847252	-1.6806517051788599	-0.7053379806479516	-1.5902899989560013	-0.45755502734453923	-1.3513037031575124	-0.21644337456723511	-0.8014966251001687	-1.4112226380827195	-1.087665305950667	-0.35680879479838307	-0.7864079870575237	0.6120922930760945	1.1119223514206555	0.6528701301249068	-0.3032320715722014	-0.3116830049997341	0.07682581849859654	-0.14965607840724351	-0.8513068268253979	1.093368781262892	0.35324876829823976
-0.5393040096438295	0.4453093512536647	0.036924423552276896	-0.903967491526066	-1.0899288699708083	-0.24882756786747634	-0.9844979857795224	-0.5013390358862858	-0.17101935143339142	1.8779583502514838	0.2722041954939269	-0.44838329211798633	0.04124914021131392	-1.290241091810689	0.879722227728848	0.4921635757593064	-1.0068792221776892	-0.41950309336304886	0.08966190895892275	2.015224770926431	0.6442151193332201	-0.21547874888901708	-0.9568488473728294	-0.4644007387814406	-1.318309659545711	0.47556101853005245	-1.51177190818168	-1.203296144749473	0.07840940602379201	-1.3154178352218664	0.9091332668657133	-1.293257954417062	-0.3570929219532013	-0.9186339163640974	-0.08973168479893139	0.3243991737087222	-0.9174176877153589	-0.1789813895284886	-0.4271143834592359	-0.16826751102790055	0.42246939923561144	1.2385289663706944	0.07254183441485762	-0.3882339113283192	1.141728750829657	-0.2850252287721829	0.01734903062774122	-0.6071436017728377	1.5997907971900918	0.11401959634577367
0.1682636867546112	0.9433440443795665	0.44120909307428924	-0.32498501667648183	-0.3668349351715932	0.009186831493566335	0.408783029670098	0.24247642213115356	0.37407937853894446	2.4085358181357295	0.36661823611217503	-0.012565611459216601	0.7209554306475969	-1.0966454290494885	1.280123571447606	0.40430010237416963	-0.5481310356718061	0.3280091049618357	-0.23399797881308038	2.0769213941416766	0.6686180411464864	0.35161083129744	-0.4567998634117888	-0.23360779852137545	-0.810636970373649	1.173692476265027	-0.8256137013345116	-0.48057359930485544	0.4807321826756136	-0.40484961766873895	1.7408388962210164	-0.21977109250088475	-0.4301362518064698	-0.5366930106895194	0.37721566343071156	1.0951324511739098	-0.3441705415367462	0.2673395493403455	-0.18508206675608802	-0.066428168055635	0.5841806183655033	1.5702825689232587	-0.5311886801312838	-0.2224941203506752	1.519741020728913	0.5925538065336121	-0.4100357593246172	-0.6672054892570296	1.7891664136848622	-0.2543917486940729
0.08099720999133599	1.0255144002444658	0.16662830555191058	-0.20879988505795022	-0.33777301467125864	-0.4327237820482033	0.6676185364659882	0.36897556616085864	0.6161422867999267	0.9562237719713361	-0.5208721408224739	-0.6649962050561604	0.08038249010498465	0.3720944799639956	0.32061754576176776	-0.39175659821514935	-0.5206935980013405	0.9389650479729247	-0.8549624560170186	0.8760605461143991	-0.2663231571930863	0.1368407551013914	-0.4841718500713487	-0.3947716307781749	-0.6270189764511908	0.36934197763636173	-0.4656263816652561	-0.41893308895548065	-0.08225808978622506	0.01297224938799188	0.5633044792388244	0.34465961259806704	-0.953863622979032	-0.8068522977707046	0.548919683118725	0.3906843313779319	-0.34165709551842205	-0.242139483566041	-0.11172065680138353	-0.8840081544836665	0.4464382690970492	1.5195199378579278	-1.0204842321648335	-0.48125595632445006	0.5248808877814723	1.388671122886945	-1.2158519166834845	-1.242958360926739	1.301347263502714	-0.9477978540373622
-0.6581835540893239	0.48636974553258583	-0.6784975733320383	-0.771724889515429	-0.7027583078256936	-1.0855711005700015	-0.6826628623214338	-0.1355232067339276	-0.12606912227968467	-1.1405280245067249	-1.8066396569567655	-1.7839774290385788	-1.3461213999550683	1.209140885603437	-1.5290262708398823	-1.3484334216476324	-1.0207032167490935	0.425090668115209	-1.541946163920038	-1.232658153132981	-1.4019241423471969	-1.1013689368900543	-0.9630187026499655	-0.9573560375038893	-0.8864873104144292	-0.8116606778956231	-0.6704212718738645	-1.0030034529127851	-1.1719673556334593	-0.6604066589399955	-1.9519679590252914	-0.4919800886601655	-1.8217795063988027	-1.5647732972208432	-0.05004440242553252	-1.5292991054195761	-0.9271500247343851	-1.2227935216788934	-0.47840589720399374	-1.9270036147205278	-0.49563146817386994	0.5901874611969422	-1.3255305383118638	-1.3074805487934733	-1.0089595980943178	0.736078633660795	-1.8720745031088162	-1.7804518839395742	0.025971179910322693	-1.7414622510961482
-1.1702963224444216	-0.256774550348699	-1.4317490322537239	-1.6239939178342861	-0.6845568229148733	-1.3231542261731684	-2.4964447459153924	-0.6317375870988159	-1.387423356290138	-2.023418095472273	-2.3524512486417155	-2.217757872444519	-2.145244711330408	0.269337757172688	-3.051904147396254	-1.7958480306605606	-1.5464323554484223	-1.108734860049819	-1.8678386216146239	-3.085917845772097	-1.8274853668451976	-2.554476978138246	-1.2960908127204567	-1.613472972099451	-1.2164488986143378	-0.7741713197041301	-0.9612515470520051	-1.3065517894184848	-1.8291294610251516	-1.762354661614479	-3.67762527924476	-2.1222882316233287	-2.5941297281246842	-1.9994841925604734	-1.0355897669322465	-3.125605600057071	-1.513894376601662	-1.7356973283257233	-1.0876969470115776	-2.1990335564734003	-1.885750972626535	-0.9633125228365584	-1.4686166931410405	-2.023137684671569	-1.7711072007108248	-1.138081451743529	-2.087572691862478	-1.604956309293788	-1.5715475251114452	-2.23534856963623
-0.8434648403752314	-0.45988723825658245	-1.5129933940056122	-2.054848217458895	-0.02110107664365752	-0.96024343290423	-3.000671010107033	-0.48503826584214493	-2.0457377492270497	-1.0268722418992529	-1.768397738458268	-1.431785036787756	-1.5613079517176023	-1.5471120131602831	-3.2200581226237777	-1.6466119538290058	-1.5037443288688113	-2.591829615503713	-1.6132035419984856	-3.5977193446105837	-1.3140708081235974	-2.964459748550298	-1.0423486185857758	-1.8254357385327311	-1.1134017998156385	0.7233966716134503	-0.570421310490415	-0.6223197266468073	-1.6531875580914328	-1.9764056049270247	-3.089888121794794	-2.9278189959052443	-2.768756735745942	-1.4677110864982976	-1.4137951872338366	-3.0503779321784887	-1.5332486363938551	-1.2401835930668375	-1.5283728716753457	-1.5449143913612162	-2.808260827949217	-2.2249042490673703	-1.5919901445426499	-1.8689228918967595	-1.1158551827905705	-2.651145926281986	-1.8700964907536266	-0.649851626149564	-2.6372277787800344	-2.3044250740293193
0.037328289291141625	0.15635366430558034	-0.9117990160213632	-1.5914851859009134	0.7909803930590383	-0.24208676892595435	-1.4849565861240832	0.32718722093988617	-1.6345848044848068	0.8171514604793798	-0.8639881838388734	0.054171153644925286	-0.17479140958066516	-2.419619844801613	-1.941761204091201	-1.3878737104200733	-0.7522860827022789	-3.0722606468823606	-1.0030991273487193	-2.6777584143027466	-0.3881356646338323	-1.796321672881593	-0.3396821045304596	-1.180220300102552	-0.4422857776622877	2.3123096612040217	0.7694839757086299	0.6770838032963588	-1.132145593455946	-0.7530111413397563	-0.7550844518853864	-1.9416482231296432	-2.083236497302338	-0.1215335677426862	-0.6290937029356517	-1.4236164064094465	-0.9735287588638204	0.020443636030747548	-1.5780479939493275	-0.7638869730198777	-2.7412727473016445	-2.4195503229859026	-1.836480882941248	-0.8767559964373834	0.41568822107792797	-2.621289629776624	-1.2305403561132466	0.5124123054510435	-2.584580919714249	-2.166812708854431
0.7298153120423435	1.0207611849419016	-0.06437312603280214	-0.38041617208960027	1.2070475728659025	0.5359909698494106	1.0187929212265459	1.2728586881533501	-0.8741188648144433	1.9304954421192653	-0.6853114556422719	1.2988239646980113	0.9366751696990301	-1.7322562983316854	-0.058431808945122135	-1.4202502998040072	0.309917274650005	-2.5084439405928274	-0.483813546906275	-1.2497653857365276	0.33045585372421465	0.19597971561911723	0.36263879000607435	0.17264786149419853	0.4598751734240785	2.551086502731725	2.4612828937927986	1.6076673283750522	-0.8933222866480793	1.063184075383852	1.337522008918226	0.10219088265261828	-0.7099268642201803	1.257057422199256	0.7502177957850652	0.40255121757518636	-0.30224890866512727	1.3023451721190042	-1.3117748271549297	-0.6005678333363123	-2.026388550782923	-1.6100262137434178	-2.114023821987021	0.16580618275050207	1.6990945069758843	-1.4347207524205923	-0.12881914048703422	1.2443986232331927	-1.5865204267208624	-2.0025187504634405
0.9459812720233776	1.2800835048915111	0.6481321937994227	0.8882625238470666	1.2942323346760816	1.218073566206741	2.7198384301598906	1.836880061809299	-0.7584911940180973	1.725319463700534	-1.2613686125953343	1.822167551385034	1.385084409616262	-0.6416061295966425	1.320748528414352	-1.571360818124203	1.1074908712896971	-1.5341439392204732	-0.2664120802832291	-0.3363101982809719	0.7019080855084905	1.6338400750795565	0.8439505030689147	1.4639697842851234	1.1613055347814958	1.4247975498066712	3.4882212781349065	1.7574027200308298	-0.8783202949798771	2.101845290892987	1.78848482251308	1.4851019915981503	0.7450270297813255	1.9493259693653753	1.5365553880573255	1.2273484986906928	0.07496818596597479	1.9349152333033615	-0.9221987406009731	-0.8827739089053106	-1.3717680333485047	-0.5752497745477362	-2.080928841302397	0.5887461876504583	2.094043864650401	-0.3867877653115132	1.216559083618338	1.3557941311831372	-0.3955162115695285	-1.663877103236669
1.0993012341707293	0.755922065772828	1.1914279645622676	1.4405099264718455	1.507624023512987	1.6810582925986963	2.6651163433935117	1.9379659436936294	-1.317389044849526	0.9515776533225125	-1.541986021713647	1.8217979997700617	1.6023354326587074	-0.5200742613938217	1.5704791911575213	-1.3500023984645486	1.2918495065279374	-0.6957205960597301	-0.13938334202448574	-0.16481530765531005	0.9694604277561125	1.7634035722880652	1.2609596451218616	1.8538122444799696	1.5310858368364282	0.17485076656468942	3.2582769862620156	1.6935306007322513	-0.47323582394122016	1.8294312725599071	0.9577829448370659	1.2045848184115329	1.5156181256974917	1.8064105146834764	1.1107085831106929	1.0098679238426174	0.20526210535061168	1.7333573210500248	-0.5700431588671925	-0.8317389758320606	-1.0725656452472965	-0.035918726943011126	-1.4783286690602848	0.502276791985405	1.8718956361100456	-0.18016294490996929	2.202905107799243	1.1221561373246158	0.30813787899607065	-0.9053364446175436
1.6127005596425383	0.17667662287176705	1.6896605771631317	0.943581667294292	1.9682881804076133	1.7989729168502067	1.3875364197060394	1.8079350233910718	-1.5764639067928348	0.6672310491881044	-0.621297726195147	1.7235326296503402	1.9889377958916716	-1.2949893971543494	0.8514641134535627	-0.5812506672020371	0.8853137730588956	-0.08450621794091212	0.24532501682763852	-0.1889172690544698	1.2953523590294709	1.0418359823879426	1.8156002870630887	1.171731795058554	1.720551353268151	-0.1303079078818408	2.0692914997409635	2.115328689275119	0.617142085648136	0.9214996912256975	0.22302678653878888	-0.14940173359088696	1.1752932488803758	1.2039150638451483	0.012209301492369469	0.5723673919861444	0.4456552687812813	1.0567650346151365	-0.3900934351153752	-0.08631789266171054	-0.857687947779474	-0.060382414318064515	-0.5172571665657868	0.5197419799409752	1.6655846975749644	-0.37193815219496995	2.2936759712357637	0.9377084945074905	0.38625857684294634	0.14907377026201885
2.204465799401008	0.347297347912836	2.063546723712676	-0.24558848284168885	2.2473638750154326	1.6364857099722112	0.15843735766594022	1.6139657244541652	-0.7692764398289706	1.1050358722987197	1.1540621199991068	1.7479764125324684	2.332477384056694	-1.6926797483579368	-0.14615100110677454	0.3676500405629186	0.1949623585708457	0.4168636661476807	0.9313443141899596	0.1268836029814394	1.592573649197193	0.534006990055588	2.4312652364929765	0.11611252487468687	1.8440340834515412	0.4421692549325045	0.8121476852300397	2.861708412702231	1.8719787630122988	0.3826484238936881	0.4025600131763351	-1.1583619962354805	0.0462452738667139	0.6623374691938375	-0.6669592576471097	0.5649238119930547	1.0073390014839914	0.5374031507847209	-0.46404361040294	0.8553760838624335	-0.39903166964610204	-0.2161276844425302	0.21005210639629715	0.965328356947315	1.6797243677224956	-0.18731160609880748	1.6147474204348307	0.9791646023355717	0.1587459030895119	0.9580732890791355
2.108821145663109	1.1779301858927083	1.9896959542568178	-1.2897634789315178	1.9249028412854345	1.5206144146347471	-0.20537153241161574	1.319348241752368	0.6804794803743055	1.6380597581876672	2.4611442572549564	1.8904723440942899	2.189933604628959	-0.9327081074752805	-0.7312356662500628	1.005258931668126	-0.34440549412501426	0.8132334781848007	1.5370190965584025	0.7170271320522146	1.7645693437513248	0.8245543035960334	2.8089566248588795	-0.3520243116935217	1.8146329136029602	1.082427802164589	0.23534313873029944	3.036466886014985	2.436013846094859	0.5353382874287165	1.0994849195925707	-1.010180022746928	-0.9129857419938746	0.5149681316832259	-0.371624320246589	0.9035282361518804	1.705219738200686	0.6217714007221807	-0.6633376858412751	1.2677932410068984	0.2513517736978447	-0.1758645503502906	0.32294510077755795	1.5428937809323335	1.561981407248329	0.5087531567320628	0.9185074646788197	1.1236418267486157	-0.0032972377376956304	1.0984979912279942
1.0103248997870649	1.7205160294024662	1.2847239332775249	-1.4381019705969242	1.1489000080689913	1.6912145112376566	0.18109730071946173	0.863314348936691	1.6017125911641488	1.6662128513998675	2.357288289395206	2.069624163075672	1.5587041195493019	0.3256528477551127	-0.6285979246203053	1.218904435239783	-0.3598744587072305	1.032599480940869	1.57674814202524	1.1282107285356628	1.8628608173152106	1.5540911286792667	2.7007199652706015	0.1293382771271421	1.5124843123588743	1.200063023168764	0.41669202517496184	2.082622491755754	1.972118248290796	0.951481756326288	1.4128214683546012	-0.08056261409994188	-0.8249998855289855	0.7681137716752012	0.4973643170392615	1.120321079418508	2.147239872134771	1.1904391782996278	-0.6163445843691303	1.0407161756336667	0.7899438571307335	-0.03532849251875948	0.11273429177572945	1.7811143849901911	0.9733563635610899	1.2105963782384823	0.8266627307736548	1.126035271335697	0.04472430591955914	0.7724090363008709
-0.4640290400355683	1.219343017837268	0.28275197200393776	-0.5702201121763475	0.4513700699516091	1.8752045822909527	0.7041549014449313	0.3172339255596684	1.4032777192572394	1.250613829720399	1.2198783435061047	2.1251883990069036	0.8592247011580213	0.894843200440995	-0.06111408883349034	1.261314160225547	0.22018420595369334	1.1265273965334563	0.9020665930414479	1.1381231307266897	1.8804124146983479	1.9194747164533608	2.048512602960955	1.03026978879463	0.9920111303285194	0.7744953834224751	0.8117685667549684	0.4663126622181345	0.9030132229288911	1.164212405207885	0.9492275186178737	0.7342924631241483	0.3245166500978121	1.1173805514419939	1.1452884142971709	0.9839596604359437	2.1142896474468773	1.5826379715387862	-0.03959211145487797	0.6869680219763563	1.0662462342049426	-0.03556641605505118	0.2649021568901932	1.603651098612257	0.08382424365591686	1.4851804226219625	1.16793430924006	0.8823203250753349	0.2367759971941257	0.6253487474185175
-1.3544400257422284	-0.015890614612551368	-0.3042470995507906	0.7160023265263804	0.08888521005363059	1.4365550117555785	0.8954076991166203	-0.20661010774201552	0.6930935629911166	0.8117743671606881	0.2784946649881233	1.79187526468918	0.3176318928566207	0.5500271155202511	0.4935231305613297	1.317367681220309	1.0186722110922983	1.2446522103521076	-0.14228408349027102	0.9677368909852899	1.5670739573034367	1.483799910269578	0.9563339039781632	1.4539448803240471	0.42642465730433365	0.003858570386955382	0.7427067270609314	-0.8318580770379835	-0.11167180114896473	1.1681349521836968	0.047234145313174825	0.9816109468721926	1.6104909905081142	1.1250865778677093	1.1818357458420556	0.6328403271307709	1.7327723732114364	1.1206503922722753	0.8411633427444345	0.6057258360110747	1.206387517370684	-0.13524111933991687	1.06419627653797	1.3113872102462718	-0.5999292003420753	1.3732434945504712	1.1816712314372682	0.5260948260431447	0.4438058463116403	1.020012084229496
-1.388206228369821	-0.9265074741203199	-0.032427586422001255	1.585450421774566	-0.20565629323430293	0.13116153583565873	0.6622304403111801	-0.6958594483025882	0.48338768340388616	0.44434155685278964	0.31578249426990335	0.9276516451016187	-0.293908655344457	0.1911261617182193	0.6815275892897187	1.257183425316197	1.3955678834947056	1.4132343697416196	-0.9573422447581431	0.8943557255357083	0.7272860845506758	0.4830916292537404	-0.28884660120168976	0.9337932616979928	-0.08795729401789286	-0.9489947969912259	-0.08620086933732393	-1.3295597167219122	-0.7330606629514164	1.1928395402311294	-0.7347923428293568	0.8859151141867271	1.9873027215620338	0.5577407371646285	0.8165226327438329	0.24444552778243742	1.3173509345806578	-0.23452986176497279	1.3710154633185168	0.6239927641691768	1.375395801786931	-0.027685379839687704	1.981189295239901	1.0995544492679499	-0.800184402632717	1.1150284451960184	0.3717183664010152	0.23409945445856042	0.5807486595177541	1.6011797944239252
-1.1811853474475857	-0.85356708484622	0.7467572286704095	1.6311538909985623	-0.7437805560504923	-1.365718612714446	0.15100301598505395	-1.1527301586582857	0.9801005902019769	-0.17890877858763973	0.9639824415990693	-0.16205567063914303	-1.141506290070865	0.5673666654247929	0.5233509553245556	0.8826903473700739	0.9554742098450448	1.4816502502527382	-1.1016019659987963	0.8568965128043264	-0.27571477384984683	-0.5056268395209236	-1.1565443864404163	-0.2295510297043312	-0.5379679875946016	-1.7595863431963128	-1.388382522478379	-1.332798339906359	-0.9459640309212793	1.2317388124422655	-1.0867159199366683	0.8528859344646822	1.2746067389105753	-0.3286646976406911	0.4259047439202065	-0.17553966739555776	1.0898887024929473	-1.706918907716989	1.1482938216897056	0.38862899711397525	1.5610785383968484	0.4166383258818264	2.180778734494247	0.8266805481313868	-0.7000636998176957	0.7922297042371679	-0.9405896357546262	-0.04694665192084172	0.6511799441297589	1.6859460146834442
-1.3678201862072203	-0.2083390227577778	1.1130119473577342	1.1428456488089587	-1.332346522263812	-1.9160843519878008	-0.3813540140985012	-1.393897972355224	1.4052323260722808	-1.191190524121678	1.277736705678331	-0.806400500022252	-1.788604888163685	1.2746867738719077	0.35456452102163244	0.30865997507266485	-0.04486731447715865	1.3447009516411759	-0.5600117544195224	0.588515626900255	-0.5961760523725375	-1.0424994815513995	-1.0752695338569405	-1.2923889127347798	-0.8073531482142478	-1.8501866574762083	-2.5024464333099465	-1.2877803294861856	-0.7453805279679738	1.027972651679746	-0.9677751538443266	1.004488524140085	0.3212157780599579	-0.8880502767139892	0.13357294177118498	-0.6110176936541089	1.0275685363479503	-2.271590419028922	0.5813726623605018	0.008450777674789745	1.626481326309437	0.8899945002015512	1.4344278162361663	0.3464264226905209	-0.5948599004754894	0.41133097667012475	-1.9298213475100365	-0.5531169649283838	0.7348124379104402	1.0462378160114474
-1.7268141632509872	0.07166495182345198	0.4620719304778882	0.7585879614854549	-1.4065865152744705	-1.0249613967743658	-0.5921315724160007	-1.1134743393867275	1.0108740359573225	-2.0618204331512238	0.843474530145154	-0.5676458191561421	-1.5145948302444936	1.2948444756609805	0.5094769431652353	-0.04526276515082601	-0.845922274887967	1.1131037193501316	0.2979599194276282	0.05607176354616418	0.2459777483926723	-1.010548789339232	0.037160877647720345	-1.647276866981736	-0.658771920088975	-0.8807253382829824	-2.8489224443244523	-1.1535789192425459	-0.08999239375088049	0.5040932385735957	-0.4560225508248414	1.2209765369797134	0.14940152686690242	-0.6053763177589044	-0.14459000216299997	-0.8189890587080982	0.9109110646766496	-1.5253443078251654	0.5432881190879929	0.0181816156136832	1.4685743853479947	0.9753875302974352	0.4062908563474641	-0.10693779932190846	-0.46948698098584446	0.1509691066354954	-2.0236783906233766	-1.2741744579596406	0.8770392432622347	0.1816772358536179
-1.4055736296570478	-0.3880477703119542	-0.815213629015749	0.8672077805910217	-0.7115207564242553	0.5811488888587876	-0.18943586171705135	-0.27324283891977086	0.024762611553731786	-1.9911929016042793	0.1802016685509481	0.24580497257315348	-0.2324929523002947	0.34129468997772394	1.0219352585966048	0.13297411776136883	-0.8341348789373996	0.9632796562570087	1.0076485256933312	-0.4280990720282221	1.6376042675048799	-0.5353433244198685	1.4330692958197782	-1.1638061861920632	-0.04747365644863929	0.674575441136914	-2.3214579703962537	-0.6024092671541986	0.8236572114870899	0.003659828913616	0.2585734570226559	1.426014163417099	0.945757441977767	0.4088070574704983	-0.39489874273644854	-0.4974075032121947	0.4933153998251982	-0.06602141696787713	1.3604128352919955	0.6655138109543141	1.063271773003288	0.6995341457638293	-0.027374119624949532	-0.09786100045327889	-0.07634949947901498	0.2379920265935232	-1.2875926393835027	-1.6698521561671342	0.9401220362752796	-0.22070517781361512
-0.01951730945110495	-1.0206399209491395	-1.6397219920739299	1.3273461930555515	0.3082161244175681	1.5885431337621319	0.7642568672947953	0.6397930400638938	-0.5944366085899989	-0.8126719273665868	0.06850445204310185	0.8006014271640775	1.156486725131934	-0.692980565468478	1.604283693809192	0.7122847182697997	-0.08539083608413427	0.8782702971700546	1.3112808499818016	-0.5902302161329811	2.265298855388054	0.11003869297448064	1.9683967991866158	-0.1592169670406432	0.6136064721155831	1.7433551369682685	-1.3253062010455416	0.3171517355056002	1.4800389515829764	-0.023613228896033064	0.8496603243691595	1.645164949944623	1.9298610490074857	1.4694777798836738	-0.42172426323195356	0.3043025317430662	-0.303772401523807	1.0074088396808563	2.295937469842963	1.4612380736290427	0.45477818742498527	0.5818252295100311	0.33546014859219275	0.41925803206209217	0.5870436736034501	0.5620613390286594	-0.18827272242785406	-1.0841839322016176	0.6365578725858709	-0.004206422348774314
1.690699773008925	-1.0340831641236155	-1.32081092412529	1.6818046935731648	0.8932776599955045	1.3043605677712615	1.700785084128962	0.9277908836123513	-0.26563221586624114	0.6355224939899019	0.6406747612547493	0.5361630440718899	1.5392289848595797	-0.7060290034814067	1.8939915326202792	1.221877375366222	0.7318287031173011	0.6770721728127361	1.233360358625041	-0.5500701318201514	1.3997946783867972	0.5513744519022329	1.10839113395564	0.82071695262858	0.7056474178226287	1.6256527119219506	-0.4348788096502187	1.0187733098816936	1.4378240971244691	0.4678367886647488	1.0202351548528008	1.810920505840966	2.181927974953914	1.8983939007263537	-0.10690176799407487	1.0676015839288984	-1.264843669905971	1.0364516796118368	2.261044598090864	1.6338577704068984	-0.17574673486132672	1.011102787104134	0.8999073629552938	0.8793894252835476	1.044629535852064	0.6590119919998729	0.8057391877444842	0.40671611198623514	-0.15193122988114766	0.3587912847713468
2.482848025831558	-0.3451783230022268	-0.29305975825368186	1.5452429368606482	0.682739180769252	0.17708004663118376	1.8564892567485354	0.3483031748633	0.555108163732442	1.1618575449119326	1.24650453166117	-0.31755925743190494	0.6814089398659475	0.4217060380630647	1.7028852079713985	1.2371896765232278	0.9711373707659405	0.31422267413165167	0.8911464476184573	-0.6465651161563204	-0.31122639185495055	0.4471247506543363	-0.4929939320853874	1.24108819540812	0.022617112630462663	0.6370975427841626	0.02979738001016017	0.9708565045208843	0.7745475194082796	1.0130079919443706	0.7285857510128692	1.6677576619082826	1.4972323953672397	1.5501474180720105	0.33222751073122697	1.206627240158898	-1.947055979731335	0.3147885670494618	1.0391211733052048	0.9743652781546819	-0.49255104726893006	1.6444303364987096	0.9721910024067649	0.648363183404494	0.723108443361729	0.23555256987746728	1.345487232563301	1.730063257697779	-1.0675983750637703	0.32297623556315364
1.8611523118095172	0.33440393039664656	0.326698224234626	0.7937317449117209	-0.03175928428372902	-0.8339569176469793	0.8788345571280323	-0.593213354686518	0.888484173309359	0.2737579959263547	1.1674634930371626	-1.0546689063071208	-0.5998481864504572	1.7513404411896387	1.052244323724107	0.6435295712378406	0.505422958469803	0.0003122724776285814	0.27613306421363804	-0.9469800114788794	-1.4970930193749383	-0.2687315676009682	-1.5620894278229627	0.8111537546354728	-0.9526935549885431	-0.3471761974944276	0.13497647944327487	0.28221556378044726	-0.0013140305141041604	1.0394299748192353	0.16537412328114232	0.9686790259232314	0.39451252404019543	0.7743823079109853	0.43955398711483173	0.5977786363010457	-1.9862503578509174	-0.294889028826352	-0.42131942263387434	0.04037310167973896	-0.26767830020072364	1.6133618632613507	0.42444787441244813	-0.25087584496805715	-0.42923998648892625	-0.4185065883082625	1.1599308454608521	1.7117621236942226	-1.442996611653727	-0.2039490221221288
0.5558960364183172	0.30310977243601167	-0.06355921685551565	-0.45245242040436306	-0.701363917833231	-1.2418846995957984	-0.8150205026163383	-1.1061303824941602	0.27719336298744557	-1.4024197246041812	0.3243739876975018	-1.2384463247779554	-1.3326329542296897	2.2501572643269543	0.06197878522107303	-0.378443437579391	-0.3246320151693441	-0.09274066429373365	-0.6981755647627435	-1.0980666352144322	-1.4842376304617102	-1.2541348692043388	-1.426102191590769	-0.3193363781947294	-1.5105835359967528	-0.8641487931921228	0.10764390095835721	-0.4511742960349246	-0.499589523684375	0.3359975884662905	-0.4896764048062205	-0.24216081093217826	-0.573271441566608	-0.045505089947304095	-0.08034118859862441	-0.31269753480213297	-1.4433106593496967	-0.23805434007982323	-1.0680481143509895	-0.5199245908898682	0.24024204310469088	0.43775575100657643	-0.3661625132435255	-1.1129035754238719	-1.774244034400568	-0.7498598577980714	0.19778511574896918	0.3334005509761418	-0.9400364119943169	-0.8983093611250271
-0.2771188427604863	-0.3816829255667803	-0.9081362779148324	-1.8383296758154997	-1.0303950420496681	-1.2962378065645686	-2.2856584873186545	-0.8651680197836872	-0.8050118727583102	-2.6787383163566245	-0.7625667352644627	-1.0355821241391974	-1.2885924372384565	1.633914293884477	-1.0842723301318546	-1.4802347480654754	-1.1045232254618007	-0.162510704965762	-1.885549693676397	-0.7513860876178442	-0.8914759143161417	-1.9385467856731882	-0.6035471267526608	-1.55008552680973	-1.4196935078497974	-1.1399532179124008	0.06163625363515088	-0.7998874119540071	-0.7831076317362113	-0.8314997577378903	-1.1625213506879095	-1.5597421445112343	-1.303489858479893	-0.7929731359982992	-1.0411112961669398	-0.9069518187599186	-0.8248872172946126	0.23570140095156328	-0.9298452268394936	-0.6744265669377992	0.3299023851713314	-1.3252691864944484	-1.0517403580065599	-1.307716815866312	-2.470199238461084	-0.6521004818807944	-1.106400754363117	-1.1101242700132496	-0.009314587355999939	-1.4213442479726688
-0.21164614114875357	-1.0135516706931083	-1.1420531827826086	-2.770098080822213	-1.0676478002413692	-1.391241422235855	-2.728494213555986	-0.24425260124161596	-1.5287058142665413	-2.740425296817388	-1.5780350895043294	-0.8644899219660529	-0.9348696361956389	0.34343045487473334	-2.0587077446446815	-2.2401152530183963	-1.5847995206245473	-0.6179030361106322	-2.7182367975023793	-0.04229195340246175	-0.7637032677301624	-1.915162974116433	-0.13464556646512477	-2.131272430160459	-1.0476524320936602	-1.4250061147806794	-0.012892049265254626	-0.8255003016052803	-1.0899179603808424	-1.9450918178904064	-1.692849496235842	-2.4137632812881744	-1.90516284502344	-1.4595183632484503	-1.8423407151373596	-0.8764707361807896	-0.6399729950349548	0.4352594648733094	-0.9591383088075708	-0.8855497311125974	-0.47805645923665546	-2.471312321697877	-1.5657425603936117	-0.9476864403663483	-2.1271965836018936	-0.6255024325663486	-1.9031775953415468	-1.3137811155921344	0.4555471626457136	-1.63313815344562
0.18954007345780696	-1.0024380595907383	-0.4114261728515206	-2.647213051526426	-0.936613512293191	-1.4529240004506605	-2.008452252345164	0.1725543111439586	-1.5234716224687839	-1.6418233191242926	-2.0013842475418775	-0.8896150738379363	-0.6973674430088741	-0.9836164646045383	-2.417759072338553	-2.289274159192534	-1.6165032918649094	-1.5217540200314912	-2.506368059334175	0.49614129740232954	-1.3123046049904055	-1.2195848729660137	-0.42991860185837855	-1.6508182275114196	-0.7848416548741932	-1.4184339357896243	-0.063590204497688	-0.7690086100966196	-1.3557437475114726	-2.5342737777659994	-1.7171253957447676	-2.3724061639456577	-2.2053254354747063	-1.855603607042276	-1.8917792099720068	-0.3653398412405357	-0.8659537501830077	0.03975378596057771	-1.6744312412826552	-1.3634343709701773	-1.7806463504121564	-2.238668187077995	-1.8546027215682022	-0.6765109701364457	-1.0267679719155347	-1.1002973512213645	-1.5250807222820628	-0.3443255259449257	0.029710149783400783	-1.4659621507434704
0.17281003288321714	-0.42617244773890994	0.5265548554164384	-1.3722431910336752	-0.6413391852255158	-1.04851674726783	-0.7000806672363121	0.19460564986411366	-1.0624058293818281	-0.10696834149580978	-2.104301808912182	-0.9566811558705135	-0.5312473448997034	-1.849983403738175	-1.9009355901092084	-1.5299689801535563	-1.0882861948127442	-2.3281740354900196	-1.0750813608561003	0.5095443142361783	-1.7460653609412085	-0.27715194332482646	-0.9390663745479787	-0.3512302039689483	-0.5460890328082464	-0.6702574326106977	0.06835462031816554	-0.6522505859045103	-1.21219655484443	-2.395174509561304	-0.9665146683071798	-1.4053318737361145	-1.7924580012663676	-1.6818566940958761	-1.0610106722465307	0.24213046889096623	-0.9219542361381244	-0.52660485884129	-2.293200983120832	-1.6767747549318242	-2.4878560886275913	-0.9789702445823729	-1.6234053475851458	-0.849216094535973	0.1912048479860469	-1.7596546724645648	-0.11786545201774365	0.5127666770622442	-0.7508310523817188	-0.817828014284637
-0.35326348143569675	0.14981008026053855	0.677864291893046	0.3288989654279505	-0.15869064147113285	-0.035903569493334224	0.3348728845913405	0.07353754015637523	-0.5811091233885077	1.0233105310147934	-1.7986651041842743	-0.9189087888035783	-0.23400626403231228	-1.9371575012922015	-0.7779149822719025	-0.27529148126807657	-0.09622017875733103	-2.3471810293342354	0.8920637999984383	0.20521435864220028	-1.3302618149196996	0.4023537493568662	-0.9520494863040513	1.0090326852709783	-0.016794545671675563	0.5536152455440156	0.4252099282738456	-0.36553666851909267	-0.49123280712755246	-1.7114074661841325	0.2974313456492424	0.0003914193299042472	-0.6348297826752436	-0.940720597551527	0.17496823379792714	0.6155525675819671	-0.2925208194054702	-0.5885086682089989	-1.5577025932847204	-1.2365005492398993	-1.8493229698519036	0.25924853382808394	-0.6020997739473432	-1.1108375779683979	0.976417729365343	-1.791059119748693	1.3824181866075063	0.30018721244665597	-0.9427622778061178	0.2614616888114314
-0.841121710503949	0.2652398895847957	-0.0670393113975165	1.312329824825131	0.3876600552853776	1.0541741195916001	0.5234208049539377	0.045475612467249085	-0.21176256364537055	1.2608245835671195	-0.941472164037473	-0.848676551929738	0.07109230349885667	-1.1830463775382714	0.19720330658790933	0.9141674668516008	0.8953876951590594	-1.4823853189991032	2.2612805121510418	0.09205505939601541	-0.35665270990581693	0.5374422930560628	-0.5166724454760658	1.6774109613785073	0.6983554711209721	1.2200260695351202	0.744891570001276	-0.04169351411267027	0.43176853239299706	-0.9989967962066114	1.33329690440685	1.011958460435441	0.5509282659772016	-0.1472474901121589	1.044521107809596	0.6371717456344	0.8020936515920224	-0.06035475231752134	0.6079648665517022	-0.06667530764721454	-0.24785410834637986	0.7311722922648299	0.940378072634304	-0.8877825761010778	1.0796750974713845	-0.8529515789325681	1.9883776842024583	-0.5120991323698946	-0.24196044406099568	1.3486234708592992
-0.8409206625584997	-0.09173256541228228	-0.8619204441499861	0.987370753799345	0.734938781417989	1.3804270242407113	-0.04309525500969125	-0.0021965341249505234	0.16218707834443727	0.6707032616583988	0.20165598990188424	-0.8888331146857147	-0.00036799450262649274	0.05566750995748997	0.34576983075112866	1.6139779055366448	1.2946744478218162	-0.3827128163033112	2.3194782741002005	0.3985105962823517	0.1310057233093336	0.21173032868230277	-0.36778181189322495	1.4162273317205403	0.9653999371940903	0.5806889558975603	0.6497620413237291	-0.07160085230683502	0.9412475173604861	-0.773703911997277	1.555073556050911	0.959558331080968	0.8257022719293504	0.04207946033790496	1.0355785733300051	0.3995747938612399	1.4699532343355035	0.3310812379415972	2.6247525495684076	1.082726069163232	1.1655207251913593	0.5183784548014508	2.164906812484162	-0.17794609019686644	0.5316674746279809	0.40588746180184226	1.4232716634859777	-0.7103358290339696	0.6557791813011816	1.8264786733729126
-0.5178809775375058	-0.6304752617945637	-0.9151548027179651	-0.06873432773171011	0.6607970463468882	0.5586146188027435	-0.6801230064813387	-0.33926719060553606	0.5378861663802471	-0.20205188159117354	0.8666974635892782	-1.014846746910014	-0.5639791694085212	1.1101066442359298	-0.322125685788097	1.7635931950847101	0.9330474441116452	0.20856190090687296	1.2980868416090756	0.8458713003685323	-0.4925674905080736	-0.20811530954316165	-0.9845548590775273	0.6091462185474151	0.33930982615943217	-0.8833027194633045	0.07939294382497145	-0.6305031889847985	0.787233286873375	-1.098181071681478	1.0677025282752435	-0.1073614632055572	0.005902150628799563	-0.5256343749181299	0.28224477084103	0.095592681306525	1.0024630853393863	-0.20664449977485813	2.7196139951709113	1.4339348726482721	1.6227367491755726	0.1522432817680039	2.320681855862366	0.35322657558971693	-0.4069034457963806	0.9559657526897709	0.20961459667931745	0.05718099624470221	0.8170689982418297	1.4192955933728497
-0.39310175054822905	-1.0694239063328983	-0.344155972535672	-0.6061160276173316	0.14277752069718	-0.9099625479937372	-0.636392828738019	-0.9610042715052142	0.6652894053652159	-0.6578677827422487	0.45182185824652626	-1.0449995327979738	-1.188022019415648	1.4760085629222846	-1.0696815994467201	1.5225245059368933	0.3108091294772228	0.18114403216451047	0.06558235801427585	0.9987917279446656	-1.7246812400862577	-0.32066616108622015	-1.931665399838628	-0.09458248121977669	-0.7263291540581297	-1.848897023849064	-0.5554280660048866	-1.3330867671189084	0.2660777382879808	-1.4520634379109514	0.46111412023921955	-1.3477372132107808	-1.0253220342053464	-1.281954720844725	-0.5501087808712786	-0.14421828221810745	-0.33022166841895034	-1.5534949151531083	0.792961563508001	0.9015258952571614	1.3760087283447688	-0.058789976627952704	1.4308562825988524	0.12393294033617623	-1.2754673765888282	0.4596476143261131	-0.8849670491662913	0.7870343631896343	0.10068156885081431	0.508790802302643
-0.6998401974936501	-1.2436464124196516	0.10597654761438612	0.053321157493955294	-0.6086512419918385	-1.9598087620785858	0.257559900341619	-1.4725613505313238	0.3453737005589713	-0.3095935977594016	-0.7037695217782796	-0.8521751096580614	-1.2605835940130807	1.1871878647123901	-1.081390938710374	0.9960500168635606	0.1293185817781861	0.04457044860985447	-0.6528641229710923	0.7436348081593379	-2.4385667605347834	0.02439019664283507	-2.273512667187179	-0.2906229246959301	-1.1515904646346382	-1.5079989949872195	-0.7563074301513268	-1.5520704482334153	-0.19564692066888967	-1.1885810363466083	0.12382428369436069	-1.7623119035349395	-1.1546023553722697	-1.4454421644291326	-0.8157936453394473	-0.3587834276642211	-1.436021489592121	-2.5797257394295476	-1.4121407926239131	0.07165582733506852	1.1403169231723707	-0.19224024874420598	0.24414886066673136	-0.6519479315026557	-1.5681038058151635	-0.4135570875052665	-1.4186131177436725	0.3974029971330254	-0.7149039394821377	-0.1857657121412488
-1.1308606160509178	-1.0369807818564907	0.03076232354358012	1.268509492242182	-1.2228154523780113	-1.7850586109819127	1.3585094556914965	-1.4327039997914244	-0.22735213017377148	0.6006233004898959	-1.4327004482964054	-0.4899881899270129	-0.59989766382985	0.6338026140037628	-0.21467971252154752	0.21692120427352343	0.5225010195346906	0.23554751278503794	-0.746341253473363	0.35310388312673513	-1.9807323912486894	0.5976569864031268	-1.5741100135633197	-0.07641707102528333	-0.33498578771954296	-0.3352822796546103	-0.459499598466539	-1.0871413458060464	-0.4805725784713934	-0.22404015847124065	-0.06559892388993574	-1.0504277826893218	-0.20934041584459268	-0.7832003731980581	-0.41599497571341326	-0.6769479413158739	-1.4311594046316638	-2.185020723888695	-2.0742505831278204	-0.4426990224404386	1.1050255668049744	-0.3267001165920689	-0.4877143747379184	-1.157507727197756	-1.0565917446846365	-0.7486383536147747	-1.3937887146621373	-0.8244211262401843	-0.8253058430237582	-0.26947425742073533
-1.2219661773570176	-0.41158251578095806	-0.23080367606802046	1.659620394593251	-1.3356816026675074	-0.5128478384082047	1.690419570829415	-0.7754984300597272	-0.5437724753307105	1.3344539638765915	-0.8570181826593437	-0.1315526114325648	0.3570501263944999	0.07212952765525789	0.8507762773562323	-0.6241262385454783	0.8553105221727704	0.5868239529789812	-0.5336837390341417	0.12181531083383679	-0.7125682257241102	0.9568845857758473	-0.34883111034860775	0.11888740456344286	1.1090873598534698	0.5687207417338506	-0.07978216557859127	-0.38100385982818946	-0.7131698945254209	0.7611523199181265	-0.3393448227169024	0.12056041959495634	0.8045553340620601	0.13696539869625357	0.15694668017801222	-1.082452052517423	-0.5042145477553117	-0.4748790007032499	-1.0685513339961596	-0.5153990713781529	0.7625232063242263	-0.2787415954267815	-0.612620078279226	-0.8765156380611453	-0.043268102468843744	-0.31735377215814475	-1.0390110769870022	-1.4756038820670279	-0.26864947700876857	0.018420519445217227
-0.8845714888765651	0.4155466147270441	-0.2086875036176065	0.4804222300089946	-0.8394724703380065	0.8285670589570407	0.7985141406003824	0.10344235579588597	-0.27142664271039457	1.214534243605028	0.6128936536161689	0.0334843766730144	0.9446191034288454	-0.5192508185420686	1.1934258995795406	-1.1154393825482631	0.39634095065397257	0.5609408793649503	-0.3067855623900879	0.03202579994713603	0.41101780460983584	0.8128476079110375	0.4821876444793461	-0.05549887274728812	1.8538180642607005	0.6762058182558233	-0.013583275348561174	-0.013879921578294402	-0.8873601896768618	0.9109981453211651	-0.5660606204666163	0.7209651910060839	0.705994818043937	0.464205361816915	0.28080714333874274	-1.2898589471244635	0.29121790459634034	1.1947458328641491	0.12395044539562763	-0.4195596275792562	-0.2767419578589447	0.11061392557643192	-0.48866061228443436	-0.1768082285643274	0.7660990982452571	0.32290358863726754	-0.6267772580893949	-0.7452380667913754	0.19345601700866102	0.13951551378373114
-0.4886564138600162	0.9433822759223801	-0.035632369936169465	-1.6006232017692819	-0.05288194540803382	1.0937025390368897	-0.7875868498298444	0.6286358930096408	0.34076061204175967	0.18233049067976848	1.578641440159697	-0.1388577252716488	0.8069112585972331	-1.0948591947750472	0.41957364805857633	-0.9662766243323002	-0.8314591809122803	-0.06909765853531011	-0.1513997172370924	-0.18444622154332765	0.6586398143709457	0.2798215244523675	0.4717462721834379	-0.5842654681565964	1.1211304713854093	0.3474693353277294	-0.20199870268031467	-0.0856978302228599	-0.7911228205061644	0.03463574846401615	-0.41424824922857373	0.2575675836827557	-0.640361152447709	-0.14236888046087723	-0.26165802129875676	-0.9634738771050515	0.10197806047629288	1.4583504707855892	0.12245738942912586	-0.40187930117704945	-1.5806339546444845	0.54662805873915	-0.4647377341321405	0.09598479651825664	0.7731881899236409	0.5347242751180344	-0.4282231394446906	0.5381981543284284	-0.02995039553089844	-0.17996473186884743
-0.4348237926351883	0.7361650050945655	-0.26819128254041685	-3.0833621570880414	0.4414151168197554	-0.009180296980787277	-1.950260361653718	0.43718147442011107	0.6132240120189336	-1.112434435092243	1.0695512049684097	-0.6329292971867404	0.11783427022085464	-1.3110922648042749	-1.0246793582052067	-0.39892303830056325	-1.9777760251474539	-0.8972001112284055	-0.10043536434424195	-0.6936282732422853	2.1469185096721567e-05	-0.23048084330201496	-0.06616047828308085	-1.1337397754999847	-0.5971477278701661	0.08107262573832018	-0.27486321898798266	-0.19767904466378314	-0.35792860495218004	-1.1571932676032415	0.06715018074774713	-0.874243840172235	-2.142149039838943	-1.1866033846165986	-1.1297524602792701	-0.127666680006114	-0.9010719006967451	0.25275284487827265	-0.9832908516061591	-0.45873316007697745	-2.2463835215092787	0.4129843667788494	-0.5876140778683692	-0.4381369974909383	-0.011429126359916351	0.2334946996881463	-0.6152264810128674	0.8611650823136096	-0.7375820537681445	-0.7511075050382451
-0.6924404024181914	-0.09202896871853816	-1.0062692372559279	-2.958956445110651	0.2858917932761961	-1.589906309494731	-1.8989448353537568	-0.3590597530083427	0.07421447249377441	-1.776906732858132	-0.411544207731649	-1.1227874589006122	-0.6006283131831671	-0.8868873168136767	-2.184369915595244	-0.033972805831375255	-2.1795294222024446	-1.258999870946178	-0.23568065161591467	-1.3141130590753027	-0.9692263898012801	-0.3686151490752008	-0.5134183896837844	-1.334263065065157	-2.0337768798771276	-0.1463931124934316	-0.05701491777809239	0.01945262979345364	0.09268439042220336	-1.6754151382282214	0.32764856180951385	-1.8107152465379173	-2.4960653723405413	-1.7574347385099265	-1.7168142674780638	0.6952098335665334	-1.744152293393775	-1.141864760184562	-1.964482243537797	-0.46835421915920755	-1.8875504760655328	-0.5182310254176716	-0.7512236361488538	-1.2539008561925593	-0.9325556736548988	-0.1724557857654214	-1.0575724122645183	-0.15988152029432834	-1.2115014616577513	-1.193679359660853
-0.787080850268346	-0.8110832803371064	-1.5237777117466555	-1.4720855662256935	-0.27274296680333293	-2.28573588070656	-0.7635778927734982	-1.172483123275956	-1.0042779502212091	-1.3291685047152393	-1.384459148529364	-1.0593445585499284	-0.8521261635660441	-0.13544266599269686	-2.24719009922166	-0.2675343963057256	-1.377758755994571	-0.856054686391991	-0.5290982345325431	-1.6301482366323377	-1.4429806620838401	-0.10804428748070002	-0.5341099088827573	-1.0230920828302177	-2.2618710735703598	-0.5852291511268466	0.2322312687872775	0.5084690648589406	0.16280695223805983	-1.113590598085244	-0.052966063843780956	-1.8945921213853825	-1.3544890504282496	-1.3040065978186723	-1.5795357365072213	0.8727812742397633	-1.6102287662806198	-1.3718926516569445	-1.8669666852807871	-0.3900654571922883	-1.0257253886929012	-1.6158783902848146	-0.9155644812951572	-1.449722097674219	-1.2010931171308736	-0.2901013758262948	-1.2833396525025786	-1.3264804530166145	-0.9651276167655904	-1.280421093508175
-0.2624654128360584	-0.6544863442078305	-1.0305629124364815	0.29189448281151525	-0.578502247576507	-1.470017557551516	0.6301646905102471	-1.2708494379480968	-1.7418126961797114	-0.04688820994424257	-0.9312482370975845	-0.14761095602914387	-0.49401563896549056	0.16457806771231007	-1.0524039084220818	-0.8148454054570445	-0.2672620060787755	0.015796735219747147	-0.6921559462960521	-1.351854969490452	-0.9179710884527805	0.3142318232719571	-0.22445302829343944	-0.28250064409102155	-1.3393176731549965	-1.0181577888862976	0.3264382742302403	0.9344449278177154	-0.10371944214264303	0.07877392014040205	-0.7635506604890423	-1.014666143087779	0.4680575989915876	-0.08509308297181016	-0.683654626595522	0.2513802033977149	-0.5368327914365234	-0.28392667988341275	-0.862556798101544	-0.2711215920220767	-0.423491466681041	-1.8508136195588953	-1.0589107523157317	-0.6633689464638917	-0.5431285372545772	-0.07474916910911757	-0.8205208739544065	-1.3106855390138863	-0.13226455244490076	-1.0133130595648339
0.8140642317594484	0.43555910452284624	0.2980495777184913	1.4153815432338392	-0.2235078600317875	0.16449885169168665	1.4950025976604804	-0.3432191596790455	-1.4191261766059282	1.2351494300727561	0.37952971476787156	1.1859774155575775	0.16405593345133174	-0.3910678769173589	0.8242311056265258	-0.9949200751217969	0.4922680746347617	0.7772024153412149	-0.3667938109712894	-0.593158956449852	0.4146985749734957	0.6464134365158195	0.13390327150998324	0.6639531334702189	-0.043444544317520005	-0.800021203389677	0.3062679833255872	1.0823709598811604	-0.2057158973397186	1.094147940590043	-1.043074251502332	0.47404526265645985	1.8211197783022914	1.0734058931721862	0.6200186270838216	-0.6587752872255519	0.7518216140308608	1.0553480490341525	0.19599556517695027	-0.1340462863317374	-0.22975015387216577	-0.8329625202663635	-1.0284373350056322	0.5753955632404051	0.5756234013214451	0.24724713346302452	0.3240131940619862	-0.2155922951572698	0.7701113984808807	-0.5006757666453217
1.7967151330075197	1.680163951817284	1.3541716641055095	1.747256820084616	0.5181845050075847	1.2773660514370464	1.6094531726148176	1.1149326284175145	-0.1912775841504966	1.7304460000398127	1.1598341770099543	1.9869049067407865	0.6034587438468303	-1.255578672684714	2.432131436547728	-0.48413337654085714	0.8748902961179822	1.0320105021123611	0.4751133322264226	0.18647607928476392	1.7131568654577036	0.7765999892922862	0.3351335669129476	1.549393189188433	0.8425773934528532	0.2846809100821721	0.48264676352171837	0.992854737441353	0.21187867600310104	1.4769537612316053	-0.5684367672756924	1.977822899097108	2.180129332712154	1.481225459608089	1.804956297327922	-1.1130126675066774	1.5528598315330941	1.4998447677989712	0.7424420823283624	0.05096097058198562	0.009274396245010178	0.6911842621814362	-0.637656478229418	1.3708206378181977	1.3679980064665902	0.42077113185406834	1.5721013365751124	0.6368699450811163	1.2873186833838037	0.11876325097212306
1.973425796719092	2.185046248344378	1.2893676319899336	1.7038462929766394	0.9869134638954029	1.1875024652122008	1.2672008101200847	2.081404668413826	0.9824181609511042	1.2777535423566326	0.6840658817198373	1.6597925737015367	0.5648613648969608	-1.4331715434550523	3.047410585929958	0.31836779056970943	1.2751272999980177	0.7902536803390573	1.4086491335221367	0.5498224271263297	2.1210119344734486	0.701701618844819	0.3365818306255614	2.116248110762748	1.0220796664400746	1.4932579076661006	0.9218062328911507	0.7848451936856989	0.8633919433442636	1.395128292390095	0.17206200554391352	2.894826541027522	1.8780815556523616	1.1331263575175436	2.459290274784082	-0.7494708198288988	1.68119584174053	0.8781887248408942	0.8776518195153711	0.2894170554128749	0.5828460052461378	1.5063003635194088	0.04267663630866958	1.2934280461078715	1.4309414416666402	0.3202220162620231	2.2422853291569123	0.35087742093681185	1.2484629968189378	0.6660485722575079
1.2337862710678291	1.8299058441475433	0.503504623947755	1.6981365213045077	0.8481731120898954	0.4784559351763202	0.8825989868016023	1.894817570078446	1.2014986242700507	0.44555172269260357	-0.4273705535018896	0.6697090297938514	0.3247796494437753	-0.5849409015382164	2.628297433068471	0.7392323249594557	1.8462489736154373	0.37803185749867174	1.906319901342527	0.4524394661659403	1.568203481249804	0.45949032886644936	0.2585434797305025	2.1856364248024795	0.7181224135743476	1.7681114174946824	1.2812131832291336	0.5204193403649965	1.1037715547632783	1.3442421870246906	0.5135595425530373	2.898865266287078	1.5641612417489057	0.6328715783807799	2.528320763880242	0.1848310480352299	1.403383842538705	-0.045764864848961764	0.9867335724464786	0.5239243169810827	1.1605103057284356	1.1230846978835385	0.6264840333130042	0.7110154988871784	1.0894266734378328	0.024102846375687673	2.1209982900145268	-0.5213808391581332	0.7688219871887287	0.973484195965772
0.2591266187333217	1.3695572384559918	0.21774220447897305	1.792557366130572	0.4034006121839028	0.2638485374928678	0.6845731977156274	0.9483506300565779	0.46923841715261505	0.03640798422037572	-0.9689799474238635	0.16836179782896113	0.4172412968319243	0.5534069532633732	1.7584551383118177	0.558947700387781	2.224849430830467	0.18426320012247888	1.7747553468761106	0.2609404525228237	0.9056011049414739	0.14486907691600587	0.3478731604090251	1.7470521958817462	0.4086916290484159	0.8925121657939576	1.2207317640948991	0.2814668405448736	0.6892375555638206	1.6562452336558176	0.42639176576126064	2.1787344527875643	1.5323994308532853	0.5773613414751887	2.317202151319943	1.1125695232082768	1.075431837107204	-0.47171118689602026	1.2549112814119319	0.6812338725496854	1.2360501468007354	0.24233790042035486	0.761996597390253	0.3659305027712073	1.0305111435291663	-0.17158350244128034	1.5370163535520973	-0.7614722875439986	0.20846374382523417	1.0098349544230518
-0.032414996959387314	1.5676196351176788	1.0689041478385954	1.7497060492786898	0.1621486697984503	0.9290168803724986	0.6577627378672602	0.3752936660179495	-0.3423497236204367	0.3668588441772979	-0.4141091763286607	0.79941287676143	1.0023926287054625	0.9680154015683485	1.0809577679634612	0.16576591276875977	1.9355130288300213	0.3876322005028289	1.186317615066113	0.3593911324101918	1.0589166408758055	-0.0746758578201927	0.8176071403833268	0.9661827489020675	0.4761170934809898	-0.23378099094168175	0.8527133788267792	0.2254088857654299	0.07628592417612239	2.230350652708397	0.4268532627654736	1.3235313968281974	1.526350700558594	0.9896880042385339	2.1640240199670684	1.5405914931925149	0.9007882150601056	-0.2689110996803681	1.58209386647246	0.7022028902851035	0.822887336862604	-0.013718928953829848	0.4941986008783676	0.6615965639887438	1.5602844050137017	0.07457284026814412	0.9036354815534833	0.010236494664962546	0.03992931062326383	0.8890826633448269
0.6655672950035418	2.262464498130585	2.3455787187028103	1.2810098984707872	0.23802725565135496	1.7546957350466588	0.617284750849804	0.9066046265307519	-0.3936951410198249	0.9782270815991759	0.6756188254586513	1.9717420680084272	1.588817341849252	0.44924524431024726	0.7253071158971364	0.0015470051972450419	0.9488328681872062	0.7907287525384846	0.3496035319863589	0.7185326199361921	1.9936242129017498	-0.06894111111743728	1.5959477596742193	0.06362895057316344	0.9313655750285743	-0.5583813663071376	0.6027480350931211	0.424615671939979	-0.13086102464010838	2.6255530183020848	0.7266630352440417	0.7949813112541757	1.0881226079443282	1.3582444818185297	2.032006283944054	1.2759213989708356	0.9169076020259131	0.15733920915126723	1.7576710313067059	0.5140578806615532	0.42907810434712784	0.7140252324932241	0.16947859738916105	1.3307012244119227	2.235639004387784	0.7825683950702652	0.30782387066340106	0.9796541254811437	0.5082400101279049	0.6893737884829162
1.7338441338438138	2.4380947982212757	2.7647325158297518	0.291402989937625	0.3301644190894082	1.8264152181657476	0.33066067934927407	2.0762377458401824	0.29811401442289603	1.1099439221963026	1.3725422696345373	2.47524225318575	1.5323576557373129	-0.29532924287907814	0.31424477543600765	0.030955689436913996	-0.2484239628846999	0.9239889409849612	-0.6718712716520624	0.9149447545637412	2.673352773850023	0.1046132388287682	2.26701290389485	-0.8032011833939099	1.4012159422820638	0.06172356359439753	0.6429846728870848	0.7072997937707624	0.10984499867887375	2.3993274622718626	0.8321069282147732	0.48650864585483833	0.06766945432867681	1.2441023451243078	1.4901351453595253	0.4641475125132735	1.0589427141063934	0.4820463966149576	1.5870254266043975	0.06712199006847494	0.3481166335160892	1.671605313579036	-0.0025076854029556345	1.7512905074836425	2.2951849147930976	1.4478441441373036	-0.3632054407260971	1.2545451733533195	1.3096370910363817	0.32513497367603555
2.2167197530107074	1.3274815207079602	1.90351799415145	-0.9592741420844397	0.27520418969582966	1.1485221020014753	-0.2901884659924659	2.6935599066296416	0.9938569866884908	0.5100638001671886	1.3047187806490017	1.7940646495410675	0.8206364299183468	-0.5429463198174664	-0.435253921113162	-0.10088911140769181	-1.0806905499317314	0.4554131886173103	-1.7315226115453883	0.6421873767543569	2.1821183384781806	0.23243763990129002	2.3958972583347835	-1.4953368937471758	1.4663418462650566	0.9055986259498306	0.674996565413479	0.8194242250293294	0.32086655790507845	1.468284259776748	0.2344160376026056	-0.06139740627350751	-1.1443987910502313	0.812849315504889	0.2398917038929405	-0.4189698208663065	1.2019484990418763	0.7761929140589714	0.983016625402677	-0.5017351334851795	0.2663206479775112	1.8144338915581952	-0.14154824114221512	1.5765524763951058	1.482875331606344	1.3966119820662644	-0.9692218684370093	0.946472845551015	1.7446654278613403	-0.27569743160065147
1.7497205877522244	-0.616561683966824	0.6542890008925416	-1.8802815485822317	0.38399564618482296	0.6421453400180347	-1.005211312470169	2.1121904069374176	1.1451808343742056	-0.2712758433815252	0.8296041047264706	0.6274316188974425	0.18974354468423069	-0.3081231437547806	-1.1983141640185293	-0.46255851442119783	-1.2872830605067445	-0.3962667866979312	-2.3465934013868024	0.15705344616399267	0.7973564709328668	0.18563663061099323	1.9655607307316123	-1.762353038629811	1.0896792913292184	1.336166358589877	0.39323752829307806	0.77076657166343	0.23586476023805125	0.2431597743768049	-0.6910932210640113	-0.9511870795956004	-1.8419269450548674	0.6830370921406376	-1.3131859389208913	-0.7166309003644595	1.221816896906352	1.242129567434142	0.14027477489122386	-0.7857479062424589	-0.22036296455738064	0.8974765320013445	-0.3780140419302702	1.0711441456646555	0.3777564428078738	0.5073589613672598	-1.0037266611900633	0.887116395897019	1.3757272974459516	-0.8627568152418121
0.852708637283308	-2.0182480785387438	0.2083810155949709	-1.8802252033289069	1.031120479071946	1.0171633681346168	-1.3156943496109312	0.8734857459906555	1.0084153219096323	-0.47848485507009303	0.4871406134391296	0.03173401309847438	0.3150423018823335	-0.07637135178565203	-1.2812842114886398	-0.6148976155908071	-0.9496388019449699	-0.9152659385446593	-1.9482964103172438	0.07650091323628673	-0.26103846152842425	0.08838615487552091	1.4046244477315946	-1.309114369727161	0.6598284671020063	1.3961610660500663	-0.0011727718259202688	0.8575324303163279	0.22558240607827978	-0.6208530800590366	-0.8861299429830518	-1.5962368597397196	-1.5328095571751623	1.2000729975452968	-2.1785092424971797	-0.03280579880255203	1.0770811832539782	1.7985743535853538	-0.41062168205002136	-0.36847480407177635	-0.8551781987761389	-0.3076379204816381	-0.48509375560781665	0.8224347172788523	-0.1896214097737307	-0.48245857193493386	-0.10059579418303419	1.4490307802852485	0.5287653949823735	-0.902994256183968
0.27309333637291816	-1.9359909468386798	0.7361238962394717	-0.8801639954807471	1.9677758420391185	1.8439435407877496	-0.8831907100508128	-0.005878594805488976	1.2194191726918677	-0.020659294807782967	0.4695098631490013	0.21449818012699268	0.9596649929396083	-0.005292916549616023	-0.4396312457148413	-0.12499108763999128	-0.3076350203318822	-0.5106890469123762	-0.5241861627731237	0.6522051063426062	-0.18906842333229965	0.15880741574568966	1.0971599242828993	-0.14990196858070798	0.5235867281743796	1.4041048041170405	-0.01668496925555022	1.2085999631658193	0.7801287981471138	-0.7391764710833761	0.14257426005472346	-1.3120444462612382	-0.3824790012465063	1.9149674586000447	-1.6763430656323004	1.2749721645355294	0.8064931253788474	2.0436766196925436	-0.18182437336265717	0.692340419260959	-0.8296844038987236	-0.8394988545451928	-0.058033850101315336	1.0901128403337863	-0.049881619190271315	-0.5940245080148607	1.3617583020446642	2.015890103410709	-0.01651724440778914	-0.1104849524928221
0.1274955152901285	-0.850007383226557	1.2192084855065826	0.44602907231722017	2.299330649590092	1.938779074439469	0.042327187686920884	-0.23687829612389824	1.8348670723640288	0.38594962686781736	0.5939833362785745	0.3962010191559534	1.1378671965554241	0.2816997647413184	0.652538379552475	0.7940315126065026	0.32482456884351407	0.6329819361466986	1.095519479809662	1.3404287102686385	0.4906583943754594	0.3724421180125073	0.9198735601355416	1.111473700151786	0.5182243516456853	1.2726579432573362	0.37128248770932465	1.4093105257057106	1.6578676900114964	-0.3514296517973582	1.534513744974477	-0.23345163055013898	0.8131267311559786	1.9037113160050418	-0.2543448358511752	2.1447174490378456	0.4140263754148147	1.622706653158504	0.6684478094094063	1.6886346958502663	0.2220660939610045	-0.5019228733929966	0.8851917005462422	1.4453756272094405	0.08682804638074842	0.36114252393386664	2.3307131049676784	1.7267034058169257	0.09472888212084761	1.067635913753882
-0.16339043883459597	-0.16925129713011214	0.567679298063605	1.0817537163378141	1.3367080121778596	0.6631026463452795	0.7025013467671782	-0.4978174609541506	2.0455760026268974	0.031162993778353524	0.5959260287216865	-0.15318514513713405	0.21214776835614804	1.047318270316307	0.9288174850758373	1.3523392024396952	0.5675004408375668	1.587767483130817	1.8044264559624843	1.265562218552392	0.5510020088044533	0.3839395312409975	0.39836752180104956	1.5547884199753348	0.12120127472022031	0.5767651828839245	0.4540767548325715	0.8168747424473194	1.861574225749159	-0.12534028665736177	1.847421739187257	0.5976502441604861	1.1862139363293909	0.6832341987126413	0.7441728696803415	1.6310059948993196	-0.18940909141091267	0.5855158589415317	1.2408980649887111	1.7529860948209643	1.5470289289069217	0.03222526587474038	1.6670342716459952	1.1240460593181898	-0.5766361395627159	1.4537465454401601	1.9255951482476954	0.5084375861974766	0.3491357492753473	1.6736761461451364
-1.0694362406545186	-0.7446831456520181	-1.2168724248386282	0.5034628930723273	-0.5656834933051265	-1.3124874342265098	0.48384239231588866	-1.4335333091645612	1.0280439645044968	-0.9189764665304239	0.3372998537502675	-1.193777625244579	-1.3059853222085795	1.8578660680494052	-0.00461443793849398	0.9737939522894651	0.1504093477584581	1.4790689667502352	1.185142839706125	0.16926900650816173	-0.4932251519346744	-0.1145415586585965	-0.6473631157139281	0.7170529448155637	-0.8682009794785526	-0.7080276307271708	-0.4532752670199268	-0.6469954874406679	0.6669982043969336	-0.5201958184786798	0.6147228226829852	0.25705508426961743	0.4829829658189946	-1.2068797719410058	0.2993904436885738	-0.15394004279246234	-1.032168041483684	-0.6126786871804288	0.66982086768338	0.6611332620622089	1.874673534551174	-0.0004043041645738563	1.5260549612336303	-0.18350269282742285	-1.9504580549655226	1.4844590098443795	0.27884493628325097	-0.8497189651255719	-0.051484275297628584	1.104714672840406
-2.239630643726808	-1.9914968123046095	-3.016432391574657	-0.8168037649915332	-2.1773744198924683	-2.6179477326255833	-0.460061126129108	-2.6715189749167227	-0.9773326043837501	-1.5329403799744166	-0.166714025534998	-1.8011546675787897	-2.212516851991595	1.9236646189090034	-1.4067647501484748	-0.06457684185250127	-0.7699264181982979	0.3074871337660868	-0.11455497926565374	-1.2089384510651087	-1.8052947361607818	-0.966506705937844	-1.738318126250303	-0.8569635747071879	-1.9198367555319904	-1.860327910798834	-2.03842822851271	-2.161548988572151	-1.4109857723537884	-1.3174529017239003	-1.1100843991323877	-1.0110547262809961	-0.7178715019609948	-2.596701886575302	-1.264970379243262	-1.985348563422544	-1.8620090447901447	-1.428017288404256	-0.9180933270299775	-0.8691607448250179	0.7433644837781663	-0.6613876628159809	0.4471872934552824	-1.8880905235122547	-3.012549166682602	0.192017847663559	-1.4995653258515471	-1.5600724113074755	-1.2005372858501966	-0.24824173097934374
-2.7644620830580067	-2.5655069924580496	-3.633065066671711	-1.7894269102860114	-2.4767468676785507	-2.4837206221083106	-1.2998784238596155	-3.111729300640667	-2.652727631116032	-1.136823969642526	-0.7558885388003764	-1.4525291989304392	-1.8469429395291714	1.0090426656851366	-2.0929877841552633	-0.8827620016392659	-1.5604485712226641	-1.0342742865948757	-1.0092684839496773	-1.8144124394896632	-2.1770968314397163	-1.5828376544958764	-2.1449987916634146	-1.966254572684461	-2.213782354784872	-2.0498860404819266	-3.0627847170574745	-2.6652582831891234	-2.9040430332492537	-1.8251354270180906	-1.8677458979343047	-1.9689433372897147	-1.48946464641755	-2.694419020431359	-2.55500277827475	-2.5677544979201437	-2.2029527698527596	-1.5731580827300646	-2.3684710734877528	-1.7696968012642447	-0.9435311562862736	-1.3065449610130804	-0.727512433351524	-2.9160080496439416	-2.815282217407917	-1.45167888814343	-2.254221782793729	-1.5350134820305468	-2.260973989726286	-1.322466864755333
-2.146441451804702	-1.8190521129484014	-2.7942787444559363	-1.662769774180496	-1.541790234342587	-1.3579966773397663	-1.3053257323943113	-2.1872877216908706	-2.799704698444842	-0.08844814194046002	-1.1461949808587002	-0.5859131319679068	-0.7249269488194201	-0.21386793738160878	-1.5757110979518625	-0.8734336700968371	-1.5779709067236118	-1.5779881669623905	-0.9596146114436038	-1.3201032848722536	-1.3709771291987212	-1.4744872698459497	-1.6444296804668552	-1.7991652506691467	-1.504225854109714	-1.242897212324521	-2.5814306592464544	-1.883570056250218	-2.743778390273185	-1.5749889562219026	-1.275506189917816	-1.6715615619623478	-1.333039063858107	-1.7191643935313017	-2.4434967473726656	-1.6928393635977288	-1.7666239140794842	-1.1547020293337187	-2.5731594094160473	-1.5588373582510744	-1.8019541883880716	-1.2965819575929465	-1.108874935278618	-2.64077562334889	-1.4779075953115177	-2.182622817850259	-1.7299697558762601	-1.2001801677120403	-2.318950772374473	-1.3824727026057186
[truncated: 72 more columns]
