# Supplementary material for: Diagnosis of autism spectrum disorder based on functional brain networks and machine learning
Source: Sci Rep. 2023 May 18;13:8072. doi: 10.1038/s41598-023-34650-6 (PMC10195805; doi:10.1038/s41598-023-34650-6)
Supplement: Supplementary file 1 — Supplementary Information. [file 41598_2023_34650_MOESM1_ESM.zip › matrices-bold-time-series/ASD/ASD157.csv]

-0.5984107699418303	-0.4279525489568517	-0.11570436806724474	0.38038596444502093	-0.9263236579701833	-0.502053491441578	0.5209209541488637	-0.6479896017583892	-0.6057123867267932	-0.9204648076210269	-1.0791617803693834	-0.6466721452868429	-0.3618555600571317	-0.7904111406946805	0.2609600231572834	-0.05417802598678621	0.14213872103608552	0.10589250657832848	-0.005413786569017542	-0.018647201842123835	-0.48849014964891707	0.331238451691974	-0.7026606285395605	-0.04015787729157243	-0.4350444819675788	-0.6747872936072246	0.21403167743639026	-0.4817860316830005	-0.1309233440650725	0.12538037192305573	-0.29716499979536903	-0.2276983354043492	0.5831681612688681	0.7360960900040758	0.23673636506566875	0.20671829736641534	-0.19661901392259443	0.3501900700766139	0.5246750949421481	0.6400267419998934	-0.13477943767533201	0.7079163014354778	0.4039579143337283	-0.9057671977196577	-0.5108935467161109	-0.6733094624656732	-0.24959772538400218	-0.5338957331426248	-0.11598491145983125	0.7619696029060153
-0.6213036809284285	-0.30902109898389246	0.4528799537309197	0.7379267106562389	-0.6217188609208399	0.012199640720487204	1.2356549628082096	-0.726584768468322	-0.2186326656266874	-1.4657802423558337	-0.36820011239694356	-0.18027566565167655	-0.3481905177647438	-0.6723955793058461	0.7273602250747044	0.32770294556497453	0.8395664113077963	0.03628176986315516	0.7492848678733139	0.16443724201966856	-0.42143441254271324	1.225313815632896	-0.22958148627256528	0.4904901463010041	-0.41064301306549467	-0.25026510416082914	0.5133368381605014	0.0033102242859074063	0.5551522555798736	0.5092200922918407	-0.28918922104991945	0.05066382492697226	1.110104253612	0.8912139365432543	0.7960446648312149	0.7122084990514599	-0.04102390127927276	1.1999582100258919	0.7104468038764892	1.012751179561213	0.11248130474102658	0.778531008178896	0.909826368500105	-0.5347451126294591	-0.70180454511083	0.02735116941618265	0.44336070633276586	-0.28225249782111683	0.01558534266876126	1.5031257781602358
0.05885687067835259	-0.4405111505593744	1.0536689428433663	0.6787934582871562	0.18699222770423188	0.5406471177801492	1.251497812845431	-0.4368290879872024	0.5293224807544605	-1.6331769827816875	0.8641617214986808	0.6988740443558008	-0.27439275666461566	0.06982923625218332	0.6965922262881783	0.6362424881527484	1.0452913947039315	0.2295994112689939	1.2690883247007838	0.4966589225560298	0.23084594460336338	1.7175326703849465	0.5845506751740642	0.9351154415267444	-0.16977229263107452	0.5795239152675177	0.3723391554124352	0.7572658576736109	1.0573937191706413	0.4910600727629658	-0.1632058630741557	0.35342558921584494	0.8028077138156641	0.705103010698172	0.7768911736638614	1.039843136841549	0.09620395125958506	1.6358464349775987	0.3650797280091405	0.9057790696207847	0.36900655594002096	-0.08127547939389619	0.8425835609379289	0.3604232325296807	-0.5888222550174071	1.2543633380317458	1.041418957058631	0.2782287681208643	-0.014746224810500553	1.4548674757665332
1.0198543686469705	-0.9869307260779699	0.9754283501241144	0.013234195697946462	0.8440528220275847	0.4240387841344283	0.3899903396236377	-0.004570143950051024	0.879673752593955	-1.4414622641191324	1.5135782470206136	1.0640796669932582	-0.4067613580757048	0.8498933134460251	0.22685232472978029	0.4998809402401417	0.40835068367704747	0.6307091612023217	0.9894055089679153	0.8577096029933642	0.8543251895663966	1.2514596374676212	0.8976025724909295	0.7316562450002031	-0.14535414338647654	1.139471299257843	-0.1811064374990962	1.1918628192281235	0.7848408015021432	-0.3224665194988872	-0.17083507379032736	0.24315748333286574	-0.20703337425243373	0.19880455754632112	-0.048105306316945116	0.7172552380968892	0.15406287623364134	1.1553836407418259	-0.38100966533442804	0.3238165456102516	0.4202448599543454	-1.4130417935488766	0.1276893110456977	1.0782535334125203	-0.5504989062467712	1.8696036792120263	1.014766929185887	0.48488127355465693	-0.32882111846657247	0.6846269682434457
1.472159048534304	-1.471061148055499	0.2957886507914447	-0.8788914540141215	0.8925679118681067	-0.31104348194687526	-0.6301779628023564	0.2884646854335985	0.48889963797935587	-1.0082109509166735	0.9974253445424218	0.4317456018525306	-0.6592458100914681	0.9723884915983761	-0.028905410894996774	0.029361616406200896	-0.5549548349699649	0.8333818263411221	0.29918560131870936	1.1779454395996616	0.8997357085698527	0.10648291471095618	0.4611051576356854	-0.058540887914677216	-0.42733462288698315	1.054847699217501	-0.6000736810813393	1.0313484355700933	0.06928581816235928	-1.4808587257264691	-0.2527627747772445	-0.25298154183951554	-0.9538112032560503	-0.3685230753698005	-1.1519806036929887	-0.05166471116468489	0.2722250461073834	0.06868452642916989	-0.7857104383301869	-0.13256533424171255	0.20078731871980898	-2.126714339744359	-0.48957355576519956	1.111187221910925	-0.7110593923001965	1.1545679674646159	0.6077855939594339	0.13742352942465536	-0.5730091069051501	0.1334389702351927
0.9982188808266342	-1.2546720517015928	-0.10287458810033677	-1.2512232299660433	0.38810236595648534	-0.9954161630303683	-0.8792656594504643	0.28999026009217976	-0.1705248865276759	-0.46041583074050924	-0.0843666478293559	-0.7100177966786332	-0.6940783639172426	0.3551998228466038	0.45168742700981385	-0.2200939027971319	-0.8922267199947359	0.5346449829874542	0.16217165950872647	1.4037756988417824	0.4284302548693769	-0.8836976586984706	-0.20338581793583008	-0.6472042075393932	-0.6490436895130283	0.5207470344721926	-0.4267411589428367	0.44841832062108955	-0.11760783613762449	-2.0449972530351728	-0.11934671494391359	-0.6622646463264643	-0.6425317406739173	-0.7062777511551206	-1.7037649159812855	-0.52439019419476	0.4663791035109007	-0.7743599940497535	-0.24332576747837628	0.13282304456251423	-0.08696907180632552	-1.5970455888215145	-0.175279495487876	0.5663335060161033	-0.747584814241909	-0.34144339114223166	0.5918077686860373	-0.2802770582040143	-0.2515408229734325	0.5911525516428997
0.0075709718403371195	-0.3055465930739471	0.4358214368899765	-0.6688503224366217	-0.2929783551365418	-1.028887531896145	-0.16502236508688573	0.0777641643109686	-0.32148271841646503	0.09604185247059946	-0.5589001360535628	-1.3927402786081833	-0.33903922361725997	-0.3694149606965464	1.3939945071307651	0.16630800954916036	-0.17912999511600497	-0.025006364174262975	0.9266468159925634	1.4460170896811173	-0.04846131584392144	-1.1239103423164427	-0.48180202240854103	-0.28783275161737515	-0.444430972684094	-0.009681728876408504	0.1871626492265185	-0.1970819242548171	0.6962051265775844	-1.533763528257106	0.3061696028483355	-0.6142269385321646	0.47805559684764437	-0.6888225293977568	-1.3139415972943316	-0.1950443639721702	0.5077990708031621	-0.7842630057232975	0.995013863677611	0.9853028030905042	-0.08334442865696531	-0.3255554728548091	1.0319123958166423	-0.013711658016522897	-0.31655469425133187	-1.249814827202728	1.3133774551657809	-0.2081321090501596	0.684105127182686	1.76055972914374
-0.6209009181544719	0.6900001449146027	1.4493655716778355	0.45584826350518803	-0.8020888703424274	-0.44812211332088087	0.7693592070563334	-0.10348399917189857	0.2462790679132046	0.5932025129635241	0.0747947495557341	-1.1365547623175158	0.19477207471767663	-0.4720314167402109	1.896946175733477	0.9505158252343802	0.9761429733177942	-0.23602885818760677	1.7482036944504036	1.2072335581052884	-0.17604885616374283	-0.7116153790684088	-0.3167576967296428	0.8140598952645081	0.09693660859748758	-0.28338958113135987	0.6420024897951089	-0.6431282521336382	1.8050389621137113	-0.4292955122597371	0.6870520109421544	-0.24404873815372122	1.3392797970181889	-0.3988147914644978	-0.34921283301465145	0.6428936567527558	0.24158217551920438	-0.15391859764018193	1.985081888273117	1.5555148733792108	0.397342320140653	0.5992954680285512	2.1217964088713885	-0.190284296942036	0.4351115495079187	-0.7379766690585887	2.14085037789236	0.297899607553094	1.665503923501258	2.4843334197425975
-0.3945057139590719	1.0145685293618376	1.7228115547118334	1.1066126780848284	-0.9616719277585896	0.18306062564696976	0.9889771962557564	-0.06611157625332471	0.9104094481139713	0.9970370462309386	1.1257174878572864	-0.36588460475057866	0.518083913384287	0.19046527475907638	1.2957348866208764	1.4006690305618823	1.446220133251789	0.18365620541512012	1.4293105855543242	0.6525523122222691	-0.08020341724080786	-0.18257920200598246	-0.12401190748159643	1.5031664839370213	0.5119438130829314	-0.3720229084722293	0.49814785017371666	-0.7969008656970655	1.9755540418196285	0.3061583565134077	0.6116646329110359	0.011009925531169853	1.1073280513489006	-0.058547408164813144	0.4326563518578607	1.160506139769277	-0.11415650111858425	0.3710961839651747	1.9818041590447384	1.0598630841257377	1.0785001936563265	0.624526454553643	2.0454414250427466	-0.0033863365254682433	0.9150281392493435	0.6288342916972217	2.021531125712297	0.6224869011271832	1.9721183489706509	1.8915473927599042
0.3223006583686539	0.5929739618891703	0.5902537913333915	0.5919820269438434	-0.7277752701870732	0.3273652905018244	0.25698759969221674	0.10950639517269808	0.8535100497213847	1.2534803804287997	1.4684553548347767	0.11436487961226893	0.41534477774688355	1.089988112037716	-0.18345901418505806	1.0018445104902913	0.6362402135837509	0.7693917021014783	-0.20861936786918037	-0.15502036315937803	-0.09762956270508837	0.039560097192663145	-0.2300166695276036	0.7620291540633874	0.4541535863681349	-0.4443421217345312	-0.16271264341312977	-0.6851959778573016	0.7598697335189802	0.16468301361222917	0.0647460676580093	-0.07240069095659438	-0.06460140375447042	0.07921468500349832	0.5298548079447734	0.7881784454235911	-0.18930389321521104	0.20135781795930804	1.0750043376721998	-0.39065346475035534	1.325793550713979	0.1691067265751791	0.7131296402382961	0.12138343756895868	0.6575737957471853	1.4352444159494715	0.5984237409340599	0.3125007915698843	1.34849300924556	0.21730362429031838
0.7195470926239572	-0.07659365407367591	-1.2757342731962948	-0.7311070523089196	-0.18772182469863113	-0.10306550454348258	-0.8075399224885276	0.12032138372916047	-0.08365593934453784	1.25042956749266	0.7194742588286998	-0.03815359726492635	-0.021216726019297152	1.5484719187650144	-1.6274806051718842	-0.02132550230206632	-0.9571707280141613	0.7511300869323613	-2.0169662519428457	-1.0542594300527655	-0.31430283799186504	-0.09552431859028693	-0.5561737779380697	-1.1698178062789313	0.020016108702171135	-0.5286450774581618	-0.9159954391388367	-0.4343279655952759	-0.9941235961499627	-0.4984411506521336	-0.5492950588500566	-0.3047094036107919	-1.2928888347210143	-0.11975943090833992	0.050018519365794205	-0.2840594517859921	0.03120384933380187	-0.5768351233513863	-0.05861235980575339	-1.8598533329472635	0.6868152146078104	-0.03581652035586934	-0.957351614689516	-0.1927459847554061	-0.20418424658363715	0.8206064862494236	-1.332885837700476	-0.40585940758612427	0.1714188998551777	-1.5087387592597505
0.38598399812559225	-0.5132666739847945	-2.479413564477826	-1.7415097721985395	0.3952401691115306	-0.7382909634749232	-1.367506407699122	-0.23465982534857105	-1.2313197291729914	0.9034469608649128	-0.43687801564743317	-0.42971630971631164	-0.5169520282076384	1.3050478850911398	-2.2338446061214525	-0.9202307091453771	-2.207028552199678	-0.06398217917983098	-2.673184910533637	-1.7852478876065967	-0.4743902049808169	-0.3989536503564672	-0.8036588291228498	-2.872443773144724	-0.4005163130623106	-0.515262885528172	-1.3752181324879174	-0.24352544613757765	-1.998323424119782	-0.9221764828377326	-0.8440318232026286	-0.3734426076581925	-1.820119471270121	-0.5288926192415037	-0.4571597251530571	-1.3401271086439697	0.13685905804898613	-1.29758392099766	-0.8634492071801209	-2.451358728459948	-0.5892432605156537	0.17893255774055114	-1.9091769790011286	-0.8838399609243337	-1.0448032414967738	-0.6889654766393833	-2.532608882620063	-0.8963147908453453	-0.9079157312137927	-2.434639512074415
-0.3181069644928225	-0.598728835343189	-2.2351674641385855	-1.619133454195881	0.6761447340895733	-1.0411384607877674	-1.1015244290669526	-0.7684236452857077	-1.7456658692702471	0.3191696001972714	-1.0374515086262925	-0.43800603581327113	-0.7948325120615372	0.6349422744366675	-1.8928938314427832	-1.1328177743366838	-2.345240915104329	-0.9917219767447419	-1.9862351422246975	-2.035591144022119	-0.318703507997299	-0.6574898103305973	-0.7649455337538653	-3.038580559826707	-0.5060647962848235	-0.3274790124543323	-1.3635207416027693	-0.25923410819496695	-1.7669732946210719	-0.6905421794901999	-0.8028723570259448	-0.19381957060567223	-1.5496419527230625	-0.795074535261368	-0.47111110447953447	-1.7720796421380398	-0.1497634488662914	-1.2997080038224298	-1.227883807455645	-2.0398594003649952	-1.6318434022174637	0.3737466045448667	-1.7886870330695068	-1.4364719308313012	-1.2740053889585872	-1.7297070690065457	-2.4242632529559027	-0.7922817689459778	-1.423742335215815	-2.453603709137147
-0.71546598910813	-0.39442625668418835	-0.9862594093471121	-0.5871493224833602	0.48796541048731645	-0.6729718998270582	-0.3684261065453326	-1.0151663957049875	-1.3793139009421682	-0.18075921309417167	-0.7985640319623487	0.1025201648259219	-0.686086415602923	0.02754396517623328	-1.0887629594749049	-0.7409034117202634	-1.5117317178718939	-1.16880603362935	-0.894648923058527	-1.6140528901100517	0.08589231917823688	-0.7101267725281498	-0.4111136819032329	-1.67932772817232	-0.2859851078753822	-0.03786026665080468	-0.8759875683407755	-0.43755136403651795	-0.9012531908312655	-0.015850145756198978	-0.6538033878841208	0.09154059737925403	-0.8643903712494746	-0.6366416331415362	0.11123312105859177	-1.481734119934475	-0.5012437820963306	-0.49435365688803956	-1.2263344600177648	-1.163468733934596	-1.6765457498586707	0.2241098959062121	-1.009626401135792	-1.2821899030409099	-0.7642336003285113	-1.4206345370676055	-1.4578448521063747	-0.2810657855392075	-1.287346887064488	-1.9490041225805128
-0.5405812186982986	0.10898036253460427	0.22205258381566903	0.4392985260712155	0.0023065042231243424	0.2405394308253259	0.2164605981357505	-0.6865952722171953	-0.609248372037178	-0.2926553161736798	-0.23827495078485644	0.7439034193069842	-0.20633493011437065	-0.20789716907882136	-0.3825567137509434	-0.2552239625228253	-0.4209929387925436	-0.4932642977529121	-0.28048680806439225	-0.6783124789662869	0.3976411027588157	-0.4772451979855242	0.1528331052849602	-0.0007011607022658738	0.061928416681347714	0.1775092279570234	-0.06492071066259862	-0.5865657047304951	-0.25345648390031783	0.5944632542872248	-0.5041460255001879	0.3499565815118771	-0.14252813821626906	-0.16714187776292624	0.9246886535982332	-0.7905314786169971	-0.32660940306984165	0.5470307079237653	-0.8537937627912215	-0.3604157011517354	-0.7727037714292172	0.014529486244968928	-0.20377820576097966	-0.3186936262948599	0.13190759651283915	-0.12770035050940973	-0.4762788136552442	0.23950439071260163	-0.722055552901814	-1.2588324143441854
-0.15068881906136986	0.8773288692728437	0.7544142711932779	0.8373863744031812	-0.43321903894262703	1.1235855169086801	0.29787981165761734	-0.0034314787436077825	-0.09088148253581743	-0.021542664279855708	0.006523014106625292	0.8909161551975209	0.40311364095285934	-0.10021567745747584	-0.0403324356342925	-0.0563368104888072	0.3728450248388212	0.26840055134068747	-0.0908377656508177	0.2355234564611216	0.3390613707397198	-0.05571747353913244	0.6634909887848516	0.8550046598840685	0.3002961033201752	0.17688693052463222	0.72867114318084	-0.5841540263288026	-0.0650477433930567	0.8132448360797847	-0.24302608621230662	0.5410383856307662	0.44971167508625254	0.15050712006330724	1.419383388723534	-0.10467890155573384	0.3907810641386219	1.0565234862888044	-0.19201224390262644	0.21345771549721707	0.26763885594736714	0.2601759417113213	0.25209596261444317	0.8959975043480087	0.8726065866699957	0.9958591948418457	0.09543086127884953	0.5855139218475874	-0.1251213445846547	-0.5277860850361565
-0.07176471507678979	1.5876021746903992	0.677953090773209	0.7461956569338681	-0.6267765385338805	1.3440197028426706	-0.04905706178265177	0.4822145453618854	-0.06785743159706951	0.3007271044067594	-0.20602691111538765	0.3699659049989359	0.7755379050039156	0.09185417778965015	-0.042653518490758366	-0.12370940278130305	0.8057222380201787	0.322003060231128	0.24207759900489023	0.5379469529697325	-0.055154361912811825	0.24504903983965523	0.72528583977899	0.8039405735641946	0.2521794439131055	-0.04438916638346814	1.0895197695538057	-0.5126391218298545	-0.028654029411506785	0.644322540157432	0.18804441689985466	0.5664238401222701	0.8074218897375172	-0.029662403692913793	1.2543746881138125	0.31178781432605135	0.8503574810602669	0.7018654549252029	0.3239699172088335	0.5515193354460843	0.65732250753118	0.9585316749831061	0.2759024457022607	1.5059923675137439	1.06000270954793	1.1096578788743563	0.37739181697679947	0.7608785029330138	0.0999961561983811	0.06629204357257772
-0.4549355010523921	1.7613112476554713	0.2699205200804873	0.5757960641926219	-0.6668897875186991	0.7575781744001528	-0.5140694048082627	0.4065766523092508	-0.2953563858450334	0.32567748252634615	-0.5865245155481448	-0.4407803914537194	0.675918076285473	0.10121160834406077	-0.26708974051732454	-0.25466195508969486	0.9980658176982996	-0.3478668919074494	0.7739075310586114	0.05533283671745965	-0.5047169357828846	0.10554665967800848	0.11086023640938243	0.5482580357995085	-0.13086345515107176	-0.35633429968368024	0.8138641628155031	-0.5239621314307613	0.019660430424914634	0.2497690383741225	0.5688046332661051	0.2142819612923075	0.7518793031725605	-0.5285174866282963	0.5095827026773286	0.3611705485898909	0.2645923323012724	-0.1582608841623723	0.13071691036191613	0.46340396651747695	0.33733114060462904	1.4460498772904964	-0.08160182377532993	1.0355692874794638	0.6441508300405199	0.3167599627295247	0.5353763752075282	0.6620100854907162	-0.2181291199884231	0.22342680253927083
-1.00886156336984	1.2476128363301642	-0.4072412016902315	0.33429462531233256	-0.7157899205967894	-0.11017567306521636	-0.8255246614610007	-0.09300117284245364	-0.4192598078711975	0.007421057252295883	-0.8714314859314807	-0.9734515635701622	0.20606334472716903	-0.16984068709244082	-0.5694158105428662	-0.3864390002506664	0.8555304437879587	-1.0920159411237866	0.8349054848848506	-0.8002768786119597	-0.7475748599866232	-0.47301478171122296	-0.8623859480481488	0.539745757652576	-0.6909243591539123	-0.5876219312000156	0.09420589676696411	-0.5977640650998428	-0.1944295584340484	-0.23064656505704548	0.5716711256779666	-0.5900491132541621	0.17880070247764465	-0.7966679438848254	-0.4249601713439516	0.06461450753832905	-1.1202198603919105	-0.8225989761028164	-0.8304674199237255	-0.2567452527347114	-0.12976936383382365	1.0810228681346707	-0.6757790400043259	-0.19021119595732333	-0.06487532750493077	-0.653497720521022	0.42201549027273627	0.08712782095620338	-0.8374873162242281	-0.2051220552648214
-1.3567456654085097	0.45324789238689783	-1.3104201204162798	-0.2665315810976168	-0.7593054266557755	-0.5165385528385397	-0.8586157572118408	-0.5747453983924917	-0.32172185281431626	-0.3962457195076062	-1.0197444537749576	-0.9297860590282624	-0.26839502392888753	-0.6038530515652213	-0.7527607785052379	-0.5950031225307377	0.17454850181920453	-1.3799263104547876	-0.06109195862141118	-1.369438387037019	-0.7337276193031806	-1.0695994060585579	-1.4152905314768318	0.5056242741756132	-1.0802205914373946	-0.6338984946378289	-0.6186737211881865	-0.5177283902879884	-0.8939522518697086	-0.6785474984322408	0.15043323404751666	-1.5073986347277355	-0.684986665075634	-0.5123951036801069	-1.1456029417090996	-0.44584932453742254	-2.0849893314671233	-0.8659430959313175	-1.8538233008184917	-1.335816831931926	-0.2825079737503524	-0.029593952574449935	-1.2235653661916508	-1.2813232750859638	-0.59069929963811	-1.1995843905868282	-0.1781737872630056	-0.8579062882794688	-1.2273113919878542	-0.943213901883131
-1.3437015472677631	-0.035188448837188066	-2.02749537031688	-1.0866379321013	-0.6342421056492078	-0.19725811020678216	-0.5838212176330076	-0.7257378964646144	-0.10859210672824157	-0.5975102005009325	-1.0055146662726673	-0.4348759557816771	-0.4150035070685554	-0.9682972125799637	-0.6001880801248015	-0.8378547147263816	-0.8641101831396857	-1.2574061688323976	-1.3765082679512433	-1.2936513360990323	-0.6028326125128439	-1.1570610056873052	-0.9785058382895667	0.048443115062783225	-0.9678614408124333	-0.49545898284841117	-0.9376757368849709	-0.12288281526864966	-1.6963921407241362	-0.9220382886739104	-0.33829635881178227	-1.9212572392774687	-1.2959780178848224	0.05808857953355847	-1.434336093790989	-0.9222488559022599	-1.6582529731266	-0.43825422711065565	-2.057127599385919	-1.9606835144838355	-0.22599156349733632	-1.0773669932539576	-1.4105083687357232	-1.4930837367497136	-0.6045440612204002	-1.2370124786113013	-1.0807864803009777	-1.5509077553489696	-1.0031106643113876	-1.441157202645203
-1.0265374630813207	-0.020962030864385042	-1.9268373315011733	-1.3291672830996433	-0.2724939890356221	0.4182637615145227	-0.027718113235862603	-0.5492621073565654	0.11915444270666677	-0.5030916344880174	-0.663741647411788	0.16853067790409823	-0.1641377095069838	-1.08642157838568	-0.039891331733414435	-0.8658816453734021	-1.531393620651963	-1.0225584091324849	-1.9348374913491386	-0.7547574746643682	-0.5073230274883817	-0.5653254016972531	0.19552887848281364	-0.5731865452006132	-0.3080187823913051	-0.22586401445229795	-0.7357786065916002	0.47313487795911263	-1.8332294299863792	-0.7756055062673568	-0.4556593517300166	-1.465797851843283	-1.186631369864986	0.37835038102069085	-1.2356171596391794	-1.066180084486979	-0.1710065312780016	-0.00016872000178063532	-1.2640579813765978	-1.4624648597432295	-0.33332498585262965	-1.290823470261093	-1.1370988192863913	-0.7884035005747627	-0.14128007108764912	-0.9951342448807405	-1.691762805037502	-1.3193758380686493	-0.2846287456284415	-1.3493762826069853
-0.519511772847824	0.1990877603501348	-0.8178285181331765	-0.3661875801170705	0.18113844699420975	0.7041855115759986	0.6580403290448331	-0.19540598746757526	0.3693018540330936	-0.20123423356258147	0.07991440402837434	0.6188645001147576	0.3079280415781104	-0.9406681023245239	0.7085464005853219	-0.4924936421362671	-1.1246121839090533	-0.7085778665457549	-1.1618487526974097	-0.21314831896850997	-0.45661417266840487	0.3542957137046287	1.2217709745950858	-0.606319546747709	0.5942040721947354	0.12843348178867509	-0.13246696265074245	0.9738001006725937	-0.9756530222710209	-0.20294644714386767	-0.09748864250570034	-0.40257892597195083	-0.4048119636271785	0.26842507896361084	-0.5704532949978527	-0.6888627243506742	1.062689100869566	0.15678493244520975	-0.18308412143999842	-0.0749553986094885	-0.6350505186026356	-0.5711645966434274	-0.612907233191976	0.2225384307372754	0.4667474620224782	-0.6559583408000896	-1.5512157239425037	-0.1876308457411944	0.41203973913339803	-0.8025904461070643
0.04914285379575789	0.2434477539170847	0.6810390120416072	1.2846862078689198	0.5328725361491595	0.4801139524970441	1.137444884206165	0.23988450350043	0.6377110107118775	0.16036769430410172	0.8992891471857742	0.850012123453627	0.7308419922955829	-0.6259649118594759	1.2057720611556755	0.10138298348634489	0.23583398436682534	-0.12726197213514334	0.27294707589333733	0.03554952965123737	-0.3260597030756338	1.0170495484044983	1.4392149566990284	0.21121947593855167	1.2992668258019626	0.5083618256410763	0.5739147402951971	1.1863774296572336	0.32133056604482524	0.5740616705382737	0.4326465307654823	0.5899123425201291	0.45485710661520434	0.08596328202584144	0.4098063490256027	0.11046518086061448	1.0943331698937506	0.08336739369935146	0.3425746051932486	1.158985000549527	-0.716356368844966	0.5286788780505741	-0.14725500935278468	0.8494093943194791	0.870244921349388	-0.2835489372633746	-0.8174150509302486	0.9925829933319923	0.6508769356113023	-0.22767213964724242
0.4983650956331821	-0.0012416714243463104	1.6077114844555014	2.1810221063756474	0.7511332652768036	0.08745717376882718	1.036832508825768	0.6769327414291952	0.7827982099809555	0.4176054251703921	1.204713100799385	0.8888446521120482	0.8451958213503634	-0.22848991080973546	1.093911810030392	0.4543186786431902	1.5304047158999394	0.6477634597915132	1.1653252888655992	0.03487386831085723	-0.0280739850044125	1.0624541908280196	0.9839923645246593	1.1090136629983736	1.5171170259233164	0.774827070131856	0.9702002235411227	1.144793883452931	1.123644924822467	1.1724623053002212	0.7288885112031043	1.007570335401066	0.7319008168493618	0.251038899114547	1.3067506663080197	0.8968127649203997	0.21757228063082362	-0.05483162618116407	0.15847032061979982	1.3580515886514335	-0.2670049216104216	1.2902621134290515	0.12657013404764078	0.8438812138791945	0.923658838357865	0.015383693611449688	-0.12229385601863195	1.3097642715303957	0.41302270115021195	0.06709979676996718
0.6579422735740242	-0.45208998243632104	1.5047823451599505	1.385710262900533	0.9322872117625893	-0.10975171361263332	0.28069686363298935	0.9204066934765156	0.6118708639915678	0.3891044141219405	0.7093462848657786	0.7270234127476513	0.4724018101276664	0.21065265891335563	0.40650928614635046	0.27156718567492083	1.732074251168069	1.1471904511034445	0.9881593199383744	-0.020866021023211997	0.32492818904267573	0.5806523285460196	0.44718979109640467	1.009464364844897	1.2108996209347023	0.7309416709883856	0.7277334979994566	0.9421032002720117	1.009239421538536	1.3071333667826455	0.614567984880944	0.8805063762936098	0.28686889950645533	0.7098818286596784	1.589847841826309	1.110664217790945	-0.5320963109799459	-0.2216024826622537	-0.21609435081112155	0.6387926339773028	0.43130188661980207	1.2621497204515746	0.2679463917722707	0.4506041845261806	0.6729084566924344	0.06780891462797718	0.04769955217439961	0.6740129612126962	-0.02511733459952603	0.07650195844368321
0.5216726988985964	-1.0387369310363987	0.7339888588372059	-0.4530589456163433	1.0773138146551897	-0.13951542724127233	-0.7080946220178711	0.7437302826038606	0.10602340238733984	-0.01766164527681142	-0.20560260663488558	0.3406276452168378	-0.34593661856523006	0.6064110055629782	-0.38911849977373875	-0.2605178585184943	0.803430088048359	1.0263345529680927	0.23941379345390634	-0.037280982037613555	0.46859789303933347	-0.033986011314719296	0.10432761503017417	-0.21456525006621346	0.5227758617594458	0.28693480477038275	-0.07077500527133739	0.5419986931297265	0.35324195242741474	0.9993502255357821	0.2022737303895079	0.590793856530911	-0.373008216745165	0.9889283617045466	1.0174142109086592	0.48888645702331857	-0.5660908186217277	-0.45512078345520496	-0.32047266233500526	-0.09696060096184361	0.7438013826430255	0.41936855200686	0.3137780436844504	0.05685137148744284	0.22225819478161635	-0.14646458809154678	-0.22707082538134207	-0.16513906464026554	-0.4340515148245441	-0.04882767924704653
0.2701514701305672	-1.637106740972029	-0.020191325076078886	-1.7037037023816615	1.0119644807679347	-0.27398151790938774	-1.2610113753638603	0.17406087890324623	-0.4836373395573485	-0.6380546019681475	-0.8012693853465743	-0.18090814567616154	-1.229927817646535	0.7674069421816502	-0.7046686107072062	-0.6624348206837358	-0.28105631205446135	0.5687794725778772	-0.31628106240507203	-0.041486588815494684	0.25346467189663247	-0.4189331861488736	-0.2891899821853713	-1.443268869075507	-0.30018800481850777	-0.38518351186244504	-0.8373412714754394	-0.1346758098581894	-0.21729573454592846	0.5451463680596794	-0.26986388849164755	0.4445771683227647	-0.5869365862944017	0.7425686664600556	-0.024263544388705274	-0.6111165087024409	-0.23849575226494288	-0.6735735288774621	-0.24860448627186987	-0.1655339862406594	0.40044139754872965	-0.8367488339154732	0.17501280712539105	-0.1519994196801671	-0.30866756275143703	-0.3485381199829361	-0.4775326962319115	-0.4626552595220404	-0.7408861715016138	-0.202286996986824
0.08997295484442135	-1.885126384224123	-0.40918348112458075	-1.4450943856493144	0.6020526509547466	-0.5900573726694257	-1.0389707444344325	-0.39530144563039693	-0.7981857358436252	-1.0675086633374105	-0.6616988106208713	-0.5913411597961303	-1.615532666925596	0.5152146412403662	-0.2859435905144146	-0.6454794753719996	-0.5441631495160877	0.4195950608770139	-0.4623002544459282	-0.02087665062551187	-0.13133774905536735	-0.4783065530748024	-0.9164634453414645	-1.4235628838891614	-0.9237100662190583	-0.9138324785117009	-0.9144303745009937	-0.9398451628418482	-0.45676149016574996	0.2605935732662483	-0.5908796039335528	0.47805444290784993	-0.1798558704205401	0.1149180405415147	-0.7352683217351834	-1.350400493037515	-0.20397370885405314	-0.7003652275005583	-0.33610307869368333	0.2454574011254502	-0.17722522516946693	-1.7943037091144143	-0.1781606292278688	-0.2326343843168213	-0.7271466365962261	-0.17356447771016867	-0.3440282342774197	-0.19686224250780726	-0.8453665391777488	-0.32541964908244325
0.019715691119193773	-1.3782877250395553	-0.5163908318256184	-0.33424490234173676	0.007627923327606778	-0.8382729249698841	-0.3586583203173178	-0.49759599939108295	-0.6361800094153233	-0.9579671027551716	-0.004186112878447421	-0.6399449486711875	-1.1931415167092645	-0.09236257985352161	0.5654635165257805	-0.35030066558157796	0.04260727521494254	0.79895821059189	-0.4642997299493276	0.15170416644193954	-0.26435038232611424	-0.3525061080868207	-1.376755650413762	-0.09139945852141379	-1.0231015354444444	-0.996037239507998	-0.2190781670368711	-1.428859741154789	-0.5002803826690158	0.23548239904421356	-0.6155524327789544	0.595441641987471	0.4153832792352342	-0.4643893701623421	-0.598998313839663	-1.0358728995362447	-0.5347609298806775	-0.507078530694368	-0.5347187821024958	0.4671479718422757	-0.34959960843379306	-1.7871654978370521	-0.5030341675341741	-0.2797065256824424	-0.7927340314727281	0.43860793680254817	0.16156899964471289	0.11410825487095613	-0.5277341277462472	-0.2959396890558381
0.033056442646998495	-0.2212511271440214	-0.4565160963812333	0.32052776881979733	-0.37489176530402096	-0.7521290888709762	0.1415455293595662	-0.026527296351142073	-0.0767272231575541	-0.3255595008561522	0.6633489277304068	-0.29413550008502515	-0.22589793247709833	-0.7013405472473196	1.2216492939693462	-0.10394319762410158	0.6828202305759976	1.207312520530165	-0.4247320067350198	0.5783518239344867	0.11189645908173503	-0.1845861448213491	-1.0227362669923001	1.375597629477469	-0.5197853879367961	-0.6163535941970657	0.6382596056364407	-1.1773808812157263	-0.4014516568456293	0.329188450759453	-0.2808651644484754	0.7434185857015545	0.6858665607894594	-0.7044640813547693	0.1147498671250142	0.25165983088655786	-0.6562674997720993	-0.2870970984613577	-0.3570617111192319	0.23997432688923737	0.030312212936774264	-0.7170056899227234	-0.40864953326158326	-0.2557972196759452	-0.4044389020605756	1.1396275412857957	0.8070105494433837	0.15074940052121902	0.29589804237708345	0.05813840054764393
0.2055598238542561	0.7875539192414622	-0.13913520754401515	0.11576591538181458	-0.2745639252902591	-0.35328806524247514	0.19039443913715393	0.6609499114167466	0.6075156640863901	0.46636318916722136	1.055345312125331	0.20551726347936936	0.650509343690736	-0.9049634584187096	1.2329918366153008	-0.022222471274082608	0.7341720912984003	1.059272085477626	-0.05847728930648863	1.1485938972467484	0.7983458578914221	0.07569216359850175	0.1779603512111564	1.8043258055571973	0.25524406609781625	-0.008582694526346997	0.9965874597650821	-0.2063303425975661	0.04817350735023625	0.3922339705381365	0.32058114056645176	0.8945260939302013	0.6158414773812598	-0.5728772434607436	0.6136905874272629	1.6440501993389696	-0.08999253935108319	-0.1735886543740646	0.491398396060804	0.014202348597173252	0.5050838707261581	0.7211531157195802	0.23084107999287645	-0.03968919789657025	0.23647028370916207	1.5077389605443754	1.3919478016616547	0.11225474233508993	1.2664171837795006	0.7691613820760538
0.642215026148377	0.8180726765855274	0.4790275291047471	-0.1397359090403765	0.1704283910444175	0.11548326659911543	0.1487695876553839	1.0804953713959173	1.1199912398856804	1.0203977688000523	1.1962970052756141	0.5383824249053716	0.9917211906712718	-0.5915775710772851	0.6595668920909674	0.07566175809724017	0.3637874590386658	0.4593909478359081	0.7970675777723105	1.5521970894334134	1.288724454028642	0.5973740975335124	1.3613154283450075	1.1424796869174854	0.7408745700826032	0.5557037888662877	0.8453664818896357	0.9334636053021343	0.9399399843408478	0.44054748270003025	0.8954540300094699	0.9539841053901865	0.6284544166419338	-0.1169386741444804	0.38343078097317473	2.1830331299325794	0.9345331071591987	0.026631822468834877	1.5991529549268855	0.3354783826710518	0.5857728370998712	1.4981026259059482	1.046710423019021	0.38025362176168187	0.7161812504126064	1.4392479351013845	1.7844134359522776	0.27588474463885576	1.7250019048112755	1.5857903071257036
1.1919642631024303	-0.07766828885204889	1.0832697731692886	0.345690598728568	0.5238616333420085	0.4564805347473498	0.5039583163619425	1.0208134901620693	1.2684101704661244	1.1552608368316655	1.1203574142629888	0.5633273671241039	0.8695040533938072	-0.04503974632772714	-0.06185093876747499	0.39344095938386325	0.15634000914540352	0.08897078749733885	1.7023471196331679	1.5262313189108034	1.2374536220211538	1.352603137711079	1.542991496341856	0.2575320054048864	0.6034509941223198	0.907540222812174	0.7205587204924653	1.5425295908551948	1.8687785528849934	0.5616740567054481	1.0732150092803163	0.807476569428206	0.9561235581741346	0.5926061426444511	-0.31815216441864513	1.6170616064449101	1.6826358310537137	0.6224588558060214	2.162616682962282	1.110642725206571	0.28179054094326833	1.1076223730129706	1.4682983534379133	0.7999108434013329	0.7118492008045824	1.1482637723227762	1.8202674789383904	0.4836507335492171	1.3127088930495387	2.0916271845684906
1.3941695844854167	-0.9079520363378926	1.190438537982128	1.2057191732272512	0.45297920284649	0.6030943843384475	1.17823275846322	0.6247266515231545	1.0437089724521968	0.8780939021037573	0.7249125105105291	0.39300123086959765	0.6290256243706073	0.31403653858513025	-0.5404808113529458	0.906201672640982	0.25821571060096676	0.30906996315881813	1.9357111476700943	1.1119484010115712	0.7657818801662463	1.916172472389739	0.6433005467319558	-0.18046599683770795	0.04708676073306077	0.9721156851274801	0.9070334705716523	1.296845730722118	2.182914426324817	0.6809271371885519	0.6789584117177235	0.4775218967389942	1.2429559261149143	1.280892466086121	-0.790538247791377	0.5544056419654999	1.6359297338960592	1.519179812317262	1.8306565786831817	1.6676910698875356	-0.01510507163789363	-0.0012906126290142788	1.288114069683029	0.9343240938155922	0.2297515255613632	0.8294327913719751	1.356167605596714	0.3196355909579025	0.409717898259985	2.030011251997228
0.9170588935580639	-0.7524048628103751	0.7114018952000493	1.3389862329256454	0.02518273317896097	0.5148061038692063	1.5338198330232893	0.18092688886719366	0.6561257748613699	0.2641353646921161	0.027387131015271352	0.23304647282309235	0.4437646828630105	0.2843555509630627	-0.6905997595499697	1.4230907362666303	0.19189483560597562	0.6491451465848737	1.3077754686316876	0.6638327002554774	0.29942539950922165	1.7314666473444467	-0.4034069936108848	-0.3317947389605543	-0.3633105320229111	0.7585151192646123	0.9915514425599048	0.4774081986187894	1.6721102210511516	0.5446622998226334	-0.06509161310488001	0.15233885534631875	0.9571483026551943	1.4631546364795993	-0.6439757024177698	-0.13948858319520988	0.9324521441088365	2.0995803829226776	1.108720740483394	1.529420508531829	-0.04949415559770026	-0.8922689249452178	0.8917970669600567	0.7001539871874156	-0.42043433341425784	0.45871371582519593	0.5059359579386462	-0.23004135203348133	-0.13777136863853684	1.5414795958515959
0.06452844251806802	0.25754803283340016	0.1702749048799171	0.3621688752886422	-0.36572985132639074	0.18493799648234865	1.1432373649115168	-0.0761347644026944	0.44675099724685663	-0.5019578199907363	-0.5866739007427035	0.17725691551190007	0.2451717921266275	-0.004613599557978096	-0.6089820371392161	1.811157301097123	-0.4127679788883134	0.4017300286518615	0.44144702824492377	0.5662475362776241	0.14135027549474993	0.7070719547250081	-0.5968903627285228	-0.6681888048188023	-0.21851301302255166	0.429606075017973	0.4200192734486294	-0.2581698670502997	0.85650857364547	0.037728026135205456	-0.6352863135796063	0.005853698872386085	0.1678407927221888	0.8875561898911543	-0.1320448347539314	-0.07918172990012519	0.154841905625859	1.8244694492196136	0.8294868220102785	0.9483772427156246	0.0754780465574449	-1.034925004908948	0.8630339840992777	0.3581670323379568	-0.844751150081582	-0.013380578619963397	-0.26710307469989336	-0.5642928265914848	0.19871224785239913	1.068243995951465
-0.3526329019342106	1.1342776318802028	0.19505373430280987	-0.7684340416543931	-0.34959268223499385	-0.18714321659286187	0.39331261121218325	-0.027036998720962793	0.6245206588351627	-1.0302546148653644	-0.6166341351789064	0.16280292648814612	0.04110744359890837	-0.2786704491242127	-0.327284782956794	2.0367011929095997	-1.1396334409125581	-0.4033065327232033	0.09746797754249413	0.8776136486491014	0.2366685507222064	-0.4949830081309924	0.15561155741248175	-1.1078989823892733	0.37696722368707025	0.2861129846589846	-0.6156597194859961	-0.3696476140227279	0.4441561197841141	-0.5291399562603564	-0.5905610454712173	0.022222886939898462	-0.3342089795634001	-0.02394261000690579	0.24143722124912576	0.4467710303595691	-0.19948905064147845	0.9138209959913696	1.2567591699931986	0.5572450431403737	0.19016817106745848	-0.6829193347232955	1.3418496583177257	0.305722905297086	-0.7865523734728904	-0.39305896388868616	-0.4540547191654684	-0.1094412104591802	1.1218856330168818	0.9702129868064733
0.17086436716056927	1.1701090781197765	0.7907433381911311	-0.8027833669685542	0.1049653247244678	-0.2159390132119302	0.09691839400173734	0.29219225697705853	1.004662625182004	-0.9010682903205707	-0.02168712405207199	0.0876327414741155	0.06822178274709308	-0.3550601820425206	0.18196787586205143	1.9921385304437478	-1.1235577663813532	-0.9334628668759328	0.319008230104536	1.2200156539832332	0.31713486744778413	-0.9534927114864732	1.040365076123761	-0.9897043282476976	0.9282487324582761	0.5095033199909439	-1.1813916116448313	0.16410837333825226	0.53692804235298	-0.6171280735685963	0.045739969193279426	0.046252935890216534	0.11573119028571618	-0.4385118625864895	0.29416890543501006	0.8803793446051529	-0.043238560391753306	0.2042431467470265	1.7975169093340793	0.5779965963754876	0.3624565336915	-0.39394883161347505	1.8057330552771145	0.6534029761066833	-0.2544318584146214	-0.35577388828636325	0.023459865723628202	0.9076894639074853	1.7912470502523499	1.175228271060536
1.1920144204926355	0.6566259134115796	1.2521616808781184	0.3363731955577958	0.6529267274642186	0.2694963727148995	0.4932438151118618	0.6263700467110467	1.0676299675300522	-0.09294684644513554	0.5993835686717497	-0.07164898309549754	0.4660036055092048	-0.2067126745873104	0.7643605001506223	1.4429309992079744	-0.09699771533254191	-0.5630962758646578	0.4312660112315927	1.0656889356794312	0.1887180911862441	-0.3971502709013082	1.2005066959851367	0.05484521758365883	0.9942476199099474	0.8740603080376566	-0.6459639671987552	0.8228586504111768	0.5303350846481083	-0.05794826139767074	0.7597770192796106	-0.019615831959900243	1.1699703937592079	0.0020782057665974254	0.23113734605389075	0.8882107397445951	0.3546965108002812	0.21393202360866762	1.6185538417346557	0.5680506401882434	0.734195771458229	-0.3271508083282164	1.5353494601694762	1.0152918411598562	0.4576861180460086	0.12369680816461912	0.6805470071024912	1.550382407926727	1.5901251181322746	1.2049285381464272
1.667175290680168	0.3809122103893522	0.8867660210912173	1.4421972971431793	0.8318923910533923	0.8796821777937217	0.8665670482948113	0.5997659219465716	0.4164139467729906	0.8396155385026411	0.5593708293981131	-0.2578324603834055	0.9131063790783487	0.10897556455598538	1.0197424429778639	0.30508424553465385	1.1281315152161286	0.28685579951063567	-0.09202730199527506	0.22792025325916718	-0.14982436084853135	0.44686730188211216	0.49612672522670326	1.4487390742001092	0.5261291838378498	0.8542803008929966	0.47917748744527355	0.9480113856203151	-0.12990965397124934	0.6142261779207298	0.9623689801190586	-0.1417475562893319	1.6819208332913034	0.6748321293770091	0.2156494973457325	0.5020559548185436	0.6232527227695549	0.5029870257926854	0.5002072973185914	0.01837191430694645	1.1272143134975097	-0.15793897922180225	0.33643576807388037	0.8162648542275608	0.9075066020508797	0.5899997246388529	0.8885307645125696	1.1170172146604755	0.6153423740517392	0.6170341786695639
1.0173869562497406	0.6140378524665746	-0.2234538267101056	1.383587917500365	0.4298437452470478	0.9520025002254627	0.35333538361515016	0.062311109221324476	-0.7569905213338424	1.204190271053026	-0.1960684048759434	-0.4078325058859655	0.848615525298932	0.4913316230287808	0.6474316140691848	-1.0377451607998585	1.426726915448329	0.5811904324617357	-0.9406542065758718	-0.8868960691787369	-0.5882184777057438	0.5643168960010462	-0.5253609207620662	2.115758095014618	-0.155317710546663	0.17336823543537347	1.0229409863126968	0.2987851544363236	-1.2024189987684215	0.6012902303280526	0.5133989851850864	-0.2852666077069379	0.9180432590552998	0.5955973081262339	0.07989257330986944	-0.05852690890402149	0.5219193457990887	0.18528545909882274	-0.9429113371613455	-0.9294625330106513	1.059082321900004	0.3441590289462877	-1.1867195712211385	-0.10747554253612109	0.8103691695947011	0.5088196182936585	0.45428456063798384	-0.1225839869738387	-0.5160496725329367	-0.5047565269168397
-0.2610784497996938	0.8679441317592063	-1.270549704909475	0.29849528655991797	-0.3199952805786915	0.30498558445023427	-0.9586963195911054	-0.6455833776501402	-1.7247852774671961	0.8492187311385242	-1.0318135815916873	-0.5010661178044794	0.14719791011826347	0.7807476674038175	-0.15028797597631513	-1.8685885312504373	0.5659914866211458	-0.10079428593091554	-1.2982306328231479	-1.5758720743743126	-1.0021638042790348	-0.26028985619734724	-1.2274882297202803	1.5676868668761177	-0.6502000720650379	-0.7814573935070609	0.46243281032982503	-0.7028028832584422	-1.8204526877556888	-0.3095969081252256	-0.14966185502944712	-0.5226505816303136	-0.5955358266311075	-0.4172949579564344	-0.4151236037525278	-0.5804542501722987	0.04696940409306808	-0.9353439542657079	-1.8457423552516516	-1.5424421954913399	0.29488244994001706	0.848245518118711	-2.100031264671733	-1.2361501517460318	0.30878625529380377	-0.1524324574223159	-0.23729473196480816	-1.2401995434877937	-1.247987262847569	-1.5150700147746472
-1.1597533378202447	0.6347303189021852	-1.531885175108858	-0.7209124668933098	-0.9082174328693172	-0.4438273035906181	-1.9901235014960597	-0.940749774746731	-1.8511236298021119	0.29799147784694446	-1.3126752768369936	-0.54774349743109	-0.6037978565428491	0.8132199727967339	-0.7644574634588728	-1.7470848027221024	-0.5388774829374574	-1.0451502051933927	-0.8115666582786171	-1.4859848135536946	-1.2763433061314298	-1.1977740243111894	-1.3685154314582026	0.39072124131427166	-0.7687566197824064	-1.2620916348348912	-0.5200896225430672	-1.3165736987100136	-1.4383736040190338	-1.4227157562757649	-0.4565370031441973	-0.915751414761295	-1.62525533409449	-1.417281077098174	-1.113537747907098	-0.9255268151045791	-0.6182601779459718	-1.9846499037665868	-1.8550620532959603	-1.3046177051066337	-0.7243610798335028	0.7395843061251322	-1.938779739037946	-1.7921999187492195	-0.11605522397813668	-0.8650178577669609	-0.6589915751868645	-1.6143380734502986	-1.4687060649072807	-1.7554944024394636
-1.2571385516802438	0.07046071052481996	-1.0531507367612318	-0.9184693020029121	-0.9866744514541889	-0.5218293662679078	-1.8195552925238365	-0.6338323833243246	-1.2045299186933855	0.12289960801638973	-1.0401010120741558	-0.5564167388390007	-0.7002822733001084	0.578072249180045	-0.7857774569131365	-0.9839678995211985	-0.8289499608858558	-1.2490683775868883	-0.05213560320117469	-0.9818910998775523	-1.3321062704790732	-1.300951272558501	-1.1114387267427406	-0.4063133161298616	-0.6184467005038663	-0.9662871174566796	-0.9093593892148426	-1.163189828555841	-0.48787629437387703	-1.7792477062582372	-0.30556600963964115	-1.305479412951084	-1.5717685144909743	-1.3479289710121405	-1.4404243023458756	-1.0536911551939387	-1.2667325125604652	-1.9389638832059053	-1.3413640538612053	-0.5392545178121311	-1.2137131345858858	-0.13646721230665573	-1.0930191962743872	-1.492869073127676	-0.11086464761357862	-1.1127100774308303	-0.6759888219742667	-1.4221508459461387	-1.424347767584006	-1.2067308457009531
-1.0755060129470553	-0.24692095653946042	-0.48300845592888186	-0.5361265202278962	-0.6892808172666504	0.06901964397192815	-0.6964481478446233	-0.22546620521199356	-0.5004142107903143	0.2833797442644244	-0.7235480141539604	-0.5117316966993447	-0.14871450258135616	0.29205943584529426	-0.44547047125191225	-0.38451500679636225	-0.2094962399031649	-0.6081063670856625	0.09317211411035524	-0.7853125611460906	-1.1934653725692799	-0.5706689039919576	-0.7379547718867305	-0.4094085690076586	-0.4564542833895128	-0.42667654634043023	-0.5517444442556194	-0.5844988455225085	0.039521868588846654	-1.1221784409520916	-0.16635789072886412	-1.335641624929479	-1.017345094204114	-0.2871944132176341	-0.9352308636571276	-1.0447281217222852	-1.7892414457638128	-0.8055210731372531	-0.9292870849410998	-0.09420100075704849	-0.8689996453916242	-1.1318029577820043	-0.40425943043436224	-0.8307925307642932	0.1687475153943157	-0.9342387524998298	-0.6080855505374047	-1.1821271121641028	-1.3669281584284618	-0.5509873983928898
-1.3030785448199331	-0.08252952939870438	-0.30516950413459265	-0.2100534623181464	-0.4876013230027434	0.5081933059133813	0.28443466198136896	-0.37378805574014196	-0.3933994031728374	0.24712969660188402	-0.7140312813465262	-0.3650094051210779	0.3195159730470199	0.21331788604881713	-0.3112726330703344	-0.4348704580842282	0.4886094084443671	-0.006886180771084972	-0.5693443906949119	-1.179097117823868	-0.9725864320451428	0.08481870113643111	-0.40413216524843915	-0.056225602075119605	-0.4311298249353564	-0.4267453183588638	-0.18155801715187508	-0.27734758253074276	-0.3332438270993683	-0.12103069028889851	-0.5102004028668493	-0.7818139499368914	-0.8506523171064726	0.5761563345319406	0.23834599211120625	-1.0266391806043795	-2.1071883250039685	0.3559696924417045	-0.8630783636968539	-0.412075298989834	-0.23367864630875473	-1.3045490714559955	-0.3491209563404062	-0.5355545010734948	0.2442865170310531	-0.79233042417596	-0.7830383125286379	-1.0370534219774807	-1.3063045857818654	-0.48918065973626523
-1.8532848215920033	0.21212929463975155	-0.35996975616629195	-0.08435632606700821	-0.6743377617362296	0.16030557288401487	0.44200538184771987	-1.0404244116808175	-0.842610726520083	-0.24692280138384726	-0.8402888894174658	-0.05859530917030338	0.13523928444929129	0.33098729027512547	-0.5429847932274201	-0.7863940340995789	0.5647583808408323	-0.2305723927299989	-1.2638545221028545	-1.6246363622548616	-0.7161155424615764	-0.04131208911786914	-0.08880063615628232	0.0410811595085566	-0.4322419223492362	-1.039935904118623	-0.3192307437110713	-0.542420399636537	-1.0200131905581298	0.3840204167824662	-1.168948162227289	0.1508057208156527	-1.0984792690302816	0.28009569916965815	1.3865029659059924	-1.0045193790965403	-2.011106039344612	0.6218065418536641	-0.825838915143094	-1.0262580017196457	-0.11124760141011752	-0.30338582848786994	-0.608990179364397	-0.777557834770263	-0.08338326818209241	-0.9523639272921852	-1.1046161240229184	-0.68987255963699	-1.0520347541800918	-0.9801471312066268
-1.9164492219926847	0.23240812746291067	-0.16267844789476188	0.18254498961086824	-1.0045886924541152	-0.5694989683237276	0.17957193033833496	-1.3719561458088647	-1.2043472328121598	-0.7638410787049178	-0.7331645302425503	0.39027179388398053	-0.40035148988354774	0.3010311762289389	-0.6278088469670636	-0.6451224149066843	0.21656798983867193	-1.0325229155166713	-1.0270515104014735	-1.298451487454556	-0.30275021276164055	-0.6027661491791405	0.2988183516214607	-0.18049164032117138	-0.21743232221311373	-1.4435475405277844	-0.5447475791623391	-0.9495724261772316	-0.9843711353209139	0.24061192977689602	-1.4002326117824648	0.9237310534187658	-0.9553308596554634	-0.795561874011243	1.882407162434935	-0.802256668424124	-1.2088314216247125	0.19234567123336616	-0.35771999431464624	-1.0628035952913242	-0.6438697244404015	1.2499483089808285	-0.46961041433435674	-1.0061215798385277	-0.43783809034540705	-1.1518253701719663	-1.1269904332585583	0.019758105140064073	-0.46166202016980373	-1.2540956467880262
-0.9431115708542899	0.02403438761945732	0.4089739922774429	0.6836859927804769	-0.9253224196105266	-0.6579121201638279	0.3071827472768563	-0.6265174182422889	-0.9245369167617434	-0.6697981215912967	-0.33453711506479794	0.8041164159247255	-0.5067480849580982	-0.20922132786819392	-0.011398249900101078	0.30615469256237704	0.1410615323064389	-1.4456434294344191	0.2670237534848977	-0.051450565947319775	0.3866630101206309	-0.6398678527314611	0.7505107418088126	-0.29139765789773286	0.2690159727778676	-0.8240331534359254	-0.1265513681202233	-0.808973328360813	0.11651995475381957	-0.01718120915692821	-0.6910248625120714	1.0951776832511233	0.030159123726285545	-1.352233961171616	1.6345526203486613	-0.28196650255766825	0.31025887605499547	0.02045949090767261	0.5622812233645501	-0.2111241724755893	-1.1205567907949814	2.2462725264716092	0.34505107555054626	-0.6219285842998479	-0.30779874560942655	-0.9562904937840303	-0.5567709182018047	0.7371319979760178	0.33514032965987467	-0.6665981271534184
0.6242458761116386	-0.12234257313615171	0.8900383622766446	0.9554950981984762	-0.20147154763961747	0.25704275787367836	0.9330524193868321	0.8409779868679728	-0.08489313726993213	0.04658760310523946	0.0815423969981868	0.8979703159008909	0.042938320309262826	-1.0840341074935285	1.0742201774821	1.4516648478070397	0.5470360793661138	-0.8986890421538357	1.6988916236996472	1.2715229391278526	1.1631296832462819	0.21319800265893663	1.0716669338915428	-0.029659758269214694	0.7241563412027349	0.6242778998011839	0.8421829147113782	0.0498872787117616	1.4824049650364821	0.056667850046632016	0.5659658244516573	0.6504475610315551	1.1630682611369312	-0.6517497403133543	1.00732617953796	0.36646872076984965	1.9677407308988561	0.5794896324914567	1.3668251026611458	0.8917078601991058	-0.7725536404636164	1.9847075193630888	1.2845406940538142	0.27779784462928275	0.2619595071954526	-0.3262175230668659	0.3652279969266018	0.9350319753001131	0.9456200980389252	0.5075401983392237
1.7309816460500047	-0.1973654198853642	0.7359524269371068	0.5870022547560072	0.7326457873307289	1.296775676827932	1.3271352201422755	1.7566031159615745	0.7257505792058423	0.6806692373437268	0.3301627837539618	0.514627591507604	0.5609828425822946	-1.7275383646773348	1.6413320626707588	1.7830578143958615	0.8433740519178703	0.19187665417822594	2.1176714744024756	1.5977949686664754	1.5270298605042312	1.214439768629108	1.0079666548820538	0.30176728418149174	0.7207587906424773	1.7890815365655621	1.3632534513749508	1.045273188860216	1.9106386390178334	0.26145420164250266	1.3496428279399657	-0.0745153210899374	1.295673862701771	0.6532742383022894	0.40169226491506266	0.6787317013157393	2.843992427444437	1.284942580010028	1.3698933057828173	1.274644022034857	0.32307981360990234	0.703189794422083	1.4801599587097576	0.9468514020802205	0.6157488303013835	0.3222386568225052	1.0175407905646399	0.5213633058684399	0.9914991399147655	1.260469139989459
1.7358755092554212	-0.4797091612404008	-0.024773637738028174	-0.11008253568613008	1.1186855936073696	1.2461213132913336	0.8772317907078984	1.2115371463562887	0.9937495741142298	0.6006338318214405	0.5360958050269573	-0.15202486054838416	0.2570931477538505	-1.5475377333466895	0.9448473298155742	0.8947054761021687	0.3801871276973988	0.9422223103700561	1.171944376096624	0.713587059104312	1.1370261266190091	1.3175934218129912	0.526382463732419	0.17333714331238745	0.16603099453711184	1.7567190439076021	0.7039416890818959	1.4037805914245536	0.9667380581818039	0.06762954744732991	1.020385393549557	-0.724470445418906	0.203558831718132	1.2479277063521907	-0.014207727295740057	0.3732993275570193	2.4229391682478307	1.2316392581661812	0.42939579619233637	0.5849388968101943	1.251135089606772	-0.6459096531379551	0.6465340353707587	0.788527323762251	0.2239719587260016	0.6021206695544814	0.9374792533483305	-0.0740732990505057	0.4443382648357245	0.8827904286961041
0.9214443060165978	-0.99266741438972	-0.7484354910481152	-0.3837539895129599	0.5932940018948293	-0.07516717599712774	-0.12068613706695647	-0.3481798719680891	0.6856642604673676	-0.046694052254355904	0.8394727855303635	-0.6258578052972883	-0.764444984783543	-0.5110358901187768	-0.6306227242789335	-0.5980679105916012	-0.7002596341691121	0.9033427403916165	-0.40729126433692964	-0.5168937418713045	0.28635099877886744	0.33615963450193515	-0.05096125015770322	-0.5337746432295426	-0.5244580200043022	0.6977335597059535	-0.6523526063218938	0.892807400291526	-0.606581039499806	-0.6360630091500291	-0.03690123865110064	-1.125315223033439	-1.0810986557701723	0.548643757853729	-0.24004280742910458	-0.27575149521274295	1.1083462599241964	0.2966990942078854	-0.8486065730590938	-0.6047219995348125	1.1783016517724083	-1.1356244518767467	-0.5834770398700085	-0.002341234774446685	-0.6515544422202564	0.537773618069656	0.21634645154816265	-0.40399850269823023	-0.3019219133690247	-0.26988607133147763
0.03541347757282084	-1.2656548640101244	-0.8040322567298853	-0.00878701328351839	-0.447529669040478	-1.578841750177269	-0.8214383684679653	-1.564394029534667	0.16157971327144358	-0.5705737403241462	1.0503836048269202	-0.5263807649047687	-1.564860987751045	0.7668042242151727	-1.8448132725285011	-1.623221437591074	-1.5648622528944536	0.3377104096548211	-1.4708799570844533	-1.0533883667401274	-0.24450828217481746	-0.8798130870696632	-0.2861711673658951	-1.3468386116216946	-0.7898159614476216	-0.4275766419031608	-1.503348841082506	-0.024519410625816376	-1.6069438031060381	-1.3109896862536154	-0.8557239042230403	-1.2078165365972044	-1.4338892793424602	-0.7874514744780124	-0.27526018888784093	-0.6410780026651932	-0.10521112621627386	-0.7155669820066121	-1.5902537828600125	-1.3863561026115057	0.18583593637244067	-0.5341817699503547	-1.2592503380615905	-0.6643422548383608	-1.2073060469669286	0.3924155573927103	-0.601406000817155	-0.4054899515653271	-0.7331308784310304	-1.1281082701285132
-0.45466773538004807	-0.8832166395382878	-0.17723259097427255	0.3316707855802571	-1.1783812329174934	-2.0510336423136666	-0.8130516455058383	-1.5392065756129834	-0.16285076037773444	-0.5666098584109199	0.8359648231858804	0.09567209038369265	-1.4056205277631886	1.4729964540327647	-1.7928782969237493	-1.578676023321623	-1.6141986742730223	-0.22585064086261836	-1.3878840335490523	-0.6870143236668551	0.07082015860143727	-1.3734364474959533	-0.03184385106574403	-1.654855729862387	-0.45087118453616964	-0.8803871795064208	-1.2516802230245185	-0.6598413360466732	-1.4253655471721118	-1.3131903009631596	-0.8853180371132585	-0.877757453724819	-0.8708430979812767	-1.6397823345594211	-0.10331013575410378	-0.3526695896073691	-0.5220751415569794	-0.9749277641121743	-1.3638281490640611	-1.3191168394894783	-0.8496065274940313	0.5767662868646829	-0.9960545757603742	-0.6586654772994831	-0.9842828320057615	0.26941674773276914	-0.9664289393556013	-0.2132825025812567	-0.6178000899536197	-0.9863649124399384
-0.545266562235794	-0.13269696494274855	0.5976933018662528	-0.1508715403712048	-0.9990655037747713	-1.300542749232784	-0.44784760362884274	-0.5778569401246808	-0.03626845173082493	-0.271664503859752	0.27271149429820646	0.8247641176687227	-0.47611638135955686	1.1674130009722115	-0.7161163327600814	-0.704855215780005	-1.101264199806388	-0.458829857060433	-0.42013084746609575	-0.032654283593272555	0.9593381310704041	-0.9622387637147384	0.4691524579073742	-1.2598867945480157	0.19783659448402954	-0.6583362742437089	-0.4059508349130114	-0.6103389157631179	-0.39570877561762513	-0.5324155963740044	-0.3877674090315563	-0.08354290190187172	-0.33250998333513915	-1.4604459025530603	0.20557837364818313	0.3742629759747546	-0.2543622182895169	-0.4378917622569633	-0.4403504475715652	-0.6353914781168839	-1.1311847012642149	1.305267499937309	-0.1995555096983267	-0.10760094218769474	-0.2995613330767408	0.09545953133618204	-0.6868208319457304	0.24227711939662594	-0.10622553955783784	-0.11737273008784725
-0.33618133210623075	0.22304883341876336	1.0480880040774376	-1.3025074542297743	0.08314556399757912	-0.07434000854012582	-0.196096946059843	0.43375067063258604	0.5829771213094235	-0.06604570691480031	-0.012267331649019733	1.2749239604534244	0.5011542297303624	0.041068900336738344	0.41152614765967666	0.32690114704164963	-0.7270160776956721	-0.26412208860006336	0.6778270942042526	0.38951365381631153	1.6475993207528006	-0.14034620426977767	0.9196620780783105	-0.46422026605146016	0.8008037356044155	-0.09354505286520155	0.2577926296629799	0.12349716802048069	0.7454052881437393	0.57984256075436	0.130779401150417	0.9834900911548349	-0.354351279343213	-0.5021605388788536	0.4659813655985816	1.0570590775079747	0.1500183661690146	0.29809795836136854	0.5788590096827515	0.20845184269122788	-0.6161299724226013	1.1800920195591682	0.5200540167780806	0.5376385767630674	0.2760702059471972	-0.014805074237112584	0.05223045819623953	1.1722347699728506	0.5360443726986648	0.68660613855839
0.18625904081701133	-0.11526117051759024	1.18082960915555	-2.083394643586873	1.5349069249396643	0.8995592815128965	-0.01639345629092693	1.0840639173741844	1.4918347955878057	0.09109296113552004	0.5386521107026774	1.3576358536462285	1.12667326047102	-1.213245058827467	0.9427575855148254	1.0202502023387612	-0.76914276984911	0.36140417447726286	1.3175896890746424	0.7791251175320527	1.6706006981931685	0.6248065897168459	1.2780998120079041	0.2786001952607761	1.2751262197204658	0.6736072805230007	0.6325468923356903	1.257463763124066	1.5367436890298731	1.4777655279240105	0.5968542545594409	1.847979825301706	-0.38845598164060113	0.6801738199616704	0.47491465028403773	1.459832726343612	0.4084483608641187	0.7135030248844074	1.2815379971924872	0.9833052919067987	0.13582919385080405	0.5020842830901405	0.9596547285036325	1.0711945016157272	0.6311838518477919	0.3485901052619618	0.8947832037261013	2.407167983908351	1.1791307155832313	1.0000311664834114
0.8974646328335951	-0.5587434756523001	1.2434544032024557	-1.7565983445653803	2.5988338283149433	1.4318526714243196	0.36013972015458356	1.5752199535554723	2.213346385500794	0.45939891778333086	1.6742923170192665	1.1406062633127483	1.4727041108040146	-1.7481887549045587	1.0048334731061082	1.2229016188717958	-0.8436208284028937	1.242173675066274	1.3529111264146703	1.5730567725007603	1.227422549286158	1.1883847046215241	1.5752315398427428	0.6808488405676496	1.5995309123614265	1.5427709615074912	1.0485386776617152	2.260403340156323	1.8774421492820752	1.8401940312264686	1.2124247688050507	2.0045213174159566	0.3124222676288002	1.6301875373804713	0.11247740517248443	1.625115155291538	0.634073637494068	0.7013560451666481	1.552306806525533	1.618631215856431	0.6191644522697105	-0.02004630668882985	1.2336987106260533	1.5974144276610154	1.0153630342779731	1.3865515477835755	1.4826882914689392	3.1693913494798016	1.7236622824205494	1.013287401031869
1.2891117487577952	-0.3838714799196431	1.1881354962787414	-0.8020494638961828	2.6031672937984554	1.4895015084505439	0.6958076976280642	1.930436707476905	2.1748794078401867	0.8574404118228725	2.3951794880005184	0.5622742392088318	1.4706263800243207	-1.0011278571841875	0.9362502113362318	0.8928060110282364	-0.559983404431534	1.8746017713948229	0.8644852869649033	2.489559342407479	0.6940708558888853	1.381488728594968	1.4905590022269588	0.6241519506634241	1.4134475404869302	1.975409109481941	1.327614485175459	2.404937350317591	1.6492706969694286	1.4982773220438326	1.7233397231826806	1.265322531930895	1.4142085392649535	1.950789733859646	-0.6313013814824662	1.4506265632620274	0.8177074960634605	0.2883099854163447	1.3072849402004314	1.8491394339682505	0.7632554378011839	-0.03730826141475013	1.233394248529352	2.075609554312449	1.300832810095411	2.531650541911815	1.5053279080618414	2.6374266265392405	1.8364550464651601	0.9684843052114535
0.7865162326950342	0.2514840474966565	0.5898228699121225	-0.40969106670615857	1.3074457727620465	0.7986473996053255	0.2569582792461252	1.5601877735410705	1.1309990549536832	0.6064711874300786	1.8647299863323843	-0.5162181543545693	0.6453037339392668	0.8693183519904508	0.6037134301824795	-0.01879908421683371	-0.17972653720485915	1.6616065462891056	-0.09235748676740022	2.44915763521853	0.006783939483624449	0.8014317260212156	0.4438985324498076	0.04312545101380092	0.19801185259419102	1.1908430620557304	0.6652114451438571	1.1753288963641848	0.6056486671957506	0.37776861718562105	1.289868430136036	-0.10588323044530125	1.6074865094651454	1.2879879797639904	-1.634284655749266	0.5525682762440206	0.5129994099358656	-0.5985900502484399	0.3947679239725542	1.2305153041563972	0.7176339507905778	0.04151370774835079	0.52402747224347	2.0624169664397836	0.7946123620209286	2.6891142402265675	0.7709823691822766	0.8008034697994731	1.0581596235461066	0.6551982966091617
-0.5880431243799419	0.4260632160944637	-0.7747991430531042	-1.0894433091785272	-0.7666315940591184	-0.7369262181772425	-1.2133482305973156	-0.0041403678569444284	-0.5156769596601968	-0.6191541372584117	0.23155333493632274	-1.8972169037454398	-1.1637311338873508	2.83505268715658	-0.4089781508944458	-1.3244163525784765	-0.36539032439498514	0.49395600952537894	-1.3744734466188593	0.7223816135879008	-1.177617869901074	-0.6903445468363055	-1.6100275505918547	-0.9993874455589812	-1.9031738043750481	-0.8490457191772582	-1.2337789773681174	-1.0922761566512578	-1.1650077644306365	-1.2295410879014401	-0.5497713378904846	-1.5550249459787473	0.16771789262166298	-0.29027547189255887	-2.579541983235814	-1.1708367695256652	-0.657540725347434	-1.8498387200621675	-1.0675174153196885	-0.29857602356269886	0.46716539133423807	-0.49250155233306186	-1.00833996356433	1.1370657934571156	-0.8516162442443922	1.2706066924168244	-0.6063900536324672	-1.3627943851570377	-0.6105315878235298	-0.28277746748869
-2.008518116891648	-0.30806569019379754	-2.3529406911874404	-2.010709698765719	-2.3976950984468655	-2.3471967900298143	-2.777455711771756	-2.0902297330897683	-1.8940938889501047	-2.0676608780741628	-1.4904358773063602	-2.8369933719284526	-2.997358069137528	3.5043131336756037	-1.956372386505416	-2.3819573701463397	-1.255191958457006	-0.9621488776041583	-2.4644617047565727	-1.94049529656274	-2.6909724871312255	-2.3538340205198476	-3.5870320285123833	-2.10089057275888	-3.627655225111683	-2.86744444894757	-3.224256300238361	-3.0801221427000978	-2.809129637544166	-2.4532760427237057	-2.8808112234593213	-2.515647857918541	-1.8972466511569102	-1.9594564063944335	-2.9778211706421227	-2.922800778624159	-2.232784008223332	-2.8307258395357433	-2.3704809383677685	-1.952068700061137	-0.15699371934460626	-1.7397146104078751	-2.564860618284149	-0.4253515943023873	-2.7034139313290084	-1.0367690361049455	-2.071023954496629	-2.649755685261103	-2.2957232337674323	-1.61255307704708
-2.472365199000905	-1.14062243140597	-3.0504472473097315	-1.8591742140007068	-2.4200074379402134	-2.6773534413019693	-2.9699009523619497	-3.099319469688135	-2.284151445016276	-2.4190997918943853	-2.3024927971297457	-2.5158660590451367	-3.248948043032258	2.1805083282313307	-3.0156107066177227	-2.403399162549881	-2.0105585499402645	-1.7285544327477762	-2.585337323620656	-3.66123074596657	-3.5542573216427242	-2.88090597403751	-3.9068152173591013	-2.5569225414260703	-3.4246785362022893	-3.169300670227477	-3.4979005807803767	-3.369994453069054	-3.115063745241992	-2.2946569144829136	-3.8256683636913116	-2.6158540875276453	-2.6526579841935507	-2.5442057297292147	-2.4174283989519574	-3.353160852005451	-3.004500651198245	-2.7029856528144967	-2.5503380578315453	-2.486458746082007	-1.0795814493927163	-2.8302384116410986	-2.87095043044581	-1.6155477640012739	-3.0462023372610814	-2.711316183856645	-2.8196220942075327	-2.5607208857370822	-2.730290222403602	-2.4069053518478043
-1.6850947450614457	-0.8268024434166809	-2.221692520828033	-0.26375767408095757	-0.7499755842616342	-1.1364490820440851	-1.3144983553006424	-2.056687506922282	-1.6412212126639132	-1.1682771520507005	-1.9455478718378536	-0.8693444946387837	-1.2855285202390125	-0.3661577129285391	-2.5314132430322283	-1.1775914283491773	-1.5201911265044719	-1.350937244976824	-1.3832250424957453	-3.1455683668874714	-2.8254476229680496	-1.6201361282424058	-2.050934223993813	-1.8348399869100807	-1.0419127526245808	-1.3506334693994755	-1.4894007876320818	-1.7282581303640803	-1.6375972833309846	-0.5696236677307158	-2.3024175440067656	-1.7917671970865037	-1.2433610658161893	-1.5275295018504524	-0.9259776671586682	-1.8451381206221873	-2.1611875856802203	-1.2797547282399846	-1.290101830522076	-1.3147480888623708	-1.7618202199426658	-2.647673368978618	-1.4450877961993032	-1.5295253537058027	-1.1594562210074835	-2.717640913584312	-2.3417096016397836	-1.510444813113208	-1.4120855613497694	-1.913739872583622
-0.30022164285707803	0.7428015920185143	-0.4247751065788653	1.7733092895813147	1.3300808249535938	1.1812953815060867	1.0261626970677509	0.20014190341374016	-0.5650540593026276	0.6942103607917056	-0.8908937308811098	1.1173462511182721	1.5721757358255992	-2.3314637506887133	-0.5941657269361185	0.5343957782295721	0.3981693222572659	-0.26854553229803846	0.4706296097429339	-1.0021219159716523	-0.7760409464815563	0.5905142442424802	0.5990558393783527	-0.11899061826661667	1.8524223790860121	1.0685882343487272	1.2847709657767792	0.5201591738014892	0.607742126771918	1.6618744056052783	0.6832112794125572	-0.3479836780218592	1.1475443097591638	0.37138767032239356	0.9074249840729779	0.5934269734947861	-0.2806260133480558	0.5719342749083333	0.5528505892527701	0.7444519895854441	-1.573352540087957	-1.009932667825404	0.6704596625431294	-0.29634571279575916	1.5974167761479523	-1.3842224514089116	-0.8972394025597031	-0.2929718132354008	0.7218398087201147	-0.47290804780761675
0.7059386299252765	2.175355358586023	0.9496254105357711	2.8655339035574205	2.168719215931731	2.327617036667129	2.3157206401045016	1.723275528346771	0.20993464839654755	1.6102565966934521	0.1491246086532839	2.1235216942869934	3.082075472406251	-2.39501316807595	1.4439097936446794	1.4986471205466634	2.620549862603278	0.6312435681497187	1.6015378311296284	0.8147248693253903	1.0656010169239611	2.077533509838307	1.8347989024308287	1.6761111590861113	3.0023154062131443	2.015172044598389	2.616112297583886	1.6056690721834344	1.8374049067320228	2.867351736639733	2.7944684292537167	1.1020854083854128	2.50032492776644	1.7886602935058507	2.261357120726777	2.0429184180161974	1.0889955786698589	1.602484631385175	1.5556513644460324	2.023142133114568	-0.45812797440486197	0.9501343265152414	1.7244482696842038	0.9193753478337321	2.894116677438268	0.029870318530681724	0.5747127322835331	0.5007509526200152	1.9902936494341192	0.6716490800531121
0.8720010088456482	2.020429614104808	0.9305492074631238	2.5440195223503896	1.2473557119673837	1.4227889338315727	1.9129271281724787	1.435745192315404	0.32904431275092316	1.0365212455867392	0.6436672038973721	1.6230018820850416	2.241590664351526	-0.9538749916020017	2.201210811248106	1.0720337418368477	3.6672642015997616	0.7845625846139366	1.1378798641049184	0.9320543439868353	1.3076955098526009	1.9193317963973584	0.7483058542136137	2.5803587468980598	1.7145915241288494	0.9209025883295726	1.7989492647950593	0.9269207373462289	1.1208428938379993	2.3947356111975577	2.5748247675300484	1.9260811737733132	1.9940784142621464	1.9448789643033755	2.639989028922867	1.4974652067200984	0.9730266125715202	1.3160076278458286	1.0452435216975289	1.5164472510532543	0.8489249289174845	1.7452059360770098	0.948534833828277	0.9563302098873981	1.7756491857645818	0.5585987956676062	1.1699796828284437	0.6385115175453298	1.5074054655889824	0.606617116611578
0.5301070522925491	0.4228842780090714	-0.12430506207929692	1.5415869505568829	-0.3150082608809835	-0.4220429620871728	0.7406050279441286	0.19633173291923622	-0.03167594356062045	-0.08135728845978456	0.4276361369682044	0.3174061474055015	0.2549941404762883	0.2717677393943072	1.5850537655677386	-0.1737634995931996	3.059442645760233	0.32476720833022626	-0.34181582892369283	-0.16071245437516554	0.11710327847744756	0.7738426021310348	-1.3067004557334783	2.3596517348493165	-0.43596505940565117	-0.7510509805778757	0.20402452696842488	-0.4680235714665144	-0.6688179125502492	1.017466657297519	0.8216040607585976	1.8971865376014776	0.6644762250534016	1.2407952889624405	2.1774311228691103	-0.0869236057010124	-0.03110557133226405	0.37551687210192164	-0.21449638487178105	-0.11495835942312208	1.410619359763866	0.9591209814091259	-0.6455469605460565	-0.23501703714183958	-0.3200960831306623	0.2706885062134982	0.776076876927167	0.16932697429917176	0.018627534735721405	-0.28903219930904184
0.38288830496467147	-0.9637667356646917	-0.906429895962003	0.9060178604899691	-0.8851679041694592	-1.2810437346034846	0.14055876454882216	-0.2833935291128492	-0.3837380894999753	-0.43943848558011994	-0.2267197644073172	-0.5756002281477502	-0.7970337566330588	0.018417919070081192	0.762432557679849	-0.9400873913789471	1.6952755217181126	-0.16407857405081566	-1.2466769311728636	-0.809505836058353	-0.9344096690929307	0.04990608836846194	-2.0653256493058683	1.6451305898530302	-1.228817526676707	-1.115402919637915	-0.3548564023240459	-1.038689752502273	-1.6562685770026497	0.07061456307289603	-0.35884559963209883	1.3939208137361028	0.09298521149753959	0.646934482827504	1.4280458277935524	-0.7597662219473924	-0.4660455447730513	-0.12862071072486383	-0.7759045844347923	-1.1615042624301946	0.9708716604694447	-0.33266731945166556	-1.2915382849344947	-1.516529344013007	-1.1081188002594684	-0.09597172500675163	0.13983814579184764	-0.5643925466614456	-0.8926885540664765	-0.7609826842022506
0.8457685625207949	-0.7480483724402659	-0.4658405382933757	0.9668335584934813	0.006437420696262833	-0.4313878767038932	0.4821083664402865	0.5642639770910074	-0.31227725763524045	0.22024014283448254	-0.7037220945220304	-0.46675092290580183	-0.13900266840998496	-1.1691118200961172	0.808707303195346	-0.4051647864396924	0.8708676249224478	-0.17959730715618158	-0.5505246350177406	-0.06571773176910212	-0.522348099457155	0.3713892444110378	-0.6745164530447693	1.2377931749964084	-0.10140904829526147	0.1381890270227421	0.44625728418184796	-0.3285922912147133	-0.817858554658312	0.09863372647167089	0.20279776678667272	1.0840206164432435	0.6926633662340944	0.6310573002415321	0.8625387368317962	0.3538679615438446	0.31828585550833144	0.2650623421749438	-0.004116654541966053	-0.5905634242172904	0.21718707582999605	-0.6512840817282567	-0.29135111654945817	-1.6413230110152375	0.08000833496884205	-0.03436459951371699	0.10977065241470933	-0.9686640137123147	-0.4456690048065999	-0.06483977266848383
1.685310617237626	0.7463571309262451	0.8569701512454849	1.1661061506980086	1.1798816169893382	0.9906234544899392	1.0015105937518605	1.545703709975286	0.18240055344996295	0.9845157985040573	-0.4943539562825351	0.15143050193829546	1.0363792200216162	-1.533960550510187	1.5163924077267406	0.986565876087142	0.9767804695179003	0.3071230368375127	1.0691823469318453	1.3062533892661314	1.0361425167626936	1.0233186263231668	1.4627586257670682	1.2828539141216768	1.3355418307480094	1.507691739118538	1.327289511545525	0.6781014884821703	0.9798559567699382	0.44459142656314	1.597864779702365	1.2769268267943945	1.4213295909453798	0.7825154065324983	0.5361048849044726	2.069421645777906	1.4191182445353996	1.0653019274356998	1.2364123798117415	0.854651526177464	0.08036580336681963	0.3638461762149544	1.2819977918342647	-0.48184063095678725	1.6389100125930889	0.28325412735044525	0.7511589476942611	-0.6123114400504875	0.567201394454695	1.1911198183001739
2.167120770662577	1.9253124102427037	1.7899313855747572	0.7774548321173301	1.0529522773833435	1.3323298184993015	0.8289989488937064	1.148530385667619	0.6057438437962201	0.9156698702164419	0.2195767917348492	0.32239869064659515	1.042258191628868	-0.10925300088737226	1.6651651765180993	1.918917099430515	1.2153904447686077	0.8136035986100565	1.8252214100330375	1.7202173464930388	2.1394495844837365	0.8899575351526717	2.1964279389552073	1.1863484909136868	1.1282473418228378	1.3682284293440903	1.0350180916426301	0.7159718210886215	1.8513217935972308	0.13341291958812201	1.949931024804813	1.5606599500790268	1.0421550237282138	0.4208735565273623	0.189334433928791	2.3384599433387647	1.411236947988266	1.4159411731406646	1.4610778840986276	1.3771382770297556	0.746316657844519	1.5789170597915576	1.7279444617090185	0.7818438121127697	1.5350894358992593	0.3378705600160361	1.2438992503021913	0.2262829681074615	0.685029299525347	1.676556081184145
1.6059230086420877	1.6471526187600023	1.3839059385020056	-0.29206945959578773	-0.6743293325790197	0.1988974683031082	-0.08010466861242517	-0.6514825978041268	0.32726763570605033	0.060984742699234915	0.5456105213825655	-0.3692376184740681	-0.42150846941077974	2.044414274364866	0.44846899441903265	1.4283017444490635	0.5943619117338553	0.6921250797458517	0.6621053919725558	0.5277471075336717	1.5924479994087244	-0.26181765966657233	0.8444536443464011	0.38745248939602306	-0.8468811971209936	-0.3115161680008223	-0.25947735215404194	-0.38894282013442805	0.8058336455822961	-0.9950757933000418	0.477936501622976	1.1793122696119924	-0.5487450552657657	-0.5833480481006075	-0.37207480051407577	0.40092878010832367	-0.004146435195729792	0.8909176310917395	0.1255360686486663	0.00794330944979669	1.423955896653912	1.5524097642044679	0.4763372817348672	0.7524505023349196	-0.440555591457856	-0.12404486174911257	0.7432139864262736	0.6258550141264713	-0.6167078961554993	0.7620250310325839
-0.01681053377514819	0.273662092715583	-0.08589236419436184	-1.365949605953068	-2.656760697731151	-1.2326406916693826	-1.026207885375851	-2.2795423073187324	-0.7682045069868071	-0.7329812939118101	-0.25231322946106344	-1.3868458871696734	-2.0020617611068987	2.812020348604438	-1.4993990330448648	-0.18688764395122393	-0.8839241900626879	-0.2895727025297146	-1.5436539383871726	-1.2532995580256474	-0.1853306372873125	-1.5485894935710864	-1.200528950673024	-0.8412086856056359	-2.7113976244010054	-2.004902030970561	-1.2674035104503663	-1.563927850273816	-1.2405529045575665	-2.1050946291514374	-1.6982879212642876	-0.11952862347886842	-2.2398200209744688	-1.636176136158542	-1.0014003923521868	-2.3420837652966386	-1.58159639406197	-0.20327333271046433	-1.740494054176693	-2.2685478252673805	1.162948775174885	0.06712562836979061	-1.3611825087731642	-0.7959707909618599	-2.4669356566633605	-0.8349916055662899	-0.6273430516852523	-0.05844212450537297	-2.315190195084795	-0.7916244398725029
-1.8435807800734996	-0.9373203626701077	-1.3970688066242798	-1.584163502541235	-3.208902193290113	-1.5075951083419588	-1.319562019914907	-2.216669644497215	-1.926884286789411	-0.7813288955323996	-1.7724519641239553	-1.7509210104571828	-2.1546372248327303	1.2430206594823228	-2.592430352118071	-1.6129840598552678	-2.1091084447632658	-1.563176493021258	-2.734456121399915	-1.959847832021949	-1.6353084819162793	-1.900890805084758	-1.964777776531958	-1.4900793477757066	-2.5375200355290577	-2.20121881917942	-1.0129954323427557	-1.6124158797362964	-2.3533983952598336	-2.2127667580745296	-2.7325099753589033	-1.6238191595946518	-2.7453990532891885	-1.9607265431090912	-1.2981089650233777	-3.6139351932816615	-1.8012470003936218	-1.1055432241687122	-2.4733129450241673	-3.3516401005555565	-0.11088770432741998	-1.5876402524634394	-2.1245543571549006	-2.5661399269087597	-2.621325654738345	-1.2557923788387302	-1.7150972327636376	-1.3150914376578018	-2.830143330230695	-1.5822529031756782
-2.6627552397659957	-1.1857853506237512	-1.4882503317335343	-0.6572717418749778	-1.8962069700377413	-0.28261278713949783	-0.8087439580252047	-0.5342102446160867	-2.016906112877984	-0.1316642593550251	-2.6010564779653675	-0.9382804776530885	-0.6481410815485084	-1.3798574933593235	-1.8111629926259813	-1.6736060789679192	-1.9631384279102064	-2.0649962328026046	-1.657520257454401	-0.9249822916215432	-1.5986786450898116	-1.0600606679335665	-0.7992830939123755	-0.805422346356198	-0.29068999204642326	-0.7750094836623399	0.27639927783232665	-0.3795574829047741	-1.4250502269443988	-1.1001654687847484	-1.8406965710840058	-2.1774741906764015	-1.6547132286876796	-1.2413004946767514	-0.9833448754275226	-2.37340901960109	-0.427633197731999	-1.132382210305884	-1.3325819638555647	-2.0365845274652927	-1.4484185728731511	-1.8874577195879205	-1.1719110421472931	-2.851725931468478	-0.7596309480938777	-1.0241333965256327	-1.3877537264694422	-1.7923358738798572	-1.5570005792050365	-0.9289530189976559
-1.8924878530332159	-0.7256919279856757	-0.3328473865591471	0.845873364069006	0.16819156404924124	1.52076884310789	0.16609848486689788	1.2980763877119537	-0.6070137355304576	0.7126356804700055	-1.6905821875787312	0.6288872110280623	1.3554507744247035	-2.8041542892984603	0.28503584958489553	-0.3128481245405801	-0.4974584951877783	-1.1781221712308148	0.9300677473490979	0.9346664512713578	-0.3078348461514226	0.31998369286692385	1.1955071718739727	0.8259670599834346	2.217353967631989	1.1115581537111543	1.5825771438555305	1.1732080836061411	0.8600012625864517	0.5562446350217336	0.1031113932851331	-1.2948445532426924	0.35235635558790906	0.16782037273026926	-0.21948799193026466	0.31736897551538357	1.287687039340194	-0.15089887472147273	0.8531663657177603	0.7987550472710242	-1.792558449336166	-0.5921325777257255	0.6654327942785541	-1.1454249768662839	1.5321278268067255	-0.24002445709043504	0.29749964455128874	-0.720130367297222	0.5933055279580338	0.5512744309534798
-0.16695802970201631	-0.31836852041381886	1.143631448413508	1.9083454268744622	1.4718243468809593	2.651958803887311	1.0684748976031646	1.934183553595019	1.4371684263070394	1.3350227955544087	0.4152635790839307	1.8883284179534794	2.463026733714867	-2.041773438951879	2.0405214891124976	1.4558183727459377	1.0423521908685163	0.5422547565701047	3.0195046015962643	2.0687325402126837	1.0219604189699345	1.353829348562622	2.395536355362406	2.0807378398879375	3.131347056119099	2.1806253306615444	2.081213823969821	1.9152065947138188	2.7743847748014367	1.790954143438563	1.5428488908299567	0.2431230755904937	2.07716156780962	1.509928873465314	0.45471699919610475	2.374361354433335	1.877525257295521	1.2395993223812891	2.504369463099751	3.001868270672446	-0.9847238854303613	1.0377410962055933	2.009556900128894	1.3014393367168642	2.5677634448022295	0.5900698312716579	2.015072763201087	1.0866938883032329	2.087588646200104	1.643972482210949
1.1544094024961538	-0.3997552028308927	1.900627593914368	1.8506789459289503	1.4202116424151285	2.470159478326706	1.4025384055182037	1.2829489604122344	2.6331216940297417	1.563148003617461	1.9840906744248925	1.9748379397456046	2.157593906192364	-0.19099342537423147	2.177535642239132	2.4970836444589293	1.3907458131056276	1.7488518772851633	3.2191325140742717	1.7233619414503518	1.3850083676035454	1.5929000681658503	2.107613683942789	1.8768764059563066	2.153748359270727	1.9900294907525993	1.6460106465521158	1.505817075576627	3.1190881849043515	2.033741682015713	1.6202601220116521	1.0306847912934527	2.602799448191415	2.0922571093395805	0.5735476805044964	2.5323572032006583	1.0049083646294725	2.029971378577573	2.685280876586152	3.1128412360132955	0.19049416664399066	1.5199471023805975	2.1659418394522763	2.585444372058963	1.9413469074276428	0.9233407703727569	2.347240475423753	1.9312008109407472	2.1218081673707783	1.6901240588486235
1.204021327503037	-0.817383450905788	1.5807133500381432	0.8544076440715187	0.5812108442961806	1.1857755128222813	0.9444847702190575	0.23302510599403814	2.2899528104925153	1.3224801200843226	1.8333363886570018	0.927860844997756	0.9560207264425946	0.9132324386212811	0.8505697328295554	2.454275607761451	0.44906777838342943	1.5802321749820536	1.8453589911002655	0.471977875777054	0.7511910767067471	1.1663267727075761	0.9270172121847003	0.37872896931466055	0.4830708636476288	0.9497301229832685	0.670595589777338	0.5312665153808259	2.0722741866113794	1.3794398680757598	0.6716602604605063	0.3904201701679523	1.822951620166402	1.674592081950759	0.18201253478028995	1.2201821820047876	-0.42340265011532363	1.5728935021455281	1.7425803475819268	1.5539318879033008	0.8918901822415177	0.5909562079621237	1.4978129446305362	1.9072579667933127	0.497703933455605	0.6289222134972303	1.0985596848495183	1.0374389925914378	1.1497951798573578	1.0314623072903362
0.3507805685438901	-1.1335133983272445	0.6465750786601877	-0.22504451805620043	-0.13236598728522223	-0.4485918088260339	-0.018466058416884118	-0.40254549590855887	1.1535202868648624	0.6384126815481982	0.5024473439048476	-0.31571464563853474	-0.2052636843789925	0.6058264803772144	-0.6353875721545115	1.8075149788830334	-0.7032313144391066	0.5130599140311388	0.31834240317366075	-0.4983604578529775	-0.14451851064655527	0.5128448452618838	-0.03011167387659356	-1.17035953213831	-0.5149097567501655	-0.24362851875762717	-0.2961893503010354	-0.13128843116838648	0.6997469687659533	0.4123106865039711	-0.3486887011785669	-0.9195653054870694	0.44628907490890557	0.5923976849972163	-0.19924884107269666	-0.1286555178568349	-1.2785400997101195	0.22037832308674707	0.724793246495638	-0.01316168956067285	0.9986580699635969	-0.6427590489457371	0.8134823717571134	0.2517081218636077	-0.6412877706405639	0.13170826291711343	-0.5438609122292785	-0.5459658396572594	0.24916257013419674	0.45291574127115924
-0.3152075211057021	-1.0007408524860228	-0.13390161018484523	-0.6034146109330152	-0.32210226210991033	-1.5843017442025589	-0.756990317120959	-0.476480711156234	0.5211225395729758	-0.19400782100000982	-0.46853514516022104	-0.7007152125801759	-0.6704630658753062	-0.20668273028651446	-1.0616644057354283	1.1884918946174903	-0.9383675693077614	-0.21644427360262772	-0.2802445406891152	-0.49959364866389844	-0.5593487563305626	0.05078863268932821	-0.0981462813573219	-1.5993416719005493	-0.42174431575748944	-1.0653330762577884	-0.7780208403343742	-0.04374752265537562	-0.13475416451876276	-0.21378205374931222	-0.746026484447654	-1.4404266581233711	-0.5299173643177609	-0.4775878194886202	-0.10909709207247469	-0.45855042886210406	-1.189041508341658	-0.8901813091192443	0.31573240434954464	-0.3543501602895174	0.9563321763965413	-0.917261412018024	0.5579103974516156	-0.684216698818226	-0.8766118819786847	0.03298275600066465	-1.1466744111483334	-1.0515495675552886	0.08838759955031004	0.3556067845439243
-0.18131846278963887	-0.355176124224063	-0.3379073913796307	-0.20590560461517682	-0.19223924553939045	-1.6946296045538738	-0.6707576346170478	-0.2423280210401174	0.7971013373921257	-0.691981877427184	-0.2807723235549746	0.01112578288906213	-0.40622543491703367	-0.35958286717686294	-0.2936932722439071	0.7546004931340069	-0.1597430453764776	-0.017123493793268153	0.019484820929072263	0.19451961892012207	-0.29406771707187945	-0.041323154368256405	0.5488823305739388	-0.7921101611013287	0.2230881589490359	-1.2766079264686376	-0.5629810632601971	0.5563766218139713	-0.3410334364674853	-0.21257771665579844	-0.49185865231718173	-0.5016317537545295	-0.5570756604989696	-0.9862567066991124	0.3514309006229524	0.1376457340805831	-0.5859109349931695	-0.8737768091687851	0.3539713127798716	0.3502427345978215	1.0215370373444637	-0.06871241798240056	0.5740910246319988	-0.18481739664973032	-0.2849233503353414	0.49658368842256423	-0.31832696462231297	0.0705363910958366	0.47841287991153963	0.522646179409953
0.35093614032611176	0.5288511430564101	-0.127913867731941	0.3704047776609314	-0.02468404633814995	-0.8831100900811997	0.09800205966538408	0.1233305189856636	1.1626555172861484	-0.6256823041362931	0.4156410039271166	1.0164616470277923	0.09029513949931278	0.22517298782300632	0.7926593681247225	0.2427036243783246	0.7393612201771247	0.460269269169963	0.5066473961124218	0.8027377427156076	0.31912848670645944	0.10641117532673113	1.1933686856698216	0.3897517600717797	0.6594234456383266	-0.8872289486002355	0.10752938269545495	1.0800504489256253	-0.3085336579734965	0.14812320567670656	-0.015567961695231685	1.0729313123595308	0.08881097761758085	-0.8527378294584657	0.623972670612024	0.7898730330925137	-0.023362542687319025	0.04405757581609489	0.27936206780201284	1.0203951960736515	0.9153362864850981	0.9456155838318835	0.4848140943941199	0.9349708785541593	0.6070072346531191	1.0423428663357435	1.081608109752501	1.576013225598536	0.7879087800913115	0.5733822469035176
0.5391446758987846	1.1561650342422738	0.06031286000271037	0.48086490834139134	0.21462126021987943	0.16439148364112363	0.7530747267099536	0.5766974677282932	0.7290438994140843	-0.30088973008532577	0.5848142551685818	1.2565026818523688	0.22774982172875005	0.6496733554610805	1.2230153335199154	-0.4885484605475076	0.8803030626911267	0.24401105391010677	0.6589181913225712	0.8180885579025899	0.8168036158202775	0.19242224791758974	1.1975830276263608	1.0021971105129757	0.5364101950552363	-0.11721611480818957	0.6278446447974152	1.1111175069317478	-0.3127584887348054	0.31981886655230074	0.2675061656318435	1.8048915695943433	0.6447137369241611	-0.3831932026811413	0.33887680610493115	0.8163032986789237	0.36918341832596047	0.8161633087082281	-0.11354367558707248	0.9234041422126398	0.2971096718852533	1.1725203145192171	0.17031854560770884	1.410948227079835	1.1455267934357711	1.046337527848994	1.8817317264565865	1.8640366499638827	0.6726110372340333	0.4641286266167005
0.2771964008079883	1.187039366411834	0.02823937548982357	-0.00386419295306445	0.715625281415282	0.7074085091193284	0.6772333931584179	0.9694111362195497	-0.27262793012990727	-0.22291067698537845	0.1843905717611433	0.5039784141414675	-0.1511274811842574	0.2488647979315922	0.7338021112129058	-1.1444677450381333	0.23137541015805596	-0.6699775069514645	0.47468656478983906	0.37263326306517036	0.9895077679833589	0.0429566225798456	0.5099269855510427	0.7495982077463668	0.02491110591635367	0.6948454552563054	0.5137307464929824	0.6975430542484468	-0.3035370016153975	0.042278819082957816	0.27855196759239803	1.071377087410063	0.5932309696540539	0.09689524884770295	-0.2255619427292477	0.3199162870347379	0.8020502723807421	0.7365543673421949	-0.46001150767378	0.29163907958990076	-0.620322348461173	0.6444493413672624	-0.14048523400780707	0.9345669031553675	0.9523668940016412	0.4473344883683331	1.6295929783656788	0.7578307253482239	0.3733505420453315	0.45506070663360354
0.14226897208859182	0.8195352375378884	-0.0030309362672200774	-0.7127783507011448	1.402279200598204	0.5605687964581999	0.10271705414240359	1.0290459233772573	-0.7741512372706149	-0.4717420976644859	0.09532834085022832	-0.3824858640910795	-0.5941717850119114	-0.6528776816434994	-0.20520041217810706	-1.2978699474110855	-0.5552701902176853	-1.2882356787956002	0.15441846171374612	-0.03440427685596617	0.9544491483327829	-0.19889388450761294	-0.29752091925813395	-0.053069938609885785	-0.43226498029090393	1.258301636075675	-0.14208773775976882	0.21683922087964444	-0.15515421145569386	-0.3610679102002655	0.24208024605191328	-0.31597499215609315	0.0479195312431496	0.4551854341612568	-0.45023006739505633	-0.06841859197923911	1.3735463205303822	0.14937179316836488	-0.3282894394843203	-0.17447826188363877	-1.1811724629600413	0.17965366590815593	-0.18064485075860934	0.3041441602845049	0.25427985532100095	-0.15748615370281457	0.7347009384112019	-0.4066891191031957	0.35168703801094375	0.6577918879951372
0.5028146397036821	0.6634677744088534	0.27322674541104164	-1.2313100090090079	1.822326859483647	0.15574485453848996	-0.20359713653859077	0.652131515786806	-0.27702682077540886	-0.5826803909173287	0.7827854404364453	-0.38254996248522927	-0.4889025054817082	-1.228397932412557	-0.9879284817820991	-0.9281756737541451	-0.9528007529442823	-0.8861425996155605	-0.24034277014350827	-0.06751618629262393	0.9053827700836595	-0.24688511997295917	-0.540436811686505	-0.9714067934880245	-0.4604473099462656	1.4429216449595177	-0.7824529145973129	-0.016453469964413717	0.06223895053445253	-0.3613626948501616	0.36974379979221444	-1.0429350950671759	-0.5534276765478781	0.6181461844269791	-0.1292203643565959	0.060294292276585164	1.837501331511689	-0.12082919686383953	0.18443116061248005	-0.16311764515675298	-1.0311474798693725	0.33480075942222215	0.01925102204456128	0.29352153315778234	-0.25932040887524627	-0.17601174846560297	-0.18392739427001312	-0.39808458633325966	0.707724152296847	0.7766493998749678
0.9134457352857079	1.0487253636251626	0.7781228720911865	-1.4420551779242452	1.5336643703435917	-0.022331907094288308	0.1063521873098028	0.09122805438864064	0.43846624254056116	-0.14495538128288527	1.542619156895949	0.5345851103512628	0.23081289401805183	-1.0968902961758789	-1.376574765257046	-0.5119246419842042	-1.0097609884957497	0.06849147844572062	-0.71098159474508	0.17689724611157237	0.8222374492222929	-0.049289780592611826	-0.0940106468587097	-1.7230736016066872	-0.03144700998215354	1.2539423787683177	-0.9727109591607744	-0.018533891600682747	0.1398591935718492	0.08478817970438354	0.5728353170944686	-0.6645633223860323	-0.9842402904001377	0.41187284705995775	0.25223521514863884	0.45185443420229365	1.8306145520202337	0.11851501180772553	0.47976793321951733	0.025093465130248883	-0.5393257209304574	0.7747632248775982	0.13692028668405976	0.7140398846438352	-0.11509718874435945	0.330602269795122	-0.8633119110602603	0.5492034081528498	1.0216847009712378	0.4064438568686414
0.6611352772032162	1.509665323693641	1.0178716757744721	-1.4444785217601783	0.5943968550064659	0.03945322963570884	0.5394107703030788	-0.26532252095635256	0.2778115260331611	0.6040030880783988	1.3944419071503487	1.3273084222566354	0.9070707460675984	-0.5476929754686902	-1.462957213060191	-0.5126833446691916	-1.0077884978859841	0.5459176685971515	-1.0761974104660281	0.3504540147402277	0.48293648680011453	0.10522341572863479	0.43880498995935024	-2.0632594253479946	0.4643440900963671	0.7721045322790598	-0.7800628084198744	-0.03328199566949851	-0.0009311714639215158	0.3741026086400396	0.5267220654134794	0.08216020272191117	-1.3160779288824491	-0.25269776719000203	0.1213712712090198	0.5024391282719767	1.2708865774502978	0.1990055105244273	0.11016397945179839	-0.0022080464639187033	-0.31677810131626993	0.7730197278172056	-0.09487516901096976	0.797058624046978	0.3841613880596827	0.7944763435897629	-1.3158157919067202	1.178789302188901	0.7999693516990138	-0.44083600262715306
-0.2081193984157851	1.1930970827801606	0.6078255502841604	-1.2974833660227554	-0.3870394794888502	0.00920469765538485	0.40279056957866105	-0.283411256269022	-0.7264674899234408	0.9568276701670565	0.44649151287384736	1.0175463787183452	0.8082134625011965	0.054927215811869524	-1.3211479506255048	-0.8575300359554594	-0.9233025790982385	0.30755029759456914	-1.033608371072683	0.22843300608240294	-0.19717730447504642	-0.061292780981678924	0.32386204380537736	-1.7138553705378814	0.4836875535806912	0.16497345552406018	-0.542998918385941	-0.20803160752559274	-0.19712562757888388	-0.0713332131384138	0.06540316539638404	0.26387573047147916	-1.548367065439874	-1.0420177628771337	-0.4039559156610475	-0.0361764859676144	0.47759069292463135	-0.4485243336680008	-0.6827096951295722	-0.22298190201609738	-0.42235294052295547	0.18441735314002947	-0.575663404637605	0.2964731524317121	0.4406545631143978	0.86642872312298	-1.4498690953512077	0.78781605402496	0.042238408307818505	-1.2310134500867542
-0.7755925689198694	-0.1287346277438273	-0.22177887155861667	-0.9780006299396652	-0.7612081070462734	-0.2516030716820738	-0.30650554704707605	-0.19319824706485367	-1.3974334769863408	0.4998741290409098	-0.15337685922085817	-0.21858209502847697	-0.07615157804550414	0.7363125276648355	-0.8885063101476016	-1.0382193957799701	-0.48416898174832085	0.1560851780840488	-0.5345341188058303	-0.11144484193787932	-0.9050193581953903	-0.439488490111645	-0.5179827382168007	-0.6489989078695311	-0.1991915433186794	-0.3230692947196944	-0.42693914882419554	-0.44084468395686177	-0.2436580601916225	-1.0424895122934636	-0.5406292902040467	-0.1947682138808601	-1.429530487998501	-1.2985907072571674	-0.5882392754371543	-0.7618708598812849	-0.12588222757982007	-1.3998014752288948	-1.1982012479572621	-0.33676208891811504	-0.29882038869377514	-0.33982082065982044	-0.9311201433971256	-0.19461247567567308	-0.3296762966336834	0.7564990206088433	-1.0635122355823288	-0.035761826475207356	-0.7220465247362792	-1.4274787434611025
-0.33858559867227433	-1.6411154334121976	-0.7881391143952489	-0.5657912021494766	-0.4455610007778068	-0.5050895111116653	-0.9064341905667798	-0.3245873849265076	-0.936149543065042	-0.45912032411983983	0.2683844225029562	-1.2668139747709506	-1.0335345699957097	1.623595040994756	-0.21793404440748748	-0.7452158503556111	0.2490850065396057	0.697921549176505	0.015502278941640161	-0.45158425295984533	-1.1572368617717417	-0.6665496601909575	-1.4156742591489844	0.5869885214286866	-1.2481013173085775	-0.5372267499155359	-0.38287139832321665	-0.5724917722931434	-0.17120476348400043	-1.6695923315958785	-0.8282665727289648	-0.5930338855497207	-0.8348378936709815	-0.7090436529851893	-0.022718274211732337	-1.0935806673274282	-0.4242924479588208	-1.6381234217616338	-1.0661429918091871	-0.2930642100643911	0.4219962301483266	-0.19851163638171834	-0.9510543852427307	-0.13924775737721018	-1.4210048432507765	0.7433930531092687	-0.2651418584497041	-0.3299631822835685	-1.0136616381445873	-1.096028979985852
0.5989650455126727	-2.28724456666123	-0.6988166078308694	-0.3091489710889585	-0.014746777303237533	-0.5455691170208737	-0.9146112882417854	-0.7865598135300883	-0.043549997780127525	-1.2802248176834534	0.9014867722599629	-1.3451073673763378	-1.4354315632481098	2.414765444658074	0.3170247773293323	-0.28702078882737114	0.6369557458861218	1.282556017074044	0.0703677751563896	-0.7146097315506464	-0.8515660243743891	-0.6493218703161772	-1.684724309939655	1.09931920179253	-2.0317732492398832	-0.605100545629016	-0.4675010948828208	-0.6457736369878377	-0.2597599476697929	-1.3895169681769604	-0.7027596789419487	-0.4493526604431754	-0.18663858201176942	0.17349166203280383	0.7109363455371506	-0.9667207668572153	-0.6961074332065691	-0.8220901149418324	-0.6957784349250928	-0.4565640281449064	1.2548859406868622	0.28836971521163485	-0.87130515312301	0.07490523572257468	-2.0100363065752584	0.566361439723835	0.3238040995708897	-0.058079322032441885	-0.9569352871510372	-0.877474422654498
0.7518578057439079	-1.909510063872645	-0.33726582705199915	-0.3867318474984157	-0.12860666833223702	-0.5658279302442489	-0.6453210862278677	-1.3871109485677808	-0.0935337209025654	-1.6495504197428477	0.3950908785410693	-0.8184558126873743	-1.3574269600388003	2.4690847273718926	0.2749166843807985	-0.26826880673871806	0.0594576785890033	0.6812383987965406	-0.5032686985732614	-1.023190976127186	-0.46890315069303934	-0.7594242961608677	-1.3414699883058498	0.40128150191140893	-2.141306571008261	-0.8422075993335407	-0.9081968679097618	-0.8476794300065197	-0.7297393640172911	-0.6146614340086376	-0.61899452839495	-0.10903950406736075	-0.17377723774543427	0.3353237886854773	0.6113468227347411	-0.8943751483502986	-1.244173607367395	0.19265328328520348	-0.8095609237615509	-1.1307515879505092	1.2500338562329047	0.1380484789026997	-1.101419152977871	-0.4293392319091176	-1.88504020212056	-0.3457524969718782	0.049574739516358206	-0.10561500009564383	-1.1213322869067874	-1.2725687254681952
-0.47491311869746144	-1.3349053587931488	-0.4502617750158886	-0.6335773315213076	-0.8350828303970996	-0.878866309409172	-0.7239284587662926	-1.776767721093723	-1.2974173751734448	-1.6895741786610055	-1.3220151371316504	-0.6035677640758216	-1.25322773997874	1.5080658017871107	-0.33676186582205836	-0.869184227251334	-1.2445855143765565	-1.2060015815315086	-1.2350067161903515	-1.4627060249395942	-0.5536284289427574	-1.3258496345933108	-0.9468432823755033	-1.0198398498367365	-1.6114331851824146	-1.3465916662458508	-1.6807507950661922	-1.1745501392432056	-1.4225230042723898	-0.23757605629858577	-1.0371762172396506	-0.22201506327089612	-0.9076018445275681	-0.6090320442614138	-0.48053393760527047	-1.2631391088573214	-1.9368094360736123	0.3165998827989059	-1.5379675395309915	-2.016078138661843	0.061525903765805856	-1.0854396090205365	-1.638783334138885	-1.730591708382358	-1.552814787651843	-1.963563728431602	-1.0311044319289793	-1.006664686157754	-1.7620025710198832	-1.9944870834929616
-2.178201482252038	-1.2694566696965384	-1.2346445800556247	-0.6205452042121622	-1.4778222315443807	-1.340803807340581	-1.161069331619226	-1.644970382188086	-2.2287354179962	-1.508944262108667	-2.6973328492443893	-0.948277039907177	-1.173811429992047	0.03282822353282743	-0.9175848968994936	-1.5633901467609732	-2.168993973586952	-2.844637536405933	-1.4652705177909375	-1.8314815472771926	-1.0049719881388048	-2.006614967674267	-0.8171271237274897	-2.011812380477226	-0.6884114789508755	-1.7396355196058668	-2.2014777765624056	-1.290378501888591	-1.838130675216545	-0.5289884175697283	-1.7252364369339466	-0.8035676231851525	-1.5528352449950216	-1.845461424621352	-1.469745669739088	-1.7134761942468186	-2.193724105397464	-0.47082955275815247	-2.1314294932405686	-2.3385174962347177	-1.5602087684649344	-2.5233393942344535	-1.8818977481346177	-2.6832325747293773	-1.4076099455394278	-3.2745979231538542	-2.0373586764932576	-2.073869220755095	-2.3410013981137348	-2.1607068449516493
-2.816513430805684	-1.3953278367146755	-1.994510843106372	-0.07474547097592321	-1.3609935781454585	-1.3584098856789972	-1.2449898656753784	-0.8957456831230594	-1.4805160407802183	-0.9378585552978813	-2.2885166885804575	-1.1496117097766247	-0.6568086787035606	-1.1162827243671674	-0.798016253972557	-1.626606804052576	-1.7619676082716804	-2.6343233156715766	-0.9639634450509507	-1.719149909431913	-1.101024665308553	-1.9368833923838176	-0.6519297206971119	-1.7432966357223776	0.4349583489349494	-1.481835314322335	-1.765147715407958	-0.8678367077008051	-1.554611766302226	-0.8017908480136348	-1.827607682235522	-1.1144698397676174	-1.0937051137717846	-2.09027487588564	-1.1168437535252653	-1.4597746096995328	-1.5394437237693364	-1.1069499244168506	-1.707610324627964	-1.616303398041854	-2.458616997081168	-2.74511414097497	-1.2030589539897945	-2.112157214582782	-1.1209154927972105	-3.1476135866298374	-2.0504038820024557	-2.1079017812723273	-1.992958776515945	-1.210877162879112
-1.8023773320607779	-0.8557014370652577	-1.8516433670640706	0.801053869065473	-0.5100247261990699	-0.6356672077073965	-0.46313816379941103	0.2176719906314432	0.5055829899740598	0.11993623514992588	-0.5180883248344537	-0.5787704275557275	0.48434735538097706	-1.5341447545517783	0.06549282589398843	-0.8811450453522169	-0.23286147253141748	-0.7748842989404705	-0.13399369331252117	-0.9074757395525398	-0.38572369919578847	-0.6716438682345037	-0.07817201926076511	-0.42110884661333436	1.527891569595384	-0.5257850324602071	-0.38633878167849206	-0.06180927121515723	-0.6446792833300269	-0.3099106219562097	-0.798292435343819	-0.5472158350801083	0.4783512849730642	-0.934721284330185	0.504310220943902	-0.2905243502795099	-0.2032132815462021	-0.7588053393903217	-0.2561080640259193	-0.2374292851200326	-2.1566086563174194	-1.2675663773576435	0.2600917646873319	-0.2939663994481278	-0.16060254611601812	-1.5898607335818824	-1.0257172931260097	-0.8650021741479973	-0.5242195008559956	0.407762494039508
-0.05551625702282797	0.4690644355015789	-0.746978407256069	1.468953049869532	0.29776930880514574	0.27879497036376283	0.707137856974571	1.1287425401225415	1.772349799686883	1.2268522218823612	0.7557002782096858	0.3240730866066804	1.54530352993037	-1.4306285230081615	1.0019652058468886	0.14279639951728107	1.1994970081894174	0.883331964808277	0.38755636175831887	0.3020982143640845	0.5915452754414142	1.1254696097827874	0.6380643334942204	0.9591514144269818	2.1056778866052013	0.4542183885509286	1.0022609982904762	0.5089904584819308	0.3348685979532745	0.716269090234859	0.8194838235960268	0.5810402451077974	1.9529906789722469	0.6814380407018152	1.9415178239218913	0.9539978681963684	0.9240274728423795	0.16570367625647683	1.2391498058426598	0.8334824517232042	-1.1344002963445456	0.8185418019222772	1.5300225635093232	1.1497682171531105	1.2004104270572047	0.11750501785565551	0.16206587150486723	0.5278025255511539	1.1772840881342654	1.5673810371571544
1.0159968051031372	1.5777662121578246	0.4346212363389025	1.5167677965340236	0.3118754712404144	0.49164551418363117	1.1985120529560496	1.2905903492992625	1.0680163862562575	1.6045370200894407	0.3897565379944192	0.4546729734177674	1.490385165227498	-1.1043284613429596	1.282818178783734	0.7674281815017476	1.5058610088090962	0.9110912901031223	0.3094486081569203	1.2177853784086756	0.7065249434989289	2.155457780492432	0.7494134633965264	1.540635529419631	1.6352824029332402	0.6406848412097497	1.4025730010226403	0.36098598282672556	0.7967819403988613	1.236323431375145	1.7734278263270333	1.3275244080523392	2.0631676143181794	1.4306128892040442	1.8844486910113114	1.1503634355852936	1.0569088635829276	0.5562388057309514	1.7407147145970974	0.944909223452753	-0.13392434974277012	1.8816435284845834	1.6575268827295646	0.9710228142577693	1.8329179337127919	0.6907500213649388	0.6094858362579068	0.7681449201725784	1.877957103669915	1.5064563853245756
0.8738780821967841	1.4572848483740128	0.7891132555739533	0.9768746211058221	-0.41672144250853144	-0.15891364703595295	0.5276159630866091	0.6332710698675942	-0.7054681366131407	0.9167113194287771	-0.7910830283943909	-0.5469577136121523	0.1869400845087092	-0.5216812201889142	0.8150285976254086	0.7849000659702045	0.8044720346381387	-0.1822045632297454	-0.12608353922125004	1.2855778654384284	-0.4551221893260549	1.7197691086768667	-0.034733152269905254	1.2735710641121873	0.16045993434928732	-0.09304020995687275	0.7656954029263098	-0.32598142767985877	0.5854114820636224	0.6352344377882202	1.3570606820252846	1.1591330642811022	0.8127918274927216	0.9340773414949886	0.5622688815528752	0.15264157822167063	0.27566987069984883	-0.014247822686780195	1.1390892912753894	0.3056785174724656	0.5416048865547191	1.3468861288581242	0.6617488470998086	-0.36284146505604326	0.9729202229794918	0.11224725303932975	0.24840182583352988	-0.2006398740420002	1.1589057817269024	0.5114513516104217
0.10775765026521604	0.34831267936128774	0.30339452114845444	0.23649672050007595	-1.1013847968196209	-0.7890360835652908	-0.6497635539239245	-0.2997799335563586	-1.5893337943691324	-0.25636435363672344	-1.1463716732122027	-1.650862786197947	-1.2115414929907689	0.4081778224906713	0.12278537770545486	0.48322948269505483	0.07418864859049473	-0.7759798928355984	-0.4844397418604508	0.5421771553099504	-1.925429373075194	0.38913683832935136	-1.0238978687127096	0.7431874003168228	-1.4023019979626383	-1.0140203671276402	-0.008087335189791545	-0.8868662336324987	0.011909845373963683	-0.4777100918093461	0.16529124953864163	0.4703782050107029	-0.5158709839018034	0.016015928319127383	-0.6084363254553312	-0.9274873628142154	-0.5431193432918692	-0.7946922454123918	0.2191700404093202	-0.3504232716014198	0.9490840832543773	0.12051678931113405	-0.4999922737004193	-1.299909265135126	-0.6914507098929975	-0.5426372587346618	-0.2225861765475269	-1.1871310760692928	-0.23072551099347197	-0.45714660007403524
-0.42275536717643536	-0.45433423521525357	-0.2776042281628482	-0.2958870560346035	-1.041717748286927	-0.42585485494823644	-1.2410308659996458	-0.7694921639221496	-0.8557952395576205	-0.8765610562407017	-0.2742360633758127	-1.4924592915146841	-1.3702965016639603	1.3216709239408246	-0.292194936674436	0.1887095144951686	0.03446205642341114	-0.1770769960672926	-0.5933074414774326	-0.42292516984451434	-2.2106566213351693	-0.6141764881404003	-1.20549051705095	0.47930845214751294	-1.8912962639660302	-1.2342377315551367	-0.08134871706467553	-0.8671744341326945	-0.5061419923163472	-0.9253099254137503	-0.5332651438924957	0.004580408860423072	-0.701943114707124	-0.29863567709299316	-0.6940485803452572	-0.8613770230363108	-0.6059947096006275	-0.8211448699960943	-0.26087596658016166	-0.5339683945977826	1.0186397207960216	-0.5457497794142178	-0.917168773650728	-1.0119060347334392	-1.519677415810024	-0.42835699105206354	-0.18021491773113432	-1.1113591563571998	-1.168115810629928	-0.7340082733691918
-0.38971185406238074	-0.08665577308077141	-0.37753505475821103	-0.43308710033455633	-0.28661896973013956	0.8440429426294481	-0.8128085103202947	-0.46672155503279705	0.31893714967398873	-0.39332945479695014	0.626883111270801	0.030683877454363257	-0.18764960599870292	1.521428349057958	-0.41704203789459937	-0.033155372721728686	0.4872040896058271	0.715636726321411	-0.6097776554415374	-0.9394304995575422	-0.8397857102437631	-0.5976533167318893	-0.36549484815264827	0.5195940126971031	-0.9802066146739105	-0.5228278754618365	0.4983465481106814	-0.42132983543312436	-0.760678513773659	-0.3056726902148008	-0.11951742956890882	-0.03563941863072381	0.20823554670749345	0.18524386831722078	-0.22602914411671027	0.3611667585185757	0.023584278960442653	-0.0744126116511811	-0.2655411434679178	-0.3336930769681223	0.5466109205602233	-0.3740973879078101	-0.5637120408457873	-0.1681273469662718	-0.6046366601691873	0.23681075565374202	0.2980906790281833	-0.1074657134373657	-1.178025644630387	-0.4515743751239402
0.038913716020286246	0.920012005591381	-0.13054839372077023	-0.22348439333565134	0.5504062806030697	1.9303387852952878	0.15398546778321545	0.27371129297229746	0.5358144988855759	0.814166011920289	0.4685260806266661	1.548775346035265	1.1255113711890692	0.7474174870711175	-0.5106041239304946	-0.19699759153008134	0.7688535797274101	0.8447210976020691	-0.6641506416372206	-0.7196842445329412	1.1154101317467704	0.13269967722797832	0.6910590437139588	0.5871065899688109	0.45609551035771906	0.6086635564636714	1.0735619905198728	0.018231075550659573	-0.7128613531058631	0.6032615583248419	0.8353788203838121	-0.07715494445921285	1.1073342672478002	0.8721815764656785	-0.3438315329936188	1.529221390151158	0.5859425534329366	0.6009802797394763	-0.21741427271997527	-0.05070816547810759	-0.2591641956000745	-0.08254458413631448	-0.08505158387264902	0.1809201926328606	1.2558199596662027	0.7425694294705317	0.6755412594589119	0.8276996678325172	-0.6077845393060936	-0.1274148651291084
0.6507798696752835	1.3632253767351354	0.06031874534540326	0.15465491745376952	1.008792013442781	1.957942278802959	0.9620436255575251	0.8669079940602611	-0.01822674052321852	1.8775600237983003	-0.23831037900310764	1.7269494268056238	1.40126067589891	-0.3764387915553917	-0.5886000653205654	-0.11587546138611758	0.6256962456836952	0.5084696451651061	-0.5522137236949554	0.049228488690197254	2.145837424543278	0.856254648163137	1.092140898346747	0.5313843850403773	1.193777390889817	1.5030050475946366	1.2666795902706607	0.3128640623268009	-0.28424874069353423	0.8432732911554353	1.3434911725162129	-0.43751461110677414	1.0955169444047994	1.212451967364946	-1.2165263180644468	1.5611698205090117	0.5176053742456825	0.6100247304644433	-0.2612971206076347	0.27821458011049655	-0.5890850540196498	-0.2558015495540007	0.10143473316454299	0.056810508246131146	2.4319085981600757	0.9495909778231616	0.6650524243661705	1.0570100384512358	0.03633606120882744	0.04234372925412742
1.2832171470302256	0.8481135823475119	0.22938969241565665	0.4897773011737498	1.1496916956003704	1.1901345014520661	1.3656768778370538	1.0221233168632633	0.047623934215603854	2.1903460431897592	-0.09254635709162502	0.7503268121963224	0.7195286292384241	-0.9254014261997718	-0.3549328276150963	0.46819666397056925	0.4192482953579418	0.8879506787654754	0.08465786958616654	0.9477469230509044	1.7896842331328344	1.2150717431041202	0.8431772427934177	0.4769181014800099	0.8673293388904876	1.877366209411259	1.3131826229409138	0.6735247224051222	0.6111385068134954	0.42026879908959985	1.0941501984279765	-0.7936433903381388	0.3457859167468168	1.2137041546292808	-1.7483214257766426	0.6609084676201511	0.05528882200502068	0.2786226137891135	-0.07237764994450459	0.8264101869497155	0.21609062260531167	-0.565788086172854	0.24081699468076	0.4136451558410649	2.16187696441609	1.3675647997510068	0.5156650594689255	0.8839632388633816	0.6399045252176203	0.3058046984481207
1.5898788523458165	0.18683957135643137	0.7788563749624206	0.6171148984315683	1.2273572976699398	0.5896761676373027	1.4939328421250804	0.8737391726414102	1.3154992262731793	1.7310778692163402	1.2115221567782306	0.042619326586813326	0.1194833145261064	-0.6928489463418154	0.3152052293162159	1.4396291433310249	0.5094915719769177	2.218569859391867	1.2333610096058751	1.6017250649789652	0.8806209584418863	1.3065551961117734	0.6362410307628612	0.5680740269182974	0.2259855646457119	1.788091588121178	1.5173686962936654	1.1799513462163937	1.760304717517404	0.20194713891230548	0.612071365374882	-0.5730351282067621	-0.27973828286970753	1.1347074821268703	-0.9611338596964195	-0.021034700327318263	-0.11508441556695957	0.2984417708067822	0.5755529376128865	1.520356607537729	1.716233344316686	-0.29540348544818357	0.7203581765103341	1.6207052613681483	1.153458233953992	2.1877801839868725	0.5894681640981536	0.9307750010588941	1.2923481535549106	0.8307549985212889
1.146205155796412	0.295631997662086	1.704901215736433	0.5085694337115424	1.2270328100506172	0.6467451359193335	1.4050167015199575	0.6761876966744912	2.6053085265103637	0.8622576911252525	2.2719432797366106	0.5690984561314812	0.30156602315576075	-0.3930932939450533	1.0280557259876935	2.180561844675623	0.7121459988212197	3.130908733854718	2.268114651951576	1.8004165734488538	0.44917295285896364	1.2341799285911752	0.8701940125632497	0.7029335165319932	0.19827275315171866	1.3438497786450256	1.699430339083008	1.4988252442340322	2.5330078928738153	0.7651213815225129	0.45939035360179076	0.2597171453998683	-0.2343841626677734	0.9930926270623263	0.6734148749092169	0.2448595933419059	0.28928295364888107	0.7899665398803143	1.3145258767645331	1.8848525362399988	2.5266121897811282	0.587803939226617	1.362771318856516	2.660580223988593	0.5537539530651929	2.6962449261443857	0.8414567229539837	1.2646333993071144	1.8083775142787648	1.3056830791681744
0.03279942054208869	1.0392634628581214	2.2533661246055376	0.314229827919676	0.9396526482473456	0.9393100153461719	1.0239356935301225	0.5207317758438808	2.390145068919257	0.021503008180172156	1.6610885789279481	1.7356370587128669	0.923188340669735	-0.7291201518392085	1.2222326310278042	2.0800618021559725	0.5691544775427544	2.225864226877167	2.404293275609177	1.505742465954122	0.6708716855234803	0.8986071676095146	1.1886705277935399	0.6246443187645854	0.8581651556868309	0.6750947525264568	1.4374696459521856	1.271145746994084	2.312430229721856	1.6657910920269778	0.585473239692631	1.0683366153118377	0.271462529408751	0.63119069966837	1.6553418577110972	0.9997525767814976	0.8144849703554865	1.2265135367653492	1.505280315447575	1.5128675107728522	1.7048368040719304	1.2592255233318201	1.532746611897414	2.2561197948288263	0.6592276620768233	2.0297613584312515	0.893424140138254	1.3999847591731072	1.7730348639375832	1.250543071573853
-0.8925518665471596	1.4395743138860386	1.665340630064106	0.2663591311360772	0.4289169291783296	0.8542043870433755	0.46968575192174955	0.37396997634158485	0.7794606933677497	-0.4433177210552252	-0.1818065379516396	2.1326409933471453	1.1935615249228009	-1.437046280972211	0.8469376320928119	1.1821682649410847	0.05457825517177536	-0.02873606878852664	1.4772524022870697	0.8615524841185154	0.9788673229758731	0.2954665730473676	1.0621361908164213	0.2619235119044039	1.422001780586489	0.10124116823918484	0.7332698039762396	0.6737644506536375	1.1435550855598537	1.9945343431900142	0.572486644885614	1.2431578075597682	0.7155791706971474	0.150717446884406	1.165870712817598	1.253733874543942	0.8243856390322215	1.2011844155198559	1.0111912841417057	0.6173266928950286	-0.10073904563801293	1.032324262468269	0.9549650914470402	0.5760303408036932	0.8416354410903022	0.38742756045984866	0.5883732255068697	1.0500967150383342	1.1149395619209004	0.6614078656845157
-0.6963477078633844	0.8754150355742933	0.18950924917978137	0.47195820009107975	0.13263371306228242	0.40214637531461184	0.10309115436616278	0.23823262187667468	-0.5326638045103393	-0.4111895128915162	-1.327084244469546	1.1651183983586137	0.8339060389257141	-1.5248254714580893	0.4698535223819685	0.19059114769314797	-0.2775772046004843	-1.5927910375135514	0.20338247823645525	0.166706816975047	0.9167838991829061	-0.2486928606163654	0.5193234948396132	-0.12579124647933054	1.161664318153247	0.012644092115354407	0.1015641981281983	0.31481662259049686	-0.1638325228615313	1.4395738233450281	0.2795758315914154	0.8271202292934562	0.8612010448842303	-0.061137724677695154	-0.01947493463486833	0.666331731067157	0.2430566973885983	0.8933195674321844	0.3937788345597802	-0.08815202544744986	-1.1793690887365629	0.24391508721650682	0.1459171658877713	-0.7426177557664823	0.5225261726158181	-0.9569859331094407	0.2637143968541916	0.5234515807183373	0.36526778406218974	0.11858434074090458
0.5287898098518432	-0.2751899825434869	-0.9934783864717978	0.7603961303614772	0.311096312329765	0.056437251885285686	0.05167398995408084	0.11742131591102205	-0.3659051761929124	-0.1431323445626862	-0.6671998471955253	-0.35490815547839444	0.19264085307850465	-0.48747417428533	0.5666275332779194	-0.25625160153446674	0.005172242723303982	-1.1742163117672804	-0.45691603851678636	-0.2889141182339548	0.5322282312399936	-0.40149184446891284	0.004237995422216179	-0.229623588749451	0.13174815813011637	0.39554408723446766	-0.1126396209949788	0.459263432093552	-0.7469062036065975	0.5246004347605221	-0.057319549571079466	0.2944495252305095	0.7864910037651957	0.11850700906881699	-0.5352249417806126	-0.18089006418294598	-0.40889563554555297	0.6184650339632993	0.20908838845774258	-0.14541335084078913	-0.5559213954695619	-0.1528737429909352	-0.18551036317421285	-0.4772300039815324	-0.170586353414904	-1.051565663915577	0.32517239213499305	0.2143827267315008	0.09561025854659595	0.12506011905471154
1.4945194832916266	-1.2274818214121168	-1.0254495332007638	0.7510618475567739	0.5332272735918147	-0.04574909023139667	-0.1232072896944618	-0.13081129746545947	0.461075547111912	-0.18278331590397282	0.6693486480285449	-1.22283432188928	-0.41017554144695983	0.9530385555862904	0.8279335804793921	-0.24122307789150327	0.5210137541075543	0.20623936890113823	-0.23277957099003901	-0.4560712799463358	-0.022606679956461304	-0.33126247464067915	-0.3614085781302832	-0.10400226280727681	-1.0093993228156959	0.6179932155231935	-0.25023744622057287	0.5609121028414215	-0.5282729951739288	-0.1529615452288525	-0.3299475866717759	-0.14303810457084862	0.5090490295006943	0.19765274566014357	-0.09973150439798331	-0.6220489673655515	-0.6829329695095959	0.22078523164499725	0.28352622199237837	0.12665691465799434	0.8998035416792741	0.1829376497577842	-0.04684577649144031	0.6495015976425762	-0.7716277076899423	-0.4108706189525792	0.6258294606503414	-0.06439567905678073	0.17138364577518633	0.4467118840211042
0.9274681675040917	-1.6685753158105685	-0.3448517269130518	0.1472046156658272	0.025399098430460933	-0.32650235622432244	-0.9562219013667583	-0.7018603819694212	0.2041975714826752	-0.848077573171554	0.6270711768630591	-1.123214878176213	-1.028337631261274	1.5187003863976263	0.4357665966582302	-0.3798628729220072	0.36174074185886895	0.3828628592399599	0.22706981344654925	-0.5713970072309338	-0.84637162480239	-0.6050239301359083	-0.9412632679075045	-0.19237057195761686	-1.67722976533154	-0.013077148163826722	-0.8867402058498357	-0.15462659714013774	-0.23219985251781022	-0.5797902714148765	-0.8060452396380361	-0.7128449461243223	-0.1202776099173601	-0.42286591310752575	0.22068026218948508	-0.6882788912823165	-0.7087656246736965	-0.6817520726432279	-0.04672149873986452	0.01695413463346335	1.3549643228781212	0.5122266491079186	-0.16380441247065358	0.7693890613015691	-1.1333415703982102	-0.4132531820182957	0.49225628196921584	-0.8765153709976676	-0.13854197268289994	0.32286584625432796
-1.0192040927863113	-1.772150054453047	-0.12390609015813461	-0.9318778300143928	-1.3327141000489962	-1.0450348996949343	-2.219714754922948	-1.4814191548691724	-1.4722330370000902	-1.7472176798060222	-1.2516073824901666	-0.6910613783864994	-1.6479127226550874	0.7244458986038207	-0.8712071160588342	-0.9814419696698072	-0.8194021671792598	-1.3764388481495036	0.10882961273327436	-0.8808217016010474	-1.9348238608634172	-1.42692103736345	-1.8268115659694761	-0.8325407604570008	-1.697884357626086	-1.3709706018204275	-1.9138264968296264	-1.6099365641755503	-0.5028305023908602	-1.0405752123016423	-1.6258889648277586	-1.504290020153009	-1.0529803066530887	-1.5664664152745609	-0.515175556835826	-0.856130452454441	-0.901155055522581	-1.852235333648836	-0.9569951018866787	-0.6846632892468928	-0.01685576199723044	-0.014698031406328771	-0.9672394283965964	-0.8416787349841025	-1.397301590554729	-1.5768896013447147	-0.4895874064857611	-2.2127764938080765	-1.1651163273769674	-0.5919433318926516
-2.7278137728950846	-1.555754829936998	-0.7697228967439702	-1.862697643148348	-2.5442460089878356	-1.6552320741785218	-2.812957576984591	-1.8902180030860092	-2.8550201175731615	-1.9799926625490412	-3.1262749438661626	-0.49650082540497287	-1.754613389787723	-0.6263574883853754	-2.188497465617672	-1.5454639463783255	-2.160775257725567	-3.4294439489716284	-0.6372067830266123	-1.2805658761789656	-2.6663742415626333	-2.1368307969682645	-2.250718767220137	-1.72853731666171	-1.1220780390185765	-2.360212580248869	-2.389225360558793	-2.6209282328334162	-1.1076533481742274	-1.4138071142233724	-2.2250068239066003	-1.9976404006260362	-1.7511020533691588	-2.173479406796064	-1.7569044182779288	-1.1980188852525735	-1.2609066367007038	-2.2582197333095637	-1.6592883622420562	-1.3398444351323016	-2.1127356874223597	-1.121539984427281	-1.8178896810822311	-2.723783149968169	-1.4492414856136187	-2.793376465797473	-1.7860018644349362	-3.044758829649395	-2.147893816473695	-1.6321461113365308
-2.6001777974970963	-0.722049326191893	-1.331564395906695	-1.8568443993459707	-2.3100682459929174	-1.2755482635732953	-1.7867968552069653	-1.3161505411529197	-2.1241735416785428	-1.0198067460894866	-2.8590616892743843	-0.3671373068124965	-0.7874823465701314	-1.3169442389855666	-2.1681607695942957	-1.2322002690666414	-2.2649127250973535	-3.551304894816914	-1.2208112528039048	-1.3068462980646387	-2.125151562192769	-1.743082152922537	-1.2455968357265872	-2.0337293605727904	-0.04665881670805727	-1.8842237936550812	-1.5068776048548893	-1.959716070278815	-1.170795455109751	-1.1583436007570151	-1.674211043718439	-1.4895992874349633	-1.5118078499293564	-1.3156470460285519	-1.9494419067986266	-1.1434946582007153	-1.2063656195269123	-1.089832049741024	-1.1550907547128915	-1.1174992987541137	-2.9990440652078534	-1.522916254538139	-1.556772279683477	-2.7622394960113907	-0.8525692853394119	-2.5123622763106925	-2.211074955191375	-2.1871751891190905	-1.8529211116912472	-1.657573222776962
-0.5614196975254994	0.6731387360991135	-0.6385995704348981	-0.5986059398430135	-0.39980153208721125	0.1636740716959572	0.5271198343315633	0.20295213373285437	0.4405750105322416	0.6089420850104499	-0.38640535762391615	0.1464762045244592	0.9391358146841348	-0.9163913348016806	-0.4427747327801521	0.16954104394595054	-0.6108824527159858	-1.3500831920420575	-0.8737897121278078	-0.5971034133804596	-0.1706680150239046	-0.04331124794874961	1.0231156412510214	-1.1173358743164485	1.220137399577877	-0.01807256898496677	0.3918312011751541	0.31294442510234494	-0.20867068343292539	-0.11124811455501825	0.2037997975837184	0.002758298069137215	-0.19450646004343713	0.7034275181194882	-0.36285089520312963	-0.22535215404748205	-0.23771373727700135	1.1313497248339603	0.5578100767215872	0.0636351605870117	-1.8102678498968634	-0.40523887602933106	0.129201315471508	-0.5555483991179344	0.4526104896381958	-0.5328272559922325	-1.0541791832478455	0.30933355518760003	0.02732118988216763	-0.25235416060740473
1.9143430935850512	1.7512479334288134	1.1389253175394967	1.3053090391256201	1.9191538199047464	1.5486484620896073	2.6069186845490777	1.8251347230073265	2.65111865049148	1.6833193210022503	2.2402676690456462	0.9148038938579701	2.143572367383446	-0.004032940423145833	1.7963490101817245	1.8532939786033968	1.7778309213373407	1.3999771650585844	0.3095713855050399	0.6040306759576054	2.0434324496476863	1.928167262994852	2.9635601898640846	0.688246509026472	2.0257395516556613	1.8951620860681908	1.9875415649862407	2.709065982472046	1.2149668578208128	0.9926152374194257	2.2576681966620304	1.5273740957672781	1.4347143577779133	2.436067131702699	1.9051876961999619	1.1427334005807093	1.3151350780196083	2.7947772080359643	2.2433398383401384	1.3741512015745154	0.52818471096821	1.4588174971725782	2.127043748005093	2.094947935720965	1.6378620089923213	1.6767428429155726	1.088886012417943	2.8299540833316588	2.2751537812931804	1.6882638928731364
3.1623705694225257	1.4900449526241342	2.433373865775326	2.5830463071963368	2.958234347159653	1.6019924803550927	3.066751771063795	2.5622377609328226	2.7549162409381562	1.3972802651643688	3.0535952057163986	1.2019801100133682	1.7368926488070866	0.6408156809322397	2.8039178111777843	2.650105898031319	3.178038983287277	2.671883289854555	1.461687594229669	1.4852476939529446	2.9699393821634468	2.7312300706476154	2.972578631377019	2.187522489212143	1.7576450191048663	2.412397931876237	2.1932895805445294	3.5777914858431887	1.9862363034135648	1.1277183500766763	2.8772374090107395	2.07103776442386	2.209344432756042	2.5677225438049867	2.9777126215725627	1.910538663395032	2.394780978050344	2.6990247328419	2.525555922064199	1.870849184132412	2.327344806032382	2.3785927432358545	2.884529445898445	3.0688026137901327	1.5847575590954905	2.4680881919375275	2.7027324498962075	3.4930749525622273	3.153891084289753	2.67276672515483
2.6393014449438508	-0.05402009257268442	1.9194287906263168	2.25575719957778	2.116787474354051	0.2094123839284112	1.8491054718606768	2.112627665101795	1.1646897032786	0.09117909052733263	2.0165959316278674	0.5435684002903042	0.030638241648672793	0.8090243299097386	1.902998357783128	2.0691975463730548	2.7109081643692554	2.045663497531949	1.8055634211974976	1.344378499513501	2.1496955281553873	1.822597889258641	1.119700349950379	2.3179088481220593	0.49878164023349314	1.2590816819628057	1.0827048901861256	2.4913530593368916	1.54658183936088	0.11641782298538532	1.54918483104749	1.5563790362934486	1.5256186951804462	1.0789617638076063	2.129568417974474	1.4576067863722248	2.1658933271042273	1.171114575856164	1.1852879027265202	1.357810850014845	2.656561869607632	1.533258863948778	1.9378913762882337	1.9850753199336237	0.1085769308885859	1.589940043533117	2.6549091893811934	1.8549058463508075	2.0338785404109023	1.9618609620154732
1.053096676209069	-1.5340302397624088	0.0005431579802908563	0.5461848894922601	0.2894296293936462	-1.4546447555706505	0.09635454930004894	1.0073824236052984	-0.3015806822236406	-1.1456127714804005	0.602796831481821	-0.5955931123275587	-1.4639873076071883	0.7884718305047237	0.062221407811483734	0.6786638193336745	1.048504523091326	0.6382525075566925	1.3175207865744563	0.28685651002391577	0.6051500618112731	0.0028300753138889335	-0.8574233939699382	1.1331953372368386	-0.8520646323596524	-0.5447883370823097	-0.3777047510750418	0.42527819287551727	0.3885799831310515	-1.0726250289662236	-0.5831465658232512	0.7949944058752859	-0.11371570532116566	-0.8452389275007506	0.4495159718048125	0.2564086525305386	0.8320801028894297	-0.41378883193090044	-0.6975873572665535	0.41779136949740053	1.8476433142017705	-0.14802257800468782	0.31071371386552155	0.23705119965031438	-1.640060109421126	0.17958436635140523	1.1629329357815013	-0.6985053174079907	-0.06713769748988696	0.21957063813600255
-0.4818856305758501	-1.590128491743877	-1.575192623676117	-1.1847908655031802	-1.1356915291233571	-2.1175898023670783	-1.0042466184232561	-0.013197333860216872	-0.5261386745052447	-1.5043360384711135	-0.03893353154637478	-1.2362330681374	-1.5249201683209683	0.7881925195117979	-1.1366647694212912	-0.4916319053182658	-0.3593341899430109	-0.35623893165357623	0.5479268418802047	-0.7896442178772676	-0.314776198139272	-1.3773764917057274	-1.3321244848470877	-0.2299229054980924	-1.3135210019185446	-1.7067648681404126	-1.3105318858757264	-1.250362557999051	-0.5391360910945688	-1.2958806734278914	-1.8115009030558964	0.4924961995233515	-1.4838511833618797	-1.928532056523222	-0.40879167217446477	-0.6284825785122182	-0.5475421492285703	-1.0665333148726415	-1.8141067757846325	-0.2853762892628763	0.7955284662652593	-1.0227638173318059	-0.604160352990406	-0.7231198743700153	-2.208296955337467	-0.5774887683766423	-0.4921095722509442	-2.238914096210568	-1.5458810001036145	-1.145631254101558
-1.2639166075262245	-0.24630021844778544	-1.5288304191965159	-1.589218677409895	-1.5222297675583718	-1.550709600799759	-1.1138425572040833	-0.6343793843870331	-0.020766022474890834	-1.017338574522464	-0.07178410424388518	-0.8910961225555998	-0.3627371737132518	0.704173780725178	-1.0240044037560372	-0.8574267018233298	-0.6698295064847295	-0.6536964911964547	-0.03990888076438051	-0.9883007975427521	-0.2838413661220489	-1.563406240317678	-0.3683499866374678	-0.62919081236046	-0.708421662450879	-1.7174624082083143	-1.4997213528035758	-1.8242104643651116	-0.7699455200493595	-0.3943032305470048	-1.4446446939412774	0.540528712613594	-1.6312322442793041	-1.7542297123969748	0.0994470178836075	-0.6165056345907249	-1.041786645301621	-0.9193598875464672	-1.7191611413580086	-0.577196948602161	0.07296665075539545	-0.49096445864423094	-0.3957173307589482	-0.7276597826771252	-1.2390724174458312	-0.48768798625565374	-1.1689795071533344	-1.935590834908792	-1.683847463896079	-1.2581858838144715
-1.2026779916918846	1.1887632202944836	-0.25295629502729405	-0.5582426958043842	-1.2322828805705364	-0.4979850111320245	-0.6298086718766795	-0.9606704017458412	0.11287185637889117	-0.21829222936039908	-0.2416080777136888	0.0023015495400842308	0.7963396894558618	0.4275172561470278	-0.3030439677383843	-0.6309652545978048	-0.25242041520498487	-0.5912948608480332	-0.40822359278210624	-0.23677608696700495	-0.025140065995223494	-0.8071279508263852	0.6137378814500727	0.021564131886583352	0.25119766200580657	-0.9920054034903084	-1.1653995961591241	-1.445546178355883	-0.5793074047463547	0.7465636129837193	-0.238182463131298	0.40229666034495626	-0.6300124903653848	-0.7853044009500093	1.092979192840404	-0.07613216901633706	-0.6130576355752976	-0.6278480686406467	-0.926502838307628	-0.6773135378952678	-0.2808880253251037	0.5076178035047961	0.19732447050879123	-0.5523321698825246	0.2862896575937906	-0.12227318099463769	-0.7876993648738568	-0.5025508857242889	-1.0303383233792185	-0.4395798682806567
-0.5988659817467139	1.577524105645523	0.8268629680633492	0.7095615369170767	-0.8830364825414851	0.2756116686562303	-0.04004353809384758	-1.074073706728355	-0.4108338437302241	0.4934535635481136	-0.7106959218961676	0.636222499568247	1.079959846612226	0.11724459500246817	-0.09613322083075146	-0.4232257201617463	-0.04579195963548816	-0.42332562715799493	-0.7042286125861519	0.6799518701349607	-0.17392203545074106	0.12667169866041036	0.54736389861347	0.7806525174938616	0.746480472724407	-0.22581404588433235	-0.5369329630730111	-0.6498749110195967	-0.4490153797806099	1.2018678079158511	0.6064796697535261	-0.025488328578311303	0.538287621774486	0.24360628531466355	1.405916954239662	0.22237530773952505	0.048352284901856196	-0.4430340548820009	-0.18308552923910337	-0.7599303851443765	-0.42735932390996556	0.7051269040372339	0.2829303617006258	-0.7140841114106755	1.1434137041034196	0.04677908523100504	-0.15038564861481013	0.7403040601690463	-0.5229630100166431	0.2788871461253429
0.08873069263490047	1.0380434872909827	0.8203731806876637	0.9243057221860861	-0.6449314513874556	0.60012780440646	0.4088990257952379	-0.8503473500150355	-0.9879800539584392	1.0284836095527514	-0.9688108305059949	0.63540435115198	0.6884533293054136	-0.0009525512654206099	-0.7014984044785354	-0.6274247359155474	-0.4892511173090759	-0.1942310028413555	-0.9201534863037694	0.909278909647273	-0.5087101270058798	0.6596196385959477	-0.237215881634018	0.7350809139012906	0.6010057860552407	0.21374464662122192	0.19137615213555687	0.07745931854126277	-0.5110547515235123	0.8597654965324896	0.6182919645123119	-0.2609718185628593	0.8731362856684551	0.819420990171958	0.7470146722241958	-0.061777499140678	0.3191468240893972	-0.14825665983829592	0.15454395116816866	-0.785686573145207	-0.4755316322626582	-0.0850564682150102	-0.26976573620743116	-0.9878268879472035	1.0043232063125587	0.020307182106022312	0.004282680569611132	1.053568400942586	-0.49238223477805754	0.20125439731574313
0.4182793145802895	0.4766580172565996	0.06836456649786692	-0.026218726905809644	-0.31175077844537696	0.6476539853070704	0.5800970704918181	-0.26110111086893384	-1.1171535500929581	1.327581344501044	-0.688553710920023	0.22659219679753825	0.31353994875510155	0.010414060710549013	-1.3680831419108943	-1.1675360496629916	-1.1578741384733615	-0.025887657015442607	-0.9301367827688556	0.33444952694995056	-0.45438159873363365	0.6664180978170777	-0.6938867346655984	-0.06093953620282613	0.2222781157359327	0.3478217780067808	0.6977503850372967	0.40215971414570195	-0.586523335351882	0.2500175144514478	0.19460531217715746	0.021708417311361847	0.22668020355213692	0.7475712457338562	-0.2886249538519465	-0.6169017536275045	0.18001852412076663	0.27372775258375803	0.1323912273489759	-0.7011432820660491	-0.5305456207227379	-0.9593008704155678	-0.9194748545606988	-0.973285989747793	0.45039921774380653	-0.033427485377321355	-0.3223853697592877	0.6118378091348071	-0.5839015396801692	-0.46292330882068
0.1832813999448581	0.33346011252905955	-0.5807271691743071	-1.0786176301960613	0.17737190328932076	0.44389530538742883	0.34490269145199065	0.34268461701521136	-0.9390061861319281	1.2088509356037433	-0.2085215359481037	-0.21920454225038044	0.1955216374660893	-0.1373228436221165	-1.2144327314043424	-1.6987197382594883	-1.3583094878734778	-0.08912828198452137	-0.7624920416933155	-0.40973667061067215	-0.03870146469006618	0.3167753276033337	-0.4146966798995621	-0.7508688624066646	-0.030463023017727433	0.2994414730861212	0.6523041245835608	0.16414682784466134	-0.5794152489008708	-0.21725005403001135	-0.1471058662968914	0.40942569817736324	-0.636605324642784	0.09976317278968524	-1.0473407628769822	-0.9359452088135186	0.018274230890247916	0.3545614376980924	-0.09618041211852586	-0.5865073879432579	-0.7444594706496226	-1.1450414844873675	-1.195238484324768	-0.6921837544356322	0.1050459925173593	-0.07241684925761445	-0.6024378890127252	-0.018828014413427074	-0.4313444324224088	-0.9569839727207832
-0.4400570787232524	0.1762087693730205	-0.7820398875556822	-1.2211927305215375	0.5373740041035568	-0.1021615284331267	-0.23338341035406815	0.4634435776331366	-0.7500963992926009	0.6098394252883245	-0.035880664851689545	-0.5738477874609732	0.008725671578240833	-0.5216685222197438	-0.22570997967072354	-1.934640432073843	-0.9259064321221706	-0.25348879193942536	-0.640614314138522	-0.6622316846100927	0.05765119233860197	-0.14132701680942486	0.022200707126544306	-0.6943318614439697	-0.20615226961474709	0.10792646367466725	0.0760449733652268	-0.49392656951538005	-0.6021461317783682	-0.5858942627110503	-0.32764509405030595	0.19360374801078867	-0.851509484864581	-0.797051183234271	-1.3759569111718324	-0.8177304568207476	0.06253601434412114	-0.2862385331461594	-0.3971721409978575	-0.513420356355256	-1.162864758672784	-0.8707829924000663	-1.1242795873697817	-0.4388582351081638	0.03195730355882331	-0.06699774865157748	-0.5107209122625359	-0.47040949881380384	-0.14347938193783297	-0.7952407953746959
-1.043761079895652	-0.4520730661650677	-0.7911994847826957	-0.5613543736939768	0.46994155281011374	-0.8043541580296242	-0.7803832411109627	-0.01930393539046642	-0.46388612998365075	-0.1656087881811418	-0.1730588721716175	-0.8636562890019807	-0.46274919810452925	-0.8225577522300251	0.7177771453861643	-1.807193811304262	-0.36085795846571544	-0.11532292205374185	-0.7094688970430428	-0.3889798917884183	-0.5718454797220153	-0.4816136635802235	-0.05424807992873976	-0.16486811205744198	-0.4866298188955927	-0.22088701316510934	-0.5958038031143865	-1.1234234597837098	-0.7147191629654961	-0.98677157656957	-0.5117672190997561	-0.6698206348935093	-0.3336257354747677	-1.465837813187105	-1.432542851076301	-0.42691233841523835	0.13750450441279796	-1.3058276670076765	-0.6071229062512757	-0.39565232746042966	-1.5924492882104706	-0.8896371675650893	-0.986758855012522	-0.30772849874211045	-0.03623097033477504	0.12994767554819608	-0.3055488451486526	-0.6858707899551113	-0.08840417575008383	-0.2069667404117751
-1.3520618930041604	-1.1877320349822156	-0.8175132970558149	-0.07061955895784555	0.030029273856934113	-1.1622110125620373	-0.8979433918883514	-0.699626210156955	0.08290598057609312	-0.634991003029002	-0.22672825674033334	-1.0149887263593935	-0.9001493120196604	-0.7077638147737673	0.7459029659041001	-1.4307060372777505	-0.24005516936894147	0.4147198087035782	-0.8555941877268882	-0.09186702178304997	-1.4309684380848773	-0.5695160997662883	-0.5640744891313235	0.029564832698873115	-0.7731523054813334	-0.6105532910315273	-0.9400415131770941	-1.3041607958907346	-0.7521461467304004	-1.2471057657403164	-0.669276162228657	-1.3540310060280014	0.18222498460677436	-1.579458977071304	-1.2746130441950894	-0.036834397217803856	-0.04166561164425205	-1.8782230763997958	-0.5888859064150614	-0.14966347748889816	-1.7622971775091245	-1.3872203126220544	-0.9051344757999769	-0.18348253924116922	-0.1816581023567682	0.5360860025910636	-0.4716421772747265	-0.7198238043330518	-0.3731187152657608	0.16990859186461535
-1.3911484033734525	-1.2048480493942244	-0.7001680815810858	-0.3817738764504028	-0.43753959196745945	-0.8621633615212334	-0.5840639430433832	-1.0782371126356067	0.5263078451361497	-0.5936568002390447	-0.07054876683768739	-0.8823739564525587	-0.8534199411108163	-0.30539162797394453	-0.13828505181305042	-0.9881160064176964	-0.6059696119878218	0.776604889326228	-0.8995460108626243	-0.15931805585233208	-1.6708406217516085	-0.4396056348823325	-0.9063784965964026	-0.4914922591914862	-0.7450331671437385	-0.9071231961894818	-0.9508479030766204	-1.035104405386196	-0.5523813985260093	-1.071541164291136	-0.5957333864932549	-1.0788322323292667	-0.0003989729556151564	-1.206125082891227	-0.8484037752548129	0.1690111415533154	-0.4550091287266493	-1.5775191977481486	-0.39662103272538946	0.04198536432956251	-1.6280461416989827	-1.7016247962948752	-0.8102532244804257	-0.1201888717589061	-0.23447094974540916	0.7677291387956175	-1.0878692141610282	-0.6276348951679568	-0.687484793892042	-0.03537463553965129
-1.2680495511039644	-0.3407513683108005	-0.31649117973266505	-1.074293566646714	-0.6506052482210004	-0.1739507355831502	-0.22656528456812605	-1.0381688461114862	0.20785015095009748	-0.280621901818753	-0.048892374046156886	-0.4947141178458071	-0.37224487792945093	-0.0966894797868155	-1.0954087672039763	-0.6187748442873748	-0.9784712794771443	0.34939514374095615	-0.8771603912187	-0.4393564595828115	-1.118474914867676	-0.26313087010183395	-0.7922834093315348	-1.2631665938972532	-0.29922672441749865	-0.9457699614739684	-0.8964511786607259	-0.6883371581416132	-0.25285368686405196	-0.5085131071505081	-0.3056202935682107	-0.07853962173332497	-0.7248075318754769	-0.6885526107057882	-0.2784036282723973	0.12282724139771085	-0.7500360021397573	-0.8003225749563083	-0.24965049192939104	-0.15568842995863363	-1.4125737505534475	-1.1769305296767325	-0.6797617763439989	-0.36680440067975534	-0.11494087655137744	0.33911671709662267	-1.665013774384831	-0.4983125222132731	-0.6414155750933573	-0.5794661747574974
-0.8961323611403661	0.5072795071547493	0.012646656514693795	-1.242386213174642	-0.5742733593286703	0.3248365505656491	-0.13499364653804918	-0.7921522299993691	-0.8460893282350781	-0.05617837956083342	-0.40482298724739113	-0.1048247697403385	0.01985585589857271	-0.30868249583758595	-1.2926367860835626	-0.34018077437667293	-0.9137436784640763	-0.649851255195581	-0.9632609976592487	-0.4962159885188776	-0.44449848148387544	-0.17405923937064394	-0.5226380348150999	-1.5419992785012309	0.2466193655712619	-0.6340505080552246	-0.8494956311693194	-0.5263454802251495	-0.1636912883284526	-0.0005389794650931022	-0.1326957026847498	0.5844534851992327	-1.1453727878416644	-0.2653960647648277	0.08343292371747946	-0.1336052438511164	-0.6145374550675421	-0.223777023207843	-0.23934167081040292	-0.7463240508941619	-1.2983961939916047	-0.03420323403980306	-0.6015612138407856	-0.8677270773562791	0.013185335560405673	-0.6562882504346578	-1.6416183982415506	-0.413443659750349	-0.15613914946395835	-0.9017430239338377
-0.10976730408899242	0.3238705818652498	-0.14651850082592377	-0.5972420576436471	-0.29614065120635324	0.38409963784446605	-0.20490201097268787	-0.4570181641788423	-1.5851624588077053	-0.01008269331193912	-0.7687279264162878	0.07250904340950283	-0.027279872616376197	-0.5858014982380144	-0.6806318034239383	-0.05336659659431998	-0.4694385071303562	-1.2117414436586722	-1.1080017040410743	-0.1880465627262277	-0.2740753211336262	-0.1434211586174259	-0.44696839253169496	-1.1451486767673953	0.4729382659041368	-0.0415584970516716	-0.5787631113664989	-0.37552872671748766	-0.32278251008117237	0.09460736348304406	-0.30698902933281136	0.1794035361773839	-0.7111346297038739	0.1117480179441131	-0.005854619273254297	-0.43442823419375864	-0.10526458050327456	-0.038282597358988465	-0.14842082453941347	-1.1858112577903892	-1.1629861050657928	0.8389783019008275	-0.5800053219094544	-1.0171014348414562	-0.00021087404336731614	-1.4042064787294315	-0.9810899287072465	-0.30853424224903486	0.49160050030698493	-0.7137602845851179
0.9356086316156723	-0.8239142606573671	-0.6560104271999275	0.23224207735859384	0.13019234133937801	0.2891127050446178	-0.14497961912319085	0.09628434452681829	-0.9935029482480668	0.032513257551819046	-0.514559636274511	0.08224057117098099	-0.28656247855953665	-0.40776985442304814	0.04177471309158274	0.3421735011658976	-0.09604200133761681	-0.6821493502994054	-0.9350834353013578	0.15093438418476374	-0.4267545015248883	-0.06936604706002251	-0.4598314903695102	-0.5868438244026994	0.28882942208048173	0.5680610539840587	0.02610737237778187	0.10194678970194432	-0.3573034742244473	-0.11049387618128409	-0.5737488498999905	-0.9186482280949039	0.1693178807262745	0.5600563360830734	-0.3988024035217981	-0.5662365090344649	0.42776160819518644	0.08375717215955307	0.28534027519815436	-0.8799845664685293	-0.715037429603048	0.9069520968402512	-0.44365158896196627	-0.26320349785605723	-0.054555961705434856	-1.171429725370247	-0.2066118554900857	0.007412804365459679	0.9324673706578717	-0.25423018786108653
1.6646346727552304	-1.7689036657135664	-0.7791883287513276	0.505974120404398	0.645239030324026	0.41992330824398955	0.06629437747386278	0.8892529098697346	0.5994052286052285	0.1852560903216931	0.4038724089497283	0.1177826445524965	-0.3018477936668541	0.23918542285345518	0.18680552657912494	0.8124404955774654	-0.11945383532632033	0.3572631498393011	-0.15993459169787533	0.13290352651776244	-0.256273026931735	0.0411301130682527	-0.2287667448309583	-0.4156725272813689	-0.05226173332071105	0.8840150011536577	0.626347583641073	0.8689427040509983	0.07028287793784291	-0.23289191635216966	-0.433051016253295	-1.7088374366597565	0.5884014740201516	0.9769825544074066	-0.71377391401253	-0.4443766870266151	0.7008729678374575	0.3656521281562222	0.9286446569051432	0.08028357436973314	0.12756189258320064	0.5621926394832948	-0.06119568053536226	1.0610804254010515	0.03196773983693818	-0.19517271681567416	0.1603506839417234	0.5743439625699399	0.9744637988003615	0.034985279010811096
1.5676724975749248	-1.45860851921435	-0.019390505775332068	0.248440648832634	1.0822169960429469	0.7720246119777489	0.1423774250129138	1.5159266762400034	1.6900861038272825	0.3195397351737389	1.24794123833154	0.2647341970493081	0.010253745220417297	0.7890501340692088	-0.2267255854790922	1.1836867068923012	-0.39216494180773953	0.6909987509488781	0.9510875737513858	-0.18538146151410612	0.42556429478847907	0.06758975656593576	0.2477514159833894	-0.5816304293655258	-0.30307837471459953	0.834580473147187	0.7607614957225723	1.4286153776348012	0.7647493314005663	-0.10822867573315331	0.24048021142395723	-1.6517082334261137	0.20398859324743804	1.1031813535782002	-0.7255749748315634	-0.18393831753177278	0.7194805365196142	0.5888333251411327	1.2462706125410379	0.8864849488828038	1.0917908185921452	0.5961827406067723	0.4252312514146161	1.856004401527756	0.1980393409326228	0.49642872229167506	0.13753622117831343	1.0754150229177422	0.6898894893203332	0.024911420133706726
0.7776530399393153	-0.033676812161200095	1.177645411077168	0.1320180581972473	1.2435677102368243	1.042656005855501	-0.06786026599170557	1.4290228147862722	1.2565328972323557	0.24541330936597971	1.2700480061760417	0.4731180636116269	0.30167164818063097	0.7355730112795416	-0.5301458579175828	1.3004321905584253	-0.4652895764989269	-0.0626590322786854	1.726811207289782	-0.341055165579958	1.1038271959559796	-0.027719405960107562	0.6006531916693717	-0.5545647372701976	-0.4361774254816703	0.7144955499703778	0.47120436683724254	1.3642361212228773	1.1441074518555032	0.08585375976991381	0.9852745512995386	-1.0692653676996662	-0.3653253117415033	0.8663082542568815	-0.5004961773936805	0.06657299320720338	0.6478219552041861	0.5034839997211442	0.8601875228302077	0.87057776036939	1.8071047808687166	1.2513058462199318	0.7215838542346414	1.4182728961143318	0.1772339285304562	0.247270675884448	0.21342578115785882	1.076464331996036	0.3324362953766303	0.01930506767170013
0.017228412040546134	1.3787482653721816	1.8201707666138371	0.5697729906623964	1.1042355189422497	1.1012247607206798	-0.27890344035777404	0.5976596203638158	-0.04013602945068589	-0.01399405318324869	0.5546626639087203	0.7536580593998751	0.31231718321198293	0.20232223142784925	-0.12971340458836883	1.186493918604737	-0.06441478628842356	-0.9288856799817727	1.7666967494771006	0.0011820156359597005	1.2872998767117363	-0.0841610862578939	0.6313873233722449	0.01544352953489424	-0.4802434991920273	0.9143789852043414	0.36374599746327146	0.8576079457658145	0.9294611510108988	0.18943120893939558	1.2520320882098304	-0.5188661759169666	-0.3025082844982697	0.5346465088930392	-0.16498121684438646	0.33055214549473344	0.5436175610513027	0.34932482599061443	0.04665536514914686	0.298963905917399	2.130813370257571	1.9820261214927926	0.7432952811269992	0.32086540813138303	-0.09952526618785242	-0.451428757930089	0.7635882086397806	0.5462248320761172	0.16446502016634448	0.34645406742363616
-0.10250351951648994	1.8225272871411566	1.4852653831910294	1.1741948172349246	0.8624563638773343	1.1750309544135573	-0.06554434871784687	-0.29286660648384466	-0.615148462293142	-0.19935656660501958	-0.09676212142269049	1.2261451571302566	0.2404206280869779	-0.24378178651263277	0.8573610951500537	1.026647712280826	0.6402739668497545	-0.7143523430903449	1.3548458039368343	0.6539245267659013	1.1660445521665703	0.09740250255650312	0.636876364088187	0.9017660739823555	-0.3068889240325267	1.4681173809402783	0.9139556991147526	0.5241774134860321	0.5262812886042494	0.3526085309639028	1.0171936127497723	-0.07205704631956006	0.4116896970484504	0.45588156517845424	0.312337229268175	0.7440393215931818	0.31314359297592986	0.6652800757007893	-0.4789324439240546	0.09866549530993866	2.1605333857217026	2.12937857865749	0.7320736757452508	-0.15252825087056457	-0.29858781525059414	-0.5557395330111217	1.5987661277262493	0.027388345514956614	0.2780186594871344	0.904819577975228
0.34384749960777283	1.3282932524634283	0.8130098260860407	1.235454097079378	0.743662400885683	1.508580361823947	0.5982250478701241	-0.46360845930238925	0.20227623203047043	-0.03794459447180629	-0.06946699869481814	1.8652002061771047	0.46980944171748673	-0.26403864619407297	1.7091758918236097	0.9843546982001181	1.2197765294385783	0.564270734947756	1.089474006310063	1.1091064516052656	1.2813247573196502	0.5080786553708806	1.0114707352591985	1.5764709042903706	0.24087190968366592	1.947394362812166	1.8404176098278269	0.7356347532139025	0.5649970920618569	0.8229606823992621	0.7627232178184075	0.581093932240211	0.9909184704861048	0.7082364955931039	1.008068680752027	1.2722577235812391	-0.06922165988462083	1.5603338973961414	-0.3051271499714693	0.7619742570088206	1.9975449014568738	1.6360530365495074	0.941216703440464	0.5466117672178735	-0.024264666556196184	0.26597764141481645	2.1297841968437115	0.12988503603249138	0.5308938319486178	1.2138356702738935
0.7919622084340676	0.6424966079069964	0.7359348665454527	0.595846593650772	0.7931155635301157	1.9670549420090373	1.261278399293041	0.1555412191766571	1.4791833528530818	0.5396644148709733	0.4778604033114596	2.300931595145253	1.0241206990715175	-0.049351261522565255	1.8218095718883223	1.0542427094750961	1.3898745951445377	1.7311192027060422	1.1731723026297929	1.0825510007116703	1.6825419710935234	0.9238832595148759	1.6442038618393393	1.7483775386415854	1.0099980440471623	1.8976625711961306	2.355365719548464	1.2291633061874727	1.122031467284498	1.507184408821994	0.8649224175516654	1.4525987438282368	0.8245705674705482	1.085482013712176	1.7745976756578214	1.5969932220339718	-0.39934362127639655	2.4160441161773805	0.2589736644465986	1.7276566960503947	1.636120426228367	0.9879500064189475	1.2856822299271395	1.6175604946796382	0.6747355397745689	1.254619738647245	1.9555534996386408	0.8338208865371322	0.6838500889196226	0.9426717537558944
0.8727032565388454	0.35327814185495043	1.3362847673294493	-0.16052270009749073	0.8895888445666127	2.099420966142849	1.4768679166825038	0.8626475074661766	1.915556218209152	1.3231352716140974	0.9636199410514034	2.0644854429786257	1.453441546568968	0.08090336434759747	1.2746696780966789	1.094164838242486	1.2053053076801366	1.8910049910751232	1.2384147596514954	0.7591724135743881	1.7787992796687362	1.138501651785567	1.9476658385990695	1.5283133878760742	1.4854475526573148	1.3368849747388363	2.0107470112772265	1.434936565300987	1.5853851471823395	1.9161280035590003	1.1485827836783218	2.0020455205548786	0.2102704528932128	1.3600041240785077	2.215549797227857	1.3999724879203408	-0.41592498373370484	2.47728461766921	0.5767218982949626	2.0142549991871737	1.1209460936934479	0.5709481439390778	1.4193686407216002	1.8781803559841708	1.2682636678371608	1.5196601785215742	1.2399589900838364	1.4201676785382336	0.6304739804736879	0.31522618950194276
0.7404876142344455	0.3884837699108798	1.7023837092572622	-0.40832582634856684	0.8937153828291691	1.5607587718865954	1.2069011853938294	0.9355236873262078	1.377271258912436	1.8508276610605905	1.087146780907501	1.0867086032792825	1.2767469243384508	0.1924170938309405	0.6467480634256766	0.9697621029702745	0.8903604268152898	1.4099496943537815	0.8929062454395754	0.48257792516028436	1.1372515102055443	1.1018347824343813	1.514561486259795	1.134310763606309	1.19919416835332	0.693497968612862	1.102324593996791	1.0790005042123778	1.3514126863912055	1.6075162712662494	1.1145844694614804	1.6933198880420195	-0.0870451121477568	1.4127482005549155	1.9831944955454557	0.7333023483709238	-0.15548355837770023	1.631100545371592	0.39241759737969056	1.3507106742613084	0.6860037186990325	0.28201688503218114	1.141805659827253	1.130735999012006	1.2391090779938811	1.0973776828584592	0.5029909908205413	1.1891587065704357	0.4617656024895226	-0.10012250476455234
0.6955779485564387	0.2714774875053035	0.9740603702894217	-0.1991813836727796	0.6924546466807434	0.3852298433466767	0.6556015799387607	0.33219203440643597	0.8043620741561999	1.5725332470182083	0.9628234345806408	-0.16298986655800407	0.4268964773391684	0.6496005132828767	0.32451384413102735	0.6447037778158105	0.5510389599802346	1.2088943818780165	0.24583274570982347	0.30153412245575817	0.13750517878005047	0.7861114935532517	0.5562083293255647	0.6062143401861101	0.17879665073726328	0.23182771593995155	0.18016935787811636	0.3495156111362834	0.5038076360451134	0.604577354616849	0.507778699516197	0.6454786695143252	0.12370306629446085	1.0952586519214143	1.065381441939021	-0.010783490178783816	-0.04430409632492708	0.42575602965800513	0.0053298493130154575	0.41834751445506263	0.5781982520195389	-0.19657904464122575	0.6030145697934108	0.26605183519045145	0.532256390738109	0.7637012570520154	0.09051361419202826	0.19775446726590298	0.27172073462694063	-0.009564190373393861
0.6575107544226151	-0.2904755833432951	-0.6360582235814644	-0.14800550140827362	0.13819855474282827	-1.1094193529931515	-0.1386999595263239	-0.41400234922791773	0.7444675938290122	0.2355808575196714	0.6522087486305588	-1.1261805527303002	-0.7657236084005258	1.5279198647449832	0.11077586053217163	0.16357729351343595	0.1065624348899343	1.3570676019335783	-0.2672969519610253	-0.06667135402828281	-0.46508649021350057	0.04760316879475187	-0.41299159117773415	-0.11062248494031432	-1.0620154474276986	-0.2965052267589726	-0.6230451439747757	-0.4606974426230931	-0.34258991723408233	-0.6660716050693616	-0.4584588267317496	-0.46377508123997424	0.18087732374880386	0.17688857769061622	-0.224817521584802	-0.5345803425726855	-0.5192978743282466	-0.6235062932591191	-0.23107633158730503	-0.06955411943365161	0.7142129688620161	-0.9061144670107799	0.06075358782012596	0.044265569499766164	-0.49821300460454904	0.8844470101636336	-0.1031373023283002	-0.8183363845518519	-0.039783326791138364	0.27327529805741324
0.2101655930638979	-1.0958337480288338	-2.005797623431861	-0.6599198701451953	-0.8777664193982133	-2.5209187448974255	-1.278866849286008	-0.8635895138286535	0.552278122619362	-1.6916923366545185	-0.08810322202128311	-1.667931668157902	-1.8832992599820053	2.2968201741846133	-0.4092959761138179	-0.38377484274685564	-0.5018820327897923	0.8865506754597353	-0.4821217762485903	-0.8180051293770925	-0.521256620429358	-1.1788931857839278	-1.160268995694762	-0.8947577397449636	-1.9463573301772565	-1.265276782779325	-1.536576970683967	-1.2681784284299145	-0.7862292167373408	-1.744659625008958	-1.3869675545623459	-1.101230564866047	-0.5352157488282041	-1.338117861857499	-1.4609363085337934	-0.9265364408288013	-1.5127145653944476	-1.4930357021539968	-0.3705161471991782	-0.24174933718512723	0.6235949044408036	-1.5411148465006692	-0.4393186783434037	0.141679185383716	-1.4455055070274967	0.8476301717651344	-0.4064922158596209	-1.2399591916359078	-0.6457175853593246	0.17492757378048757
-0.8214799975437803	-1.6206767169533138	-2.2250177504371598	-1.4151377482630272	-2.1605592355917143	-3.414701460118327	-2.5255826508573387	-1.0425647402553495	-0.6260802604349442	-3.0755214382715264	-1.3731979363018885	-2.013804346114112	-2.581983051655069	2.222921187614529	-1.188116138561751	-0.854548866631897	-1.0882291774910142	-0.8367801565473755	-0.6734848609339377	-1.6948961673519125	-0.6556359733012697	-2.506878166164035	-1.7850921472288155	-1.4061028706583547	-2.1813749850281883	-2.4908208711353597	-2.4897343869771005	-2.05925013838519	-0.9995210991176128	-2.3314300329183415	-2.024837962422947	-1.2851913036649305	-1.640903907226264	-2.8493949861437518	-2.252071697179703	-1.4057963719695445	-2.3606576233009675	-2.3139671043071197	-0.6807205095925438	-0.7440372853129734	-0.1411342881306218	-1.8237855115793025	-0.9929087954797567	-0.3290312290526814	-2.0263392016069783	-0.12404862884575747	-0.935595191100799	-1.1455481834022372	-1.4314710675362072	-0.47798368732703267
-1.9945135240705958	-1.4474304275051757	-1.4139082228894893	-1.6663142232627681	-3.0961571838026662	-3.374601617016319	-3.097696825686606	-1.1413884473223115	-2.3868289001695304	-2.909310784095664	-2.6522600463710613	-2.2205462240076312	-2.546344567544248	1.0653399883130938	-1.5748520005552435	-1.0677459781092704	-1.2668741673787693	-2.9350245284488965	-1.0487141250187133	-2.111778401281261	-1.3146883943300285	-3.1054850569615065	-2.243011704971509	-1.3534941992190015	-1.7436908060254865	-3.166945923492817	-2.838051631219033	-2.5802489221186686	-1.282448852867037	-2.2054445970477383	-2.2437843695377704	-1.2451062810293527	-1.9832109012131631	-3.368790852242759	-2.292287864589495	-1.8358463380383996	-2.3030920369317807	-2.812864565474286	-1.0877531323846423	-1.6390662499053117	-1.494380725389276	-1.792551721344997	-1.4784053572840072	-1.5237334407842213	-2.0026191871366725	-1.7908547616518948	-1.430539126093815	-1.02918048808529	-1.8726700325708665	-1.2120809805795951
-2.56151800311601	-0.6042714017057671	-0.43987410998261184	-0.9693708466219976	-3.0167847818448355	-2.2790168341388157	-2.2685303509431356	-1.0704597235496918	-3.1629894716575335	-1.2685855335220013	-2.9432722177878268	-1.945109087860495	-1.570320713281257	-0.6874505689951247	-0.9734161250180022	-0.9149116631569016	-0.7657703132346246	-3.6603097040670836	-1.29872970205684	-1.656779454424954	-1.9640480410259622	-2.3192083887607047	-2.139357032249224	-0.7506002559699172	-0.7303045294022651	-2.6391907177522946	-1.9946391373046302	-2.4025374612325088	-1.4798354535888554	-1.2356134364411302	-1.8729254310283037	-0.9097166723983001	-0.8874070600678376	-2.3366651778838214	-1.4841872989091285	-1.695892925064434	-1.1348602130402203	-2.428539497625583	-1.0684739421248692	-2.040763520698708	-2.7410495803362056	-1.6608861428774155	-1.4721710885546582	-2.48697409846796	-1.207051455788386	-2.895910642996867	-1.5072560389624656	-1.0705394688626542	-1.445689617842894	-1.3499275396259738
-2.134979980081127	0.4179169555057246	-0.008447721190575923	0.42469888047404464	-1.826409168436378	-0.6061934464328714	-0.2309686263639445	-0.5429312769612731	-1.9649356903565716	0.5894650113384788	-1.789188058608678	-0.9230568499531749	0.12285503923724324	-2.218172711600145	0.39221901338655735	-0.4892226693255819	0.2755661007284972	-2.2523219499067344	-0.9287443880656845	-0.46582237837955565	-1.638629231062239	-0.3642941701523455	-1.222843746790109	0.11458228330483691	0.6045476026822196	-1.176641449368619	-0.25393272061748984	-1.388317600854714	-1.1219543684772222	0.32881300437181127	-0.8109480856781558	-0.012429544018435731	1.0267873756366876	-0.26709310568144823	-0.1403139302694534	-0.6733840224073147	0.5953749290766551	-1.0644504836008357	-0.2390093721818932	-1.1219393362364949	-3.0544910310841633	-1.4981277485832662	-0.6841502387696942	-2.211523326606283	0.17493635858752477	-2.458276715188579	-1.0335261544965486	-0.9082669224577493	-0.22055527513412307	-0.6771669965844963
-0.9905108700656979	0.9968338851042193	-0.1571602230473195	1.8149962120928156	-0.2235613647088037	0.7122509395891619	1.810454934099357	0.40938163478159867	0.3156786403582175	1.2815481449692783	0.10958370396678267	0.41435714311798333	1.7296144831320834	-2.9218157161721234	1.501306535203266	-0.06365348582672366	1.313791734117129	0.14911446185267446	-0.02665179854661368	0.8615750712160957	-0.28480414488127376	1.6816876091775719	0.041992596588709886	0.8998155994845746	1.7315732479242236	0.19030451381560834	1.2665141935779556	0.005640277283248599	-0.16158792551626067	1.6860703549653477	0.627260940677118	1.2883182275943124	2.4186462039710985	1.5463242229469671	1.0317986249920845	0.7842477007294953	1.992306075192372	0.510775227901909	1.0465796620557906	0.672707635983303	-2.103361650363311	-1.1768707228068187	0.5610708724928312	-0.8439214005517657	1.4524069038049088	-0.8564940015591677	-0.25813199716662844	-0.2085460895181262	1.0413100710712364	0.34589261571743535
0.22797203268665897	0.8374440884909633	-0.5209251204952553	2.5744687640185786	0.8254946701948094	0.9669490928555787	2.5952737437071973	1.2174195460470953	1.706631340309473	0.5444887434252631	1.398906335278138	1.086189153637009	2.3011923521211908	-2.6166358507541347	1.421854028713317	0.11488174009271508	1.7461643623985283	1.6286271049358714	0.5865926341536113	1.6765745762157893	0.8603696444337876	2.700988411666501	0.7110360170896594	1.3525292528432045	2.032927240980528	0.6373277367410966	1.6201156913898604	1.0151014711200357	0.6927842851195174	1.916529429528051	1.6700423127456878	2.176704320711758	2.519207025357995	2.0776796360709198	1.3597957413028472	1.695586647516041	2.4251955901476596	1.2587571089369587	1.8743173333807666	1.807851636513019	-0.31843120896939237	-0.6193331342887227	1.446211899949468	0.4350702469558331	1.8177304647830363	0.5678973258935106	0.39065447118699637	0.7167896880795018	1.4918227069157584	1.0062990195828805
0.9925775815569983	0.19090612624399847	-0.8303307789056307	2.4742239053353896	0.9021717713028766	0.2744774102683589	1.8920341274428771	1.246640807678137	1.207405695514006	-0.6158009220020054	1.2816959445936211	0.5146387833314073	1.5282402767891394	-1.4826538732276793	0.18447564416613588	0.027622356231386213	1.3360946278405887	1.3786620586439677	0.20097759231940276	1.6650876334663387	0.5507905065313917	2.3998002456142857	0.3125410567252278	1.321565385766422	1.326780636634072	0.25472631426437187	0.8833838142700455	1.1868333441452223	0.6229431102947622	0.8178480730818432	1.6500243876266931	1.8426979534027497	1.697701457410014	1.3606425667901847	0.7598260614189878	1.4361882053832096	1.8479629888858875	0.8701794894823315	1.6199106769148408	1.221747768924544	1.370268982701708	0.035244766404641845	1.3713100085461098	0.6896138063038342	1.0476665254566804	0.8956556947867916	0.6198758173905864	1.0962662233350027	0.93409154603668	0.9443504018001909
1.114182078547774	-0.3730856553923732	-1.0248963996288487	1.6867929521492444	0.42009427546768374	-0.5442205092915992	0.6086342135125797	0.4707672250798303	-0.2589060995140057	-1.017588151876657	0.20923103602812884	-0.73547331713931	0.10350475108280235	-0.01052571478738007	-1.2402821429335205	-0.12448563388334814	0.3888680668152297	0.2670780180208006	-0.8698798871920674	0.9747888654216652	-0.9401654340637423	1.3989989179561086	-0.5730778976756218	0.7961929073953075	0.19559526029940774	-0.23397340588392626	-0.04628321980105263	0.6974650287114562	-0.34244008269979465	-0.7225041542327019	0.6908208008934033	0.3997512766968431	0.8131809522160324	0.29294747323338505	-0.15265419744332698	0.3793560772010294	0.70051337304231	0.02834466263964794	0.5611315359441402	-0.47484957068457306	2.105770134075112	0.5788791732223078	0.5205655770050898	0.13516833977556644	-0.2119612020879125	0.4104098912940202	0.4436641096874165	0.5552058345006654	-0.045907955058263346	0.3872767586237675
0.7008861548613743	-0.43997681991309084	-1.0185942640010317	0.6292463928211334	0.11274362589904859	-0.7226575261495274	-0.12624697300667762	-0.4411160011619052	-1.0052035719067278	-0.43123329198159804	-0.6201148857643307	-1.3705346934664049	-0.7971128991318382	1.0680787153302982	-1.8148735883618237	-0.12077871604206328	-0.46599544360776696	-0.3542284415696773	-1.4732062666134187	0.08553130259645196	-1.9476933824651057	0.5579821129186228	-0.8662177667998184	0.015140660317555153	-0.3900363070016045	-0.30860216277870905	-0.39839623825909354	0.1091374436382244	-1.219785475054105	-1.372927834049993	-0.2765857803755638	-1.0343161186191026	0.28235585100354804	-0.24107721438552995	-0.5807855764973227	-0.42341136456267514	-0.39273536218887123	-0.35054414945448653	-0.4052033327113429	-1.5996685641776767	1.6175764344153183	0.9728109705351614	-0.3302657075596628	-0.3096196099900361	-0.9549722173493611	0.014789038476977242	0.12649963464965452	-0.3668601319659745	-0.6473512702244756	-0.11913954726114527
0.0865106810112262	-0.02976113755273608	-0.6014442478968808	-0.23071970011223783	0.3003247170070112	-0.17870722073690637	0.07967147934637539	-0.7536909504881527	-0.3978299945104872	0.4265795003489042	-0.3957124586520922	-0.630018881188668	-0.4959316833637059	1.12767999353744	-1.2755314004842482	0.10265036773851163	-0.7272535535341861	-0.073250721430062	-0.8200472652775983	-0.48162244913444696	-1.2165186888867183	0.27180600450586034	-0.1178229720985219	-0.5604432281191722	0.07003964283159253	-0.055869994911755566	-0.15312828397147743	-0.10924353100652197	-1.037635544696455	-0.5208131270433587	-0.33159324352201036	-1.3144458822160057	-0.05912106758686423	-0.024254601408155444	-0.22015779624756068	-0.22903146880343248	-0.9132948898025243	-0.010771150605162086	-0.6146798463958217	-1.168661415272866	0.3790127728371134	1.3196943183313175	-0.5578317378640616	-0.14257510948304755	-0.6564637344186789	0.1447843545276656	-0.02242897337787875	-0.7114594306197037	-0.512840293775961	-0.16848723921011097
-0.2585364828531997	0.5297138487022359	0.3123004825773914	-0.5909025138556532	0.6820723677973367	0.5619775085724792	0.7635062040730509	-0.33620744830874705	0.7166131434747951	0.8303209480850197	0.6477635265506806	0.907767453104261	0.640369629351903	0.18482490377749491	-0.19056468151534992	0.44752506431209	-0.3652063127129634	0.4565924077063496	0.6268673545014481	-0.49223740478177685	0.6451015972972814	0.350564402970859	1.034306897297721	-0.5570203658624281	1.0990447088735718	0.17998959946266915	0.19664708877847567	0.15059738877461135	0.15266810773790276	1.1647776008707371	0.5453665798649387	-0.33235685140646554	-0.37936074890560567	0.549934430193408	0.5537320894004013	0.7206493406815823	-0.6786230179159137	0.5691330074776919	-0.1659768492249493	0.14994889514719334	-0.7076814661129401	1.5966438932742688	-0.2093900816757751	0.2932494896208981	0.348653450816063	0.4632244286045729	0.13272844039329612	-0.10749191045104682	0.1136764112474962	0.23343513864891702
-0.004118949900051046	0.910616166405939	1.4088857217041237	-0.4811676257349888	0.7615073456976882	0.9398617650310773	1.2159986571180428	0.3015159700919764	1.2040895674837035	0.706269484717496	1.5621895490049762	1.852349294730748	1.560313026608454	-0.9534855819504753	0.6603389159630997	0.7505337382514184	0.2064276433207217	0.514679423292314	1.6114065514046623	-0.16537258577525332	1.7623461120081394	0.3891705448446857	1.5581612132299485	-0.051643001069610936	1.6479635884105506	0.27976663650386857	0.26305307229154795	0.6707008976632091	1.3255787549127607	2.325847758244887	1.4228399590252057	0.9239735964458391	-0.5059925145113541	0.941550751972868	1.1028315985158046	1.459540732379789	0.03339333483344031	0.837182314345108	0.3208192481970891	0.9050400425607925	-0.9441879070391036	1.5422591575007394	0.1749076311426118	0.42042257329298643	1.2265205265025014	0.48988445528324387	0.452078769039859	0.8266783926780167	0.7126221244246084	0.7186575094520077
0.676426525465856	0.9397237363518617	2.073609961167099	-0.2257467983479012	0.3626490869133998	0.7936445893069353	1.065049380177409	0.554658138716338	0.8422347378961591	0.3602746542271811	1.5538165618668711	1.3377457951203438	1.4236007975178315	-1.312464137916609	0.890574468951348	0.8459444132759122	0.49439551987270597	0.07202450191552012	1.381117416135972	0.011789519322667114	1.0050945615803422	0.13761696667357065	1.0610116016338749	0.4367633673361412	1.0546726107881794	0.3388049752506456	0.03385262869739677	1.0668519031353394	1.507181597958219	2.0799689943323285	1.2921603137282176	1.3371891422127482	-0.2791124402160908	0.8103606487104049	1.068571624577119	1.1860483868899578	0.6193345312156685	0.6913945410754336	0.33945302229660235	0.45937978642121546	-0.35462642297621344	0.9273167962001608	0.14761450611226776	0.15015465847291637	1.3136125374258225	0.21733981335215338	0.6166332033203635	1.125280089364991	0.8680498405799355	0.8371525918749003
1.110415509902506	0.5771062370558757	1.8429153295026874	-0.17158836850335918	-0.2607574134501988	0.34511652712517327	0.3825601900524439	0.23867271882777985	0.21739248389765292	-0.09537340812534015	0.5817897857686606	-0.17401460850126294	0.258023385266153	-0.6717991840350418	0.6162226634995144	0.5959112951642097	0.3170923432406493	-0.4383080272513882	0.38075032110197665	-0.24571203582531748	-0.8217620299418311	-0.38867149315666344	0.0761885390235275	0.4193270387366447	-0.35810498875703334	0.3471048232357576	-0.2973058123292728	0.984785913510328	0.6644861815723099	0.6824727078131598	0.023834146207892586	0.6503760060222845	0.00449338583927984	0.11489458691801083	0.5475069154884625	-0.05700160720072193	0.5947145621825257	0.3591352396419716	-0.1325168645935456	-0.49943296842535195	0.35972393088376103	-0.06689267014572482	-0.2771501666466322	-0.16116430262946269	0.5336802890451523	-0.0071013554762510535	0.39113273958430994	0.4461844727625476	0.44013649231209356	0.383948404429259
0.7209885365490399	-0.059540053441677426	0.807296686933306	-0.39679383374608085	-0.6851200830947278	-0.038365338050551576	-0.501622030010027	-0.3573357851074241	-0.20805454664418727	-0.6968820959185399	-0.708066605950738	-1.3603850913091429	-1.0940436264718714	0.18832841035926204	0.1943989641689518	-0.014637101341052694	-0.0936957341214079	-0.7461526846658606	-0.3460104552630183	-0.6775073482144468	-1.861555365326928	-0.9529811403237612	-0.5527570375499659	-0.06900757219344164	-1.5771773732868415	0.17392348537402602	-0.5173418866470789	0.35510545827127843	-0.3944757634417587	-0.7980897694360093	-1.48916530600548	-0.4252053188609236	-0.17762100478236556	-0.8585615574320884	-0.10652235530825907	-1.444453634199947	0.04291773326805582	0.01178823976768076	-0.7526511405116224	-0.9307354708932857	0.4584398321255351	-0.8391737878367362	-0.7403672340369363	-0.2790840909165711	-0.607146535465822	0.004979039865924097	-0.13744721116832054	-0.6440734816955678	-0.39071032082374474	-0.4210547819416239
-0.2868060099640395	-0.5969394835840304	-0.38777849105880136	-0.6616502581175712	-0.5968707763940035	-0.021484241789429915	-1.15737015933509	-0.7641109664475341	-0.5096377598635495	-1.0964343495447224	-1.517884441158011	-1.2280134708573305	-1.6158603499375115	0.2850080888102849	-0.035256531914362475	-0.7542845257595303	-0.3322673570014861	-0.8731961671914632	-0.26071069371902544	-0.6676657659770401	-1.093668113248654	-1.1842086652744472	-0.41452129286981493	-0.4836759443014281	-1.74888415649024	-0.07169676776480831	-0.396946615418321	-0.43013567184720386	-0.8446729038390188	-1.350654515160839	-2.086269985778373	-0.9261692708066407	-0.8606150748772758	-1.5276438766201867	-0.5298165675043681	-2.022876837380281	-0.40489404602141044	-0.29537520262785677	-1.1375610449500007	-0.5757747458915587	-0.14783835086586547	-0.826060008951775	-0.8910397493416241	-0.3176033859220027	-1.310711755689601	0.1313144582381568	-0.5764798691782459	-1.2659879694699148	-1.1368723913109018	-1.0478590407880988
-0.9606351582263074	-0.5168822738237409	-0.9533227605747866	-0.6334455018895745	0.07856057395857012	0.5610894985318858	-1.191387148690951	-0.6313908357757624	-0.8172136240706798	-0.541951389194045	-1.4425238230842192	0.11618520686245776	-0.8492043105272821	-0.5084101405241634	0.1275568084736242	-1.197709026293048	-0.16338690054112834	-0.7812200269995929	0.28312261809051426	0.128017482306725	0.8017888537019103	-0.7798646494170055	0.2935859335864149	-0.31134051297241677	-0.8072936594901877	0.07534951597978624	0.24382437558101994	-0.7120693612572645	-0.48668244265408195	-0.6784445347133967	-1.2742853030501218	-0.41025775187200453	-1.353858463900688	-1.3080512500294237	-0.4718701702491856	-1.4037146688430437	-0.15214277672831628	-0.39451730091349674	-1.0694611290923788	0.033458596695812304	-0.8162851704637182	-0.006070942443865709	-0.6167929838582502	-0.3782615204341228	-0.9397637296873876	0.25754018015881747	-0.5392754939449972	-0.9890438258849673	-1.216498742742241	-1.040483575834636
-0.4957634317032356	0.38955332766390455	-0.504839379076748	-0.1736093414046056	1.1197510280995537	1.5159346605750117	-0.5052700654698485	0.10601387957214857	-0.8521736655591223	1.2535066240887789	-0.6708198772736245	1.684794125858684	0.767505390050295	-1.2829882664325547	0.647790477176195	-1.046104113020599	0.3123050507346404	-0.252659251841485	0.6125132387143365	1.329313702150801	2.306639075924582	0.17838467028030042	1.0874783216116792	0.40025397704311094	0.5691853193399008	0.9217180523542139	1.2610198354870246	-0.14283216088686726	0.282518656947578	0.7227207663263497	0.43099611650354147	0.8133328012314405	-0.9285688902267211	-0.1268272024679525	0.1053734143534779	-0.02170927494933278	0.7440282423025448	-0.007685416593390562	-0.545922251661239	0.4386960274497999	-0.8033514025707926	1.0342873113757431	-0.05596138657024932	-0.23893784151603376	0.49332857635486477	0.4880159927261974	-0.00366698990473772	-0.04697357595084221	-0.4149620837408455	-0.39996243892215866
0.8756506776286249	1.6234261794688396	0.6131029876018095	0.5297542803326074	2.0115608064653427	2.2368807515830804	0.4804090030542778	1.1533672758040663	-0.2656042657943216	3.3418806384567734	0.23880072688136048	2.4380991748022143	2.175615158488346	-1.0153344189209639	1.179514973886427	-0.4565604717429266	0.7562047009581592	0.7256554770461128	0.4348132767775214	2.070199277296538	2.4963479865359735	1.0969132169882663	1.5360358404565213	1.049830825245275	1.4982007922390186	2.0174165567785334	2.0450057212640798	0.8713378586879439	0.895571877425795	1.930362183023488	1.93022676127187	1.980977534391772	0.2914197415693889	1.3274749293064818	0.9036366495124688	1.1777670596100633	1.569148726045938	0.8597827498597383	0.22318837682661716	0.7349767920344255	0.0035668116887888728	1.527180936608292	0.4984374565287504	0.36581938809732467	2.1376144189892434	0.8994837193731597	0.6181402122525641	0.9837190745896685	0.7754330022202068	0.3762995683956436
1.9945753743266734	2.2051069931876643	1.492874286735417	1.0432826011262635	2.1651281594408758	2.0567358984039177	0.9975820221140114	1.9223723565169777	0.6965655860142653	4.0641106929480975	0.8042506363678994	1.9655390170895313	2.4195247951688494	0.3802761466065838	1.2065884143962866	0.01873937467142298	0.8247013027676638	1.6491873358132898	-0.08066689546607847	1.749188818524007	1.5768926286406033	1.2250916228715205	1.4037927017426781	1.0092335925479365	1.4553985031524508	2.353515432487799	1.9009447591096498	1.432454442395795	0.9582614069319939	2.121867324184676	2.306594139224239	2.3490539026910424	1.3065066335084308	2.028930163569545	1.3447892499444218	1.4065154221068308	1.6042795615165686	1.6481810083566686	0.8721141691872349	1.1218455747580056	0.9732785887841888	1.0680748397435869	0.7298745754591234	1.2295022788346435	2.770695985331632	1.2278997604214021	0.7925753134925435	1.5598859404283014	1.4236589899726513	0.678648631802792
1.855332408752774	1.493349842510064	1.3102456926664936	0.9327719376454486	1.3633163495311154	0.8475793991901461	0.5208466887958202	1.8599034379318533	1.2314825491568702	2.6048326815186447	0.9218051636947314	0.616616079907633	1.3180754081302781	1.958075037512715	0.4592727988247376	-0.07087342221299858	0.37218491499847406	1.8243869224801939	-0.6691826469092546	0.5545227287787194	0.3307195213126741	0.2954332412718238	0.7251031151510314	0.16831028630455336	0.5257297052642266	1.3570639960458204	0.7172275319184725	0.9911278944010361	0.38712612112638783	1.0459778852411228	1.374690180518928	1.590835272635209	1.1989415079166592	1.4435963593183894	0.967631250103921	0.6012563811287509	0.7709168703250128	1.600576317653808	1.056839153175057	1.3215563821874634	1.3191693788361083	-0.12329382104325864	0.46742636207811616	1.6942218379921257	1.7518712746012635	1.0306017451668739	0.3024873691838421	1.3498086124763296	0.9584525079840202	0.2777154317876588
0.5603529653121002	-0.18332926708673541	0.03454657090180827	0.07480945528482534	0.0583314135977928	-0.7331590276089749	-0.7376023692989874	0.9102950455208114	0.8268456419750775	-0.0731201387341663	0.7858242513786793	-0.8184178960579535	-0.4267220829106338	2.6412873266058496	-0.7303808088545122	-0.6106149972632035	-0.4543189230570686	1.0545445170079215	-1.1596286807720373	-0.7473072644132271	-0.6137387900238673	-1.1724964815214913	-0.14519740227010872	-0.9681827165045052	-0.7087257475461892	-0.38399301862190105	-0.808665782582743	-0.08298409742004238	-0.538559789935777	-0.772564537417711	-0.27442363887004156	0.006320840877594135	0.05739083426511771	-0.019711737428375748	-0.10524664149905123	-0.5462156347258993	-0.3749732264994885	0.49529266853145476	0.684718996032319	0.809008056223368	0.7783999229919929	-1.3487099024965965	-0.17332925987148665	1.3056067569394922	-0.3472599877664303	0.20534527069147582	-0.5639747895371522	0.35573735370231796	-0.26056298984499227	-0.5083169442744261
-0.8293269423016596	-1.7767261067690892	-1.424862531599352	-1.1490294684290276	-0.8905585800093685	-1.7214027969105719	-1.9533186582451203	-0.32723108766283565	-0.11201873057382639	-2.0488560988193214	0.5652808319943723	-1.5837623964768677	-1.7725796466612316	2.141386280473399	-1.5799398679337822	-1.0048460315564638	-1.2576911626427278	-0.12661024968683593	-1.3441151223276058	-1.499022681518485	-0.983238708988829	-2.2665834003122924	-0.6848651181518195	-1.670248159261316	-1.5291695366763158	-1.5782697975953774	-1.7304316038313623	-0.8581009219330445	-1.2431024589689479	-2.2975486230022644	-1.6757611140820736	-1.5778490997345698	-1.115930633157878	-1.3862864903676706	-1.159005481177714	-1.157639657539457	-1.2099842413730668	-1.0411845274648575	-0.008484874198220724	-0.3863818557989159	-0.2473435857871072	-1.8568688492490169	-0.8244595445330517	0.33594043977838484	-2.1314677866488503	-0.7926135003991039	-1.2239286907175841	-0.9492337894694802	-1.250217538634895	-1.1019538023415607
-1.3439584945760652	-2.41539397186426	-1.906286730372833	-2.0126941105340674	-0.9189523884370844	-1.6475068674416407	-2.3455014413600335	-1.0300163278661032	-0.6814050714745788	-2.208393660972855	0.23315363910056022	-1.3546334819330845	-2.074847141574896	1.0282515575359872	-1.5027448629152427	-0.7673770115893656	-1.5980350039567797	-0.9587288594764354	-0.9615740935559189	-1.6021321427105206	-0.7152967239183994	-2.4065773916707633	-0.5958574475043733	-1.5222104465193138	-1.4997051224975924	-1.464138289466168	-1.6591190129987181	-0.7786419511388228	-1.1902182516274076	-2.659244048655498	-2.075281164970824	-2.287930911117336	-1.3874156335741763	-1.9220944278538672	-1.4789430702235085	-0.876215561284527	-1.505848803297446	-2.0333316889787065	-0.6301569883170278	-1.426364455592881	-1.1134775532868788	-1.3230131812090775	-1.1086771566096472	-0.48039692361373476	-2.521081582871297	-1.3500387411027592	-1.2301899057468706	-1.7434548875509082	-1.32300166623172	-1.1254300392549565
-0.937421783092167	-2.0234025407317975	-1.0113434537933335	-1.9802729107283215	-0.23817509530941944	-0.8626856738485973	-1.7391931047097091	-0.8512343341133175	-0.4713146183380313	-1.0822401016229344	-0.25735048568703195	-0.3932086814590993	-1.4235565922316624	0.057579629444934013	-0.6642641543686421	-0.010557099858839467	-1.3076218326146682	-1.1081808739117285	-0.023189912568817205	-1.3603658721335583	0.05431704996314911	-1.6876121359721539	-0.08455933327347995	-0.7164399191398882	-0.7161729253520158	-0.49128787221313597	-0.9852245944518961	-0.16914503501939263	-0.353943250733549	-1.787541247611701	-1.3691011895185115	-1.8272264785980434	-0.732869532782885	-1.5894091183098253	-1.0001547054920739	-0.0901305049972771	-1.36367952042805	-1.9761175475389459	-0.8988136321143689	-1.4413719717388598	-1.4243116945096608	-0.11630078085945582	-0.90301296294295	-0.6962820141360689	-1.5687167575616165	-1.2540549609241691	-0.5960547578143599	-1.4293643929125148	-0.6585418063549274	-0.6369568965582646
-0.3216008005963803	-1.1240056495789934	0.49633774264458935	-1.2053488082108865	0.4076609196043342	-0.10489483016637496	-0.5676522345752117	-0.1969355898495802	0.051349167529880634	0.011829741626078671	-0.7226259677512636	0.6307963198422801	-0.4035523383711381	-0.44850315261293344	0.1323141048601114	0.6773488953576268	-0.6841101711786483	-0.7828791139981637	0.9444820487193331	-1.0366932382286922	0.8879159249523212	-0.5971375685125025	0.32788714345893194	0.09420647428348293	0.28305092483215205	0.2604296545938585	-0.362589821848641	0.21965715925059706	0.6505876191362777	-0.45811492721826524	-0.13897153160610864	-0.7373010911317357	0.05047898066686914	-0.847711159415633	-0.32367150093198144	0.5062560114525467	-0.8913997527226284	-1.1667586380894819	-0.7791144091077935	-0.4825457894203489	-1.1832943729004566	0.887761132512203	-0.3906638147922163	-0.5111238994443205	-0.2121218689136806	-0.7790823534934096	0.20451840623387754	-0.24955756699156934	0.04073504860186455	-0.007379274330550593
-0.13817293865960995	-0.24491477305583523	1.3583310997188625	-0.4462751873180174	0.4549372162088035	0.16422765112373827	0.5461073780070552	0.21769591814681286	0.17590449289907878	0.3716121968143452	-0.8322167485164647	1.0743050380576282	0.3786788020923332	-0.626139181030346	0.16077679755205937	0.8083396894491016	-0.3096474770985245	-0.34255147186801177	1.2365696525244705	-0.6651016013426921	1.2066427515728222	0.451624229814476	0.31017040168308885	0.28706096181318586	0.891634311851522	0.21039956592449371	-0.10117355091111449	0.04998248018882889	1.0472268331495416	0.32982084148587126	0.7548285062250921	0.014601597475391115	0.16216622187861895	-0.1879103347926625	-0.07050254943187541	0.543683563776685	-0.1403582270702273	-0.31262625358103885	-0.4264152198057476	0.5062958815866172	-0.6351694311454537	0.9422208454866767	0.12003197182338116	-0.3882123734931588	0.6501677207763245	-0.2956568549644118	0.5591617163295822	0.7810737622601801	0.339203259845815	0.39035589820506067
-0.40985648877821335	0.34187228372162304	0.9551354633605539	-0.3531839619172339	-0.037792282523322736	-0.022452871871426135	1.1695259170922572	0.06193368288005847	-0.22682554905004412	0.2780143926951937	-0.49797323225310536	0.7218875304638528	0.5855055104463661	-0.6875793256358301	-0.5940325463817745	0.3964779565992277	-0.5464085557531316	0.01743517928892941	0.6622060981437139	-0.23007878552736805	0.7493527127313134	1.2525330913053492	-0.014513207204793523	-0.2442742196237392	0.8190723138083247	-0.2959251026666425	-0.08754823674928118	-0.3453593674263899	0.5974136175315674	0.12094854796560449	0.7653841427758024	-0.1746063674174536	-0.48682445024794047	0.11260833514873007	-0.2858142539204831	0.18315506628795064	0.6620753229166834	0.09066303539079518	-0.05983633317060408	0.6950137005515195	-0.07236601795748647	0.0729999492853136	0.41643601693436916	-0.4833157308776085	0.7597666910440886	0.04820559988440334	0.16599526584507093	0.7669204121645752	0.3884717935673215	0.42659993770814947
-0.7347169742655087	0.4535016074993542	-0.19376737402781602	-0.8068975307361211	-0.608757824205668	-0.4055434346595685	1.1755621011161401	-0.39020429440307947	-0.6542430557360944	0.18718761871356568	-0.06481429899641925	-0.13175204367819834	0.18869545260334988	-0.6550252660611976	-1.4681735493795431	-0.18133226725718804	-1.1531507355917692	0.21136192590279732	-0.1995270092682235	0.14654315353687647	-0.15563599241603415	1.6402585701352268	-0.3171617538705412	-1.0029711278011846	0.21191221345227704	-0.5894136518955095	-0.13259419456248145	-0.4966576481427926	-0.19914545986479765	-0.7290378254681679	0.01604707809704593	-1.075103466025053	-1.260160036919126	-0.02060917867243769	-0.5332557999156515	-0.2072438399504389	1.0501018653186294	0.030325583516296713	0.1374314617997575	0.18735433594813927	0.26728848446719494	-0.8810452165403916	0.4709415966632626	-0.5750616629878431	0.3364802667987806	0.24200279167165467	-0.6886570104693133	-0.1786111799296093	0.5178948611899096	0.26367161122360006
-0.8196465289911002	-0.058564865111990244	-1.0207505710532252	-1.054138943524744	-0.9124105431186462	-0.7607062964659359	0.7083802413782596	-0.6684579782661421	-0.6356384410310509	0.012530956333407884	0.03623576600824084	-0.936427260615549	-0.5576658904548041	-0.43663035731779826	-1.7250730574016997	-0.5919987195102674	-1.4636442960689113	0.12918102152671154	-0.5490835806866874	0.3060410017187864	-0.8749867301398095	1.4473793218528526	-0.4668920464057443	-1.3138879792066698	-0.519505037012956	-0.45217559679553465	-0.20060799842287758	-0.3835724182159661	-0.6202371420877781	-1.446100727882618	-0.8452560049758399	-1.8926770626194185	-1.392528632784562	-0.4663188329574326	-0.4989182493523578	-0.4382355026537844	0.6948174102347823	-0.18973136077554842	0.09950404644565283	-0.24492246235622292	0.27995645766651833	-0.9959207224812621	0.39997486862547565	-0.46554388073648656	-0.35192346714896033	0.20626537133622802	-1.2694895149160725	-1.0242095323652762	0.7266297792274891	0.2104808344819085
-0.7042539485012059	-0.995134537616484	-0.9298209788332878	-0.5514606475529104	-0.9353773395981625	-0.8759969117470424	0.12126209697658887	-0.6023342814703898	-0.22402946212398359	-0.579146419217342	-0.17914370167243251	-1.2332222482347563	-1.1661895297863836	-0.039630946715657554	-1.1301289890467905	-0.7168943015068073	-1.0319095051132057	-0.24849001326392944	-0.14310204306674634	0.28569667059040615	-1.0310404423632078	0.728539078417248	-0.5774556149966505	-0.9089214921704161	-0.9776697813566663	-0.17521925913074207	-0.2914375069185875	-0.3539141743312689	-0.3907139497310071	-1.4715352343923431	-1.1717408323232135	-1.9853254041954598	-0.6473415155087914	-0.8667712770436773	-0.34168902551051017	-0.523378881517926	-0.17325688199004805	-0.2438601166350978	-0.06173264672759713	-0.10085088948580807	0.07244599970396591	-0.144284411299703	0.3725927016583847	-0.24319433413954183	-1.072101957242582	-0.13147093767427726	-0.9316050088411629	-0.8692019897191378	0.7306088606533653	0.4672469577904925
-0.5434549554533125	-1.6301383099899727	-0.20991343492147455	0.4113395606225208	-0.7919767583838913	-0.5102314671569459	-0.17839048435119934	-0.36429202809617556	0.2095233867906429	-1.413786276904188	-0.21870672365077407	-0.855408153525018	-1.1421324789149843	0.3592376189937815	-0.02952989633196969	-0.500171086849105	-0.10441694554764565	-0.6596278431278458	0.5541986150460659	0.3268208302624969	-0.7376382763980275	-0.10124082098825286	-0.7052219373649434	-0.12084553653450399	-0.9662346006406124	-0.018456647814764932	-0.2773218913563391	-0.5589170722524908	0.18625108340676194	-0.8036051842805804	-0.7930641083604966	-1.3451361160995672	0.48037163032622	-0.7708144703991645	-0.38761325022146254	-0.45308694018367285	-0.8865558489352139	0.03141354772346274	-0.10964827464309809	0.3710459931702023	-0.08762587891763783	0.8548912191710017	0.49589478965521455	-0.08960023247711914	-1.4551152847873559	-0.5810433212902946	0.3156756173510217	0.15122242106592113	0.4191004113563217	0.9216503896359911
-0.35164451469885144	-1.2170816855355	0.4513162025309182	1.0403739021917429	-0.510008139465158	0.37307953738667715	-0.006133699843819578	-0.14808104976630448	0.4660753310494731	-1.7695745926586754	0.27632342413987676	0.047103071530974774	-0.38334840298062983	0.5328325011634989	0.9937401500933795	0.1457619598892731	0.611467283262424	-0.6992102672884667	0.9424888198108611	0.6040753621334102	-0.333852134443574	-0.5341639296729732	-0.6867183983397611	0.504333835413543	-0.544150200369488	0.11184800591682248	-0.0021611155562247884	-0.699783033998993	0.6646402299001385	0.12644706970896538	-0.06557922092108616	-0.4636826031880084	1.1629652357131945	-0.015406487972989432	-0.6105625437693096	-0.13535931446996313	-0.9846124748691605	0.5643691477415236	0.11088689347433005	0.6085435661291345	-0.0004970311138602247	1.0356654861613812	0.6995412951385653	0.01183961928715641	-1.1148367236280674	-0.7185677948059929	1.72348546052603	1.0729414339438033	0.04661414459184267	1.1879597719071762
-0.04582983019960807	0.1672210154846028	0.6846984160753676	0.9515132219687682	-0.11733542448394252	1.3328735407762955	0.42385625691236234	0.017072544560176144	0.6208621401156421	-1.210430097318455	0.9790968672374474	1.0715040593120333	0.6101943395478148	0.3705459830790565	1.500111777084749	1.124626136082112	0.6736858985788099	-0.2546009970649168	0.8544157685404864	1.0058120039932485	-0.027759495457422394	-0.4141638879481648	-0.3823456903171288	0.7521843049265347	0.0188750756623948	0.3844198088412258	0.4897117999999148	-0.43721757246006804	0.8674871480370178	0.8241880875608318	0.4968349970341443	0.17659046254204708	0.9377950151576327	1.0204330752013682	-0.6068620231079156	0.3892906105065265	-0.6641387402400283	1.05510769112148	0.48449561216460585	0.42208973920362136	0.25672244666995686	0.2520137053077634	0.7363952730621651	0.2007767759365206	-0.11545271955638291	-0.31383802261864596	2.355831953402931	1.151298595421647	-0.10111555161143052	0.9304221100652473
0.3363878665824297	1.4639550992822825	0.6153850076103147	0.5892813022973195	0.17657950420719953	1.6429915027479016	0.6796519971630927	0.1186620940942319	0.7154978075102518	-0.21980165623244086	1.120004493210944	1.6967651130849062	1.0693415844341614	-0.03742837022684268	1.3650511458023653	1.9262206513731683	0.3466510211544191	0.2945023205512146	0.5202748956565054	1.2422821524117185	0.1401730398007752	-0.03155056618037828	0.017842734059921497	0.8428123243391946	0.37775523066339467	0.6482050654534675	0.9336194384956086	0.08022256348978417	0.8483009840754634	1.0375469771134787	0.646711723910775	0.45679563400341755	0.12698848586805864	1.6631214003649464	-0.12234430215813955	0.8132821859753241	-0.47650210315996117	1.1326894668125118	0.6993542567221364	0.10082894944627897	0.40204662296913923	-0.6946684850070765	0.4034003752785019	0.41407629330506585	0.8459261236327614	0.33274966420238317	1.8468124189350208	0.5659970390963338	-0.08084092607792448	0.22144692558409676
0.5884124970749519	1.5702350411269486	0.47890787538827273	0.6500454241242235	0.08715874175463233	0.9505027297344898	0.5354504165022451	0.018550426335365716	0.5957247778491779	0.24857363874871038	0.34661791018058735	1.531926972396887	0.6366997744223775	-0.44068956343437726	0.7742788327163483	1.8668597032603063	0.265962704257445	0.44615678878154125	0.15221852941782363	1.1452921812202543	0.11842231360143565	0.25293654405533966	0.11009969990608412	1.0152051656055403	0.32401400763120264	0.5376871006357326	1.0713523215371472	0.2989930740916336	0.6250747464820979	0.8436737039760844	0.5111211495725374	0.5637265565639974	-0.43539509970662627	1.5292309431331015	0.5487861372079296	0.804973435310958	-0.6076025947298611	0.6544974839246064	0.5745667240177329	-0.04371336269081081	0.2712870862231394	-0.901270413298482	-0.16001232446510552	0.3448063722491439	0.996506234014427	0.6273815399627334	0.6755296252040192	0.06353652966318853	-0.16901565154494505	-0.43822456535677157
0.5450107373907495	0.4754416340244089	0.28662405250471173	1.2128248622805098	-0.3860869015546384	-0.27722130608544154	0.19017192276767128	-0.3573796054361505	0.17306649754130415	-0.17620931005383658	-0.7744578016804303	0.5967479228761536	-0.2719613421517853	-0.5791460017997206	0.1300114706149865	0.754567117062354	0.7019597532988846	0.13770817043152156	-0.2216932535095952	0.7956417554750594	-0.16987803221051176	0.38216558833458736	-0.25518687946793583	1.1474497458570119	-0.04531198511383158	-0.027421522968961286	0.8351064851392921	-0.08073007972346312	0.1546043442319242	0.5313714207853969	0.35272413693919347	0.7035594679191683	-0.1845511037698434	0.8516343829694174	0.848380518121311	0.395563702117495	-0.6181688415759512	-0.09561383601219692	0.29776683763787576	-0.010117941687598803	0.03997934363814344	-0.2685392161998459	-0.454299611253331	-0.14445100476551168	0.2922124003855271	0.29996090389002394	-0.3063629008837173	0.06765498243475108	-0.41153395218962324	-0.5320323601633158
0.2921470154328713	-0.6813116344523391	-0.0596301009487561	1.634872818312741	-0.812421001533733	-1.096703317596486	0.021503182710693368	-0.7285766590671625	-0.2902940303751728	-0.8747457785526186	-1.248484795312717	-0.607750506658073	-0.8418870041188526	-0.3673927484953542	-0.14929299646688035	-0.7130328304198023	1.253965796070439	-0.1756362813717709	-0.5350616827293491	0.3583639069238751	-0.6187016383976995	0.5228113532041779	-0.7327891337048413	0.9201283052829752	-0.3741877664376129	-0.6200791560458041	0.31368747337533887	-0.6577661791086044	-0.4312415624759408	0.37893044044346913	0.2875821796162733	0.9130229022603417	0.6158249458238024	0.21133220895288507	0.6167625400448067	0.0013461973609311343	0.0005566337381396387	-0.5768825121895309	0.2628843269263387	0.05126915487963734	0.06793823999564802	0.49128118673767573	-0.046134031139705045	-0.666118608497747	-0.48485192312098574	-0.28855789068824866	-0.6326655890204717	0.32015952403582304	-0.49440066206394917	-0.009555505538212083
0.115348190183677	-0.764297202484036	-0.4659075321373795	1.3256754422980903	-0.6773149388047993	-0.9406284590450946	0.15657830663037295	-0.5876696224539266	-0.3652243115686609	-0.9406347893369784	-0.6386185627771896	-1.395866253414357	-0.6107292591491124	0.031146297780863485	0.079496122930683	-1.400856390602764	1.311732833143326	-0.043350543959368326	-0.5553027987222161	-0.11690555774110709	-0.8662882121094971	0.6981137108879557	-0.8090522131442762	0.32205683454374257	-0.328908257313325	-0.697530733539989	-0.3428847253491279	-0.677230889373728	-0.7659341489043315	0.46806280836413744	0.254460658545112	1.0863348306350298	1.1307988833614206	-0.0024336987922518654	0.3107065035971954	-0.0167057129314593	1.0980492022394726	-0.450108215001605	0.6355745495334475	0.12011773878863558	0.5129501276824534	0.6870566421888259	0.9149889397306049	-0.5704882935166105	-0.5385347013616218	-0.5034499063128562	-0.530664837930023	0.36289643793181126	-0.16035366840604473	0.6477806524363872
0.2347849000305646	0.23217927146446316	-0.6435588224060329	0.44488607117590934	0.09611192199970786	-0.09887053353243608	0.3604711455461933	0.22181134387801282	0.041269281809069865	-0.14487040127653605	0.5286563100418146	-1.385005537447178	0.16753116734305826	0.33749634605597184	0.5167728669918806	-0.7394452785733632	0.7459882329774493	0.47076744028866174	-0.1754353518993034	-0.6566479032669585	-0.5963527772082502	0.68234865523112	-0.3376109353206944	-0.18864726083067138	0.11191886799817084	-0.16838472515260733	-0.9083872436334857	0.164651989104849	-0.593426282072331	0.6640042193368176	0.20766775862757436	1.0996224395411889	0.8086915429141502	0.16707374901477187	0.4638086428266418	0.24979367316039094	1.864016423312553	0.10474999431708205	1.1209655226904043	0.24514948368187534	1.1341298654580763	0.35108451165960874	1.680299308261593	0.34641904019965536	0.11656423723027227	-0.05740264657011406	-0.5312651380994798	0.1443723758197767	0.37128653676311885	0.8561661388534949
0.60346290306649	1.277810350863472	-0.4389683075142634	-0.2968803212100001	1.0276844935373217	0.6377141763215309	0.35056885712522223	1.1396959297856442	0.5045495928139229	0.9134687214383623	1.3420538580778223	-0.7685044385257942	0.8629764440421271	0.3953961955825867	0.632143508003478	0.7067204231667322	0.054913799692828606	0.8881908019099133	0.2583227601444731	-1.1589319148675161	0.07161601754173362	0.32898476080459416	0.32896557407621624	-0.1549586801772269	0.6346141247871369	0.5156003126042831	-1.0793146360432722	1.3359407185449308	-0.13153611287398725	0.7736460274108508	0.24491397290060699	0.8967824156537995	-0.04900713572908536	0.44729448252746495	1.0170993712284897	0.400871488598334	1.6312959222829209	0.5481980116039873	1.2204622115308266	0.28192150792476	1.4981572610857912	0.0635283866531511	1.5303380013873982	1.484550989350618	0.7597871228529024	0.7599645467372067	-0.8559143052085412	-0.005867685551686534	0.5841124387828373	0.4232469678265145
0.9552210915488599	1.4246290780581155	-0.05292343141041754	-0.42348562669265144	1.5044636638006725	0.7222577889141556	0.1327053927520105	1.31749677678151	0.5123236682311846	1.51034222523037	1.3679628012360086	-0.1296033496467086	1.0702433564462652	0.27054006056688396	0.1787857645884627	1.7339972794135425	-0.1554890948614707	0.8766776103079519	0.1717676339423061	-1.3387002311438867	0.5981430702282114	-0.12322540107008603	0.7229051202280047	0.32040578290543986	0.8658072522107966	0.8143897479245729	-0.6857752900526973	1.9278014365301501	0.07754372033851127	0.7276816077752324	0.48522516587246156	0.523674005748842	-0.6076555580326158	0.6254845005894479	1.3513436365704927	0.24911054335563818	0.6069896865765931	0.47719540692097334	0.725051268548252	-0.056087331689794094	1.361512907274677	0.202487447621002	0.4716130540907628	1.9174463984749355	0.8299677346126421	1.4026386094820527	-1.2276771242067068	0.10218213140424381	0.27619634860747544	-0.3614759825455652
1.0302173582170335	0.6814337214149558	0.15830530760686579	-0.08122389466578074	1.2922595943562447	0.21345999093293053	-0.03566483531290585	0.5080920849683664	0.032475439625985904	1.4589451483373859	0.8732573310429613	0.03355141659664307	0.8404662968633186	0.10735420186901398	-0.4715158226272051	1.5986184916454027	0.25708169019534083	0.5887649111251129	-0.5648162289031275	-0.9584147499786807	0.51014258507413	-0.23595896181266043	0.6775270941649305	0.6589866171688616	0.6848698909834212	0.5655736110344234	0.04101913098610282	1.4802632053730205	-0.24423187537999616	0.6032925664341555	0.8496737202079473	0.14415426899031253	-0.34907801935153393	0.6081192226080736	1.024299633606797	0.05992430563253447	-0.2971994932962769	-0.020459063515570832	-0.07629697470862133	-0.7655245600656192	0.8417572457995185	0.5424276785362986	-0.7334079452657241	1.264422581574147	0.4950583206203187	1.518423762391766	-1.2281938907728533	0.2573179558657875	-0.16215851298972084	-1.0467153476256965
0.7641863941267771	-0.18832951885061708	0.06493926169614991	0.3464767547681354	0.629249028282312	-0.46273210050805225	0.03448073756779977	-0.5853441050349656	-0.4496114298841835	1.0702237166433533	0.3273704330315752	-0.3400850868160878	0.4425714072075719	-0.06217241329761774	-0.6018616341227553	0.624842112862845	0.9341758769325105	0.40910826849112775	-1.3288055708270683	-0.11438282517555297	-0.13617407779367266	0.12473182739666341	0.3438396291476885	0.4946522535021678	0.28877080476043404	0.00543954942846291	0.554647493084591	0.3548196555793025	-0.7620883982200831	0.4816453117021186	1.048050901425541	0.0008849080003843443	0.4707661937175973	0.350964748597949	0.33936620782735516	0.18496639783341692	-0.3726635203211646	-0.4720004290882452	-0.6810394728449425	-1.3230834731486987	0.2589004655345793	0.6188926754969636	-1.2696496879817223	0.04950150102879556	0.30095689000104014	1.1096412435077232	-0.736909542661996	0.1739529844560722	-0.18830728848689698	-1.3564130650461503
0.3015614971952874	-0.5127216995474134	-0.134268091287813	0.7467979088839315	-0.09328160789687066	-0.9226798696328611	0.26763109813688357	-0.9994720878059743	-0.4673007947250904	0.6736066779936778	-0.0927510828210115	-0.9033494489497433	0.06624479408104851	-0.2960857520730146	0.13053006651563498	-0.2475105471151121	1.4281470605752384	0.471631934870185	-1.3101234638506714	0.7446145363406289	-0.805341860050193	0.5885306625762788	-0.07549978693711772	0.12953241862731432	-0.01662353180084286	-0.546077194780366	0.4929079860200855	-0.6495834959842778	-0.8791973049248524	0.32884705977191614	0.8353156639115783	0.2602942895897452	1.185710750044485	-0.09930409368886953	0.03172447348997777	0.5330578712118595	0.2048144481067922	-0.45464613871077814	-0.8320300127206289	-1.1187859945205867	-0.13310131948287166	0.3274618894343235	-0.9913413392230914	-0.817748578823355	0.43691816355440644	0.4140972192750429	0.0067213765212610745	-0.09104937467544308	0.24999192955651614	-1.2513580614237714
-0.1417813815679245	-0.2219591472062711	-0.18688096383076516	1.1882166048137823	-0.6423444784636845	-0.9931007187697869	0.44035922762368607	-0.5354576200296911	-0.06030342564167587	0.35526888724790945	-0.4534220958294724	-1.2156919836694566	-0.21459026638736597	-0.5405863446029374	1.235253850399261	-0.43654456714909345	1.5270740891574017	0.539205688731685	-0.4042690403708555	1.1131392883033975	-0.9756228200725958	0.6532193139107749	-0.46983823981884526	0.14636393446880722	-0.0730205994023986	-0.9190076450424067	0.061826008613590236	-0.9934883606349374	-0.4128650835832182	0.05641690223483304	0.25967403087603164	0.8115036395684109	1.3969196709408438	-0.5120240044896821	0.40249669006817657	0.5663942827355886	0.6170157744153001	0.040646396018501375	-0.6859693018383475	-0.16922686738690737	-0.27273221359348077	0.0013200750950880605	-0.442515118924152	-0.8761785050105119	0.5618032077929749	-0.24996733266673965	0.6758588711610513	-0.22952301855703172	0.6499777091981219	-0.8157830038035097
-0.43562221524416117	0.3253328639811276	-0.07443928294468222	1.4540941488526369	-0.9614594824960504	-0.6812520055259601	0.4008281610757569	0.05734737725608341	0.3169076599600961	0.09686877724792885	-0.7299507469741002	-1.0511467358109925	-0.3398943992484164	-0.567071147161518	1.7346621317992674	-0.18978621797411432	1.2193290859246744	0.3413235566479757	0.6037412597406746	0.7799562552679682	-0.5585449413631034	0.19395206570942633	-0.7295266677640214	0.6100587960438713	0.05109372557203706	-1.0667510488093364	-0.20401771095892568	-0.7489995012687923	0.19619739490432767	-0.3145316572230173	-0.3841561219750066	1.2345903626316623	1.19481240662076	-0.5962150952424633	0.9180064204805173	-0.10599417426088581	0.2745072035440145	0.6043813310084721	-0.577264917996271	0.7523702123299306	-0.24984474378254184	-0.06897555746166546	-0.23093057371696477	-0.4196298633946756	0.3336433612601466	-0.593126007794304	1.0786484620973007	-0.1425172882607779	0.5385707384156831	-0.21364325095621844
-0.5912378073505534	0.746847494835386	0.02156192419203319	1.0307040363310231	-1.0280030250221905	-0.1632262256631372	0.13587876263002915	-0.008358601652108897	0.30804183666538215	-0.05014768296628543	-0.7619863767188892	-0.49140039787661977	-0.27768228894149144	-0.21716593205045065	1.061418772689574	-0.15194609672866005	0.5414790005780583	-0.08839399867991818	0.839545277371924	-0.04117833952460236	0.1236968467485689	-0.4699997820471018	-0.6861448577400617	0.8652734610299997	0.18041952185047172	-0.9608930387156092	-0.06752096626837534	-0.373056063671422	0.3898235771956101	-0.603628971062737	-0.8316441628231359	1.0778582808964514	0.815736652581526	-0.32257649792002385	0.7743886424923434	-1.2043069211045865	-0.5963803413933433	0.7419513605641881	-0.6743477460106492	0.8371703033497592	-0.22369746212424124	-0.005687159179221089	-0.4701131822206135	-0.0561191488216993	-0.11706071131831315	-0.5002509219394088	1.1343445182334517	-0.09495288029688882	-0.0074376988773622345	0.28099233364270776
-0.6898169162828115	0.8167353857701868	-0.026620873063589262	-0.2369614327027882	-0.8212890340251479	0.2492549610628209	-0.28539739735196196	-0.6013101715336878	-0.007566545237596628	-0.030566487553034642	-0.5495920934202688	0.19459008841477318	-0.1178847992376296	0.3168285838806546	-0.36562767728414985	-0.6057758931021959	-0.3881278733885085	-0.4750671849915577	0.24866416605172342	-0.8582484063720995	0.6765200491008856	-0.956942098965803	-0.2647770019051906	0.26219349947882137	0.20150468484818115	-0.6021675044857513	0.172393253196362	-0.21591558994300844	0.10845758828903126	-0.6218811404149168	-1.0226443010405484	0.27550520979660387	0.306497176817209	-0.03306249629364738	-0.20218915081419586	-1.951344334919692	-1.2122927201882006	0.28529875201677657	-0.8660223677462398	0.06884291768044137	-0.3579833721868059	-0.13152699301656331	-0.826421803960713	-0.07574806252041322	-0.3754313905961003	-0.16280839447461404	0.7910583297999552	-0.3118333022999815	-0.5037783884592163	0.38149769326039673
-0.769027355835719	0.4856214696349229	-0.17090988439396412	-1.652728112077851	-0.42304115932566444	0.32978249167807067	-0.7232891153853818	-0.8281966822896568	-0.2768330652125311	0.07674676924175673	-0.3837523038301912	0.7490882310893562	-0.01689042227266092	0.5865708134009417	-1.4951234880133408	-1.2227218070653765	-1.2536386816346274	-0.6409454065550543	-0.4035727420331047	-1.1990860943534123	0.9050107759249088	-1.1422331450860748	0.3505476547522529	-1.0080020519988593	0.12904630278784504	-0.0951802785519897	0.14626249730413934	-0.2445986974647539	-0.20291100213480057	-0.3629718691330611	-1.0054363609884873	-0.6959631166853306	-0.3701872792129447	-0.08479339303914588	-1.351705389372301	-1.791728478785547	-1.0291800147428432	-0.43318254345195994	-0.9260460437191248	-0.7659935268104839	-0.7297937736351638	-0.49654539925519037	-0.9790171362120585	-0.2825230217566868	-0.27872746226297923	0.014322045875946342	0.10697448268086358	-0.5789567506306094	-0.631758425813288	0.041317518552462726
-0.7897879182193079	-0.04825520906292903	-0.3139026586889449	-2.161043764040505	-0.04144835012286093	0.20385273469871842	-0.9559135924224206	-0.16604084834704794	-0.2800208868910267	0.10952207627118263	-0.5230273550517398	1.0620871755089512	0.0005156327656764492	0.3388194725949732	-1.6026649072789927	-1.5017240228544164	-1.6623183451383665	-0.6857894907268511	-0.4085912066099714	-0.8961272476452847	0.8274119667665513	-1.091005326165002	0.8180622351154484	-1.9886913327137878	0.0400606420683287	0.3689057872068985	-0.032515044195297785	-0.18632348556565628	-0.16560507069562427	-0.020939356143438347	-0.7784356456483071	-1.1611030141502379	-1.0386755557968883	-0.39520289620626486	-1.8934182025891901	-0.8998933121727608	-0.2794395085906994	-0.8183657228634819	-0.7467061442999701	-0.8988562112879582	-1.2276070127480612	-0.8000291089857148	-0.9074371341193515	-0.3578961372976573	-0.06930846407138083	-0.23844506326658013	-0.6140395298263502	-0.4726677573784803	-0.5285054825728345	-0.42450385708223815
-0.714477858422814	-0.3558377976593442	-0.4464668255868792	-1.439807227903175	0.14250724602594347	0.2644238018022541	-0.8149456079245427	0.7803614550545696	-0.1249806844404514	-0.011365920892062866	-0.8158796258137858	1.1762789698115486	0.08397214096086916	-0.1891404458274168	-0.9042996454160198	-1.3152217947076288	-1.4886138072040815	-0.8161097189607156	0.15202145311378212	-0.21011648418053763	0.5489588407994606	-0.8409041653913731	0.9333146881001027	-1.9178234397547667	-0.03571348514485621	0.626732303454919	0.09669790958124476	0.10774483358794502	0.10082745759292443	0.18384176521203985	-0.3428693417569387	-0.840378438202392	-1.3327721824009258	-0.49969624696446874	-1.7134927993821993	0.03171335779725503	0.2489424844674678	-0.5253252514842514	-0.42941311163104395	-0.31970820160144997	-1.5680837781160464	-0.8087746735994538	-0.7556686260062624	-0.26394500155027223	-0.017596442447646236	-0.782492463467086	-0.9273903854201415	0.006328796800481184	-0.5056231411525084	-0.5847955246402317
-0.5884121020988753	-0.12554575685720165	-0.5786850667314183	-0.3221506425400881	0.14442268761971205	0.6860818993426773	-0.42519905585459367	0.8902590844209475	-0.08041685267945382	-0.25290987911133955	-0.8342996087124166	1.1844872607206172	0.31186361495189074	-0.5236959867907004	-0.23214998541746595	-0.9566346204636579	-1.0224830543074814	-1.059620405013825	0.6049271819811368	0.32044161949802735	0.18617739899522479	-0.4108647778397013	0.7708477186519983	-0.9939489757892622	-0.14777744100104298	0.6260806051665342	0.6477183311398451	0.463775917183051	0.18770322886765703	0.18538159771934365	0.11350628307206577	-0.12344031973362832	-1.0641620396362361	-0.14661216226391455	-1.332715119493771	0.456027922914464	-0.031494479408724664	0.18297069613756173	-0.18491425234947065	0.33138281958472454	-1.5001510391670232	-0.6841098035263583	-0.571347367368343	-0.2410721273915174	-0.08827338698094894	-1.2079399757787017	-0.6147306639006132	0.263322092702429	-0.6291902125132223	-0.3060861680091377
-0.49729416962086337	0.40212646471311	-0.5906706877145279	0.05621047007908706	0.1576578470318151	1.0924675875273817	-0.21550841291676953	-0.09895030614403118	-0.2846837105948201	-0.5777738698058549	-0.4320262334210751	1.1187280116536198	0.4749653737362871	-0.49136128489820624	-0.1565507022165203	-0.724273729078869	-0.662276726636444	-1.2017872192260963	0.49279486020945573	0.27223915978730584	-0.1253267039121389	0.019219171869995073	0.5296854332024289	-0.092354824326403	-0.33231575131164054	0.4223709890306164	1.0750440761714872	0.5621732471027264	-0.057493832321756026	0.09095851805635793	0.25486032578595025	0.30123601150039464	-0.44920454559037004	0.2889292811586426	-1.16540961884195	0.3949562699316583	-0.9179731345893222	0.6197057781658597	-0.14420096292936505	0.49751833818536856	-1.0400315350726455	-0.741383319361675	-0.2921931179991115	-0.46556508301585453	-0.09204399482347118	-1.251364396060746	0.061241042863232564	-0.2314005076534494	-0.6934141566548495	0.12538675867525917
-0.4305953120099932	0.5289352213275832	-0.2910187866864397	-0.5264921191626548	0.36497797132760706	0.9005378495972282	-0.5261045452102362	-1.060007792455855	-0.6230117489485807	-0.9411895148800253	-0.01747377013268853	0.9297916831333085	0.2654365866275413	-0.384105097329593	-0.4857064857747824	-0.5873122543836972	-0.4830348919091695	-1.000261906839388	0.027702344285868673	-0.3002030970997407	-0.23488544058612712	0.13845215643367936	0.3267713166242517	0.19587857626957464	-0.488868308478553	0.1499762525463198	0.7566870939617751	0.3141388207732501	-0.3410060875238614	0.05093860478494254	-0.04470296078985887	0.12914334594836993	0.11160030567984922	0.17260493691312842	-1.0194993942625303	0.2632961283354359	-1.5491543796512586	0.3044263224783431	-0.2371046081659347	0.20371002465609211	-0.48131062352908155	-0.9475884009553285	0.05839888091769044	-0.799236603663827	-0.03189866960904856	-1.0098047352009951	0.5507134636249452	-1.1905415081701394	-0.5494731439332342	0.32589327558858827
-0.2370640402845196	-0.16237177090145635	0.30846736598157953	-1.199710141784652	0.77738244532684	0.04776201063364973	-1.1708457013083873	-0.5476978180928943	-0.8410712770973072	-1.1368570211824682	-0.11535515043644953	0.564282154420673	-0.282625637441723	-0.5316592743848352	-0.6135020115681687	-0.3071262854618227	-0.23275406070557692	-0.4426513783977663	-0.2531843979611902	-0.8813833304019356	-0.052417418311233796	-0.16542021935866047	0.19721533742676747	0.08033675062591697	-0.39882992240771503	-0.008161884224606918	-0.20005902568449152	0.02045739787798252	-0.29938675571468765	0.11878754071487678	-0.4349432533592201	-0.27256240776786905	0.4015871552204302	-0.5943495378490627	-0.44787492430390596	0.3696897722547326	-1.1772346564048193	-0.5586138898418799	-0.25366571634942003	-0.13664372785189638	-0.13086510644421248	-0.868527920264338	0.2996546269878831	-0.9159143510143579	-0.09043680538508093	-0.7216422145180791	0.5073978376694807	-1.6645411194118638	-0.3088879679293826	0.20458290124610998
0.21294673812657922	-1.2053901443542878	0.8507869280940447	-1.0605359251485706	1.2259342146976384	-0.7936044606088598	-1.51424649189273	1.575772482784433	-0.7545077603954292	-0.812425624629488	-0.6874856890200786	0.04991334524489812	-0.6898009360907539	-0.8140913069398462	-0.2502977713450162	0.18805728738674232	0.21606181405319286	0.1979979243257964	-0.12008182856459922	-0.9421606460631026	0.35378324339424244	-0.5878026911125375	0.20579925078398462	0.12454622042491911	0.05683187535583824	0.0801208661430156	-0.9832574268045466	0.08109301035467044	0.05296448101043783	0.21328081504316201	-0.3637005881199718	-0.3048661887143732	0.4386118329461822	-1.3255016266742765	0.5267925293181873	0.6262875663959561	0.10226985915729518	-1.274116206415945	-0.058621611769878935	-0.2286564306370017	-0.02838038954756115	-0.21916236287039598	0.28236913126396834	-0.6454755986611759	-0.27472104153358823	-0.44412728911565874	0.06901445020799085	-1.0650485852887106	-0.1713110583981983	-0.0245175845775121
0.8062253461241611	-1.6082976062270038	0.8967469169173629	-0.20844816149802767	1.4616940538741727	-0.8938364646628202	-1.0930488460003398	3.7422758154212565	-0.3818944033407435	0.15356427180533733	-1.0542162964394821	-0.4900779357611151	-0.5147945827755787	-0.7601480623217258	0.2968695316329182	0.6537503142527907	0.5638649376838699	0.5533149265497678	0.17426901859891472	-0.41851449763319426	0.7391956888098372	-0.6652006663030886	0.404207176266133	0.4826508999047246	0.6754178407517347	0.34100284721386975	-0.974107630328704	0.5151961753224891	0.3562738785478913	0.19915017075858318	0.28696542796156677	0.15733378097633113	0.2388021002437096	-1.2380552111815855	1.2777580555048618	0.701556227094775	1.3690202899148438	-1.3485240919405832	0.2427614301538964	-0.0962387712910142	0.0534451078319201	0.6622009047823306	0.09307281886413123	-0.1430027534512482	-0.28832091723520414	-0.06846473893034319	-0.34995683922000687	0.10738192242257544	-0.1505112999632076	-0.16515253090760096
1.1904586192325848	-0.906213452027692	0.3836237533886451	0.4490324497786836	1.2786851235772123	-0.29503338694476355	-0.12208520993879958	4.048623564431491	0.0825372472691054	1.295081978880072	-0.5851395317433241	-0.8777908538011968	0.10117784860772785	-0.1513014790368867	0.5504612383555982	0.7774765488997443	0.39977136471326824	0.44598512366673393	0.27404878333964866	0.2650655014698314	0.8084062580316457	-0.2670575802283651	0.654451519915629	0.7659042306425441	1.0032704216272057	0.4736397021201009	-0.4220078256198045	0.8342964766900216	0.3464476102315353	0.030329276957887234	0.9414689959124704	0.5940226526179908	-0.25907615461617045	-0.3309959899579835	1.2624628534922486	0.3994334651319626	1.689210353172273	-0.9359321333609931	0.3936766585754461	0.12066396472910831	0.32879140720873634	1.0898235056473138	-0.013313780627154053	0.29312511528246743	0.09666776438431712	0.38642445060173464	-0.4866277213241927	0.7605561877115355	-0.075237858674574	-0.24261180872404497
1.0751699277783802	0.29561894748653106	-0.23589127102058471	0.32441862127047916	0.6387711405972529	0.23586211077794608	0.7203499052444898	2.0540229478212733	0.42251204329371916	1.8021709169780438	0.5925417043033264	-0.9229695683122737	0.5397677149135733	0.6201799452362352	0.4284081714373029	0.5183389154060967	-0.20563460552116794	0.05595259498850183	0.10993519944285059	0.6562944315700915	0.44036172678455443	0.2772844573062848	0.6390926413651454	0.62315141166293	0.7367808626166462	0.20301873452304178	-0.049001324489953396	0.49883080085315284	0.14061706453045753	-0.14934013383130992	0.8770939075566881	0.4394934912007113	-0.9493305271429786	0.5853073136245095	0.7064868465928714	-0.11902006614642929	0.9718709221062439	-0.549533354613265	0.2779345351219249	0.36305714800342054	0.7432190126337419	0.8114939916385981	0.10575739122912392	0.5267540808770352	0.6481007283736041	0.677292930449257	-0.40716652764981204	0.43573488312643	0.16134992023624353	-0.3455672512090592
0.542864743263711	0.9822296378093479	-0.3986529200922763	-0.17868960365768444	-0.2362790593093852	0.13161984141255725	1.0037095875559126	-0.8092898136993655	0.5507052855083224	1.303344659880469	1.6638355504249016	-0.483973787525471	0.41311033096554484	0.9295241506246456	0.2718441523325093	0.1448289652286742	-0.620725331160464	-0.18601200842434473	-0.13335659875044606	0.7155276135842886	-0.15438509846647783	0.587887078990985	0.17955179423236597	0.2319430016411987	0.0778191789252609	-0.3871562773425242	-0.1039370198180899	-0.46392612717778836	0.036208217178400025	-0.06963741023487277	0.05609281356073491	-0.206109287624738	-1.4117231415162317	0.7674324295171259	0.3958810129483958	-0.46464838211174325	0.011784510813408896	-0.4048841848286707	0.08518344690167416	0.5797171458428824	1.0145552181209114	0.35205432815098986	0.31702153923995274	0.6546196665636352	0.8597554192697894	0.6370361250660839	-0.3102966017999602	-0.16108381544776973	0.4519135762294644	-0.39245680628342305
0.012037453646685703	0.8363245517669622	0.00045120910736441895	-0.2256700292141934	-0.9239254145084718	-0.288309493112789	0.923942612691537	-2.58204338777374	0.5237803693268079	0.347817358986062	1.890255886396419	0.3971245577893153	0.03102783691009691	0.614017157962353	0.35055217569918745	-0.052839425024251985	-0.30481004859192684	0.055583832427118084	-0.3075212346345796	0.7536281772677635	-0.538143814389569	0.6627843062081306	-0.4932457676125056	0.07481034710131253	-0.394763756738062	-0.8382907630286509	-0.10168217452086914	-1.3660803953456626	0.1167360123146698	0.4157877377655512	-0.7293619174920936	-0.6045007338666297	-1.2442640028022918	0.30768984004110034	0.7529861494367066	-0.3717625462373974	-0.342726467047432	-0.20231483524287497	0.1030159261685895	0.6055159664699445	0.918239073803265	0.4352783073146207	0.3580116912475717	0.7767075722464193	0.5534920855398963	0.46226542404265636	-0.2672307112277913	0.010471880875419247	0.6023620301107876	-0.2114558399349789
-0.1519708952438615	0.45640606484376034	0.4859829416703504	0.3983259399276934	-1.07178835767735	-0.2385592525590016	0.9261675702066092	-2.4780950511513833	0.4222945204981244	-0.0842949433550989	1.2429505780431602	1.35601525308959	0.015944094027460533	0.14190773287107733	0.5004528056303095	-0.0333758908266701	0.5325663640084426	0.6966019397336948	-0.4155548118420285	0.9713146977730425	-0.4154998299445602	0.7795444914398785	-0.917443665310419	0.3204480135875203	-0.29524888562725987	-0.7255375584095521	0.4197156358201053	-1.4696799062960573	0.1771092839185999	1.0829295926460618	-0.6644285281581065	-0.19188105661016966	-0.5646337591096212	-0.07934601920617007	1.2846516851973848	0.04884692698060586	-0.02296470264858599	0.3874715419728092	0.3380197129599321	0.3029102703258422	0.5142131852945976	1.1166626099207997	0.13054909568336023	0.7810647246171419	0.11856358925697673	0.516436442269025	-0.20167024220846086	1.0644983426325088	0.5402939808891501	0.1597357206389724
0.019790533616611667	0.4476257292982955	0.49348550961569976	1.034119859379693	-0.6965541960288929	0.505201385850119	1.085599545438743	-1.3047617217883059	0.25877634607200367	0.37634330003059857	0.30926375907826265	1.7878644514419353	0.5027904402631083	0.03921255056413869	0.35655894641160646	0.034596404370368664	1.0916168946041083	1.2512606631214032	-0.45124020879341714	1.1723155614429523	0.038245775645412296	1.0223997894666246	-0.8776597062938518	0.6119868607644854	0.14423925995058806	-0.08781405003062893	1.1484636061072862	-0.70572538190504	0.04708072440854883	1.3919851728276948	0.18786308034557123	0.7092637677762804	0.018861230448005216	0.058752286190514404	1.1132758951285195	0.4040959642655421	0.3247142737389711	1.1630370090544726	0.4563947650951676	-0.15552345137744683	0.09143064292949804	1.66308060974621	-0.16669035694899395	0.4619532907208538	0.029131643628420932	0.8301402741531421	-0.04783597235433266	1.9741428001836663	0.3520660028315001	0.43208644073852814
0.1737170609387334	0.5789346695771833	-0.01347577662066832	0.9556116208750935	-0.19174617856877474	1.2585266376940656	1.046997482507918	-0.39857319910765543	0.051835546662561335	1.0526461201268353	-0.2918738042308318	1.2610154564649156	0.9201793504720618	0.2709922818846186	-0.12485468732844958	0.04030492028925054	0.8386840111460263	1.2453047915744202	-0.2736346254950272	1.004179518093911	0.27562805810973273	1.0967857356801793	-0.5946836739455388	0.5120965503249353	0.3086201124483792	0.6093725272975963	1.2938006091376715	0.25878791396714684	-0.12360492709109162	0.9145359212971688	0.9335596569888931	1.1239111394497872	0.07711964995417618	0.43559855596065433	0.028920261932568143	0.4040713743132294	0.19929964348785997	1.5114483679815423	0.21107853028200146	-0.30265051651451197	-0.09780751548314637	1.3622614478439532	-0.18355940576519836	-0.12683345987011638	0.23731810064819991	0.9793458029308952	0.17680977224069808	1.6880632320261981	0.17495944477943473	0.4462504429504655
0.04364291221250465	0.12057071999702404	-0.4505978423338206	0.2311211562009044	0.033068360359406614	1.2172567025432521	0.5841491656962001	-0.329962177727409	-0.03495708588835919	0.9436488964243708	-0.33219324641041076	-0.014441925061870652	0.6633269276512219	0.330984446667181	-0.5425820175693825	0.09507433545210724	0.0739132474030824	0.6672508553753972	0.2431485119297659	0.431751545712559	-0.08377234977278555	0.7174024693262137	-0.3730760564331303	0.02501081756697365	-0.10732418868925539	0.9485322897570363	0.5869446826551891	0.685993613535837	-0.0045013141895233226	-0.21535932344092762	0.8226345861638135	0.41541754180011276	-0.10662427059554569	0.47786120712481783	-1.1584133048707237	0.1768633775064424	-0.1257679659704926	1.1237209117413074	-0.12098732173626979	0.17833393202417855	-0.04555414930087133	0.3384694610816005	0.3035814862681377	-0.539391246158212	0.2458854901043677	0.6056628398688207	0.44838748702170134	0.3198384338771726	0.13639807580479751	0.4984254357983544
-0.25382781515235553	-1.057872447073234	-0.17262853316580698	-0.36325690392990845	-0.058020396471238425	0.4210037237389064	0.023286598955194263	-0.6308186794517652	0.2524851112394747	-0.1639595121660195	0.05258309744564678	-1.1766938512016003	-0.14226435707111273	-0.0844526765546221	-0.5171839605057854	0.4013430026816645	-0.45428759072816316	-0.005153663170026067	0.9619655455793069	-0.1431660672796573	-0.7833436012387666	0.07221170972587107	-0.17583514817655677	-0.43840801148143527	-0.7180156226346287	0.9286062777866496	-0.3146420674006728	0.46248853815352814	0.5039318969435062	-1.313680362218166	0.048902049417552676	-1.0239784008852955	0.12480813637834556	0.083509217584147	-1.4176586808643166	0.15927807602908803	0.031246965824977765	0.44273389241373545	0.086475922979019	1.0326833914656448	0.05136916254412679	-0.5683929024785523	1.1983803058233433	-0.30073827382625684	-0.20815515360761577	-0.03336026835733694	0.7710463945193424	-0.9344350591732881	0.36349405250740513	1.0709372262039651
-0.35480341496434786	-2.0810424604914184	0.8547307310136155	-0.21092333616803915	-0.13256615963320575	-0.29117147095541257	-0.06354735010912099	-0.5606912736206994	0.9554548767562571	-1.435143429097477	0.5831782567306931	-1.3493135766115048	-0.7279460779490986	-0.6597583174266607	-0.1768992714962826	0.9796930939400786	-0.40893579544659936	-0.2670002322780974	1.492319314703663	-0.2816176508232028	-1.090113232711625	-0.28370923238393775	0.27383343107966396	-0.555200832073064	-0.8476485763185744	0.8273288658275946	-0.5800709079502551	0.11669885793001723	1.0893095649868652	-1.7011913973596828	-0.5272929225871099	-2.13129824971967	0.9239811592959797	-0.2525405268983119	-0.576654690533745	0.6138632011514604	0.835497884931722	0.24840261979891487	1.0741227570127847	1.5729635387093104	0.021697272994059713	-0.7067691342641128	2.0921778606133614	0.5472175045388432	-0.7516049262599742	-0.2546732525474284	1.0636407748685213	-1.0401073429118484	0.9030356651368766	2.1558355489587986
-0.05076461901772659	-1.9749663028561075	1.9388974726038253	0.5250401969409461	0.1019236753830728	-0.2620989467269233	0.4513964958032838	0.07765275375441562	1.6764196294479177	-1.8520798508353968	0.9551030892654304	-0.4359939479268055	-0.5359371824231839	-0.8097959225252569	-0.029696840489245736	1.5619082992789157	-0.16191745806471894	-0.07552417877575145	1.5106227976701052	0.026791647264531208	-0.5274975240972591	-0.03777006802400598	0.9704407031882535	-0.40286638533943336	-0.29118431100089354	0.788628388954134	-0.17763583024852517	0.20429878818496688	1.3141566623045617	-1.29370508631876	-0.3731500615957573	-2.177738012169024	1.617392413567514	-0.05382468991010408	0.5147643721067757	1.2590548240362576	1.600685522212077	0.8074788304703906	2.2189391565945518	1.3144053609344515	-0.09045003057046958	-0.2559610053449406	2.4716909111307963	1.3446205356337733	-0.8097303414768638	0.23679033125772167	1.0898062690403416	-0.13449104848330853	1.5395946985849123	2.992345813402763
0.48302874353959524	-0.8335562062664669	2.2287107209895343	1.1548849152043275	0.5387742605980756	0.2702778412171244	1.0365918802603047	0.8595155586291681	1.8030285042545893	-1.221607853024518	0.9005150539439628	0.7116835221796959	0.1652380162391475	-0.35405451836779755	-0.3389504679470761	1.7713483296708803	-0.21622064582921283	0.14845114554724667	1.052451820411315	0.35942160802865125	0.5565692254305522	0.49720131628501996	1.4161569594650167	-0.250990511659066	0.4302922359302969	0.6776920362601637	0.15990609546531323	0.7493728099534572	1.0526057062803877	-0.6308827885603393	0.1774246038970168	-1.3458924324049908	1.4308044149280228	0.5628334387550487	0.8924928901226667	1.4569376064736124	1.5086781379552316	1.5523767336496042	2.4890269114112114	0.4505778259780356	-0.06541545454381663	0.0783597834163656	2.0347836882335035	1.3766808223219422	-0.3424385985918227	0.8912202430055313	0.6479159936879559	0.7506338277665581	1.782159923392103	2.6822518438307252
0.8577863768624627	0.20274922925919045	1.436103470901722	1.180600792350242	0.7639538409323737	0.5437622333231478	1.0487367655806294	1.249665759933432	1.0820921564541195	-0.2536488739336611	0.35480995680325556	1.0104240077763929	0.5992753528670047	0.30260773671888574	-0.7636813489712028	1.4133502940355571	-0.5321303729626661	0.0015957183318917444	0.45352085333558245	0.3066868687576922	1.2424918038014816	0.7071243035723104	1.1057466519051775	-0.18155456599836572	0.6220248805427991	0.3477412554500234	-0.09874313240346594	1.2762308517161176	0.5812101154380447	-0.31730815969376464	0.41309449090229555	-0.3556651133146069	0.4373107393423608	1.0183308381768117	0.4235967377568316	0.8329113920633396	0.5533972323362052	1.6534691833227517	1.4747206988641608	-0.3463757991579584	0.24882166658442711	-0.12088159697721843	0.9282957429007345	0.5733791121818967	0.0691522882890584	0.8643447227013872	-0.12410912244329722	0.8260153550887905	1.2190904670631504	1.1195666360645748
0.8301075346296591	0.18923927556959128	0.052588611015798765	0.6687911145167446	0.48780281829290184	0.18723892530140268	0.4059881017604694	1.0391793812068242	-0.045035649933586365	0.2514794096139693	-0.38731239695213476	0.11824770893541543	0.3131675281057555	0.6622242220513659	-0.7357815408510724	0.6093758141177216	-0.6220248567668653	-0.46826368004797964	0.014009938072144106	-0.1313058439479199	0.9156236018247483	0.33530104107501846	0.15735557709665968	-0.052484604858469314	0.1470581110576464	-0.0965243361034138	-0.6492142232959579	1.2916532849859115	0.23380276765608743	-0.46750001334437635	0.09734843425671565	0.30776452781124436	-0.449922532554992	0.8942873940337214	-0.2121181929345891	-0.30567203091636747	-0.43533680751022436	0.8438859538444415	-0.11374788807519715	-0.5835076430431931	0.7218462972288725	-0.6122974517986024	-0.2997626011931658	-0.40412462920063724	-0.08324165322752851	0.008122743547447183	-0.7403532852087431	0.2419847629906367	-0.01835452866500498	-0.7899137846753611
0.47666425934242346	-0.5979641563161385	-1.0937990434217664	0.020256639748484306	-0.16192177546873382	-0.4455787567474568	-0.3721843087969622	0.36461357362635927	-0.7862920152976767	0.1335976295760725	-0.81894544035853	-1.2605468672759006	-0.4343034630564756	0.6611611455105714	-0.14617525044204388	-0.3104675057842152	-0.26304180568412916	-0.8361197264988411	-0.24128356823590524	-0.5879130868918927	-0.13362791275239716	-0.2804406417128032	-0.7342192401438706	0.2007786560518571	-0.48254839740995564	-0.4184277573850094	-0.8345572630027224	0.6847334822239675	0.03515293874017368	-0.7068941031404722	-0.3430766900233647	0.6778604186299939	-0.4867856677529789	0.31455150237536295	-0.36145741687448835	-1.2178069451636884	-0.7356266600772753	-0.3703133147644789	-1.0949967548225255	-0.36316178963928714	0.9897451869681778	-0.893512287311548	-1.0635029255373405	-0.8131542256965402	-0.6267493600740311	-0.8767266733433849	-0.7912612917097307	-0.29781060764728284	-1.2157750085617147	-1.9114543976998268
0.0555340258244423	-1.0173487754228299	-1.4855171666910605	-0.4413883508066133	-0.7707584334006627	-0.8108253120948117	-0.7338184910657016	-0.48258452279406633	-0.7374631827946759	-0.18657421803707847	-0.6612473654942265	-2.0175919150147315	-1.0541126983055582	0.6139701879571515	0.4935415032550537	-1.0186216432645967	0.13210676325308646	-0.7651295483192361	-0.4721301699854582	-0.6941592713719578	-1.0120581435001805	-0.6128791797713385	-1.0262882658246224	0.3952337160221206	-0.7042164512646196	-0.5664128818377242	-0.5455894193135292	-0.25664606745008534	-0.2590217682561663	-0.6421832600491807	-0.4257308946713537	0.9352289497251964	0.08676857498269308	-0.2615328233670323	-0.041497955237604224	-1.399654807469061	-0.5107115506357762	-1.23748801940519	-0.9602360726610764	-0.16280134835525623	0.7668571439593175	-0.7739228966689131	-1.152835687352647	-0.5312738866871607	-0.9334224735927009	-0.8862367342562466	-0.383051629684108	-0.3784530289288828	-1.6252449884495144	-1.8561038283241864
-0.2453411655455504	-0.32902165746251355	-1.1920309247004777	-0.620235417939374	-0.998646078374962	-0.7850111412407959	-0.5772238011263491	-1.168739797665862	-0.2459013645174333	-0.28600436123732836	-0.15365262425576606	-1.5910312163270377	-1.2040577549727174	0.7262040002160691	0.6306204423729356	-1.3295693232232306	0.00832658290970254	-0.33500854973794403	-0.7515405769963606	-0.3629584667764254	-1.0846920151863528	-0.47249863703942674	-0.8599785832987522	0.3229412759884605	-0.4581000730135743	-0.7094252925452538	-0.3198268355022207	-1.080458113319502	-0.7767650593024317	-0.23674333520654517	-0.17931790028205774	1.0152416278050933	0.40110992716775284	-0.49052681263134035	0.2626424435953862	-0.9771929256424318	-0.4899064252995751	-1.3843990556648134	-0.28796241194669014	-0.2906031043551688	0.13915127155255394	-0.4517685052779766	-0.8348218558767678	-0.07276690659991716	-0.6659632504001805	-0.01358655682737733	-0.056666946481930255	-0.17240788213105832	-1.1136375513679853	-1.1586926903087904
-0.4136351273870534	1.075644636142359	-0.6357798544247825	-0.5581093413679624	-0.793935333746268	-0.6171535544202953	-0.1828746604331231	-1.3819551839171964	-0.0050739616558162426	-0.10706739767003583	0.17697492854655172	-0.3530825736503445	-0.9239030813371171	0.8360476781910394	0.305052198045233	-1.2246398358085042	-0.5795210947062145	0.09118462925913141	-0.9472069130524974	0.20944022765387288	-0.48582890314274935	-0.09222743045634256	-0.7472997465659263	0.05835446311954193	-0.09740208673940941	-0.9177507231097388	-0.5350050368367699	-1.4105275365737673	-1.2766577418366791	0.261466475203069	0.011882645557665224	0.7318365961862691	0.023921912558495694	-0.34956885917171854	0.2453760290639205	-0.45297704415156337	-0.9787183397723774	-0.9578079265229148	-0.022188500843481243	-0.6247161144362032	-0.47214284609502216	-0.1533707015930653	-0.5560509445521387	0.03868478376002065	-0.10729012039899093	0.8399292995816064	-0.20971223042119294	-0.01588646691631828	-0.2533678303271171	-0.596482845838552
-0.5256663249975418	2.1731846716268772	-0.19425603441473624	-0.3635445040790491	-0.3385368400499299	-0.4639653751899528	0.15237416303807735	-1.0056954093170969	-0.3328930819972266	0.15747423650316097	0.053447819524986326	0.8084865682899208	-0.38729231481544185	0.6774982833926354	0.0742507550323875	-0.8272610887492607	-0.9312752022207003	0.251851205265022	-0.8856004166684485	0.7013800917308878	0.17225000301884877	0.19182214788732413	-0.8496987037981105	-0.09876581120422234	0.11342414535270194	-0.9619787537952385	-0.8272064481244312	-1.1181971456666198	-1.3581647618413806	0.6257103433963684	-0.021894114615335084	0.17698379228540323	-0.5696004707472766	-0.024571999737630846	0.0417437257371285	-0.16529711386288962	-1.4459299459668526	-0.34656460128412214	-0.4690823351011032	-0.8484782009958591	-0.6820732972690421	0.09238570138260456	-0.5512247440521184	-0.20470492359018672	0.27031028151662084	0.8331858392808472	-0.6516549065388689	0.04220483624178143	0.2311923932884307	-0.4831302314377523
-0.6191995580675788	2.3076013615434867	-0.02622437734991129	-0.21369799315784782	0.10549914696011511	-0.24756283224586126	0.2805671848763625	-0.3006089697027281	-0.9192026364400048	0.3231155622898833	-0.3075178887763066	1.2091102761938366	0.24188889032323066	0.25916740439636393	0.32307019165018946	-0.36504298348646935	-0.4851679260994998	0.1825531014039591	-0.5930651006485576	0.811761751589571	0.4529827573167787	0.2091047581500665	-0.8049465202561503	-0.008012968488708697	0.2311778229522132	-0.5890772172405171	-0.5587157561786464	-0.42507938522279765	-0.919020059881473	0.7811617708326453	-0.05679272801234168	-0.2339178692848852	-0.6505407631183775	0.2536145504519376	-0.11106088334695768	-0.07540049806279275	-1.1975678425051848	0.09503393316678042	-1.1065954539971319	-0.8279455894737516	-0.49395127159370844	0.2919419169169265	-0.7300621563186652	-0.4290393765661699	0.36447800005358605	0.012566574202811764	-0.8129120934208139	0.14834266964227308	0.0832909082815867	-0.6254720772972573
-0.6640542248847122	1.5969048927686627	-0.14793463362064285	-0.27450031379874956	0.30031076364412285	0.02175277312837465	0.1084135853996452	0.207510261696399	-1.2553465040370224	0.28308621441065596	-0.5063088002021824	0.7605655285156301	0.711339351668892	-0.15269537424015076	0.7979004858203366	-0.0823400114730288	0.5051719371240041	0.0699351110048554	-0.31831280840001036	0.3876754566721564	0.38529667211296337	-0.05143548128063926	-0.3143707010119219	0.09987827303060151	0.36967348936205596	0.04150493080459153	0.27009352881323695	0.17327868242828107	-0.3262700208694337	0.7020319009567505	0.10989519795484247	-0.20088879956740582	-0.1420520977497695	0.28157489718137724	-0.24245302983655104	-0.020359528666146584	-0.28063118593465625	0.14334199682246754	-1.2937881476379791	-0.6915760648423734	-0.2641650416520082	0.29853294022444243	-0.8796862094912281	-0.41115756579927243	0.41751637096575556	-0.8761109862849285	-0.3832609468871132	0.2620895606429044	-0.3889733001477632	-0.7571833265823862
-0.6210535549812221	0.5597125186464342	-0.5062146520301465	-0.52599699870912	0.12536019600259407	0.06270942419983853	-0.4187182072139762	0.1693740619915404	-1.1809390160595272	-0.021171209407896036	-0.42543867474993446	-0.12609735884109036	0.6945144924009128	-0.3833705391337465	0.9203974508479483	-0.09577542341720081	1.217560975837348	0.011306251323429084	-0.2874976560990644	-0.43831337679603954	0.21699991345471206	-0.5220936322601876	0.32960565887012616	-0.10505794063163441	0.40753850115081924	0.39185186594699845	0.9029564545644503	0.24733742467003023	-0.06714176959891556	0.3592623551158144	0.28565583757551943	0.09812366390133148	0.34462836080695536	-0.037337175009964266	-0.5292550438181322	0.0009777732769215522	0.5182678849646601	-0.23394716922318232	-0.9634655111094805	-0.5917426655848194	-0.3076796877522595	-0.024855576071909965	-0.8904263766546785	-0.31196799966962513	0.5429582173154354	-1.2397068057450709	0.345196953609485	0.11591036834507533	-0.722002890001028	-0.8039973226736541
-0.49503127013151615	-0.3674597522129757	-0.9222719028634551	-0.7209393339361838	-0.3058601932695764	-0.3248522827500191	-1.1335851024828423	-0.23800224813718418	-0.9277797994967473	-0.5151214309252153	-0.2893418544374917	-0.875152749319888	0.1143317076319723	-0.5242858283283078	0.4821157079743786	-0.29712673252463706	1.1400331917692306	-0.032758939007634276	-0.45297484976981767	-1.2280610779796912	0.07948001298542064	-1.017986772981733	0.5296063924977714	-0.604897991740751	0.1352128736553696	0.12402732508811343	0.7158817690876559	-0.18063795340010258	-0.24234843214960886	-0.1444625312381693	0.11551195376719874	0.2202252766398364	0.31059174152603786	-0.5673854781460611	-0.9048297426745256	-0.10892360233526387	0.5699176824860224	-0.7912423664459336	-0.5434410490047301	-0.5014225065636001	-0.5651710580423961	-0.4937146508950965	-0.7722813897547574	-0.36497451022781874	0.5278601141712784	-1.11983681445026	0.8026065598262752	-0.38090148660862017	-0.711644041569462	-0.758446140345759
-0.33101415482894386	-0.9289482219940987	-1.0812168548933525	-0.6127762968608921	-0.6472098541910003	-0.8386086967977582	-1.5909683792677791	-0.48299976228682495	-0.7187014939782839	-0.8955859202263085	-0.2996022394164028	-1.0595721084180019	-0.6063965500730776	-0.7041550653706126	-0.12449593665668668	-0.43125987601446175	0.5540078388119068	-0.10152262025289777	-0.5278568025838214	-1.4897168656050719	-0.03684096923117429	-1.2249942144251353	0.14021192206237393	-0.9749238079494404	-0.35833157559148954	-0.45531883205221707	-0.009504642716596895	-0.6232281223175864	-0.47297959339059203	-0.4972869367955351	-0.3766263840757158	0.0003970399040236672	-0.05955497861035798	-0.9512556326815417	-1.0061920028133107	-0.29390969017542395	0.08008036619253117	-1.0890847962535948	-0.3584587627911111	-0.29896130570006574	-0.6917102766356604	-0.6575672658440427	-0.547932273106396	-0.49604910898528265	0.18783980055951968	-0.8751980171395436	0.7283697687739974	-0.8695928392757094	-0.46491999670020595	-0.5358210493000193
-0.17965243775684117	-0.9682758303471485	-0.7513302971696094	-0.23281599262366848	-0.5721743806672005	-0.8782191139392527	-1.4024945293969149	-0.24194525494470087	-0.5031659858543376	-0.8029855892734739	-0.35926627114311716	-0.6113363062834845	-0.8367693135352139	-0.8143752679183066	-0.38857880827755564	-0.322771688047926	0.11223924592145725	-0.14037674451209617	-0.29849872668158567	-1.0796100982318688	-0.11260892263396957	-0.9219593752591142	-0.31173754164957646	-0.8242796357170424	-0.6496943852428496	-0.6884291706034479	-0.42285184424710703	-0.5993743522618759	-0.343748295360591	-0.4076947055439299	-0.7049408840160706	-0.2628980984600896	-0.23823911121448346	-0.8833639766229126	-0.5991607462737516	-0.3310275758230102	-0.25309705065188043	-0.846731304635961	-0.3190477996267088	0.0024693787227908406	-0.4583047176277973	-0.2820472981444134	-0.23783463296665808	-0.4103527579874542	-0.2628211258808635	-0.6435885295259272	0.35231140146943185	-0.8593145076700913	-0.18752957776383794	-0.11727373638953396
[truncated: 72 more columns]
