# Supplementary material for: Diagnosis of autism spectrum disorder based on functional brain networks and machine learning
Source: Sci Rep. 2023 May 18;13:8072. doi: 10.1038/s41598-023-34650-6 (PMC10195805; doi:10.1038/s41598-023-34650-6)
Supplement: Supplementary file 1 — Supplementary Information. [file 41598_2023_34650_MOESM1_ESM.zip › matrices-bold-time-series/ASD/ASD158.csv]

-0.139703008935204	0.565594691606379	-2.5551363082288745	-0.560775405285022	-0.2740473529502994	0.2342169032876111	-1.5243548465084908	-0.982282756192422	-0.8524572591047112	-1.078391740599519	-0.9253923966158035	0.7303562663374028	0.24795905699451679	1.896550092641649	0.3902175997260911	-1.8345819897109008	0.27592401054960347	1.2237886586521818	0.20812587134165364	-1.0879662182324863	0.8795015833800681	-0.7530022241403767	0.8263632969338894	-1.331696836246643	-0.3342755416001175	-0.8273242456361495	-0.6111755218423449	0.017205498778584866	0.263906888776839	0.6467795155671611	-0.8372039393930444	-0.05380339775747158	0.15863353910475636	-0.6835756914530184	-1.3418372400620275	-1.2988841287923767	-1.0053329137708298	-0.1560775931937073	-1.4235511456875312	-0.49751930664914434	-1.1259950015579028	-0.4267705371930438	-2.669490366479426	-0.12150800003222158	-1.360813839220863	-0.38906633228337373	-0.6069547642501105	-0.8995171633570065	-0.7619788342770676	-1.546788225425622
-0.675111007051473	0.8329456896923326	-2.045506311366084	-0.15395158920692265	0.31134002306204756	1.3119977082423622	-1.4015961759746016	-0.20502564108847418	-0.0871628518598873	-0.6952587321891323	-0.5702595035184527	1.7062535935380374	0.46679920893936305	2.279990980931342	0.6861740985101418	-1.7694858480791074	0.5406799632675461	1.457327114529687	0.2900337433978229	-1.3710816204892549	1.0358771654962367	-0.899604830336971	1.4360190927965817	-1.3907855327768073	0.19520733178960517	-0.4661490705818499	-0.2174870741343586	0.8450129147574332	0.9934130992187022	1.3551649398241383	-0.7004543383271405	0.19655124286419715	0.21160339398615455	0.18201520348681574	-1.4435757004716085	-0.7991790502674427	-1.0903540405205696	0.8852272358460191	-1.0828544320546738	-0.2182616532373905	-1.2346795713357568	-0.3575844483753508	-2.4110743642491257	-0.18360032533880455	-1.3153072084916115	-0.2743309702120074	-0.3066455033698988	-1.6257448134218357	-0.70580354334716	-0.8039976319909691
-1.1022274672280068	1.213225682109468	-0.5661430440159364	0.4590296479277945	0.7877704702708695	2.2822368104252804	-0.3786234953486816	0.770780218165701	0.7471823476093846	0.23774691707086432	-0.15627514292672823	2.437806244723995	0.5043142662474724	1.7610010799348652	0.374875444737096	-0.945766403592097	0.6464749138262085	1.2220271419874291	0.20223200323856683	-1.304756185621638	0.6585388073586861	-0.7083369428278795	1.4337687212276262	-0.6745202216700694	0.2984308010123242	0.19376391439850987	0.3876862563312894	1.063036265282162	1.02489527758574	1.8792698813198094	-0.7966750911430995	0.6328739707542137	0.5999279255907378	1.4024192044334862	-0.8369913442538542	0.20414644520374634	-0.7609595805609747	2.170271221116838	-0.3178516537550455	0.07803011299715179	-0.7205463910308308	0.03075703575538777	-1.052395239349283	0.07372781164834238	-0.7134268517061653	0.6535612457162303	0.21280790764822596	-1.5843657628720362	-0.7378287455480914	0.1985574553055809
-0.9050506551450177	1.1685200655823427	0.3639064059350174	0.7289974654196588	0.7610896548266037	2.298128218482189	0.7742931371690924	0.8435232880737313	0.7322861376477632	0.9880986183773233	-0.5209070157275625	2.180728228943351	0.2451830840278339	0.7194239689505958	-0.44478701564946094	-0.30152461648141776	0.5079235156734949	0.6200409790349666	-0.28860138128241064	-0.9881333714501861	0.06816070275336457	-0.2544933131085785	0.833476777379802	0.10608840661704433	-0.25385718020536135	0.4620003922880255	0.5217332259962051	0.28302533426000454	-0.07611717830593523	1.818777845622814	-1.172700235606166	0.8185767472887099	0.9635611800102221	1.8811676468087353	-0.02972675604212071	0.6707500994734124	-0.4593032238968345	2.467239478238029	0.2142158975531745	0.025855810693416068	0.1132292282871718	0.36483112774762133	0.43815668222866466	0.46397175665413515	-0.1052557076074333	1.4919122084529988	0.42554323483801604	-0.6707129572558499	-1.0957290232150383	0.45126576912362304
-0.006921589396970849	0.3559512459608448	0.07316644665719177	0.2762251967284124	0.3499720377323843	1.1677980776232584	1.105350124392733	-0.2869605630224008	-0.17495366914082314	0.987148095029725	-1.5868499673308316	0.7729266141323773	-0.1902919065964922	-0.18082807895753525	-1.3105027075967124	-0.4300415485459623	0.0180657683540135	-0.1235664927293577	-0.9122370294854252	-0.563091716550815	-0.25310174871936686	0.20734079505384556	0.13333850448711332	0.1628666148488825	-0.9136402448150769	0.06928560666296027	-0.2213611451130064	-0.9217283309224499	-1.5788325275297017	0.9436898410813431	-1.369939546943738	0.35081538094790393	0.6067682999922819	1.1174765588915476	0.27400142685492895	0.07893562529221627	-0.4947363139989727	1.191434041701217	0.2263691409457386	-0.4898866202575431	0.5966775073654481	0.29620429024088124	1.105515151654116	0.43390608001274644	0.17631754071490652	1.1863420378217298	-0.035619188010343514	0.3740760185679839	-1.4839636448461406	-0.19958553655318673
1.0791968020069083	-0.7385092271527354	-0.6417990605682676	-0.6508202464305892	-0.007920936061188117	-0.35269730853620584	0.430468201142081	-1.6815571040323742	-1.1424004419015361	0.3936411648884092	-2.3395430200756944	-1.0052338543767039	-0.4531956539653699	-0.6051336900164962	-1.7963927814706768	-0.8780661150138521	-0.7859599693692225	-0.8506581969660014	-0.990370242095024	-0.09606084423248841	-0.09598588614666806	0.35528144091451497	-0.16361807327386865	-0.5802680756604426	-0.8943922021774803	-0.4681085856423024	-1.459799112027109	-1.5092878444744031	-2.1601182768743605	-0.526627715053782	-0.8914645712520808	-0.6822100499882577	-0.5651140089654676	-0.2541009040855698	-0.1225975711138172	-1.0135084100985838	-0.6496637101812972	-0.7841764106634106	0.011943168075061704	-1.186084571266218	0.3243696080973155	-0.05287626993562677	0.7971866616282108	-0.3125234147710691	0.34101728293144745	-0.3324593366318436	-0.9639547360736277	0.6235233812060604	-1.3461757153234737	-0.8121102164720829
1.6322048466737056	-1.1566556492960192	-0.6599576801190625	-1.3048202746848987	-0.025081489024374907	-1.1459982476608737	-0.4389681776495879	-2.0629912436644213	-1.3888988441241283	-0.10886625080446881	-1.9443032372302365	-1.9692093431094873	-0.24822587278033678	-0.7576769440731025	-1.785040652738225	-0.7007395167768402	-1.525741674199244	-1.463914739612767	-0.20531684057447713	0.39246925810762706	0.35386757452506395	0.08619565271516112	0.018305964420889147	-1.420620920130136	-0.0029411766023924022	-0.38948664592209203	-2.198944023759124	-0.9829794669896192	-1.2021506795899188	-1.8471030528204175	0.19319898288977932	-1.6884106634428253	-1.5941632151559295	-1.1156174727709198	-0.6713407140011433	-1.5472711002700295	-0.4669232870222825	-1.8209031317629358	-0.05845834844081229	-1.5370237924935881	-0.41302479469204334	-0.19706307504362175	0.14372357014220413	-1.3204650235471764	0.7410140965859796	-2.0307341075607153	-1.6758181262668541	-0.09038555597049219	-0.5544724794437672	-0.4199701076638167
1.3029511154531546	-0.5378056429802971	0.08114999491286798	-1.1218176311418437	0.238657163275396	-0.7179982588613683	-0.5069638146436435	-1.107348158677271	-0.9365724664026213	-0.06869779065687869	-0.6472712226928681	-1.5715902469623046	0.3556475285694049	-1.0181162189163522	-1.444203001949959	0.389756735901165	-1.6518439482591745	-1.7843193728030093	0.8215316322124887	0.8071504288682555	0.7649594538863493	-0.2887454225081265	0.3653004383129433	-1.5572323857693104	1.152154668697489	0.43831807054197647	-1.6619777630904131	0.15117824129722074	0.5720232220968462	-2.1433461231261846	1.2018243285919115	-2.084015648879362	-1.3233679490731756	-1.0001582869884884	-0.6160097171788013	-1.0089306252535302	0.12603270624635082	-1.1321287395232256	-0.032908810109503084	-1.1790795438395447	-0.902417214498483	0.1251824278901309	-0.12676748887759376	-1.7320411276051166	1.2728808797257494	-2.734951749305907	-1.560328105339205	-1.0094287703240128	0.32807042390738544	0.809465702663276
0.38627336697362713	0.40914926604887986	0.6697687354710417	-0.26617109770831365	0.5449513239184072	0.3509904468101748	0.36962477051397535	0.296848213162984	-0.4224701951837603	0.2775665056310415	0.5806994746512113	-0.3963635579094245	0.9487533909476185	-1.4618269578222203	-1.0606759929423184	1.6619093100234543	-0.9837404213075487	-1.5672164663962647	1.0081642270011884	0.9632307542451854	0.9433004445976815	-0.2571253199740168	0.5521240969208263	-0.7949820437437686	1.7642418765343826	1.3177581996508636	-0.05577893473718653	0.9456397465989878	1.7868354984367647	-1.1337613917556668	1.4583435369627178	-1.8193946596506854	0.221587606203378	-0.44890231636923844	0.2276344464963674	0.14735392637540484	0.6660530108604805	0.4186268360760968	-0.20299650398237745	-0.28148120446047264	-0.7204720507224078	0.594534431165977	0.21149153824725772	-1.1867005926484129	1.3928843409585978	-2.0937747858029545	-0.579905055130595	-1.2655384393529343	0.5965364707320977	1.7289543137980297
-0.42602315132410257	0.7132845393013113	0.519159188096431	0.5734849176777824	0.6734708456432574	0.9549331186986655	1.3430850140399073	1.0747922958090872	-0.3453850380096384	0.361885579671356	1.1111221490115741	0.459604515745867	1.1619068575112572	-1.7973601946712208	-0.8932487271741552	2.1945759206066384	-0.03629602870742582	-0.7758325633292964	0.006892297782709821	0.7616352321401366	0.8763807376394392	0.36766918495962153	0.5034693487279643	0.37904243596422316	1.5516905678871884	1.4427290727182251	1.512822161486097	0.9409367779389267	1.6586730868670154	0.46610052648870437	0.9407258882832047	-1.3588527200495248	1.594170300163381	-0.23429861036746893	1.2825105225772608	1.028001506872687	0.7066914083372942	1.2786321063735433	-0.5467526408782366	0.48577188182278	-0.10921303109988868	0.657829059177349	0.8668038255355501	-0.2215031720077351	0.7926835193383734	-0.6552892883581195	0.7135593963322698	-0.740301845515232	0.1678373881758938	1.5307347792954786
-0.5744843247591739	0.28701843767290086	0.11196572319914452	0.9292898937188446	0.4525514611775841	0.5025848436962437	1.5180477996754116	1.0649126710062997	-0.6335680600158833	0.010795525318835469	1.1076290506579707	0.4839039585655888	0.9924177969522318	-1.7255533101271476	-1.0340039816633904	1.8634487473605466	0.38119697411616177	0.2015234297605589	-1.2430497570590247	0.36651833334647993	0.618352488455366	1.1466177724037914	0.31496799255865954	1.2979202294140988	0.8695882692036708	0.7409494152820181	1.9968307673570151	0.47491795091926725	0.5410104001382113	1.4099391759013862	0.27158328981654034	-1.1437005186433442	1.3635262445700946	-0.40815129034534464	1.8117411195756583	1.1235058840591343	0.3816834717865211	0.8807367023323034	-0.631813307805383	0.4923516394737291	0.3783437285316433	0.19042207216375823	1.4081200172417359	0.34321239151460786	-0.09987741903161503	0.7426450775778506	1.6146494340676052	0.0015820291858027746	-0.3311981000779189	0.6614552911312253
-0.011953104955366858	-0.043618701126515655	0.25970977026815606	0.9922272463001893	-0.19324033110817598	-0.56311788935968	0.9422706649780309	0.954194195822431	-0.8468377286332733	-0.3396918768001688	0.9807664446397831	0.13908690978896654	0.7016506113275471	-1.2454190478242801	-1.2740424977765807	1.3272975294348928	-0.008820820762255422	0.7604929810303809	-1.3964108203530572	0.12090616546356338	0.23669037295611658	1.3489438480319544	0.04270293278401392	1.6330883314614548	0.22461729468694908	-0.09963855700357391	1.3619636724350217	0.14926251393907097	-0.6006262595731636	0.9998949479322249	0.0740424154663244	-1.1370162344997725	-0.2570039060084846	-0.3111138591227836	1.632470800750469	0.6290406269791038	0.22711659073748056	0.14076549523240486	-0.1946862332383747	-0.21087966828487695	0.5172289266307637	-0.32851626213746143	1.5505357693861577	0.305175706559097	-0.48980366824745986	1.5072021030067515	1.7500146842390314	0.5152186470351521	-0.2610803876642927	0.22778600480116304
0.8227176837568168	0.3132919965777997	0.9474107757214075	1.2334207646975326	-1.0459559598420696	-1.2653481705934755	0.516095344853474	1.2445187465134364	-0.5981415606189296	-0.1976763883498599	0.7765944136979366	0.15804028517903784	0.43859336810396066	-0.5680094476437703	-1.1464745816783537	1.1456284844640783	-0.6163841586463648	0.614592268485074	-0.14653476967927268	0.21576099782434793	-0.16110251130230277	0.6502129345713847	-0.33652350423511623	1.4974557008230178	-0.18601723345751994	-0.4067055588044375	0.5602471018356243	0.15707658017171214	-1.0558295310605483	-0.2313297756570946	0.38899972725847837	-0.9409208396963615	-1.503579221210688	0.4904717574289372	1.1607298097799073	0.11429617582012638	0.4508189366010072	0.24395258629710925	0.3706076414417761	-0.8108975105704437	0.5871701805612719	-0.3509276438312253	1.1820163654455593	0.17991669492276938	-0.09383461086716025	1.4208757120460433	1.2541856886595046	0.9281330284338604	0.3502035923359067	0.6173861277406125
1.3570876159742589	0.8892693047699374	1.3415730120105653	1.6736741747316335	-1.5286089007935648	-1.0814219219392383	0.8986877794388062	1.590509656578619	0.22143575928199072	0.34498868327803983	0.3456687926876233	0.6127871016580725	0.09929066800473542	0.16423466549965984	-0.28235393388015523	1.186811928272588	-0.6036237165664068	0.09351785914459328	1.4077993082067919	0.4642721011580667	-0.46629593767419986	-0.528747427236423	-0.7845249584261558	1.1843435897245898	-0.4576102048198695	-0.1872943020172693	0.504026635822025	0.2131404842150128	-0.7427012538570261	-1.0057084600753907	0.7452200622725461	-0.3160283150166283	-0.923486555897342	1.4979680682679928	0.8094204434345669	0.00040862611619906723	0.5964859988344114	1.1812099024028615	0.3608915224467572	-0.44504917518163034	0.9209443664289988	0.13470583213344328	0.34184023443196715	0.4318097356530797	0.5112050991626815	0.6178072406141994	0.5879856970843402	1.477760937389292	0.8951668146458938	1.0260404159883498
1.2702855254666776	0.7858638310007443	0.9440504950594549	1.7230557204941437	-1.1036263777704167	-0.4087314807902779	1.6613547868614755	1.319394349402833	1.3847023627202082	0.6822212490513733	-0.0976993273625138	0.8572097542061353	-0.38896294845770757	0.9263143667104616	1.158905034988016	0.9926623340493644	0.17698024684431587	-0.17990550377083792	1.9409516225333587	0.48047011935799433	-0.6735293420078412	-1.4135781576700106	-1.121802053603097	0.8753190842707615	-0.6494601462924896	0.03905159956180539	1.0936742546589633	0.041727168582544404	0.0001164307984658253	-0.5630545934547145	0.7394721032085987	0.5126410870441696	1.0243760547644805	1.6974379641063582	0.5152022638936544	0.31040843888049396	0.10705839161392874	1.7546433140572808	-0.380289035424154	0.8881836270924632	1.404096219855854	0.6397042925656918	-0.7114658949700667	0.8676384277385982	0.5321098142240032	-0.4143289030222862	0.19646725913468097	1.8486872355710853	0.8799036802130524	0.48373088386677693
0.6532511912226703	-0.03179811332616953	0.33468757169218327	0.8584596632340605	0.11558957654750761	-0.07217562476267614	1.700573961729071	0.4219464039506407	2.3165555361249495	0.4087115897732227	-0.007150048164772685	0.36972069682662906	-0.782709467827194	1.570293783458602	2.474954578496918	0.48674092009747677	1.001029379512874	0.06811583791960173	1.2857595869759486	0.11221849432375576	-0.858459384002169	-1.5765917977003974	-1.150137727895023	0.5585410200254346	-0.6227688353384694	-0.05360839960317406	1.3592794613847905	-0.2394428768452936	0.7402464557519932	0.572809036661942	0.459510350940344	1.0999381948148788	2.4467918462087743	0.6588456767495228	-0.03358003501627469	0.7793797606136674	-0.8568540617271164	0.9975793105144228	-1.1647756336806763	2.1650443879497177	1.5286843155041538	0.7709244509926674	-1.5183205099459807	0.9647465168826703	-0.12278226727431749	-1.0154569881315023	0.2390182385753261	1.3634838324831526	0.40875270240900435	-0.8617321381861902
-0.11141302642399278	-0.5485436646197789	0.4872254340060799	-0.6208710247281745	1.2737130866825388	-0.4401797481458763	0.4915558597098142	-0.2975591788393915	2.3015951633035554	-0.17208365434907286	0.7794111923180963	-0.5591403687191427	-0.7203064746527159	1.7011565306680505	2.9734382604151435	0.043363774676298726	1.0871054032287282	0.5032395877945606	0.4354679866461328	-0.35137095029224313	-0.9775768979969426	-1.2097078805919261	-0.8430125522257245	0.1596523337874295	-0.23769042578217314	-0.2374249058776495	0.5984261147996931	-0.2720530781273845	1.111471963845852	1.157955343949116	0.3212708126307578	1.2583191730876497	2.048665414005476	-0.9397684764150268	-0.8023926732887119	1.1228039768908638	-1.3937530530444875	-0.7018139545674226	-1.1601520058110015	2.211300007062559	0.9246987916296386	0.6439042661581617	-1.6956907808519526	0.6368658825201285	-0.7189001136717189	-0.8309027152313982	0.5368493282110217	-0.055242598712779	-0.014671596978700812	-1.7758809531890558
-0.6151371967509568	-0.00708892964956635	1.5135756430748772	-1.6910236271925894	1.5068357678121695	-1.080854879030239	-1.2316276937927353	-0.1522625759609206	1.0486028614964098	-0.36290198122624884	1.6329022671592153	-1.1299086597261596	-0.22921307433749208	0.9837944578218538	2.584675523982981	-0.11174666946052261	0.4762756198723254	0.5985680499834352	0.22985253038992814	-0.4586194493716398	-0.7709033940438839	-0.7614536173093966	-0.38297582157351706	-0.2711548798448193	0.3621520295959687	-0.10737883611854217	-0.7401666966803767	0.10535384961339055	0.9153988478839822	0.5543863563450327	0.5621638957784917	1.2030922401366761	0.44525176881033623	-1.9604191942599076	-1.2675630722089761	1.2346294898316998	-0.7755918234613496	-2.0556057975218263	-0.28967393721026635	0.8234958957960941	-0.2398240002377435	0.6443450717901507	-1.2692354333267877	0.35946286823147444	-0.510936166146186	-0.16812395768895033	0.7580870008495139	-1.4135772692032906	-0.03245946915073692	-1.2825668786877273
-0.6481623309242449	0.9435714387794425	2.4284578970233333	-1.5507643374842996	0.8075768070434577	-1.2634455772055417	-2.167150878454118	0.5651456298952481	-0.8204829052284078	0.14203360464380704	1.7277249337512102	-0.9379287389986478	0.15644955192151042	-0.3815228914944257	1.8611008986447797	-0.2687932228491166	-0.05035986942182359	0.24034462977867657	0.36334934221325643	-0.0728063169450466	-0.02835361613590091	-0.4467901299162607	-0.008396287252692362	-0.506172745605879	0.7528897272970033	0.33572045163690156	-1.4606893960615357	0.6718579211770508	0.25554194852063816	-0.5995518147558085	0.9641101301149143	1.2266069582390893	-0.6478368172036602	-1.8879607371916067	-0.9857113512027028	1.192941072974128	0.7065003993862684	-2.2778804857420827	0.7303396446084871	-0.9973892689735905	-1.3899583076821787	0.885132052970071	-0.6563028370116939	0.4707521221154251	0.44111376116601525	0.28126351727997395	0.7061667007127291	-1.5121097979493228	0.299356441041166	0.24094676032716567
-0.2787064716153031	0.8809198138857394	2.216115958140582	-0.4349938914808164	0.020355112406768558	-0.7150100339456038	-1.7629886915415225	0.8844593827121648	-2.0671604402987294	0.8923525972749603	0.9813145716595628	-0.376992304441665	-0.033752154348633816	-1.6091524199159828	1.3404362822224174	-0.8210981681304262	0.08899558656521667	-0.18064616823358137	-0.08676668664440025	0.4726218123075659	1.0080674018491236	-0.19072876232979857	0.17043258364162256	-0.324283279417897	0.5719994993298905	0.6448543289916828	-0.9243574324999887	1.0542996911958311	-0.48187366691944294	-1.1043442387122109	1.0639695999692995	1.3264530503537848	-0.3187444254109947	-1.168665404373604	-0.21038963810761055	1.0932206617349207	1.9512188265258776	-1.7586774644399492	1.2133529034948816	-1.9694327302426182	-1.9973153723769723	1.0387561835580057	-0.251102537321198	0.6307239405213668	1.3556195835671352	0.1720918934685361	0.4665731656080006	-0.3234546831496944	0.6816822371439292	1.466628838133041
0.2087586954946997	-0.6004008934877155	0.878547992372658	0.5830162779877768	-0.10406610497490953	0.16029529651727334	-0.7205996363877338	0.2819507339974016	-1.9153316194581016	1.1275733024301338	0.1338741557353332	-0.0992409099779697	-0.5737206611519343	-1.903538005800231	1.0026655484371405	-1.6409111180749891	0.5992078712103567	-0.27978838768127207	-1.3176406263889822	0.7021364845585067	1.6655716902965005	0.051728783025583085	0.23011986591373676	0.18523018375039774	-0.11967289959106744	0.47568328526623466	0.19832700325837802	1.057618128262294	-0.9365226463503186	-0.5180310725457026	0.5824614866290043	1.2368379320237552	0.7036130784975014	-0.5412737356734131	0.24626837972947602	0.8838177724257458	2.1122311612827924	-1.3466014420294878	1.1569142562611698	-1.6841420818461164	-1.8892002386069675	0.7175122142510217	-0.06728839675648764	0.25368986082322137	1.5424411647686007	-0.13970620939598502	0.2609323204926618	0.7988015873227338	0.849323044906363	1.50482753414295
0.4644714913759253	-2.1863717763636163	-0.7183660945926982	0.6042493311696099	0.275267045747417	0.753975263929741	-0.1833405631346641	-0.7284515381275194	-0.8685730028088972	0.5215822740970202	-0.1672701562575613	-0.25076408561725705	-0.6998794404066593	-1.1519052555428413	0.46065175312592166	-2.1378319167299873	0.6879679542637654	-0.156949650177577	-2.359748035542626	0.4465127049446216	1.4406375205829054	0.12581924436943484	0.3513789262729878	0.5303054142299158	-0.8157251190036667	0.04523552914445029	0.6244668855723194	0.7609192687704187	-1.098557696304289	0.3680824804566876	-0.34678253283235255	0.8005082647830236	1.0633056009419573	-0.23111540176294204	-0.15696137210490088	0.4205202600054844	1.3755930046506144	-1.2736564268209944	1.0101827266160575	-0.8389004122437821	-1.2378269508022213	-0.08135122503818798	0.14665637968774367	-0.5988019176501828	0.9920112882914346	-0.08446323972820838	0.1567397645682505	0.5469329427086574	0.6835174105185121	0.6969669909238952
0.2640697332883014	-2.2606097901911144	-1.8258197511529795	-0.30064842314543594	0.3785711460224947	0.8504371814950161	-0.5664927375234491	-1.2164267229235137	-0.25139653109302873	-0.545027981116917	-0.1127848446104542	-0.41527586810787687	-0.0047290902703043805	-0.034598065180454045	-0.3671697932690207	-1.9659370085089563	0.03498225192830185	-0.2508878507635131	-2.1296976729192156	-0.03733865021212819	0.569551645146055	-0.08180281310408624	0.6691786131566375	0.17544367552514703	-0.9411437095898181	-0.06207597484451418	-0.12384451635633033	0.38758909206588626	-1.2317862305672198	0.41047411530995426	-1.2799182920673342	0.2146240377621256	0.3032741497338641	0.08799020013852536	-1.080899963826948	-0.25875320537886654	0.673430975507799	-1.0439033451109674	1.0156974156297913	-0.3905026090831946	-0.398835550671797	-0.9606086166414148	0.49808918092034526	-1.0916054171059542	0.1767517937966765	0.3670944346610706	-0.019905666475340995	-0.7982033708204308	0.2425776365357249	0.040507225750060036
-0.33149783404872846	-0.8121359068391251	-2.3550093266322834	-1.259082442350502	-0.14718929407989617	0.7343290283196909	-1.2877643287125624	-0.8631691707593238	-0.8069792982480225	-1.369991852299073	-0.35651639779343364	-0.2496419951385661	0.9824586130929739	0.574246352151399	-0.9722780766846338	-1.4345693120552192	-0.8007445680197396	-0.7378587168031587	-0.7188750086270386	-0.32992604118255414	-0.15811583382415714	-0.34576739041770466	1.1363619636412752	-0.873828684907358	-0.32790784918527166	0.4678042800139302	-1.172645622418031	0.15707432264619586	-1.4401207236746891	-0.6277180458520616	-1.7303491970045062	-0.13907141572335646	-0.8203390244775354	0.6635216458881739	-1.624922071132967	-0.7621191341215695	0.7290635099443838	-0.27469563866725666	1.0487943925682992	-0.5882739684784506	0.2509837397621526	-1.4848343518393583	0.8073206194725746	-0.5561759839677775	-0.5261970391141036	0.6468993593359615	-0.4240742776894008	-1.5591482458265726	-0.17181050404760215	0.06771209438040714
-0.962090015838842	0.5177438521729716	-2.5206665602734257	-1.4599919842306925	-0.7297670179906864	0.7771788848471417	-1.5427040639722556	-0.16951468392217087	-1.8515892826335605	-1.4969464635755445	-1.045345960418281	0.06130280223773434	1.3163093600155036	0.33913052636861907	-0.7773855044109127	-1.0550879448703248	-0.9981947602577297	-1.2055404892451547	0.6316783189702639	-0.18675225291134626	-0.23424063258176228	-0.233592301004741	1.4841058016326723	-1.8816025224795854	0.6180256508766356	1.2976962154653005	-1.2717921715923415	0.19672696874600787	-1.4363775061283273	-1.8139599381570446	-1.4214256531395646	-0.06736518300407662	-1.3656678840280256	1.2356238196107174	-1.2450517815768212	-0.6057100627500683	1.4366749247883386	0.6873348597639443	1.0571051424216373	-0.8743946668354274	0.5091669923516052	-1.489560567234245	0.9193260981863798	0.6209394326578594	-1.0559481932808286	0.3412091579139817	-0.8846390071649063	-0.5283270184102664	-0.0815205185543348	0.46057723062937134
-1.1804841818927727	0.35818870500005034	-2.3491977934978485	-0.826033354433794	-0.5860208385034151	0.9966374812314456	-1.1261869137842566	0.26850982377293725	-1.9770052513114111	-0.9610338527111305	-1.5563475343827489	0.09245357965043198	0.7157480698499987	-0.3311950486118629	0.12405520086977928	-0.8386318724106234	-0.38146229208311133	-1.0267114139669953	0.8297965069995302	0.3197076853070521	0.029171206512424906	0.3984631362534385	1.3573726011577694	-1.9543397541644412	1.2201606598320658	1.703521083004411	-0.22412946811289886	0.44659030209877515	-0.8839418959552452	-2.0394679207860946	-0.4663454403215188	0.276415944370071	-1.2015778327163842	1.3312308144665623	-0.27853746445731514	0.22779128876189186	2.0694055590150575	1.1382310308225043	1.2989334419016498	-0.6280520512723227	0.5443381759333082	-1.0937616042162683	1.0019688909824405	1.3179604451709028	-1.414798074417197	-0.1978327736256426	-0.9877797263798759	1.5569034198668612	0.7751323947011608	0.6343658464383345
-0.7955188748769157	-0.8344768867128197	-1.788987351009974	0.0615047944678515	0.20476642203353285	1.0333717537008822	-0.43023879257401615	0.37964522769811737	-0.5710885691157914	-0.15750546781047628	-1.2912825578875164	-0.23822333376575305	-0.10935383041197702	-0.7083538013879958	0.9175926565122212	-0.33057363733188366	0.4067458846706237	-0.04799002910217498	-0.019856597272318265	0.8624555872687231	-0.07616155241655105	1.135494954724307	0.5928602933758869	-0.9305224600789388	1.0612214227375367	1.1892439148897145	0.8405553303885356	0.5943402103473044	0.06860335462815999	-1.1690251480806964	0.5943650587025813	0.5730966034915713	-0.8943316856642655	0.8590821500584972	0.4513896219419815	1.0421378598883182	1.9435272857674386	0.824796825523489	1.8955381310114972	0.14109397748089442	0.8362538819129137	-0.5513826909331174	1.3358809037448092	0.8950926554729565	-1.4652688135106207	-0.20942612411006445	-0.5531529029421751	2.6779207326573404	1.9922661046249546	0.4048544568054436
-0.07226115380985292	-1.4645570895157642	-1.0936023739826515	0.5607741200305304	0.6342460890003002	0.5251066362767806	0.1628124382194956	0.3845046821915258	1.5070730262047138	0.4243484395633408	-0.46964241491434394	-0.5941389239847408	-0.34116908800615614	-0.35127187247335045	0.8304627164561048	0.6276157846256989	0.603596863237244	1.1579468198999077	-0.9413288188543681	1.0300211714054737	-0.7631648650249575	1.3504507114828879	-0.5746395326483935	0.3552628264620468	0.28370996862836656	-0.12905338261026386	0.6719118383025319	0.22650671945890138	0.7815829473691176	-0.12798766471548373	1.0417307733429615	0.6026987125526443	-0.8763776018072432	0.23918535020322196	0.4591617236958428	0.9249892360901311	0.9036649188164446	0.1594358802011842	2.3236562921020436	0.8598858913050471	1.7031776132423098	-0.14076796718120968	1.810961177228057	-0.1326806519215385	-1.122907178500133	0.5336425009667669	0.040705839157299535	1.6881645923920865	2.589392218092207	-0.012524783064359913
0.43363044958089514	-0.8021948841013521	-0.6949353538663338	0.4746259872363849	-0.11808137420142406	-0.503198550247964	0.6331865623891803	0.2150604892078182	2.7945271936436824	0.4458974182100008	0.1286926788889844	-0.7183511313619368	-0.08120768950194213	0.5921455006537112	-0.11670962052460808	1.4621717074252085	0.08373828424950606	1.7555701781129838	-1.225846145116996	0.5710280579397584	-1.4976374126103358	0.8381514353945415	-1.6149755058275075	0.8431019827888098	-0.592398746360301	-1.6400655575012537	-0.743755458562026	-0.7792973875418222	0.7674048261521564	0.11012829279650811	0.5021783725643992	0.3341655018191012	-1.0239109272872702	-0.07653560712864232	-0.033080559671047664	-0.3628498533454655	-0.6288415166530291	-0.32515231463209066	1.7633026158508418	1.0275814246641364	2.780456273780746	-0.0745742509627083	1.8527090422890233	-0.7516797208008933	-0.6235024205506717	1.3623193379209086	0.15979256194014108	-0.42721510101949145	1.813162442365273	-0.43130299882184386
0.31329737062047197	0.22279852554740628	-0.6137776295593357	0.09313091461626304	-1.6752273722929676	-1.5767867861640004	1.0702956722841532	-0.43982544547882535	2.62007936076542	-0.07988029214053098	0.12305398091763725	-0.767720018129872	-0.1973716570148299	1.5288412407084078	-1.1706173385649958	1.4494339239181993	-0.5928241526055478	1.3601733138794092	-0.9762966439374794	-0.3614071404245493	-1.7109756320897447	0.0402594407240117	-2.086055912778408	0.33080897889408234	-1.1370231668844069	-2.666466859733126	-2.153111993846257	-1.9709287230313484	0.25665017407591606	-0.4744241450753312	-0.6338166602715568	-0.13198385857918515	-1.02803220662188	-0.08094068792213918	-0.4546542315028977	-2.00936083196284	-1.9303795390736314	-0.4959297390748085	0.11838243382652147	0.6830757173654286	3.113096495819568	-0.342732794948436	1.035864425155103	-0.5959935402428315	-0.37585370883917135	1.4182070676512069	-0.3922684988517294	-1.5985219808119295	-0.05533683087438238	-0.8487072358227766
-0.36966179952331724	0.3541415999664941	-0.30708972161609066	-0.133152434636792	-2.779976160379713	-2.0781371964361615	1.3169413382852944	-1.4567551070145335	1.5526927348164052	-0.7339149191965173	-0.06388682224157678	-0.9806630778065981	-1.1119305372917108	1.8429867135601983	-1.5916151771892986	0.6485696634973924	-0.7709685798746643	0.33097989047988685	-0.58209060596911	-1.2052572328942497	-1.5493203884426818	-0.392446657253163	-1.9513458644069195	-0.3121872848428708	-1.3048919874270533	-2.860729891348336	-2.3178049608677687	-2.560140247958775	-0.02552962226680704	-0.9765677301500907	-1.3946007568038103	-0.5987212843344487	-0.8874059114734152	-0.11898282442008265	-0.4502632279850439	-2.7809468833798534	-2.407888679620817	-0.5124405974623624	-1.5562211062912281	0.2889069198560853	2.0141980433072284	-0.6059283592759175	-0.2904966960714082	-0.20126692642867006	-0.49944252247332527	0.6091654340576488	-1.0779260980652612	-0.8527611446821985	-1.8072190781366821	-1.1942056626482733
-1.1703394277729973	-0.3354097247474293	0.6306178465833386	0.029618577346572424	-2.599316911789959	-1.6882675768218138	1.078544088923629	-2.0110459819263773	0.6258434211539714	-0.9489898107909016	0.15446201982354227	-1.1430949533000856	-2.056997464994893	1.3333649730746344	-1.2577322802141377	-0.04439298099505186	-0.2639056917261369	-0.5617786463808566	-0.036175592731067345	-1.3981031085048605	-1.633732669009945	-0.21727316912575814	-1.5096465055590922	-0.11266981408557905	-1.307567269671426	-2.3544008489971238	-1.1901497854891385	-2.103636347336032	0.3485987496543158	-0.5238627067512713	-1.030615811559298	-0.7847796801485188	-0.8421827171215929	-0.3882593142377798	-0.05336315727962956	-2.1268075580652726	-2.018000430571007	-0.4213291334670979	-1.9802879534624995	0.2848264238879371	-0.08342234153338786	-0.37770075202974746	-1.2065494709453426	-0.1632702581957202	-0.6584903526474373	-0.3137906180372931	-1.1520423521635617	0.7768197887219466	-2.360589339696453	-1.2053306766540293
-1.6629608653648824	-0.6070351730122451	1.7443678127550715	0.4267255608086988	-1.5155782360819139	-0.6384793325449628	0.3423565788741258	-1.35343679067834	0.3700401126020238	-0.4928820382997441	0.7401306953065097	-0.6846680610200944	-1.8550685342220854	0.40110430313691087	-0.5895730199352032	0.10942676991824435	0.5688999482353907	-0.7373676661365575	0.9310501994473801	-0.9280256112242002	-2.082636604784716	0.2592139210498043	-1.0236638423611228	0.8715920653619936	-1.267300566227445	-1.6172057960540998	0.20444275036749227	-0.984163436641474	1.0802942577988344	0.8483751107030314	0.24154060487704618	-0.46872680982679293	-0.9439739958519281	-0.6719236718635099	0.5278514343885168	-0.6814327105743455	-1.360583766860564	-0.11956270535641011	-1.029889329030607	0.7891191139780416	-1.781158065150024	0.5235862146482246	-1.1462572640298525	-0.36041700039567137	-0.4751275573435191	-0.6120396089365195	-0.49186455188365624	1.5205082477913452	-1.7260666666318656	-0.75225565117287
-1.7331050024024068	0.2397999342243377	2.0392404867437857	0.6408321703002274	-0.5440780991005939	0.42977250531043165	-0.5070921440679361	0.18314900776829143	0.625208937578377	0.2613405638295139	1.1306620179186748	0.5649686007387567	-0.3917722991002949	-0.2068766026998794	-0.06089272166081272	0.8413879878735006	1.136423270368111	-0.18556395725157404	2.1548485285582406	-0.4222272513088979	-2.1025142072387717	0.6059147556621183	-0.4754185651423249	1.5340272084617632	-1.0617910089392026	-1.1045972763812557	0.8842000489862802	-0.12825613682524659	1.5753789662835544	2.230692499037287	1.3419692031807409	0.24889656233669885	-0.9373643251517668	-0.6131266247732278	1.0879583927546905	0.33625458599703467	-1.2052065465655206	0.3041819930264587	0.051017777776704264	1.6042981585156375	-1.9228798196028734	1.6539600034600621	-0.4992109785431556	-0.22707099523337657	-0.026056985122226164	-0.30222486944759497	0.21195028823763912	0.7846034696939638	-0.8713667624318828	-0.17829765508710446
-1.4965175174011074	1.3893950802466979	1.1282712842119578	0.3398472325276505	-0.1538814348908294	0.9215587211608465	-1.062262011190784	1.297556796383183	1.0120880989794385	0.6325684085766533	1.0251973797960245	1.8943298067352343	1.0395361921707857	-0.015316282829851972	0.12457353537887793	1.2345306556187798	1.0067044190607704	0.5853975968350906	2.8556537784303933	-0.5275911154923576	-0.8483213101459984	0.7276079453325665	0.27648290775518786	0.9153426985719121	-0.5088587663109743	-0.9118211901647064	0.7510400835139011	-0.15534270215820165	1.6679214085613867	2.660369155375265	1.2952028922708272	0.8687048855601893	-0.6193986737747794	-0.17007121771730727	1.384768401925305	0.2280691290170789	-1.740048695473094	0.47259967300367206	-0.031115756259095236	2.3537793370953515	-0.7092852866990809	2.1549920170825354	-0.15258945019868364	0.34907337918956116	0.23929060026446988	0.037958602489979384	0.17770098394272094	-0.41842049654588215	-0.6565696684548704	-0.06211483040142682
-1.0259509400871085	1.529393763825231	-0.1804600066463231	-0.3936414477938278	0.09436929698821346	0.7131755499312846	-1.256158509333542	1.0447528084851698	1.2999560900569356	0.27498643402502726	0.7442702841325403	2.24747879080322	1.0883707638928426	0.6852536472588796	0.008626969501469066	0.8493377866084013	0.19378909542799974	0.9360593344792768	2.3830754202429194	-1.1621021165917318	1.3695221950526177	0.8552000226748405	1.154105663769398	-0.6548054157601932	0.36021204818555796	-0.728070359957571	0.40004878038273123	-0.7930512423345102	1.7138734553109602	1.9138744679853443	0.16052038877337663	0.8389002601003486	-0.14130022582251256	0.29305811779464475	1.1508664593844635	-0.6374446807491787	-2.3117353103596754	0.14952867634368391	-1.2322993840969934	2.6150537854506553	0.4761952394456832	1.4214337136869821	-0.49320971531457214	0.7351120654538825	0.08820364969389621	0.03542512391847233	-0.5958126628911999	-0.8240809958954686	-1.0183130596584264	-0.5561546832564089
-0.27492480480052595	0.5191361976766868	-0.6777160765184909	-1.0422710571071176	0.7630514616696894	0.17875791399107838	-1.2425829682566771	-0.11167887021547751	1.3530473629377753	-0.4817379608371008	0.6898073546509729	1.3065855296817384	-0.11088889147183234	1.0167784075533794	-0.2434833997620573	0.2036625136922303	-0.7554552559078779	0.5644457537924102	1.0257852163345347	-1.5190503216780304	3.05939537726405	1.143081134039165	1.7828509853935142	-1.7382486741811627	1.2605854551239326	-0.19064029779529643	0.36393908895202765	-1.1662948053197948	1.9520873901396043	0.6069841945599774	-1.019773755518227	0.08831664014526801	0.1877833524957025	0.36223065551937006	0.3718586094282038	-1.2885678074788365	-2.0773536779250907	-0.35365568914306966	-2.3023488403572574	2.1019660125370305	0.4235065376630672	-0.325582182052608	-1.050550935977334	0.2889895703704461	-0.1633930838274657	-0.13535177185780578	-1.2741733761965444	-0.3446300736622588	-1.2442862402214376	-1.123208754415417
0.7037473702372525	-0.44878983346338774	-0.05321320251358868	-1.0259700754796899	1.683923547562928	-0.20678926620858057	-1.0199726646087777	-0.822007387779004	1.020502216796176	-0.9548421779920748	0.7052713400190372	-0.10719751522641349	-1.0527176900138917	0.34508217226547994	-0.3944639457219148	0.02871795669014781	-1.029007452688324	-0.24280315464801797	-0.15918621865490185	-0.9423854523853601	2.9341292924844025	1.3883980522361357	1.807251805303628	-1.158942207035572	1.8628365377840954	0.6678700882321601	0.7054467783263253	-0.6713660479892395	1.996781972629841	-0.3672175228546242	-1.226203053697085	-0.8199705520030383	0.3158991202624067	-0.03369194996116078	-0.45720311588060186	-1.0859063582013995	-0.9660376687334044	-0.4397507230649414	-2.2372278734439326	0.9018024356143741	-0.7458588420751632	-2.085373110863586	-1.1670316844337152	-0.7893575185272246	-0.04478694012017121	-0.16602530214861927	-1.0248392899104732	0.04408375982707906	-0.9100430807888721	-1.1028011265376978
1.5756374325738987	-0.3481522006665499	0.8376827056766382	-0.1855136734432582	2.1230498048182467	-0.2924111285107589	-0.3991028724734902	-0.3926695719267136	0.28349431106228734	-0.7371903563747433	0.2782949734307163	-0.8296093836590862	-0.5703031402201969	-1.0018358681005712	-0.2415201572693571	0.297775118210302	-0.17256940777562452	-0.8043514009923387	-0.3840240612676732	0.26626962793339604	1.2320523314831802	1.2076140398144908	1.2411455151323179	0.8336497441673636	1.9920448790137117	1.369725360522193	1.2104448526909306	0.4541009168941094	1.1984588108741274	-0.5079709200430156	-0.41224001587819625	-1.167215637458096	0.4920098684085703	-0.5759643082762107	-0.5820928881504362	-0.2315334299629161	0.15851661077884724	0.06660285881888375	-1.318530378320604	-0.44883774352478073	-1.8069753532279604	-2.762416134433614	-0.8104049667642702	-1.564454198037566	0.43479180858312194	-0.11487657055282313	0.14183356757052126	-0.3491797920550419	-0.34608306067225797	-0.4976210434011222
1.9145386025603828	0.49274589312355804	1.0264701533332725	1.0562796421327598	1.7214976519618483	-0.26788188624473364	0.5919453219313123	0.47892487287812097	-0.5812965681414525	0.01894035977717349	-0.6573886470951297	-0.4875081827842164	0.8312826093275201	-1.9354936089365002	0.16184272292479704	0.3017687054830154	1.3796624336086272	-0.6186839032977975	0.13050144307823114	1.0872386744879348	-0.5189084302705357	0.4685240991162608	0.45118268954038987	2.7738392256417788	1.640223948661682	1.4648822349692547	1.6885294264000206	1.4113316429949971	-0.4848393271742301	0.03650729372805157	0.5370765394350251	-0.7515164609841134	0.8762092104300062	-0.8297732512769813	0.29822499881863707	0.5319325444101424	0.4284345406949604	0.6580824239068639	-0.5848135160877836	-1.2568936844440888	-1.7532468186760675	-1.9798742813931887	-0.5093364079073424	-1.3286065609685913	0.7569983086776824	-0.2896247933178339	1.3809967548739706	-1.0547314975565876	-0.14855305389471482	-0.012408341423356875
1.630960108297329	0.9770179678017225	0.4941089426899973	2.0124675714441693	1.0016134241381438	-0.29118046689423144	1.4643458668926268	0.649168408764768	-1.183045226284099	0.8574180722509998	-1.4437617413290824	0.2692043194502642	1.5821433426557132	-1.6338642368345857	0.4431808183435538	-0.3381865884048678	2.4953594280689675	0.1392943999668339	0.5183016677166216	0.8722260574720689	-1.0304191799893165	-0.5003074941789203	-0.17997607305975638	3.3032078140070125	0.8912499003429515	1.0494712620918054	1.9778275421334544	1.624991594419836	-2.1700615440931372	0.7216058404203706	0.7261892687207875	-0.04960571238152192	1.2731789298414395	-0.5546451404234473	1.5759727157360404	0.646361064355049	-0.030957271284819274	0.723555362537429	-0.5166439869570539	-1.1816856093386057	-0.7812004027541877	-0.39063662298542884	-0.5664817050923736	-0.31186384750583085	0.5587102605089128	-0.71578090963764	1.7935599794761363	-1.0514503167703682	-0.4070691509134532	-0.2374720045251367
1.1337812646275154	0.689104421738904	0.0062047494597177975	2.232546644251625	0.7965378970997483	-0.20968285924998917	1.6529064868719543	-0.03103103144318764	-1.3894573100427055	1.4074722679910496	-1.4111797266408121	0.6101373063871358	0.8754887523008807	-0.3610976211435665	0.2547114714332329	-1.0769034709135388	2.2998642580962088	0.7217524616622629	0.24156199787504018	0.04234262268832069	-0.37334641534651664	-1.1501495762118743	-0.504845137806558	2.284460597353368	-0.07195625524869051	0.7212316427492543	1.855228867751712	1.2153974295549275	-2.765382559957077	1.0682518463117268	0.06405647472407204	0.30677976019371733	1.3829722988514048	0.14392805086795496	2.1585113265404967	0.20160143719918863	-0.2528155637009314	0.27852920455485	-0.5991456853005636	-0.5037862216197136	0.049524562308334685	0.7914418029957043	-0.652255070764582	0.6178929580158358	0.14567579534857936	-0.9837864004247905	1.159823546284545	-0.05641851990792643	-0.6060310277778939	-0.9268449826255774
0.9550653023157698	0.2519790333882126	0.06565571569456341	1.7423117153702534	1.2981108241187642	0.23909034468677914	1.1403085420269503	-0.565899208648656	-1.3919652402052645	1.4963021933920175	-0.7127027587074185	0.39718457450297584	-0.43340592030719416	0.8075878425654169	-0.2656579356933586	-1.096842244049796	1.0429410092103328	0.515083690273337	-0.4539615656273873	-0.43655407184609113	0.43803642526494135	-1.168696325214783	-0.546377812955588	0.7180293144131877	-0.9209676331573516	0.9512027018214148	1.206005326139141	0.7475303136059059	-2.002962430683869	0.9490067235081726	-0.7977509434351072	0.16141869415128754	1.2328536531291023	0.8462105251208569	1.4800615507818145	-0.22291417578232836	0.38167010390198136	-0.07609656922044898	-0.2139993302331284	0.12361106233619558	-0.004331528520044279	0.7302039121822609	-0.3483575007489127	0.837630525307827	0.14590589715934552	-0.7494648450539048	-0.0022111578324233755	1.065064531908159	-0.2883885561880204	-1.2495998187461512
1.1924306849398427	0.2379703171293853	0.35916968291097917	0.8827306423092773	1.8584113400596913	0.9659197419089003	0.5110701172214095	-0.12189827448938985	-1.3620920431291579	1.0670280988278782	-0.18951061089085713	0.12472956589717225	-0.8779804267377145	1.0688001998744483	-0.5322463175253668	-0.39561294489378895	-0.09507415626747356	-0.31744026931888547	-1.0023279484748437	-0.17595196287110756	0.7010324621443377	-0.7278413508825561	-0.32918075562571203	-0.2887271110607085	-1.2908626890973485	1.5400388500140951	0.30232672554965123	0.6181012130069221	-0.6838285479581753	0.5347912215305268	-1.1928994753683813	-0.1082457480763891	1.1670261212530095	1.0317444176160127	0.08232866271273435	-0.13503562474281497	1.3327247245164953	0.07790735819067217	0.3970874477777822	0.2073446718614178	-0.6746747102112125	-0.3546490570724331	0.11774809585615359	0.44920154639747606	0.6897599228518245	-0.24188713807378368	-0.937300256034752	1.2258593208169897	0.3485629820091225	-0.7385659177921925
1.3955547294697317	0.2796293587581052	0.3044678547418979	-0.0036692768544775065	1.7392175859470358	1.422284587190791	0.2894875490148188	0.8630560364113412	-1.1915525936412743	0.22187380748953917	-0.39234390910656025	0.16343973387453764	-0.08943843216414975	0.5983541981789819	-0.16358869282022592	0.12078727998265848	-0.19251975255550938	-0.9636926698895446	-1.194501233297607	0.27997723646206385	0.5893547769013945	-0.3199719564402021	0.08902487740679843	-0.4359850974756696	-1.0598604209731899	1.7927486167204894	-0.30541962364175407	0.7410704610919764	0.1050468433740518	0.04705368979779939	-0.9971587501890663	-0.11199012484119847	1.3530086839838538	0.4518815411180003	-0.8887846897175716	0.4086867467464428	1.5072752296380796	0.46128088887036595	0.40021323507397355	-0.26894782530585837	-1.134249970048482	-1.379192858087704	0.04428013905084408	-0.023253250305466478	1.1708401428866064	-0.055448483338392814	-1.169374868559541	0.2825099473448334	0.6446756839652534	0.18143696402818166
1.066225858798312	-0.3087422969113223	-0.14449462214687994	-0.7334975689472555	0.8958275346192205	1.1044858527575852	0.358833566810164	1.1688169785210958	-0.7107461752417701	-0.6310449728784869	-0.9557004032516397	0.33619606103162514	0.8515215369462132	0.1481368743203552	0.47207957255261823	-0.26531577708848836	0.4406043595926543	-0.7856142274557744	-1.235755549416523	0.289244704787074	0.5555407199685162	-0.3505609871477708	0.456870362619482	-0.26438131099628637	-0.5175690257993967	1.2634556991310397	-0.34019616522465285	0.7782259697664917	-0.04686765525193486	-0.4081126147792923	-0.5230552017091364	0.09566162454347396	1.4539318595455288	-0.5552566478205408	-0.7885946718365523	0.8691404040423466	0.6089737993100357	0.4921222431115883	-0.45707334998543425	-0.9728764149261666	-0.9497029582125838	-1.3606624713595203	-0.7535230200843546	-0.2131748768360595	0.9655509533271327	-0.4060981950947386	-0.6876966565738742	-0.8584164224012546	0.2318498381430504	0.7058694345610491
0.24175033935389828	-1.275574032117944	-0.5006858566060916	-1.2415725704992762	-0.0688569290201527	0.169497065455818	0.2119288085390892	0.2796262516373654	-0.08187640373661217	-0.9032925015098647	-1.0688850836370407	0.30596449767194706	0.7600914002121429	0.08812298304622194	0.5772612115973121	-1.138825839411697	0.5972364323563732	0.030933279039150063	-1.245110480394464	0.057941600065468654	0.5764057171669713	-0.8314301143001903	0.39611707153153264	-0.4568485579242664	-0.1623291082189739	0.26536759560442813	-0.15655924204241314	0.5681999690187116	-0.6746327758959415	-0.7955115082685861	-0.05579123270840052	0.13437023122425829	0.9678345068313909	-1.1770007140999659	-0.04567776541410223	0.7621903382278532	-0.40268938884834404	0.07268377957392269	-1.2974567911214039	-1.5622640635094458	-0.43191011903562376	-0.30239321433208455	-1.418308986976381	-0.13442341196295332	0.2614869546087092	-0.7635876587959771	0.16219972480587241	-1.2299693928382407	-0.5064038747413104	0.586886667786148
-0.49484179533391415	-1.4243960422771456	-0.4478370236633893	-1.4974605600187145	-0.6071149975194305	-0.5836434513511785	-0.27324004675504454	-0.9673435175308225	0.24029053189108532	-0.33301111662654326	-0.4281282101347964	0.14996469727777148	-0.27387842039811444	0.05374968568917508	-0.12926329918799226	-1.373158798113926	-0.4897029924208497	0.7163190781862704	-0.971788100375716	0.43831083067583837	0.2747039099275013	-1.3944866073053963	-0.2198987035964405	-1.1499712592509816	-0.26321419060482226	-0.42124795099601225	-0.35216775535665995	0.2707197176670888	-1.0501715111747572	-1.0293050797708816	0.36594387812895973	-0.2068483894906844	-0.1132987889935366	-0.7652427479982942	0.36406818463593665	0.16285454730084914	-0.35687009362055133	-0.25218125986294143	-0.9837514085504696	-1.8765956189743178	-0.094804509502348	0.8758521475164653	-0.8506653157654325	0.012033865885060587	-0.07417194398176073	-0.3768777163567295	0.9196313748396564	-0.7448527757875799	-0.7696282989961604	0.3874919999976771
-0.6100061952071819	-0.10142199856983106	-0.2269436829626847	-1.489241132106865	-0.7123741579894616	-0.46629865070138166	-0.557099518442909	-1.3525179044050537	0.013207597449744347	0.6305655115245317	0.467738665535238	0.27708014106681045	-1.083195460912904	-0.43559039804656713	-0.9539130428860371	-0.4614897464538203	-2.2527627081362613	0.7645475442132199	-0.15906361061931598	1.7515034351864562	-0.36430093861010376	-1.5751523761566306	-1.0018932589307594	-1.8424586598615638	-0.628967950273742	-0.33307736549135414	-0.9938296417136657	0.12448302109705325	-0.861137997251869	-0.9876688006681444	0.7605735204987204	-0.7167953375393213	-1.1399318422283018	0.49143655613579273	-0.05879291940268199	-0.33887724738388303	0.7804469617245069	0.02991059074712031	0.55206893104248	-1.8991324869511204	0.01951179189605298	1.3211755503875704	0.9582135644959042	0.07281758218084358	0.4841839300702688	0.8530594641307255	1.2707547031322197	-0.12269462765415205	-0.10301905354909857	0.76929788302009
-0.17579487241876268	1.7041709587773937	-0.21844724049084557	-1.2402362947830032	-0.7207489497256488	0.36952381646352433	-0.08233124870082141	-0.6575199836407023	-0.469217799819543	1.1322882425787726	0.921737765547022	0.7690068733712383	-0.8582300532122455	-1.2257199245950472	-0.9182186141019937	0.8360519881417998	-3.3269683205828477	0.4052605413405602	0.9136476907169279	3.102857294607322	-0.7895006654303626	-1.1302150251460126	-1.3296914212814517	-1.8993528205955772	-0.8351045820908223	0.23654978816953168	-1.4225106219173114	0.13860698000161187	-0.3306576463379073	-0.6752957921934148	0.9827464060543913	-1.020967254196504	-1.4045498067503845	1.5935343585589052	-0.8929299291031093	-0.2251458597479777	1.8435840195240947	0.7517517869236994	2.0847453870623807	-1.6696532562772197	0.3207918522365221	1.110479054727705	2.6696717576757787	-0.006803175975566339	1.4100764974381368	2.139672178770108	1.2034872587115495	-0.021131592835863987	1.1773675398922043	1.6642070972177296
0.2142461455011376	2.235377702035572	-0.3720813763543429	-0.8109131276203387	-0.8286385308790604	1.037197400332763	0.9422025198719334	0.19030577305483246	-0.6890012497492617	0.7266276653540426	0.7212512575433561	1.0593882763746112	-0.047806488728108575	-1.6174636694282327	0.11053489669605093	1.3183063942126338	-2.9318631663401797	0.1776419112072232	1.4702255115638456	3.1632447173874043	-0.5546575142462294	-0.1760468321786927	-0.9880638781530645	-1.169730565920682	-0.6597381772257107	0.5797056588181652	-0.9970372862006736	0.06558394022670837	0.14268500851854396	-0.3086412095608991	0.8281765558487972	-0.9883863585991178	-0.8547097327393569	1.5979983390669872	-1.3222550378146547	0.414073256475976	1.7591813044117606	1.255147760457628	2.284949852847629	-1.270439402454242	1.028600550967272	1.0339930954957963	2.8720404460536777	-0.20493013311645625	1.6250004377481644	2.497792484006032	0.9136700529614901	-0.36965990000079213	2.2599318129284143	2.297366989471515
0.060655273024343405	0.9287460193337277	-0.29501475482994505	-0.311685353929191	-0.953039754196176	0.7987458711067635	1.6423093622672005	0.29053901386694786	-0.47001324944877915	-0.16344627750860624	0.1597346760311025	0.4950127232401079	0.2935123556677882	-1.1927159456851792	1.181919630596697	0.6766328127081033	-1.603634492126255	0.17715367330984866	0.9417434204181747	1.6327400607904947	0.037054541845057125	0.8984905277362888	-0.43380008912981133	-0.1796078961100956	-0.25549896110848547	0.292299983998694	0.04536698648904605	-0.3255875020872682	0.33481729459770304	-0.15005573971371186	0.3396229577436127	-0.7943837033320982	-0.11172683319836323	0.5487297262073021	-0.9912526617322477	0.9902403674660443	0.6851457935486526	1.1512324274259285	1.0381622373533639	-0.8106539647234392	1.739437077490388	1.542874721696731	1.528412508555081	-0.3958689776674199	0.6888936228170983	1.6268272978688765	0.5281813700866167	-0.5378974277594681	2.5028642095177873	2.0328252048131925
-0.5683946448448994	-0.9055569414891906	0.1597132873042341	0.07150193532077989	-0.989982827703855	-0.18801952593188795	1.4109019424542062	-0.2283347103081744	-0.08111372585363812	-0.698162236491028	-0.40306900785526334	-0.8146264404638321	-0.18067330947131188	-0.34469912205693976	1.2687098673106647	-0.20532788418674694	-0.5526311526170692	-0.05987894213008648	-0.39529824558682347	-0.29868259027333316	0.24712701333668882	1.6378751453957332	-0.30685071278850745	0.27959562475937266	0.0936737467150804	-0.3852650697901297	0.6996813810851048	-0.9670346542672252	0.2605001369004583	-0.23398634025022377	-0.1060887373176787	-0.6274890034907851	0.20939406511189237	-0.5128208986038372	-0.2939972483580061	1.0745036801036587	-0.26298028770704646	0.6993540275940778	-0.48792769836900574	-0.3375322526752608	1.7724553864168902	2.114710601803194	-0.029352458842326967	-0.3698430914370711	-0.6796477496554306	0.10694118980495036	-0.019244768830122477	-0.03918057322223336	1.901617928482476	1.084679720693233
-1.1780212395123872	-1.5543815611236491	0.6519124034551742	0.13489091426187613	-1.0113767719756381	-1.0431686098393538	0.5658678581639836	-0.5222404380902573	0.19263698989511924	-0.49950546336212615	-0.7829095626285144	-1.9154515584712062	-0.7493497593226827	0.14815508708362413	0.3908810007333954	-0.28278495119900604	-0.4376606013694499	-0.8781527041642766	-1.5631790294667192	-1.0945603599958786	-0.16591849084872878	1.717289153988497	-0.6885910442100827	-0.1668829697978138	0.303399005614664	-0.8925225834629634	0.25811180624637997	-1.4903761388827732	0.06363208788203038	-0.3171704172401196	-0.10061473096610118	-0.46010610891613607	0.08882946589590009	-0.5510371219376714	0.10178448005064718	0.856127543674502	-0.2679332094259742	0.39447608653071586	-1.0128371573550854	0.2100853090651489	0.9262686226310765	1.8500498819740703	-0.5388505316942566	-0.007960525206930453	-1.3544702237756474	-1.187290834521064	-0.7408576053779057	0.9789593512366233	1.0226914893299572	0.3105442614960083
-1.3785393901644059	-0.7667125214229258	0.7789534358031013	-0.15424967513977694	-1.1292109600137379	-1.063384796504803	-0.05076205498302878	-0.12293139674364209	0.3592697479244222	0.034988487716881435	-0.8607936480281546	-1.9065093253772678	-0.5821033649000926	-0.015235407257303685	-0.4379620517098506	0.5098143644688818	-0.8769804847219944	-1.896528236732085	-1.71417369873567	-0.4016618924507224	-0.6127960775993976	1.078457587527817	-0.9812335984746442	-1.1276162137736714	0.5118268531664639	-0.9251169273866173	-0.8783938308821538	-1.5234068672843037	-0.08323509419237632	-0.1589322909729615	0.3986815635701503	-0.1529726154399252	-0.035629933602189634	0.4447596782892867	-0.0962132837599548	0.8416020010102668	0.4283922746551653	0.3617870585670834	-0.29452845824449536	0.8617959953056413	-0.22494804555390238	0.6322265461366334	-0.0406027911559351	0.5316987870336373	-0.9672836799299148	-1.775214077267311	-1.2779411274643242	1.8574875047773545	0.511586281125007	0.32580250148571477
-1.2021804553046553	0.18179684458622206	0.5447333035336032	-0.5129924886105494	-1.2836181395460589	-0.3967842503812416	-0.019490022972110048	0.5821904114508967	0.49307547135578345	0.2939866802926082	-0.5375786758924666	-0.8655944167992862	0.22845495647197112	-0.38766018047813133	-0.3591780777781522	1.2585798088778823	-1.062138601016226	-2.2831551687837517	-0.851132051076648	0.6813828353253334	-0.42409708043748773	-0.009512792694021683	-0.6006523754575305	-1.7713376599904016	0.8013297426733998	-0.6650930272016944	-1.6240125259152471	-1.0247602130504134	-0.056639883778249536	0.17070225224420124	0.9955640151983949	0.3087929844651111	0.11160839318720812	1.4847911607101476	-0.6284243670273715	1.135899145857639	0.9838295839887484	0.32098175996352035	0.8097197588518676	1.405055335220616	-0.8617195815944437	-0.5747851867389762	0.4135538521957045	0.8768302405044354	-0.194197294781959	-1.730120194514588	-1.0682306985848569	1.9587057794544078	0.5728138011924082	0.8887029006601521
-0.9220231946197404	0.15616394183441815	0.24234850025248764	-0.5017214392326486	-1.3033850420061868	0.1771664948000811	0.30380805786073206	0.9426174892379847	0.4076750290936284	0.15517344424438617	0.054935501121993136	0.22822837775317473	0.8134829386035204	-0.3610550721964919	0.43287187121224385	1.09817942084382	-0.6276970552837583	-1.6347841713968088	0.23033739614236873	0.8212034200296144	0.25189531270731047	-1.017325647537015	0.30156516991486937	-1.5469249958410496	0.9963601513680275	-0.5040928824220571	-1.3990876433512616	-0.3499301641502996	0.12820354228493813	0.3334359179057286	1.1880597130058241	0.791540035107663	0.3172911403605628	1.6045315316247264	-1.027895388635246	1.208716817936843	0.8994292183290146	0.06655672972006636	1.25705463175481	1.4258347026862495	-0.7115080182167077	-0.7397119107849065	0.09251308950698707	0.75675230137849	0.0752246254794112	-1.347518535582968	-0.016758085874189498	1.1472851123474757	0.8264595116425453	1.1782569300391952
-0.6821332936164498	-0.5735404671890828	0.004906485704455587	0.048402920011946696	-1.1506294717602208	0.07060515395515393	0.359205564044967	0.8092473559614677	-0.13568064412275108	-0.017657732015124876	0.48365065211232755	0.4895454610645777	0.6084706425198235	0.15249054292731376	1.0246529404834106	0.07713281604328938	0.1631432217365614	-0.41110691459053034	0.6798388086200556	-0.21756916973338644	0.5846077713663581	-1.4081569784227341	0.9506883958957483	-0.6165378313847577	0.8145562065300956	-0.6162688871276651	-0.6918496122863883	0.03568311718993082	0.30372290791907436	0.0945588525715612	0.7899974921778181	1.1964555701591584	0.20269167658891973	0.7855302543620136	-1.0342944476767733	0.5180127432929957	0.34532094270522407	-0.2479137572465008	0.7434587734060628	0.7029077815008645	-0.24174920159244223	0.0669614677512232	-0.6412908825211846	0.25651261217516796	-0.32868889019491154	-0.8125103968192254	1.1037215450599585	-0.09790407195957246	0.6770192879484637	0.6424053561390607
-0.4062697976804854	-0.9267396800757858	-0.2656263823204489	0.7700920464066059	-0.9639776929224972	-0.5687151759139324	0.05049596277639665	0.5239092066088431	-0.8762963633227954	0.008589700974553811	0.41753662987739015	-0.05406034807388857	0.007188664836253331	0.7344403465920911	0.842865424624496	-0.9830491379181073	0.9033102539279416	0.5980617844719154	0.3045482853216278	-1.4907937325880696	0.10702641427784419	-0.9910596943020724	0.7944837456683856	0.39424729983006274	0.2148398897797617	-0.8202673241163778	-0.35310523931577015	-0.033488555947496924	0.3044461229219932	-0.40539908086867055	0.06671858232915588	1.5328383385983375	-0.25588016403772235	-0.17543248774124406	-0.7029581074867796	-0.7047647335609182	-0.2676307397573511	-0.39030717631203415	-0.1360807831555642	-0.41288397561335666	-0.06208174155276089	0.7568934595352713	-0.907110793430701	-0.2594557201955782	-0.8403338833017491	-0.17887391145957943	1.2316727908148142	-0.9910461350284238	-0.09092486686392197	-0.45607432765694955
-0.041970091159411686	-0.5099432836735011	-0.5216591478778108	1.0366087301708042	-0.8071187423528602	-1.1052256020021363	-0.3304354492770599	0.3416704736440171	-1.036374529553601	-0.027359997521510714	0.10553763243962287	-0.6593399551810567	-0.17982148008731327	1.026668761057131	0.1663742322874903	-1.3127785312083022	1.4505632287074541	1.1111930024527878	-0.35841183235889384	-1.9650565911607902	-0.6433218753796115	-0.10579777772917809	0.1079429765041973	1.015409444164936	-0.4603075726805371	-0.8204238099820715	-0.5277371442625366	-0.2595848712131097	0.16575589794021714	-0.8026710339809392	-0.5020258677227218	1.7448945176308963	-0.6742916745394405	-0.6125231036497333	-0.24291256259970315	-1.5047482428279253	-0.7207784634926695	-0.4540453921895648	-0.48648554874876604	-1.127927711069546	-0.22681187429579502	0.48407845553903117	-0.39307116793958935	-0.4598992362985604	-0.937915942785166	0.4743871509232579	0.16461167925172385	-0.9870240857395159	-1.038678640777238	-1.311924787819853
0.24141067078652234	-0.04091305079830141	-0.43551326319097766	0.5861613823809242	-0.49610807081267166	-1.1085959603650022	-0.683241432755326	0.1945872925697611	-0.14029876358794402	-0.49530052901174826	0.22226885279399483	-0.7554932367685546	0.26085371751056735	1.0667405933200937	-0.37397238890337453	-0.7915751349066362	1.8165082229914233	1.4778263119278938	-0.6001081997932171	-1.5245518544068877	-0.7316264721877486	0.59533309326369	-0.3355972736845241	1.2474866128392466	-0.7342714451945633	-0.5374823162322089	-0.5510605646336952	-0.14273173703638403	0.11214465059164617	-0.8935749325823611	-0.6024518494881739	1.5761296732756278	-0.7332905950225618	-0.6569133870218737	0.1642499966951861	-1.1575826981053716	-0.9391216694889297	-0.7847349368837834	0.10939945442012411	-0.8496703703012582	-0.23212534407888247	-0.42577026542550206	0.35526579467416247	-0.2734849132800414	-0.7178162615777461	0.9934049212671922	-1.0327878431927868	-0.21126892656161309	-1.446565663672056	-1.3504249120971363
0.21286689303572617	-0.2654768375759977	0.12121631838780572	-0.16562495447166992	0.17910003909634664	-0.7282584383875217	-1.265004540012896	0.06342079438686432	1.2410230972295806	-1.2522877623238229	1.0991358389467052	-0.484901591087738	0.7250628044838185	1.0301191305064505	-0.5237584770485165	0.12965106546773275	1.875767022978838	1.9857070349306494	-0.17047323773364853	-0.9249960771639384	0.04217039159848364	0.6658752757915097	-0.11585432790466794	1.3064919384885685	-0.4030182175904533	-0.1783041340927135	0.09041838670739195	0.542650709367204	0.29938605282700925	-0.7766259272313726	-0.296992675975739	0.7856713832596838	-0.5759131029266936	-0.9254491900803132	0.4322383766906164	0.013117179399791212	-0.7976696586507518	-1.4996134593007324	1.2487728516306782	0.25489475758370045	0.2962247722942586	-0.9695565812975786	0.6601628844257463	0.14032973742064309	-0.6348748167863597	1.2611911516279117	-1.0434717279771115	0.6007106244755333	-1.0322582286841933	-0.7202697985475692
-0.0663525445323066	-0.8946603696558281	0.6238809171297947	-0.5167467006667157	1.0811936748555642	-0.39653192175740354	-2.162054911616	0.2523847775018257	1.8943297492384734	-1.6329939035260888	2.2324762021080273	-0.3618340932593413	0.6079140093984862	0.8587330254124729	-0.464837514112581	0.8782018382395214	1.4296993334287966	2.2953638462087054	0.5817167319605334	-0.9271263499706882	0.888232104907916	0.24029790838271212	0.4620132212315099	1.2207875933536747	0.29624915110275746	0.025902149694064236	0.9873046566439566	1.4993012970124113	0.6095614064395152	-0.606978317114158	0.08279423724876364	-0.4463130341558419	-0.6178777213171677	-1.6691735725575312	0.5692253337904063	0.921136707423398	-0.2574919160296316	-2.231691559041569	2.048745226334353	1.3804781629672487	1.036308802578019	-0.7158346713633733	0.46776225517062403	0.5601487186606705	-0.8346933419368047	1.2919216620471576	0.2425724335743492	0.7009641801173406	-0.2860672995028083	-0.05371804009848421
-0.15576266057162017	-0.9517135147697953	0.29081828399586984	-0.18883407630428276	1.7332931684075885	-0.2499163533277205	-2.8490511842741264	0.9888443260890767	1.2517048451506636	-1.1337175171193912	2.737074927646967	-0.5599183248060027	0.11390623987284157	0.36535050712589145	-0.33064892325192496	1.096058023653898	0.5782576290377421	1.7860723210772633	1.1241102368869988	-1.5748697681067625	0.9729309636003483	-0.11223345138277341	0.8518179683951749	0.8333356448476706	0.9023450186720147	0.12804585980552055	1.2495481830199853	2.1430040854022407	0.774754662717181	-0.3362721365224021	0.24536718506068947	-1.454329977472441	-0.9794918742655258	-2.3843775656732906	0.653558997303109	0.8270935427925215	0.3561170490715067	-2.439146238340831	1.897120122568456	1.794736537441337	1.2269826843318299	-0.24030698895466096	0.26164094109615854	0.8237913189403909	-0.9458994435628293	1.1785155270931291	1.5191666079199506	-0.007074645702559381	-0.017115545250677697	0.20244912620951214
0.37975326447192376	-0.019665194285954764	-0.9457748487238522	0.41142102386949936	1.7958133780552032	0.056052401273144405	-2.6067666793889446	1.8317751629450252	0.07501046897685194	0.000410198519271719	2.2583002578063387	-0.6994823462358687	0.034571029261557085	-0.32798031502164926	-0.0002563376783025201	0.725680268061517	-0.15628309886029193	0.4219349775736556	1.249700557075755	-2.2440635244999663	0.4078063260610879	0.05561427678828251	0.9407007130198353	0.18133728046921993	1.1075813963705272	0.4434480650351245	0.6406448009906166	2.112325078862737	0.6919139705930504	0.16876412021412673	0.16869535863193	-1.5924992373838078	-1.2325096724437945	-2.3119442425786083	0.7560169553113668	0.03103678048855073	0.500094013598502	-1.9066693139509971	0.9782049723780848	1.4292224941484428	0.5161366823245435	-0.26906183276857104	0.3697276568852326	0.8573843485772634	-0.5728291284095487	0.9731490283834298	1.4875277793142	-0.8852978380297644	-0.539704519967722	0.16166058613860582
1.447996561016967	1.2253397851809282	-2.121324230735357	0.6474442637132192	1.4494350512314922	0.9041476706237715	-1.4241307205437599	1.8388548910896265	-0.3736611196549384	0.9639744986706531	1.2542619696597714	-0.3424160417881549	0.7426150325091038	-0.6954747403389298	0.5328914726690029	-0.022164576377353706	-0.2443679833315052	-0.9677690846882349	1.1621816529276576	-2.2728523362107054	0.08147841676674396	0.6413279934057071	1.0710910478978684	-0.31979540847180155	0.9449304515726956	1.136241826230607	-0.044090079562282065	1.5554316842283344	0.5192247031631309	0.7717129029888485	0.03901602683713459	-0.8512112679318566	-0.8201111322937489	-1.2609709008510928	0.8243434907544549	-0.606105959607213	-0.0018813349223166592	-0.8812964150527723	0.06732704213882752	0.7882498881567791	-0.5505230251266082	-0.711432395199274	0.5678952048763384	0.670102281635083	0.13701814035031415	0.6542107156336429	0.34123888220715315	-1.198665391845168	-1.3686589067092139	0.1967458361138335
2.3275690883308595	1.7878799759346566	-2.161150156611875	0.28553585778870755	1.1565608799816225	2.107734171009123	-0.23636423084151856	0.5429574564037967	0.22988188540127052	1.1260163321029337	0.3485547099550014	0.4344393185310749	1.6256916561022747	-0.3158326397905144	0.8540272516671693	-0.7545380514117987	0.3033887503678318	-1.4355220804260609	1.0948590096139441	-1.5459505486897651	0.5589805676103525	1.1157441503958367	1.4428049934315867	-0.2454082115582686	0.6498510161482962	1.828660195864686	0.09358853653493752	0.9156393898028998	0.4173127963284503	1.0080163749358013	-0.025918910557098513	0.0970457099289458	0.2739632337579201	0.11469178364237957	0.6635110478648757	-0.6940814819626632	-0.6485756317646361	0.19878188370679267	-0.24635940359965955	0.35926534189921455	-1.009095656986766	-0.8501972227947316	0.3989173078816731	0.33456106591219076	0.5541576225336919	0.20216059224357055	-0.4645179759430983	-0.8476302487191376	-1.7665236111729732	0.34192751532323995
2.182769693538407	1.3722733209218259	-1.053070896585353	-0.3824175497764453	1.044999911608935	2.8363960346498804	-0.04986839000163093	-1.3586137165158865	0.9317989675540822	0.5209125744440675	-0.3670362401910184	1.0640816056578886	1.686184750972661	0.5896165169800285	0.4948263967026649	-1.0852272888654215	0.8887555173207357	-0.8838993165719127	0.942630403347782	-0.5655740963036862	1.3830992707102217	1.0539224471881945	1.7227689813149563	0.2956417873316301	0.3802310261569292	1.767295848522016	0.9143617541923046	0.4605255757293035	0.29358797663324787	0.5305219750291522	-0.14376212105549038	0.5249053638029783	1.3636427112577187	0.8480592921332548	0.10962913952151127	-0.6604289612913989	-0.7313478061842111	0.9723584165298101	-0.12310459361504342	0.19743798318762157	-0.4660737879440572	-0.38299328986892417	-0.2603264619378741	-0.060754759276575	0.21947222932897079	-0.3303691447941528	0.0331863658426104	-0.40623666413205256	-1.5273812810167444	0.1402793913764441
0.7906186860679311	0.4514453392967768	0.16813691196395888	-0.95087484118542	0.7084557529135156	2.279886286991029	-0.8708038812278637	-2.5284611501119763	0.666778829699339	-0.3069015748493051	-1.187656608974311	1.0689805698408907	0.6574193432475496	1.2846790243157928	-0.39663860340088714	-0.8717795758393129	0.8739813247231845	-0.14472425357146002	0.3801500040929466	0.01350559979257282	1.5821424402148072	0.5201057717800518	1.4041045216896613	0.6427003910401831	0.09136817331487943	0.5660172248628609	1.324967571768833	0.06988356855810675	-0.055816009071402384	-0.4140113616835607	-0.48945930290613243	0.30643934361118663	1.6474214747148201	0.4722809963862778	-0.7275383653818576	-1.0429399371276968	-0.11797714967346297	1.1948881530456887	-0.20013442602250808	0.06518199338106055	0.47017224463102913	0.1286202909802325	-1.0486685301828789	-0.44781908269042625	-0.6187529889703758	-0.8379741479968636	1.0889908513443425	-0.4115537807663684	-1.1025865173851723	-0.8011408566463545
-1.1730083008594654	-0.44486634324805296	0.645053005162174	-1.2532389761691742	-0.22923419208755155	0.48299379543030846	-1.665214251760016	-2.2561453695964615	-0.48561864960346524	-0.7858539205327049	-2.0857959721675785	0.5402970462748324	-0.6458994072069236	1.2221096524139168	-1.0246480854385913	-0.30206668185410734	0.17217237800136073	-0.07163173224332732	-0.6314964951225056	0.0061428891165858845	0.7440202813720695	-0.05963132426032607	0.4741805498251914	0.23199432254041238	-0.3226663954623603	-1.1792516489035605	0.5702518383265558	-0.49819713882103317	-0.5485700149244033	-1.1000726360117583	-0.9501910619241677	-0.07440106326041437	0.9735104780253045	-0.60038322026887	-1.4227447577562042	-1.650188278442377	0.5799724375532967	0.7549904783533274	-0.7819102454782718	-0.1623986278608517	0.8099366864100815	0.02769645768549387	-1.4758143597054951	-0.7526384121764366	-1.1644270314571212	-1.2219059484115518	1.076375716069498	-0.7154217864150282	-0.9458636491234976	-2.143449019805844
-2.5831542320511938	-1.1442166577881148	0.6126175653508681	-1.2562584735463178	-1.4217033052983172	-1.4944064877740415	-1.407284393143515	-1.0834310508487417	-1.4420925621758482	-0.6421457341289492	-2.490166433034168	0.01855706292304625	-1.1715527051929906	0.5323279250294606	-0.7682930802963828	0.2710072027275027	-0.6904160764842562	-0.6645358657451728	-1.558264797331239	-0.06893089403854971	-0.5726705100345665	-0.34735124654909977	-0.46620453449407745	-0.746135311283491	-0.8012374887232001	-2.1934409811159745	-0.7861954198903074	-1.194454117553989	-0.727305921976649	-0.9971871070203152	-1.0777580299892329	-0.11472797679730952	-0.004279038764360187	-1.4024775007251107	-1.5018141318758205	-1.669944940795633	0.669877075169442	-0.15395349200208022	-1.4512006529943253	-0.3557880824921607	0.20421244645223857	-0.5088424959785818	-1.335371207111652	-0.8633783616435458	-0.7889035506643178	-1.396826793032358	-0.5608639072455911	-0.6747608734893	-0.8942521996168988	-2.8859381571330687
-2.7019619187484833	-1.5384685642237783	0.8636107663611227	-0.7976989297382622	-1.9056445671179385	-2.367661381416759	-0.04731196826221867	-0.13024190328325433	-1.3895444048874777	0.03081965661033673	-1.932805235840028	-0.051690076964676576	-0.7392132668546982	-0.22308754402035383	0.0703605012956479	0.5923501478185202	-1.041802632709021	-1.1623847228135094	-1.6593843384330231	0.5518423425931456	-1.4513147524946877	-0.3739171470130533	-0.8135278750867052	-1.42022818008302	-1.0815736324243495	-1.66284922233705	-1.4083787737000155	-1.6315534052057643	-0.22703087653023096	-0.27404909839937147	-0.5364783558495188	0.199848646081214	-0.44358537910570517	-1.1452262621370917	-0.802400263420867	-0.648664655314644	0.08287874418500578	-0.9543349385609573	-1.5899112589368787	-0.3661513018501988	-0.7233462718422944	-0.6987892802485526	-0.8008653512083342	-0.7096089936599874	0.3785563626938866	-1.2567656878918836	-2.5439423232160854	0.018020681731193356	-0.37152851365939427	-2.2746696994013673
-1.7039386929811995	-1.2955599821883368	1.5073986502345582	0.2994728345317274	-1.058767184409555	-1.7086323121702467	1.5822790909920788	0.04981944259517782	-0.5912573281149901	0.8087521876069008	-0.7282043768637337	0.2897153028160306	-0.18014366734250287	-0.672096749667412	0.5517896888739637	0.6284988622711658	-0.5882023179819592	-0.9201706827776039	-0.7083770173531092	2.042507083748827	-1.4631474676471912	-0.4050127282819269	-0.5749332236055372	-1.0176967486038857	-0.9273011927109002	-0.11918290941262644	-0.677515298912987	-1.4972908192299814	0.6899554285554648	0.44176107251202135	0.3798051874992062	0.48352362569270646	-0.07326135525349506	0.17923204905870088	0.3969376521807464	0.8104858415257087	-0.6685889222692111	-1.029562354539835	-1.172567954576024	-0.2579448568558242	-1.0612453624043057	-0.286858048283419	-0.2365622129612761	-0.4110350276738248	1.5262775750334727	-0.712941244324801	-3.118432216631634	0.8637206013592565	0.7995372502617757	-0.6487109430498134
-0.4565827446693939	-0.21869782278581684	1.7098569668307813	1.7800447001500892	0.6044203128364287	-0.2956648483338951	2.6306676387067403	-0.19014304078191582	0.1488795014580561	1.1015469370718147	0.25302954406067407	0.6336968565484574	-0.361903355769268	-0.8878094160838749	0.15377144980577398	0.4979113179630961	0.4137123931832873	-0.06840878571977048	0.6927705497633042	3.598073410954983	-0.8727930854069303	-0.606803244032089	-0.26304205298871186	0.4121910605938846	-0.3898562108872552	0.9685491079390125	0.6040739656729814	-0.962660278575162	1.2314157486778843	0.757857619174537	0.8311439520247372	0.43299502739110235	0.6478755573415602	1.7540189689462047	1.572907422589239	1.502285911865699	-1.1083722270646084	-0.2926937800070406	-0.8086530330089678	-0.21221421869702983	-0.533848198555661	-0.010493909894245874	0.04919145523296389	-0.26182854429000174	1.8274508438743315	0.15309244323143764	-1.956435639794212	1.071406853009436	1.9713523858826048	0.7544412369519983
0.2328266923259795	1.2032211871827971	0.8182256920493957	2.828960669210081	1.7688887952373586	0.6309469246877799	2.822376641732492	-0.27115724844047423	0.49423541833869256	0.5676186306891605	0.48067169324176023	0.6311116322784663	-1.2008043045985342	-1.0822433592890268	-0.6404774650292137	0.33856119281824126	1.361486737974128	0.6902850550381148	1.5870780059832907	4.032237870762862	-0.21041795122298956	-0.8783209440346602	-0.24793032407541643	2.010315657093301	0.18980765422188275	0.6305717215496247	1.1222307342353661	-0.5756167296005433	0.8240289347371105	0.8470735261939011	0.21386004185663665	0.11459252684658586	1.0542062908556409	2.5228935612483716	2.270424990390583	0.7977713126166235	-1.176533212886474	0.6735908351843011	-0.9387368369346899	-0.2551168960299411	0.3158782878670592	-0.6258769329104105	-0.026180673708858487	-0.44039090923228674	1.1184395481418985	0.9698450827128018	-0.4005384611026139	0.509030993202283	2.222106100812073	0.9436024350777164
0.2391694411208966	1.980155990837824	-0.5991769932639261	2.664987439711431	1.5446032042157791	0.49014289676632966	2.3226480997732546	-0.12499289018879922	0.720017213093078	-0.4557183617928856	0.21887017997077765	0.29535127447728665	-1.7664306296346235	-1.2420474201396012	-0.9243515982638956	0.22328352893832262	1.6733030675887812	0.8075877497742564	1.4687815021288266	2.9064076261984475	0.15161679500319017	-0.9667839244444206	-0.38786564078426605	2.7848041433442217	0.4594971430255593	-0.6093243184724942	0.5122123350620712	-0.6955650183051997	-0.271950711042564	1.0684750504654874	-1.110240248673519	-0.19940025400822878	0.8703631035615298	2.02205295924747	2.285938005706303	-0.7010108996423704	-1.022451081509202	1.1811722363761128	-1.216528005782022	-0.21238553745682076	0.7806978927047633	-1.6932164178173603	-0.2730144087733389	-0.7265820293950851	0.01826894583981861	1.2115458676590307	0.1430323189649463	-0.054122937002565735	1.3258908483745542	0.09752954135890941
0.08695304072285315	1.549408887585343	-1.2429597298701127	1.354573145169348	0.311383373486217	-0.24060814473470046	1.3870724992829806	-0.12389038083696274	0.9799900392248311	-1.0619075826582618	0.0209658307021012	-0.05357497268408828	-1.3475545398042172	-1.1815133715946418	-0.41678300051104405	0.1268182969805073	1.1173932494524716	0.342718416935846	0.6219934279875846	1.0377158095011125	0.06174945991670681	-0.6881836144542307	-0.35695404933822467	2.316517515309319	0.3252449945858501	-1.3068852691581616	-0.31819531011889474	-1.0768575020629263	-1.1901059413950201	1.4206985824843024	-1.9992657192540348	-0.341107354016327	0.3000716415866917	0.7935015469130701	1.6827612088579988	-1.715020804255892	-0.6922019029052575	1.1258452479668088	-0.9413817465055049	0.027870486445561928	0.6705777148738651	-1.837633805330833	-0.3640911338648734	-0.6409556073708854	-0.5986311974903837	0.6008767217421216	-0.3073952901021157	0.21206060681923536	0.053141861032830875	-0.7220746777710512
0.3471880042218112	0.3855115481662044	-0.5804393759572474	-0.0868360235362284	-0.7200352994027295	-0.682392566876672	0.36251077461528386	-0.44784275781986416	0.9052771071303719	-0.5743205441603618	0.0050652148816559975	-0.08073347304031901	-0.2731317956309164	-0.861805803210582	0.27020031043970927	-0.050958200553842016	-0.030202549788140347	-0.20821583041234146	-0.2760121757067471	-0.2338796788182958	-0.4758723333212256	-0.05353054545180476	-0.18044878054473082	0.9697673557950784	-0.05567818867290594	-0.6734516999443944	-0.3277366823563769	-1.0996583715295078	-1.3045876405921093	1.5484599432473978	-1.5786910853551224	-0.31394187107546595	-0.3349377390218439	-0.05255457363970276	0.7461291237407405	-1.4663767520318218	-0.21626175500087214	0.9983401860668026	-0.05032746546486078	0.3089310542816306	0.3091216600559916	-0.4010187493894333	-0.11961935751365689	0.024156362077065986	-0.31777662471983165	-0.5434313330123222	-0.6236100430436583	1.1923815811884202	-0.5589128450036885	-0.7350097310279146
1.0575407348213677	-0.48660500912776994	0.5336318737263271	-0.5625455773485433	-0.7490741707498348	-0.49342981677363223	-0.17493185134650896	-0.7803481735331641	0.19564327900201686	0.6869266255605629	-0.12904457393212573	0.3036608453530928	0.43178823478916195	-0.4880431175007141	0.41862522631597376	-0.364182705944142	-1.1165511564925474	-0.38960145455009	-0.7798929033441068	-0.30544750025746437	-1.2315175387471815	0.7314587925135648	-0.24396208265796154	-0.4189014628081556	-0.49170100090887475	0.5820102731944422	0.447689446509105	-0.4489750013815223	-0.7797380572138382	1.2691716364064152	-0.10900873488444342	-0.13441225546000063	-0.8822584299955015	0.1744938639324419	-0.09213559722609686	-0.30500651226428954	0.13539672741467842	1.2061763690337415	0.642306893888904	0.3749046749813602	0.02012870980433789	1.5119836272744738	0.29980283537663394	0.8674753869965863	0.5264205022221747	-1.4147091950142463	-0.10314179314126964	1.8517576012811596	-0.1794793777442992	-0.1780362907993162
1.6984287968698857	-0.5289750439641794	0.9297947485955288	0.08695152613172932	-0.09891948022995878	-0.07812575540914113	0.2786901203216047	-0.6870479796375027	-0.6586045496420595	1.5960225956773708	-0.4641761257818856	0.8794295029209275	0.16316962021045606	-0.26006187728928465	0.052535356851110576	-0.6706331445511037	-1.5298634738721708	-0.10040545857989963	-0.8892081763257373	0.24461870091942473	-1.7218040529301073	1.3396976727792222	-0.7550931886686721	-1.0787274682774297	-0.8851217692854808	1.1044852606491407	1.030193754018169	0.481581441380972	-0.2754142022579857	0.8791533426607318	1.2609832328097579	0.23302945988281087	-1.2783101845254827	1.11304149935278	-0.4387953040850555	0.7539715108902568	0.009322991236587527	1.5492913414499658	0.39026216326746344	0.2245001912216308	-0.17304678607541515	2.0639209622258132	0.5457125356593808	1.2170109004442453	1.2162516630015996	-1.3162999583738342	0.7440068982843223	1.3515820283549465	0.6237262291171292	0.169081304404665
1.7001752602022002	-0.09246734072346315	0.5397183374675341	0.9574097208623255	0.29687554807639255	0.054690485070176965	1.5050850814272296	-0.13667664968368104	-0.7125343460419119	1.3267238883458548	-0.6018670089572098	1.2501128663371492	-0.6205876284760564	-0.15034359707889317	-0.16144946950811634	-0.672201729690937	-1.141522282564181	0.4042572740519431	-0.7872038776209291	0.47064066073864436	-1.5161651675020253	1.4655923951223273	-1.3708773975199167	-0.7663002001101115	-1.1423799643466397	0.46266524309130697	0.7464716013020674	0.9287574894199584	-0.22931778836970113	0.7778431567457624	1.6125114921597787	0.7275586201981338	-1.365357061560975	1.7307404365042893	-0.21197944987274428	1.0217296418943662	-0.5085567752600427	1.4959257811335147	-0.48198440487063043	0.15823794358410284	-0.3276790042687566	0.7571980060481366	0.47385603391859876	0.8446727313469325	1.2982263240048117	-0.26842226433122734	1.0086052288282374	0.036361153457876334	1.089892595411429	0.022361086480351646
0.9603477838787657	0.1593337861155892	0.3513019511475403	0.972009448902444	-0.026734850844405838	-0.06647442067159091	2.4175536015976573	0.4761996917704185	0.26685643424188765	0.21331845313931344	-0.20494129343303652	1.088514904139014	-0.9303835049325747	-0.01320806830137716	0.2219490390585823	-0.2378813721712213	-0.3841539085083655	0.7067334424564857	-0.5642554402357693	0.13852474522927602	-0.6944597621435711	1.033456454725507	-1.5128091983989371	0.07334285794137807	-1.0797136535851124	-0.39027323912781164	0.03180918589431875	0.5212068217711439	-0.5346503619774156	0.8774538867414968	1.0612103663551622	1.0843974661579219	-0.9963084841409642	1.3738420650418415	0.2357735715006207	0.6702342458371193	-0.7484411318183535	0.8810189867658356	-0.8535161326725803	0.38730979935315063	-0.2885965134572089	-0.8935672698957624	0.32847951337925513	0.22979907565831803	0.8963188460436474	0.966058856025526	0.5847736242750688	-0.8472166194092331	1.0190605815093232	-0.08071143682198725
-0.1038460969496926	-0.020656606227099254	0.9800866506871353	-0.1217494193703742	-0.6330944554559044	-0.0040656571380771065	1.9193297799717908	0.7544492331572417	1.3027314913500159	-0.6234261943230619	0.4190360273805481	0.36309702040469555	-0.3322459668884934	0.16731871223340714	0.8754854762496428	0.30111851163337605	0.14591489068404034	0.5003368297180106	-0.2468822490550015	-0.1813323755928837	0.11005098335278926	0.3362906736010806	-1.019070570459795	0.5919716193296812	-0.5657363686626543	-0.3002373982355258	-0.17616216042526042	-0.32222451451180484	-0.8420444626113754	0.6235280264505195	0.44368037890650197	1.019376571956517	-0.3412498743270508	0.4006354660618031	0.362934096083411	0.3888756857918027	-0.09667341182948594	0.11899345376483675	-0.1373194000255648	0.6780523694801902	0.15562186266441674	-0.9888253502930165	0.45875621405648337	0.015472748156319719	0.44724812678389186	1.5217357381087357	0.1890356869373438	-0.4377386205438961	0.7895775405392996	0.46579246223732923
-0.9435586956439364	-0.40680001921132797	1.7304759566378667	-1.598155911286778	-0.7891288511284051	0.420595451029831	0.049901982792256404	0.6195138245681817	1.1974921165173944	-0.4806571754123514	0.5977217124569476	-0.6068554869853677	0.6214445704108706	0.2710004054012551	1.0910658276566394	0.3457985410967009	0.1998541585998111	-0.1493378492291089	0.04884308101574369	-0.013487721219613205	0.27898766980507106	-0.09412959731003896	-0.34306141644795235	0.1816935025503675	0.22251234068764503	0.6779196475674301	0.32815329471629984	-0.7735330032898372	-0.9597521314463529	-0.29291655545198614	0.34504733156777273	0.5538516554279957	0.09848501866556966	-0.27177430228623894	-0.08425898397563043	0.620815099681212	1.2351236025128762	-0.31999708840881563	0.9634676291638753	0.5547513219662348	0.8339162309412312	0.6487903849206017	0.8846044197074838	0.2803655513440909	0.21833775614699324	1.1608924501771407	0.2966587221325502	0.8396085294886739	0.7705387851874105	1.4757244063920492
-1.2745074286606597	-0.742059184923874	1.399181658165613	-2.472994397124468	-0.32613779301567775	0.8204286802437265	-1.8579208924077462	0.25111128146786216	-0.05309004140157829	0.2684720357109426	0.16320527029792445	-1.346851042911565	1.0461297496586428	0.2719280913734747	0.5951409021299404	-0.31077083158570223	0.00243700656937922	-0.7498163587848171	0.1647075389143911	0.33397727271798966	-0.16729094079160134	0.11344743883117579	-0.054793698498651774	-0.9754244562989146	0.8147880838961222	1.3402212830741773	0.7143639089048465	-0.3676482517003002	-0.8584893147912366	-1.3937166436894903	0.5942756612351674	0.07111677672674187	-0.03033444260587651	-0.19018442513472983	-0.8215521279072268	1.1618928622549936	2.3023888153788934	-0.4498563546141594	1.2896379418005266	-0.08245208552259346	1.1398457240972164	2.3046353739444774	1.2599804577301381	0.5079870188223738	0.14288575553798197	0.40559127927531413	0.5204365439526639	1.7234333201868484	0.8959251231672496	2.094936159877151
-1.1367123514532376	-0.950822673543435	-0.17363510111930025	-2.313214595666431	0.2222172360681229	0.70768400191179	-2.340689985263766	-0.11646058376513842	-1.1424831968702065	0.7602313420490656	-0.25426350900193195	-1.5603689530938327	0.6727770990486864	0.32555155050872914	-0.16960383533196513	-1.0572086652306676	-0.09628434480888622	-0.7055800479855697	0.10372097212791488	0.16774239325646834	-0.6021921795311552	0.8124979450059301	-0.24511706495567478	-1.9885550809264179	0.8463853227671359	0.7923028131281155	0.15856532501260043	0.596921867302545	-0.45857663339321464	-1.8039975683876734	0.6880773623860886	-0.035014383625660145	-0.45617776031304486	0.18879341624804707	-1.3056442199039542	1.451916736676248	2.3822785454994584	-0.6134393568570536	0.6738166345067961	-0.6691538713538658	0.6142163968237923	2.2906396003500444	1.2959199362657532	0.2827978536261609	0.06881735680724244	-0.01945858969115313	0.2787062580178329	1.395299793648638	0.8380181053701595	1.7694059180178092
-0.6906726690125626	-0.9535563424594351	-1.7772366394466885	-1.4366099734543387	0.27231247837035955	0.12541440511241	-1.16464208273687	-0.27006062676911935	-0.861528943911915	0.6557820800166403	0.012916146908415591	-1.3284910207852947	0.02855967053041041	0.536964634660318	-0.5507486084417895	-0.923800255937404	-0.019981530256044867	0.15097080665071788	0.04596969904593253	-0.6533844587822701	-0.4727875760556569	1.3856273543514641	-0.5248716263901004	-2.0133837742858343	0.4297526360197218	-0.46074913751031693	-1.0307123295990437	1.3684827615228679	0.3089919489903912	-1.2217128265782442	0.4784753178164102	0.23228482961042865	-0.4715177558335355	0.09373631006546188	-1.2924887583943931	1.1782269993802004	1.6802495038052965	-0.891828824716306	0.16067077228372162	-0.4902645955265056	-0.4458631795492345	0.7102595486683921	1.0919527662266966	-0.17902296951388785	0.010276428731851181	0.16062700189105877	-0.21046534592606095	0.20604383780657703	0.44584372775912806	0.8704783956903065
-0.06563045696451163	-0.600450388869347	-2.15808364167553	-0.5059898436561464	-0.18268054351872012	-0.39324139287698334	0.5010770780003786	-0.052437168862825186	0.5690466080546293	0.32782750900900953	0.7885191233396035	-0.9894013360376749	-0.2664180531901717	0.7396926162997735	-0.33909171563478935	0.36573245180186836	0.02644338065421464	1.3244555599121546	0.07912062544174542	-1.478221754313969	0.13052573346283103	1.2157661426320512	-0.5640264615452595	-1.0282754151288727	0.02577238894624528	-1.1184922042316054	-1.6337768341305674	1.388973271561983	1.1723523687793533	-0.33427294759827986	0.2514257638193513	0.4611613143065035	0.27445965442204634	-0.6686911416031521	-1.0755230052467453	0.5457597971311633	0.9391785143305927	-0.9427769323852002	0.6318499049812291	0.46832455311504195	-1.1395886925355416	-0.8606226774516299	0.9224124925780585	-0.3504743224104269	0.0500927749384947	0.6499884823696065	-0.06233261908562227	-0.8403537627549805	-0.12536865530412547	0.22793554586413378
0.5979450556947201	0.020273576804762255	-1.3671579837616665	-0.010515667627714486	-0.6531111200424952	-0.5080519275766215	1.2303215950296158	0.47171762918610116	1.7477589396004078	0.12174927782626108	1.2159647842751498	-0.8123642317945822	-0.19291386018392745	0.6613640044645819	0.1259799614911178	1.8749493506027741	-0.10855039187023924	2.0280675213422725	0.004866485361525402	-1.637714508591989	0.6295126583399974	0.19178460599615071	-0.4770528987903033	0.13980396884120438	-0.07767046841591557	-0.6446116044383363	-0.9276707791453526	0.6616250053152998	1.4946806444069516	-0.1257452928795033	0.20727832185890482	0.237006038058578	1.2512820096276633	-1.563842968296626	-1.1089175350841503	-0.027170157150008728	0.4795275974231112	-0.5299253437302042	1.5267080391208672	1.308373030264453	-0.8411184664401812	-1.1971895086544433	0.7643270246816614	-0.14573089256804042	0.07434432576211625	0.9947119031253354	1.066910244911587	-1.1566305905636147	-0.6712273212375963	0.1772104991475266
1.0789227277789644	0.41330787317288287	-0.5244144447222465	-0.020619584934793326	-0.7407734013494343	-0.5073855820676074	0.5969009254730085	0.8924071660468762	1.564887997069383	-0.18130531506309827	0.7976479567299246	-0.7919943430505628	-0.21731149917827125	0.31277880296784466	0.3892161213200918	2.1970612840515584	-0.2960445406919451	1.8380622390749612	-0.4345008029599545	-1.2358513291870141	0.6044124669459732	-1.1884417636794347	-0.6004124951336728	0.5989261366032894	-0.047751698309411374	0.12561389163421324	0.3554468345142805	-0.3785157441713994	0.8591390211068494	-0.8193043205256583	0.13324751687902636	-0.46381728569768466	1.4961875923165935	-2.012913640082796	-1.404677457571333	-0.3930909537314094	-0.08065695503531697	-0.0015942776776589763	1.364867954580584	1.0207246877403835	0.11477011223424781	-0.5554291990887078	0.2555792206700209	-0.09756350960766202	-0.1990723973294327	0.9878843639482014	2.2667477469856183	-1.013267959333081	-1.1548346863845502	0.2931349923439916
1.174142791205338	0.14301948637278503	-0.4143339713160349	-0.24570014992788794	-0.5029515100573096	-0.8921928174927333	-0.6420624459042322	0.7140278859480694	0.21449128102332388	-0.9129376047232868	-0.020267850241653694	-0.7529095786335391	-0.5903628386775769	0.055697030732946344	0.2992230265061316	0.829731654967397	-0.2891001518973874	0.9649391065134482	-1.120362321332059	-0.9542524997340248	0.18233055571997805	-2.191188865966484	-0.9814219628518095	0.20933179987933803	-0.182559892647303	0.0698045706163397	0.7277907663349197	-1.2131318403273268	-0.3107739869050858	-1.6605928057747714	-0.2628739702992093	-1.2770908118659772	0.6510286241769598	-1.9960884863888984	-1.3996428038813686	-0.7596500859527295	-1.088507887532388	0.026228789321785163	-0.40991673765205877	-0.45936649072144214	0.7202814203176969	0.007428737807266597	-0.7695208752907754	-0.6787999820492749	-0.8289893979564255	0.6662364969015785	2.210258084031107	-1.0105224227397194	-1.5930176569120813	0.07119998718364753
0.8874452137310699	-0.5193007171449319	-0.7043971202793672	-0.2602626330187943	-0.2404971929436888	-1.610438142752697	-1.4128037287479076	-0.1000311742815317	-1.221357766214107	-1.7372929663135441	-0.46772214123814276	-0.6035339847542744	-0.9709010346423247	0.18067066038385543	0.02485330028229416	-1.2477088583666365	-0.05532997249389961	-0.09562600988053817	-1.4935434247970678	-1.1559851780597912	-0.18899329270170545	-2.3675592807158314	-1.232101605150398	-0.3769236280170399	-0.40708894574951615	-0.7866282171595101	-0.3871853075603198	-1.4733917987080818	-0.9532022658638531	-1.781046772647325	-0.8354527469159242	-1.7875206010479003	-0.5637322619152151	-1.8474002442066133	-0.5257431550933568	-1.2783447967586565	-2.133157919635294	-0.5396355243023814	-2.4819640559195624	-2.0736910746173263	0.2878083996175821	0.008797776080988631	-1.8458869650642027	-1.6087706067999958	-1.4008840988418123	0.07236669697654473	0.6519808496269548	-1.3349338808693256	-1.8452884659076003	-0.38170136972824725
0.44922903863129976	-0.730448230353768	-0.6318505647396112	0.20146109163652193	-0.08079806505994928	-1.9530460194703665	-1.2516832567573022	-0.9188447436191586	-1.8981173068408828	-1.7713305378272668	-0.4367683595803465	-0.42008209843690736	-0.8342727948656211	0.5117221656003859	-0.2169634737271551	-2.450722867345226	0.14276254366752916	-1.049395310692268	-1.0645661780389213	-1.4559669389696288	-0.20901768112001964	-1.8146135425061116	-0.9251723663145028	-0.4426501012225914	-0.3037853214755304	-1.2650203110488178	-1.8937251967092978	-1.0232118035770177	-0.3794678762787932	-1.1286995158186794	-1.0613980971925927	-1.8283598665152383	-1.0415545000179827	-1.6179939512264405	1.0618318958622346	-1.668409100512568	-2.3727006764358975	-1.047128731420141	-2.8934427776625107	-2.590998386128555	-0.8836011682894327	-0.10745437874936692	-2.2044906524632935	-2.0476495301371207	-1.3613828089086915	-0.7908848250444123	-1.2098235998709252	-1.652675008859454	-1.6910894052461625	-0.5403380376009196
0.09053190670397218	-0.06397052513904833	-0.09177908280405968	0.9979828617748824	0.10592412372711209	-1.3295921381790659	-0.49788158703641794	-0.9733768278332792	-1.7566802135134607	-0.6652053747436251	-0.5106549606526284	-0.27743905671604774	-0.13642872848700602	0.5940236950514132	-0.3791168860639295	-2.0261841483995955	0.015598694693801842	-1.841129006081373	0.019522812136388942	-1.2705587070747169	0.10247057949779077	-1.0211625405256162	-0.05807413470021757	0.08708021307748953	0.28961017393269756	-0.48620127515330785	-2.0995713295827816	-0.027660062304855088	0.97043924691855	-0.4140980123911146	-0.6681222905584366	-1.5091939792333977	-0.43953063238980145	-0.954571326046788	2.3948054785140505	-1.4204965620350414	-1.5485278906810758	-0.8244542472727316	-1.1549377639646132	-1.7372174576961403	-1.8279069408143982	0.16515334081923083	-1.5822487929634172	-1.4827491906620154	-0.6555981065470279	-1.7479989162237217	-1.9794096782106754	-1.624765257305496	-1.1462501097701654	-0.23346237757389887
-0.1760675143132429	0.8313221232498536	0.31703372119977113	1.5783798363011892	0.42466406977540677	-0.010882048743979763	0.17196026479212204	-0.16054536935506192	-1.1877800320710552	0.7102607044820026	-1.0075775181522018	-0.08681997041625855	0.5947993979269028	0.27504195331883025	-0.5747466744422575	-0.5869381214711659	-0.4614131721437776	-2.3140365817030206	1.0212525043704388	-0.5759848097935779	0.5764040592986515	-0.4599363321140775	0.9288911997574029	0.6465231114460207	0.9028585649086456	0.9850903282114732	-0.5163310907563311	1.0233617222266198	1.944156138354546	-0.2162222249151224	-0.02170336021642435	-1.0628814677959157	0.48102194505716844	0.28331216341927307	2.4438110200523284	-0.43156342063856745	-0.36779695255986794	0.008309272438957904	1.175601197797476	-0.3666530252587758	-1.8292003955407197	0.6464876344893469	-0.5580766399568848	-0.25641276294502885	0.10119961370224921	-2.357394331274964	-1.4722732656579454	-1.320563422255596	-0.562538893334406	0.07879687838232717
-0.49039787763262677	0.9014218214512562	0.214913203156688	1.3388121127006551	0.7408865178014318	1.0942638987010807	0.2893363414149911	0.7884699943063039	-0.5396248142831712	1.0241735511549546	-1.3736479166795252	0.29574457730142273	0.8428163698588829	-0.07777619863089402	-0.9064033508479735	0.6746841964137007	-1.0490067228264959	-2.1106544137762966	1.2779381361257582	0.10523110158279061	1.0564592645755582	-0.24521273906124455	1.5480796133627819	0.64404624275187	0.8861035057953169	1.710753069814359	1.5676322965498175	1.5253379097566138	1.8571770414315902	-0.3619719330200955	0.2681966435673713	-0.7080147983021928	0.700138581383576	1.5147586016066468	1.0574091641773335	0.688723004485849	0.2801947323039725	0.6787463440496874	2.1252622547830398	0.43685931122659083	-0.999757105443597	0.7963470592035671	0.03092364283851166	0.8439671449098363	0.22274335107351953	-2.2077699271031026	-0.6916856240189608	-1.0478591794929584	-0.28102804404643844	-0.07492174218718492
-0.8679210708890265	0.0311104286696095	-0.02432466273904929	0.13888615827915143	0.8159997743461238	1.393770308929229	-0.16648614496627728	1.038163911748316	-0.03440767771512804	-0.03920970462577007	-0.838931107936017	0.7961940210675399	0.6394971438106696	-0.05413302370865977	-1.2854102042794828	1.1070837232576651	-1.4746139235906788	-1.1027456012872316	0.7914511652114965	0.38741487376996936	1.3748062605771096	-0.11349703059399399	1.6206619237603612	0.018385868908159558	0.22810944487305088	1.0014011600978578	2.372178754150379	1.1925701977002097	1.1018140518540191	-0.2823827745824542	0.057340361075726806	-0.5723867345616519	0.022153873456208298	1.8535175075133306	-0.8100081542851044	1.120040942487084	0.28946759989915066	0.6975038086229708	1.2991501909013587	0.34233147277675524	-0.04721335125379254	0.5224660785142001	-0.07237720813657168	1.360728917285582	-0.3095897288588912	-1.3387380929544757	-0.5310022107649982	-0.8909466313415789	-0.22038568810766462	-0.48755532264809814
-1.0825866648735387	-0.6373284853197945	0.15086771130897914	-1.452994000221856	0.580753101496167	1.1575698188521844	-0.8375872929338806	0.49600574396230285	0.14312899544989605	-1.3505298435653859	0.4540283518736053	1.0674346021384098	0.4286439830136327	0.22251249990086167	-1.387401106130701	0.8975518718269018	-1.5865663699613903	0.17696155103199535	0.14928002911665159	0.4041626181395286	1.3470716860158345	0.25370940379787754	1.2952056413355337	-0.754190298255881	-0.3249405997542257	-0.32812524360171824	1.3896657045347725	0.33950242721764784	0.5177231249356268	0.18266244915405963	-0.21127351267304867	-0.617997173306411	-0.7833344652178095	1.0840181406292455	-1.8395001225949559	0.6701089215065603	0.262757214993911	0.39531246805326464	0.046162086621291794	-0.12772571098892407	0.39742251798556893	0.2823346589756204	-0.42183165211883633	1.3875854145490425	-0.8411731010469731	-0.2775607738783659	-0.8152824409147847	-0.5693534685351308	0.04501110613042467	-0.49174781835594683
-0.9082453782520349	-0.0014075620117965611	0.6489523315029503	-2.455282730552162	0.17821009310446595	1.022372186433045	-1.2387179241414992	-0.16067876937581999	-0.02235427265519173	-1.5570497651933475	1.3759137075308665	0.8169296739752138	0.4777716409692839	0.2077755205816712	-0.8476565702371331	0.5034210998533981	-1.3083902124541755	0.8078635678005743	-0.06201413290616452	0.4261194246541196	0.9583280026090071	0.8416187220930755	0.8513880693914216	-1.0924528203912003	-0.13417108332377498	-0.9267671609768761	-0.2234435105342478	-0.3550910217825193	0.3571001702935498	0.5748625120622695	-0.12770652634088717	-0.606336193656567	-0.8629953282427305	0.005031096591148635	-1.4106217955785283	-0.017519361115900065	0.5546133578389273	0.37061329480599925	-0.21433033489494777	-0.31556269357730377	0.21496485552725414	0.3605757140319731	-0.5250356571748599	1.1485380640657603	-0.8072514593066137	0.4049910018111984	-0.7319802102622832	0.2167020456700301	0.7317496073890751	0.11790462047558552
-0.44996347111240503	1.554098078159881	0.8593824327989465	-2.131803281567255	-0.2369156678978845	1.1272330007439966	-1.0802559174339057	-0.2599161224135316	-0.22330270148346126	-0.5655418628426406	1.0402341972943292	0.18351506239054646	0.5879628846482668	-0.34567956436325653	0.370055364458199	0.1105494204418099	-0.5811240290589315	0.3508311098501831	0.29554551664923406	0.3702597578795436	0.516692423955514	1.242401291727165	0.5453194384510682	-0.7379460711562438	0.491133548669361	-0.4073941984687615	-0.94485855362783	-0.4501034593484945	0.14202829339754738	0.44507645271989715	0.13744883210067205	-0.23461452942418554	-0.14892611327080188	-0.3829557192222366	-0.04390873684302928	-0.19060592882693211	0.7595018621883226	0.5924190333683564	0.5214609067251293	-0.08032228248659284	-0.2780511382135778	0.38499195433986366	-0.39621870012839755	0.6620389868430115	-0.3653540575045447	0.5528339648214698	0.04648692954065311	1.373583562293584	1.4718869567253186	0.65845057514963
-0.1225853469704592	2.400809517930248	0.5509372241371329	-0.526499612116788	-0.6207806210916249	1.0002359866889603	-0.4812643085275151	0.2104881075184293	-0.09509939179774836	0.4548380405560139	-0.1134513077503705	-0.3158146600122797	0.42865531203814344	-0.986829308315144	1.7500709814022155	-0.28374941110932406	0.5248154992132082	-0.6307384942377475	0.95069383706554	-0.010509849603131635	0.4431646918726187	1.0550950814298	0.5424158869903362	0.11645751763726753	0.5993779037173944	0.37027685932050103	-0.40065135956683945	-0.10406780569413408	-0.474651255666565	-0.012612228215428126	0.0863681312084534	0.5751620563224119	0.6930387273875249	0.04617420818062603	1.134002412166069	0.16560697591112486	0.35502054491925794	0.3925429186549388	1.1323887138424433	0.25191084729333413	-0.6751610538544612	-0.18061326372679637	-0.341943733014828	-0.055629685378707605	-0.13971575840285055	0.429592722237111	0.9745067794796632	2.386521077973575	1.631790288406223	0.2922545528145919
-0.2262528459034478	1.4728632622599056	0.24183183346239315	1.5133066678812974	-0.9205599725656705	0.33207896798017306	0.13515415980272022	0.7534913964345369	0.2779310347171797	0.5117612314482302	-0.7509561295632728	-0.2844124898655065	0.028936833231906354	-1.0597508358066685	2.477845822582175	-0.5220121893483112	1.6582920173503803	-1.0761970861573007	1.5055972092797059	-0.5205019586861487	0.8146755300683007	0.3799586380221951	0.838478827926901	0.9861909606325191	-0.20122851964445615	0.45313671355588403	0.47708543141050297	0.19568932556675628	-1.0675153632454344	-0.14650761621694175	-0.38092633849083885	1.5032143303046093	1.0377452399102243	0.4844021987698646	1.3689360826948005	0.3782702887255688	-0.3901858894353931	-0.5711162578879627	0.8396600317761476	0.38810317657299825	-0.7453566327822574	-1.19303065783398	-0.3804709098882322	-0.6816841846174377	-0.40613724763508063	0.35398860866833914	1.3443814166519945	2.675015155098422	1.0191691816579076	-0.8853010487114368
-0.5871925939769691	-0.45976793891042866	0.4442048390191667	2.841661330273268	-0.953338695687139	-0.4002568857533148	0.421269027716248	0.9851911191911946	0.34451243201231707	-0.08972967872651237	-0.13600396897425976	0.15428569032843667	-0.20674832008523814	-0.5143370638960572	2.078673311266909	-0.32381716811468847	2.2909361243203867	-0.48199505190428593	1.601810405909305	-0.4848375165019474	1.204962955614854	-0.16651542570386924	1.2039375732863804	1.3951444447796986	-1.109503139763151	-0.08670065096533229	0.6410658473603122	0.21917474158303862	-0.961903750428975	0.36944968754252316	-0.7467821081675715	2.0260721258108734	0.867548837896183	0.22694320383879737	0.8112424661303633	-0.01260743027437725	-0.5620745808397722	-1.6313771006930267	0.014344100423439636	0.3403611729345519	-0.4930689075638295	-1.8036382310345322	-0.16579652312714047	-0.7925203555110371	-0.7361160986063444	0.43458586439118996	1.0897910357864775	1.986635187745236	0.15187495972335138	-1.762680595226757
-0.7185271816386202	-1.6047980265646842	0.7997313381559785	2.7276703204687833	-0.5629630960005857	-0.3492642745062252	0.3864486824851592	0.9151188513393687	-0.23129073449851567	-0.25228256102005575	1.066173215611602	0.5393740566437949	0.037051185453563375	0.013790456101440184	0.8670626989201204	0.30836592412838487	2.1095369743068266	0.6364088669649138	0.9884509153864675	0.4496620180100708	1.1090871958639994	-0.05007932727506445	1.3154185129712468	1.167505052391068	-0.9651908956309861	-0.3727638962320026	0.04365477356009875	0.20633824865861564	-0.2755464295147928	1.1313831537789707	-0.4996007525654644	1.8617881634197868	0.6050299250663154	-0.4545845135899779	0.1895237484431782	-0.6175915849527119	0.2602627893285961	-1.702903097945027	-0.4730889806340938	0.23948910558616784	-0.07663988339568059	-1.3886001664996743	0.4580902510999646	-0.4057779704962673	-0.5375352076948834	0.6324528286218897	0.7002601259403597	0.5639613760071873	-0.2699841131539393	-1.355577937775496
-0.3624813275409333	-1.1184203841841058	0.4037247697919114	1.3327062910162866	0.09651984304879109	0.6731175997508795	0.2724536675159017	0.6681446654538404	-0.9978360957843823	0.4974239293404277	1.5871615159962864	0.6389357484890761	0.6263780513695838	0.0036035780555498374	-0.2926259934005588	0.9410943873616022	1.3370250453891024	1.3492170283275193	-0.2858636842987851	1.6644416051718012	0.5154421745736281	0.5587072808051403	1.0553321852145068	0.5489257703787537	0.3455615988960867	0.1090357933875849	-0.48795638218152754	0.47173019774598884	-0.003770012850999535	1.4773107582446654	0.18260476307823736	1.2311112624829068	0.5765948601251559	-0.6706015773610525	0.03393500802255582	-0.6509168713871055	1.3281893199862507	-0.5417117172617276	-0.3453467320366051	0.090369300298359	0.3315787793084752	-0.31395175685825855	1.075675003866207	-0.06445354706367978	0.2010824079316978	0.9073398443746992	0.4962229144065655	-0.940895194456615	-0.10441374449923041	0.08996539976764094
0.20899324487194815	0.08570301426249813	-0.9386089416456459	-0.3864855633277365	0.5938516577190349	1.8118601021250125	0.19583684341487861	0.21258629741448493	-1.1081101565609102	1.44858499604063	0.9624673894500128	0.7041943395312459	1.1341209772812013	-0.28307851456629446	-0.7285242407554395	1.121795460343308	0.6016003167716829	1.2472785171431637	-1.655355116381979	2.0643918721504066	-0.0722034101358584	0.8866075895043036	0.6646268845390393	0.027757850644608856	1.6203649073494457	0.8818773707716429	-0.3012537892970758	0.9212524933769918	-0.821292553995281	1.2412657916520577	0.6015512296333625	0.6435940330428546	0.7522712559594912	-0.051511913000892855	0.23000190469343673	0.06255591390203799	1.4842880737800783	0.8564722237976862	-0.08890391070044304	-0.14137688796400252	0.6722269002536312	0.4298691869029871	1.1095561390058533	-0.19887010363469723	0.9011396232310755	1.1703669016040776	0.2823656769428464	-1.7522448600296603	0.14119358960155926	1.3150452038719305
0.5123380759259042	0.5779701929190695	-2.1525768113871533	-1.3519947069625695	0.6683404433776261	1.972739438059629	0.03220247780942154	-0.45262057289284274	-0.3234655228954169	1.6103090078165396	-0.08018576439624012	1.0642537376040146	1.2730979895166024	-0.167297397539449	-0.4676902132852653	0.8595107833774147	0.40978524029349594	0.6764405893416316	-2.2204449638549146	1.288560734004606	-0.23799809941132133	0.3900772067949376	0.5011080959716191	-0.06276616352082756	1.6239177353113812	1.095189230318149	0.371295797694647	1.1150899155080456	-2.0376373463221102	0.8660790556860155	0.3938205841054719	0.4140311938054366	0.9026475398058452	0.7530585098197121	0.284464815252935	0.8038187124876112	0.518627837023199	1.2701624846481516	-0.16979793586989853	-0.2832300917391618	1.0189572948890853	0.3054944252051111	0.5551214874846486	-0.526060808349343	1.1048574449819426	1.1775623975047402	-0.21461171469341508	-1.407062066305562	-0.02917912981418906	1.35278534234048
0.4307458222787427	0.11512883360375464	-1.9393390170933764	-1.1720709851531714	0.581727900472677	0.9389690331232993	-0.31028492645505584	-0.9921621863572877	0.6393707397385782	0.8690229243158383	-0.5656603415087753	1.5501014162467621	1.0801790051081206	0.4705912143915685	-0.03057707608936886	0.5465806751999616	0.7042323774729586	0.1664284970418762	-1.4527554679737091	0.17334963308959536	-0.16920898875289453	-0.5696661127989832	0.6190473252231109	0.17008698117987797	0.44938286030075825	0.535431170993721	0.7543503127041685	0.8134557699025251	-2.1857752455795283	0.7750077124477722	-0.011057081469787455	0.40907966208113683	0.8229513867080065	0.8381753968430968	-0.05484525566659411	0.8038980185505515	-0.5441881347548128	0.5245289473861056	-0.4309849556924198	-0.011603001522384136	1.452080287905696	-0.26102936891373846	0.0605045117915856	-0.32424729964613525	0.9696712656094617	0.6914183402307185	-0.7948411662267916	-0.13928488289368918	-0.48400715271939077	0.45155654004261814
0.34648786966180684	-0.2584583309810503	-0.3062843984801986	-0.4197497343671327	0.8388119929084797	-0.45627326210018015	-0.6369894996585439	-0.9368518539910894	0.9555040994039434	-0.00452702898486542	-0.3195966985300889	1.5264690864955015	0.7118820561745373	0.8887474745347489	0.1632478614702656	0.4265242334293573	0.9285745315433951	-0.11277845249590554	0.17112853137449224	-0.17747782403915197	-0.42507964566795997	-1.038435163721255	0.6750227991475269	0.2971607121560757	-0.6601505084945126	-0.21445847731204357	0.39338738563453596	0.30068521471264226	-0.76342714251213	0.8245895302641664	0.04906299754394359	0.27002297663714786	0.39014063550969824	0.13011757394436274	-0.5128593244705558	0.179411937747124	-0.6159057412487549	-0.4414137854990646	-0.4043455176175476	0.7364644344814573	1.9042477627585221	-0.49481408988285397	0.17806496099605432	0.6689642749988927	0.9164868623101612	-0.14742525061262182	-0.9121887236672473	1.1607139389753713	-0.6336900297820953	-0.3555553235305878
0.6299804434536386	0.28181939357225794	1.290573336043922	-0.07238275975369379	1.4872728877311376	-1.2487385007561111	-0.6447230853763485	-0.30880146004263614	0.7062760205542935	-0.3562415910571294	0.04532214366990598	0.6117219393853649	0.20344564971693876	0.35871913248159537	0.08065021795966204	0.31890988609894855	0.5401132393854378	-0.23997883850314344	1.381469956798992	0.3709419432016477	-1.197744930917641	-0.5053311982038928	0.3277721700085687	-0.004244852214231288	-0.7969967730966873	-0.5581703158418366	-0.45618042283107013	0.03963950607703784	0.9570291336732526	0.5299100201928385	0.5666106995986204	-0.15898686158302622	-0.40244045822957913	-0.5325661664573202	-0.6253953559125476	-0.24009126934055758	0.2276832244921251	-0.7083654451670135	-0.005012615893827638	1.5030555715774685	2.1618023879373727	-0.20447890879574926	0.7102285468780246	1.841564275248005	0.9427729483793297	-0.7397822305611982	-0.34712973629382043	1.570522500211521	-0.1704522752829372	-0.42394034116647494
1.090747968449431	1.1887691857003306	1.4765546782322716	-0.5635897654670923	1.8533138341462099	-1.2597875599505302	-0.3296593751489941	0.17092144563878225	0.7155133096587734	-0.3025842486193577	-0.02239474217175708	-0.7340688710301769	-0.48815476505827	-0.8024097105644495	-0.1589209204507489	-0.04633176263008409	-0.494076747250414	-0.13129544376127045	1.1691724399314303	0.948514952675954	-1.9585444905727576	0.5048439982186205	-0.3200105998351013	-0.6365694903401096	-0.36335165045741735	-0.5436897415860219	-1.2063266108477737	0.07601118085776794	1.225669492268221	-0.23980048103180734	0.7819805844914203	-0.6627510157978264	-1.2984039674374421	-0.39741943992879225	-0.302265879535862	-0.001979198874113847	0.9125707061631961	-0.2997375713799439	0.3486289373706382	1.6316304534011266	2.0384621287491487	0.09483809017315077	0.9883112943396266	2.3248002017876246	0.5825277606699912	-0.5267374401176205	0.4298245346527501	0.9083735809193481	0.5297191968887421	-0.038863831922305594
1.1098427992077393	1.1831978316737257	0.41490112642000204	-1.349841725859003	1.1997055911021504	-1.0193909418385891	-0.030397417005718307	-0.21957624204401752	1.3550018209376695	-0.2983088125647046	-0.44881834189457226	-1.536067061760425	-1.271360168980892	-1.3900236739323881	-0.5640810900128821	-0.5716127554605764	-1.635338603474704	0.42328798100446147	-0.2797852484440855	0.8501585523343439	-1.9607202915364985	1.0168657525686047	-0.800686951991671	-1.1820660198838149	-0.3757011339643469	-0.5946946478063534	-1.4910512268138627	-0.019733378437658995	-0.13787982349944422	-0.9900952532426818	0.09907623846240271	-0.889194403369569	-1.745530634335368	0.3602059029948647	0.028681216934588704	0.3597275373090081	0.6496435930807896	0.13726520499956765	0.2887797869890541	0.9147994214469753	1.5257513575093262	-0.05646423885681634	0.7254378069420134	1.8981511533969517	-0.3590188301847576	0.3737139442743885	0.6823988603666452	-0.1064964536537116	0.8303874064376353	0.16456291400769316
0.3876310919620587	-0.14774863055809537	-0.5000134684598171	-1.456388959632036	-0.3148507178252579	-0.9466230299473037	0.03838453220363268	-1.2788895440980261	1.8907808403518152	-0.3692059035891837	-0.7962419503309618	-1.2890782224704207	-1.8648849135538368	-0.6241316874567351	-1.1478794092707758	-0.8657457392105493	-2.1679840823272647	1.2500345746527401	-1.7253529148430609	0.3920543697392464	-1.051222226113787	0.7243161523413209	-0.8297941240528802	-1.2705776536501432	-1.0292444405991994	-0.7691341420855559	-1.2862778213817347	-0.5450998370892611	-1.3928278691375642	-1.1102447551204864	-1.0770511468170139	-0.687555715476134	-1.259731116158713	0.935456243237675	-0.12367255353390341	0.029882634246482336	-0.24740655380631887	0.31164156490229483	-0.06396966586196526	-0.14026026981419407	0.7634044736666792	-0.4107099144027153	0.33845248329333555	1.0919963413458795	-1.2603950635831707	1.1474918213504284	0.15257015387675993	-0.562931360412022	0.5555878497376383	0.03949102607865402
-0.5553675429553699	-1.7771254080611687	-0.29608421831460235	-0.4784123456323534	-1.5310016852880513	-0.8673389213674612	0.15289967316360603	-1.8975018867766493	1.3460152333857294	-0.11433761012407274	-0.8087333542788031	-0.4986848134164071	-1.9744680005080457	0.8731903881971309	-1.6140785381018927	-0.760604933755807	-1.718843607318472	1.606960094631394	-1.9810533232932155	0.3652043460498009	0.13653155664129188	0.30706487948578215	-0.6589158706979371	-0.8287794418418409	-1.3612538994281078	-0.5944451555944952	-0.6701208252145615	-1.159676704661451	-0.8026663705205891	-0.5446919511225091	-1.6156727843555152	-0.19246522892567977	0.02628626165606225	0.8745391663506246	-0.750874113375618	-0.9164528810011565	-0.8918261086450185	0.5825826832617292	-0.3285378631630091	-0.7542710763365258	-0.07684360399485704	-0.27564757879332547	0.3371695563016049	0.4552863228330953	-1.16461429861412	1.0222094867410363	-0.6874927393482985	-0.25495888174822084	0.1294908523881103	-0.0170836046381831
-0.8040834809192305	-2.3578222092835834	0.5703107405074791	0.9871264002657514	-1.3627965525393797	-0.4105268979846325	0.7550240022929889	-1.1945517754898634	-0.12344330961092251	0.580693022779511	-0.5263046960130667	-0.10770750989350253	-1.4725735465337864	1.6323299640140385	-1.4295118667475728	-0.5459835559673375	-0.520882363675259	0.8398639292556608	-0.9025044473032484	0.8441671046858118	0.8150079566422443	0.5265225321664592	-0.7627706921475721	-0.03993960834041679	-0.4528426462143255	0.2620761233018381	0.2857471896653752	-1.203592074504682	1.3097901475258231	0.17676850984127943	-0.7863581583209391	0.3667029463957786	1.2603459225879754	0.4920988903274834	-1.3024263425288785	-1.3978677513382745	-0.8810452520158858	1.2295588492150062	-0.3658859103802682	-0.5683047311112387	-0.8054179364551679	0.6396789603759488	0.6135969379662285	0.0028062805549512702	0.14795108528757775	0.0226333718720279	-1.0978621074132446	0.20736128664328426	-0.001448478821942872	0.2617299765266845
-0.03671124812557605	-1.6574533960737456	0.9814095569831153	1.916524420288854	0.0038776962694539807	0.3181558224436154	1.742937520445412	0.4217888148654416	-1.1521415800940917	1.194004693337755	-0.015768604735672365	-0.4237318720242444	-0.4249247032488161	0.8664501870885818	-0.37052307779958954	-0.5642189899478938	0.7437091587896336	-0.7397871932064258	0.6470407329787994	0.9682601899155298	0.7591018935172907	1.1788395811365215	-1.2139383235209007	0.8161051605099975	1.3250762272252694	1.3534964733300359	1.3435761968114772	-0.5441461057328271	2.8120889380874283	0.5468347760418448	1.001870164044731	0.8530669840568486	1.501560948113914	0.29159301206210253	-1.232258443669685	-0.5296526042847486	-0.5492906942182002	1.7740604247490719	-0.34472646346810165	0.1236817419967479	-1.1598063331560367	1.800699727794123	0.5896041705060855	-0.48939712343087155	1.7557546588873163	-1.0611226091849313	-0.7279926520314859	0.2139520844601011	0.0957596796372079	0.5729582221981301
1.015633801129659	-0.6567814140296034	0.6284096168501012	1.8131823584729247	1.151794605154234	0.6990076828064145	2.3226151249206834	1.5331610698839728	-0.6611981005599546	1.1365425638813875	0.72006902794452	-0.7960015904027187	0.9218841154974143	-0.7160663770723074	1.0778929267479154	-0.7010496053105535	1.3971605495806811	-1.8804145315043852	1.6680485850472206	0.04501722385308542	0.32815376863480555	1.2338046295863496	-1.5358931024799978	1.4452507503674143	2.5649217513669553	1.727044278257635	2.0192447904011943	0.09753665960145035	2.1152100650025787	0.5579469096621683	2.5955145042621277	1.2032759266825082	0.5443297352495241	0.2523757425512893	-0.554025898849876	1.2468795924411644	-0.2878753737164795	1.3848381561826173	-0.3460694186848177	0.7589190287946037	-0.9130472394210641	2.3198614610809756	0.02423500493943004	-0.8968632212491846	2.415099070277069	-1.4356138670849523	0.13803396474346064	-0.0552293343116878	0.023646188151530377	0.4195478665017208
1.2345528860499226	-0.33945418294627183	0.3144355766004958	1.0514491104735726	0.8109876987448281	0.2710175775680172	1.783540548241247	1.1321710987753677	0.820554330257555	0.49208968166554984	1.495050254432184	-0.4500925369659724	2.0839164861687345	-1.6841372260349174	2.034424208733156	-0.5024998551199351	1.2032267234710559	-1.5275275986689612	1.7849779828127883	-1.4311265085103084	-0.11172907885137437	0.0862226125119727	-1.2745350483052678	1.5860765675582538	2.268662901105182	0.8874492661679018	1.8967816532786745	-0.13859011336319785	-0.05554000096204437	0.5044127204850801	3.0913164151715535	1.3044842508832315	-0.9106678410752621	-0.05157958981809221	0.1917084030879792	2.4796763290654273	-0.017296341831133686	-0.04690368621953674	-0.1626486069589726	1.0046871797033277	-0.1760123652208938	1.7830502589538428	-0.6146787967286762	-0.8175225521706947	1.7328502157487313	-0.9720051483809466	0.8607197391010382	0.14781319517495667	-0.316781401242466	-0.21497352022105426
0.26645428990245246	-0.6721651842255731	0.7590218889928809	0.3506382227921044	-0.8267432732031551	-0.7004514412136394	0.3732292541052536	-0.336049774819459	1.666484906195961	-0.08800290574714141	1.821903945771111	0.4907587987295013	2.3987037710454455	-1.3230075470646174	1.9847136245869978	0.17539452660503665	0.48424875493501585	0.05898953597627839	1.2678177659846637	-2.2003638053491987	-0.5830184646702361	-1.5557181321915357	-0.6183162230115735	1.1526560353300612	0.7827334234588037	-0.6298043160060842	1.061784690388757	-1.2321974402699116	-1.5037655780952548	0.45560235595580817	2.380720640972503	1.0038033589290087	-1.9161641902210405	-0.7069802195160396	0.5147595501247675	2.1409785033051314	0.4709257000962795	-1.537841500299879	0.34774071036766463	0.8731049814726153	0.4778197039097909	0.5663079524864545	-0.7344297747252726	-0.2554910383693743	0.42128106262097675	-0.16143341522986857	0.9294368204404839	1.1033727439506122	-0.5145380978989413	-0.787914072760762
-1.0717870340532354	-0.8509752530416621	1.4908149404111348	0.06354035047599928	-2.2735215304675838	-1.435251334422612	-0.8205108680659654	-1.4497896991235364	0.9614029926854825	-0.20356955181567124	1.284704301892681	1.042510747678813	1.4361676641232726	-0.17410175526540037	1.1795059757905004	0.840102130583333	-0.1613031895484795	1.462534759376353	0.5628301941481075	-1.6372630461746398	-1.2453765395092207	-2.2770147419591966	-0.26668435748428093	0.38926194882360043	-0.7448941220751367	-1.7270606737130951	0.10662821301731508	-2.161283483761293	-1.0042893112470495	0.15071220838432475	0.921286305992379	0.296628963600234	-2.0541535689703703	-1.1578763610096627	0.46407248566633474	0.5746037549127019	0.9128263662112714	-1.9256554964677608	0.853811985514635	0.5089889730449513	0.4131944493876709	-0.5855689328956983	-0.38559822102814834	0.11569147676112017	-0.5410520001552724	0.4246973496572548	0.3033394125070165	2.028780848661246	-0.1730459180891641	-0.8220749336781246
-1.599219160228094	-0.3163031523672716	1.3165676948351164	0.042016365782031	-2.2382381886261666	-1.3754700213885742	-0.9474655964020499	-1.266229468433317	-0.5089413955642204	-0.12269016448789205	0.05525887307667107	0.48096291650056433	-0.4528857060326169	0.7435708439991732	0.2840402408526101	0.8614122618974415	-0.3129527551890607	1.4581540791425132	-0.037493948212367706	-0.4207767335306884	-1.905820923948407	-1.436170646593327	-0.6244266963263658	-0.21454904646582051	-1.5415055132051556	-1.7382734669056497	-0.38071551245104396	-1.9106727741698435	0.4872137903265891	-0.5257022485724098	-0.6973088150381864	-0.5228457960366029	-1.5565054251945605	-0.8236539008914868	0.5080699534359794	-0.9952317190844642	0.721433839499613	-1.0601061386778703	0.7746635564148551	0.04900980792781968	-0.4010440708148149	-1.1799160899426913	-0.17333776270825108	-0.3230550177293007	-0.7945539324064607	0.5340287469495872	-0.5592963997803562	1.7773707042172986	0.5014891885908149	-0.4382362453717343
-0.94272222694639	0.7011632405338024	-0.13411146820685924	0.05655456752442972	-0.8653266076356197	-0.6358908157877606	-0.22042587083748896	-0.176324984041654	-1.2161219655499316	-0.24004107321649973	-1.1007997593959287	-0.7387131399537828	-2.0955231572366873	0.9807948099474382	-0.2422417246830073	0.23017315537121094	0.012713729041864411	0.16876055036149235	-0.3642473202951246	0.31247870320405424	-2.013031825028311	0.1677155624034827	-1.2553513359183466	-0.2877442874005636	-1.613998509344374	-0.9071637610365043	-0.3052419958740733	-0.532148318905888	1.1445978722841197	-1.1441763349406078	-1.8836481915485552	-0.9759732025919088	-0.8156381024028231	0.13098986394821416	0.9645204283182833	-1.6628587509983719	-0.19183702167568012	0.10929392213910344	-0.0014366252754938044	-0.3131108113306718	-1.213697887628466	-1.1904211343184317	-0.412983373803513	-1.2455196503535553	-0.6015459375261046	0.23720257332073597	-0.999819335244014	0.17338832959712105	0.8565673680736233	-0.1367229580932882
0.16413094152787344	1.5541728272622646	-1.706249140467634	0.11869245750284566	0.5487779304494789	0.22987188148114412	0.45269547478036615	0.6754786613868721	-0.5980682311353877	-0.37962569959400866	-1.4363804343171798	-1.3811078648774633	-2.3009725948088597	0.8338948776516274	-0.357025045661729	-0.3824029459812327	0.4801580313342751	-1.1369743217090782	-0.2857491566781992	0.2335712735181811	-1.2342499213143332	1.1896327569332112	-1.295700224493476	0.10895350012518881	-1.2109742512048294	0.030856015221940678	-0.012859222290818964	0.9113781062210166	0.4054704701790464	-1.038996305502741	-2.0794800483674734	-0.7457983010728793	0.0054309613539965775	0.8920396552587225	1.6178820100933393	-1.4022664103913456	-1.0617304799935616	0.6186891331143709	-0.8110396747874203	-0.32605135377156624	-1.1702770998865557	-0.8237768278417874	-0.6728461154979043	-1.5604284204646226	-0.23689389323572238	-0.2127892154379104	-0.6460112965297875	-1.5535144823541533	0.5607887750005647	-0.1408398742258422
0.7205551708628851	1.820221573407577	-1.8544516380511586	0.3185224111629272	0.9438674218511804	0.7618730195402397	0.5311424302930957	0.6394032639794502	0.4705543824909791	-0.015598671124341155	-0.8514319105164796	-0.7648418108833328	-0.9366983752440122	0.7034320802599157	-0.1992583884107732	-0.38697214416298875	0.7591488285378244	-1.3202911304225606	0.16783138599274808	-0.033038571420767396	0.05323103956264087	1.116134609750579	-0.4256462983405113	0.5584462781997775	-0.39997994946396864	0.5624421672352737	0.16491904163310603	1.4247557993414712	-0.5989719876952189	-0.0830462158374879	-1.1152606210072793	0.026631028423748506	0.8281797945074059	0.8788821359953408	1.9258989653082719	-0.6741935825765708	-1.0251080147420741	0.44104674308893305	-0.8498434635160119	0.06396927557240495	-0.23591999294332364	-0.263220590891512	-0.3673940143672393	-0.6473564058784049	0.2785490625353227	-0.4647085330592267	0.24643231986238293	-1.8873277338518362	0.017474462101115616	-0.16421326027062952
0.46271125745457414	1.4810753233031917	-0.4144724669412376	0.5071284987137393	0.42688180360190625	0.8320271423999421	0.28880082500322457	0.09019105344985585	0.8245169907324416	0.7908728052423054	0.06586704125964901	0.4547030381374551	0.7944910715528719	0.5906781577368824	0.0878698474207188	0.04903409607431424	0.7215300161950674	-0.3905458553207091	0.645023550113759	0.07719848207832672	0.9778323699659218	0.5419871469687984	0.6871814294842903	0.6651618449286277	0.6034628221469629	0.6350502760625304	0.18194921243475648	0.9616102466821083	-0.6416600334124596	0.9671948519398863	0.34696545250987815	0.7649981518633311	1.3286560428500982	0.3211427366501242	1.5616433934058034	0.09208275400395358	-0.16254390325393292	0.2344584524951974	-0.11228917462864922	0.477213279428673	0.6706010236209685	0.30825209823433175	0.34640560848872076	0.7641412616762028	0.8046907773117311	-0.24071716883509126	0.9336152853346857	-0.6074312555344485	-0.1464659784861286	0.10097766757108392
-0.052710906305428795	0.6895163756990562	1.0445398298015423	0.3526176009226082	-0.16878793699122813	0.4889760491893962	0.18553494923549044	-0.1966232067635912	0.25090929560148095	1.0718983436246023	0.5487540198704903	0.9505341633000876	1.3044249533296848	0.2872275860344842	0.2473685908576209	0.23115366312433988	0.3777091348525163	0.6514174772866596	0.6253761556948547	0.30187052702916406	0.9187985269049785	0.16759994816950172	1.0017431310989642	0.32281678696426813	1.0592034495552725	0.3557528798675645	0.09737148532833022	0.20215810388396047	0.08989768013453527	1.0553502319935004	1.0295095122341749	0.8206319318082738	1.0260871271898135	-0.16278825994655996	0.7049416634381477	0.5165660925385634	0.4984369692955226	0.32998633189661264	0.4931131869100085	0.3100801657480718	0.5765822804930965	0.5650301437029287	0.5913223428119182	1.19535754583928	0.795128851352622	0.32812850860559617	0.7691952079135047	0.8815989099898505	0.09379387295856352	0.426107058272441
-0.26503152576929584	-0.36688939809603777	0.8051930627141841	-0.250430071883977	-0.3982443732852596	-0.21340087874362337	0.10893524329904737	0.03904675700193377	-0.5677900421924007	-0.06007546724657988	0.20260438016695853	0.11800098633320706	0.0005700251261203936	-0.17584481709579125	-0.10857250278755254	-0.21947920867584342	-0.2566086863751238	0.8158803674024306	-0.13427316768262537	-0.0018874200586499247	0.013375012322652691	-0.11004421328801055	0.1370863749600886	-0.34299511805123817	0.2225481056605743	-0.2822306088569459	-0.18369923691872608	-0.35028564616684477	0.40233930516947863	-0.18437510554087938	0.09120688540636593	-0.06360754724818235	-0.1921637176878388	-0.3835679579855783	-0.17756612673014202	0.17653693183804614	0.12561630883579686	0.29281692483260363	0.0991332305029433	-0.667914255845859	-0.5443802444535341	0.1381667278167737	-0.2096814958221762	-0.08228514215531868	-0.23688213286575635	0.587915235682264	-0.25527382084486816	0.9091809750746558	0.09559867479518444	0.19320782985707785
-0.285551019778311	-1.3572151252559637	-1.149521438941742	-0.9625394011398957	-0.6110283428839444	-1.1375421058797608	-0.43484863570115756	0.36659308694658926	-1.0440318509218776	-2.1626718648557683	-0.7818374674127719	-1.314042094859766	-2.1892239868347145	-0.5028373409661961	-1.0975751231749273	-0.9340243114935391	-1.1211859761566039	-0.04853224521891665	-1.3003431416652373	-0.8735695526029434	-1.0474125396332126	-0.8587119428604206	-1.2574968506651136	-1.137846092718978	-1.6130569445407872	-1.2506730019434096	-0.7905328939397575	-0.8084289596238223	-0.24328057588395452	-2.025265160990478	-1.9249240694544711	-1.5111459012803814	-1.7317579205023805	-0.7009169350997405	-0.7597049864156941	-1.0093524167913357	-0.956945298575555	-0.4037987995220683	-1.1186522338182723	-1.9458876233408855	-1.765408117192832	-0.993118436200381	-1.5484218793080389	-2.2780257824314734	-1.9379184706444559	-0.10895577331463041	-1.511628433317886	-0.7859286785921435	-0.5977593145388946	-0.8472434367395716
-0.6296327805054758	-1.8023540285643707	-3.0445516868925178	-1.3008965618555461	-1.2380132256944636	-1.915515690271501	-1.4265558217658696	0.2832911741415129	-1.2103460443794665	-3.5718437012749247	-1.7632085526682644	-2.0641290037641125	-3.6232927296566406	-0.5233531765821502	-2.1497118881031088	-1.2547358067292709	-1.9434278394061117	-1.2334264657016232	-2.167633609303028	-1.5670279300382144	-1.6298047127919786	-2.0378102557342057	-2.1293188183871594	-1.7947324420040465	-2.9745883763263596	-2.178651869987677	-1.5171488209609922	-1.4272163202540118	-1.0068513034549917	-3.2296761001358845	-3.384466130080463	-2.6849992880229534	-2.6237845215981612	-1.3120280292646191	-1.0242991432555812	-2.284692109574975	-1.6361032018187913	-1.4905767004059034	-2.0448703280062426	-2.6186085524665064	-2.1726402127227775	-2.2290583452729447	-2.2862792039956514	-3.8144076848569237	-3.104104012877246	-1.5627756352214635	-2.2479304289933624	-2.7850225145961676	-1.5261227248445661	-2.0957848501587892
-1.3801371800963733	-1.393990049493346	-3.100111751794855	-1.1216754535906088	-1.9515613322602903	-2.0625544292595492	-2.013034556141072	-0.1941792649322631	-1.269002293056208	-2.995692965462026	-2.0108031856976183	-1.5611110755099893	-3.294234796856573	-0.3997491830256434	-2.2936864435911963	-0.9707684659646966	-2.241184918196859	-1.787005539222517	-2.209274248192472	-1.3982495399413808	-1.5295389348245318	-2.6849761100834364	-1.934356724384143	-1.920283968388751	-2.5277943262370526	-2.4181417687636544	-1.7839563018299902	-1.9521867272935471	-0.7742690238713066	-3.029974852405865	-3.012350341883055	-2.809955934620268	-2.268820126452656	-1.7239040366918639	-1.0744467653955734	-2.40588949732647	-1.2573814940238888	-1.98290996737482	-1.7598930019239707	-2.175844593131991	-1.6980033958428455	-2.6418056419800826	-1.8405263939742207	-3.6833363680772653	-2.7268567539809947	-2.572121364130738	-2.1024208950871572	-3.361332700768177	-1.6876207679069106	-2.528981361168672
-1.8637735902821273	-0.32856904216629096	-1.2940757901440925	-0.7089316986691668	-1.8371872738650419	-1.3462820280985646	-1.3660490909096563	-0.6042094945408331	-1.0607386931147091	-0.8889737452615423	-1.188417069705548	-0.3577946592197726	-1.5141246922110883	-0.36219262621394976	-1.1117639743328889	-0.44726786217050185	-1.6564024852941768	-1.2205449537589386	-1.4571704595349266	-0.5170167643493709	-0.8706103892967643	-1.8995805144646574	-0.9384593564732018	-1.2143819928937678	-0.5380972901839297	-1.5662483718386706	-1.1608560602382103	-1.7180433949544445	0.3741711099546248	-1.6196178898411422	-1.08685465172387	-1.7229529351361597	-0.884710775328936	-1.226468181367569	-0.9061210864379717	-0.8857369530882916	-0.27736347096203146	-1.2161440579438476	-0.4694983283469605	-0.9447936995628313	-0.9510804584865704	-1.7398690866095987	-0.7115654464536685	-2.0678290956769163	-1.0407729509814017	-1.9532926338308039	-1.2131031800290886	-2.0583643821466904	-0.671697750812107	-1.640570849308698
-1.3166540943356042	0.7857723778813958	0.7355262783537708	-0.3961399872311342	-0.45721815278669414	-0.04577041299333111	0.24080238561722758	-0.5698659050713892	-0.3303751899251249	0.9777443083186192	0.2863941497945577	0.5903477356237762	0.516964301154546	-0.3851488810970993	0.6536909113259649	-0.08841695477341506	-0.36126483555220373	0.12616976022682508	-0.3922601534693504	0.32742468063709274	0.1398800728194006	0.024134368475321986	0.22354937436508548	0.10127904130897493	1.283060543059987	0.0712418506568572	0.07786736106146634	-0.43374153410787725	1.22056338327875	0.1493345321617079	0.8711877789722168	-0.05020219212877773	0.7162784656105768	0.14810493507272304	-0.44638253090321833	1.212599606865358	0.37352124687539556	0.36352917481489416	0.7671258767621691	0.24904797892934719	-0.41905403884392833	-0.017092090239465296	0.19344358674270057	0.0874929990617184	0.6457631683072854	0.15302768939556646	-0.010274479331788306	0.05265396837122527	0.7853029339547675	0.07813675638224647
0.18463454261168047	1.4148786504898303	1.4457226855880114	-0.21794817928105606	1.449453103622472	1.1980967318184996	1.5217544909533303	-0.12577093167371092	0.6267927165832324	1.3101486728750884	1.4033421634461636	0.8511136567320131	1.6961962380627023	-0.293836388140409	1.6886699329546897	0.11701650762305237	0.9205966352841789	1.2644644710881843	0.4836093275215495	0.6212999237988232	1.2469609753048032	1.735241583905619	1.1138426175027403	1.2030803711228126	1.5267933974748369	1.6096340426597742	1.0705373979992092	1.3134575263955797	0.9024232619527774	1.431262886495835	1.576411576283067	1.1817143518546118	1.7383349066805684	1.429300278865781	0.217595038184492	2.122376150850646	0.35035219551301455	1.5879381527656546	1.1514491494597052	0.8133307310700593	-0.08115620129532249	1.350021586308511	0.5246782538329358	1.8026409891451622	1.2230209946030883	2.1702116963320295	0.9944964431044252	1.5040062503740603	1.5302018950127443	1.593666477784514
1.6240866266933365	1.4828241489192413	0.861273936854532	-0.0001739848618365172	2.536252317157457	1.8319295959805377	1.465712148027498	0.4408134381147405	1.0179898003282606	0.4573655711141815	1.3284404767418998	0.6804973312882806	1.6997396022535733	-0.131920324900499	1.3947517882536182	0.4283161141565505	1.4180369566457296	1.2604860896273147	0.9670130651112849	0.45249649050471985	2.063729519238421	2.151553471453197	1.630299224336108	1.2844795403351241	0.4945057450741023	2.2504913492318184	1.1428905736840664	2.498472026768463	-0.05615546357418146	1.838701870427598	1.059293513327131	1.2746646767420236	1.8680850779225338	1.650221788474155	0.7539752153517901	1.1837233333281483	0.10457810979225514	1.7057161336845057	0.8474591068156964	0.7721527204254347	0.20340863802209427	1.4991338525850741	0.5988388510382642	2.441694981931745	0.7692757767016519	2.505915143505446	1.3565355924105302	1.6752555506029376	1.1860050182084294	2.2114220978765804
1.9707822771854582	1.2940079437608194	0.25092460256427374	0.29836185718807817	2.148841892231444	1.747351065773118	0.36890260437154504	0.9184486728318754	0.44161208081644754	-0.2532005225929233	0.18965342483591352	0.47324851912396476	0.9860880392405441	-0.18748914547473286	0.45368812636221134	0.8838672409789088	0.9396505085949574	0.06700988834064524	1.1284225469832794	0.12786773474479893	2.200553901632807	1.4650569097754678	1.7932101570058454	0.3783175893061255	-0.3207038664960666	1.8779588305541017	0.4459920205832021	2.5914159456396537	-0.44616199998324335	1.49687266981223	0.3065120427603602	0.3826984409338162	1.3422557764558103	0.8710862566592273	0.8174021579956703	-0.41297748304816234	0.1342007063874575	1.0127955786091734	0.574378770748208	0.5271281390117155	0.2582501602213182	0.6417257664753553	0.7125677914985107	1.854785679144963	0.20914335446374385	1.101417459406402	0.9374121202614526	1.00345083123155	0.42219638897473394	2.006766770856634
1.167686827178275	1.147754098185831	0.5287494377123148	0.47862923855071815	0.9574977642383479	1.2695496936620285	-0.5782199799641946	1.2644012055096534	-0.5057903575605308	-0.09149070942890473	-0.9517595024311253	0.3065421910819197	0.32589904438807554	-0.5335706001304696	-0.002983777477047117	1.2003967597272738	0.04070676617326787	-1.244274548694317	1.0768120759838367	-0.22404790009447137	1.6252406049315786	0.726166014016839	1.6069710027820598	-0.5574828418743991	-0.0010887199620990599	1.058040373516915	-0.22446229650080626	1.9682168850392596	0.11772633871155251	0.8622152840145769	0.04671738678166647	-0.6144007347076647	0.7131023039734448	0.05828360941727551	0.3851621335600005	-0.9271133899714564	0.3393028518732676	0.3550258024682882	0.6887608540540326	0.39169708057227265	-0.15783835719385983	-0.20188579763394074	0.7124831999012845	0.5395769544590536	0.14687456262800153	-0.5569964636285681	0.1591299769463585	0.252089277966285	0.03672516913460178	1.5085300906004855
0.1420361646411545	1.0636912374876424	1.2552278327079744	0.3561602229670614	0.23612488262265566	0.8405940284991978	-0.631931903413917	1.4627610927507448	-0.8036916665137157	0.4419334917075547	-1.0528127367148732	0.06760570117653522	0.2546614682806359	-0.7031003842740543	0.3415370529264262	1.148796694885503	-0.44932701842180606	-1.2956174777008655	0.8085044897087322	-0.5062155446538659	0.8327997810190632	0.6046645740299038	1.156025251941348	-0.5441340959465557	0.8833773813891065	0.49736929388957046	-0.215956542037758	1.4104062279745053	0.7731173883065253	0.45940266331070156	0.10951446657570069	-0.820837751453468	0.4968254158586518	-0.04881533905553269	-0.16657706073005055	0.010886957066581712	0.2932509837554857	0.16629763677251608	0.8656446146378414	0.40538253710480127	-0.7371006453760206	-0.2406838639957902	0.39014463414317546	-0.4450813321225969	0.28255048918990644	-0.9769255582754989	-0.1303067381480791	-0.19306704993070636	0.02041780407096378	1.120790733191707
-0.14416312666876618	0.827261040589236	1.3204021057464055	0.00937106695749989	0.5737529480962122	0.6875039947124062	-0.18679101463139974	1.4420037120143023	-0.16682771449459524	0.498407222569523	-0.052098937739183025	-0.1806337256423619	0.7496946161516184	-0.08917537430330473	0.77621782676972	0.8608492791622273	-0.12105151411773919	0.2736457563363852	0.28684618115875316	-0.38951000711844413	0.488208337337687	0.8148066031561216	0.6866560144339475	0.41763649782031764	1.1873911888463888	0.4938517822695097	0.42250721606253433	1.3162554340814359	0.5427247275444825	0.5793671402925309	-0.04620699364830833	-0.04041729719899845	0.8523411163259753	0.27240622122151	-0.36550900702152744	1.0940424766541121	-0.01707504011635426	0.13336352481961194	0.6790797980463775	0.48402042725905087	-0.6411823468985106	0.37282149009977716	0.04772154604859093	-0.1768214139388987	0.019660550691595936	-0.05974589810736671	0.657141822567968	-0.3543536549566929	-0.24871337428293533	0.8979654191847699
0.41442816601354693	0.2356264242068517	0.41431585988646324	-0.31298976793050987	1.3819593080741204	0.7229305104706382	-0.099768130390664	1.1776173556998701	0.6252426403642358	0.029501343514749156	1.1595756546624	-0.19113956858414732	1.3031231854494625	1.2554218932441559	0.5979039871808273	0.6492981085338155	0.711936796574873	2.260517882601463	-0.36622298294302147	0.3972493301722078	0.8048580469993853	0.7485904640750871	0.4514156108838794	1.3588090013237792	0.6636671550737542	0.8366239722565809	1.1129903359510134	1.4578279862129349	-0.4407735108831816	1.0541357471638755	-0.45043865279930206	1.1088574456095728	1.4687894228021594	0.20567499105309317	-0.06251344071357857	0.9904516625753121	-0.03322655697194513	-0.24742350867191368	0.2758909293683622	0.5890819207458833	0.5980841534594901	0.8981127113600458	0.312279532231394	1.241802023695279	-0.5997148716329145	1.085091535260711	2.1684837534016115	-0.2862492003974002	-0.9844388259700609	0.7487480762892575
1.108701342498429	-0.6771168848848429	-0.5030845280687035	-0.4804652804651395	1.641791569716935	0.710418786604605	-0.5859437781183369	0.7828757047979271	0.6631441092156943	-0.21926958873363098	1.699173410274276	0.10398600256924656	1.3755589628338531	2.4045223863691665	0.0526993399564449	0.6064860650587003	1.335224362890304	2.883499938917232	-0.8147313880928018	1.4785644076411797	1.319292440057433	0.3570046491658541	0.4681868400511267	1.3792539372923105	0.16639389211241845	1.1331776990264122	1.3323293957642	1.3971075219318578	-1.1165371976034637	1.3413902153032342	-0.5182130754055999	1.7673509666922562	1.8107723603879466	-0.4918995617353838	0.42148586361734125	-0.06486599229156739	0.6814945635566919	-0.9779845496953972	0.25575161527168666	0.7114642560103465	2.308247787955887	0.9538068166646332	1.3256381932364019	2.6215380277393625	-0.8422561796061425	1.4971768208198382	3.2518893824711954	0.06928475567608766	-1.5085116631319944	0.6615500812811392
1.2235329577961387	-1.5771782911705454	-0.320187140558825	-0.5735896057046448	0.9949641257590306	0.5186265143065468	-1.0354638737676423	0.3937814191800323	-0.02027027610870384	0.2524210758238683	1.4957400117191342	0.41048600548704073	0.9042685797032884	2.3663710637149826	-0.022476945299626325	0.5287789391342178	1.2523708396944229	1.5003067403779256	-0.7201565640732902	1.908767088064611	1.3670129863828122	0.1367168368549322	0.5142838307562528	0.5586707371668453	0.4539817938609434	1.1683681895474691	0.9621479001506524	0.9687714371485984	-0.7806124322235897	0.9778683773988025	0.18959547611419905	1.566507282244386	1.5916025029830958	-1.1376769657061974	0.5649997599464911	-0.6578265639714019	1.7537365306791104	-1.5382771291182606	0.8784854017267639	0.7871265372757066	3.120820605234226	0.8959488748174349	2.3691511385006723	2.768784707959998	-0.1812792226457416	1.24504334518116	2.9750636216424002	0.6422611059708929	-1.0002038671917373	0.6526832282930608
0.6977929572966899	-1.9933681369261147	0.8294349146249094	-0.6925545132968866	0.00743113899162282	0.23063523445280043	-0.8606304977987732	-0.023700009912474996	-0.5324415062314207	1.006357229150735	1.0980555592306207	0.397571695856792	0.373707365647354	1.131104662758418	0.6048846709411885	0.23705381334849637	0.551674916503859	-0.6845490780650367	-0.0775721368908493	1.1502329903145931	0.7915130936202686	0.34072773795592143	0.3926243869252539	-0.2517277892013821	1.196676775515996	0.9675771740079383	0.19689194986600464	0.3294982975679225	0.1361378769249087	0.05150513381172832	1.3153430829085653	0.8635450406133544	1.0359579591635333	-0.966060103301429	0.09849655384495025	-0.02304880068981339	2.2192727548583333	-1.4837880120393985	1.5832085584888713	0.7202819260816306	2.32524833171982	1.1852904581400876	2.509167628229969	1.6590959804417769	0.9676294678391252	0.965601925852459	1.5287660727209218	1.0531429486087824	0.3996706989524638	0.5951541103184118
0.020962763174406818	-1.6632135090222229	1.5814245956892807	-0.7912629417270597	-0.5601280666525766	0.015217071873040281	-0.2289376007286128	-0.6403058084786074	-0.22368387891113833	1.1730305268740684	0.8587724821664362	0.14733046876436606	0.29506059322895944	-0.23739700049436602	1.0982937797464403	-0.17969913129899553	-0.25234570399111833	-1.7664051777517815	0.6566909697626591	-0.1455835095873502	0.11645313088811324	0.5417607085369103	0.1545135935292894	-0.44131460207731454	1.4168910454512036	0.6073092284785824	-0.6761246521309255	-0.3115348929989577	0.6600673917198243	-0.8053974175355085	1.9687465124285497	0.3022967917041831	0.6146492194200335	-0.11902926148578041	-0.7579357834178828	0.9965049545365106	1.4834140694294804	-0.9127073529390911	1.4763642602907792	0.47331975533267545	0.6364304407657588	1.59147073981421	1.556522894236156	0.38009473030337226	1.580979120134966	0.8875601810738869	0.012311781104619918	0.8739693506197054	1.5235668554515798	0.2623057597629975
-0.36756623838705915	-0.8237826235686518	0.8410196067326379	-0.7726195796627564	-0.5557654941787862	-0.09014414709222592	0.20050491386930744	-1.4596493834042468	0.5386822544189722	0.486663597798881	0.5588175976283147	0.10559268986281067	0.5964767160625403	-0.6669965806502096	0.5027833158667384	-0.5274845248072904	-0.7036367236090078	-1.032092922851122	0.8643251516829784	-0.6890233156124739	-0.02516126335003172	0.16058751970492813	0.015871495647926104	-0.25080783986958965	0.7139647135205374	0.07523647172380375	-1.34636392304164	-0.8584292039936824	0.3881026206677802	-0.9800033099065342	1.6091466530477958	0.16257993237480256	0.4992803413779608	0.448007156154724	-1.4795428140663915	1.0422564412610353	-0.01861446503069409	-0.2896522595047413	0.30202668382762365	0.0740956113636467	-0.5522814491193803	1.3348635774828561	0.21064217415385517	-0.10475486835835274	1.0617744783895446	0.6335721637220186	-0.6990281143630824	0.11291687624597653	1.3341594630207942	-0.3921074395731851
-0.46738717932508134	-0.11660059890394618	-0.9163677209909445	-0.663722252388358	-0.4309012442330299	-0.22168511518715034	0.10762880350751396	-2.099082020019482	0.8112580979623077	-0.42391420413699404	-0.11510996535619546	0.5146497759697917	0.6470190810393666	-0.18323973327602341	-1.0033348667462383	-0.8023819816879583	-0.7648069824066221	0.3830209095945084	0.31387157659267595	0.014419490497998151	0.4158025855001097	-0.7304718880780812	0.09103175145700915	-0.3387631188075504	-0.2967995328463284	-0.6287620322914375	-1.5100832218028566	-1.2539884737976104	-0.22416049602675392	-0.47018664488665607	0.5654925941371458	0.1418421939590724	0.3621248731641629	0.0632370537332919	-1.6750419153771565	-0.017199336655539608	-1.1777333110705852	0.10055186882653891	-1.2010186523089246	-0.44699827274107784	-0.6126737884730105	0.09243064321135203	-0.7369038202786092	0.0802469104950688	-0.1786093932021259	-0.0882255620258293	-0.745430848808905	-0.6588768384263396	0.018165940240269563	-1.0647713994521775
-0.5631056060391636	-0.06360837969839343	-2.067524541252209	-0.5567669697402756	-0.5586912303872693	-0.4753864733173717	-0.16431700512216837	-2.016877945487666	0.1471461368062675	-0.7769269368102062	-0.9453126764055443	1.014671528994678	0.0014572512052031209	0.16565016449355918	-2.1260481001409017	-1.1461067675573429	-0.7497177971853543	0.7696534804736339	-0.542976116731374	1.048603141242043	0.8582737366857548	-1.387655598319029	0.28327709815846214	-0.9223492811839484	-0.784299120713785	-1.2913316577720164	-1.0574261793334705	-1.4001942885973482	-0.566569063443395	0.12033851293458521	-0.31664972352732806	-0.23373484752058793	-0.20120808677902297	-0.848548562087715	-1.3781005812516995	-0.8916231868454103	-1.2092110076279243	0.40823262029361157	-1.9894702176259615	-1.0352923185486418	-0.1793453523794521	-1.3794695658051634	-1.1330545475033034	0.12479853062477747	-1.1629660081022997	-0.9622445653197947	-0.8703481687077828	-0.7745704902145935	-1.215052226724532	-1.3191206337726842
-0.8293512372477	-0.56302983900873	-1.5620150343932593	-0.37141171741689083	-0.7710671025594756	-0.68041763697524	-0.11577729040246101	-1.0659775534094307	-0.9372007944117742	-0.4513845763484315	-1.2767760397904293	0.9814465948812807	-0.9310033230106838	-0.49471502276434287	-1.8142174362701744	-1.4942431467016632	-0.9176931088243975	-0.33688426774290675	-0.8906893401973892	1.1424499276446667	0.7412278951079638	-1.2052690865089883	0.4457163221778401	-1.5266686443294206	-0.6138035779568882	-1.495487961737617	-0.2699851697423882	-1.2535637289997086	-0.5422127210137828	0.20703376831199413	-0.44584345137207976	-1.005160003098148	-1.0921083474063051	-1.1910147892090184	-0.9288726336354126	-0.4564685556677117	-0.29854389022653527	0.9219546551328452	-1.706842901978627	-1.4954090030683056	-0.18916344851135333	-1.8922509350208288	-1.3022348787721436	-0.3107312681599903	-1.2396884450457468	-1.4273744894978275	-1.3738152649461923	-0.10483595110973094	-1.3711489288898273	-1.0106984686172165
-1.1599601236190729	-0.9550674022519573	-0.01973664132599658	0.16471549896200266	-0.6625739619841982	-0.4891143695894853	0.3023148406345176	0.19502896677117465	-1.5152046251275162	0.07049814659835599	-0.7434367609640528	0.2897454227252763	-1.1459290848378754	-1.8453315234608312	-0.39754224396172333	-1.4503516303121804	-1.127455834165043	-1.7470962938333023	-0.27536695067412076	0.19165419224486532	0.13666411681432902	-0.3541470355191065	0.5708467916842577	-1.5422320645310033	-0.2502271650146738	-0.9487656311542536	0.31586004841009807	-0.947812095134263	-0.43626447427464343	-0.17543946936500981	0.11971844038608452	-1.6178009218010387	-1.6806213708798612	-0.3836561258671779	-0.5803806051830771	0.865609480707626	0.662472171670928	1.6079448208269063	-0.9002042357826057	-1.4993271797190693	-0.6813091086368779	-1.084368273950573	-1.3680790597435095	-0.68219764153001	-0.49147914756516115	-1.3687224568155412	-1.7362154105273087	0.7956431601195006	-0.5558310343295565	-0.46107396538513473
-1.3245839332593499	-0.6553840443758298	1.0130312447757661	1.1552503948972792	-0.22977133951227424	0.22136932189906638	0.7239005021019136	0.8573596634051197	-1.0970968029219357	0.42544385940234136	0.26943006285000193	-0.4018704670361494	-0.09140506051187745	-2.640721545080662	0.818329566114673	-0.6811492130337959	-0.9140175163355037	-1.9827942410902382	0.9344594764264856	-0.6296177327541685	-0.36411569638326136	0.4896892174631211	0.747801257637022	-0.8463921231192348	0.02276726417427737	0.1457169947371226	0.3713350446586743	-0.7158924333827614	-0.38703132503983284	-0.43412383822536416	0.9026080689606569	-1.4003463851837676	-1.4267318553018058	1.0006100796862691	-0.2474644902691037	1.619064768900166	0.8967135909287632	2.0297071012640977	-0.2915457590002493	-0.8524424013036352	-0.8109391482035797	0.1864097424425358	-1.056076060354459	-0.3548635122837111	0.5695881303721979	-1.163454768584976	-1.3483602599655276	1.2030563361686806	0.36343197170681346	-0.16349076118577754
-1.1962359035793773	0.2871901676247397	0.7702932561491483	2.194321468205921	0.0031243995478206603	1.0626060107577762	0.8720650526352509	0.439390386562499	0.07813309740454406	0.7666751705322372	0.9793356611005962	-0.280071099730326	1.6037015902564975	-1.9813815955978784	0.9972592498002077	0.5854577632555116	0.02658753058792678	-0.8490454667968574	1.8370423524912254	-0.3476860949406711	-0.3527276360300428	0.8919842742810118	0.9548407330505924	0.17330064192996505	0.3799216547759354	1.0910018740068572	0.07324381605060959	-0.6663978887434978	-0.27537701095753586	-0.07758778702705302	1.4533364702049545	-0.24450564712367928	-0.48283158367329276	1.8029379291417147	0.32326278255871854	1.0402987288276353	0.3302899817225036	1.7413276480500064	-0.010255784182687085	0.2173039327517042	-0.007151002191637646	0.8030998627918893	-0.2376714628859744	0.5018908915149634	1.4807193440327397	-1.0589285938526827	-0.3897997313790359	0.8996770227228537	0.754887382903717	-0.3127852201223605
-0.8170782834151026	1.2915994758869245	-0.002938663429748875	2.5627183329546304	-0.41287340683467094	1.3690575798703937	0.8071000632216385	-0.6521935549057882	1.3662263956302556	1.3628036082047699	0.933682995440736	0.705546380891707	2.595844765383678	-0.25757535813104837	0.5601191282264317	1.6155679570615191	1.380877157215056	0.4811138682170736	1.7992116386987547	0.5697563360640182	-0.08455837055085352	0.9189027460293832	0.9899083660355175	1.0287451222957955	0.8853035599774192	1.1827447896446293	-0.14588028395893585	-0.6918337273822565	-0.07429486100622995	0.7214634078147173	1.558574714329792	1.1774396171857413	0.39382780806904694	1.4023090417097341	1.1400763332578017	-0.12965652733179325	-0.49758898840981236	0.7434945421437779	0.3241279322548813	1.1296653552992293	1.1906401449366724	0.5605368908045948	0.5948134682316449	1.0814243969836632	1.9809954087041102	-0.8154355196027245	0.2804527714462194	0.3408095713047086	0.702037246643244	-0.6465421979234448
-0.31939421339063645	1.841356573888459	-0.054447984027543694	1.8910456401699998	-1.220966940409882	0.8178317397695557	0.6719469175845658	-1.4580542977777198	2.1512005538662846	2.000423593483927	0.2973656890138308	1.6818408686362056	2.088381638908014	1.1843235413583244	0.46326529680301387	1.8201127323499775	2.2873421303947863	0.8299300199254619	1.0015007648925163	0.7924943930672901	-0.17764884046745183	0.7030590472314467	0.6730483829686663	1.401377099791176	1.0425398417235776	0.30692908401718105	-0.11381122279509352	-0.6188226011125803	0.019074064361583324	1.251648475821508	1.1930520898802166	1.9025024724254855	0.5244732496411287	0.2542609081217236	1.7874499047754073	-0.6355375568645301	-0.9926381217137814	-0.442590831572382	0.8589402685495949	1.4022924934017627	1.6653312568132481	0.17841532009279676	0.6911091860045223	0.8841826544356753	1.9279196337419722	-0.15506216948681098	0.10551140183885764	0.1529976608279013	0.5940117679611094	-0.742709932778321
0.16419590304981438	1.8779129506956471	0.8736839886773101	0.6051160596908336	-1.59166590173847	-0.18928602666957683	0.42585818658164815	-1.2904517022287072	2.085376838558891	2.0467399293031594	-0.476327048267903	1.714755965315027	0.5885505717841025	1.2731707004095993	0.9326884573714891	1.310261465225523	1.9929527387719561	0.22808745778036124	0.2002030477523571	-0.16456143265691633	-0.8589950194160495	0.08226645228207875	0.09644275127579438	1.1319055130294173	0.32573570316308886	-0.900356573209051	-0.04647294461371701	-0.3906814365262497	-0.053603513649834254	0.9540847497999473	0.4678036332604378	1.4606011411531559	-0.12859663476517827	-0.5847916202402582	1.7444933874204323	-0.15707384754438003	-0.9717272492480435	-1.1334415349633875	1.1251337997108617	1.0317995579996417	0.9930307158271854	0.25348739545907	-0.09822855938605667	0.18308122620929657	1.3249124969945665	0.6316013330143923	-0.5272877171273952	0.4693864613582255	0.5399971574387233	-0.43239837346684795
0.5495132159576936	1.61960569817345	1.7674401984872343	-0.38209581769071876	-0.9469800637349624	-0.8380988216306928	0.003922929825780023	-0.24952002084841468	1.2217729426622241	1.1683898505014194	-1.0507868137080238	0.801968024034122	-0.6258325447110906	0.12318606064161759	1.2076059948690905	0.7354123350731735	0.5668443749643632	-0.29964098444904885	-0.03372891174225334	-1.252144050350094	-1.6140676807361998	-1.0730035090187624	-0.39392256031227063	0.2644452333956416	-0.8867979506978578	-1.5293144195789738	-0.11591449991216535	-0.05628726676023846	0.043166638742643676	-0.009171770063018742	-0.34839402017497334	0.2617177130219201	-1.0276050324850958	-0.3824807101332503	0.9184920019420534	0.5434707458346442	-0.6607689376934743	-0.9525720668626415	0.5850953139266007	0.4011716231036349	-0.059552183204886235	0.5425500155397965	-1.0298067221158973	-0.49244870829964926	0.45898435271719623	0.8710459102719552	-0.7664040499791043	0.7710717774206448	0.36299456316417233	0.09973708448756433
0.8272166398461333	1.1766719308452525	1.5098252260769636	-0.469732151912265	0.41063291198687984	-0.6541241828529135	-0.37284914141440584	1.0130633823325361	0.06578670208815765	-0.1678922759421398	-1.2510925986629446	-0.11519068335961039	-0.7489998336018286	-1.1663187196834066	0.5629103813708467	0.5893034025128333	-1.021011796721426	0.026086047536117252	0.1691146152499077	-1.1268278050801186	-1.6671513470664026	-2.287885913688698	-0.5066756095192368	-0.7558025962913564	-1.3515024268376548	-1.1336813568176305	-0.061074974858992874	0.35848393828270847	0.6177201892731964	-0.8641115102570937	-0.9071097440732613	-0.7480229435606037	-1.560862369159999	0.7281970995067295	-0.1715488429797779	0.7519700344062549	-0.3261236782095498	-0.06252216290785463	-0.5260752264936801	-0.13820559832878743	-0.38564490719844896	0.44432358991995935	-1.1780636356735483	-1.0059456599858099	-0.18666827924479368	0.36024951930544363	-0.29156615331284347	0.40692129104544394	0.04294611105894199	0.5699290829064889
1.0430630030141055	0.5124665166703328	0.08769417057389203	0.1340057286615086	1.5568815910359244	0.048558985438179166	-0.3114049498542116	1.9218735223506085	-0.6720844340376454	-1.0771047807327405	-0.9486991838517078	-0.19181241360443965	-0.11896874757679356	-1.50092077602515	-0.6741089810083615	0.7483917518393167	-1.6322508164301455	0.932012304447869	0.1876698441834223	0.18236487959214898	-0.813687889025122	-2.6090181172325355	-0.29531608865316133	-1.1576363133535759	-0.26737335356846237	-0.09917699000110261	0.5360536049015022	0.847210240468927	1.3147605750076297	-0.9120587348893107	-1.0345294474045934	-0.8534540759937538	-1.447438390282312	1.9211587153383198	-0.7992077000287712	0.6088031973600039	0.019586501785191505	0.9533715952274064	-1.1848333438674157	-0.4926578937837983	0.2579401144746793	-0.07567049447489085	-0.3838568393546767	-1.4884860787287124	-0.3393933956403676	-0.24797398197056936	0.3785439340377361	-0.7053320175604613	-0.09824794256212399	0.8577802734467335
1.1994076487424778	-0.27554280291719624	-1.4645366586801554	0.6747122083991244	1.8007715529829007	0.4721707022556294	0.23211850179443397	2.2865948652261037	-0.6411698289756959	-1.1421101035689367	-0.17719893131257683	0.34428192633959354	0.27438240655372476	-0.618770631338842	-1.3723665649279975	0.6968793664048041	-0.9097138883927999	1.5176939652759736	-0.41139899232830496	1.2447382044860127	0.2668276663546771	-1.5390947183119155	-0.1345335488939561	-0.46900764186845156	1.560788136917621	0.6745910206948795	1.5546138867505115	1.2602274394880324	1.2722425008530702	-0.16974658464529124	-0.9245697672596191	-0.11045485488319122	-0.8015896750583492	2.299701682910477	-0.6479840240221981	0.600821411500468	0.5047316622443353	1.4437765065555257	-0.5957497759824685	-0.6448322184907489	1.0325674120285586	-0.4369916258418512	0.610093350465976	-1.7707954393098255	-0.24716503732428755	-0.16436597095587901	0.5681583692320666	-1.8866394022919082	0.24266821822609688	0.9824231481919505
1.1670847208058241	-0.8706367956932473	-2.1421817943647414	0.5482894583172117	1.212421831872893	0.0781511665572605	0.7116882909089394	2.0755709283173784	-0.22619383082164468	-0.8047401636212813	0.6321539226802214	0.39136909983232093	-0.1889471569412628	0.8640579981844771	-0.8568655068600893	0.11903369224482044	0.4173780597490348	1.2769007143472457	-1.4090884142866398	0.8899206081648638	0.5606395871343192	0.25176412925188596	-0.4078468586039681	0.8477105592669837	2.229555849555205	0.5044209273145156	2.1441311833180214	1.2592306270684812	0.16681896173195793	0.6085316040945635	-0.982389387631945	0.7577599039165098	-0.007437921109940724	1.504112092260773	-0.038650492031713446	0.6053513745477218	1.0227835434707002	1.0717929689839742	0.8343921328991198	-0.4251956376278626	0.942949710706394	-0.3428815741420821	0.9398988799755597	-1.4049338312858939	-0.4497119233303216	0.5292535480119571	0.2090514715880487	-2.22799274872466	0.9194730794342811	0.8957758340545604
0.7711075259379155	-1.0593891573225747	-1.7815814810931923	-0.24627445054938749	0.334145772560863	-0.9585507253555644	0.48204060278111666	1.1521943237859433	-0.19605237906171363	-0.8090192457497989	0.7979166600200907	-0.796908509752784	-1.260198286258	2.035553250246911	0.2624750970937628	-0.7853384906257114	1.1763319609644736	0.5400964880529958	-2.0941806887624828	-0.45727787234781736	-0.3879186702010409	1.397282676666948	-1.1973505499699992	1.6261887129601635	0.6145226751643046	-0.5466253362012942	1.483997925199126	0.5810990379580026	-1.0817174449722184	0.5588585266128451	-1.3969900946276763	0.9690720593424469	0.4407280571202354	-0.04589722266283085	0.4251523466326812	-0.06202483182019617	1.1028342872773038	0.02657284280905863	1.7369959069183578	0.33900961351937703	-0.17003626002513042	-0.32247295164857515	0.4212797242052153	-0.4065622490352036	-1.1687643171058584	0.8936193839888635	-0.22354128379671998	-1.3716601417061167	1.3998136376094068	0.43381499638855875
0.03692087726730518	-1.0147011224373381	-0.8847743143752581	-1.2098384288206745	-0.4612021081090778	-1.9618941986433402	-0.45393187901280707	-0.5071226776304947	-0.8496869303527427	-1.3276191098691836	0.01820424339359211	-2.659819462822481	-2.197918378998753	2.3137782023990283	0.6530450818700873	-1.5047698567641976	0.7638453255060202	-0.02192159034491329	-1.8581179799730083	-1.3534653936004826	-2.0682172321939407	1.1209178966013997	-2.224236635003796	1.1051175519067042	-2.346913998187054	-1.7563460780333897	-0.23935128848737744	-0.6154092049497399	-1.0548321126138305	-0.5328914843435427	-1.887631007073106	0.27577861503858475	0.17520008851185442	-1.4178448956603864	0.3967935664587858	-1.5758755168424767	0.32845971060924645	-1.077364876830768	1.1071666958063866	1.435352598552052	-1.567924752668345	-1.029460107531876	-0.42756266516174074	0.3716536846092287	-1.9833765819100533	0.2593581261390281	-0.40105792776762433	0.17181198124005811	1.2550756136572754	-0.4520111694730229
-0.6877990611136838	-1.0649104562625078	0.02332164545923187	-1.7650092332237801	-1.1716314244172572	-2.3413597482982484	-1.3353020077909359	-2.3342796861844337	-1.5848547287289514	-1.770073796413942	-1.1538021162034227	-3.7340144920023053	-2.4719531800570134	1.6968768228541058	-0.3662893980616379	-1.6359028131608002	-0.3911415840157774	-0.13125799483760495	-0.7005081430589062	-1.053154252060862	-3.4072483465136014	-0.03343475063609038	-3.042096702706099	-0.22423846701896635	-4.413957018766551	-2.334925244771395	-1.7995009401509665	-1.7457107746801204	0.5638613479845834	-1.9860027205724522	-1.9483405767246083	-0.9000935891176248	-0.7459215900010493	-1.8139884048940482	-0.006044239178919685	-2.981918739888624	-1.0536206850471046	-1.5989746948613086	-0.6609763842884723	2.2079849871036545	-2.376206194052625	-2.144242981430683	-0.9969754438207278	0.013712695715959233	-2.197307462240662	-0.8786124822094272	-0.5056317831815429	1.4470370596499351	0.524075481011376	-1.4611455107573934
-0.9829704068599516	-1.1959536091118743	0.6626614916698085	-1.611229683210425	-1.786297283911787	-1.986041870883861	-1.3753625589861145	-3.205044487170107	-1.4727213865701811	-1.4936349115816865	-1.6560539954360796	-3.0669330368247603	-2.099538069890825	0.6186028733945012	-2.0772282883987017	-1.1321873610084605	-1.293754650170159	-0.06138993327669998	0.7323202176495793	-0.26282914865651186	-3.5781564531614554	-0.8193560614721194	-3.3031190755377797	-1.0755478182442104	-4.10787587576146	-2.0104926672629944	-2.033515332605746	-2.225826990589895	2.372725748774037	-2.737459026507405	-1.3808622638149697	-1.8275749122825535	-1.754928073635272	-1.1626059887182345	-0.4217264152957948	-3.032715818866622	-2.0759480169503988	-1.3230960425442084	-2.1415132992313515	2.062184741140899	-2.284494588947821	-2.4440307822397283	-1.0854434101775534	-1.3383451925179555	-1.5354799647872954	-1.3459657992439171	-0.8454673493070589	1.8093259655602418	-0.37469870047086196	-2.0551074631070234
-0.7936640570592091	-1.00182360144454	0.8311736203603339	-0.8481938045143337	-1.9644301850327965	-1.2099178024380728	-0.5512447158026557	-2.303727638301659	-0.2890801280751404	-0.5957250334285095	-0.8859089836149255	-1.1922303032794768	-1.4663686603915036	-0.3773030570492791	-2.9892441347065923	-0.29509735913033464	-1.2793806730863202	-0.1913488843933241	1.5723946692227244	-0.11161795703995715	-2.535137634911195	-0.5464745758174019	-2.923364926700095	-0.7222241382126838	-1.9711429011950812	-1.1458102655130293	-0.9601469002706022	-1.9195765697799485	2.5397717107780102	-2.2134541034101507	-0.5494478817990739	-1.9900437265140956	-2.1445003487974987	-0.15120822560100053	-0.5595099568344919	-1.5994170892605526	-1.818921379297627	-0.6096502044161382	-2.2530076001796018	1.0355448884623857	-1.5920731869793436	-1.1963583174258599	-0.86923278480633	-2.48792463449747	-0.42585342561179546	-0.6379918686152793	-1.3213035466840306	1.3352985513205133	-0.9772287114474854	-1.88070475531762
-0.535996539943398	-0.2612919222372174	0.37578625896794604	0.10892389601657107	-1.322950113499025	-0.4406344646050889	0.41176067635163704	-0.06642394637067578	1.1418778820246183	0.14776251585020073	0.6774159718854569	0.350770568737461	-0.9700232864922176	-0.9352698759824576	-2.187915549717718	0.37789158541170403	-0.49479770041016397	-0.56805555191118	1.3191522905499244	-0.7211111025645417	-0.9300767734798354	0.38452034218100756	-2.083688730805622	0.2737780877496313	0.16591643350919616	-0.3425422091933643	0.298722853585394	-1.1580929388312933	0.7188661560592818	-0.8049168798620975	-0.046837098958800776	-1.3693921710002763	-1.6466553597793583	0.3804274778707299	-0.312004432807318	0.07154071479333778	-0.3440103437649155	-0.0802389482184876	-1.1973629314984813	-0.22739476499405384	-0.7869844234388037	0.78044633260228	-0.5871857458259818	-2.4572204594741662	0.4203169572109839	0.4612904507376609	-1.4923675348692682	0.5900900675396815	-1.0143984388529423	-1.0826494305577274
-0.6296063612207708	0.5870938659087385	-0.5080400197254344	0.7809373969223407	-0.03144912128781072	0.03520819051285571	0.8019930937510975	1.9169746310933782	1.7180559262582775	0.1645362025705858	1.8715049394207413	0.45992668307405987	-0.7962071728021065	-1.0299144869856283	-0.1064519493498561	0.43208458645921255	0.39567521957713353	-0.924212255634217	0.20161684563790688	-1.1409807701024444	0.4137620383400378	1.12024156745961	-1.0998545761750786	0.8090921884610225	0.9899600039140495	0.08483929677218276	0.6986479985996747	-0.36347643910508104	-1.5374538532064286	0.5057300249993149	-0.09011537354451672	-0.32931231234731545	-0.6315213275119238	0.15188797780369923	0.2844241894409658	0.6587971337377285	1.215361372725211	-0.09070730436989387	-0.0674833212619168	-1.0909092503866114	-0.17832080718555096	1.834672923916894	-0.35540468150566973	-1.4977813954435022	0.659290050725273	0.7375420431951444	-1.131623948286535	0.06425697764547655	-0.5019471670647808	-0.16270093530555393
-0.9110054045396394	0.8036966867558635	-1.1741682269916447	0.9470977928515775	1.0993010196660082	0.1501752910317084	0.5659529237581412	2.1979759347924013	1.1332909851910384	-0.22155155272431615	1.8835800829530325	-0.5921830344837334	-0.866839559112215	-0.893839738252391	1.9205223937460765	-0.2465396040514542	0.8721119419025269	-0.9997452700589513	-0.9621707184574669	-0.6222329422014437	1.0345275846150879	1.2887410351946453	-0.2485127160718464	0.5618051340413415	0.7029785141432463	0.30275310380678216	0.2500855923309429	0.27656114471543	-2.3831559859357414	1.0399145877821039	-0.28871700842428777	0.7313745748724743	0.3125258665092091	-0.4234869645485198	1.0439128807910214	0.13682196086236917	1.632672712639068	-0.46806132991572313	0.31055525113088506	-1.438049894065627	0.18189746183449965	1.2739035007549488	-0.18245322679983	-0.5737743589000998	0.524835476585766	-0.10683813364724155	-0.499592712360158	-0.16900869177784944	0.2214886067512251	0.4728772483325318
-0.6693788520232604	0.22304742337855823	-1.0321762561482333	0.7932719567523324	1.308820319147515	0.017046171836324956	0.1974313129548934	0.7727675658387505	0.11718953428781084	-0.1457172067372227	0.8973506093099674	-1.6059536243520116	-0.9035218027637446	-0.7806679437684919	2.788950515767031	-1.2649533055280067	0.9126034391939674	-0.7492055412398979	-1.3701873837152843	0.4356272730040058	1.0265592524076277	1.1743021237641	0.3475758318303105	0.28867804381210144	0.40123251702018214	0.6791867834131985	-0.22697384333010784	0.7728657094266616	-1.5473917875813257	0.9722211602794103	-0.064364706985975	1.6218123429700921	0.9420365583205081	-0.7802406905493523	1.5979202052923758	-0.3700887344577329	0.7164380967138859	-0.7570353378779082	0.03541427749435522	-1.5435516288477333	0.39830682940713347	0.10796197002903994	-0.007826568424140362	-0.03826404083321987	0.45447179657881415	-1.1390580022395045	0.016871339411685893	-0.33640771832084293	0.5888640245809411	0.7984841866553449
0.5615031727512043	-0.4494635559770019	-0.19582451562454484	0.6807119870604726	0.6514525717496532	-0.1616357434881375	0.12332683642196557	-0.9543456191384331	-0.3593855594190603	0.7186614165649334	-0.20402893372969222	-1.699771708792792	-0.6147951167177456	-0.7469111302341842	2.3783601551449483	-1.944188277804947	0.7882920843403773	-0.28520492534062303	-0.8795580630707308	1.008571003214512	0.8264216110122565	1.1261965511706609	0.711704348693639	0.7499750891495283	0.7453145790225207	1.3298658874277525	-0.16967975454844222	1.1007128864200404	-0.4397864924278146	0.9746755782332137	0.6925405452265828	2.301305246358478	1.4158319496373712	-0.7976658189725604	1.5452650717528411	-0.021640777160764207	-0.5564100812722238	-0.7138082238736714	-0.24444424450900173	-1.5825487842683754	0.5971917221419126	-0.19277578154057087	0.28125741368240015	0.6921473575599698	0.6021119344903744	-1.2002934580391744	0.37032711305997534	-0.6174902515591794	0.1857656696603907	1.011874726541407
2.248512012539151	-0.40447450166210897	0.5746951223798634	0.710717516216544	-0.06350272562833453	-0.2099353453766625	0.31187056966134935	-1.5464565001455648	-0.019058968007475453	1.5944755370611663	-0.669362302417812	-1.0187935314930798	0.04076079989820533	-0.651948856574412	1.3623699225903947	-1.8623575537957628	0.6477136825102369	0.2538444204670577	-0.12756902064181297	0.7020876451317652	0.7904148216092753	1.0851661872238512	0.9167779802620296	1.613501785674883	1.362902122305684	1.94597658058327	0.12463463571373634	1.1316808125589808	-0.4848504513524489	1.3424903363281282	1.4355277642171398	2.6447173945573668	1.8430874673593123	-0.802558173035379	0.8038771794584064	0.755062413056205	-1.0273014007086345	-0.5274968238450592	-0.10585228033162616	-1.4496180844319912	0.801058788565108	0.5561739951083586	0.7442595139044218	2.010100266674985	0.7459590146486897	-0.05667911857808656	0.771185527002646	-0.9473858193909347	-0.78756839848292	1.1694066576811257
3.0786096576293303	0.2964739949532069	0.6959968517799454	0.5845667830186736	-0.14138665474455864	-0.06376034804499758	0.43852888422234726	-0.8295301247579073	0.5904078575340226	1.3277290829985897	-0.4183852851784963	-0.291053142690859	0.7413755903242841	-0.38077258050321133	0.4445642504542876	-1.2222512540604071	0.3811558521962596	0.7313186097138419	0.05214064731100011	0.15421440069288125	0.9060197805679554	0.7985550627565439	1.0090816457761376	1.73306116995775	1.4367607404233194	2.0795324208541586	0.0034143093710721625	0.8136735649097169	-1.6076192192238525	1.5912089539153138	1.4900686156964293	2.3618743297464304	1.9799219829135823	-1.0422536565105673	-0.1805767966673469	0.8695405906140369	-0.43042001381862166	-0.5430036270439318	0.35684587743855567	-1.0619956772833694	0.8821849704957322	1.1141440557991988	1.2340953849378433	3.13623090634777	0.6131949823349595	1.4842986207178936	1.2088909770493705	-1.1060097425020128	-1.5274978109544826	1.072157222499344
2.126582657766069	0.7515555988987663	0.40069062893723806	0.004381032244837638	0.291098332510911	0.24663070209770324	0.29311501186068367	0.19204286515615432	0.7780065319157333	-0.25909484021462303	0.09550230232433116	0.09723963926713938	1.0380742768309	-0.045235114439225114	-0.16230038913564618	-0.6066083313912657	-0.13313902786084067	0.9884928108586359	-0.5620900348449575	0.16437592330673187	0.8861302206262497	0.3161988091138356	1.0233780641588663	0.5160453149277896	0.6832783083578233	1.602824182438387	-0.6190778977206793	0.330852862657926	-2.4597907248163806	1.0381079732920375	0.7809099199274419	1.2565064952383462	1.5270855245096038	-1.3073382876771211	-0.7063544181044742	-0.02809818636945778	0.49927495482425466	-0.8059271775539596	0.8411908174672309	-0.6236917374449753	0.6954536085145283	0.41931023046238347	1.4429583709637097	2.823628864732646	0.2190529928207019	2.420874904217834	1.326201803573013	-0.9323651993473858	-1.3308728954370956	0.5426306523794805
-0.14977223873712492	0.2853387674238884	0.38930556968704905	-0.8137301342437122	0.5442532084683793	0.6835164875560651	-0.037418723163559785	0.5634370390349005	0.40708050903279897	-1.9022789128205706	0.3989092026796843	0.42340378106635046	0.7877810770150699	0.09485160097126018	-0.5890624801102993	-0.3264545692274417	-0.739729230548195	0.9047729321091645	-1.3265783280052803	0.706761648185217	0.5651656568536195	0.024677896222232543	1.0408240640159327	-1.2500650440498016	-0.3148504498316561	0.8721277348659958	-1.0579442998324955	0.010723515148187654	-1.9366179419067104	-0.2505962118299917	-0.017544886967746167	-0.39146097494187015	0.6484963611509346	-1.1687342075763234	-0.41206422117207764	-1.0468580010719106	0.856313819482998	-0.9533217484799797	1.1768037936704232	-0.39787278319865466	0.3107968549584127	-1.0631173475190772	1.2222473820008413	1.0360322107503068	-0.13163764644269352	2.361288798464544	0.9264405115679457	-0.4516724028085251	-0.3728206523230475	-0.24892519057175583
-2.1736591371620433	-0.7179266667865227	0.9062129561936293	-1.2072061632237479	0.25741062124260544	1.2168119576852396	-0.3074144917335023	0.31429951440450127	-0.07120968153884424	-2.0189831067753734	0.3604930124457031	1.0886154852475798	0.33596443551255867	-0.04711345624851117	-0.8358697602144503	-0.08777170695689797	-1.0375956469514669	0.5194514584622287	-1.3385838675088684	1.0264012277855605	0.19474774780855825	0.15965457125164975	1.1806745405073482	-2.1170552641317713	-0.6722226655195178	0.4140457311594859	-0.6089972368664545	0.07456833242409062	-0.23223331615604956	-1.2847317751104586	-0.12135975432837491	-1.7819017115178362	-0.02603792080920246	-0.5277626167011661	0.380763314586283	-1.0393521049622485	0.38105713889888926	-0.5965321019760261	1.3065946068042908	-0.28147616428847866	0.04891798259529226	-1.888644995407052	0.8349438683659086	-0.6153625140930508	-0.15355001520187087	1.5962923117873584	0.45240033546202596	0.14164146109355144	0.3594343250581556	-0.8273141587929816
-2.615621595775842	-1.2427894099230612	1.3960785656857786	-0.7854133117467276	-0.15467079729222857	1.7117047439107134	-0.34240485799224096	0.14166570411530294	-0.17187783546415508	-0.37608333412632305	0.16134351954254159	1.9727936494184222	0.19580068569359887	-0.17398102180243677	-0.6334922559699292	0.5976216956280732	-0.7281038214892219	0.05581282364402333	-0.34675296933500177	0.6013683560294506	0.27799394619429785	0.4669325930063022	1.4960708412062176	-1.4377006028257417	-0.039122803963223325	0.43569599611480647	0.6221961337268087	0.4933291530806621	1.5432343180713153	-1.0947106711466865	0.5557392438875238	-2.1039656846492525	-0.01594869870101836	0.19807571800712018	0.9522142042094782	0.09679557213170825	-0.48898263734909797	0.208505104493698	1.1396609174132586	0.15206840563970403	0.16468890099494302	-1.3490804615496983	0.7463656385777263	-0.5056925950823967	0.11486365090088431	0.6592883583990437	0.6672900452819033	0.5801956941877637	0.06719911068687118	-0.8264780177521034
-1.544938773435023	-0.8275093706762761	1.176981198798689	-0.0039920662272377935	-0.03538893444435057	1.8541948963401509	-0.16238395859907007	0.398007654695188	0.10282274658237432	1.4941122947182008	0.020296380973313304	2.4801399680057874	0.5199088239863436	0.18845201819619078	0.1583187675479327	1.6981250768261564	0.06756165656105516	-0.2228310742769124	0.9481100358113155	-0.26023516563058985	1.0403430677507155	0.48811149183288854	1.872996866543452	0.04453949763083919	1.0740084521821742	0.643686604821524	1.7403710673235022	1.0367453158566324	2.482880629624767	0.16516433101975792	1.2750707098129868	-1.236914898421056	0.49627608166742915	0.4784475397865373	0.8164836928617288	1.2908289185540638	-1.1599442424206172	0.9249333221345591	0.6399735529308214	1.0629316456930555	0.48129679495838157	-0.23075523380974475	1.0824952941293986	1.1246506282020545	0.3006207924389002	-0.05089276545868271	1.7460911022348755	0.6470386317200343	-0.9594745114716368	-0.34560480402777916
-0.24108274365597815	-0.07249458933717483	0.27844351537410894	0.19259201343996518	0.6523540375007176	1.3259789429237143	0.02720662924581321	0.6760014435103023	0.2762653669560799	1.732493485114207	-0.026439852561509693	2.1916139798713017	0.9360384429422867	1.1877949617978818	1.1349405614238082	2.5075343853401564	0.8438965644943788	-0.2038237474802239	1.536976373317707	-0.84882123303025	2.075355298543171	0.11224945964799857	2.0553441713563734	1.0234565586898459	1.74003293355219	0.5489681134899151	1.8830254696267592	1.3901453180562868	2.4645751654008987	1.2316231750143076	1.1995482990933415	0.036488868965933875	0.8860224910411697	0.19128821198618948	0.07397491646811992	1.4503858653148276	-1.331871549632314	1.0058935253284054	0.03681582876677831	1.9387158328321792	0.46910010599187113	0.24217147186895605	1.3772691468648885	2.3627398743452095	0.012381034540284878	-0.37761286166864494	2.841547438515543	0.3072211964230387	-1.6012734783366145	0.13906577193356123
0.09666665078969568	0.12266762315740481	-0.6023907877639036	-0.5897841485075658	1.1884484431785773	0.16452981129163521	-0.041317811582947575	0.4307990916270038	-0.09483694719419943	0.05644666400229838	-0.09886797241349517	1.3410419629780448	0.952272004959836	2.341917138622517	1.5480209362579396	2.3179008019132037	1.0879856128957968	0.007813305923798714	1.0673863599017273	-0.8745315173613997	2.6032037656065574	-0.3177675338508294	1.8082204384013283	0.8576148899041685	1.405347782344476	-0.046483545623641855	0.9763091326297574	1.2558973190568303	1.8533477054944725	0.9826161403234983	0.2531700322990999	0.6170669035711653	0.7656902815281464	-0.30618680862670966	-0.7925503072174279	0.582679517859483	-1.0244528725315654	0.416836453401442	-0.26515699054226094	2.004686150594465	-0.19139480892557253	-0.11872427094140826	0.9960064906580128	1.755991335761902	-0.7574614404681878	-0.3990889794192859	2.77130334417729	-0.21734731053146625	-1.1168883194987953	0.22793762158797637
-0.5797230437764194	-0.3620760058472694	-0.9268161370093825	-1.624787066675278	0.8715747068047243	-1.0628460084352187	-0.4751068372950552	-0.22831784106010536	-0.9057175234863737	-1.874250739493934	-0.2499409007738588	0.5928626214611245	0.5101801129799337	2.8162203638571457	1.0472970960711705	1.2166112727230793	0.6793885236330277	0.18449125884985282	0.1661411267073201	-0.6736370499778953	2.1600877702860495	-0.46616097140531854	1.1054784044241355	-0.0619991831112731	0.3391111960432281	-0.8492414075650838	-0.26639569352783543	0.5092929808569044	1.013452121516713	-0.3683840106250723	-0.7710427702967775	0.018232412402815746	0.2945801155629326	-0.5634190006304685	-1.3505536665355562	-0.3027251242798206	-0.40902676169154467	-0.30180120189987897	-0.11242794590397699	1.0865737603242072	-1.1587698997754619	-0.3845238570148714	-0.1555417913995059	-0.12000624751131908	-1.5009476106065622	-0.378092505349706	1.1942295801964953	-0.5351719351850073	0.048265398127714916	-0.03643905407083611
-1.3189738439614729	-0.7672323923177291	-0.8386631561394609	-1.7178408836993897	-0.17907073445496796	-1.562572852128504	-1.0353626149937014	-0.6015343060844074	-1.4931030343474492	-2.0876325536702462	-0.30919609337658394	0.41469049781279066	0.08423891869957943	2.104817183374416	0.13911763290102672	0.09928000589274795	-0.020182378764423255	0.13556752416140253	-0.19601913645947713	-0.6666902031872894	1.0426620661813897	-0.41288275936586755	0.20056884364830277	-0.9225204089105962	-0.6324702547805928	-1.3305116186525696	-0.9757955075391056	-0.5911852549740673	0.22794859713729776	-1.4557659887402776	-0.972846145749493	-1.218980537918952	-0.1815356554907049	-0.40222290161323776	-1.420944347002895	-0.3057050166910453	0.27088974460243725	-0.4908579769559075	0.16036599458440715	-0.09117856234309721	-1.6741224632631813	0.20578571178158825	-1.420708288378197	-1.4648621103729533	-1.5319944713977987	-0.5749416867265337	-0.9760895075354461	-0.3426234014085529	0.7916864218237107	-0.24139830770569284
-1.2436687375679334	-0.38603229351126833	-0.7595763298053778	-0.4726282436565156	-1.10286651414645	-0.9236464451982048	-1.2297579729850059	-0.2271945695486514	-1.2167209675302746	-0.2763962636065305	-0.03692314709468174	0.7190340733025626	0.2034432937966653	0.5000119114992719	-0.28156003428279225	-0.16383761843839081	-0.4596808219997201	-0.17823559725553723	0.34850783450859596	-0.8352626097884374	0.040774068568302645	-0.47652837628767303	-0.48863536651583717	-1.206597555522035	-0.8553723712071509	-1.1772513577860435	-0.7556451953010729	-1.3853374899044644	-0.17454109911486623	-1.173714644086427	-0.2025989972447427	-2.0336711080855183	-0.57774951355427	0.07152606324716154	-1.0102182390566605	0.4834048080185907	0.7461211144837926	0.07276714824074713	0.08887895973053894	-0.5976674624251395	-1.312690050304073	1.2842326640857173	-1.9509747015221193	-1.3412786504822185	-0.5984340293380136	-0.990343278729002	-2.3724067790472154	0.32311768024630355	0.6142058446006649	-0.01853290220382258
-0.37404349330480907	0.6409348671111004	-0.6942481190750691	1.202285727047146	-1.1453067165741344	0.5009958973151417	-0.7225802172686684	0.5611649999167586	-0.14290854259642008	1.9148310943684925	0.5013644784252428	1.0465958250396263	0.8829627755109775	-1.1047883859107397	0.07638979634023445	0.47155392575810373	-0.33963326500006924	-0.6239447218894177	1.2405573810716322	-0.8263626930816955	-0.2802632991165746	-0.7120025477586897	-0.6412405938491559	-0.8681063325689387	-0.3811336362440376	-0.5339397667666969	0.12695340648027628	-1.2186823028611071	0.03770260587839815	0.18940894635816816	0.8296561101791142	-1.7962038969079726	-0.9758786721055748	0.6635501788359118	-0.2682088976891737	1.2031763392171584	0.8838563778060282	1.0003060809908582	-0.3230704761854944	-0.22943052409068243	-0.41957253041939646	1.8573916892988558	-1.461529880133737	-0.5099979041331107	0.7648209095052959	-1.3359231135201801	-2.3455494045870964	1.0643310437501976	0.13839535276589754	0.6076518888772106
0.5545110601102722	1.560091668863207	-0.2544976092021774	1.9406001233062777	-0.33735116509604746	1.8105544143123704	0.29298087286321556	1.0135914932388055	0.8737130410825606	2.5501266703832353	0.7854927347244387	0.9787299784731376	1.548686408905725	-1.906427639620048	0.5083396304733437	1.2878378420390924	0.14928279780174886	-0.9754692087679506	1.578932750192512	-0.4364711218179372	-0.027546191506775546	-0.7895050062967657	-0.29097635971959734	-0.15031501904024755	0.16256930918730553	0.13761626007581987	0.9686413335266061	-0.06174420833476584	0.6634907500203772	1.2996387879395188	1.2400490963959625	-0.7998757584987646	-1.2007100214743323	1.187683741086904	0.4239946419309709	1.175376925183968	0.8245045609875404	1.6137815816423053	-0.535840874830807	0.3694956276712582	0.27964276023768614	1.5090015981601899	-0.4211737857261581	-0.19644023027047902	1.5669620875393682	-1.3454548619403437	-1.346740928045414	1.3859846799877091	0.2882095405814373	1.2404093462707084
0.9203451664883595	1.8476562420940221	0.614724666381199	1.2334636285237979	0.6466114092260551	2.2032127745309245	1.1947213607522555	0.7852262265434206	0.922522813986289	1.2522397041963265	0.24924810901163696	0.380736147711226	1.5415587256943866	-1.7484267752546347	0.07751451714287007	1.5937787012443194	0.483191557356318	-1.0650814210565729	1.0027201593377058	0.17540661845904826	0.24999038109893956	-0.4587373095227365	0.13346777783205874	0.5237429708140656	0.19518023629555015	0.4201946210827658	1.0540673647597345	1.2806751690936538	1.0819504423847037	1.1822950212863874	0.718283090556673	0.12465002759562695	-0.813849570852488	1.4458496814473254	0.5134516661652088	0.5239318326024892	0.8219683365023531	1.4802689440695174	-0.1254547716655106	0.4916032975726992	0.4519234635747177	0.7648182318878448	0.4332232168280667	-0.5494399406579289	1.1989955839802022	-1.0819248988478951	-0.2964808079455903	1.0422808314402925	1.122180400438049	1.4399946472690672
0.7533771094312903	1.5987848904069404	1.2597995493065084	-0.16499901819298354	1.1624569950877668	1.5221723926336375	1.470291620339167	0.22575786427374073	-0.06174912158016156	-0.6113867571135181	-1.0479255706151447	-0.577375051735653	0.7273486942518058	-1.0881154391737804	-1.2494015678479096	1.3313635292758057	0.23569337726070774	-0.9136830116897985	0.011785292000948277	0.7347697666405502	0.15978228040393494	0.001351416680759894	0.1091252568013115	0.6274464647185946	-0.3239473273302192	0.2266717026164687	0.09983587443814937	1.743180699837705	0.7905814399236215	0.13888049238564162	-0.3457486713477724	0.4115324373108861	0.2971472938863309	1.3055914513408804	-0.3137510891862845	-0.12058137324432922	0.8810962115289981	0.7380736621633645	0.5895364150774541	0.0937480513108768	0.42315667370763826	0.3029925918900605	0.6796059865619452	-0.7136766753957647	0.027562499504364082	-0.8331087674625572	0.25045619134414693	0.19919163481823768	1.7165829269401454	1.0508474723061223
0.5177606815789705	1.1391127534672478	0.955219696189948	-1.0850686016177027	1.0509374777422777	0.30159176456938097	1.1419963148492545	-0.117376114811019	-1.184717605527782	-1.42291271541099	-2.2488541942942004	-1.4736344040612277	-0.352946490644381	-0.5132303872236577	-2.418529268328411	0.8941075339077795	-0.569394186375582	-0.7146490222359533	-0.5422124143162148	1.148549514548416	-0.207607253831448	-0.010810218530788802	-0.5002381169612562	-0.13581179162446658	-0.9650215495327662	-0.18148400763022113	-1.4723025029564545	0.9300758424058893	-0.08262539445850435	-0.7375010315664952	-1.3151322051417624	0.16683857408221253	1.49154669797728	0.8951389098828684	-1.6946582721153718	-0.3770796437830745	0.6733690370983412	-0.021995070270798618	0.7731487680314155	-0.3396987852432156	0.6606412769118186	0.16749357628658756	0.3551305902881483	-0.177708506730338	-0.8877448370705998	-0.7135327479185339	0.3260905804796299	-0.6873822105968397	1.2411612933313216	0.27763673479610684
0.5354824030359724	0.5558817288613508	-0.14893512740469744	-1.0470604907687244	0.5539498614634608	-0.656537178050902	0.6245922627816395	-0.09828745639938617	-1.474830437236341	-0.8108395876092539	-2.3953787087897376	-1.7640696490308114	-0.931802321108006	-0.319363251448199	-2.3631152333537595	0.5073256463172549	-1.4779450121249726	-0.6500703162104836	-0.2602175619070503	1.4774766924785347	-0.4882864922442641	-0.727374164682864	-1.2129453298240176	-1.4035642282961651	-1.2816463095603152	-0.42602401154038944	-2.684675126545612	-0.5059467689747938	-0.9096400978865626	-0.7715742665507112	-1.7714028721173616	-0.13082652525112837	1.8327570508232913	0.6256114401352812	-2.701831002956654	-0.4433734164852595	-0.034885578495366984	-0.22395192699705566	-0.001723854236148906	-0.49224051138792074	1.131590177212632	-0.0331988933818505	-0.28177646068691437	0.5339484070406719	-0.7597923419724049	-0.5194944042119493	0.1765093069796786	-1.1609021431208548	-0.03163420294015819	-0.48842111063528587
0.7277789192406309	-0.19374612059362653	-1.0100600850154284	-0.49041572021379576	0.005343057434847439	-0.8301914516817805	0.22351041698785729	0.011280645776057151	-0.8554891664331716	0.30751635029852825	-1.376064426988603	-1.1059019938651873	-0.669838097581316	-0.46516758289585397	-1.1641818673275544	-0.010936052436087092	-1.9726784380023394	-0.6991812596568474	0.47670606095766394	1.7149903768140984	-0.4692256445714818	-1.6541922786806296	-1.2776659229355052	-2.2347962071881544	-1.1336070957736626	-0.31508692614377404	-2.6368657943826532	-1.466575695554148	-1.2097265474166274	-0.25818539867152335	-1.6153059779720218	-0.19350833752611604	1.0573363676141299	0.8558842440919339	-2.5746571544489463	-0.6791535718099949	-0.9027529412165481	0.23981932412805854	-1.1733396049500044	-0.5232124702942574	1.320680476493012	-0.3861985116183447	-0.9627002980513134	0.6751037803972149	0.2027196408579297	-0.06676505075875186	-0.0874088392143661	-1.0238741945228755	-0.9438688854433271	-0.9080185027828322
0.8614109008909556	-0.8684453352641003	-0.7741363736851267	-0.08205904366391296	-0.33112237409536377	-0.291082066665411	-0.10679265220794991	-0.035688969597123754	-0.11854307759214021	0.9029035489117696	-0.07204077918013363	0.26313800833001577	0.06185447701146563	-0.7652468196848936	0.04438239990008056	-0.8323625966133995	-1.8539611229982345	-0.6430856398344101	0.9258013692127287	1.7367227717238793	-0.26132542637611667	-2.0146106152716134	-0.39694503266988995	-1.888602838087071	-0.6346163751169077	0.00931286382613557	-1.2241741811386726	-1.4155639140536083	-1.0736046754794586	0.11989425513848119	-0.9474484752235026	-0.11905624611015377	-0.08319865020742132	1.4878415616788774	-1.386775865053628	-1.004777039035678	-1.16202932120551	0.9437765025877992	-1.6886475997817423	-0.6547710642802962	0.8679736836211794	-0.5133526526492707	-1.4215498939080462	0.32902953831631804	1.0478639716845266	0.45006181897313535	-0.44655910081014694	-0.43271588356431007	-0.6299601767633933	-0.8275402926947134
0.8935682257077194	-0.9655550852775521	0.26351265984529504	-0.02454223928857687	-0.30082304331870724	0.3924897665432201	-0.49822547881038237	-0.19526162608820463	0.07593771572020114	0.8092345279702621	0.5573098189510319	1.5205639690685484	0.5361823116386863	-1.0115342760864603	0.3381493909268451	-1.629283684407399	-1.303041481671095	-0.2792044220805215	0.6967871491626481	1.4796751553776186	-0.12213633851734663	-1.5132193011749637	0.8626787054262666	-0.5804727533888393	0.046160134549173504	0.20679617528714592	0.7003531961672043	-0.7819831840992686	-0.9166602490826145	0.14843360808288697	-0.022554147428647513	-0.09471227011079512	-0.5985221437358818	1.9825659543382446	0.06719914976101235	-0.886207073798781	-0.37957995214671936	1.3256009532323234	-1.0876009626586711	-0.7069403586727292	0.04334345920160749	-0.18924639707556684	-1.4085538234928412	0.18908281558149753	1.0523682531133625	0.6296842749406965	-0.7712678917638717	0.20889941134953435	0.6553696752981798	-0.2820439316313501
0.9796558413189073	-0.29063360025613366	0.9703550496776365	-0.07360505325505162	0.034805930885986575	0.5982661209668917	-0.8334263418455565	-0.30151935266137	-0.02699596790051789	0.5739479555421991	0.47801217704992816	1.8374819745346878	0.35853284723300016	-0.9634742299551564	-0.03272936539317001	-1.7260062378504024	-0.6212111570521605	0.37235353645235325	0.06399658854410195	1.061807432454873	-0.1998142885168166	-0.5624129251553166	1.4860480378381087	0.6775613337469221	0.7295384178313425	0.06025617758706663	1.9620512726490313	-0.39576450310629835	-0.926931007219942	0.1707894032906032	0.7473778363510799	-0.05308392776239032	-0.30021746761929	1.8597730253699662	1.0484193515716946	0.016843300259608285	0.9957110976371172	1.193588144249757	0.015544605900833763	-0.29984550849385516	-0.5039564275304106	0.21220600918682514	-0.868117492049199	0.4370095260298361	0.4039010272716341	0.4049140528799531	-0.8459563370048448	0.5072002129596116	1.8797590227522416	0.5489884320898284
1.1822842306407932	0.6568783022222433	0.6263032741237906	-0.023013914959432752	0.31095738720329047	0.13910431708345458	-0.8541434800437012	-0.305490345573157	0.3018732711502324	0.6290273786947913	0.5179500308059604	1.0916883518692853	-0.15395345101554886	-0.4097213516356205	-0.09292164392873854	-0.8332520727565458	0.04261945447835497	1.0806443247511333	-0.38920476475932647	0.6528458084979938	-0.4504787304032189	0.23514779955196552	0.9477120339032723	1.0747231775730757	1.1657225710102694	-0.30444380672904087	1.984134211554746	-0.6082726455543214	-0.8901800532871282	0.4408374038083443	0.9805527264339208	0.28113978522595334	0.09998200342438188	1.1568755683516527	1.4556569521980127	1.2794329526162498	1.9933886238367917	0.8501767999788533	0.5828089960607604	0.5134361208479724	-0.410275533793046	0.15448448038825444	-0.09787209019027471	0.39858103264572453	-0.09494802126219873	0.21415805064605753	-0.6107984131180704	0.3428813766825195	2.239103662373202	1.366824441448345
1.2872052400376062	1.0761815223941675	-0.3258341221298326	0.054116279065625904	0.0727492299489655	-0.5933344110691331	-0.5807764245489845	-0.22668080631701523	1.1678628992450633	0.8357607889389879	1.2798665787379002	-0.028379834337320962	-0.3042841745348102	0.6056071839244064	0.5722032725253481	0.4497772961131614	0.6918421433158434	1.5961847183853846	-0.3909895565564591	0.2765939519491258	-0.7179225667164635	0.6889018124126165	-0.25936153181316496	0.7546147792782223	1.124187185863284	-0.5311281298088969	1.1606081624550741	-1.0186830212185587	-0.5510241676532143	0.6873887857202213	0.6692552815455381	1.0203099622446137	-0.08597551565320763	0.33351280202221	1.62517217137635	1.949046349778927	2.043836273581527	0.6950576678619906	0.206737336147517	1.0833899362774893	0.07929834619845164	-0.30435052724952083	0.395191048425485	-0.44484198860387403	0.06605234172935245	0.4868135400538589	-0.27333635452690214	-0.04969842491915111	1.7229444565655712	1.7917348693636783
0.9843497931195243	0.6586540859036056	-0.8524618000821831	0.04157818363294265	-0.7536113328025148	-0.995950408228735	-0.4106255331211494	0.000701555072976101	1.6981879032131009	0.7949008771767702	2.299664051499825	-0.7045445026114969	0.2229143265230798	1.63058247574065	1.2776578067944926	1.0189821378427792	1.2695614704990592	1.8005665289584776	-0.22106843452330902	-0.1754753188768155	-0.83856799466151	1.0205177222063972	-1.1009408912637817	0.4905474663431741	0.6402787935593593	-0.387596238680486	0.3733071887545431	-1.0023309998447916	-0.011110130072815883	0.4804985227398306	0.2680580239948127	1.8686530761920568	-0.7200947807575167	-0.24858944213123368	1.7277534641609815	1.4414423857385437	1.4290606880767942	0.7334826071007333	-0.5668293566082792	0.8146213348186573	0.4253202818488308	-0.5113622805493692	0.2928256392224921	-1.4930837841099025	0.5842149374273711	1.0610128059180308	-0.10713727568066331	-0.28147280556090526	0.8175446795343126	1.495020696316145
0.22593480588350656	-0.1321939761759048	-0.4970051559601061	0.053890164873547794	-1.634454709669782	-0.8272202859619824	-0.6422153525494972	0.4062226411647915	1.0241131198115416	0.3804926181641391	2.473854270896362	-0.7563505972730441	0.9433677380271438	2.0256017899837007	1.1087988476573143	0.24819289029494937	1.5559444727310383	1.691048192796189	-0.3438400975369066	-0.7376722949923251	-0.726477510309884	1.3739286914998903	-1.0240732987810441	0.7153411781438634	0.091042919418154	0.005933435319547373	0.17580286860743385	-0.38657549570427485	0.3303837947204694	-0.11068323919978543	0.27075669215306003	2.299261358272494	-1.0990624102768427	-0.6443588726765607	1.5926902461027443	0.15436123453587253	0.7824539359321625	0.5602985393300464	-0.9173928054952563	-0.10930984712392953	0.31348850505422987	-0.05694911888767822	-0.2649037314533082	-1.5815993840511904	0.7365225539609107	1.3300907239161142	-0.16395383575606368	-0.141852794123207	-0.08576651127857247	0.42046627009593024
-0.6447246587840395	-0.6063124276411275	0.20358846558912247	0.31707625833187825	-1.830143215193756	-0.41481829753815364	-0.9885352665882045	0.6889591724864528	-0.5147383548055546	-0.14838756453576593	1.302121121503221	-0.6685351121957271	1.0003688714613406	1.4718903285386404	0.12303819933820685	-1.3974086410779802	1.3604152411246553	1.3106678645404184	-0.8531660962639213	-1.2549524208742984	-0.4582770490184664	1.5426251970274958	-0.4381014633443533	1.078181187552043	-0.10288718466205525	0.33161520607264744	0.43044637389385937	0.43004183555204906	0.20481069208324296	-0.48379328475764505	0.6534195788623587	1.9842970459375868	-0.87458105953067	-1.0938846440306444	1.1501642270333725	-0.897617138132176	0.3046309755667616	-0.12598279249174482	-0.6050657597970716	-0.8519839213748842	-0.17250542534546315	0.6369450398400124	-0.8069581253452678	-0.4789412333760011	0.20065433761619322	1.000146203242245	-0.23746848947039662	0.23271369903314076	-0.8691498590220667	-1.060813949412017
-1.1603029451952256	-0.5561805776470257	0.4331979856826428	0.820080558529311	-1.106816645624077	-0.2551230407023862	-0.7868079396722041	0.29163679494495	-1.4786941301638465	-0.4597013747245512	-0.47037042409008517	-0.8956008461526059	0.07132373021698428	0.28765226860882254	-0.6203495880220635	-2.7480817388848604	0.8057654808524769	0.7718747565675756	-1.3371914691558735	-1.5156662064941315	-0.2875354438827729	1.278940756150895	-0.14503512116901648	1.0060237535138985	0.130154929882336	0.43722439736030727	0.6402796408527403	0.9257246902138054	-0.23093850615604802	-0.2059951856145511	0.8618690254097152	1.0637649209726228	-0.451945277103834	-1.593560513488569	0.793379635465031	-1.0579639849792681	-0.32629802979850636	-1.0705173867629458	-0.08073551722343111	-0.814767254859255	-0.7592552181497993	0.8003191388611512	-0.9031306147792639	0.6476307286184223	-0.5986333144945751	0.4954276744406715	-0.11130594443172415	0.518915884996246	-1.4354385590720589	-2.2590585710006494
-1.1408816997129947	-0.33454307840159137	0.018320369073359585	1.2373623128516322	-0.001277577973205176	-0.43392652456302605	0.2147029221231125	-0.9888522464294071	-0.7892900731386207	-0.42548377740017435	-1.530441889072039	-1.29950367425359	-1.1932493088088394	-0.812774167721581	-0.28301251813032047	-2.9419157200312784	0.33202440487002766	0.31579283782590645	-1.3014948310810046	-1.4594760483209803	-0.47289803631325433	0.7447065997350311	-0.39683923332896726	0.500282780605121	0.48574466351527085	0.46730859459920066	0.5085888358419708	0.9085881600739404	-0.5368605687096035	0.4056846397555078	0.4662478278868723	0.030342201962532518	-0.4170935256530459	-1.8537215121693025	1.0211561818726753	-0.5615596612819576	-1.2917326111523633	-1.6539958254476943	0.1583392127827232	-0.25210682146038155	-1.1942981444187413	0.294466838611707	-0.421914484554142	0.5448879557506718	-0.9397576302988402	0.4398649515010016	0.1993701903170835	0.5299627520977752	-1.548052316136544	-2.5597488824280594
-0.8468230604528	-0.31832539843028257	-0.4803146383508099	1.2666977239796375	0.677181867046716	-0.549934256925552	1.4131862272150653	-2.499480342638754	1.0727628443938002	-0.11786945908029366	-1.2206885760961699	-1.384769607967461	-1.7351648009926823	-1.311905931326624	0.7360528253412382	-2.0822981809143846	0.33279772956373593	0.21445834308809153	-0.6756304005535824	-1.2058456067367427	-0.9936114641952114	0.44873298747556917	-0.6796545424887044	0.15600218818762976	0.6537605018777686	0.5848835448799726	0.13927533857743377	0.5539790554327905	-0.38941478099696925	0.5802388907236148	-0.23941677625605448	-0.6297499919229952	-0.7868118739841382	-1.6958116500588793	1.7135189516164375	-0.09533168043219149	-2.142450321534928	-1.5720656255611951	0.15933146361036113	0.10761191061100848	-1.2527125800156003	-0.17724980622179093	0.4747776522984613	-0.6121947642180289	-0.5140538120195876	0.837051938418805	0.47085485726755916	0.3651782265167019	-1.0586747802111365	-1.8518861336689458
-0.7261656184861098	-0.4730123133608647	-0.4833907283323789	0.97367498773784	0.5767004898045116	-0.26519557360797236	1.870846212861401	-3.097742380234423	2.5196812647545364	0.2967780779748281	-0.015188439183231496	-0.9944198296680405	-1.136310631391057	-1.2416531803628736	1.2228954546557236	-0.9686024286015588	0.7700314558800233	0.5043907988578843	0.14207154904896876	-0.8992518159482115	-1.4565310277093217	0.6766280912079999	-0.44863231399850123	0.4099325758007637	0.6163346948673937	0.6352038967378051	-0.21176853378375501	0.1477073675043632	0.15333456112289964	-0.046369005090470455	-0.47231941338279315	-0.7374411096464627	-1.0380480813948378	-1.3459339809930528	2.0257185274288023	0.0163551956239959	-2.1936753924368397	-1.2120832444927652	0.39688052516757805	-0.054835294666596736	-0.7352279226150631	0.06072827247245456	1.4617297011352617	-1.4228874675720715	0.33168225038382065	1.0123855466264489	0.5087408438814204	0.2455606750359015	-0.22651576296617276	-0.6392183951916789
-0.9988821902707394	-0.49801004779099756	-0.012930742371561813	0.7116797813424417	0.002699783519399947	0.17613910628626028	1.2867157045598097	-2.206768673249438	2.453774963410971	0.5721536890201373	1.0921911758964136	-0.5578376895445868	-0.05632329125878886	-0.9660185524342808	0.5250344728695807	-0.2761227175363029	1.1834387583572081	0.8347509058044813	0.7028727415199969	-0.5902910854484926	-1.3964350793601663	1.107189953209992	0.11927506974920814	0.9831329129795892	0.5151679616121458	0.2428256845553412	-0.4460737732014348	-0.10053969296330184	0.7202120846844534	-1.0153445242257002	0.1319225047366562	-0.4750107479045908	-0.8136902823213915	-1.2049661302514727	1.2341632763096884	0.021013255093199266	-1.3666183468692756	-1.223040168531621	1.1367090287370725	-0.34268213723032726	0.3357137465519627	0.7728894026424097	2.16043359768176	-0.9423246292894094	0.9659186093326405	0.4373401603839576	0.33586541910231316	0.2473117492749182	0.33549597202622355	0.29839023417158383
-1.4616737585598738	-0.27367846515683497	0.43090321426625083	0.7083938693842957	-0.5188739278995308	0.15531331527929268	0.3175984959800257	-0.451045597120443	1.2213296739391457	0.41926435353878305	1.4634515113579603	-0.5580365164961024	0.42671481226387825	-0.6960566743163337	-0.727116822571323	-0.04028439046720805	1.109302603865095	0.6963008340668033	0.877879791510622	-0.2811508963609083	-0.740001769381122	1.1319190614607832	0.31465030680533856	1.1973660170843707	0.3306326510526054	-0.6691174491904581	-0.6477000997827173	-0.06342608023981296	0.9295497108725774	-1.5516905499122275	0.9795122126183022	-0.20700662609559842	-0.34989329137092506	-1.3652717759810575	-0.3554948685870806	0.18617825173565544	-0.41205461016267936	-1.7254050667980465	2.0170471213383023	-0.2399910100708681	1.5061247202205992	1.0195609834322692	2.260118091384888	0.26281073260151766	0.9939697954645962	-0.5854181486973113	0.1481588226484433	0.2450160166583793	0.1293228610825724	0.4519307205436846
-1.6753283561033925	-0.025318569948171596	0.4682004341757593	0.809029904573637	-0.7180622695337746	-0.5508778735975749	-0.1359770162256454	0.914015993029546	-0.02228286688759005	-0.2631210519342528	1.0986973830896603	-0.8912486519271836	-0.1084131303642842	-0.31167582656443193	-1.3588630244638111	0.1329943199518502	0.4927299944163853	-0.1039946945642332	0.7906711414618319	-0.02082093209367441	0.06254140191270663	0.5447896865336553	-0.1859590481457178	0.7417890541574029	-0.11830077264747671	-1.5442385081287917	-0.881898386535741	0.29443829484882855	0.6829525480021134	-1.3711520922405527	1.0702287268559922	-0.20485693685950332	-0.10216586375378517	-1.4973602612135566	-1.5675354303763487	0.3131800300043062	-0.16377140780737529	-2.1009336954894677	2.3045780187533746	0.19102780903849895	2.0486624928694606	0.21735915564044667	1.6978787596856164	0.9442464990125897	0.46117571958623743	-1.2440499995050789	0.10365047491256917	0.11002994037671313	-0.7744686014960076	-0.08900047774318759
-1.3453448116153985	-0.05196805091952234	0.19437991156115983	0.6665815354154601	-0.602708758220844	-1.361010318586741	0.13580395273605544	1.2296020830365078	-0.6105374938786695	-1.14300069039356	0.3472613601267159	-0.9543472121286483	-1.0589000200464846	0.33519281152953095	-0.935092345231569	0.5048061555973544	-0.2995151655233431	-1.1955754097181128	0.5034972651729727	0.11286630362180014	0.43940234786937066	-0.20356878802337106	-0.8338421891149682	-0.037193577218079754	-0.8126140457836852	-1.5714705537607354	-1.0653264846422126	0.8051505884705333	0.2344317946618767	-0.8487503180108547	0.10901558573532907	-0.4486289556226644	-0.12338750446878247	-1.2684254657987872	-1.5378960800407597	0.013407673499971384	-0.6511215120419207	-1.6781784323931612	1.565436277251296	0.40678877506813904	1.5144371089627051	-1.1984730915218822	0.7650881867297908	0.7210741733699022	-0.29554204692657404	-1.1437523866075097	0.16377210323672967	-0.09643994180675616	-1.7316740143611489	-0.7712336462794652
-0.5568340808499264	-0.3936465157282917	-0.02267977267643183	0.1469710775509562	-0.21036765014610398	-1.4337412175140751	0.546770467945621	0.9778014361470989	-0.7921748331654302	-1.5928842488163242	-0.3956364654039483	-0.39407440863269905	-1.4831931794189428	1.0543710073872532	-0.10845324413511044	0.9462063911189346	-0.8255166074831276	-1.9246262988937253	-0.05903364525325826	0.11566737392432068	0.2467223681362831	-0.4962358731105677	-0.8278297614435725	-0.587647002621678	-1.3457673279308677	-0.5222332874791497	-1.054406806391164	1.0742236196694324	-0.03690892506949412	-0.43414219161714285	-1.0907225788880344	-0.6499681107177528	-0.03155546929253468	-0.763744996559188	-0.6316853784565835	-0.6383204664930927	-1.0937486234636502	-0.5640790033741779	0.10054757895716075	0.13260863288233607	0.1882981357084035	-2.230027266714422	-0.04716757621849641	0.3497218308540534	-0.893519531802157	-0.6876737263152954	0.14429437611970977	-0.17531201621490564	-1.9948586550296237	-1.0352098599350894
0.3104511322096157	-0.803848429089714	0.02070323110901372	-0.5023254370822889	0.42711651185346544	-0.6282306043809033	0.4856557305933025	1.0587808829168226	-1.0176569947601533	-1.251780849278857	-0.7927021869317343	0.3925228217384628	-1.0598591311594876	1.385319155233069	0.25979308654720096	1.1856023089494838	-0.895699766282583	-1.9190417168619105	-0.8365859285800897	0.07633956126329951	-0.11801894177161097	-0.22441472838252896	-0.13131114979873001	-0.7097333885025707	-1.2879684645584377	0.8390808255936664	-0.8156937906153288	0.7430125337505339	0.013504249400334746	-0.11320273628301668	-1.4456447378716504	-0.5100002538980394	0.42199169620721055	-0.36556627474528175	-0.03557279515977311	-1.0456083257010005	-0.7765332863169562	0.35980702353545213	-1.2517137105765723	-0.21508918182818146	-1.055727143854762	-2.2871620375505666	-0.40212552386180195	0.5021203765078367	-1.085942574241604	-0.4953591566569498	-0.07069461667740752	-0.019472624025071498	-1.29297112672254	-0.7169039655603572
0.8696512967872053	-0.9944865310288038	0.1771138800344803	-0.8806661641640811	1.0740484128687016	0.24389424788326605	0.0006360410522470655	1.6731351755050705	-1.2277234399958592	-0.47019560155967377	-0.7094343058535553	0.6439153139723711	-0.3189632023914384	1.067120813210776	0.0671200606449471	1.163715739695296	-0.6114968576903789	-1.3857801972095882	-1.4383537810394047	0.06118931686209675	-0.16002876251051487	0.11348803539793641	0.3926982022364984	-0.5780665031839978	-0.7232636350885865	1.3334545745337714	-0.47427369938499564	-0.12766738074084025	0.14824871124402378	0.40744569464861463	-0.7868120745472295	-0.020489009468494496	0.963374181836987	-0.24492442197371558	-0.46446589487156753	-0.8347176577260511	0.19309635432344477	0.3260033663665504	-1.7625052065120461	-0.011727641241800622	-1.4313122776188685	-1.5960810599477826	-0.3455003260491894	0.807231680084774	-0.8834948151799485	-0.6673920488375826	-0.36763304840019	0.25423471667005476	-0.07287811814199803	-0.10932115336810642
0.9602981835895169	-0.8783145034528775	0.1471863184235863	-0.8023350891460582	1.2897833770039644	0.2520414366424199	-0.3778498766752052	2.1129996310056933	-1.0769865763104791	-0.06860930782439369	-0.4370670450856398	0.08159832412650977	-0.004462493750027782	0.3707479911575761	-0.08723076026829768	1.0525750144511992	-0.20099411923423788	-0.8712493778400031	-1.4169865592193844	0.016103888947927927	0.19951301648025002	-0.03545846401634379	-0.012532890677298382	-0.3648188172177862	-0.24363859058099188	0.46526839846336004	-0.20405900560889464	-0.9863477439259963	0.02023568184291713	1.0862511927949385	-0.040580542502345635	0.4789456896811895	1.0895137719723682	-0.13965631575367832	-1.436961320097663	-0.4436364575292474	1.0497635260842504	-0.5206816822721598	-1.353971512450287	0.7463388289779589	-0.8440561729642786	-0.7781928887310108	-0.18297576781790967	0.45874756232975294	-0.5765576734710341	-0.8205231058038568	-0.4858750310745537	0.41469997552051	0.8098205193446196	0.30894360633270035
0.6777608290952389	-0.6331500201659349	-0.18055736972225794	-0.4502741935054057	0.842257457150101	-0.6265389515746432	-0.36014209223341664	1.6628598655927376	-0.6313233626236608	-0.5399775952758843	-0.5792782468421876	-0.7560216763385105	-0.33547427985791406	-0.12505924402039595	0.22970997961064574	0.9784593657235493	0.11334811880487335	-0.765169701664897	-0.7774799228060276	-0.16079744432284493	0.5845657954472203	-0.7191680001880517	-1.0176717978541967	-0.06491452800576658	-0.31066951619684713	-1.0563465761939508	-0.08485193756745205	-1.2230439751752853	-0.37955524933458545	1.3727070295369004	-0.1687641162077514	0.5875228375125198	0.638067987226963	0.2650972649295931	-1.8937665164200204	-0.6459336730942425	1.1853458807379447	-1.2945210604139863	-0.5915055164934413	1.2885275801778222	0.10513025451028767	-0.2589575567395869	-0.16392599907799307	-0.5017194187225437	-0.5337967185031948	-0.7299430983996967	-0.29800597783520727	0.3259024236624944	0.7648217720684589	0.24211065319082295
0.24797735637807522	-0.579827301093653	-0.5769654094161508	-0.20948921448412403	0.06570777487299649	-1.4568626436666858	-0.22782783258711342	0.5052242306351765	-0.4330075041627981	-1.4980457882764955	-1.4138416311491209	-1.0573500924388428	-0.9081281718343873	-0.11009673848656479	0.7517341845630181	0.8615460922901162	0.15597151588648125	-1.0315952258033365	-0.08109727824994299	-0.4407051241227771	0.5968596487325124	-1.488052199092229	-1.4842598296995424	0.2870338343031437	-0.7332011830474855	-1.9451545375803527	-0.047617950475328234	-0.7445384402696547	-0.6336196813837655	0.7934776005796524	-1.0582956168642066	0.22280376127040993	-0.08198814888481837	0.8378191923996533	-1.3780320113327649	-1.4643543185207286	0.6866098732677348	-1.2836807017774783	-0.1523517222351794	0.8449025885947967	0.6654918912785911	-0.11454605800761497	-0.3163155671947194	-1.0582837507277985	-0.8310537902879818	-0.6275690368627354	0.003257786104583975	0.02735732193031951	-0.012459360450106673	-0.2148343672851593
-0.11467364067215241	-0.9186695059854938	-0.650626148015471	-0.3548051589824167	-0.4057137994995671	-1.3481856919318067	-0.4018542552374962	-0.4353672229932085	-0.761920137484448	-1.9952113541925662	-2.3489144174723795	-0.5232802551186644	-1.1878257379262098	0.14696505778007252	0.9248790965798993	0.5941099633022832	-0.1340971172274717	-1.3358813446580786	0.08822566335581124	-0.6023151336976325	0.21800722333372577	-1.8526502223571057	-0.7629289283216213	0.44341458935266437	-0.929955741869757	-1.5179009031972535	0.06749006492682304	-0.1037655621412008	-0.36759847221837805	-0.37626444884267785	-1.632974580469913	-0.2979266476913223	-0.6753626426162697	1.0739333355997929	-0.4195197927761765	-1.8898917906535557	0.1075211572111711	-0.5771387658045459	-0.24081783037508808	-0.47523825296822986	0.5130661649932179	-0.24820575545617912	-0.542057646678224	-0.5053184946843754	-1.0756211817083077	-0.7615902380298646	0.06858672327498774	-0.3570370503557865	-0.6670628893852161	-0.6481563363676902
-0.287257587946649	-1.4464186155898089	-0.22708490070566992	-0.8426188308976996	-0.33319460489302694	-0.3798293488431367	-0.8576536259595704	-0.4922754559625518	-1.1118201757141026	-1.4360302271697254	-2.3021368888610194	0.43810928431772944	-0.9727021100895717	0.10301222951413022	0.651355460550626	0.29965036977734366	-0.5927185640181821	-1.3328958222106988	-0.2568145222814454	-0.39952018960384206	-0.22239890790177244	-1.640825466860137	0.4927165040485118	0.1809470796723932	-0.6681517147987998	-0.26058146906976787	0.38275294916574115	0.0003858909597863553	0.22330686461799865	-1.224562721586513	-1.0777558259639708	-0.5806825290516727	-0.9850869508930298	0.729925353552395	0.20273665256275553	-0.9798834128922449	-0.1291615656826617	0.2145651754272279	-0.4702958378301778	-1.6616287503036726	-0.09780571190949329	-0.4821815046879883	-0.7573253623258729	0.5596268164295147	-0.7449714135708132	-0.9060005180681694	-0.20105529038915856	-0.7298320919230903	-0.44136583828441656	-0.6188101233290332
-0.2578430816889151	-1.5329405578761122	0.40586743250234286	-1.3445166666444361	-0.1409601941283389	0.5697948505137743	-1.147358095901104	0.07880391369032869	-0.6981712906123615	-0.1698689761584793	-0.8456459545655205	1.1917478138957724	-0.4239533799399654	-0.4509535591554011	0.39623357024475514	0.28033968046826174	-0.8617007708258527	-0.8422121633240618	-0.5283117794814908	0.18481467774672966	-0.40169699923983193	-0.9756510730821972	1.0072779597974146	-0.33422670156247564	-0.3338992977833793	0.7434062996184071	0.856215677584021	-0.6036587604911016	0.4912557098958171	-1.0806588787627613	0.20140645648283576	-0.5457668387260639	-0.9894091638349204	0.24637362787358416	0.32117867619499274	0.8602672672078132	-0.027360112951594195	0.6912495254446774	-0.3130909688563168	-1.6820301141909855	-0.638401927079428	-0.5373098574850729	-0.8845355777225967	0.914919033798759	0.18540252866534024	-0.5903012306640911	-0.4482458197390378	-1.0269484138938443	0.5915569094844857	0.014849830299630181
-0.09601866635283553	-0.5779738319189253	0.6806301577562601	-1.4908682493040943	-0.3265804242078444	0.8337873981555706	-0.9741359815523466	0.48561883950989154	0.5437021994998418	0.8344492005861855	1.1311681272729717	1.404217293957737	0.1788764850935931	-1.1190975783507922	0.5591194474363976	0.656320396454909	-0.6703133359536344	0.10913674567190895	-0.23158774779100585	0.8566705701975831	-0.2669050279050903	-0.09627928317956566	0.33254139345528183	-0.6167264071558798	-0.3689262217708147	0.8875750466369341	1.2574216639415314	-1.366043500159514	0.08857975465592156	-0.21591020827586047	0.9664830518756741	-0.4533253190829487	-0.5919555618268105	0.35587307507416005	0.3498583022004214	2.059245320691447	0.16845864890291412	0.9634650457824279	0.32259307624022704	-0.39162366237425533	-0.7466618080827846	-0.18751594184601908	-0.7978786538150144	0.24328977689786047	1.0183033889464994	0.22133048820574916	-0.1683218810439128	-1.1657473574809825	1.5668669265436872	0.9706594452870891
0.12664514362095697	1.3051065765348666	0.2868413396916936	-1.1514848168817313	-0.6925739860502047	0.6234739591919374	-0.5585362075142842	0.3017544687597544	1.7271962223272586	0.9001620786396306	2.1625581860376197	1.1277406948159174	0.6162988820156506	-1.262951400794323	0.946243565483372	1.1303511285676406	-0.1318897535047293	1.2630614603977202	0.48618184914564433	1.2089033841387864	0.014545363767579257	0.7024441370960782	-0.5990753662912758	-0.3896378955793682	-0.6022849461567729	0.5296285048164199	1.3205520138237279	-1.4933981500544484	-0.5086341426070636	0.43549343169886756	0.4656110735275104	-0.5303698109490372	0.2427045110839374	1.236266584368209	0.5583775795513798	1.5356450657275937	0.2843378223066668	1.2835729811911154	0.9704495348425166	1.3659773614632709	-0.45853222787386694	0.4336663935891486	-0.4200287928384204	-0.4707665132211079	0.9239536601505467	0.9699212280601388	0.7120185061800594	-1.0471105947343609	1.6778491323579574	1.7270533525291853
0.41990527567235764	3.0845425182748003	-0.4364048239823566	-0.5354034324819967	-0.44105828762331306	0.6505096391619019	-0.3260388564590227	-0.16953190865015913	1.9100260225492365	0.25163159390730505	1.6777500701961223	0.589029683730796	0.7742066898688265	-0.6404913015139772	1.0136134335182003	1.2154865985478305	0.32511457134755195	2.155508446666739	1.0417383699186187	1.0483271001805519	0.26694610227471993	1.092901927751815	-0.48242616393905996	0.06712154250914713	-0.387550628089775	0.47837449323542003	1.0011363728975282	-0.6515949289294022	-0.44506638111973923	0.2674356286792423	-0.7488381123466794	-0.6330326600948407	1.1726473364986691	2.1849760756006167	0.6937804124340736	-0.01659845770687705	0.3155531963037813	1.6022940859529473	1.0758879833670625	2.4803400168447567	-0.0964999154310458	0.8246474195540853	0.10639391647852307	-0.2111883040041104	-0.13866404868546725	1.1622923626755044	1.6217857317994049	-0.6277100515635518	1.0013067278120231	1.9071559511778717
0.8586542781517443	3.5238458912945068	-0.7336152427772241	-0.012274671429738798	0.8222121621109296	1.2458851687463448	-0.3265701131309942	-0.3906093998789613	1.09353210422305	-0.22661300627622719	0.5616203582399916	0.08119318714380518	0.6971496239657309	0.3173120564351684	0.5584582037893805	0.7260652927013725	0.4096728614965473	2.333946004891167	1.1102102423054796	0.5715607678365588	0.4331705838446572	0.9190662968203771	0.9064714606503359	0.23650831775462738	0.563704421844456	1.095041989280049	0.5933066401565416	0.7399862206252147	0.4965484201812572	-0.3551267237673888	-1.3567483228436432	-0.3637995837063898	1.5727815035081811	2.269244887126804	0.439683877949521	-0.7909004407834461	0.3416965628059835	1.6372954828782298	0.5816153341645571	2.4205427028506823	0.05771409061563774	0.6165762583249558	0.47369458987198676	0.7585360517089726	-1.1664244196262725	0.9987136710442304	1.8235685433898754	0.01940936608298863	0.41100342207233376	1.5673405347219649
1.4296386729485138	2.3035940470433474	-0.1666349873479299	0.19980083258587583	2.342213461431091	2.0194331139382977	-0.14188741097291896	-0.2577053934337194	0.17564256823104454	0.18999749446808	0.13194012772659627	-0.020645827340358792	0.6369203581484882	0.8761238405907361	-0.01518747484542051	-0.006733154435577492	0.3154128510430573	1.715846634629635	0.9683028339583386	0.21997327090963026	0.5550391793178127	0.4531552023566547	2.4217948463623915	0.006280920487182998	1.6939354559277613	1.9322385606802943	0.5117585303428204	1.846072616676886	1.5119719091741637	-0.48824331482397654	-0.5622628589636228	0.4461566257066027	1.148455757508591	1.3015336860891293	0.02769147788138146	0.16884522065990196	0.4465596534066373	1.3022722987909632	0.01408706668228355	1.520101149923111	0.02348128836705662	0.08020983573591507	0.5473839818446398	1.2227073189463393	-0.9547030775059855	1.0847743181224063	1.145142619755002	0.7113202850916337	0.6361226732593197	1.1358993143534584
1.8843877019629045	0.4229803344119277	0.8801861957650017	0.18850559897602093	2.756224051108859	2.3543205760469164	0.5741543013206429	-0.16460603604679536	-0.036700308893315735	1.416972966612288	0.6991131331311202	0.5710139410160257	0.9030294857165747	0.6714497269798217	-0.18439994457243755	-0.4542116049719545	0.4950848868758173	0.7447340553489207	1.0951299654901279	0.3094336101159131	0.7005710126257836	0.275485385068713	2.705212407075836	-0.17041784633507207	2.11639941565132	2.1971948798733316	0.8653836267886987	2.0445660881627745	1.6002028276096003	0.3826369743007195	1.181396008431012	1.4171405450008576	0.3729664021709638	0.07451214686621553	0.082254351487651	1.916134746521448	0.6749722809515508	0.8853027587044509	-0.035460927484745365	0.5728383460755623	0.07717713212840671	-0.046292835148667166	0.5868741383758866	0.5442454440780228	0.6912571957503552	1.5591401033257655	0.17082076894564985	1.210136615729282	1.4700111083828378	1.0264622794095184
1.820864072204332	-0.6592061710221094	1.5054777625532705	0.19267825864288843	1.4784871285522647	2.044134851166152	1.5670237512524052	-0.4854395756269355	0.40360646113917736	2.6077645091234185	1.3505046664835454	1.6709373550853341	1.5145210796316406	0.05237470932644759	0.052288291920334455	-0.41652606593798885	1.0440739096471296	0.07664645329294105	1.5439410761670616	0.7439233607422095	0.8962702789018784	0.6861044235162581	1.491785024286323	0.15428575150408338	1.5500244418192999	1.4993978707793765	1.2446998962768965	1.3178308560846084	0.7145290340498365	1.7656446637490548	2.6456091970193802	1.8505218248505708	0.0862239454232223	-0.4276789389219067	0.801700529040953	2.6520060503243763	0.9493050626335682	0.7407796800815534	0.4869218413075912	0.14845941388640832	0.4229527367460769	0.6592693690314056	0.9532818396627459	-0.5584975760938109	2.602986218102409	1.8093321965178266	-0.3630111188180349	1.3065903405928128	1.98902147375757	1.245296623154948
1.0193876225066818	-0.3636014357758934	1.1396755460110275	0.3090892731486969	-0.5952265901831189	1.3464280383340503	2.1107813222280476	-1.141525467888869	0.8138555265719145	2.8105096976827237	1.1168350815237422	2.4940315127814863	2.0191245046005104	-0.23240082546400914	0.15749853620713705	-0.20211560885066207	1.4199914077904425	0.018716715259858612	1.8456689513661833	1.0868620881579847	1.0623784164208667	1.2402669180070367	-0.2777578908790137	0.7876543346996914	0.5615972730362678	0.16193422966481255	1.0262844443166008	0.16578199721985631	-0.14466577850553153	2.5826832492820904	2.9018117243186063	1.3196788316440213	0.5756827670791694	-0.010182288628626463	1.5253258730137558	1.647457652452633	1.006518234175561	0.9067711876358202	1.0176712696295016	0.18219303906349546	0.8904194703974182	1.7767484514781737	1.5314868117578346	-0.9361015044468183	3.192377481786096	1.224183913132197	-0.3309003723173997	0.9410097775229593	1.5221817420947956	1.3477634224217259
-0.26058077316719885	0.5583847112874724	0.05922031991896712	0.38407881076559364	-1.908859052468599	0.5554000718952149	1.6795757189241274	-1.6969027063598359	0.6826194500093898	1.701399853233217	0.06514770768657208	2.177715310738585	1.8121892013280976	0.26891225912104677	-0.3167019599306155	-0.28417418806482403	0.9341374532986545	0.2897518202690671	1.5296524406111915	0.9582115810994078	1.008234792812305	1.0875793005599053	-1.473838031158256	0.9972792999641583	-0.12547337093988867	-1.098216043719482	-0.01417284676475993	-0.7804771442513957	-0.08418056849146849	2.1346394859357796	1.951416216212614	0.05610638510135652	1.1886226633790715	0.5947887596654183	1.3468702011914258	-0.12894748519534227	0.5348795591164861	1.1170915054334614	0.8880356568284072	0.13897596932258582	1.0029895187599156	2.417262400961694	1.5996901617787433	-0.40502435079549026	1.8375772651027598	0.047111368251832174	-0.2849986275878354	0.3101154206662713	0.29364093456469903	0.818022769173504
-1.3752156834922327	0.9214983783385113	-0.9410271684969626	0.2075646095166843	-1.7338145571937147	-0.24751500483043457	0.4456891662725212	-1.7645594566048841	0.09148837807608975	-0.1411642274054124	-0.918057639510107	0.6075928024904546	0.7470381625274429	1.2585798276697076	-1.1835136006633602	-0.8028873734732952	-0.44303748754714095	0.3838153403549954	0.6218768459739132	0.3938861384718441	0.5830661596076757	-0.05502535894260087	-1.7114544514021899	0.2983060666205799	-0.35436428803714165	-1.7230811639093717	-1.3786646162313134	-1.105229335124841	0.6207967891832977	0.6766936302879071	0.4936106070335603	-1.2199975307385393	0.9986040113243433	0.5471356190887814	0.1445899370044717	-1.234697814489052	-0.501268152530421	1.1287166156972084	-0.07046895111086734	-0.40456782203041486	0.42146433838739095	2.0949050614358216	0.5067851918346681	0.13914292446461374	-0.5841747808979632	-0.800373727661134	-0.7375114898240416	-0.18667158014892613	-0.915862877844738	-0.42507401454453536
-1.7798602239029526	0.3625398316382385	-1.2920792544486956	-0.213060368741198	-0.7280284127443034	-0.9863921555149966	-0.8813558697843623	-1.2535024764225382	-0.5529687533344516	-1.6054233908046232	-1.2144208299401293	-1.3107449414240955	-0.5976649589327517	1.8968011709992152	-1.7733642845212267	-1.4117992769505607	-1.87752528468453	0.1453552222034298	-0.419984559352442	-0.20226342427438457	-0.08594580932732236	-1.3495269018948135	-1.3266806734811067	-0.9511819512513153	-0.43373052395703415	-1.6106672744410064	-2.201457145885786	-0.7342282386775469	0.8556853490657778	-0.8650630371025272	-0.7231390388316735	-1.832163492611901	-0.171120763474669	-0.22457816594067018	-1.1839746492188115	-1.248419273038435	-1.6699896025524488	0.9116545622517993	-1.3677310011197732	-1.2813765495914158	-0.6478183048398423	1.1203675400961701	-1.4555656000310935	-0.06404163380116933	-2.4563948668791515	-0.7472869408719527	-1.4780613036993304	-0.23034289825779147	-1.6010957512834423	-1.8357575140569458
-1.4670456855896747	-0.3932805016259483	-1.0047928915743125	-0.6038655956134289	-0.05766759373993143	-1.3563313185214667	-1.6393964220603288	-0.32774652706112917	-0.9671491003597209	-1.7995453707895732	-1.0223515983434281	-2.3384256219789825	-1.3468967673764247	1.5032562803461806	-1.6037683140995995	-1.5956489461338654	-2.38428877854211	-0.10273355666221631	-1.1596276259231504	-0.4839602326959165	-0.5485920452465346	-1.4964722440234697	-0.734059772890984	-1.8377678188278108	-0.48566840478655515	-1.0273264435308855	-1.9995077092188183	0.11142512034710603	0.02461583237304579	-1.6673228502091535	-1.3183599426202677	-1.5645218795327884	-1.503207740244895	-1.0017899482259243	-1.6065563148015558	-0.8501073494779109	-2.3068990204014788	0.5251566733185354	-2.23270448906592	-1.836881964813288	-1.5250336042416182	0.1515456854072447	-3.0204798125231784	-0.7149017281368548	-2.695068951661063	-0.16717684068133973	-1.7333740282245909	0.10857113981004375	-1.8742489664275697	-2.578701689995287
-0.9188589576769255	-0.46741084859163134	-0.40505679471509687	-0.6453553398830373	-0.16978643426322762	-1.0346269416283067	-1.6212857353476904	0.700146791081056	-1.102739897254166	-0.6643749316069064	-0.8268403835978594	-1.9496672824342125	-1.0699716652577878	0.1482592169716665	-0.8449170970846571	-1.1424264099189088	-1.7412583842170992	-0.02664754432567555	-1.457089808451186	-0.510466832003241	-0.3641117673636648	-0.08410332278803913	-0.06576792256723818	-1.7687175948003795	-0.21774221686734457	-0.3512798047472236	-1.095700888767343	1.0231230094969967	-1.2003859789459776	-1.5457842044569117	-1.2758695492849133	-0.6905659929484692	-1.973690399665852	-1.0735835753181526	-0.9784650871172883	-0.6789192573580278	-2.0356560621632824	-0.021124896449101913	-2.172497033671931	-1.5751018244096613	-1.6061582119774847	-0.46307488950607323	-3.000186843091725	-0.9438013486244492	-1.4047694500872288	0.18249197969377096	-1.0252469237209871	0.38798059336014107	-2.0250315702868504	-2.177713362758825
-0.6178581893759293	0.14705545147348223	0.2417421867545523	-0.22687345660288827	-0.5548681953544505	-0.1437785757226884	-1.0210603751217149	1.4116352819221254	-0.9949827581846004	0.9939741785889413	-0.683734070659769	-0.7224401411260275	-0.10321281406921419	-1.3758971617634208	-0.12894132724460483	-0.35084790860828236	-0.628695976449119	0.22793315497804736	-1.3588797998488225	-0.6116480085320645	0.4294930117593666	1.8144774413317002	0.6153867501315894	-0.9996037655483386	0.5490195323019494	0.11719759591224257	-0.285491005912904	1.550417148224683	-1.6628142729277489	-0.8873483926697828	-0.7750744276138084	0.27516190889420705	-1.2874499975981106	-0.4690711050488237	-0.07193420822410661	-0.5781499617223346	-1.0786958019661612	-0.6498106151183971	-1.2912717371997453	-0.7304410924086381	-0.8929687769508295	-0.7829483145188312	-1.445215084429997	-0.4672859718142272	0.4644919640218765	0.09221455172817083	0.22918626664759284	0.22368764040065672	-1.9797374971289141	-0.9544176366128068
-0.6232739155030265	0.6075603965905968	0.7519648547839396	0.49132113913876707	-0.5684988041923931	0.673811905049674	-0.15247003680034757	1.4083368747211826	-0.6923172968187086	2.0780852607817435	-0.310031682638308	0.27246739145289567	0.818199205320569	-2.168530928272707	0.04309902357875176	0.1886724966838435	0.12796303333814796	0.15231270952783524	-0.9258871361420404	-0.9078048063728388	1.2220328534072173	2.568548145134005	1.0562393063305402	-0.2870524126577591	1.3634915337430213	0.2323795439446141	-0.07810640259727562	1.4031232759370622	-1.088642478144819	-0.20826387916550937	-0.09960930377013821	0.850237303375225	-0.013105614686311424	0.12471880113610795	0.34567450655609777	-0.10563899593623044	-0.04233401443009175	-1.0463337275991267	-0.1890611411727991	-0.13089715667529697	0.003856430924571685	-0.8771741647869448	0.32713596474762974	0.11576647168765801	1.9163453268156334	-0.02224183586779847	1.065378869275487	-0.2705194133596966	-1.393966971436111	0.15783949769062502
-0.6325822692498183	0.20205144960863533	0.877283273548742	1.198735859324886	-0.200919105739865	0.7924388770032985	0.7080608435776811	0.615772514186514	-0.3130169843187456	1.9487788074721688	0.26953966227265697	0.4210822741805214	1.1759976462970183	-1.8825754202330538	-0.31219289241568654	0.06202858248602471	0.3411079723488107	-0.49266975273891	-0.29346990288756847	-1.0660474061984753	1.3189330542583613	1.565046667143977	0.992751071305509	-0.09504383557692793	1.4581392384081395	0.030333895861355792	-0.2765352788169803	0.6352064296945987	-0.36593197742762457	0.1978645273667996	0.4073503673553807	0.7696396745720712	1.0568318851445084	0.10828499776842593	0.27164581403946547	0.5710152327287706	0.6006389537676964	-0.8333621972892922	0.4580984828880982	-0.4044385433023399	0.3954642267960622	-0.6222967562551752	0.9473233309654255	0.1848656950511041	2.427980523543399	0.08059271578643355	0.9109581618720233	-0.5506236094764494	-0.2409465260045283	0.34490606143622893
-0.4016691510200604	-0.8416771214666849	0.4394962677931022	1.585555231834783	0.06140813093128333	0.20068881599083774	1.3027123652745796	-0.49794215010264115	-0.0074635136785355695	0.79218945280429	0.5639473459149442	-0.056949808953074464	0.9314130765130855	-0.8913350565308882	-0.7875612218764686	-0.6083943725117804	0.42672818522405803	-1.2760890834756833	0.2113046481912393	-0.6521645376132236	0.5809736780704468	-0.2255433053154953	0.5285315441218469	-0.21032021448248878	0.6114553992915724	-0.28435201979613184	-0.29831538496551196	-0.3551617513756563	-0.4090908212856112	0.29993929908904	0.47142926062325435	0.1004467102048476	1.5195776087945267	-0.44069102497982166	0.23693162622223984	0.7254062730747757	0.8169750779031701	-0.03660455874351299	0.36201489832040135	-1.31102377644863	0.08672357820906107	-0.006244022351881576	0.2435872308707912	-0.09666807274356679	1.975507260155328	-0.014249350535509993	0.11621754937766994	-0.22992781720770009	0.9038209628535439	-0.39955422160965776
-0.017500408063607822	-1.5801627981936048	-0.3243018084926925	1.4501999748416345	-0.06270373224935145	-0.5204264810948043	1.399630851431611	-1.1543337566332634	0.19286407047826373	-0.6262670469326844	0.25089661971406385	-0.5224378097686988	0.3322285993541606	0.11049581338093817	-0.9932298746653367	-1.2067145691112156	0.7049340980295141	-1.4593783170735009	0.23820477601362733	0.27002486704042583	-0.44337688025856287	-1.3003055602536662	0.12377994565418479	-0.11150083574381456	-0.5192411085092091	-0.4451337259855802	0.13750327947250052	-1.0783619285229593	-1.0287920403821083	0.18728156247419517	0.06666105120492566	-0.7474509048630275	1.4055408206746285	-0.9188299598362877	0.48442567193691116	0.03962595771300616	0.8617984876341137	0.7239595579861727	-0.18444122387115827	-1.9263985646221096	-0.5091712236059529	0.561621076926963	-0.7286866459157804	-0.07371649633556261	0.845781597260251	-0.7875257409512599	-0.4604108035484372	0.4267045043580826	1.3092924892145354	-1.256234862249324
0.2631931631193522	-1.3157516635164248	-0.7819161389055667	0.7974064798320032	-0.3274643122705384	-0.8139954934659079	0.9313546453911487	-0.8799137060590878	0.37692298130102336	-1.5552539007417578	-0.285603861415798	-0.5575150652579667	-0.35799484443056145	0.6527192225808038	-0.8172825199812878	-1.0893895291079647	0.9463061147096393	-0.7754802904207792	-0.20847168181581127	1.013446985977073	-1.046447541199567	-1.143954032347848	0.11527165134842658	0.3824875780483346	-1.072488532742964	-0.30514422438930144	0.6967508500636076	-1.2848750733022107	-1.2059215381770425	-0.030139965218357965	-0.5326860882809874	-1.2154838691236687	0.882680492035263	-0.8620456978781054	0.6195134202211398	-0.8328619088794849	0.9151492247000107	0.6981519760126865	-0.5558601047872818	-1.534678063558677	-0.763391536545518	0.515328758810617	-0.8418796170783802	0.4711255905182942	-0.4986220502278893	-1.8956056359405031	-0.32740232398119434	0.6974771585228937	0.7886817029945088	-1.3050601700738806
0.3594371700913805	-0.26779936509326024	-0.5027590089878287	-0.09376671188596866	-0.33552927759263806	-0.6566848211167103	0.1167510777247479	0.06715931664600809	0.525115134531255	-1.7070740644753721	-0.3490128593121617	-0.21200605952258553	-0.9147417242246347	0.7112521913201539	-0.3731850375764322	-0.14010629210822662	0.7058509752975304	0.23798560735265425	-0.669984964641996	0.8695079921076899	-0.9993642810391071	-0.5868853276848756	0.34576594599507926	0.9000970495022	-0.8821467855506885	0.04752464677333991	0.804978350808455	-1.083605414745528	-0.4086605541119224	-0.22499487111447142	-0.9214711291483653	-0.9643581925931666	0.11764876363312962	-0.3934154294318555	0.14390094915539178	-0.9323415443867407	0.9157755523317851	-0.25877617027672684	-0.324948436985372	-0.32258929367585104	-0.35044446896801534	-0.23368815792643358	0.012913297603003675	1.0061279926867646	-1.5294989525773048	-2.2873868620197575	0.22891526587165037	0.14691444385641259	-0.13312843231989224	-0.3604284685355141
0.4456354666356672	0.6781576932028138	0.20236702804348866	-0.7589216551703659	-0.02657482987135836	-0.4302282848767634	-0.6254051345390534	0.9341079285155827	0.389817091255309	-1.2819116428629778	0.18497921097248446	0.21030933127340634	-1.1092984071823164	0.5165049100117319	0.18234819355886855	1.0723767886313942	-0.018655886139574532	0.7460369475889335	-0.652053308155288	-0.14792490011708956	-0.6517448792399722	-0.702201618270532	0.381972496864475	0.9334844034565267	-0.5266080746850788	0.36914787697201	0.2846459050515844	-0.7454567307769243	0.6990706589413938	-0.2665423451357878	-0.8369303458701715	-0.14837928178997994	-0.6414758351669892	-0.019120118903934055	-0.8222278092158561	-0.10310550220287139	0.7161495415097588	-1.4732483604178244	0.37211633468320177	0.8292117223619202	0.5271010437876077	-1.0850541388771786	0.9791405772690707	0.9286298448878293	-1.8560860432161854	-1.3685398654982341	0.5551612415011489	-0.8715938082275393	-0.7399359176028009	0.8703951046836452
0.6779149490777145	0.8106543582882285	0.5489365618609653	-0.8385837372210652	0.3322993727597166	-0.39850610842296497	-0.9445508401284535	1.1678226244054077	-0.21910264909518734	-0.6776003933191933	0.6702918794042991	0.4555917414641675	-0.8110010504193802	0.2507553187957736	0.7244605662576132	1.7380671965933592	-0.660700551143857	0.4300085754871011	-0.14740276943395067	-1.2348697778014455	-0.4622978999556953	-1.5553381851532597	0.05842843440533904	0.40504120607052807	-0.5194085599550305	0.47938162914298654	-0.43273204792506753	-0.4172459595825327	1.03172443687321	-0.11047593103243723	-0.3263682355843703	0.6859813845992457	-1.0800232319918563	-0.05468221086154322	-1.537173554803194	0.830345290963722	0.32322861786617896	-2.045530512123633	0.9879073491087467	1.2023152607459509	1.3296884089318923	-1.3075914749575477	1.2300574394519574	0.3086040099384862	-1.443904779149186	0.19194953450852628	0.34111499006611695	-1.5240535542216018	-0.7327928123087274	1.4660495669967166
0.9369477847571496	0.18365048303161566	0.15947653222152067	-0.3662038649213975	0.5275028430130269	-0.4489811094197809	-0.7798429820901585	0.8571175866289881	-1.0313691133928689	-0.19558751103941144	0.4957537942483678	0.4330790187528698	-0.1782626256603332	-0.04585142707021115	1.1150431202913353	1.4948640954885655	-0.6706524483990032	-0.25415721510880274	0.35402614098099894	-1.5293773535461956	-0.53175268968351	-2.192029272457694	-0.3297484924200175	-0.21973051843212388	-0.6919366923037906	0.4063745509032366	-0.731059138439141	-0.05970483046758187	0.3679274835034742	0.12547315961506933	0.3008002879950845	1.0372193831468464	-1.0481358183249603	-0.32135281286528	-1.378939899032222	1.0249258272674437	-0.05754302967998789	-1.6536431581982214	1.0970137553538863	0.8390579702283166	1.5888450627094535	-0.7733271893691601	0.7642406005393984	-0.23780634638722886	-0.634739565445682	1.0941194494112318	-0.12747198662648698	-1.3025858070559195	-0.3287674603541467	1.1377363033885823
0.9347333325316212	-0.5345040189107542	-0.48402810103603316	0.24209864544889884	0.5849106519334054	-0.35046355812286595	-0.35369731347508265	0.49498057281337005	-1.3970137837213232	0.058666840056021755	-0.12866759773490685	0.17923791705870468	0.36328936560922864	-0.34872601117622964	1.2019108901663134	0.7131748817410622	-0.1105060417859449	-0.6046235397896577	0.4042283135307747	-0.8989489513969959	-0.6200276520794102	-1.7764628855746476	-0.4108826134349844	-0.3808656346403086	-0.5212259860941219	0.3108085948505287	-0.4066935464256049	0.35377089186467864	-0.42451183817811	0.2295882939001409	0.6850866630685217	0.8345130588355116	-0.7180866426126705	-0.40640409214201484	-0.4830306704121262	0.5189466129649413	-0.20585083847744953	-0.758608246325313	0.7717177335608033	0.33349661595122176	1.2216649118055745	-0.038633705322663574	0.22850133288346042	-0.3046409657341211	0.09412231447963768	0.7949988410991012	-0.3548521505077941	-0.47448744043766283	0.10281437755645546	0.40858706656835747
[truncated: 72 more columns]
