# Supplementary material for: Diagnosis of autism spectrum disorder based on functional brain networks and machine learning
Source: Sci Rep. 2023 May 18;13:8072. doi: 10.1038/s41598-023-34650-6 (PMC10195805; doi:10.1038/s41598-023-34650-6)
Supplement: Supplementary file 1 — Supplementary Information. [file 41598_2023_34650_MOESM1_ESM.zip › matrices-bold-time-series/ASD/ASD159.csv]

-0.2503434539937628	-0.049006529136710816	1.395494578080023	0.17835441942620642	0.05965778340795612	0.6556405252231841	0.29741287029126584	0.09344695984626608	0.7923187283050819	0.7396192843017164	1.3167136735858216	0.8882348885966902	0.8808337235421333	0.08383043156335346	0.48843693560041096	0.7261064163408882	1.039473383479055	0.3886807210028424	0.597523232675407	0.45827417232484335	1.3080194828386884	0.409917955549725	0.5835641496397811	0.4905912197426193	1.1360905225675757	0.7084275841462626	1.088784438005371	0.18677647322804414	1.1325476234211622	0.8068427213497964	0.8312234993347613	0.14926131795979342	0.476851802381491	-0.16846346644124693	0.7035708678946339	0.954427871744744	-0.06661884245739959	0.4583738339227913	1.0658520646968612	0.7877013303850835	0.6602322995124441	0.9767954552917556	0.6405869242347993	1.0782834958276974	-0.03584554091367777	0.0	0.16424565922971482	1.3664275547619706	1.4025461644738513	0.056910857126761
-0.5406301474145473	-0.13815849987629225	1.1004079565517326	0.27505853280920894	-0.11548144247494793	0.45311682601001624	0.10585558409838305	-0.5938334952794148	0.4526399963859599	1.2545376475322385	1.01568985812008	1.368389526459154	1.4021004555996537	0.501660787639962	0.3224388872914201	0.739700845240673	0.9683740685932807	-0.08416905070677021	0.8885918506249775	0.16389044380019013	1.2264321499935171	0.5708984093875841	0.32022153965102607	0.12360250703211936	1.1586060623469598	0.9724011162983146	0.8981392335534987	-0.04955621462728569	0.9416922300045111	0.9878339218901656	0.4438304115417415	0.20471773290565917	0.7817737637920499	-0.5362387493842775	0.8341145700608426	1.1060204878166542	-0.13130033971289154	0.718295038806275	0.9168379834737638	0.47115084180985334	0.5654765538079859	1.826339488997134	0.9640974393018681	0.32684126561918425	0.054868586535096284	0.0	0.32466427430521183	1.0150975139310519	1.6828784514011255	-0.2355599367808411
-0.6074835254815277	0.08490595375014941	-0.03828823893771257	0.26493593602858384	-0.3688518436981054	-0.39371318288058277	-0.2590941195262991	-0.9828392922290768	-0.06465326409423579	1.4751091473435762	0.1522109383305378	1.4299245642608585	1.349450558749391	0.7817006213401929	-0.31330248321499615	0.2059015780374319	0.2092208343831893	-0.17725847345573462	0.28921798065784343	-0.5190133071117914	0.5996641275844621	0.7337509754697522	-0.1451718886628997	-0.4502641463668349	0.3659012991396013	0.1376230132644354	0.08479460582057399	-0.5224125740983432	0.11532105497548585	0.7154813649769681	-0.07699004488259166	0.21862242467761964	0.27522869870434374	-0.3887822402539784	0.3483042293904259	0.7087603266675987	-0.6672397035707615	0.36080033318662796	-0.10105649085539241	-0.3745273892844871	0.005668945136093431	2.07063132820338	0.304772206270422	-0.7183181133226854	0.47436782174729303	0.0	-0.36520179877543113	-0.006138235341508715	0.8867867081081247	-1.1207888626248004
-0.18667432164718595	0.4811722162560052	-0.8534920396939782	0.3357813581441804	-0.31297200491212224	-1.2863043529201892	-0.31615350427034733	-0.744558446130705	-0.6428298249468113	1.1956450359393624	-0.6184887855058115	0.9672886128442272	0.501286224709073	0.3657618721246822	-0.990022381683164	-0.6201044428722255	-0.6510830094228919	0.17493139869764188	-0.8609436752157016	-0.9746662816781789	-0.1115012585636146	0.662684779313182	-0.3205932130592771	-0.5738775059694162	-0.5915277285492918	-1.2946243637493078	-0.637227994101682	-0.6673832308661294	-0.6253287424695904	0.11124122624422392	-0.16403482179377352	0.0978354411290107	-0.6305062086265479	0.1487415381875702	-0.3900534981762567	0.06392301918602288	-1.0729524714087413	-0.48643850737439515	-0.897320612409171	-0.9661142587768082	-0.6353659492410875	1.239957642952978	-0.9259529053878959	-1.2061825667187658	0.9388445993251623	0.0	-1.3797492114312353	-0.6870352152121141	-0.5278577948990675	-1.750916372421757
0.6416643233332503	0.5831806051166546	-0.543551200332559	0.7512579830135444	0.20697111906617785	-1.571225585456746	0.16760921895429512	-0.12684029685064951	-1.1293017038084792	0.3960098985793241	-0.7380126710047048	0.26971214875872457	-0.7471542084257196	-0.6087156383374382	-1.2498151392084704	-1.1805454871663557	-0.9747814893480365	0.4960287526973591	-1.639478288574168	-0.7877308468486323	-0.5973243749103415	0.30620534111370473	-0.07971121136983444	0.0006319108808225594	-1.0631103596158848	-2.1768417103691826	-0.6535961008317397	-0.167864793425001	-0.7518919603745269	-0.34583326994909463	0.12338565175470335	-0.27312223231110677	-1.0011203793573695	0.5124396403697612	-0.7199546997176873	-0.5211019416495818	-0.688258177258794	-1.2355764504411764	-0.6284503557909291	-0.692908667766727	-0.8295157151771794	-0.2411679142984692	-1.6357658960111556	-0.9489205828633638	0.964577393230766	0.0	-1.764083884283205	-0.44553744016978963	-1.6153193724323938	-1.2398823116440187
1.4424693491555014	0.1621396131497347	0.4160253972605271	1.4009620760679222	0.8099842466110434	-1.1437970158394979	0.8693250263563149	0.3641686386372853	-1.2166911653124073	-0.6602011437910644	-0.18864773428926918	-0.1787723980229698	-1.5602826255060265	-1.309705316584515	-1.100529012095216	-1.1019700475129088	-0.754943588370012	0.37795386093113004	-1.4989332428361968	-0.18099964036476718	-0.872174557065652	-0.0670651413022504	0.2707720271304588	0.6671619755711414	-0.990811964118831	-1.8353731281908616	-0.10464558549891681	0.5683453542080786	-0.465471558074235	-0.2714527545326458	0.1598942308161996	-0.8724120443382111	-0.4855614168534994	0.42745328679211075	-0.38371144344435626	-0.9919988762782297	0.3609854432655196	-1.334025145132976	0.2446863977650167	0.19564171585524517	-0.38270283499029617	-1.300286637905479	-1.179953136778684	-0.514597706926359	0.3737844590799738	0.0	-1.205923782523519	0.2569434760882302	-1.7909960655881236	0.17737273170528906
1.7153524815424732	-0.43475034511730887	0.8479213446004011	1.6219804379207008	0.8929314718104856	-0.44309365350649677	1.1910218048235384	0.508794921647134	-0.6469583955133142	-1.4934325305526917	0.5354118923959241	-0.14688322067657514	-1.318955834928959	-1.0813750308558348	-0.9593652793101091	-0.5186919243485104	-0.6102874617336291	-0.026215836371960826	-0.7751930898588594	0.25813595053301497	-1.0146462387658777	-0.16643166475379373	0.40687682512615847	0.49749272052188237	-0.7380600597722734	-0.6520003777099559	0.26306553593077936	0.8255082179661037	-0.3267494634410709	0.1484625975851041	-0.4320049757608769	-1.4880453754629097	0.20255858732269805	0.20054344733457918	0.11689057178891543	-1.3875315830261672	1.2138309151738313	-0.715957211129329	0.5153114083708639	0.8376121504656249	0.3542316990290998	-1.2682306623881987	-0.04412907288826134	-0.4001938656978108	-0.4826857585074985	0.0	-0.3606811127165625	0.5152941587098749	-1.1873435767184828	1.1803343033880576
1.2441101535940071	-0.6382926192409799	0.24577089196704294	0.7072795409922813	0.30562751118561693	0.10807019310389927	0.812197703530105	0.5092448677098133	0.3962949230329096	-1.7118437933911275	0.8293491171098964	0.09026071801705089	-0.18403500617040586	-0.22973793564318792	-1.071229966592239	0.08860110424444292	-1.0569833255377614	-0.21512763675038224	-0.19921735078705394	0.25271712280595815	-0.9120248463991844	-0.08683933398740577	0.32583152188496867	-0.6994721331360108	-0.5301760291248774	0.4703186685440114	-0.08617874240591007	0.4572312568424494	-0.5000478726576215	0.24920667093969406	-1.2316192963195334	-1.838818607626247	0.1092047775108917	0.22100484206406024	-0.008237933071098972	-1.5517106339110731	1.2232134238609276	0.2075643514847793	-0.2306695257650492	0.7196205646360906	0.7867070159775904	-0.6075499866300843	0.7135617068202988	-0.37613910730671724	-1.0763599019492562	0.0	-0.020725778485138995	0.025698314924887704	-0.2768373216922961	0.7672730035600323
0.24189579848458684	-0.2855001940791643	-0.6961731604511868	-1.2630010651509893	-0.39426229574789035	0.5191647689106416	-0.06246622534575619	0.6078894037466075	1.2420139215695476	-1.3373749853397416	0.4007480127854209	0.009759257486297981	1.0050725773329874	0.2429635090869477	-1.1231745371563602	0.32675316437229346	-1.8471397702712566	0.04473182049025558	-0.06957955033143019	0.12633132782176149	-0.40358259148260367	-0.27819243880011646	0.23716069349610572	-1.9737316896320962	-0.2881905980698745	1.029099510739153	-0.9045609406369446	0.10288775176165287	-0.5969175633350139	-0.4224253669068709	-1.4543613577889778	-1.7351428067948598	-0.7755288172010296	0.3686587736360459	-0.9417105759832708	-1.1719278911488258	0.6729414198174	0.9173157247761079	-1.0436017868898597	0.24294710559459934	0.6219290744971802	-0.40225465610922395	0.6001855236457893	0.12857901634817112	-1.2223111430160025	0.0	-0.1623559797572268	-0.6844077473906701	0.6106029147350074	-0.5395547430258706
-0.7827148450803325	0.2486828980512009	-0.9803560821279099	-3.1785586476589835	-0.4809051602919085	1.026371162426657	-0.9318363480874735	0.7137033694012714	1.2680535187959638	-0.8014445089901934	-0.5637363003513519	-0.6018766199359762	1.4474077074388043	-0.26306881583948255	-0.6000381125768457	0.14339446234422917	-2.1252056323325283	0.45734172709242676	-0.0762229981151124	0.3694793063575307	0.3597504507934361	-1.0123227055346538	0.24953944041588458	-2.057149010865855	0.021728645218423187	1.1708208415162835	-1.4669161842238667	0.38254375514339956	-0.2829056543421987	-1.5263021093964506	-0.8659561979734612	-1.149643382330543	-1.4369265162761853	0.13675908312674215	-1.8901609399716652	-0.14881877066186552	0.3994336451042368	1.099967037892581	-0.778130927496132	0.1973661941408614	0.12001852584182075	-1.103217862596695	0.10182582086276043	1.103100593130474	-1.157277166299935	0.0	-0.05848769984104833	-1.0156665143452706	1.3082830575179096	-1.181386396506673
-1.3258663177033152	0.5439059968355463	-0.4688379485153616	-3.697572050171982	0.16719101683311605	1.6024777429158188	-1.3680499263574102	0.521278404105162	0.5353963844708225	-0.5398951879971831	-1.5385830131392333	-1.3663079403766285	1.045839796799181	-1.238757321697722	0.49054784920195477	-0.2607532240629896	-1.277695451524332	0.5592355318590174	0.13500911141121222	0.9983800927777828	0.8866014384925052	-1.9313666480397302	0.30384265057660836	-0.6318163541527719	0.15665203825516322	1.1779678353796508	-1.3522476310805587	1.0448064146704445	0.20987499834602547	-2.158166746284625	-0.05114474669796239	-0.22449251195988446	-0.9949155395908038	-0.667913824854829	-1.7404752147964273	1.1573957241119337	0.7974376358896668	0.7164570926401057	0.4543706427618015	0.7548663177880549	-0.194719432736475	-1.9761330541870405	-0.008863012716639538	1.7475116228507128	-1.1253400712264847	0.0	0.7048277627763888	-0.9826776022630251	1.5844689758388362	-0.2756831539388875
-1.1831051081657733	0.5881439142653877	0.10996104940006743	-2.434879990151842	0.9401059244136375	1.8809390333319447	-1.1814687629026297	-0.04490784525486389	-0.21133709925999006	-0.5758935118787183	-1.9793257610612573	-1.6189154082509762	0.3991064180566689	-1.5759965065412787	1.4295422439295218	-0.6363639471007241	0.39307386061643723	0.22514097638941333	0.48708712435052015	1.46939691438065	0.827085058590708	-2.2587946444962124	0.3819910066580117	1.2857375033691325	-0.09186138450422061	1.0458959535436296	-0.7645050737462201	1.1986556990504569	0.3827324156213455	-1.7187977865632889	0.3001046725972909	0.7223152939885562	0.298083294955647	-1.536893077618844	-0.18674883883423807	2.1365178139285392	1.4139104619483083	-0.017947995462902384	1.3964869322945943	1.2191983680579885	-0.049953665959413196	-1.936904330123747	0.4396334417937939	1.347751219853409	-1.0398097010691207	0.0	1.6128157370242113	-0.9675089978667175	1.2139460924041507	1.4071516320197024
-0.5881445340182359	0.6302679018172213	0.21495949852452237	-0.3557364031944185	1.1510387507155933	1.6198496315162396	-0.40612689100195554	-0.658121826004383	-0.28018803457500935	-0.5544458537280441	-1.6381566685246165	-1.0039582010229058	0.16656613892058925	-0.7445626926469845	1.4601270468719845	-0.7852540892313389	1.8577608774496697	-0.26153430651930143	0.6835455889063417	1.257061283526259	0.44439809732994656	-1.538248354741349	0.6022620500556197	2.2583118372729847	-0.4799905489455268	0.701459227667039	-0.09443496695864852	0.4213038123179431	0.18035809861036398	-0.49135750609200396	0.19686086078154236	1.2665198031265859	1.4047279854215173	-1.6902258969651731	1.7853300967888914	2.3853936751014806	1.5573259416562817	-0.630363077603073	1.1683860481555024	0.8688646823043131	0.35558746910949063	-0.8111669002634743	0.9431174048057774	0.17605206622804181	-0.6577207132855736	0.0	1.7961877699292288	-1.0023282433438812	0.3360070060146714	2.3153216360849758
-0.08740030419479287	0.7035650351394643	0.16888336001398754	1.0744940258153632	0.7016114574781682	1.0710638839825222	0.6922756210324128	-0.9379347093825593	0.23927271321254842	-0.21070847872092574	-0.7203963199893859	0.2122636255200097	0.4463679797222123	0.6545568987815216	0.603580258889433	-0.6010977072811488	2.225055980714615	-0.5799190664202476	0.7115095593096252	0.4301567610099565	0.42299641426075807	-0.14593489770409446	0.9886350140736103	1.7013419858843155	-0.4823034397987312	0.38974993589155593	0.5920519235750072	-0.6348415976484795	0.11211739661791485	0.6961993024857813	0.23032418021678344	1.1285861715586232	1.6848108056177906	-0.8476882647033298	2.6204338299709615	1.932980445092519	1.1018026600172206	-0.550736460606358	0.24464917800960023	-0.1338508500878327	0.6034081147344604	0.4680647951031329	0.9881829233614536	-0.7417073811650554	-0.0021381268435941635	0.0	1.0792507609823478	-0.6777382289604745	-0.4891119553259371	1.769205304245697
-0.1570015251035751	0.5268536251038226	0.5653915419577255	1.1600754177646009	0.03582245051855348	0.7048109886561553	1.6022638475472037	-0.882626905605073	0.5654120276931609	0.2626238544759141	0.2028013398621756	1.3444620144889827	0.7412030587924626	1.5181736598511042	-0.32848538287731194	-0.15998080940604467	1.4649134781467117	-0.7090374840667619	0.8610295093683161	-0.4187514437384143	1.0862080865413295	0.9729078635069708	1.2267795269842527	0.2805727247980699	0.040970220792903134	0.4907270423071138	1.4163028476066026	-0.9555859328403475	0.5520927647053052	1.2858878657826829	0.688002546294084	0.47144656460437234	1.4154166144267426	0.4964867704497867	1.5391821929065015	1.0687699794927694	0.5161521421347509	0.4230831537763338	-0.32410188941373164	-0.908455453113062	0.4576291219928674	0.9260406164054197	0.5700656117859958	-0.7492743093464702	0.5637637535576212	0.0	0.20759948034187206	0.14353713960586628	-0.779148225388577	0.49258990903639627
-0.785326038432267	-0.05540502022673864	1.2302211570210246	0.41741107364198093	-0.43193788781599557	0.606371912128053	1.7600920065818055	-0.8176657281391029	0.07870734741323707	0.39907389535381804	0.5110497984792631	1.7442384198277758	0.48102873902006604	1.3062028643911499	-0.5591969373430288	0.24920569154989353	0.36440679107095525	-0.879419200031468	1.2159205579585475	-0.7730411289503671	1.8834827844973596	1.0886213428979676	0.8441147925051645	-0.8130744148472067	0.5517022597330409	0.9160954556825336	2.1447934426076194	-0.36560057594624296	1.1266459313361932	1.32343271532784	1.047419432260713	-0.10979479819484037	1.119554085467371	1.521155213000118	-0.704429154762685	0.0728181743021248	0.19542252340122823	1.7125201719126608	-0.32590723521203235	-0.9016257982861483	0.010386112575752277	0.5620369041181574	0.04660205856190514	-0.20862187040144792	0.7273487009702194	0.0	0.0067374776109692955	0.8420615145083263	-0.6166625126453057	-0.4153948470563938
-1.3877473745782545	-0.7076561201484959	1.2084818745842387	-0.15560559596368176	-0.6474252820317331	0.3632845679216552	0.9572113758072558	-0.9129803744392143	-0.9698797776178764	0.008890379262477916	-0.060669160681924225	1.1429270837915255	-0.4310533499510537	0.4217751950498407	-0.07987500489584597	0.3376697862839694	-0.18227591701255114	-1.2493936403803518	1.3741803367199537	-0.6266534220712371	1.8427666174939894	0.23452222461337108	-0.25726306632848067	-0.8731514298399794	0.4134443309261061	1.002265906057894	2.143404035346421	0.26898028833152793	1.0694449166466322	1.0313487214593615	0.5553712630320184	-0.05452894664362204	0.7602810253134631	1.723918758592967	-2.3720075370066125	-0.8325355502052949	0.011376624059440586	2.2089621896299776	-0.5051675227292921	-0.4977740207038926	-0.4896705941244359	0.1392243870089212	-0.2956767713524184	0.08146797124412508	0.5650608315806621	0.0	0.5215961432141357	0.6221674742414594	-0.4613898260956418	-0.6509599855430567
-1.2391045606963	-0.8702026285491691	-0.05375278174870638	-0.11305473638833362	-0.6911125130595713	-0.3353925252471353	-0.40102574710638095	-0.9051704737278781	-1.6743072276632853	-0.5372359140962892	-1.1798670467315262	-0.22654958007028214	-1.5302497132684556	-0.34620709322965687	0.4895400965410223	0.14356765281774483	0.09284754665780942	-1.6615092080633223	0.8893126532432325	-0.3235237963740049	0.6133784953456566	-0.9300748226865583	-1.5059835555785128	-0.06942993755060578	-0.30286655923957945	0.2679473356652926	1.1042416238404584	0.10228738188536483	0.18504674094606158	0.34642998051562757	-0.7644464622519035	0.6155281264933364	-0.0579355856850517	1.1876740744648062	-2.1582804551330437	-1.3832867556570714	-0.393922585461957	1.2269813654448325	-1.2497597473936888	-0.4278281402328533	-0.8593465808542488	0.1467649654397677	-0.3835650799829746	-0.10579078645679134	0.38929587452641423	0.0	1.1162748596590726	-0.44442563197194834	-0.5014251284770872	-0.656761223750467
-0.1389440780444237	-0.389401535959472	-1.7858950724443474	0.1757173569307709	-0.48386176161180944	-1.142900056374813	-1.526247788158955	-0.4278829621403065	-1.3872925886140912	-0.6419020061963412	-2.065660070695805	-1.6812878146846142	-2.1724034327617048	-0.5769780305201486	0.6460665838851575	0.05568675446080248	0.6655096146165028	-1.702266894335748	-0.08585424807273753	-0.09649271624508358	-1.0466601260026824	-1.6864030646109476	-2.034884916033612	0.8917531405041482	-0.8293913555618139	-0.8318163724918268	-0.33386765246513495	-0.6689415466572954	-0.7974487964321278	-0.8536872734644241	-1.9287806053810719	1.257084043529136	-1.224183893658731	0.39399901843217827	-0.26899537623061126	-1.3366332504913387	-1.046146962561101	-0.70293702378385	-1.7268177058469436	-0.7610096863482255	-1.033032007980855	0.30690803181995613	-0.21315804947916783	-0.27927009558172344	0.33783434314034483	0.0	1.2660485518110216	-1.2814826618149218	-0.4238669129918565	-0.707746819789353
1.2966120948813504	0.25922405771034873	-2.5075892072677504	0.15554379141898173	0.058443012767726336	-1.3411758949496604	-1.8247522700654797	0.43622120889043736	-0.34873999670124056	-0.08821744563889797	-2.0173327173843063	-2.364855833425231	-2.012877267843813	-0.405779928260971	0.439930897171086	0.37763334040745866	0.717699847803271	-1.0226791057116968	-0.8405854218223201	0.10887774893895678	-1.9636679628188682	-1.6896518398992	-1.438982131576647	1.3272126267154982	-0.5952678238789151	-1.23664922678315	-1.0404958551387806	-1.0642893277004537	-1.0079079277767777	-2.1469957304699703	-1.951735410054395	1.1974872010095092	-1.9221564120440688	-0.13610845729752302	1.7619256854863057	-0.7455074723430408	-1.561464339697425	-2.1442132753554284	-0.8228718037086895	-0.8224433284748554	-0.9939789915924153	0.1616817150960043	0.17308600060414886	-0.0462603632447941	0.27084833399818237	0.0	1.003679505759238	-0.9199837877279465	0.05190566619096065	-0.5278545569862148
2.0719847268059164	0.43917293038267347	-1.6130857101397533	-0.2278322936881045	0.6547595565691227	-0.717152784545454	-1.297562740805881	1.1044371015346182	0.6191316806114424	0.7224483062091711	-0.9619441011504533	-1.7870415863789626	-1.2084409453976106	-0.15751163726859677	0.1872958682733369	0.883616436391735	-0.11816300450122609	0.3082455178897009	-0.8800437411320385	0.3796324955914548	-1.7227542447646973	-1.0132757016626928	-0.18237405321809527	0.9281953681279193	0.07896708281406976	-0.4903144600274686	-0.6073589445592663	-0.5067976814356854	-0.4560670059121116	-2.575535886622869	-0.8944961861099505	0.3871961035357338	-1.525418279786048	-0.15073171219136897	2.3566630078897672	-0.09396458306184591	-1.5999690998068155	-2.0321076093312587	1.2098403892647174	-0.17853412572373692	-0.7489444715054955	-0.19603905428830046	0.5230957766066857	0.2790095927227631	0.07156302707975623	0.0	0.5970342521452453	0.38941616416901303	0.6151359471722472	0.09082096748234833
1.6507113924542687	-0.034604702330819685	-0.09142850102810134	-0.5372301740402279	0.73312271970035	0.06103336437157724	-0.4314627324933186	1.077445066638261	0.9587003956952965	1.1281006541861875	0.4648379814815692	-0.3135493795322039	-0.2540492753320147	0.01642352939202998	-0.01750149111258435	0.9644008864168372	-1.381531177753992	1.7089164652053184	-0.49267480468371005	0.5633410419231877	-1.0241356468340652	0.021228419165151034	0.7543769545377738	-0.13991373701527973	0.3739048461388232	0.6010688069025203	0.10077314342540719	0.5142388023051094	-0.036425614875383955	-1.5525767664485204	0.18702468253589555	-0.5635222187676733	-0.4399320655193263	0.1698316414484145	1.1806089736589287	0.014912459026619723	-1.2272183583341	-0.6705752235533835	2.628014151890122	0.6073046244730061	-0.37348398809015243	-0.2998176427482294	0.4216948605382043	0.11177942063354833	-0.14162906790129154	0.0	0.08756694554396395	1.4090347623024575	0.6277725262069843	0.6930601616984744
0.42576456761449555	-0.7998269690924493	0.5221045432462925	-0.4086220782833005	0.03961914668632834	0.13204512238425362	0.22457864180906667	0.48930261532592323	0.815362840991352	0.7707358309647423	1.4467324918793356	0.9585614689959918	0.36611530616644433	0.15034342626664635	-0.30513844902223847	0.31253187284321954	-2.119623997215015	2.422616507546141	-0.36823851602822866	0.3742133317642191	-0.8177260557156921	0.9962794005411654	0.658863383638047	-1.3169719582113821	-0.017383327023491726	0.7805576354299459	-0.1290083694651696	1.0305821779244162	-0.4725923046229252	0.32106684004046426	0.34934276402069964	-0.9845424519740069	0.3032235354945415	0.3163213298285475	-0.6581006130557836	-0.5838254808607088	-0.7751813598543541	0.6055282908254233	2.0069439543725762	0.5282903637354943	-0.01463005865752719	-0.09232500854820751	-0.28410147287738674	-0.5425712491316268	-0.2264949095323899	0.0	-0.6170682409397191	1.2488362844760121	-0.04871904757935622	0.5882835014412077
-0.6376075102997243	-1.3491442328494807	-0.19186312624824842	0.06197681832881816	-0.9459037679165642	-0.5653162869881403	0.374945054926647	-0.03865553667888518	0.650032429028933	-0.150796480306734	1.6742040167025622	1.072941489102222	0.46369368772603375	0.2783984388369213	-0.6218176944523792	-0.6241505868748711	-1.7011576802711768	2.10382847936754	-0.7128726507403086	-0.24597765734679777	-1.2169089387750764	1.5268268477638889	-0.3888747754083448	-1.9389640153983128	-0.5174579084834454	-0.2263017102784886	-1.40574973540953	0.6259369212891669	-1.4457660063432731	1.6570150929607224	-0.29253589287762566	-0.72889673687677	0.26604599723454136	-0.1253477045630628	-1.6323779016395115	-1.3886077694082979	-0.47842045120047305	0.7549330662304428	-0.10717195997767828	-0.5921434919147325	0.20350880887077066	-0.092326855108647	-1.1576688766181213	-1.0180504400450365	-0.29694512240119064	0.0	-1.3139864711613518	0.25464622647774604	-0.7780248044010664	-0.19567443525709033
-0.8482281020337087	-1.3845186334628157	-1.1436919874476943	0.5068023469664689	-1.4052626929519652	-1.207633550634841	0.025758875276480245	-0.07317401559004812	0.5807554600567354	-1.0665095678051832	1.5151332896598741	0.10622792207527473	0.21111176865560585	0.34069229990896704	-0.5906898115468479	-1.023260726420635	-0.40566507621064424	1.1257669287009904	-0.9737164691634547	-0.9689969247459841	-1.4509947622413681	1.4461665819441536	-1.6371728618618024	-1.6863188753529454	-0.3813741927366627	-1.3512571452532276	-2.4780777928667512	-0.2887683361654918	-1.9309140229281905	1.6410240633553246	-0.7665688663951448	-0.16493106028351118	0.05451827020473261	-1.0146326428153798	-1.1071192050740286	-1.6394503090780668	-0.35482444088726056	-0.05474120061511337	-1.7349037969419223	-1.6999605850246124	0.27635174032789855	-0.5801782824318636	-1.4835513744265783	-0.8385623977835215	-0.5405786918977349	0.0	-1.4981049922916472	-0.5065973989539952	-0.890027802574287	-0.7840104198941049
-0.3183027351041496	-0.8366643581147273	-1.021619459813476	0.7164578479909266	-1.0101830869395843	-1.060789936011481	-0.5786435813150589	0.21828034937482282	0.2807554830736112	-1.4077966390908743	1.4863732222823112	-0.8933326139158083	-0.02509497198890656	0.23852908503993905	0.04432260273684116	-0.5412889586894444	0.7909242396509115	0.22584007856442964	-0.5411212358384552	-1.3308252739602418	-0.8892082588350588	0.950693548006255	-2.2421012947314516	-0.85540423453308	0.41908269963492656	-1.375515754255617	-2.0923494137427365	-1.068600679746776	-1.3244700462317358	0.8376703568282651	-0.2937244051306424	0.2982578908027686	0.38780012849125084	-1.670338745059688	0.22593900112710802	-1.0118945161336	-0.3492361476796733	-0.8319469904916281	-1.5884638446081163	-1.5794879015001206	0.30594524825162134	-0.9324927286577913	-0.9904068282933608	-0.33548183226391054	-0.7458243644063829	0.0	-0.9323243963738845	-0.42982174822648805	-0.5255431818965441	-0.46792327529154426
0.2820446519987145	0.19322582547985154	0.24417155348650552	0.7696188745882881	-0.21340156011244532	-0.3508492188976154	-1.0208181467428723	0.3605887209048153	-0.4600124696646302	-0.9092373872335495	1.6159160944921098	-0.9838682566551494	0.0330787379208475	-0.0691832665561945	0.9373817300975912	0.32820491866546486	1.0909496356573127	-0.21075030181747065	0.43713346304140666	-1.1188359299076343	0.10422539308041459	0.49217824879572386	-1.8306749467653742	-0.11875623962429863	1.2291506487696904	-0.29799984719772865	-0.4562170264793361	-1.3983831255465131	-0.05831527883928313	0.4465896975375443	0.9585655662827114	0.5638749043955036	1.02374394984976	-1.487077421624911	1.1158094474803402	0.07841969075316836	-0.4124938090334412	-0.8860758486329304	-0.28036764944547743	-0.1880546317471771	0.3953048630182355	-0.23323169005977057	-0.145260643000422	-0.16790041739998557	-0.31946359798581586	0.0	-0.05803559146625383	0.17485988708767766	-0.43673267613326955	0.39474587093488434
0.42275271053582947	1.3250499328371426	1.4694474739843126	0.795047886175533	0.32775176309010656	0.03348198701351912	-0.8832748183379127	0.15509380158976055	-1.2373434530847063	0.24511968154447802	1.4515054149900877	-0.3073543860838261	0.3662091440343872	-0.48243478892441455	1.334468226098746	0.8119098439882001	0.5884882233631379	-0.4309320032345026	1.149244942045457	-0.5018745671645592	0.5234115262565197	0.4228289154470101	-0.6925696473453327	0.08145893483877385	1.5288447995740941	0.7143859481528547	0.9178410549211201	-1.2460615372925568	0.9240751765228365	0.8456280418500487	2.116930570536507	0.7571071228317229	1.0252421623271986	-0.570923515839873	0.9285227989495327	0.8580859680809808	-0.42355845359103694	-0.41602496882382994	0.6800092289271445	1.3024069518260055	0.5578614987261703	1.4057041154680834	0.37838364568825716	-0.385141900005371	0.9421372203663378	0.0	0.38903606658790213	0.6873914522240969	-0.9314902843922401	0.7975283116979199
0.15327419349296487	1.8819836311621752	1.56545264806419	0.7666528622292514	0.4506436147946481	-0.3562381646324064	-0.07344401269730869	-0.14611136555377371	-1.2799722076323297	1.4790133888682426	0.7360742746266664	0.1506569676499864	0.6811819657860906	-0.719868965631433	0.8441868834480483	0.6740028008715844	0.10765214867257036	-0.7909330371305268	1.0139579802009762	0.1639598209989733	-0.11761683947009344	0.7154536345440263	0.46627767002472853	-0.0878132791223259	1.4310673569538108	0.6873794875749862	0.865830348436215	-0.6077160169999306	1.12690679239755	1.1688447320423352	2.4472892645028805	0.9374762170358757	0.07772130428437288	0.3402857809108492	0.11023055916867308	0.884963534673815	-0.21404812430658562	-0.049185632396465374	0.6812259368842168	1.775974475924333	0.707659540759143	2.559668100491417	0.4388235170676007	-0.3384043893554842	2.2123833285030936	0.0	0.17260884931839784	0.8845173909194917	-1.339791378936834	0.3431704277449886
-0.0741911647793049	1.3310135367250917	0.6659323932191599	0.6077789299352879	0.4579156868087674	-0.9798972540841532	0.9774281372625029	-0.19307439351250105	-0.24997048567370567	2.1524430209853977	-0.07599392250401117	-0.22389520549251785	0.6646647258347737	-0.44726213240109675	-0.08991273976342834	0.3517516973920181	0.3264001220199509	-1.0829701957777327	0.2891715520451284	0.596544016860213	-1.1746085210075201	1.055436451822871	1.024693754815184	-0.10289784435951273	1.2892122998088866	-0.1307612734634968	-0.15974013187451888	0.3834848141786791	0.8258999708165935	0.4549870718627391	1.9163039738674101	1.0044591690201323	-0.9036000952812712	0.6463089014286619	-0.41605167111041746	0.3903827303953467	0.19891894401911134	-0.043339673580088604	0.39458694328678673	1.251498973823578	0.7170723128711639	1.9019917146257024	0.4784690706526997	0.38202577285802625	2.1840199174567463	0.0	-0.20875022388266207	0.9102289183699073	-0.7831849842409025	-0.2582533087144242
0.08464773412602648	-0.0831732217454859	-0.1563871261005331	0.4048684843093325	0.5042859999819164	-0.988610262583876	1.5765515234294531	0.09815814894025203	1.2715455976139673	2.033107957682575	-0.18935344986062522	-0.9115457409265595	0.2614061607475489	0.37383053501854707	-0.6149645570657072	0.32238528297950675	1.094450696122331	-0.6885354427557739	-0.305430345721482	0.6919201048688147	-1.5235555683377928	1.1974776344853502	0.8637776519303152	0.31710000799151006	1.0885195788377033	-0.728748205821679	-0.6578440682918257	1.2051265306639458	0.5683580096066813	-1.0272132763227	1.0454185373177622	0.8296022300845567	-0.7897608511622267	0.479891497474549	-0.2098826862610247	-0.00565434425724405	0.49930022534222973	-0.10431498731740393	0.5400600777592853	0.6007200481833609	0.5094191866453771	-0.19996446373928864	0.8623072044824368	1.2423654871457326	0.5124421874106165	0.0	-0.15068485120647002	0.8220167216920781	0.6624583322741059	-0.09889628779449323
0.5502791850491641	-1.316775810624334	-0.11004585428416068	0.3755905842251741	0.308733223448761	-0.28600492939895544	1.368181440721368	0.5706271627574216	2.1835539272406237	1.4910621669663757	0.5960514136469993	-0.8936000167148243	-0.28121268415342915	1.2208179259102023	-0.35146838990014034	0.533016422592357	1.6405223487448441	0.45917845384779843	-0.42375386980554375	0.49266446737355285	-0.7251233734221347	1.1756836452216783	0.38080867549636305	0.9266203223637273	0.5285884618817188	-0.6042527880625554	0.1906295830001538	1.2047184500815113	0.5807048382048299	-1.936715789455049	0.3707112306320011	0.36371481789996046	0.34385030216144713	0.42725370398609164	0.35202027350561454	0.1117383326875983	0.36981346044663554	0.10804743158519271	0.8646086203776234	0.41780661664872437	0.14682749804202747	-1.8809216522869483	1.3693613447359005	1.3148515639049807	-1.4927525433731708	0.0	0.32848566890554837	0.5209563051214137	1.8981683337570343	0.7692439405925557
0.927927964916444	-1.431989723414577	0.5741701804597799	0.5947666397576653	-0.3883319610905942	0.3371026491173052	0.6720173032049905	1.04526996714772	1.7936314974406018	1.1037800644497262	1.4914274676003254	0.05566931347570973	-0.6622005966953087	1.2936114645475767	0.25307724664458114	0.5721914008392658	1.4004821310516904	1.3352233504587827	-0.35239216219227004	0.14374701168932844	0.5820968552363239	1.1461502274575286	0.06954494114648888	1.2595522317752934	-0.35955297662585467	-0.2676268071683105	1.6174417423819418	0.3150218192495006	0.7121817647626943	-1.3745438779932568	0.05827363681989494	-0.37781300211275737	1.2313952254694378	0.7253723909728201	0.6033844615160314	0.6069228139709979	-0.09175956618421928	0.5212924381216557	0.6490512604146423	0.45791685067917837	-0.17121581035809877	-1.71129479681425	1.4695448382563037	0.4386992340320517	-2.0227343316064528	0.0	0.6307609512060941	0.11779059206304172	1.9682109216250818	1.397206364503986
0.8549038713881532	-0.5999289774293082	1.0752590658755443	0.8448206157961552	-1.2708072819763583	0.14965298651304967	0.15379186257644475	1.353566669956494	0.3909137841383913	0.9807225044441211	1.4617911702877475	1.0145057913933915	-0.8265743329545064	0.3076654491552171	0.4740527217765698	0.2811969436036787	0.5568552453471587	0.6946698250734662	-0.4626539297226484	-0.14676955459217111	1.4031187113585086	1.1062805086452774	0.052271521545929324	1.1231783726387667	-1.0401947275192056	-0.4544516121848364	2.170174071364565	-0.6885266718228112	0.7653224666190598	0.04988737281575073	-0.07992991705798837	-1.2859239314452706	0.9118862835858644	0.944334807024571	0.3142514775816691	0.9699958520009859	-0.42361285761059353	0.7757973552376284	-0.12717404085022743	0.1831580822513744	-0.2659918135393361	-0.18582086008429619	0.9861909295177453	-0.522652680754548	-0.7329243133036581	0.0	0.29505484363587703	0.01678023692466734	1.0520521756127257	1.1119556993545479
0.2824872669665095	-0.01390426099803957	0.9281099046466962	0.8248600035859245	-1.622935122612895	-0.6471656903408511	0.15790784927007848	1.2451583675883366	-1.0312368091463828	0.5819538597465389	0.36658724888936	1.0004622908017762	-0.9820117801081159	-1.0002303990838954	0.11144567338173282	-0.024783666287469034	-0.23337180258353657	-1.3680960838025902	-0.6498114527854639	-0.20000736185661652	1.3384486888382574	0.8864825024610374	0.05538111304528756	0.7283486111655662	-1.0960486000082574	-1.1236920838442077	1.3280204786924652	-0.9230599371547855	0.6937394630542639	0.9011206308308671	-0.29990591693387403	-2.02354620324325	-0.1464970424433133	0.562827073360242	-0.14900939046125874	0.8076499812968989	-0.34908281511822903	0.6757331632075141	-0.6712686490612509	-0.44542870729590867	-0.18988448291008744	0.9584568800803283	0.2847032529072238	-0.7005622513065886	0.7352566279115587	0.0	-0.4954985014927521	0.4145951622980085	0.12566083376094803	0.2937132172398487
-0.46592439856847523	-0.6188607312777368	0.41483894916602243	0.49226863783541625	-1.0910604609922359	-1.1396588191487462	0.44122673633593706	0.543874802285093	-1.5788804882660161	-0.614661351252541	-0.8128111780882831	0.22016830441360458	-1.276096543920647	-1.4155368240895738	-0.34158457502988454	0.013304447503378895	-0.5214834758851974	-3.05529053195111	-0.49440455189043125	0.018230054452116014	0.7796252691426707	0.4391647842137232	-0.12578316261997743	0.3979499950630514	-0.789194949105122	-1.4826594572022531	0.008686889141159093	-0.360886282001291	0.5217674564849459	0.5541934369715075	-0.6385409175643278	-2.0510929354126657	-0.6820415961993462	-0.28918686581954295	-0.28675068112536595	0.19824721738865717	-0.12066742801813425	0.3766506145756844	-0.4615146264971108	-0.9432456199704393	-0.22702629634933033	0.7533186375793808	-0.19306260248559562	-0.2096057175069927	0.49882033094751094	0.0	-1.1524460393734268	0.9009567343892372	-0.17038022351173482	-0.17417146406813427
-0.8728217111568284	-1.9686727504814479	0.13119168768200284	0.12305115025977768	-0.07539251015284947	-0.6873400993889939	0.5768835562085189	-0.4708301766218922	-1.0678966009754565	-2.2587891680733856	-0.9969932918110855	-0.07602242868159911	-1.4797924718887712	-0.49191289442103125	-0.27864569150084284	0.325345603698394	-0.3822093081567152	-2.4878577892349365	0.11526777531280219	0.3747316399561898	0.34114907217701673	0.022016321163181276	-0.22310584763686697	0.26496365362608537	-0.680574509594629	-0.9357894393317058	-0.4951017643340884	0.19581276461341457	0.26614066124282415	-0.14725060269216125	-0.846223934524177	-1.037235646379324	-0.18460087671351338	-0.8750568941006569	0.03471692113077952	-0.38309626477924585	-0.12901450486061578	0.16213440090924375	0.030809897695069432	-0.9452356454321041	-0.5736994057501993	-0.04966252151052564	-0.37835801150856674	0.16282101447955682	-1.37404080056902	0.0	-1.273559476240057	0.8665012903535055	-0.022007506464846307	0.006158764517920387
-0.5789534930343154	-2.5366073042344737	0.35613737655499605	0.006747330325530396	0.7429264697307972	0.4947857080296479	0.49083239053723277	-1.0411363324034544	-0.024707743399670353	-3.1552549687278124	-0.1690674936903369	0.9459714007877515	-1.0951474388170794	0.8485752533605571	0.3868639888373568	0.5248236817598528	-0.12692935544084946	0.24192687584845132	0.7548109512963713	0.6686817997971374	0.3035043481489623	-0.040782211021563285	0.28000242469340775	0.26768580532998315	-0.7547379174533382	0.23339874728840032	0.13816692082115106	0.15667805712664257	0.01436515209002496	0.04317254635117708	-0.61611399940984	0.6448201798214821	0.6085198314282562	-0.6533773282694642	0.5363209901435133	-0.4807012687381766	-0.2454439776077176	0.17091622541801074	0.02646127200827149	-0.605289658590625	-0.9989738064562761	-0.11794088124034573	-0.45968137373952955	0.09439262360248792	-2.7665447277590913	0.0	-0.8900816999293579	0.2964316960647717	0.13418806608700423	0.3092986435183998
0.27408416068843877	-1.2625231849810137	0.8729198116540183	0.12633597386312503	1.1127052794280232	1.7019198475721964	0.45875591208904487	-0.6083386105905698	0.7828096272651976	-2.3643677285748343	0.6427192289079987	2.6175961594269617	0.11661772198404832	1.21421968368994	1.1801967172370906	0.42262324913826266	0.09823974628304318	2.9315951526149124	0.9311486250371127	0.7381808873368778	0.5873380080626278	0.20509698346850264	1.4462272669689271	0.31670464868168696	-0.3388454813706469	1.1926430772601855	1.073547817294805	-0.1277921275353362	-0.05154101521997189	1.281373236154525	0.05065834311447172	1.9725186381207624	0.7929287307561016	0.14099037183127947	0.8369437091252099	-0.04036579129677091	0.14162013547461166	0.3663665490013648	-0.4268001791458602	-0.3089350101303474	-0.9542648587885366	0.7501739988192719	-0.5014061956758591	0.1123047150323898	-1.7884049098996804	0.0	-0.2553582181049395	-0.15811225337640625	0.24240825294277346	0.1744215148112317
1.0213625127646084	1.2746375848086915	1.2497048690482884	0.18470451977701338	1.2669640208168387	2.428945718804649	0.6081941669040662	0.4250791377475505	0.86690524228275	-0.2721544995110063	0.5273912245315285	3.35867155632027	1.7080884582583409	0.3002558343154759	1.5387295443337017	0.22699909576387534	0.3259151463305172	3.400882074690429	0.6245704043731588	0.48077366762980805	1.0219684865753544	0.26511910594502536	2.5281043491336077	0.3596304914616177	0.8728429471802812	1.3944007181119729	1.3164847452832673	0.06672915473754996	0.14304926579599933	2.4493854554807464	0.707052967502213	2.0565327499244273	0.43618996523925996	0.8206220425480747	0.7161552914911118	0.5762210668336935	1.270020217234437	0.6338187831967984	-0.503159573057807	-0.20694766303810375	-0.16577136693718775	1.444889648481302	-0.4310123297394427	0.6915071654030848	1.0580397474858465	0.0	0.38100899571071534	-0.057121785245615564	0.41559721452648296	-0.32525094126603715
0.941616480685428	3.3137465785459037	1.168631708160261	-0.06532805522638174	1.3615565166892871	2.5508459865395507	0.6260391030247084	0.8687881261215774	0.27004002842028996	1.6153991067978881	-0.35224282477864777	2.313886265570193	2.751905294510906	-0.6769251202021233	1.2406660948929291	0.17165319802259957	0.5006049320989675	1.6395742000513924	0.21580900556086555	-0.1426792035152732	1.442872578663457	-0.31734960646414173	2.5296568929253413	0.32896151104303917	2.0078231126690356	0.9453551279514216	0.6790465876311647	0.7149543187690616	0.3737667677028029	2.4154302888580412	0.7893396701892845	0.9634271213618851	0.28770352267918914	1.017182609225523	0.1614684549161556	0.9373277390368502	2.389592994168233	0.7942566911968786	0.166199504693788	-0.19282855555659026	0.9007411012582152	1.0010936324960404	-0.3836317894855471	1.3492449597685685	3.293741305748887	0.0	0.7583631610732118	0.14481760415786687	0.38280536894047207	-0.7652785819657736
-0.08430095261155811	3.5301418794251656	0.5570031425787673	-0.5571058289995472	1.1770417587183437	2.032329126794279	0.11133820048990922	-0.06724074513359778	-0.546473120326125	2.0571432743299014	-1.0750959398819975	0.22380591699633653	2.600423082752165	-0.30989851041597904	0.4445966916978479	0.11623157424234491	0.4145908177702563	-0.3916940713644063	-0.05265115431138327	-1.0204412543240773	1.6053201337885612	-1.3800103567579238	1.2257211065493723	0.16172484678885418	1.728536794849519	0.28584251992802634	-0.2371635137748623	0.9302408858604437	0.28053631773610554	1.2279078461316393	0.17109258230130867	-0.31272924704083443	0.5655310380373015	0.9338940359274908	-0.6452115950888423	0.8997597428066664	2.355402834776862	0.6080673203513298	0.7830992014306066	-0.20551708470356106	1.3397346232116654	-0.20134842882618414	-0.7493762856727689	1.1043481676612446	3.054743988754262	0.0	0.6040587074306245	-0.35226427360791224	-0.31687676774027046	-1.051295606383708
-1.3623228270974177	2.173797380697812	-0.40861826892842046	-0.9770028598388752	0.5376062279680374	0.850749959060846	-0.8420148021910492	-1.8058461079596462	-1.0602636396151517	1.1922433423636547	-1.0858585153468263	-1.3519449199749485	1.4886978244173732	1.3319999373746472	-0.5178261587985763	-0.28888237895164554	-0.015771227045795772	-1.0062867734516776	-0.32774846002875446	-1.806322382215766	1.2533888775173105	-2.1498332382301943	-0.46744729716641953	-0.08762517990489387	-0.13368906754013446	-0.23480545386676627	-0.7887239908946672	0.14441179651704006	-0.21853240916926356	-0.04485345754609061	-0.6506370817575158	-0.7771473407354769	0.5673738572271081	0.8587392658394337	-1.313116615592363	0.6313039211329149	0.9252873817966744	-0.0365315950585132	0.2952191005959423	-0.29933643473615684	0.7045835162120107	-0.9346167124791755	-1.6476261469591265	-0.18131903371085598	0.9955231609677404	0.0	-0.11605222245525687	-1.5110788680883596	-1.4723843491950042	-1.452631628741315
-1.94943656154082	0.6773086712379637	-1.3432552209356499	-1.0614440707405906	-0.19110158985342485	-0.650417577186667	-1.5956516191674255	-2.8659141018468413	-1.036766953832648	0.19938439053460208	-0.7524548988901282	-1.4996442430795813	0.34555955184023096	2.652075256555494	-1.3143558673864748	-1.0594040623595073	-0.5420191484347622	-0.4566307043224888	-0.7831612845398858	-2.050166814834126	0.4091960198835039	-1.9472795505053107	-1.2837837479687895	-0.25515227005564456	-2.050811893399655	-0.4232748150354914	-0.845810111011357	-0.9399815883970455	-0.7733363118825419	-0.479060132117165	-1.0252939821916247	-0.3186853845308369	-0.32024826683451063	0.6980328412906738	-1.3747700908575933	0.3161828867354914	-0.7802129867302182	-0.8698583289297405	-1.1689610318800203	-0.39013591407631054	-0.4356976366287704	-0.5841817675074464	-2.4894804592031967	-1.3822316586458054	-0.5558111533779884	0.0	-0.9780574460676925	-2.2575668233005524	-1.9964227386284965	-1.9806695023047491
-1.5210868768986499	0.26826703468312946	-1.8185365052105942	-0.8187725854685342	-0.3619541928620167	-1.6084952104453594	-1.584385686661084	-2.381369644497908	-0.6126943819773908	-0.05071524802438496	-0.7625044048385465	-0.5625500002727645	-0.04213190041738549	2.244505903967828	-1.6975032916964796	-1.6941878039977927	-0.8093220502594355	-0.19208621926535266	-1.1824646606282734	-1.5445664684128793	-0.502349370802383	-0.9133812889045709	-0.808787132260867	-0.27976923238775986	-2.2856673336276443	-0.15147627469731872	-0.6886598386787475	-1.0116581385492371	-0.9558956746684005	-0.10035019987331079	-0.8182826927141416	0.34814246600585763	-1.6110632780492962	0.19922104175418648	-0.6687853439122992	-0.07877366219869854	-1.354997045631916	-1.3168822295165121	-2.2641103795175197	-0.18039353551973786	-0.9733061119892324	0.24990597429656317	-2.398841366366389	-1.3278924196438353	-0.14495480708335765	0.0	-1.3577580116911303	-1.7330670693084562	-1.0544195218115486	-2.132279845745452
-0.6485199459652535	0.971080559307691	-1.6697918538182082	-0.49373193552709405	0.1440601370939418	-1.2439224277738632	-0.9096630743472549	-0.9839600670560532	-0.0800167037269263	0.20253029579308252	-1.212316082481239	0.47450801990328983	0.30864256577618876	0.44311823489498064	-1.6006167485898077	-1.6608464730070345	-0.7780395948189847	-0.8178511118609644	-1.0400143289831547	-0.5573539129469456	-0.9757421038188338	0.022195359136874523	0.1661533879129257	-0.3482313177288975	-0.8102579650060845	0.5246256811494777	-0.5872048651655837	0.24251339421564636	-0.7250440313114076	0.38171105200708566	-0.5147730328238326	0.5287220859738235	-2.168233308603875	-0.4828855054579892	0.3505570136320195	-0.6744513287249527	-0.5849490646492684	-1.004264570592324	-1.960922925379562	0.46749328094665615	-0.3455681499875524	0.6003552461532061	-1.2003963797546133	-0.21248625771268956	1.411339520332703	0.0	-1.0337967748029517	-0.4901693898424611	0.7036965144977818	-1.5204368524610403
-0.15280352129927605	1.7876311001710272	-1.1944293122863936	-0.34707526337269234	0.638318048287318	0.25650033207833367	-0.22965646598732517	-0.01241918660666573	0.3673349969537439	0.17213970999082956	-1.5457492637632715	0.8823098461685196	0.7279755446887971	-1.0864415578272963	-1.2103461802987248	-0.9952420847187929	-0.7702474665282087	-1.3493205269926662	-0.25410883624123953	0.3603007419021327	-0.8969825872075783	-0.02693809223723088	0.5048914514630479	-0.6881084002627889	0.6520957447741538	1.1834525091187011	-0.6000410400950216	1.6074617337254786	-0.44007124047517837	0.34945012640119055	-0.6049293321626285	0.1934863113954983	-1.6080693427706447	-0.7665372082190715	0.8589429384724712	-1.3485549110622659	0.3783951923278676	-0.20942247616548976	-0.7504934207295008	1.1865749786714526	0.915769683351769	0.21393147107784816	0.2119279195564109	0.6233452345742314	2.1615783866854237	0.0	-0.43429935045154117	0.020404985850429776	1.5592946806730532	-0.56160878872677
-0.22472199013986036	1.668869608746361	-0.9486482521735986	-0.45466109390631465	0.37366591928617626	1.660212526418948	-0.09278153077400665	0.02036083551691926	0.6412907905533117	-0.3835672036359097	-1.3408890237678976	0.47462549173259666	0.6370500789715446	-1.2151668650932854	-0.8582619043354488	-0.2896955986732025	-1.0181429087217908	-0.6206682451386032	0.5992638080836733	0.8473781189400127	-0.6103214314755752	-1.0660676972121015	-0.1367544197136215	-1.1910077553371194	0.6065326330114718	1.2453424600940104	-0.6844078862632824	1.682027203145545	-0.4249209510064479	-0.3213644913360537	-0.9754763532425201	-0.2194098602513404	-0.8002036812337181	-0.35495988144325874	0.4172989890394737	-1.6764781337992352	0.36186489622304097	0.31452209680787013	0.011870249093552996	1.3761430418400875	1.736763682206376	-0.422399806280673	0.7312135029300779	0.32699834237460823	1.1913963068308524	0.0	-0.14530956755865398	-0.7823321389485162	0.6304026877899968	-0.13895974961596858
-0.3041748692546278	0.34884706345971433	-1.2317532671002476	-0.6798086750539595	-0.5384369485312216	1.7328210535719302	-0.47097652664058376	-0.13016088948682536	0.5890459323816185	-0.9248425636207916	-0.8538216642506211	-0.5870217087221606	0.07519867566936074	-0.4875756585211059	-0.7410578195667052	-0.08428245721842996	-1.2763940233293782	1.0286190659290726	0.7786477482977596	0.9886146150325191	-0.49127163107932903	-2.20703584792942	-1.0894352455586993	-1.3869518507107421	-0.5470365134737059	0.5468077932168474	-0.8276392176280838	0.5245994426225258	-0.6337502612841165	-1.3860011393628568	-1.0696093019060853	-0.44533373038038737	-0.7400288323159553	0.19313120160282563	-0.5065317100333384	-1.3361848035778514	-0.5328267836613858	0.04030804944939932	-0.21407761908993583	0.8706317447270544	1.5042894858777462	-0.8719026928872332	0.23667740746930963	-0.46907623826425004	-0.6145910612798736	0.0	-0.21400275258493998	-1.7759244536443304	-0.9504694438959741	-0.49964537814203464
0.1439495171516531	-1.5240146661541132	-1.751179002549186	-0.8265986510657892	-1.2212332651564652	0.4017240863984129	-0.9316828550081068	0.41747502724190444	0.008035890860374525	-0.9569587904782715	-0.6036838140083088	-1.882509732450664	-0.48581958901370453	-0.26745992388719	-0.7404030703292672	-0.3714654525637814	-1.0558076118628674	1.9833524139213607	0.17974370586890323	1.085065882815053	-0.5456230537773928	-2.491599681984187	-1.4933830437065574	-0.935903030709552	-1.1579769682060557	-0.367934452605864	-1.0094311258296436	-0.43897904177169134	-0.7827363372108866	-2.4337947327426006	-0.6350769486692442	-0.6338318204966502	-1.2332180800355312	-0.10793837847650928	-0.9263245754191696	-0.5601021228734872	-1.1481738431825936	-0.8377420668228415	-0.5818583101667155	0.16251770101883517	0.45249203899235907	-1.1480801692912335	-0.27236191037087015	-0.5531711476553979	-1.8058931033568104	0.0	-0.09987752797610304	-1.4159277067186016	-1.1944686030775282	-0.8054848507828346
0.8910863038718436	-2.885883137432287	-1.8554027752960207	-0.834208584542581	-1.0729194000337472	-1.2062790563459829	-1.1159786942749792	1.4172747898112608	-1.015671839570903	-0.7446279193307795	-0.5923715892267453	-2.6998234637967737	-0.7193927954040664	-1.0356697008684037	-0.5670414446115652	-0.7220539503030845	-0.2663836465236299	1.2487809836220654	-0.4922279322263463	1.2511852032935311	-0.5025280205540665	-1.7300360182445338	-1.1720203471226844	-0.10286686348009387	-0.4398290147304651	-0.7065159295413367	-1.1052742981036172	-0.1665650017131625	-0.684811788388931	-2.964542219530281	-0.09830238566950994	-0.9704362189046803	-1.1397613629748322	-1.5594662597493776	-0.3591321031968666	-0.029930230642752208	-0.649254878471514	-1.6343600512889138	-0.06447551195289838	-0.16034612992651612	-0.7994560403599418	-1.300804495102318	0.1859323152046502	0.245310036979837	-1.913232916985045	0.0	0.6397525575586245	0.3351793716188087	0.4442337583909252	-0.06676243229527487
1.1653852913974938	-2.972194816320969	-1.149427064163652	-0.8151804713493147	-0.4599626139159018	-1.8858510523175718	-0.9428154434694624	1.7437781782115782	-1.8597097150255004	-0.9202712102417515	-0.2575820695270474	-2.369836149484683	-0.7223560518657587	-1.9175082852004954	-0.09180763026268177	-0.7700161797500544	0.5261642495181785	-0.3380498873773364	-0.4171664235570252	1.3412893502968097	-0.22646466494739245	-0.5537016828952558	-0.6328989000505412	0.42888159946502025	0.5980465078370881	-0.22272846355230494	-0.9104753717296536	0.74812862157831	-0.33409804891664285	-2.5868920392639025	-0.026828856402586424	-1.2829673889027153	0.09010189795033481	-3.2167472099564924	0.6031313570486263	-0.18723665871813952	0.5938463452957725	-1.8231574261433665	1.176641478429564	-0.06890732772781538	-1.8098732588894137	-1.027572576272477	1.4718249840696145	0.8399082552741434	-1.5677241128484807	0.0	1.7579619781669993	1.8325915176102332	2.35995538691336	1.5837521367166105
0.6052832273552319	-1.8112688535617225	0.11013502594407983	-0.8669683614611747	-0.18777051799141195	-1.411175050461249	-0.44863744035190045	0.8545263908624006	-1.728944175383554	-1.4886201571578945	0.7169037569949607	-0.9588389929993509	-0.7503249766335595	-1.9003800924776704	0.5036250794303261	-0.4615298125375669	0.6321745071772594	-1.078596354210377	0.5078649035023186	1.246935562799134	0.11066521071087179	0.2908471578134937	-0.3494601364457794	0.2967297030431758	0.5421079657421503	0.5388577003674312	-0.2887683504598377	0.8705628285828768	0.24965228344526164	-1.4082832673868897	-0.32367005265409116	-1.1996224924794372	1.5713391594706596	-3.6077639647440045	0.8773025505447367	-0.6797263428366681	1.5367472895171654	-1.3759234964211284	2.0126406300212274	0.0023272454616361316	-2.329566592753313	-0.06054104569598332	2.5126997762396286	0.35951899029306106	-1.3734329383107682	0.0	2.5319367408875704	1.633025604003796	2.596188244056925	2.869211867760545
-0.20936845691347394	-0.19123736418045092	1.2299979477569116	-0.8491113323261607	-0.44127730146548333	-0.4817974520316018	0.34624429445277666	-0.38588873989773786	-0.4697904955923569	-1.5994452594578252	1.7924423524457884	0.5123857879004169	-0.8270486396199591	-1.1129694403652663	0.9131966939087091	0.08490847982846915	0.004436367546656262	-0.3714098848062373	1.5625706692620793	1.0992075972155146	0.2901355380438362	0.6254389364063634	-0.24176097918850398	-0.10354955785658353	-0.523569518749518	0.8309512065095755	0.6836220986548864	-0.2372126362831683	1.0312957241758562	-0.14926351065316618	-0.23714403231829803	-0.6432886259437791	1.9601516181492382	-2.0801768452262457	0.0664871642109227	-0.6507984640664248	1.6010579667026186	-0.5369582269319407	1.7889982309860184	-0.1593066682318633	-2.0523816083237376	1.181837442420074	2.4971221693157073	-0.6295522796273363	-1.1316700362121508	0.0	2.495666147264038	0.1757885576214563	1.0355738067425333	2.7132795586135203
-0.3496903915044501	0.9144537335407454	1.6780665549523492	-0.4418988901268638	-0.5696953105101648	0.17395977042313115	1.3136180532563098	-0.6140461780938667	1.0556900918299221	-0.5359497663269006	2.0457236493834454	0.9102258118796412	-0.7253315459514948	-0.5677480763919442	0.9955488954763935	0.744853892649418	-0.6610966983163545	0.696971078986679	1.8865881521312875	1.058066321038196	0.33720248978301476	0.8217683219178554	0.09796926311483876	-0.06729366855127675	-1.0663398537847217	0.45351240802411885	1.6788590955139253	-1.4235610440139836	1.74494986606248	0.4048146249281786	0.6935490098342468	0.016761440591336052	1.0434036120482402	0.5620464559892069	-1.0593992756820396	0.3183814540574169	1.0692160081371995	0.5155652057864817	1.068973110697769	-0.23572412325653488	-0.7818842575449555	1.748457914048268	1.6520755198965202	-0.7851778303569762	-0.33272965493955137	0.0	1.813331385714843	-0.7857772605643044	-0.6147246641168714	1.3855492911759268
0.3936749564711537	1.0599627623683032	1.4778989528649542	0.4591473093654227	0.016422864076348624	0.4198795215859826	2.095793962590038	0.45412357823930727	1.661766551630007	1.226041526954383	1.2319007992963726	0.1780881623642935	-0.29690505048039834	-0.785286112742956	0.846692715741879	1.3259991940670601	-0.6532301683976549	0.7500622524122994	1.226920214961528	0.9949401582450634	0.42460425793174145	1.2034257349062256	0.8198645772421453	0.556056478773278	-0.07277337734826858	-0.14039616070974117	2.221002985419026	-1.3089885432763384	1.8847045229242063	0.177169656306544	1.8770678520737738	0.3784175120701091	-0.0514795466507546	2.7247718789778257	-1.3538820707072285	1.6218536336202585	0.49855972979438373	1.6509622532561192	0.772974310551702	0.10970521839615614	1.03510864367356	1.1466099359874646	0.8006401522185743	0.2864088806292577	0.8734713297157406	0.0	0.9505690636462312	-0.2788442260565532	-0.9200812641081065	0.12977817302685546
1.2299475372919235	0.5787291048001366	1.0622527015981216	1.41534095598803	1.0153956711122258	0.48574631736885665	2.307490983705747	1.6869286552976	1.0314884064247583	2.2631987494692516	0.14161847134300157	-0.5337298112301755	0.291012846975145	-1.1127796304820645	0.634266123908275	1.5006090878896312	0.005585750696260384	-0.2661691396888291	0.06826203983032857	0.595048550121627	0.5378096237316423	1.600471083879654	1.5964883032791533	1.1241194991031034	1.564030177728312	-0.3918577196918278	1.9382881465682285	0.09379689997612674	1.1755104112694787	-0.11888513625238752	2.1329210342653058	0.4563951520253496	-0.2476547591732435	3.2928963166197662	-0.5166861421230449	2.1291710404864648	0.09921365113534825	2.5583606250611846	0.9515225387841101	0.6241421381403381	2.265723993466979	-0.03828122456792661	0.3942413076320543	1.4673600083993168	1.570370402038281	0.0	0.18678551270712748	0.8414676937296796	-0.2697600987385849	-0.19903413744131415
1.2347175520311207	0.13816431223175432	0.8000764665504774	1.6729569061562268	1.5449120441540005	0.43201532705186557	1.9015803726917657	1.831353972714931	0.09303741820435413	1.6255793062229142	-0.2383247679236846	-0.1428205057352135	0.6833392995042947	-0.5927234285880383	0.43783184548217885	1.0286932136244946	0.6330038004809156	-1.157768802342965	-0.8457300810586872	-0.1599927015191725	0.40608228762013754	1.5559441410369912	1.9483318233242386	0.922539353147796	2.03170924657936	-0.15201798528995072	0.8680028173046132	1.431162903352559	0.04904113301273154	0.19034455916720808	0.9880284328622576	0.5851207178491546	0.2792413009852256	2.340001708638979	0.5887886024575134	1.3304833690018751	-0.2056158278508114	2.801973936956988	0.8404128254417027	0.6746931228828387	1.9921755339690543	-0.767290133311564	0.20467264943895858	1.4650718701749734	1.017974172501151	0.0	-0.4280382044313182	1.0910712198288588	-0.07454656714969712	0.14229821434651158
0.357784578265012	0.042228041799736334	0.6907531559978197	0.8842320533743803	1.1677458190500865	0.09706200482952089	1.217846554546575	0.8510324691946773	0.03170102665993977	-0.13444718066437975	0.20318202880052497	1.0631015483438717	0.6380570351802815	0.7666645876683976	0.2533865747483096	0.09580296036658988	0.6707089387541371	-0.9991761691884318	-1.070978707635042	-0.7918132391563418	-0.1498301307680009	0.9089037018679782	1.6557686891515304	0.009713149376798996	0.7663538131077171	0.3150980355464491	-0.4436351805954	1.545608707308603	-0.6103401309950963	0.9202841306478369	-0.6680229106418046	0.8998588749994688	0.5478852127111512	0.807149303144915	0.8578374792761388	-0.09208324300021231	-0.4069302389539401	2.2275854361397416	0.05343960141822998	0.0710524183282713	0.5276782840632029	-0.7118749205314615	-0.1285255819233178	0.3517927638857444	-0.4839677246095685	0.0	-0.8102844745997665	0.19958425188268145	-0.8176442744412958	0.3915515418527098
-0.6003979542973268	-0.0022433059605019593	0.49086403828523667	-0.4054087656541825	0.31210325112081316	-0.47953328017174623	0.590012039117168	-0.25014195585627563	0.9613179797951176	-1.5018214639397065	0.6549870697635474	1.6766689161882635	0.1701037989172052	1.9393258409983434	0.0652591854734244	-0.7197808330187071	0.2555899928649263	-0.16957529112583142	-0.6667266195396305	-0.8195907068831809	-0.8887252612865018	0.05374629664588679	0.8330669066321363	-0.8400589400571886	-0.8773371520327943	0.6460368996089468	-1.2644354919347172	0.5910897839567373	-0.3745125182824132	1.2357003216792548	-1.4011160118314028	1.0702233318668106	0.15873882159071837	-0.35611611694061424	0.07615914534376636	-0.9204391044749309	-0.4344378795396373	1.2077075674552518	-0.764618966061749	-0.6137356261830541	-0.737199655507163	-0.5138244782682264	-0.5631231686866068	-0.6166945372484828	-1.8278185801795201	0.0	-0.8306219938974334	-0.6886566087549714	-1.5038366238348015	0.25280184014979995
-0.9686368860123012	-0.4401625071957341	0.08546740400935614	-1.1503478908871259	-0.369608368400433	-0.8610460075275704	-0.01322526108725428	-0.7458819729072637	1.7859633434598885	-1.5053629645715787	0.3887038430212427	0.7879805931602109	-0.5119572127573931	2.069588206857383	-0.1516859253158015	-0.946303120936313	-0.051347474675147754	0.25796741557629344	-0.03127801950462026	-0.4290660657882162	-1.294439386334571	-0.42975850681725025	-0.24716887138455615	-1.0379283012846203	-1.252528758769902	0.586683504324498	-1.2558081813323752	-0.44746615608019413	0.1924186813000864	0.6846350959234532	-0.6743188481505294	0.6535299786132026	-0.231703932140612	-0.79557547777547	-0.9489126377057174	-0.6037401756755126	-0.4939884144921164	0.33263976292918596	-0.735674272018953	-0.7300036466325583	-0.7269022431462571	-0.8355932926972576	-0.8024477707464831	-0.5884635148595976	-2.1448903146266476	0.0	-0.6131470658900354	-0.55135618985635	-1.1015479149329306	0.020674641762744004
-0.9242394415912406	-1.2706817802290369	-0.30744062120100457	-0.8025777617420344	-0.7482934578387472	-0.6243945582021696	-0.8270828509726806	-0.9210369783030615	1.4673654331919175	-0.5324991041110503	-0.39612805842745863	-0.8954057870213477	-1.0966481890822737	1.3721118380038755	-0.4445286137682192	-0.6520881594353501	0.014583897566179884	-0.12000215007463484	0.3952452712577053	-0.399936022280335	-1.0642234243577964	-0.3462438247360611	-1.2577616751498626	-0.8205386783506434	-0.30578062193682437	0.048052734193518014	-0.7640147144344273	-0.9649160155426022	0.1390371719630829	-0.19542753553763723	0.6706159552485995	-0.3289358313229608	0.10201186015285961	-0.738763965657257	-1.304257002901539	0.27390983991439666	-1.001150562655414	-0.13659531848131587	0.07104862232593813	-0.3749090046602005	0.17152440102268543	-1.44984666713105	-0.775930880444939	-0.0370730468625209	-1.513538910071851	0.0	-0.5840173371646392	0.2969255833587991	0.023107858495204386	-0.06250091799310811
-1.0962411674084487	-1.963117821452566	-0.3191119193147247	0.13579980492043997	-1.075458564237826	0.10430994288379278	-1.7882440080131523	-1.3797754560283884	0.24077258504659343	0.3350407103239747	-0.8515148872137359	-1.7728506882412023	-1.2342245569448334	0.6799981246102008	-0.7826271064712028	-0.28967479828597253	0.15574370434132065	-0.6080075919833924	0.3693420219872955	-1.1934233271887655	-0.37970533690508945	-0.010388216111040146	-1.8185776160450053	-0.8280121254840045	0.5496219674969729	-0.7873992835607174	-0.44538681646965	-1.1244959707917987	-0.7223871273488142	-0.4700960729612774	1.378958560587289	-1.266534718463211	0.9062445660073656	-0.5729751505245564	-0.8504788200255963	0.7152481289698974	-1.9583776102502766	-0.4010437113352412	0.65764243470185	-0.22651012452584438	0.583420614993392	-1.5420398892756981	-0.7110711466691546	0.07887044271289635	-0.6618446337131563	0.0	-0.9803106108188824	0.7800899258032419	0.561851902428603	-0.16055837785180785
-1.6046400934925527	-1.948916448654471	0.17730207305870674	0.6747197551159254	-1.2914047929210453	0.6976335185654031	-2.3647637759768907	-1.9777577214117692	-0.6655590083454631	0.5565946096998413	-0.4813867504105249	-1.0957890464384383	-0.711881275859652	0.3600131160049288	-0.9306156005948499	-0.13879293323953595	0.003931337078081446	-0.33123482568718954	-0.054888226863733916	-2.231605740801408	0.3219639445296514	0.17526265339401864	-1.6417787581218932	-1.1453913722332163	0.2725427404227293	-1.3851162874631013	-0.5436808945281921	-1.2091531701390925	-1.5087215917786396	0.10473620024965895	1.0565466662170595	-1.4452850415391105	1.2554325535332076	-0.45696107975580275	-0.14699319251540371	0.3620239828731537	-2.610188917325511	-0.7162105186272305	0.2938176684538233	-0.5676142262497392	-0.2186666882486426	-0.7942466228445841	-0.7443993458456547	-0.32757490268048695	-0.1366291820532521	0.0	-1.3991764008966798	0.49544644638924046	-0.059028786533551904	-0.4441670971289875
-1.7877726920404389	-1.1370194915141139	0.8613879477809212	0.4357959707843656	-0.9357580430438449	0.6568736790362117	-2.0303654004374088	-1.86530901263578	-0.4771518223791187	0.5160037883983185	0.3384871511433697	0.2924366718437351	0.27382315294968557	0.05059273400793691	-0.5533544946279036	-0.0457507124339939	-0.285588604293277	0.685663958554699	-0.5964184360915488	-2.3566923417122028	0.7562632238103958	0.1595302683212033	-0.8462708334664426	-1.0497717226902834	-0.6176045292173162	-1.1493142152080784	-0.6110614343308173	-1.09476771354547	-1.2744857205631939	0.823896556751879	0.35920716200484754	-0.6500806161985848	0.770289839478013	-0.26918897002426756	0.33016617826045236	-0.27454836663819393	-2.092563320299396	-1.0183309756819243	-0.667005003721577	-0.8258916897636993	-1.4117326705422129	0.19091768151277339	-0.7101195216836974	-0.44399701378410233	0.12690575642832055	0.0	-1.1362217215201984	0.07551840935028717	-1.0059895708468267	-0.6536656734827464
-0.9946530509761846	0.04497677178656183	1.182663084513635	0.033041989935615836	0.08622782043632223	0.10169096833454574	-0.8840338031023115	-0.6095208706845793	0.2602400617696127	0.781410327050879	0.8518822953475444	1.0127914217421599	1.0800956894708096	-0.5338588441418537	0.4074748601018873	0.23111944744581256	-0.13328797211464333	1.513960725572473	-0.9645551145601606	-1.1075193806962769	0.9055646516858771	0.19599951033199164	-0.05569522051369519	0.11841099325797551	-0.8831558155225063	-0.05430211390285132	-0.05767963999720545	-0.6031177695962052	-0.18315894740453384	0.8939382319444265	0.04645033569549574	0.6770976592122971	0.09186693523594817	0.1223104290440675	0.6778584914415344	-0.5365642475992352	-0.5106889966650163	-1.0806371026417816	-1.3460468674720938	-0.3315322024922206	-1.554308094699007	0.6585406214596806	-0.44178436946831295	0.16576704904516829	0.49400342024161265	0.0	-0.08876116650365345	0.13773840295645667	-1.17514628372446	-0.38509354547758523
0.532254615219795	1.0232668914605858	0.8312985881499081	0.2687980806164617	0.9997060960942333	-0.4263144927334265	0.3237075365955143	1.0826324135935588	0.4338584800088478	1.2921037955887693	0.7415490216856462	0.6551834875786865	1.069968271007828	-0.962067097706103	1.4663419870682892	0.5657294583720295	0.7311543169510543	1.289849191363855	-1.0725146089779427	0.631689305542612	0.8085466076535489	0.43567895705628623	0.031855862694797295	1.9505682467417251	-0.196466689339881	1.0633193113508594	1.032644366595534	-0.06465567030611813	0.6022457463708801	0.3295638318205272	0.12288626225847622	1.7897164527013119	-0.01502180463022519	0.5703401766344214	1.2404225321148485	-0.34282171651018184	0.8975020179444279	-0.9373745088919108	-1.4290045755186316	0.6610504313760228	-0.29909622421619037	0.606544043160683	-0.11062067965165416	0.7930865669402701	1.0698668641619997	0.0	0.8984434789481888	0.401034528909576	-0.546898852711709	0.25844527587008154
1.7945263515995027	1.4478168048027382	0.0277956158722067	1.0927659448198932	0.8718637127646519	-0.5711970155437102	0.8348675838963667	2.0170880535631923	-0.22202709294467496	1.4618737617561417	0.3200490544752578	-0.032326921524726215	0.23478452893579366	-0.5861583453475635	1.8543136710548367	0.5546421466883589	1.7760048596491835	0.052877620978527856	-1.0517080574868773	1.4522984769112954	0.4042342509222224	0.7160463411838496	-0.6972023218837257	3.0964510156566947	0.5639501916543668	1.1303608070434623	1.7845006148519063	-0.07570258989983156	0.2401645212091787	-0.1843061964933274	0.03038779809842758	2.1316155628215805	0.2927763615075601	0.6828561048717866	1.977907794685737	-0.0876240509782864	0.9272663564912547	-0.9213290362820359	-1.326649205901814	1.1048446742391724	1.1241586552247667	0.6321990542627021	-0.03068043065436051	0.44199107678397037	1.5435446637331374	0.0	0.8532901759325493	0.20656422221001053	0.006482316208561646	0.63617129688516
2.05970760923237	1.3069584107156802	-0.6550740913019353	1.6014435322494611	-0.16721082915478291	-0.4719560867718689	0.5123384029196684	1.7600004373112343	-0.8250584736136439	0.9688359981914325	0.008926008276048985	-0.296613788270511	-0.7056046035095536	0.45850654918283945	1.1882832067617437	0.0855393090998087	2.0699140918267216	-1.3223393981586131	-1.0395120900081654	0.8611351987292204	-0.33417262337159587	0.8054159503475022	-1.5839645629176748	2.5306632509909663	0.5980413931261883	-0.06485513826122552	1.3620445584334662	-0.6553569864153838	-0.8175049316250477	-0.1918588828815695	-0.494352447523923	1.6163014915379434	0.15658401800759003	0.213036772273677	2.3606866787772907	0.006625621484638016	-0.30880254932878975	-1.2016616964783176	-1.316469511464332	0.40849287318234667	1.2421483152935722	0.9903822625892957	-0.16020601453862254	-0.7879928552040019	1.5485359390244944	0.0	-0.1910105038519492	-0.3596610849415707	0.048455387107886654	0.32303630485412643
1.5600024238328611	0.8496119764458715	-0.7825222115098531	1.1192740613016443	-0.8365273970251897	-0.49082239509876713	-0.17679911722055844	0.9691744975682675	-0.5248595166277411	0.19368630866102748	-0.14257145637631183	-0.26781667194090986	-0.9668582718606591	1.175801505792659	-0.10427694560044592	-0.36120269347076184	1.2104629795086408	-1.8816086316533405	-0.9603771210135178	-0.2780013935336991	-1.1874838300661166	0.7371225806413376	-1.7682570947452299	0.62455352343865	0.24084636804527537	-1.508884444338634	-0.09426113483422723	-1.0174068849201476	-1.3569988300406772	0.06315786799515058	-1.0269320358343483	0.5996689850022827	-0.7802559116592845	-0.5901823099720052	1.9234112938332648	0.1459311037990171	-1.4644121593451287	-1.4558216485008633	-0.9977150167913866	-0.7554779249957903	-0.04300694627739929	1.2014135269785693	-0.0597910793008125	-1.6595783092014875	1.0939179920745126	0.0	-1.147553183826489	-0.4255231224277325	0.12125214319769573	-0.334337433014341
1.08406794093757	0.4325819136659208	-0.40138605240935904	0.057278852599303015	-0.13727081159911064	-0.762100345495286	-0.6863389331741132	0.4933422489460375	0.3457118090668517	-0.21061691062611226	-0.3397548375305559	-0.4832970333476033	-0.4839122327154853	0.8141864495848744	-1.0976842388437125	-0.14671103981701128	-0.22562564437249227	-1.30685545052913	-0.5562657305496544	-0.776458586145572	-1.7368103022612476	0.7472509682014998	-0.9795624195616551	-1.159455013459046	0.39791913866003126	-1.907347135680664	-1.4768126278466185	-0.4558840210255953	-0.7708567887992945	0.1318418631369739	-0.9759679541347948	-0.3642559708752173	-1.778592254568925	-1.115546765612049	0.805123907172278	0.4976136684331012	-1.36553676164165	-1.2006757052179307	0.08979353612141949	-1.1735852900001302	-1.3799231655134276	0.7663726276264159	0.5113728810541102	-1.2395988410065524	0.5967747282161027	0.0	-1.0782332017137548	0.4511075116538525	0.7689601193917698	-0.6531853127665626
1.0359674312097835	0.30543607217458335	0.07003808996845734	-0.5272878141408435	1.3215166358474415	-1.0775786425261922	-0.77876706089417	0.44413619516334363	0.6356066414640807	-0.04539102086333588	-0.5990353623271885	-0.8410204178351237	0.06801087945811003	-0.19027183855618598	-1.1499502345125996	0.8021701430443013	-1.2124205680931686	-0.10195891595818346	0.3298304969524793	-0.38834124525157016	-1.6653280100428915	0.8872961763972101	0.2613081262873047	-1.6389614593995432	1.191905048073071	-1.0204817339975745	-1.7273302715752448	0.6997702550527893	0.3720755140915156	0.056418378604809215	-0.3123453539108899	-0.8492340823701731	-1.818794086097857	-0.9499619481010713	-0.3479753650170608	0.717407809795004	-0.16869999182284703	-0.42332899750873104	1.532178770473215	-0.5005643448392382	-1.4494294741643865	-0.009871347376288427	1.129151418303622	-0.026428049944534276	0.48601843154324154	0.0	-0.24493957431465369	1.4630477909953665	1.4964160866972758	-0.4935379248555558
1.1182479565893162	0.40584134515601344	0.25987730739861303	-0.16049242354709173	1.852614369319511	-1.1432261804860597	-0.45276185779405986	0.3526985999999129	-0.17320376564821346	0.28303520963519424	-0.6165985767793131	-0.5409087820499862	0.0719892144872122	-0.6816485126863677	-0.38145383789255616	1.82742180930914	-1.2161582809037421	0.7958751928821323	1.4936391417965738	0.13945207941707652	-0.9930076842136881	0.8768504639575628	1.1994877770928658	-0.9006051712292468	1.6968783639754554	0.10048974526685622	-0.8146954693058198	1.3450449018390598	1.1277136893163178	0.29118967610529195	0.39664131992614104	-0.7894173723988207	-0.7967098642575905	-0.2745804583760354	-0.9701270369201463	0.26813017752792345	0.9743501334228172	0.32458535405272815	2.1941924873772334	0.39663547851341374	-0.27695792185086476	-0.2813998901632604	1.0916321003283262	0.6531232054003839	0.7737236830657497	0.0	0.28218383037700756	1.3873379855914418	1.2632933314653705	-0.3789753966081956
0.9181971312359298	0.3944276538810692	0.1427586435716935	0.5364009229909596	0.644600849885025	-0.842756306580817	0.2690469447650414	0.03470791101786586	-1.2573720405845723	0.29817874303673747	-0.10896600433179829	0.7891012471332097	-0.32923847186161864	-0.1568637446943329	0.5744505208111214	2.154494713703065	-0.5614731288966488	0.7268028601706517	2.412111254485682	0.16041196878644984	-0.025158363832773208	0.48272888118910906	1.5199020835833867	0.05377735047309386	1.1528972505029753	0.2919534373423479	0.3382330471014618	0.8637366002604507	1.235032640434579	0.9791547672326634	0.6454802552877211	-0.4463685199757213	0.3907543921431183	0.37043686616503135	-0.9869002448900466	-0.7440611324790666	1.2439340305511977	0.5634821266676985	1.4539516671775778	0.570402564589475	1.0077459427587683	0.26743187567541726	0.28214328007676337	0.20514241083197066	1.0212857373459943	0.0	-0.009533971361444203	0.14316421922536776	-0.030477926815859643	-0.6646353928489374
0.5147702264427612	0.023246444582680426	-0.03184559455762724	0.6824950848753937	-1.1583195131906905	-0.26268823128411534	1.2766958449564751	-0.09681842472992745	-1.4110104801230337	-0.02163152788131829	0.8190464631456763	2.270352954871716	-0.46002358381505537	0.6413487930139122	1.1828122378948782	1.6155015130726873	0.07647681796879163	-0.12477305758761635	2.5890851971321185	-0.07610212866942552	0.8699882236790729	-0.03694914127910577	1.4457506760967298	0.4666957793183573	0.047298829578133424	-0.44647165047222886	0.845868656460445	-0.13698271244245502	1.1455138821829318	1.6158489913164782	0.5134281243191197	-0.1252274717024595	0.9064610113753802	0.6876309040873684	-0.6857007926692028	-1.3448772907929816	0.9188289106025833	0.4715704703053256	0.012806583800693843	0.13594726406659158	1.4913820864773961	0.9723139529201122	-0.5869946015257732	-0.6364318303165473	0.7564528658403908	0.0	-0.4408646507512157	-0.9320811333223273	-1.1133534555855686	-0.9046456031949407
0.2779349874243743	-0.5010788105371116	-0.03800085185940504	0.25264507017072957	-1.6650668329779303	0.41866638955328656	2.149284481933232	0.30470077036600623	-0.5066824041937267	-0.3202472532152667	1.6984804881146118	2.4953391327346375	0.009427418677508468	0.6551570811978408	1.3098554632184216	0.7203055767434718	0.38370415154883	-0.8240754397054588	1.9233285901014074	0.10549059410222361	1.4239778021079097	-0.09838312900550578	1.2878887554801541	0.4605721425782133	-0.41793532063558564	-1.0331955706477427	0.6713299045163462	-0.5398736219712326	1.1887592015834474	1.6046843576854228	0.4554171974632386	0.08027968838604858	0.7933034630849928	0.861983186379311	-0.34176674122028916	-0.625476521406129	0.8373583333455389	0.6355343743386591	-0.7943591725846298	-0.011071414875981907	1.2967124536346883	1.0210807090533096	-0.7406923417397655	-0.805911185977363	-0.04533622077920963	0.0	-0.05248267231693333	-0.5659700708649354	-0.7394510059548771	-0.37791224692136927
0.19094778259506104	-0.6521035545372695	0.12756119182843928	0.03540582951575333	-0.4228455245791645	0.9949376835010458	2.2566422496929035	0.8343704433295334	0.35274751548850214	-0.3580599564957902	2.029080505805479	1.0932418878986674	0.606849827822514	-0.1873753034253086	1.0350623512967032	0.08289988101089256	0.5204624970918659	-0.5211647525600387	0.7906570527123673	0.7704678428652223	1.5155397096941585	0.48046213134298404	1.065848206222998	0.5592099470408692	0.1475980263474279	-0.6187488382675046	0.43868405471437416	-0.008150436734868488	1.1249806441080799	0.9791615999150017	0.6750466626365312	0.2377898017676407	0.5991156994415259	1.1538260235593125	-0.07753556315261341	1.079056368620492	1.3510836448661214	1.235592935614286	-0.41325744280043064	0.5357707598182878	1.1219308604658182	0.5074326836080655	-0.21914047718384036	-0.14188335418669915	-0.8994524590876287	0.0	1.0709448065588023	0.9488337433766065	0.751265888249856	0.8384344447735427
-0.2730675012197883	-0.19364363056289116	0.28909309677400497	0.47880127999792854	1.0035757526797813	1.263748734818607	1.3076943211373653	0.6554725730180058	0.18559238940158534	-0.2847591467270045	1.5626054891285712	-0.7349057913741458	0.5897803974002935	-0.9074482042018472	0.40078388733078496	-0.12092199167887993	0.6401694115788099	0.6728683829418395	-0.23643752439603452	1.1849132106022522	1.1857575233302373	1.0573607153611884	0.6214283563868623	0.8296463398506977	0.7535236286497305	0.4230407518177168	0.5779449016008507	0.7057708172141444	0.652928132002021	0.3183317975422908	0.8505606934671257	0.31103405586956606	0.4721403874976549	1.405851107340247	0.003972391582832772	2.2193853209004946	1.987002313774749	1.709893891491111	0.451549986697943	1.1307680466650591	1.2639981152669362	0.28292892703052963	0.21652969093518537	0.6152802854678484	-1.2637194984940932	0.0	1.7526474708041984	2.043424924324795	1.727801882359211	1.7095702477235282
-1.4127866332707386	0.4233496017100883	0.25530025258780437	0.9512116052812688	0.8154107273313879	1.1345704481228962	-0.20047858292558202	-0.47655917243670187	-0.6784919669400098	-0.4025596196659593	0.38588458736318076	-1.4384858758658885	-0.1751788914927456	-0.6938395509612137	-0.509642717974389	-0.15176871701566588	0.5514012454423713	1.72166400598781	-0.8142516346771519	0.7511806000204917	0.6265810041005001	0.7171329019539777	-0.016553132174941337	0.7445476185780046	0.19736278035012697	0.9658826799446093	0.8289991625846884	0.7345481238498538	0.021684865764803603	-0.03033281198320986	0.5093331963872134	0.07672982020148286	0.02312495184031647	1.1706143075695563	-0.2297052282126329	1.4956864692236	2.032963046123938	1.3909882575169499	0.7662298238024219	0.9229677676022318	1.31564238396675	0.7381350701117851	0.02196505448980532	0.8361112482754892	-1.0584085238362793	0.0	1.070339003335726	1.5843091954370159	1.1380647792046652	1.3563076868014015
-2.6204428716594954	0.46398906644640103	-0.06334059210719334	0.48379683924721384	-0.9132304718227532	0.7496074175104853	-1.2473695046735778	-1.7627496282847281	-1.023026507599302	-0.764394044080919	-1.0925274555892828	-0.7227660498799069	-1.041086566937365	0.13648719195780615	-1.3457948583513735	-0.316231462032753	0.01966387483079067	1.7090474058575806	-1.0478894736906195	-0.16015496867323273	0.06967339567811398	-0.672569509370576	-0.5371796111425566	-0.08222143156537287	-1.4296205380445413	0.4621774572694628	0.6287879101444364	0.0980436733068478	-0.25112250683368176	-0.3505000987860575	-0.4115692477928714	-0.5823439684131679	-0.8894261937492817	0.35092651189217333	-0.7300585438259602	-0.7187403524966121	1.2412413547606627	0.37097564682612366	0.28534944799682666	-0.061000904310165256	0.7436544916644676	1.1133610794195068	-0.5393700803307723	0.6079246796822089	-0.6994271371291827	0.0	-0.5241582353302612	-0.015957348120240786	-0.3298815448214185	0.11371325599546378
-2.7722276975334643	-0.23114611552928227	-0.608972335392725	-0.8546837928625632	-2.258602380804173	0.4220142288733604	-1.1515294907722082	-2.109483748122248	-0.24500056624999686	-1.0944060695148334	-2.223917976734584	0.30066534595963	-1.2941160967173906	0.5999399146444294	-1.5861786368957127	-0.6770010780357817	-0.6966481569888925	0.8062058296949665	-1.3001710399203597	-0.6125541876023245	-0.37258710635626496	-2.112993748558193	-0.6484570554026202	-1.223152518137968	-2.738148983333385	-0.4400740047570812	-0.14012340924877678	-0.43582767374887765	-0.20744232757184183	-1.0088584143153119	-1.4412915349411963	-1.3455300247649582	-1.6160781029810884	-0.4996239643930864	-1.105904394495707	-2.609897999740083	-0.042933308198325484	-0.496770528140619	-0.427664261197407	-1.0257629061316162	-0.4595769182109035	0.3500834275911136	-0.861790371747183	0.3021985285047913	-0.5976221726336194	0.0	-1.6661824500444746	-1.4521234724407623	-1.1839310746784129	-0.820632483143955
-1.414787511323017	-0.9439853774481484	-1.1635053830176452	-1.7508862300170387	-1.5811034411488059	0.37232858994838763	-0.1983673051268513	-1.2523808864290653	0.8989487032106642	-1.0862407091364863	-2.4054184141067663	0.5093211767704461	-0.8698192458584304	0.2784496846206971	-1.0102030872503651	-1.077955946958257	-0.8878811820737434	0.02921320758045598	-1.7379880982024996	-0.2686815814085174	-0.7235398194949793	-2.3767269890762437	-0.38968448252653415	-1.711456518592441	-2.5517167286141182	-0.6639214980928604	-0.9355536336621407	-0.3121581049370111	-0.549323949948516	-1.7127178064825044	-1.9839689542638952	-1.587384384608325	-1.2991119423310165	-0.7102863302056514	-0.8827196130773296	-2.6827115987351107	-1.212046069272393	-0.5222313290350422	-0.8641824790648802	-1.4706304782587722	-1.7572412012741379	-1.479480029961852	-0.8324246775289034	-0.04286568556310244	-0.6888573244668487	0.0	-1.5464511373964478	-1.9578201310909984	-0.9111447219239199	-0.751240823720955
0.604570297964582	-0.8069535607130739	-1.4104345849244841	-1.0728167900409784	0.6693819158616165	0.528712015050001	0.6340680541267525	0.012225096134297531	1.1708484324345025	-0.711534436935956	-1.5361818177536524	-0.007556934708531288	-0.2586481610313805	-0.256054701378942	-0.021177050960111014	-1.310201082045981	-0.15328650535178595	0.022116218745598222	-2.053161577220198	0.1903078396586908	-0.971280151671644	-1.2758374563192254	-0.07818784311815152	-1.031947053219713	-1.1506988173353043	0.10232851094857298	-1.1057669610458971	0.2704559162346637	-1.6442348226812527	-1.680846151677045	-1.8097281064834025	-0.9678052413194177	0.04738808234699716	-0.27045086833560167	-0.02973997871251439	-1.2001855440592355	-1.7156422396238957	0.057303824629503404	-1.0737762673322795	-1.6823330288558294	-2.5432560496810286	-2.9697303108488438	-0.8800100866388204	-0.5708685558627483	-0.5521745827699687	0.0	-0.6378472239332709	-1.8104700440281367	-0.37339511592879293	-0.1740567423259198
1.879115013948758	0.19978409899159785	-1.132081692530383	0.6773372995349299	2.4671642856045115	0.6344659240636585	0.6012970749696155	0.6871169106817536	0.2670591103173325	-0.22210772837985895	-0.2412281642695097	-0.3028994333725367	0.16549334704419472	-0.30000264537965354	0.6414156095837577	-1.2220122863259357	0.9577272483368324	0.3146305097361833	-1.7005304395481977	-0.015408068882059306	-0.9612259944072834	0.1037976430127572	0.026950378162267384	0.2700141005857918	0.13727197524042797	1.1496864125286477	-0.55787405156566	0.7727289969824741	-2.686270080913366	-0.6600276753566162	-1.170079134791356	0.14388375900910744	1.334705616684172	0.14344909934705763	0.857984671669459	0.23625897593225215	-1.2465610770569706	0.3922869242611741	-1.2502071766323635	-1.9859419144754442	-2.5269421528890015	-2.7904465039780773	-1.1751099959120712	-1.026138025500834	0.010752543876178262	0.0	0.07303113417068632	-1.6019974356105193	-0.4567256551100918	0.02745755963385935
1.784393691729314	1.1609728444340348	-0.43372299707793305	1.6986741003623316	2.3546446762688986	0.5519702468664486	-0.15207689718129372	0.5029972022625679	-0.8781373952798879	0.0990342337830964	0.5147912236805913	0.07364410979759789	0.49826927896227163	0.02979474210296103	0.565309296068435	-0.7848503907803346	1.2995422259509875	-0.014725345930602003	-0.5013230579326668	-0.6586994611585975	-0.5826252147673202	0.5057715212008784	-0.047539606547315066	1.0739650128385798	0.4051241465370374	1.6156420151269328	0.18612329565447844	0.9712083155613649	-2.3290325040572517	0.4938670939104913	-0.5078610686209748	0.9463154734667353	1.4375036810096946	-0.005637542646909145	1.0602940968874683	0.4518300859096434	0.05095224763431273	0.03921379740962418	-1.1692161743898477	-1.9011279378892598	-1.7711230968005458	-1.1319269221425	-1.1293100493265102	-0.8059675663472127	0.6417131785703729	0.0	0.2646465400975989	-1.4699178759854195	-0.849514527442912	-0.22491777110853398
0.930240211052697	1.2094322218592584	0.2577472490858107	0.7855882717668273	0.797191369786176	0.4074852932652533	-0.8305270770336767	-0.04852294824966296	-1.1523641548245958	0.15645792716848875	0.2127228880708849	0.47350414858920536	0.9650774014046982	0.017840487978062022	-0.0064249292759964525	-0.1655493310991122	0.27110884461617757	-1.0724753591074623	0.9911134427488659	-0.6905093650545312	-0.05425255205371877	-0.24832488470837666	-0.08210498979251786	0.7716434035995092	-0.02439332313855638	1.3860517443379505	0.5462606832001858	1.0107924228874008	-0.29191941447029335	0.5613178136710406	-0.09312522490340265	0.9483262958487798	0.33495523345311085	-0.4401017507365586	0.4656329755410355	-0.17482444596301164	1.4620168769588753	-0.5283597846470645	-0.39427639957989674	-0.5859280483592081	-0.5769182471785905	0.47425128581229425	-0.024784427463333338	0.22772003458765783	0.7861868941015644	0.0	0.4122703975691598	-1.213548565303232	-0.5391205062774531	-0.19915564756333645
0.28078865636469086	0.4545029828896069	0.5106025258589437	-1.3358732313443822	-0.5787236936781524	0.41278088371848193	-0.8141562254804724	-0.4225754961015289	-0.389749992134327	0.058223038942929975	-0.7653023499306193	0.03185836620518716	1.4558158833871913	-0.5638285384548699	-0.5265851734004201	0.2979347251869299	-1.4576187845336066	-1.8834464186332114	1.8351354824141666	0.40773559633201	0.1525882224615901	-1.2106217489713849	0.08704347645597624	-0.19658460729747126	-0.21293030089350112	1.043217883790202	0.40212264821697563	0.974456726452045	1.9936075794513302	-0.6926516690493939	0.09739935192611605	0.3891582190339503	-0.9149901528511625	-0.4195225608770899	-0.2786770314988502	-0.4103375932081545	2.0380559944372476	-0.5018010825299936	0.9799064909354237	1.8276910185391992	0.6099551277082882	0.7423625124317688	1.8942526740862706	1.3047014666544587	0.35477634262062857	0.0	0.871238023154882	-0.8288563378419788	0.7078085917095137	0.4865936399171532
0.055976215065531375	-0.22665923896318407	0.2503981796859211	-2.7640354748241953	-0.7695453676289213	0.5916242192214347	-0.20896166734532506	-0.5535933240006172	0.6339362992244396	-0.014886702198415163	-1.4890250967425556	-1.1133936051065496	1.6088519639800407	-0.9817250665256697	-0.7327692810222198	0.317798921640393	-2.503072954937233	-1.5111495312486285	1.5226283034559704	1.77757291092161	-0.1681159277619063	-1.4264080775667103	0.43790781135270973	-0.8876741015663874	0.2708482918655659	1.0660170412901457	0.05852743125208202	0.7185334266432368	2.690663564285801	-2.1321551590932133	0.22217586667344247	-0.09115952465503936	-1.2847721586085632	0.2812825783058061	-0.4361968621610058	0.24596887211168914	1.3552435599646835	0.2946835477283535	2.0939934169543326	3.8214013585173423	1.3488198360716908	-0.14859786983355072	3.2847299325943626	1.4846446439977832	-0.11646898310797218	0.0	1.2462520847144065	-0.5198855885900288	1.8823344066643228	1.1352440419297665
-0.2923301370680449	-0.24767239930325585	-0.21165961799595276	-2.4067628462836983	-0.1886973831133107	0.7388398978444327	0.3829822920252642	-0.6919629759821979	1.1157358172356624	0.05622057775362751	-1.3029845697360494	-1.8241220543962635	1.3081514045177842	-0.3910127994805173	-0.7876093772141491	-0.08406715284230318	-2.0924946551199377	-0.20091180471297843	0.47502982634388863	2.0090145395497006	-0.5741676983322077	-0.9001431185303365	0.8179947628597666	-0.8288716955328199	1.0214223387711996	1.2850587239732052	-0.1756266508576951	0.19958367864442392	1.4675754242986627	-2.3523675234503063	0.3557828044414267	-0.11014011977422243	-0.7151272614454862	0.9914087637929729	0.025834581792811243	0.995723405305095	-0.012140319437180715	1.1651925517656796	2.038131291594785	3.8377387901361115	1.452974099545386	-0.9380637105892629	2.896030550063687	0.7943604181069845	-0.04255698477298792	0.0	0.9108097786945156	-0.2254801962972829	1.896672835584739	0.7391508679901729
-1.1192994260681728	0.08466333440611412	-0.5150953457581745	-0.9679816082169184	0.14781698170472676	0.6404946278481521	0.5369718410440172	-0.9130890672994257	0.9210406082119866	0.2671818366034611	-0.3166033426364293	-1.2281238334814262	0.8747121166301899	1.0080727523733821	-0.8729215834749215	-0.5852700132088342	-0.7591961820718869	0.8742070165020017	-0.33832438701405343	0.7662491041971664	-0.31971776623979836	-0.377392497489937	1.0577633601387695	-0.35025595626997846	1.4225376016968958	1.1592134324900638	-0.25152314711590185	-0.2826946984579546	-0.18872527865234753	-1.086737987372299	0.44453989646511927	0.2062923079400551	0.0450185462993808	0.8696605009875013	0.41508015350524013	0.8186157117151968	-0.9425487095615469	1.2570690951495949	0.7533129975306146	1.9593371710056773	1.1169674692524567	-0.6618589019816943	0.8565002313051306	0.2753268068232045	0.5506976921158513	0.0	-0.03578245858122798	0.439476212893309	0.8512254480880754	-0.6640470018561974
-1.944252215962315	0.12200071718032142	-0.5622154530832553	0.04358448904926576	-0.15741764500433433	0.28301624436356415	0.3682086388333795	-0.9531988508618523	0.45087484004809647	0.50410742281353	0.8271771946944253	0.2526252723322434	0.6695451426233107	2.000949568458403	-0.8201460227778675	-0.8827677026088011	0.3100294712721386	0.9418388702708494	-0.30815762015551523	-0.7321265722713663	0.8076607149756464	-0.3588489957236672	1.04328812852148	-0.007655003299868617	1.3057962150369748	0.4490269986137478	-0.2524961173817601	-0.3853670875666573	-0.6482379462666803	0.6040181662063816	0.46152508721839625	0.5534268722433002	0.34255385069465505	-0.12974655991059847	0.12099031791510675	-0.17087383534248612	-0.8155132158655308	0.39520907241749687	-0.8718163706683151	-0.11854927015065445	0.7129646087562324	0.5138445001889129	-1.3737930260280378	0.7380882801970705	1.0587840774373096	0.0	-0.6849033014134495	1.5253343015433802	-0.19013028848298022	-1.8108081908954867
-1.9792482039841923	-0.19352277167662008	-0.4625762767548827	-0.02377113930124028	-0.634376509627669	-0.16377783975097507	0.23495979842690484	-0.5231063867747727	0.1062570723303311	0.6207338842016905	1.530936639492181	1.3264217971813312	0.6542291800467298	1.6488164710092525	-0.28516478167950876	-0.968588273926019	0.5053313502248062	0.38731570244209923	0.3154639578701674	-1.0382011248628522	2.1080466577699446	-0.5903251824172403	0.7589439100860857	0.12013692298668911	0.9218126561785286	-0.4984773830394332	-0.16575482303300282	-0.18446383369416455	0.14376891716859738	1.4845305666695425	0.5449391808699381	0.838052123323027	0.22226241646460906	-1.21285697552991	-0.6494488489108586	-0.7679042638784139	-0.07584688303412275	-0.822167905916538	-1.7556436394519785	-0.8897196456810347	0.4358230933891423	1.6850134949789237	-2.342217900273835	1.7140151828743135	0.9810325939671634	0.0	-0.29321511209210327	2.2772700251541114	-0.5250104496157691	-1.5557909976345217
-1.1610083469573127	-0.25668347512624834	-0.24949971565170823	-0.5323729239208789	-0.6943695846217265	-0.5165363766900586	0.18881227198178602	0.3065268353858552	0.019189611875588864	0.5506759144551188	1.5756467607238607	1.2085333061524444	0.5164734895016321	0.3426548237673678	0.7427827533109175	-1.0255723428510422	0.2441997380243955	0.07532289165152112	0.8334418662392503	-0.10622612387671179	2.600986566850686	-0.547320389531909	0.30737867115980816	0.39722515690792404	0.4875387465059232	-1.0978814958834258	0.0892978009891056	-0.1147060484473708	0.864413423192461	1.311671692333807	0.8928561419343073	1.1432863484255413	0.20850942740622866	-1.6307395419668835	-1.064684492394257	-0.0932587166335157	0.3017430499136523	-1.6341734339140483	-1.4145447772308206	-0.526596863093569	0.2072091726374331	2.137523785127222	-1.8064114584932869	1.9479231955269005	0.4475667033507088	0.0	0.8617843483542956	1.7482060411782945	-0.480109855849595	-0.1759974918634499
-0.34517746918479064	0.3121085472142502	0.1922837813191081	-0.6022491662415729	-0.3169654936896265	-0.6965028013137325	-0.13933422036163579	1.0664547412426022	0.1383450392605028	0.3805683001670593	1.0708069207551802	0.377108281275505	0.17381298118360752	-0.6377199186571231	1.7572394244213243	-1.0819816467680816	0.2555007482922568	0.2133334975962832	0.9124039054147315	0.6882319749867821	2.041491123705158	-0.16035914648004426	-0.14503512903669968	0.9578911368113663	-0.0022042236654479168	-1.0654812009166448	0.4467423309362578	-0.4119543476862144	0.5592549850679073	0.8266026366763147	1.4727385365524188	1.418103157413008	0.6740191881297432	-1.3860770708820598	-0.6060819229470725	1.3193078949025236	-0.15468100692705472	-1.7189823641364685	-0.1525753615025169	-0.3529178644591206	-0.06789153803133197	1.814782166208616	-0.6476670877435102	0.8804757873986726	0.00040018963074318144	0.0	1.7794260619973565	-0.020071605150854023	-0.6609311431544941	0.9283260836756924
-0.346524140730157	0.9998783444223147	0.8537386278284009	-0.15936332792045185	0.056044571573352346	-0.729456692147562	-1.0302071295073394	1.2273908701165965	0.3338828752089939	0.3012998298367604	0.31687859301169863	-0.08488895093139169	-0.07255087880180029	-0.5509539637657241	2.1512023788516785	-0.8958132628787974	0.6584195522190519	0.23457043350784115	0.8658952411689829	0.1849479022597965	1.154948653281016	0.17988705488147877	-0.4934707811603929	1.3166121850429398	-0.5401718585855785	-0.6152071410323731	0.6658568166473728	-0.8070448043189125	-0.23997280215661446	0.785375565622158	1.8979492471631503	1.3977507501974393	1.4791172961986851	-0.9794532205773314	0.30344616289321347	2.0853313710259878	-1.012815853675516	-1.2716949308169438	1.2495411604299569	-1.057590594377814	-0.2718867344452303	1.1138436165863734	0.17763811925319054	-0.6776705917580428	-0.05453565677223719	0.0	1.7994526709104286	-1.7175972579780645	-0.9493956447066774	0.781787781699643
-0.9577951046112968	0.9035926264971952	1.3793797904314293	0.2347732157234225	0.09459061482075105	-0.7102581590733941	-2.1122736688170027	0.633501215295198	0.40540077654075884	0.44225935938948063	-0.2506725026582053	0.2713923368026895	0.02312843368582411	0.055381489644504976	1.7770280187150056	-0.2625817046951996	0.9266728352498981	-0.25790275240685456	1.116178190824978	-1.182866459090219	0.7853258436364341	0.26127286072253325	-0.7604304727748998	0.8477563278571049	-0.9092242972214851	-0.2063184341115974	0.6024091529601115	-0.9025512511022905	-0.32040945296747053	1.1950626439847487	1.7252052540613467	0.8925975241349522	2.1154448112971393	-0.6826122626453001	0.7129606569491225	1.5291772750811543	-1.515681282463417	-0.686044779240745	1.955652892167787	-1.8801571866460318	-0.21307521190477488	0.47710951044384103	0.41777375385026144	-1.4773619397119837	0.06402670094914016	0.0	1.1615387690232624	-1.9439953503049243	-0.6790934555598366	-0.1810400562460056
-1.1503554054456746	-0.14162975813238163	1.311328977128127	0.29723859564613575	-0.12933708788198328	-0.7709385754429746	-2.4786207964890212	-0.3007693178677155	0.1818515118875452	0.7173245177261678	-0.2144383673074842	0.8450889318363467	0.2328815580208331	0.10310846283844154	1.018507659533152	0.6221064542514015	0.6593023660022123	-0.8542456152214507	1.5266675914542744	-1.888170639237334	0.9408740632090113	0.38948159528828374	-0.9987322938256119	-0.387156155138804	-0.8685157184067974	-0.14278384027438612	0.4188941270478486	-0.7180262756213854	0.5907407580648848	1.4669727823994063	0.9389495924017719	0.04391125821379878	2.1013507052064457	-0.34564935387592916	0.16077016700005137	0.39325145421307994	-1.3847260612751007	-0.25331313810842215	1.4759977703526188	-1.6873466277754225	0.055039285181631224	0.14553980330087327	0.37563706388617996	-1.1948354168493835	-0.032200336590402986	0.0	0.49683409917701543	-0.6319257383334835	0.26653679610362896	-0.7629298950419596
-0.2532378785904797	-1.2126342161365067	0.6172669413927802	0.34742217158672234	-0.3584402008905435	-0.994358398304865	-1.5337265275792487	-0.8269836008473812	-0.2752778373739521	0.8406708404600995	0.4687058263004218	0.762014901006663	0.09405609962092744	-0.6982128999668662	0.3290236941632168	1.2303810529845114	0.10528309002439193	-0.8867516888440341	1.4404121893957609	-1.1010978451206463	0.8591115958002433	0.9239122791479031	-1.141139892315063	-1.5079143398850847	-0.47970598546054893	-0.36958650368544677	0.37131887368995226	-0.6396538628485008	1.430836696904027	1.1072573908997634	0.060420069529733354	-0.8093990579833508	1.3005550578328	0.1115505675622065	-0.8313308336464804	-0.12811110297585315	-0.9603713624909713	-0.06715387167408125	0.026166683855511474	-0.4841266778832182	0.20356928631668691	0.061434770312965	0.3058039392468152	-0.6021422391673577	-0.40896087057059227	0.0	0.0058030229926267374	0.8919601966974154	1.0041461646066365	-0.40983828561903174
1.260821694434445	-1.2393380578588267	-0.146272429961356	0.6819449008083914	-0.46607050627307794	-1.2872358585952055	0.25019082680146704	-0.44852585649451326	-0.6760146246942264	0.5472843786935658	1.2492079207019462	-0.12736201614138737	-0.45366762684151235	-1.5241897582425687	-0.198201441806026	1.176754718797854	-0.20445572612238724	-0.37219168578179007	0.408721806199891	0.3249185054426391	-0.00986163786384431	1.6386226251930744	-1.02088929095262	-1.6570414296611273	-0.10786012798489743	-0.5955882355403386	0.3741535351317499	-0.8326131425391036	1.0754862237689617	0.1513127284193247	-0.34829696818612366	-1.462723962759252	0.007297534150870609	0.36423108556453354	-1.3239281952622595	0.16065999914157503	-0.6736811356793166	-0.05648803263791777	-1.4546631862330406	0.555984573493683	-0.02489994967875998	-0.10687108222937601	0.1624722515149433	-0.47833873063707183	-0.7768049107260943	0.0	-0.6455531882840461	1.2859662454834218	0.592876947682543	0.27374869491483506
2.2764120428703993	-0.18373829161859828	-0.34154003433763	1.0010343839034672	-0.48558161430577607	-1.3787668680687888	1.5591973712951377	0.584714773248904	-0.8339644718378953	-0.1377732658119296	1.340156559537744	-1.1302790275081924	-0.8973624728146405	-1.4268487673043542	-0.7542710731339766	0.5739807272677322	-0.1651732272245176	-0.006499771172689043	-1.2305278022975408	0.818711309073183	-1.298723235230131	1.8314304502735506	-0.5876625423643337	-0.9057516701081426	-0.048722969247557785	-0.6141131604762469	-0.04204740611805108	-0.94022840488366	-0.3302158050727946	-0.9435583692920868	-0.29008906847930327	-1.9217721415293316	-1.2226274338681193	0.0848302598437147	-0.9328157374739413	0.2947909475118098	-0.5723460162658114	-0.0693696097692551	-1.9288102727860217	0.522445461027464	-0.5328629539410488	-0.6941897911937893	-0.15155676907398777	-0.7144089627344797	-0.8720329937280621	0.0	-1.6790487912564207	0.4758684321652767	-0.753951796425308	0.3623644358274342
2.2024533388391405	0.9065398114429013	0.0843531324898451	0.7731109138167618	-0.4340768690364494	-1.0502603597055158	1.3935777762046722	1.4084387722640357	-0.9126517956385811	-0.8293121392255172	0.4805251037331904	-1.4907281870240687	-0.7477140308634864	-0.4407645099779228	-1.3994411409838046	-0.1169657500046961	-0.1746565542284652	-0.19126450867817332	-2.5888171638496495	-0.11339471445768085	-2.1201463440542403	1.1385247895385413	-0.050627866555222514	-0.157286194907736	-0.21232055149482199	-0.5261750440366822	-1.150022964257911	-0.5257360093162299	-1.578479537836248	-1.646978516353498	-0.3132778397464655	-2.1610268703275013	-1.9102305973928726	-0.4690441365229847	-0.13264290774092033	-0.5158871938874917	-0.39645917643119793	-0.006909324893965331	-1.1722726522678575	-0.16740816391525917	-1.0099046380593344	-1.6057248524824224	-0.5184553645168618	-0.6643935195643469	-0.7173534375544233	0.0	-2.7076326320234956	-0.4829174551710065	-1.7504211194264931	-0.3039744489589508
1.4641146193384873	1.0143504436304256	0.5629811080222833	0.053870077370614645	-0.23854017368485422	-0.40705513619893835	0.05925548008702028	1.3413688803901724	-1.1504822665339347	-1.03637999229281	-0.6851157421872062	-1.11389294275975	-0.17295661627311198	0.45511670928772324	-1.8592701612269265	-0.5342330972976768	-0.48952181563926794	-0.43655332623239246	-3.004414595255994	-1.3220383992977451	-2.0363533259913575	0.0439050749878053	0.28396327655028775	-0.11434749574019157	-0.23255607352710997	-0.6172691067469757	-2.427063066638397	0.30591742955573414	-1.7964041790810519	-1.6277182538948385	-0.8041480477464596	-1.987734236711107	-1.9358208131881887	-0.6104902083481104	0.3768812248456053	-1.6967053809338315	0.02554379430061793	0.07172122481712423	-0.04080657615904347	-0.3547262691307	-1.2712342725873056	-2.200975205283373	-0.6805686847288861	-0.13703138530008702	-0.4860140336287699	0.0	-3.0276315805981677	-0.6211333435698225	-1.4033685532280502	-1.0020755051713715
0.8595182318303355	0.15199765358176692	0.5877865226750197	-0.4261323079226071	0.150346829408613	0.1438213561501809	-1.067259654330559	0.6171150860777316	-1.3436146813933307	-0.5812334221924482	-1.1486212625929844	-0.4815462698689979	0.17093783814998514	0.40651344844260995	-1.7784215734610944	-0.6483444662937125	-0.7696823535962216	0.0015893135877096008	-2.5199371260131347	-1.3007091420258803	-1.4330055143057479	-0.6006489325045756	0.3255295301888281	-0.4936231957663517	0.11659500328685606	-0.9589735565217367	-2.776228721858945	0.9414082306237616	-1.3000693157728753	-0.9091072257210452	-1.4069734976248125	-1.295311267954503	-1.5272527967807317	-0.06580654815546576	0.4417253838087004	-1.8000588597742333	0.5667657569439779	0.026784885793705745	0.3547119206148845	0.42401141513314855	-1.3051257815016504	-1.8277175197105244	-0.4909486855871228	0.30782119634892957	-0.25667681382281776	0.0	-2.3313370909971263	0.0664949606017196	-0.07751743309139668	-0.9490888488502682
0.6592392128906627	-0.8143727923482583	0.3227698696065901	-0.1289876972236096	0.6426248140121157	0.2655581492662086	-0.8520532755781022	0.1870493488207652	-0.8717210946989702	0.1881111451790888	-0.5345475776761276	-0.002934849576156	-0.0656235948629566	-0.45435351665695756	-1.1131523196211242	-0.6003309135337136	-0.48746442543502877	1.083254422501193	-1.6443649625689505	0.15362551218614376	-0.9479121835610349	-0.49074995977531677	0.26268055637072296	-0.41324557595450506	0.6463804703519106	-1.1713056243464717	-1.5705765224749462	0.926197091593279	-0.9765351672438187	0.09155428628785169	-1.3515874039976759	-0.3874361283729241	-0.979874172482924	0.5893586578464756	0.474889503355853	-0.22978695147846345	0.9255219852871732	-0.1289251502235284	-0.22050886095447905	1.4203275976316365	-1.0108411500196814	-0.5712334576754812	-0.008313572165466148	0.07408291336677235	-0.023136133210628837	0.0	-1.013471091836147	0.8633501007716871	0.9447775278780395	-0.058874411799279505
0.5075101983129588	-1.159738373511109	0.3756427951319118	0.5801918152014938	1.0441267881760206	0.03568411467737804	0.5110846326580332	0.6511036137479232	0.5281240307200613	0.6484803046552441	0.5096650120890693	0.3602727743236614	-0.5182206787162682	-1.234186492059042	-0.2115159631818856	-0.45173158565450067	0.29885957514004535	1.955556100232989	-0.8112728877345076	1.743129228771678	-0.7704251169279314	-0.10835256911001552	0.2605602297084054	0.49389305365210395	0.9048178540621337	-0.7321769809738263	0.5250259353384882	0.4211629528900783	-1.1124326406577203	0.7690012631423523	-0.4125792018414686	0.1550988510579819	-0.4340735688947348	0.5827784253298208	0.7910515909119537	1.7977127727714914	0.8581321036762292	-0.13701556903497114	-0.9415346306011755	1.6081197371307916	-0.13548576215605723	0.6620321094088727	0.5926094482763519	-0.7312976134891296	0.1299436431583233	0.0	0.19989400332964835	1.1494948707069632	0.8300916404247021	1.0781814404767005
0.09622264002003891	-0.9157860430266331	0.9606343140776981	0.8594386745313156	1.1840440643445778	-0.1409475555683765	1.7588350448102743	1.4598571780212988	2.116299540894218	0.4475522106733965	0.975578923174452	0.7917898703163145	-0.6180353110284306	-1.2038826876861817	0.47067453467838805	-0.17557520987671518	0.8645191763033715	1.9838946569596267	-0.16550289238068208	2.075753886055809	-0.6622372788625212	-0.03172789983943004	0.1775902998486916	1.5582406554714414	0.6072016745282468	0.3675545929413752	1.9665842099864737	-0.08041734580434416	-1.1494625808689747	0.7714064845458293	0.6361081927439302	0.03963394558110899	0.04380369459475641	-0.06074512904466645	1.133095181317711	2.298586595322156	0.3339023275393081	0.24404560060720681	-0.9053819475830646	0.8416931478183082	1.3202702293095745	0.9687347110698475	1.095524503063131	-1.437530430765276	0.04456223696005818	0.0	0.8143452422789833	0.8492997614413084	-0.06622921030823217	1.7595945654708383
-0.34631479955735744	-0.5489989054290734	1.4599831313551275	0.44384850839509926	1.0025548220955542	0.02742636816518788	1.866112833342809	1.4127332462405926	2.613424364490832	-0.17337369125395413	0.48352326477843116	1.1120600407138026	-0.3562543174944555	-0.38085131472883266	0.6837873220444621	0.18358116521402695	0.6332783370104277	1.451958860923827	0.24366147002585428	1.0672555711315324	-0.5115503940337498	-0.2351142820266027	-0.26973623128688196	1.7748396398186135	-0.0667584554253411	1.3630704279629855	1.726779209561362	-0.31910913556272613	-0.5564652247230203	0.2963722067887189	0.7330818178029714	-0.3907372599872589	0.25675853301817525	-0.4873702559932405	0.9864064650991718	0.5647263999942042	-0.39751054167220584	0.8617059182190919	-0.12198941129749605	-0.10631831430588291	2.7140910791331394	0.32979681752807927	1.25295795248363	-1.538819010621221	-0.2647745362424977	0.0	0.7794297429373361	0.2717723139330364	-0.7571296607403405	1.6425777566681898
-0.36103078586662624	-0.31759148455526603	0.9942490744730698	-0.05249561621144969	0.5661549220743892	0.42765125590446323	1.003283210151633	0.045983685258494174	1.492134200933061	-0.6478659489860467	-0.46807059462095035	0.7998641514206245	-0.303264240183316	0.699308890672124	0.4586756170877728	0.4858207868767472	-0.10495222878702323	1.0064724053455674	0.31246275916268523	-0.13674477844571956	-0.5551112700817366	-0.2618830355361914	-1.028872985036464	0.9191386699461245	-0.6043195502439632	1.3245266474178032	0.2779428140476132	-0.3716727611636423	0.3910863319212515	-0.14941706865046286	-0.3042616231930715	-0.501973178722119	-0.062194993650158334	-0.07591605291096308	0.27836469974934813	-1.9960657236964259	-0.8736959534971362	1.180622837175522	0.6298664138447418	-0.4976889700365057	3.069574482950859	-0.46040621194267145	0.8862921121372014	-1.0785001709320996	-0.527368935373539	0.0	0.33715991249561456	-0.21333495950898113	-0.6643544470118995	0.8427599291690976
0.11291018890268266	-0.15362117143497103	-0.5588327986226846	-0.0066431953063619525	0.04835806007979611	0.7224551200685904	0.17475023106496712	-1.6549542962889148	-0.33237261582205346	-0.7080521298044214	-1.165954794234475	-0.3668928774060185	-0.8608629005735062	1.546222576851419	0.001246462647838418	0.6751624751067841	-0.5186830099564703	0.6769223284928534	0.05120648676913317	-0.47234980227552437	-0.9548601183515799	0.031170813315596787	-1.5434338206366347	-0.21399462417569418	-0.6285229698283786	0.14406371891585762	-0.8953589832035934	-0.29526522804932664	0.91532008310733	-0.3365809914986297	-1.5087872352471432	-0.05100199568250676	-0.8907352177727327	0.7261297916686338	-0.42215539486087544	-3.181187147740431	-0.7305026750336465	0.8047548343373327	0.8061206192990531	-0.33667495584744306	1.961303318535431	-0.7263623676520803	0.09905485962427875	-0.38007845870411955	-0.5258109768951933	0.0	-0.17281803048623992	-0.33553954182945317	-0.009080237310412614	-0.20504775129531902
0.6446432668630698	-0.061093247512685765	-2.240298283110167	0.3225554379014111	-0.3281332597079782	0.7488171120261337	0.05148350879215825	-2.1658373583659456	-1.325320707489769	-0.6857946987257805	-1.3897434229580918	-1.7738002243072926	-1.731705972463785	1.9521205860556328	-0.4079800045166516	0.892359153427627	-0.24399956135343195	-0.0952381589770642	-0.21921404755863588	0.028284663728773873	-1.3785375741765464	0.22364016027209585	-1.23768920503784	-0.6990288255991741	-0.2721572550380828	-1.1858874204432752	-0.7655832155502892	0.01788248522382475	0.6877187374602518	-0.549134466409233	-1.7708881185165544	0.5921848021722284	-1.7181390420386158	0.9126221769551437	-0.48333967177360343	-2.1211302400340486	-0.10337515042515324	-0.019982516501688183	0.6540229182838165	-0.11219331828638235	0.0272899266078929	-0.5769144387412012	-0.6546019390360444	0.31795021980876026	-0.4383251882027704	0.0	-0.41742731933398075	-0.01759593663264147	0.6242260093716562	-0.9784053641707446
0.8534329037359767	-0.3108151582030946	-2.8133809217535672	0.11771097576387116	-0.40826273156052245	0.6308137124638362	0.3503458164585385	-1.050115056853612	-0.8501690195305095	-1.1001415000774042	-1.3668017083822255	-2.277234653021881	-2.2858881065321506	1.8490351380681722	-0.4938384347684497	1.3122950965861258	0.18506937923431535	-1.4194233020686977	-0.06183388513492969	0.5368852097046827	-1.2606026691117922	-0.047863280452042446	-0.18886544405320152	-0.4393915191026136	-0.051352569073513446	-1.4587061404038764	0.32289696368986076	0.5082321546508629	0.21161756780857371	-1.1120950217250491	-1.0084036994072223	0.9323564684514616	-1.8845976573742884	0.19804668801771894	0.09579046267873707	-0.02090640393894878	0.3637194774873746	-0.5445426611650077	0.6828684313109633	-0.10921238045304488	-1.553192379711592	-0.5357595716315104	-0.8582375000830438	0.8476247223655679	-0.6817053966673585	0.0	-0.20389976027025067	0.5085734394493908	0.8603147702537786	-1.1568071832320477
0.828229441698073	-1.0642612997020275	-1.906751838513881	-0.8186658761065483	-0.21303546848977326	0.5098913222255461	0.3811228137082501	0.534521753321935	0.298192543670273	-1.942719047728182	-1.20788213345651	-1.2259676543576181	-2.299041288194377	1.213873273132339	-0.14047683240767758	1.876602169307748	0.05169763166008249	-2.4253413189321944	0.5949316367016361	0.5022344800951994	-0.4747751599482457	-0.45589172334913625	0.819778929083873	-0.1134104142233103	-0.297025399186804	-0.45728766117508934	1.1894782130877095	0.7283859256416894	0.1901423250023117	-1.758717469793112	-0.15911325583149905	0.9249320381726819	-1.1867886098722211	-0.5517966112058907	0.6783799023952918	1.1706527844297339	0.14133387126478028	-0.23218340888182612	0.8660653757904776	-0.19385165737876547	-2.101850863668626	-0.7016822615371288	-0.3795615562025432	0.9723321184316316	-1.3270230068293245	0.0	0.35051390585824144	0.7753936797860317	0.693896601551218	-0.8262802281408177
0.8548040617419886	-1.9279724196151504	-0.3396613894725691	-1.5963446978527882	0.0812820216728583	0.3209333703629505	-0.009595802411523854	1.0792661999552873	0.8959124217933616	-2.498988171220799	-0.6974381349523219	0.7874109694032735	-2.0579792668086063	0.2160927516812766	0.45394444064854167	2.262069914556326	-0.5737595060435113	-2.16947530975416	1.2697413823057082	0.18733930109837485	0.46212667934391993	-0.2914129452771645	1.0343477621735104	-0.25703061983233244	-0.7193053916869562	0.8398742714814017	1.1089861647760473	0.2927673047647882	0.691919686101123	-1.7107225932758827	-0.02910433400342498	0.9278967410949726	-0.07307231929642828	-0.339647085175442	0.6676144521290316	0.6927157703134679	-0.48017488879751674	0.7044870547908728	0.700392089468292	-0.1863971053144888	-1.8674361940793214	-0.594003498487063	0.3806047123882743	0.5666155933429565	-1.8046327700431302	0.0	0.8497291452689593	0.47010903382191366	0.334481221384921	-0.35733400719886715
0.8531825525674973	-2.127882731794847	0.6681654174888025	-1.2141237671103635	0.298322217873521	-0.027726982121080764	-0.26634685996812374	0.3365770208561765	0.6014505304750403	-2.011474175722835	0.2502196226747594	2.2967280325321067	-1.7362634184253125	-0.7009346359817659	0.865250006380863	2.1483683248735193	-0.8543482659783078	-0.9035867494222984	1.3599320670959654	0.1488220532191705	0.9558283159796152	0.5786472307412163	0.4931192968426497	-0.619768961973361	-0.6525021191008689	1.3227414085794014	0.4329995885684875	-0.454448018890087	1.1113649176082459	-0.535308350148033	-0.37480592471333807	1.1311095682276218	0.8230713711783385	0.7324624572581028	0.09998104486603607	-0.46623421175261365	-0.5107751544606228	1.5353089692306112	0.023785149472830967	-0.18165658482525165	-1.4488689722866255	0.09886323708122458	0.8204429572071571	-0.06355461707294265	-1.382117435190202	0.0	0.9633259391995497	-0.21050312777182745	0.046882296893454405	0.00571001206106646
0.3711153181322816	-1.2363379861420396	0.5800246793562202	0.1704568166889679	0.39112401892116755	-0.313478637600318	0.11829776666364494	-0.5153312178796294	0.08910434005025555	-0.5162219482357452	1.152608399778887	2.2208846227120125	-0.999071561576928	-1.1047980837569786	0.8239415698531909	1.4943170930139262	-0.20480989803015134	0.05084139991415893	0.7832223839002261	0.42269503586051443	0.9634070159737026	1.3742925900552394	-0.03920037515859214	-0.5248885328402718	0.17625205093437019	0.9152107857556238	0.0011689353850322813	-0.5649987598685896	0.9095304193505123	1.1922492652295202	-0.28738646259235423	1.2419322602034748	1.2855504353500171	1.573937156875056	-0.4648559100323389	-0.7905394732414494	0.6772026832612801	1.73997956056452	-0.5845796284946251	-0.3861022544435056	-1.0273819094495085	0.9001826860807063	0.631135281356082	-0.3070144189384432	0.034002572602080366	0.0	0.7698456367536595	-0.7166636316549135	0.031328679757383245	0.3925496817037534
-0.7465226035318622	0.34226333783736396	-0.10924372924779126	1.3237226607220232	0.4052686018268352	-0.062325005254532086	0.89951801517142	-0.2938946117490563	0.037307750374804396	1.1002238637299664	1.2930456805787827	0.8284261023731172	0.4832365675121102	-0.9827511230211896	0.5301240721383242	0.5529397694739167	0.9597444896478621	-0.15556804589175025	0.11384430607198859	0.4469697156390187	0.8997000778738082	1.271628960785786	0.0939781753460162	0.26410999469169943	1.195155507431197	0.5314511733881502	0.17554644997131172	0.4600634865339445	0.22632107483349967	2.3073561777213194	0.6338077818920234	0.87416397047177	1.5766166616761172	1.4435647570586394	-0.5534724587494084	0.17543182654812123	2.4314409939105452	1.4172861940212074	-0.44939752772151087	-0.763419393912148	-0.35711987502017173	0.9832697288646168	-0.007577281214054309	0.1387545130165983	1.6982158038790978	0.0	0.6664653851728987	-0.7097733747489189	0.2656481972474115	1.033426826582503
-1.874293718794597	1.694728060213762	-0.4771548220296772	1.373618235367761	0.3405758388164285	0.8862434332272873	1.2997463891186913	0.8478702074018591	0.34634014781268263	1.9481811257435315	0.5674885875633144	-0.5529248190847934	2.2431848469763356	-0.732266998218719	0.485471958941239	-0.32069508367994964	1.6885211361152483	-0.8624802345183511	0.0335943099925987	-0.21715852082247755	0.9965766543711263	0.48166812421233496	0.7687249850833668	1.2195425657695227	1.4763386359070598	0.9019007941480177	0.5951862889817883	1.8740183936239507	-0.2996932116584042	2.2043478993962142	1.7565689747449191	0.16228929431270675	1.9548626563160796	0.8412892805553525	-0.18469600436477376	1.4931179380340796	3.2165484430651365	0.9817353787635063	0.3252885426083816	-0.998600261391244	0.5991329997485246	0.21694050548738703	-0.6421497266827514	0.8998470171361301	2.7039652521616726	0.0	0.8848585164558048	-0.37206713865460045	0.4507145572562648	1.7554276408266254
-2.081830563585043	2.199543342874992	-0.05152990509984558	0.8478978685223525	0.10456959845525993	1.94301235846764	0.8623558633922365	1.6479009474529152	0.4839544181283993	1.9702018477726713	-0.21523213177161724	-0.8064370573066758	3.1368498822696202	-0.6435887951264929	0.9301382560684595	-0.8396580637331166	1.591511656627812	-0.7714956730170455	0.680766450924856	-1.2804845146607704	1.0033516613998983	0.11067750437111432	1.2933738029699962	1.6025951635953684	0.7380743230122327	1.6623402484746035	0.7490029224640564	2.270137923317771	-0.21102445095856667	1.430145697863495	2.1421104646361226	-0.2156963461330389	2.292595891679547	0.8201685248398953	0.28969784348111666	1.9149996773625049	2.1033189648801165	0.5998343952579342	0.9317509162826855	-0.819389504618156	1.3504659726614834	-0.509404462341631	-0.8967465977550398	1.347479852887481	2.788394016008158	0.0	1.1741759872691553	-0.09015656067463791	0.2609756811840557	1.939888479468198
-1.174447787273221	1.9780117686990675	0.838074630064578	0.9647468646037882	-0.37172227816493614	2.1173843576938434	-0.09455071922345411	1.1499876162063105	0.31182678004826764	1.8309649812059139	-0.10980827347627228	-0.013460287684325807	2.4928600134725634	-0.4791549233031993	1.4957222249443423	-0.8561382173480505	1.199713670919244	0.3232241299577202	1.5713127443103734	-1.9849986934960009	0.62699380855062	0.8054205449194259	1.195669619655682	1.198954388875008	-0.27565676194573197	1.7759871373037914	0.5365181390458087	1.0713269408814825	0.3684357678981377	1.013536208422092	1.597171320381005	0.26879211066502273	2.2432891159396053	1.568695633717193	0.6004699711112218	1.1274233529043798	-0.20993078558125106	0.06634778446453928	0.825177315751707	-0.27543201086762886	1.365776390747537	-0.19859047611784386	-0.6721908305912733	1.3225010317697135	2.378589776974055	0.0	1.0721388977320645	0.03837962591371972	-0.2735442528394631	1.1443470866651515
-0.076290050907129	1.6080655005638025	1.4330348998511753	1.991079027061826	-0.9970253629742768	0.9591741882481425	-0.907145854218343	-0.3471546900075286	0.20136220156346926	2.014122771638626	0.8925978502704142	0.7912262614807204	0.9895490678858941	0.24527933881780656	1.5282514302102268	-0.42802430529923874	1.173669310585498	1.1958803304841978	2.1028942270143527	-1.9163387346959098	0.08245460529408369	1.7919220417052562	0.6534539039344671	0.424422843280633	-0.5699651398636121	0.7746313539559241	0.20077874740538917	-0.7687836522741751	0.9511296199152709	1.2881370931296932	0.7882190781904447	1.3417759497156756	1.6809049598127805	2.05027186715981	0.7306348730835948	-0.0815942334239442	-2.0090528161962737	-0.78157593742934	0.32762727304824946	0.30315585383978805	0.7321633809246505	1.1123661907928009	-0.14372491209468266	1.2133485774404194	1.9285373979360427	0.0	0.47892293704169303	0.20112176478637037	-0.7288207620258078	-0.27821323260477554
0.04014611036607553	1.5020256818271198	1.210106886556439	2.7218848850022828	-1.5284142399308533	-0.871389221624487	-1.2724902294161535	-1.7397746554070692	0.3439689847487544	2.210779414709776	1.7527396458588373	0.7530512217211547	0.09191050660011382	1.502174097777624	0.7797966604834556	0.11914147273836309	1.4094827774170087	0.7517745651149191	2.0405116259451046	-1.3989497851230266	-0.05269617353118698	1.6148796188405528	0.14324305879634486	-0.19702562780042987	-0.0018111346108617022	-0.6520962923163838	-0.08515721943157048	-1.7388681639350203	1.158006554681829	1.572638678903918	0.36260760895412897	2.068729261283232	0.8368507617205729	1.1954638903180785	0.7456186276888138	-0.7188750014689249	-2.178410524291113	-1.681855719668881	0.09498524969543137	0.5584081763971429	0.08855635340578816	2.3188212102694186	0.35441450882591546	1.278938413004124	1.4274132155878088	0.0	-0.16241641119751496	0.4195888594366866	-0.7305321119008802	-1.357901427911938
-0.9762616367806926	1.59805124307587	0.2748253227539621	1.833685541263847	-1.7139413243467176	-2.097965127547254	-1.3748272513645592	-2.2440388075665445	0.3249286135445564	1.7369756715281781	1.4571149604108082	-0.004688851060191826	0.551826675646183	2.4386129966565013	-0.30658368177447975	0.3101306767308586	1.1940718824179486	-0.49984742320489794	1.514840390917849	-1.0182089584918632	0.4414888404955682	-0.12786225003989582	-0.1578053412644056	-0.5015617406776787	0.5992823112443469	-1.3958120412688133	-0.35061295077495286	-1.3387328792664794	0.9353409975628241	1.0587131978916675	0.22517930551011284	1.680108201161172	0.03151743666865761	-0.7676757846711723	0.604628493526073	-0.5067642422298813	-1.0833026787804882	-2.0952613202287744	0.19992873502471567	0.33208599662531707	-0.10342214507461564	2.3705585438181673	0.512990902070678	1.1750382951057692	0.6552283147486642	0.0	-0.33686252674831596	0.37402155274509197	-0.37877647951091437	-1.3921749513419328
-2.0077399180634976	1.5668362800471862	-0.7604102360334324	-0.43982046590397395	-1.4253546285332819	-1.9677341948479803	-1.4011959461818397	-1.9088239434086556	-0.34600809868954296	0.4793881726492813	0.12072662103340245	-0.6860674480341661	1.6614629414666355	2.058027495997461	-1.0591167823274525	-0.12534720017942055	0.19088875482403317	-1.01987469962229	0.7021016288613756	-0.8706223361026921	1.0548733201149327	-2.0883626840124183	-0.4525136473766323	-0.6332473367198771	0.4861245406960272	-1.1091192738406161	-0.5988130057998009	-0.44668486661831436	0.42996850262397235	-0.17129222117268386	-0.1569582466510241	0.25610341464176484	-0.5712477007816272	-2.4336637912462	0.2118127821977565	0.04555561068602603	0.10959747434705107	-1.7219340200039601	0.09599911580640184	-0.225890542628087	-0.010695974123853216	1.2768963752092093	0.2585338127178756	0.4264393949895611	-0.25264067027159676	0.0	-0.047088444661539844	-0.14691109416899056	-0.10034694706960089	-0.5852832540802984
-1.7989124377103833	1.2028550415225643	-1.254256294543245	-2.3388831873293285	-0.7006845028292548	-0.8927877854432023	-1.1983912741522025	-1.214943534904205	-1.4356899967827763	-0.7826874124158715	-1.1166345994376672	-0.7588782599102045	2.123715520500223	0.30485858094316093	-1.2516870886222533	-0.9572824999900073	-1.0284372771004995	-0.19032465207822838	-0.3187034443875588	-0.47435768847148335	1.0503803152040763	-2.4681582674742004	-0.856580666727961	-0.7007529267600383	-0.0460469940617159	-0.472135127634437	-0.6881480408783172	-0.1356718868071667	-0.19210730045384716	-1.2041056916369777	-0.8850283525801723	-1.3502113766680097	-0.893053563398867	-2.6451151937874378	-0.3916233648024514	0.30838275067948046	0.7081095609647576	-0.8075902658519294	-0.4913398721891481	-0.6928432776271114	-0.046220306446001856	-0.050756345430338384	-0.16177132898768656	-0.7284117874618795	-0.7682574338122417	0.0	0.18367543504022596	-0.7775877951533948	-0.08667817541370855	0.2525583171001673
-0.2878125407091501	0.6015169724098416	-0.9955838427215907	-2.367148809467845	0.26204156920073385	0.0470659540584351	-0.5617467482353705	-0.5318161809130159	-2.069888390092733	-1.1052689233021982	-1.2818180967612764	-0.4327227697378787	1.5124834866026167	-1.6450120952618712	-1.2015888366306686	-1.5997117411617034	-1.5931443666818066	0.8653756085602833	-1.380510874023557	0.5244201478841329	0.27863779340169775	-0.9543128705940167	-1.0753271817045322	-0.6417752334353323	-0.033539526173833455	-0.31981261527198324	-0.5557728763443389	-0.4308917944338258	-0.775598832657816	-1.3327055709911306	-1.3492046003793647	-2.187603618342351	-0.7996532798923929	-1.5888081080351932	-0.9548212779456343	0.139427578050869	0.8857873854592444	0.0626949800382028	-1.0131954834043386	-0.6193154019070491	-0.22123038893894964	-0.772666758424009	-0.3683919967708264	-1.3405343765554762	-0.5716999181529641	0.0	-0.0815340115150118	-0.8570890617782474	-0.045605047490820075	0.5559236914198492
1.29541351520198	0.03881575179686271	-0.3159519777124816	-0.8287233186318964	1.1298723104493313	0.18546102669419443	0.26391280144213664	-0.058112065320232484	-1.70827873864755	-0.34721061098407346	-0.515175336661283	-0.23164019723805457	0.6326172726333511	-2.3463670864664294	-1.2142985665736732	-1.6454140635008005	-1.3079865840632474	0.7012718073836476	-2.0775239495827535	1.7021404190207885	-0.6490590108005724	0.8911602837327209	-0.7093061896060882	-0.40467231928513103	0.834857962367381	-0.7165478992404174	-0.40477191387350475	-0.4800291039227094	-1.1403569790347468	-0.8180850926279877	-0.9176363935741481	-1.84358378887419	-0.24451680305778822	-0.4238498000211608	-1.1526698960316126	-0.1349646866987418	0.9867162896572722	0.4250484184172472	-0.7443326831194467	0.07604318608495471	-0.1409425559450933	-0.7536800320609879	-0.19950037338846044	-0.803261622437352	-0.013665364224079423	0.0	-0.6812055857003267	-0.24941498972738477	0.3819717412671132	0.4257632126616662
1.660906002783355	-0.2625535107058641	0.21033969886659568	0.5840696087911258	1.5380669389921584	-0.19273921797703467	0.6258311150660856	0.01336432531415594	-0.798438984194912	0.7063568036150517	0.2276170662787166	-0.29241571632690916	0.4464114089148648	-1.4048800837102098	-1.1160227145028616	-1.2522697384743517	-0.782579098442474	-0.5738857480455939	-2.002743504663995	2.1163055275226528	-0.9991197476517305	1.2603870671282729	0.17213975509368573	-0.12187861600047228	1.6073525018281054	-1.0194325020916202	-0.4642298526587873	0.19384560152358984	-1.1490148588968558	-0.4939660876678528	0.24485058049476915	-0.616145835481811	0.45204436013551696	-0.04034833000299225	-0.8037197354676415	-0.19872688373215483	0.8895612176985427	0.21000621377183376	0.15540469961027503	0.910683536416274	0.35194881558958147	-0.33259415299540523	0.12701169979163493	0.2896017218002525	0.20941587852287305	0.0	-1.0353341514019798	0.3492306278929954	1.0670385101594717	0.24505896370559854
0.7015018212432755	-0.285910222068536	0.22357722970951338	0.5891161391913731	1.295738757341	-0.33537732965305095	0.11653159069650162	-0.3757845424983136	-0.253526360102766	1.161072550911118	0.27292689036099377	-0.2627083782218318	0.9271792205986884	0.19055182130829612	-0.5031298099155492	-0.9386877346304475	-0.618386890199596	-1.3787598545724076	-1.1977189977794436	1.290652963455315	-0.6020320313596375	-0.06114983012298845	0.9405287947392942	-0.01943625246089837	1.0717841277984688	-0.7310388658196639	-0.5958487744637033	0.9897569600716365	-0.8522821410302877	-0.7364568774396649	1.2187466850562436	0.7410666505594817	0.6920369049763525	-0.38126914937076956	-0.023841455106406177	-0.09805138084510913	0.30029199956499386	-0.32033116351923546	0.6280485099730491	1.1718861229404849	0.7992066073640115	0.20086870810557197	0.24189846122562123	0.6538029491314773	-0.1756869104574883	0.0	-0.7994307974340972	0.1359075673623145	1.438837778616989	0.10129410622899342
-0.5184994160058529	-0.21515553161707143	-0.18920351507283434	-0.5495942846847252	0.5527150436548776	0.09758880024492676	-0.9100993954615433	-0.8652163366658422	-0.40071453755612246	0.8253668799938851	-0.16336542026677708	0.13641186701271502	1.1871040346691584	1.0596149628611107	0.5930188321579635	-0.997455127377236	-0.7381960903062371	-0.6328990903425608	-0.27069329539126924	-0.14594808835741407	0.12491257894901439	-1.648172375622401	0.9857072948754967	-0.19194909031859703	-0.7137796187551101	-0.06152388781666105	-0.375179455557474	0.9415597913320802	-0.5165548957947728	-1.051611558336541	1.191292831125708	1.4512723120356315	0.15240033114606547	-0.8569250760667995	0.7578534462263721	-0.12384865941797174	-0.5582609881268259	-0.7985539811778417	-0.06501238796250869	0.5820716341377006	0.5994286046300515	0.7020551835194176	0.011929771290950667	-0.2747215027262094	-0.7330745451154903	0.0	-0.2260655881374145	-0.8425169158121876	1.1078515184230677	-0.23480973328802593
-0.8969454012984649	-0.28812035177472556	-0.6557871939876305	-1.644216416053639	-0.2663939295265387	0.7245881283188641	-1.6050401437014925	-0.8336716294939958	-0.7134524445779444	0.181794929163775	-0.4517679756207302	0.6445969591851393	0.6140018653953213	0.7020075483822594	1.5084841006168233	-1.1902750307821106	-0.6759543330184442	0.8747264068522566	0.06387483606573903	-0.9430944121685931	0.6798162775791255	-2.1030738173684727	0.3302712603646532	-0.5204846847866292	-2.2376469269879062	0.4068725230819712	0.3134063766650312	-0.07686818957325595	-0.42932378016689987	-0.7509592729683516	0.18569191794402487	1.1269342428006737	-0.79473615627952	-1.0727097130556555	0.9777604293639027	-0.4244627651866129	-0.9748557780743231	-0.9509115705190502	-1.3519286844067873	-0.3801395396112757	-0.23382775274131756	0.9242089835964163	-0.34267358848550816	-1.671262887306362	-0.8601704150751124	0.0	0.16572968750048955	-1.6797147148670446	0.2956639883295703	-0.8347396808826624
-0.2884133648929862	-0.5995555448834584	-0.8668225488323422	-1.979317978070154	-0.7522089749499093	0.9430712776024271	-1.4151992388648316	-0.05334795324979047	-0.5967801045001446	-0.28789841976845454	-0.3870197785098494	0.702830193768984	-0.4244930035790604	-0.22462265808048368	1.5581203732495095	-1.0706886638586393	-0.3422566638288449	1.458739474697145	-0.38070489149324055	-0.41157322513181155	0.8502985636208824	-1.4672833972289765	-0.40990893626498315	-0.7869019687899718	-2.0773332856441007	0.430281218500287	0.929107098352641	-1.1397332093276356	-0.6281556508651961	0.12687046337256283	-1.0501479549683344	-0.0013091923511914761	-1.3788843208992838	-0.9902015642710671	0.31430645611707747	-0.8007870718831409	-0.5980025968094508	-0.722082684114559	-1.8840884137382228	-0.9055087509856755	-1.0169307823278788	0.5351794788748081	-0.516842576587733	-2.209574398311753	-0.491426268330715	0.0	0.1834067295184838	-1.585221933664648	-0.4410536776056066	-1.3537707694141243
0.5841344829587988	-1.0090127901309351	-0.7553670279671728	-1.8125803831916352	-0.770514740130707	0.5819702761679035	-0.549515858537454	0.9287013197911514	-0.14008170019792485	-0.5671312204969462	-0.32887026843783224	0.11660708306996753	-1.108184898130966	-0.7577713944594636	0.7741393727791094	-0.552279177706894	-0.186689555287131	0.6161765319956347	-1.1054477161264566	0.9028410261355296	0.667645107568449	-0.8651045282132073	-0.6591995981203722	-0.8163531597387157	-0.4783683734503845	0.2881260906048469	0.7672104444526052	-1.27237978192882	-0.8236342606048281	0.7658473501967825	-1.7381668777958026	-1.2113690387370912	-1.2058951539533052	-0.6225481426880332	-0.9548019078064827	-0.8957350308757109	0.0060263699591969104	-0.31193730153899396	-1.0518220153513995	-0.6008060394770256	-1.1452601966824367	-0.46053502862213613	-0.44192261433124025	-1.4712559680017634	-0.12575896528241573	0.0	0.09313089763861057	-0.6669875223313836	-0.8034951330491685	-1.3710041535743334
0.9931002575150957	-1.2634998181256778	-0.39548233910924757	-1.647282331276929	-0.4662623160060889	-0.021114391539222687	0.3256648787741834	1.295276671753707	0.1269054524322959	-0.9175376391849359	-0.5589258589919152	-0.6625426485814115	-1.1738262557820704	-0.5746962690369545	-0.1222126230112244	-0.05679597870258861	-0.545580030773932	-0.3987913633715862	-1.4189196974349014	1.7567054102217485	0.23327072708795782	-1.007816477141019	-0.4051407076679463	-0.5383386983023102	0.8554007489656861	0.28806082208173833	-0.18886515537207016	-0.459171887524486	-0.6356922262052476	0.46731022682552886	-1.592417630245984	-1.7764415732470493	-0.6485192988764932	0.045265577974242875	-2.006623125634865	-0.5630237966544495	-0.0725820053824864	-0.05912262792565499	0.29478345930832844	0.24704218527730587	-0.7184528772477891	-1.475827344508296	-0.29886077269518346	-0.26479579266470865	-0.1991153182293445	0.0	0.157602631413452	0.3653906075587279	-0.9271227940338029	-0.8933404299689264
0.8226133364698591	-1.24633570688475	0.1562714142602434	-1.456609256264038	-0.06931579846120893	-0.4959345350250764	0.7487837576918301	0.8685438124615739	0.054070310600859664	-1.4352301850538567	-0.7765192980843857	-0.9781876748342353	-1.14413971236893	-0.06649524533155593	-0.5013926213679125	-0.06853475658169551	-1.0914932205285204	-0.17123331673914918	-1.0761156799565978	1.4054807178908715	-0.28704282101951106	-1.420101154284815	-0.0957952922246607	-0.01404793289402496	0.5597225968970856	0.2958574631828497	-1.1250133755547378	0.44353652047413866	0.037772441469862354	-0.5389898853074644	-0.8140535267567863	-1.4831144051426073	-0.4049959503632058	0.7613406996995521	-2.0789065509409315	-0.027715735014257743	-0.989455388605878	-0.18185277474104444	0.7718136954522172	1.0996980606484985	-0.29935522753069727	-1.7526028513043588	-0.2682267773917494	0.39173669890955676	-0.6055668152237934	0.0	0.1992821919677028	1.065456067109816	-1.0308599384340067	-0.3738217349921756
0.4149372523501732	-1.097109438886077	0.8382600587316618	-0.8764206355363753	0.256026315872182	-0.8131174788470907	0.7733589339129484	0.3296609612614839	0.09114374389207389	-1.9338571848845734	-0.44453629452317095	-0.6245393665671063	-1.5655654572116078	0.3072477206775133	-0.4290015466692271	-0.5938482598288646	-1.1700708639412305	1.1585721070540294	-0.4225096343994224	0.25309356383370735	-0.6321778161475817	-1.2130534136309583	-0.11590062937779703	0.5458773524564962	-1.0052822886712105	-0.08435215125668995	-1.238205766118682	0.6472361539390786	0.8676659980775377	-1.2926450677220445	0.18284774294725867	-0.7356765775488042	-0.7489909046915045	0.9458162694807893	-1.166718479206271	0.3232587226810072	-1.873964763226102	-0.5721367154690007	-0.05128028872348499	1.6736658705244354	-0.19332880516239084	-1.0772093346663423	-0.3580258900475142	0.31556543951933463	-0.9137990593444943	0.0	-0.20119940479336887	1.5310581642177554	-1.1122770186981354	-0.22403335572747282
0.06812531339689702	-1.0492085341630861	1.452537130398898	0.04513893630760841	0.4088009779518609	-1.107978211107176	0.725189389278522	0.4274796873927517	0.6071919481425501	-2.1790329648988753	0.4375104025025864	0.00914060005980913	-2.255819732673352	0.47223476266893955	-0.39852220104558245	-1.1087661288880766	-0.6089201201236202	2.1543794064961608	0.04801402510468807	-0.6391743182352148	-0.6125693253389045	-0.30873879419835465	-0.42880761505413373	0.8679712403965238	-2.2544967151794086	-0.9037408417094914	-0.5831313390799926	0.12396813443180948	1.34416886311943	-1.0927529468439376	0.9757818353707514	-0.15179073051110217	-1.315734138521098	0.25541173830873093	-0.07605371243349292	0.3084072393813223	-1.763683836716137	-0.8608487788380682	-1.2768358317945747	1.926184868497934	-0.19469137157168304	0.0019342452359368942	-0.4765045253654125	0.07349469116819385	-0.9185707623439368	0.0	-1.0571278070645473	1.8782429945714259	-1.0782622845509076	-0.41733584142675734
-0.15061904201016157	-1.1437492299715084	1.699754681807349	0.6898376908529077	0.3226583505375001	-1.2535807276142181	0.8092266315238688	1.1060981065972044	1.2828314753808208	-2.0539488468958336	1.1593714679317921	0.41063800881534007	-2.4683474235847718	0.5280491576645642	-0.6017305251668336	-1.0305074990589036	0.06627913182217238	1.8517213177713703	0.19733585232094808	-0.6021421283874209	-0.3255812715933883	0.4406023331217139	-0.6714679557074955	0.8298118647773758	-2.06893731769267	-1.604217225953603	0.11646585151463616	-0.5476249440620603	1.2341250562359025	-0.20154727070044132	1.259841394441491	-0.05190940991101561	-1.5723314292732244	-0.8001550361744488	0.3396410611700692	0.11348757860932578	-0.6569102578629141	-0.7165824751598106	-1.7093206619059074	1.729976193404645	-0.033413595843922006	0.7001540950103556	-0.5636124250483511	0.11279878595236369	-0.7931898448551138	0.0	-1.6998832756638629	1.8403190866840198	-0.988286696929877	-0.6113175041837815
-0.20486088232038627	-1.1475327638305817	1.4453429621798428	0.5895238391157459	0.03204335042909822	-0.8321223515754285	0.9895435184876988	1.6029008157564124	1.4613801772532886	-1.48084282608715	1.0420343960824596	0.4599465246225342	-1.7278005408365837	0.3550387908114959	-0.7098302682517732	-0.22541626920195793	0.29690521028108086	0.7629989350537416	0.27312215939923046	0.10607353374611278	-0.059853183351775786	0.3457328793790762	-0.49210795181478795	0.5943286874148396	-0.7689338191095053	-1.471587521073581	0.42574887191889405	-0.7864201262445081	0.8005113971438627	0.4740000429688106	1.00949660320011	-0.31975186527277205	-1.3309171399150623	-1.1061295486519316	0.019773598243138898	0.09210953535531986	0.5314683406028244	-0.09248261062285763	-1.0110065249663889	0.890612720466612	0.20355725124764107	0.6640606347532246	-0.566409746062918	0.3157240061015729	-0.7079856136570585	0.0	-1.354409427074971	1.1748773477996222	-0.9305711924123765	-0.5550652709203774
0.0304466159417111	-0.7971389203704544	0.9172990102417715	0.07308178931640699	-0.26643184959511573	0.33710100198867593	1.137395672621693	1.3720562636649207	1.013639734738275	-0.3931944717841625	0.25315146165401625	0.44132064017803413	-0.3527442797298361	-0.27247959849733033	-0.4334514121937815	0.901928773059738	0.1615030894750643	0.013313501854715231	0.49813686223832293	0.7182501134042848	0.07204901516103156	-0.2109147997939921	0.19663219948308325	0.44686491819326624	0.5094114925708725	-0.36011926766084595	0.6553129949872134	-0.40195613055404295	0.5296763049545533	0.34703156119972245	0.5590789888447198	-0.6701005499984803	-0.7545078252897297	-0.05049158744198679	-0.3131435850884732	0.4025234721763238	0.9880327926239278	0.7881556665764279	0.22285880790663767	-0.41505658255336014	0.2846918163372472	0.1035916374478186	-0.3468594350628715	0.41125570626767316	-0.5159108368847111	0.0	-0.03680478172142074	0.2695965107462536	-0.6936965105600621	-0.27061437040872455
0.5501366942127193	-0.12197234570063428	0.5284725768449122	-0.06318294057081075	-0.33299894691360094	1.7118414620127316	1.1756083795310106	0.6866131604132069	0.5298649352758578	1.0198103693759097	-0.31126577707740016	0.6186958736950827	0.8486612567582118	-1.1627877428297522	-0.06563186883739336	1.7468490824850362	0.17736874267482158	-0.06773222056438344	0.7416437305500116	0.7726341426003749	0.2661622279364802	-0.18901374580446836	1.1474422582773354	0.46211459705650304	1.0585675485153596	1.0657957424385578	1.212135490453954	0.3860163956833498	0.6142051484423692	-0.27093033478462103	0.37560152640411365	-0.9363774479352185	-0.040233285853923925	1.6527315507903857	-0.033516102864393174	0.83207829803695	0.76378743532368	1.6133882082474964	1.270585224898903	-1.4778483004306255	0.30282683578956615	-0.5786835744558848	0.23453935846439383	0.47296200182875836	0.0034699022845037964	0.0	1.2634589134339387	-0.10486074244104396	0.14185691473893078	0.11014768235315948
0.9986749554422851	0.5094980862097264	0.4474955231980853	0.4961778652461474	-0.12406245828644423	2.2730765670196473	1.0871297766729389	0.22485507241101904	0.5422207333758483	2.1169132952071767	-0.009443234407989031	0.8911974165506198	1.2757112801492918	-1.56429019732071	-0.1988050850596193	1.9305689295073938	0.5247615077341711	-0.07193882341502929	0.662516041387544	0.457890597741256	0.6583613790356113	0.8656095656702032	1.8475212472987395	0.4080291909980433	1.0330577037233328	1.8332818541588352	1.7604137108694617	1.0906916358752285	0.7339442709756697	-0.5594616381102985	0.6156589439112355	-1.0763259242938592	0.696678888017821	2.456156501774214	0.6408641806816981	0.9750847759258576	0.48460665978872536	2.1079093250383343	1.8764898881407417	-1.646833977076213	0.6040353257016118	-1.1080990363137007	1.067789078124636	0.7363018313736868	0.6535837676996205	0.0	1.468400404012851	0.21787936171206002	1.5793947405854405	0.5202138672160646
0.8930071781782929	0.6932197466853549	0.3990258242700098	1.197170849385346	0.14236315199279118	1.4266790056858951	0.8806771298324133	0.2337052001738114	0.8098923165291121	2.1391310635876097	0.8116724067714357	0.8868066947682851	0.9064577222468576	-0.8188273852158138	-0.9092013848544885	1.4937587546813351	0.7549384544682393	-0.42732349233765016	0.14027784148234573	0.2253883561441155	0.9276494368800279	2.229621585086281	1.7565367772848854	0.056869138874977014	0.8795788739675271	1.4514072485480274	1.4449039765573741	1.1944100852407413	0.3931576875538761	-0.10029621900387124	0.9165369220874661	-1.0197776671128391	1.261765712399271	1.4363450697853493	0.9237382300171064	0.5955587918981633	0.5157849589555963	2.0675595688193344	2.0888216394689385	-1.086091228525079	1.170195283089705	-1.3301786515172809	1.694875503129008	1.0584273497024568	0.8150744225071072	0.0	0.5047811972473786	0.3970731731216977	2.8044273958090113	0.8963932863304006
0.15617475239483755	0.3555048279023316	-0.028771855207911836	1.2824097236888563	0.23990397245604053	-0.31887951247243446	0.5974998497307034	0.3261110076013975	0.6490246013643072	0.9424512692479793	1.1896822734429884	0.36322021499044405	0.14756843632396568	0.8133340707440463	-1.4909605276704483	0.7801307109643996	0.3905588229944967	-0.7705994886297249	-0.5255411206937688	0.19333953734478296	0.5332555046848122	2.7492888100824793	0.7178429708360058	-0.4608549901562646	0.7509759979955278	0.3062950234569222	0.0333667002628248	0.5339146967403549	-0.5296663293165045	0.6593958924478239	0.7158321210637596	-0.664843389781759	1.358726450789455	-0.7453204919154183	0.4368781894058359	-0.1535109582521962	0.6179668714154761	1.4526787052303447	1.8532513263736952	-0.6759361961830787	1.355929532591618	-1.1429613281823934	1.587393855375379	0.9161002148007444	0.09376133449409176	0.0	-0.6027561992766588	-0.46449669957843714	2.7183127915623198	1.0549399914227249
-0.6782384385567202	-0.16350401233247336	-0.8685241174993191	0.6957537925073882	0.2381519019443952	-1.6756934762183127	0.30943008688687434	0.08115067224798386	-0.1040929151395794	-0.6657929891365663	0.6160938270332538	-0.48982046425059955	-0.5068834056554834	2.160535916912136	-1.2004660119881496	0.1536736963343019	-0.37694755748994657	-0.6306956814584094	-0.8829921605809646	0.020923595572591606	-0.5439252929170759	2.048361149002762	-0.7327065657408987	-0.7449529577654533	0.6056160161592632	-0.6431261101385424	-1.503731971833223	-0.40628670918021637	-1.6063571346210075	0.8745404266716695	-0.178691582915099	-0.052917602842622154	0.9024405411522443	-2.3861246921360704	-0.30000928310263786	-0.8342700281172379	0.37776716959653067	0.5521698932080168	1.0353888591952398	-1.0009211672772245	0.5501383825123093	-0.6336862780979251	0.6008230236652367	0.07858971852712507	-1.0813996756278248	0.0	-0.8166891550422981	-2.042985489711506	1.0308647839116623	0.791884059358003
-0.9426479310543859	-0.38107030484197957	-1.6259542027910543	0.12721345307642698	0.45241791619213756	-1.6889731632501532	0.06578865254999197	-0.4003062892463144	-0.779320002149495	-1.5247682018633497	-0.40833776131015753	-1.1218037703860742	-0.7084212307180663	2.1357140113822384	-0.159555031417767	-0.21719130704060485	-0.8354908245287284	-0.3156892663289411	-0.7453937930123233	-0.6302355122366189	-1.4940522918010732	0.846138967003222	-1.5906251071940944	-0.6015585440731951	0.5820729658911206	-0.6037506049011767	-1.887588231080615	-0.7609495491207826	-2.2284214667153175	0.21404983149601883	-1.3523687207803679	0.5622707383153634	0.2644801240819966	-2.261082641624922	-0.4789874408568575	-1.0422313724273398	-0.24079795376603053	-0.04162490998369882	-0.2027929377271116	-1.5994381188206441	-0.9260957940535496	-0.1965161775907452	-0.8182229929920511	-0.9240174947123836	-1.6870084669395218	0.0	-0.1883563686086371	-2.878293059369335	-1.2689172481089095	0.15143714566790664
-0.5338645485623087	-0.06227477913898703	-1.7024310317710636	0.17495352109970846	1.0237136615602735	-0.5785388425245386	-0.13515708342097973	-0.6748653896612075	-0.654805423994581	-1.1564704720042494	-0.9394994039805525	-1.0225579693221882	-0.3742943684631642	0.749844622282743	0.7367309363860048	-0.34412123194203476	-0.5769332386506321	-0.5813133649393452	-0.285922497445443	-1.5710213988653179	-1.3887428288604442	0.12077844857476129	-1.1722088159316213	-0.30536763432617364	0.9099255810613663	0.44622356496406423	-0.937213948540159	-0.10300182192705172	-2.09571611799942	-0.73373229854846	-2.1151377004522747	0.9290542460305422	0.0006708138441654465	-0.6374142815327285	0.03440676986644456	-0.673392091557518	-0.863643298817054	0.1594643684294768	-1.2761893539080833	-1.4718601434524672	-1.8833435697409064	-0.25818018230112827	-1.8612945122647533	-1.2471491051633707	-1.0469861963481455	0.0	0.2770500941556058	-1.9562623652201536	-2.6658346109761797	-0.489858093541196
-0.03056790242415502	0.5861199777211156	-0.9738735053976912	0.6673741249387276	1.6044390766268897	0.5244612964431432	-0.29065941118799865	-0.5433489399818472	0.15824302928230558	-0.15374938980837566	-0.6046965395484177	-0.163770903640045	0.262471619174595	-0.9047367188331179	0.8687957159755112	-0.227520367903333	0.06580122789187838	-1.438666909453906	0.2470077471007875	-2.0980645583111373	-0.2396853822287165	0.1385673256366754	0.1793090873547856	-0.2596979899499662	1.434394726919378	1.733663171777595	0.23688713455325605	0.9848368336413542	-1.331177012220058	-1.0040307983597219	-2.04936564489258	1.0747708269322014	0.27896540160061495	1.1058152018607776	0.5914682665638513	0.04121944580493508	-1.0925342006128227	1.019579514516351	-1.5573663835025118	-0.31665639736170587	-1.4276446724019374	-0.7636249451844489	-1.838064725427352	-0.6311253873300616	0.46856420731182946	0.0	-0.13094293179827293	0.016752153502952578	-2.360501786545259	-0.6929639830670661
-0.03890296139937541	1.072993039012235	0.05715272189756637	0.942948275489622	1.5887823034608777	0.676524612713893	-0.355017695110605	-0.24057124919685322	0.8505914603991483	0.5131130860200518	0.06987381100447056	0.871834128592884	0.7765623140292784	-1.6653324065316706	0.6213748534780196	0.2422799912388352	0.5213975471859479	-1.8293867436388744	0.7865329430672611	-1.6107301725924308	0.8552393244811471	0.3886342359724508	1.2570239593567611	-0.4455044173928199	1.5372087119932532	2.2763190003159024	0.5346605685052058	1.3704411556807408	-0.23469434268261075	-0.21612891409172078	-1.2662581314135348	1.2819149473706877	0.7031920153660829	1.7456629097569671	0.645256814524466	0.715536507908283	-0.7977300846088331	1.7221384301978655	-0.8786032142155534	1.0116579791698144	0.03291967763001076	-1.0651641657981135	-0.6046511507915215	0.3231451804517164	1.7479019060436407	0.0	-0.9139774982011947	1.252920743939606	-0.7748344601098643	-0.325633884757177
-0.47736224041127817	1.0276875105813081	0.675073966290572	0.6905312125383087	0.7335092292706821	-0.03877129121772343	-0.33883958100124006	-0.05499510805863633	0.8578284523681374	0.5018587980149312	0.3124228625875037	1.2605568956602689	0.8780762213888582	-1.2623452019637076	0.8483898088396516	1.0941012910921804	0.733351332935205	-0.8568998580876072	1.3468853300143475	-0.27123644086767185	0.7861560426045501	0.3307431297093399	1.0338310461567584	-0.39160329715417824	0.771631091868881	1.6471177549306604	0.07323809909430315	0.5531198811753115	0.9125366276835227	1.0260388016506947	-0.2334567818989425	1.7369365551348388	0.7890559354128688	1.1332258466659002	0.4968970327876263	1.0524257369925856	-0.11268052355511023	1.3997344587005638	0.3307973672635477	1.4274644560858825	1.1401825331063555	-0.5205527944839935	1.2570892704203653	0.818921771269758	1.962967944403705	0.0	-0.9112506683798611	0.7934069297417418	1.0128042236141859	0.3418515905965167
-0.6350244461264523	0.5453891168554948	0.5222095542992468	0.30515319348350006	-0.47567697720704455	-0.7148405876366881	-0.4347113492268799	0.014076391263946981	0.3943805546562034	0.3111560621329308	-0.07339539575647361	0.6091099946350272	0.6722774752123747	-0.35387849563642654	1.702562439853658	1.9862026285049343	1.1504292385523287	0.8909975089109182	1.756181018089393	0.9707084136163953	-0.40962708309871315	-0.01113345705087653	-0.36656381827582357	0.22086367969000553	-0.4964125586477662	0.3100252703230177	-0.1735664661624991	-0.7090431516595406	1.7995107059614586	1.711562119489063	0.5726576568917874	2.234882343538324	0.517454802137555	0.05864523782362386	0.9112688235486051	0.999208145748146	0.6719295928007317	-0.0596062589337421	1.3270691455872836	0.8166139364895423	0.9629831457506929	0.7667119178734598	2.6424807378007613	0.6525314018587712	1.2827163813618436	0.0	0.27256724924176606	-0.5110540173038228	2.1287110608321576	0.8806167972988994
0.01505997756591053	0.1549382790590293	-0.171766668839958	0.35928065990666247	-1.1585710094347517	-0.5699922348547548	-0.9052296125811043	0.1021274712062148	-0.007462523091038011	0.5363930957270661	-0.6212491053336205	-0.6298055248417506	0.5253040146470077	0.22064218888268056	2.313527737281055	2.2771958429010497	1.9678216436674811	1.7379700018134838	1.6851690473178598	1.1267239752378244	-1.6000003381294299	-0.24192899095563328	-1.7654697171781961	1.0530023422756791	-1.3109094075495165	-0.7748392465147974	0.23432241552863017	-1.1283021030722884	2.069541317253257	1.3884129344451048	0.9145968810694208	2.2935784686109453	0.2815505571928679	-0.5803212957214794	2.0414348239208184	0.736835562669031	1.1857391319142614	-1.8273760231685157	1.4884276295179566	0.06690452379667523	-0.11388800029863663	1.9275387489754081	2.571412166319631	0.24970410013516048	0.5825732358958619	0.0	1.6545369949378244	-1.0601177788978233	2.2558591644938675	1.0281901848441155
1.141944050126615	0.3563712114162837	-0.8276237026020885	0.8695416476855443	-0.8163283217279855	0.3502469210903609	-1.7242524766841136	0.15317461926722778	-0.197302798848674	1.0992097521683013	-0.8139217644328635	-1.4681606191632126	0.6263220751479633	0.13054168490039897	1.7927034532669501	1.5985301303227126	2.652619917832596	0.7625142359372461	1.051321751652631	0.07840236322086205	-1.7462045397242045	-0.20185235408031216	-2.037531969739322	1.3907778711030687	-1.0805821492520822	-0.9650356768377152	0.6339086046385577	-0.25501585962113527	1.5983128391740071	0.5278304622948788	0.8621724482036386	1.591312922384066	0.33295287071400986	-0.4569354771470266	3.028684643335974	0.5165498279362117	1.1485280783571539	-2.805541241957344	0.6853948154048808	-0.04485660351099794	-0.9134310395162674	2.133490970098392	1.0023918089907604	0.06622830128424086	0.49643243566779977	0.0	1.893540103707724	-0.30217172284957944	1.5048645736934583	0.8364510701071064
1.8017524681082084	1.0881459043344393	-0.9583526062536645	1.2399582423220428	0.17829169696849506	1.3298267662843564	-2.379421494957458	-0.01260365421414775	-0.37941618110422565	1.3452809600828093	-0.587757405987483	-1.2514437571517354	0.7436240537837855	-0.3611781173014928	0.3699741898355641	0.3848398623486552	2.444829097546673	-1.0774130583660129	0.2933141722213546	-1.2233779924251493	-0.8846880081744632	-0.1773187454789005	-1.127980899308209	0.9425189207784431	-0.21541770198805987	-0.4574179325062324	0.2498519467215258	1.0246502426245945	0.7855647716246691	-0.050915315946680424	0.6964140463911253	0.3027624310022134	0.47297643925787075	0.13389936750019765	2.8547230188713804	0.44780529646801487	0.63715990366787	-2.5337523993561093	-0.5564046950396992	0.32120763410058867	-0.7195136928782547	1.3823591542960707	-0.8969665234129983	0.16104600390583693	0.7951053300032869	0.0	0.8192185220273687	0.8133306975334592	0.2844192983766908	0.5931719269054079
1.3761187500138394	1.6602337402760563	-0.48039847146031384	0.9182990286948763	0.8534261393632672	1.6845167765139548	-2.2147249711021	-0.32528982286842895	-0.5392099702137603	0.8353817928851818	-0.20140075736722296	-0.28443065195761374	0.48796529858120824	-0.7516304102103597	-0.7682201070189479	-0.370224843968409	1.2544224433150515	-1.938620815784633	0.031971820574980464	-1.559950363739702	0.10245377872334564	-0.4812851168660511	0.015724051625918667	0.18962733140858853	0.2793883232075988	-0.0450910349611172	-0.6154352972923613	1.4203602521213008	0.3212086063156965	-0.027824727047087803	0.6658320871697293	-0.9766395349961454	0.3687273740660236	0.6725906122185148	1.4627809972695638	0.39545040793900466	0.12555298545690166	-1.484641864200014	-1.3015965937362302	0.49274416617227756	0.12904152446759815	0.42759562173869936	-1.566675717476378	0.3286278631206172	0.6943996614073535	0.0	-0.3477512438278139	1.0960081920191829	-0.7554062854984136	0.5986129617513696
0.2044255661113367	1.3323913003307004	0.2640113803926524	-0.012957282827361895	0.4505167949994521	1.2540753159282367	-1.0914085910056592	-0.42959718537324515	-0.32764256367912975	-0.13264003440602637	0.19308488797012963	0.45861062265492475	-0.21392209169344764	-0.6509059573264179	-0.8069281468964615	-0.0978017592763857	-0.16804568826307786	-1.0755978196884088	0.36489911634761546	-0.5747018467016456	0.48862086276404004	-0.970427989323878	0.4405742377516911	-0.16789759564152915	-0.19370765625232234	-0.34501027317207994	-0.8596034714645613	0.5495448152249063	0.4584054946332688	0.21636077686960034	0.7274566391242024	-1.6362112117777354	0.01262823786980404	0.8092644418111319	-0.20157170375367525	0.09372377884124339	0.07388035342929357	-0.5314069157471193	-0.9062696686498724	0.257212389691239	0.784626598467584	-0.012886240489507936	-0.4872667318372133	0.3888592093463251	-0.2572845462799244	0.0	-0.41239724710876313	0.4526135590014721	-1.042063069954003	0.9055273034929225
-0.7646453937872025	0.06106715922380642	0.7460352669142545	-0.9446439312577825	-0.9218298106145076	0.33507098984448497	0.34322399618982047	-0.19172985751213412	0.3019074447371026	-0.8407221169023557	0.6269751825636498	0.29981577195584347	-0.9991762885076775	0.03436901976268966	-0.21244919264510823	0.6334080714195001	-1.0148245928567063	0.4704758078923247	0.6255394322989255	0.8548486822009004	0.2772127958268703	-1.1294724169455157	0.035499514855734396	-0.01566864354171827	-1.2805990423038585	-1.2303528286205196	-0.04710450451959016	-0.7918519956961798	0.6046861829495835	0.18429759168849333	0.5512726648353004	-1.4523959338473293	-0.3235494139167539	0.5095995983206577	-1.2604698803650736	-0.5837134846258832	0.42518749457920035	-0.1705976800905443	0.3082591833527908	0.039160098647905595	0.7803761480996038	0.13009136886382017	1.1611571019811295	0.20213064670760394	-1.6172246543022462	0.0	0.38681224183296853	-0.20811104523907673	-0.6152677227076894	1.1930690527877768
-0.9156623726987165	-1.3379038574046238	0.6133615226253274	-1.3541364993024287	-2.3428593056811025	-0.6568633924953382	1.1711052672947695	-0.07239490386834901	0.6560053004550823	-0.8672375131761012	0.9842726101392686	-0.49510651305116266	-1.4290921720935559	1.019950096718473	-0.12272455030648868	0.6100065290115209	-1.2060653843437137	1.1533180332891566	0.045270788231969936	1.4305409111400764	-0.11723604262637644	-0.65248798752066	-0.5654149534211141	0.10147794105085421	-2.061679828787321	-1.9848816405174539	0.8713281416351726	-1.5676911666360038	-0.09876500576197368	-0.12730618550291709	-0.09449751947246568	-0.7113546119359682	-0.5408026893729172	-0.0012789107369878998	-1.7552561653225236	-1.422443841786143	0.6386133052967057	-0.2310405702132664	1.183777967832535	0.1362130692589172	0.3085171754232375	0.42694625135814884	1.5340423109197892	-0.39621842454088446	-2.3686664598541216	0.0	0.6853477507674348	-0.143628136351382	-0.21555416171201233	0.9694463273953874
-0.49595583327819165	-1.8573852306566685	-0.036633740106186016	-1.2312184775534758	-2.79699669729625	-1.384542603450339	1.0298129209687292	-0.6789386864054453	-0.06014851752392192	-0.37984477626282576	0.856802217147771	-1.0741172838814754	-1.3779600690675553	1.7104298141370728	-0.9647698683939561	-0.6867935820669065	-1.262282487195888	0.5514651876582477	-1.2987942152850889	0.682684648174803	-0.42492413623598474	0.1519488418140813	-0.7465919093181894	-0.283381310249973	-1.8649687509718937	-1.984017203097132	0.6456663525882145	-1.4885435945302703	-1.677875282458925	-0.31816495745623513	-0.9241856557422897	0.007935968389365852	-0.8704988199215049	-0.377686799683263	-2.26662477297907	-1.945250023102708	0.3146939627720489	-0.23230853379912333	0.7918464173593353	0.20975243573422	-0.16690451318664534	0.5282541771730251	0.025106479045615054	-1.350785671044647	-1.8178200264802054	0.0	-0.3034029403192807	0.5036779806707778	-0.5397325658255099	0.05944968134067132
-0.21180303410669865	-1.197430573282885	-0.6890664964736402	-0.9415946618253141	-1.9686074632516404	-1.6125544167983108	0.38377053958055307	-1.870326910189278	-1.6221854167536782	0.20584912219897872	-0.03290177718228335	-0.9400336320146853	-1.0217541646812422	1.5551406917613664	-1.9709225728345205	-2.3565909559626266	-1.5190279913834972	-0.47408726981434807	-2.3520742792068314	-0.5892908751415866	-0.5822109317277141	0.6182706901020204	-0.44400627862306963	-0.9383790185643797	-0.7355444282492369	-1.2266262719204708	-0.6739863039532233	-1.0167970768812273	-2.9868421056696435	-0.20018205634678	-1.2331326528465991	0.24625745220993195	-1.452641867779044	-0.338967792842962	-2.882206070196372	-1.7558210094048237	-0.31266068037010086	0.06894584556970142	-0.5452497786411817	-0.15996847976263068	-0.3375539865117853	0.4516016560034924	-1.9633430693753426	-2.0552549777683606	-0.22877503652285114	0.0	-1.723403957417943	1.1226489786465923	-1.3563765206921907	-1.0622398704613076
-0.3977394361513827	-0.015267247898540339	-0.7829194265937215	-0.7911806787458945	-0.46717772362439525	-1.2729919748473335	-0.02271231185086962	-2.5685706448490215	-2.6774494807045572	0.65936979090481	-1.2881899622300905	-0.40775174729353547	-0.5523463593639125	0.5489976990038329	-2.1286974414611164	-2.907698302698326	-1.718847389779927	-0.9820214588189973	-2.071459355600348	-1.140505036013309	-0.44973185231365204	0.3930262504055126	0.014113628419890683	-1.200646096138294	0.6907707567828452	-0.252943848228802	-1.6818895936584066	-0.6254404043131205	-2.727334860218119	-0.10404076954094119	-0.576954629590398	-0.0038163760255773118	-1.9207016703950899	0.12774511806293048	-2.9239416194601224	-0.884427447843949	-0.6546762344466296	0.4867388795447572	-1.478697093088665	-0.6362413366671626	-0.14315070348161643	0.364211537481512	-2.391468669586319	-1.621881009030815	1.373255024251183	0.0	-1.9778303530329038	1.382791091837025	-1.6185801857326156	-1.5618619809558099
-0.6926808729998635	0.7090649136165339	-0.1581440336154692	-0.7737306478506608	0.6975242012000036	-0.5878894672684722	0.11616642320729165	-1.7557411090451553	-2.0703567168496053	0.9470564555339124	-1.9567225703101543	-0.10225624087656361	-0.05347362740460672	-0.6232857457600528	-1.340648750583905	-1.835950490293328	-1.4465821581671316	-0.885762390909904	-0.552975324016892	-0.5168195294412307	0.16610219576379104	-0.1912296720785234	0.37970536863861987	-0.7873236572405434	1.6357983208428197	0.3852432411903243	-1.25752180710319	-0.3216702827037438	-0.849984645983109	-0.4484753176204301	0.6478612479296013	-0.31829669225840657	-1.6599627363578906	0.6873595996513179	-1.8454688094719545	0.16651927120283502	-0.4932904826000145	0.6771949684010247	-1.040060075567284	-0.33485918251613245	0.2866912993170932	0.2896478849796027	-0.7623061331967612	0.1757596707271616	2.025021178106015	0.0	-0.5764195991860777	1.3394741247005006	-0.6582687392204093	-1.0344257290368908
-0.5439774211175377	0.5338506764981971	0.8074736128825252	-0.6705392127715306	0.9328615057463227	0.004703369707530051	0.5493473041358282	0.32368606071971645	-0.18656672034124042	0.9684514428265002	-1.3900827170419112	-0.16390547445947415	0.3583072755388154	-1.1075851753512223	-0.3876205141146342	-0.19489413052739205	-0.7589659786288067	-0.647431475416903	0.9627068328334364	0.575337051358627	1.1077240099862258	-0.43603970141206344	0.6571198740441001	-0.1360262427915585	1.6285828159664189	0.551765213596451	0.11622575259220622	0.10026282694373238	1.241693385450299	-1.1102655360097542	1.4542976468477606	-0.24769658587141505	-0.5162737990561131	0.8577909094526025	-0.14575794296316882	0.7509901295553025	-0.22192635421410006	0.5351036441709343	0.2698038899679484	0.9734406081940773	0.6337389359063439	0.13620960241273325	1.2784282518779049	2.2771471622355586	1.5312076362609564	0.0	1.2576843696131674	1.029674546467066	0.8709118732031121	0.001674555848613048
0.07612390610143731	-0.18898347911190447	1.5105991205793734	-0.3022184521013894	0.4559781886117873	0.2112496194085086	0.9418239506605339	2.168290666569166	1.3219430740538087	0.5260544592174687	0.026873616032292883	-0.13993433249128664	0.4750821139240819	-0.6601299754788005	0.14250376102601262	0.5353916596822177	-0.15498268068774532	-0.44940960225730237	1.301670544380863	1.099219770234538	1.732566568229391	0.029722420680899836	0.8876768608438371	0.13203340537512964	0.7924794097278622	0.4983573987052993	1.0012288668063394	0.6028919778704296	2.02760883983606	-1.4331838776914794	1.2052738717656122	0.23027077144260863	0.9346596566763834	0.4236066938094024	0.9592673002059461	0.5493191829129266	-0.2752221420632217	0.310996607597854	1.0119245743246226	2.225939082986126	0.4964412184655481	-0.08667110950251165	1.6752805308098087	3.0121235476770405	0.4826161902436558	0.0	1.949436809935575	0.3718656031204399	1.5447057500705383	0.5477802324379685
0.5745417442560985	-0.7999216363515069	1.6053874394597525	0.3121549641343714	-0.05369397490128787	0.1848785266328995	1.2495470441986318	2.3848485617311135	1.2294037418257096	-0.3528057483602906	1.1471944930171758	0.3499926277264882	0.24451327310847282	0.122823926999038	0.5145951664308855	0.02814946648301134	0.0513132170408861	-0.03798030992709665	0.5193636026102337	0.7657545971448675	1.4656296993492417	0.8778192727269102	0.9717287516209036	-0.05680265476097793	-0.18494424856090924	0.519607282235903	0.7815965138902241	0.9133964618066439	1.3453412381775498	-0.9384064214292738	0.25673410408715236	0.6751665521538526	1.9368279994310718	-0.29918032277104933	0.8274142581429981	-0.18182656314745502	-0.5016098763864636	0.3471329187917031	0.44150372995551806	2.0426832175527805	-0.2464647963251617	-0.23933306983830688	0.1614656612046228	1.6739227432209438	-0.32260692889318804	0.0	1.291207846392815	-0.46508026146738574	0.7373158728267173	0.15902875362506358
0.37797354546807316	-0.9472488006221184	1.2190556286303573	0.9553055158698126	-0.13608508339972675	0.35738180482422255	1.5594667134444071	1.0228517985104684	-0.04873761799857358	-1.1976963793711366	1.1444138563367454	1.0604507316633913	0.002388877956762595	0.42352320238405555	1.271412713095358	-0.6460683349190781	0.10461560182294523	0.7048343375150773	-0.24178667530763517	0.20699235541131067	0.48984461886894337	1.3882193565484857	0.8117525637673156	-0.1912054654309014	-0.5161503249894702	0.6822457415527179	0.3190688107609277	0.9158707626242754	0.4032577828668471	0.09791538381855862	-0.433284321499422	0.649852482916744	2.2519931164851994	-0.686234504525531	0.1060380101200205	-0.7873745254683259	-0.34352174363563165	0.6979733942639414	-0.6276783539113977	0.3117252863714311	-1.141577141553372	-0.2502387753742723	-1.5158039593433354	-0.6336596344680132	-0.4758089980390651	0.0	0.5157042770377941	-0.9347024094599578	-0.5883137121720359	-0.5398545851606629
-0.4056821886797331	-0.7286691834337146	0.7346595952609274	1.3217311472162674	0.14176384553166219	0.9069051155972543	1.7392064990196145	-0.5188548325351958	-1.0515937888463156	-1.3949660407166244	0.2911765371141791	1.3965692738176023	0.23528904403690146	0.036743350938463204	2.2681454721447203	-0.34268489820998477	0.4355844489390156	1.4195503225598889	-0.03522847295474577	0.16477197916009878	-0.3191007827320419	1.1160913076837045	0.5386150401364379	0.16759287954328064	0.02705601960939078	0.8456130390818483	0.6990242126103362	0.8163239504222118	0.3702780798560242	0.9101430881278817	-0.3155526019752535	0.20535356467302096	2.158526879945611	-0.4029779298418239	-0.02990242288225165	-0.7066821203345858	0.37291973884548424	1.019828511807116	-0.7667964293017226	-1.557830141900641	-1.4345152830537724	-0.21857391980514532	-1.559911043559344	-1.9252973228945143	-0.10524928289482516	0.0	0.7202143358504195	-0.6552489067520129	-0.871439417071754	-0.5077640338007327
-1.046037016942526	-0.3906137199179464	0.3942589118743929	1.1869877889552278	0.48851140135645127	1.4652386944727855	1.478169620863146	-0.8711459963310799	-0.882597301809917	-0.7819510643441945	-0.3807404823269648	1.1514445439261898	1.003413306290345	-0.4724074267329316	2.6740468715332795	0.8397911993859416	1.039132098353198	1.6649125818468269	0.8763918829581773	0.6901087988141114	-0.25847278120351214	0.26441481518730486	0.4329345773623486	0.856323987103491	0.8703230401392646	0.856297695953071	1.72588594813664	0.8357575916310548	1.152987836646239	1.0437161448469126	0.2421369418947149	-0.18235519513284953	1.8551730988094828	0.20105884544791225	0.7568415673576386	0.08468074498987385	1.0843257556177148	0.8764219391109291	0.3938757286475676	-2.1333860981672306	-0.8047698447506695	-0.24990048928393196	-0.03262505408702527	-1.2023526166585665	0.3932957975384868	0.0	1.5770911937366057	0.015297103656688146	0.3367622284808594	0.5294092013914435
-0.9178974937599307	-0.05981766849188332	0.11497833402149554	0.5665921649876232	0.8178597707708838	1.4589724551200116	0.6994774556649481	0.09283008619557012	0.04233502723090449	0.12048236163460581	-0.14566282334747993	0.7376985753911904	1.7217706342681756	-0.4253427004402077	1.9930869557238342	1.7368971882566835	1.4147521437043034	1.440553188557511	1.3569892054390664	1.210567479588598	0.49262872165798294	-0.566084960958518	0.5821947364051739	1.2998183496569296	1.175670898496307	0.674518082772158	2.1116156104906487	0.8687064298953476	1.6605980139396697	0.7391070108899941	0.473225737961869	-0.1862825918835841	1.1657392726411042	0.3841496003845388	1.603432937151472	1.039580794299659	1.0871922291975775	0.1952537415536798	1.7109374274241198	-1.4636193697288444	0.230150633984973	-0.2799659925357286	1.3819189368364997	0.6427179642531793	0.6810948821382345	0.0	1.8160901237884008	0.253214519893252	1.8700242886144867	1.6638824635676297
-0.12253335472671711	0.2258117768918963	-0.33368786039530396	-0.2579291419540296	1.2226545151023116	0.7365256853194866	-0.25284753360636725	1.3386511794863731	0.7774286644186459	0.5543663813112628	0.7653026321689098	0.6173615107780214	1.6967051746561579	0.2519059461047331	0.7615917713376986	1.4640133281777648	1.1394577398196606	1.081454340317854	0.6557746497578624	1.2331634117420183	1.128535027511535	-0.947298103786741	0.7271068895266938	1.112841260745175	0.7021459872630303	0.34488258424008994	1.0986600814675347	0.5887691581835743	1.1048523350631987	0.49146806820604755	0.09152144023342164	-0.03679713185759626	-0.022215253398506524	-0.21834795900051762	1.4826151377975627	1.4672790951656662	0.3532062599360791	-0.5914402454786161	1.7975441640455403	-0.805937078366045	0.7936180322259757	-0.18671541892626567	1.3154611799057696	1.7756630937159945	0.6098039649510957	0.0	0.7765069174360181	-0.2917107442658169	2.1853705080641856	1.6631868834904446
0.6416791044374507	0.382964868976106	-0.9932522919416654	-0.9117650007912772	1.5790137112279075	-0.2394106266633425	-0.9656521334214038	1.7501883435291665	0.9752290796404337	0.2295635870947611	1.5401367098103853	0.7025036786997924	0.8941512058789709	1.0030772746986703	-0.04198474262304514	0.29791841794158225	0.34640541564271876	0.7355131026102147	-0.8042474424904265	0.7738416430045599	1.103724412793899	-0.9257238053486181	0.5570135228138497	0.3992990654259803	0.05551797328180904	-0.07593930743497049	-0.5603109687894192	-0.13081426033623123	-0.2044035939886449	0.4157942723604911	-0.4820309652787397	-0.22899153928872512	-1.243896298571764	-1.1409518202061462	0.3742084930913668	1.0944036823260828	-0.4758898070321165	-0.9181138179439161	0.5035797014684705	-0.9824041893982174	0.5439767878682367	-0.05284487275897187	0.055422740386555605	1.1703033758027632	0.21361892863065768	0.0	-0.8741005635382483	-1.041280070876159	0.9146090906420676	0.211048999525598
0.7855252451841517	0.3231806418667613	-1.5567244541838416	-1.1763035107621718	1.436821072173696	-0.8593260498311707	-1.3947616260954	1.0411982919917673	0.9827343053198495	-0.4253202509764466	1.6593798331940472	0.5463259442763644	0.029117768150201864	1.2365960777447251	-0.1556442822992395	-0.8215718283097537	-0.4571578478011991	0.24743793383257898	-1.8967286739464557	0.1029042441035937	0.6152935026999091	-0.8046081296384768	0.1267402672545138	-0.47097837200404963	-0.008789552100639555	-0.5121787640110819	-1.470950829370647	-1.0224123031268384	-1.339491549860602	0.24618376089652347	-0.6989777183924084	-0.836910016796289	-1.7204084626513703	-1.4979392041197899	-0.7839937997485718	0.2778153432351308	-0.8842368229184768	-0.6305071174940493	-1.0644917182966223	-1.4401910474876962	-0.02765491874602252	-0.15337205977891746	-1.0894353176561318	-0.6003906581568141	-0.3110215233898853	0.0	-1.9948568559313526	-1.1453790433550364	-0.9238591877935708	-1.7688737892297914
0.3461008779038849	0.11030763786040748	-1.5654719815427254	-1.0893364340578953	0.5131840902086667	-0.9429802969360452	-1.7718304874644772	-0.22484853903550045	1.043260097969565	-0.7060514345894473	1.2890525159265924	0.07143424347866788	-0.2014197259898423	0.8401721427823009	-0.2590228860318626	-1.370966422034019	-0.9469876187879064	-0.3758306911184746	-1.9138808216960361	-0.6747469202224875	0.21373869638654888	-0.7321039262718848	-0.1493848040682406	-1.1941906406031668	0.5259263473257025	-0.8177758404071763	-1.1638951357254073	-1.6757567671789317	-1.7511408350579745	-0.09495495793471477	-0.4813240434075008	-1.2879276908526762	-1.2110491865952646	-0.8838121430031304	-1.2059834383308294	-0.3378669818746115	-1.0093219001417841	-0.1293407934610446	-1.8451858199139586	-1.1355780994681606	-0.22439283895323678	-0.5810358438126539	-1.3683475718082638	-2.1194055135171403	-0.6661549093025516	0.0	-2.20401045998125	-0.47462844049953734	-2.0697314404210814	-2.995225051807809
-0.1862033672445972	-0.041335192970372046	-0.8405423766440896	-0.8205175166761082	-0.7784154478930869	-0.7767237267829507	-2.0910747719544593	-1.2492904758054253	0.8619087446940634	-0.30828950294842733	0.8794513646107851	-0.20206987953566616	0.1090562732650169	0.15499452498559257	-0.9513882392609603	-1.5601438903321811	-1.2080039956696436	-0.6889029711738139	-1.1330405409331505	-1.5591365129980517	0.12479142853572125	-0.5973164019756573	0.013753167800380762	-1.5932945544703698	0.8866649539980852	-0.8172996635491369	-0.42902867123906246	-1.8881624293164172	-1.601956621137085	-0.22463288471276607	-0.16700113830872068	-0.961843778697305	-0.3799088591744168	0.19415035959612453	-1.0419382308583227	-0.4143233030953425	-1.2346002756687664	0.06434641400891358	-1.811168805489411	-0.02223304050411948	0.07327053049818394	-0.9804073537960906	-1.1655253866915813	-2.4375610795297873	-0.6434273396763337	0.0	-2.0043969580389858	0.2616201276698729	-2.112290780451253	-2.9485055261634447
-0.4467080396961039	0.011973523605353753	0.21084820961230222	-0.49415583699795584	-1.558148613933668	-0.6570775190509537	-1.9336822291769973	-1.5746173315132335	0.12279603064343302	0.4192480674912306	0.5698794137359193	0.14448221218395718	0.20495003355684008	-0.38446329103760557	-1.8156186365486413	-1.7074656365454466	-1.421454114716054	-0.2963012067069206	-0.36649378580441294	-2.260021404978011	0.08898551477330927	-0.31836037443314646	0.36360516659374864	-1.5295096319962325	0.3743581572634274	-0.47049056871272943	-0.1775135109399544	-1.7078470055306445	-1.275182038546834	0.19396330787288488	-0.033791805217616475	0.029978007955285994	-0.12043257844274438	0.8331459976744553	-0.9640101492682336	-0.19264705392049136	-1.4707441739298932	-0.14775444367531124	-1.598724782626499	0.8051356555872213	0.3762471794630465	-0.8406967230161646	-1.1255566799010936	-1.659067930453729	-0.3415131335497568	0.0	-1.870196638929125	0.3660092397273399	-1.487033478694639	-2.1306094447660984
-0.49154621690895434	0.17365520979995183	0.7630314564115678	-0.16009167228929203	-1.3750331121709551	-0.5712093181582929	-0.9974469147343193	-1.25725087522159	-0.8530936812325753	0.8406604062699218	0.11470646482264343	0.6693611865629576	-0.43256350881281963	-0.5073853454605732	-1.8432211852833502	-1.7077438374659226	-1.5037829241903595	0.4667313428920138	-0.13380750086982524	-2.190941641921233	-0.22067647085255754	-0.09324037704056348	0.31925995258863815	-0.9635837185520574	-0.847562429972684	0.0055852141868161145	-0.42756117902229024	-1.2265583452602158	-0.8924580830921321	0.7996208811621907	-0.08358402865617119	0.8322126289521876	-0.5947433176114667	0.6294517940296799	-1.1921932158452293	-0.16648649862407705	-1.1816066757999335	-0.4052376383568907	-1.496961700456984	0.49001702908768174	0.24941094853696047	-0.1106943057047525	-1.202963994282851	-0.5226164462490139	-0.13545516204274985	0.0	-1.6365952400161834	-0.12196302505917163	-0.7564995056260639	-1.3734662991023052
-0.5261568127900599	0.2210504473538078	0.2206445143831254	0.11684284374477709	-0.7222965615931867	-0.38340286060874695	0.29991821577042654	-0.6848457595391202	-1.3085021355090591	0.6232318600724447	-0.6610962740954207	0.37941726135153836	-1.4467209496000355	-0.1616131370640761	-0.7461820614898498	-1.3179900768688395	-1.1851294509020462	0.6972916687810335	-0.32548973639663364	-1.0898307399325933	-0.8001143041494498	-0.21321446839928235	-0.3672376563786614	-0.10888869912639686	-1.9187289654698332	0.253206846904537	-0.6253165065856344	-0.48082225919613686	-0.42440506334598405	0.7254660520528402	-0.25334573146976375	0.7034635162840461	-1.1343063884022184	-0.031535789894542546	-1.2132216312016162	-0.4933669293247997	-0.17632485214499605	-0.39000935377070967	-1.179019790045188	-0.4652685977909924	-0.20219781078985408	0.6085104091817173	-0.8762501871751257	0.3357927647219396	-0.3157060827740932	0.0	-0.9433794799062075	-0.6448076218259979	-0.17214884704634023	-1.0325208034932165
-0.4903038529835656	0.07024283847789346	-1.1409910991687677	0.2478326292966649	-0.44367960296407727	-0.1706445222781133	1.0342514532377043	-0.22607049843613714	-0.8970259830627992	0.0018699224594802158	-1.49256872453401	-1.0404283008880266	-1.948761713206408	0.45434412567557186	0.5233688433422358	-0.7135256053684353	-0.39161175158357836	-0.0498814020251236	-0.5205638739389888	0.4463339260264913	-1.3410895656992892	-0.6153312735376568	-1.2363601247177076	0.6482009544127388	-2.1457361643337727	0.09330488007770289	-0.6019323897908295	0.4182447824757354	-0.017812123771752824	-0.37746309122123173	-0.5712134940116074	-0.18186053633231244	-1.0790682320427474	-0.5347621040107821	-0.4903859982672191	-0.7845921070265797	0.9189958347786864	-0.2410338038893378	-0.4017208312131254	-0.7710442072216163	-0.5545581084334863	0.6378660852604041	-0.06355384924772044	0.7487649732360763	-0.7291496228077928	0.0	0.027848929717896466	-0.8333067721926222	0.198878423873715	-0.8205062658051129
-0.07922620009867071	-0.1358880151327052	-2.2126147482881646	0.25009366141994255	-0.666954269312398	-0.15589691016012053	0.7344482823563444	0.06959902974794431	-0.06843027223206713	-0.4775565696391076	-1.8521491137771378	-2.530664800085741	-1.4379636327370764	0.8816720258583428	0.7886390374745469	-0.36802261596950325	0.5860215890544651	-1.0915996160844004	-0.4434010952228529	1.3258693601174751	-1.5019639764040353	-0.7767234561058711	-1.5131195259594223	1.0869921517223153	-1.556855039110276	-0.25649369777495634	-0.7058617606124598	1.189258082747298	0.09939114576276702	-1.6764538842437293	-0.9453770802444056	-0.8938009228347484	-0.4886406137966379	-0.6939750934450399	0.7785314799328897	-0.5295875304984653	1.2424236503678028	-0.3520586716541006	0.4256231254215743	0.10615748214869397	-0.5797665837528974	-0.013488684531303113	0.6332668082325573	0.9128690622231964	-0.8607213342847594	0.0	0.6373312362749068	-0.7339273115860234	0.30711105354497054	-0.2607092380934592
0.7934698558345014	-0.2064394657711213	-1.9355534453398973	0.31455827162267697	-0.6134072331430988	-0.2963423953516494	-0.015113215099614023	0.4653111029428798	0.4900374854222263	-0.45385438258811184	-1.4711438455491583	-2.546666383545106	-0.28369597812486735	0.6405159495305768	0.003834976141946968	-0.3436894300900688	1.3366297621790093	-1.2528194516175997	-0.10421219532910306	1.0122034516529133	-1.095786874983097	-0.23033454221143018	-0.9034036840730812	1.3343169172744311	-0.6409330921147781	-0.33795465285661386	-0.9994879179938807	1.5451364183978986	0.030354087004368095	-1.8318725498077177	-0.9704862575213562	-0.701492952180682	0.08826194610990688	-0.7274508062196285	1.7953204848953066	0.29253966248935664	0.6700993159783978	-0.7918203123459377	0.6548777342936432	1.3366907808572832	-0.36936316217349535	-0.5896111186386839	0.7067261664658739	1.0830573533407943	-0.3563360264762064	0.0	0.5947869686623762	-0.441689467033189	0.24839182278173674	0.7927118330868483
1.6852500850512122	-0.10046882614220537	-0.33114586483839614	0.6270055390586473	0.3679640906327658	-0.15570050948104353	-0.15087528456015334	1.145900604933896	0.5958959565857045	-0.030067403125944827	-0.6285039511857701	-0.7534328863924898	0.6829437435867693	-0.3053947708600005	-0.7197774736517447	-0.055315770988748014	1.6583296410173565	-0.1848106452326438	0.332986355379693	0.11615222112299056	-0.1824950102840792	0.7979979770620433	0.05220995854105707	1.6013285048796513	0.21839870858743132	0.11151329035287211	-0.8673176734605776	1.4553192767200425	0.2342273270868779	-0.4554803939088027	-0.25605749831379493	0.22027212263023938	0.3455535339166311	-0.7164071703812792	1.9878391825417514	1.1065227004074727	-0.04998193736270445	-1.0922441594655463	0.24914787265424806	1.7430302340545138	-0.04443820915787769	-0.38677477150860473	0.4351394990910405	1.30203972468749	0.5412856847726837	0.0	0.3457005727928363	0.10058252684100677	0.3338445050246963	1.9972282454904837
1.932243395605318	0.09052538985575723	1.376004578135348	1.0908951787774948	1.783210170279511	0.6122751882489771	0.6752877197389667	1.8117884157128714	0.573807289815437	0.37972107468280153	0.08789771212186848	1.3822315481780008	0.9370935205942225	-1.349721459255147	-0.45948107550645906	0.9730141033561116	1.6052632282942605	1.1804676629051147	0.6805702565461027	-0.21673864506500787	0.8382037129783645	1.4261720898641703	0.4774711277587235	1.796848452673898	0.8819861834538113	0.8660144654361359	0.17966362335564223	1.1662513009701148	0.9429891620819626	1.2747356325633472	0.9713264093416801	1.0507939045501995	0.4483150499130956	-0.3913261683065132	1.5266616470563947	1.2978193476279647	-0.18931294393421927	-0.726304620083352	-0.10374966879967538	1.1283592659487771	0.3973674344856018	0.4437511337058926	0.49482505539806115	1.315564667974251	1.1420441308156313	0.0	0.4614238418035471	0.763781251171697	0.75063965990506	2.7514974933331438
1.3023232601336148	0.29449224248936196	1.8362533042558178	1.3145015893449874	2.357321856330776	1.6884073473517014	1.656303840027023	1.8163294532505068	0.6581270852581079	0.44903703270041917	0.28959476610420926	1.9469083453200022	0.5887429770361591	-1.7125335932957761	0.4541502293367188	2.262841900808671	1.2997290155498573	1.612064079218174	0.7802129634801449	0.48198773575955217	1.3090360569384298	0.9527440436169112	0.021886095042737926	1.5741268113581364	1.1828884287530803	1.3798403315878818	1.5476456826288463	0.9289497752632139	1.6845849944707127	1.6845525685745124	1.8252103133207256	1.1761755513510868	0.5693040753803117	0.40314880296122124	0.9921561483592914	0.8379719636296417	0.16594061090429382	0.264047997386712	0.18273986479347065	0.3475247912178824	0.873236723157071	1.010473891443314	1.0037980580344383	0.7931966902519242	0.9261696750714085	0.0	0.8502358980739055	0.9975609143069329	1.1848248912650399	2.6006111900401763
0.2557832399409811	0.5007740588724794	0.8870157571526319	0.9711168898968625	1.472329873477415	2.203384262477832	1.6948716782654514	0.8701635797030924	0.6982299041320772	0.19254150074740642	0.07611694402065575	0.5447331782436704	0.08584924730733424	-1.217014819564872	0.930773103337187	2.677517208773956	0.8149732390805391	0.8615177450009422	0.5854498689611093	1.5151088043175442	0.7882699324915822	-0.33859086453331255	-0.7979841022429609	0.8096212810277884	0.8559093541669714	1.263365948943779	1.952498499461849	0.7471237852213077	1.6562041210409877	0.32189936058143187	1.5617824639213322	0.6867488821016666	0.5307058552000493	1.2280128520730145	0.6920095834214376	0.2734031583444101	0.37958579957908467	1.2473918680165843	0.8751106976471116	0.19865148571168628	1.0819646388099	0.6304954997211043	1.3182098141965028	-0.24321061749098333	0.004355658353614938	0.0	0.8834120783549592	0.3500661721461725	1.0562695083560503	1.5682206387355313
-0.5164637878418716	0.65127322697933	-0.27160709042206777	0.17104233513053846	-0.05848259598174884	1.5620387456562215	0.5989782756967573	-0.45082932769866063	0.5112136229478138	-0.1392995106519209	-0.133214780527613	-1.2661484980198754	-0.2419661686406462	-0.494019619939632	0.4888716921757057	1.7018173327219996	0.22943012346372865	-0.22111272252481298	0.25435182048982596	1.7768233392732864	-0.40422392510172706	-1.3425071909758663	-1.1229866480321002	-0.12968607626057058	-0.09205730820239447	0.5892579877495415	0.9189269749922138	0.42892216187776155	0.6387684401917834	-1.5341208370055548	0.4001098902754508	0.09198515861749347	0.11870394450264174	1.348524455478129	0.4462440798678732	0.0768374275976534	0.15706350151172757	1.623638852048313	1.2259778625124063	0.5819157834363142	0.8149035081760861	-0.42146446635389617	0.8972791942431777	-1.2213863227979453	-1.0184559931577783	0.0	0.28429070442694826	-0.7770878082021497	0.2559005004964189	0.18822794978174584
-0.7685681465680643	0.5944537353034277	-0.31963328274498515	-0.6018049193657024	-0.9003318467070288	0.09903125488451653	-0.7508249077550576	-1.1325951218818449	0.23470376906491625	-0.35859955420840944	-0.03628886410384174	-1.5974048040792657	-0.34198861193429986	-0.27825172823735744	-0.24128628324902618	0.17243266987893155	-0.33263583275066705	-0.7641694601857218	0.07207932251361344	0.893029920458753	-1.2904549309603437	-1.1952892452465285	-0.5967660085899531	-0.7636287043338459	-1.098772873156044	-0.2424649238193017	-0.5103855383003468	-0.1344200324609182	-0.643930979083769	-2.171475257374973	-0.6552614887212683	-0.2826041126154907	-0.4321488885545163	0.5846963263078481	-0.020526364602240565	0.1047958310073791	-0.13654860450911827	1.3540976161480338	0.9050564566987389	0.8325735202745287	0.3282302061286606	-1.1954487138496035	0.08599160529683735	-1.4255204651882687	-1.566346747226066	0.0	-0.43978830677739866	-1.3002541666504468	-0.5415299760509082	-0.8491340805512229
-0.8143744922114804	0.24009996792071894	0.7845792422318068	-0.9597101934895237	-0.7152919154328169	-1.1943525067524752	-1.3952261107309687	-0.7672986718360749	0.07871850295180477	-0.47743673301669903	0.25259054405229997	-0.18360179786697758	-0.3033753570587786	-0.5600406131197162	-0.45561730475648654	-0.5509324666099639	-0.7876855037090442	-0.7793036098976595	0.183837569313154	-0.474702362906107	-1.1459864836865499	-0.13255262915795432	0.3224477582982191	-1.074139543470245	-1.396886342723542	-0.8589858828699656	-0.9332783656778729	-0.7725561246789141	-1.2301482335508944	-1.1720922877142115	-0.8583664110552893	-0.525575735569066	-0.6085734317962811	-0.361745160063378	-0.6595349751460895	-0.1835041375986538	-0.07952909395304383	0.8245499549095667	0.3794255772279977	0.5990746533186598	0.12395746543980785	-1.0669517177643106	-0.264090383943552	-0.724901342536858	-1.4488919794936679	0.0	-0.6394408480068422	-0.6487795301833182	-0.5377454834138375	-1.194022799263463
-0.9720134376749096	-0.2538956801354389	1.7795385506535386	-0.9617328588503488	-0.393891843410631	-1.5876367344594828	-1.2418044103621972	-0.015615112335936116	-0.12232543589273004	-0.548502963178796	0.32021470295129617	1.434418341434427	-0.1985894720578945	-0.6333301892370856	-0.26346090359755314	-0.07573164715820023	-1.1466599224152079	-0.871508983335847	0.4290258384669184	-1.3640543638538773	-0.3019570745036718	0.8041562404006802	0.8656767080371208	-1.4668699473136946	-0.7248753223367327	-1.0827489951618827	-0.27404643002184487	-1.1108053842232812	-0.8985133286037188	0.27673913148461066	-0.4070991406087919	-0.859633849007006	-0.31330253553099113	-0.6356188128852567	-1.139090285654839	-0.9606278696322129	0.20208206572424361	0.3222419848625201	0.30715557267770643	0.13043727586320697	0.2679613417375388	-0.34584773250293627	0.12947272259638076	0.19941678800155604	-0.8037880634540655	0.0	-0.3695936724347044	0.4357905165347124	0.2537238879435352	-1.0117274826443299
-1.0571027014555678	-0.5316831129457253	1.5207554107440662	-0.9339452319320493	-0.7163667041712394	-1.1724814249615063	-0.9062345395347666	0.16903064921705446	-0.7341099711565738	-0.46087069284839854	-0.09503201459068136	1.6376809876425393	-0.039487374386083136	-0.04080254530735163	-0.4663929379357017	0.6658272731874754	-1.3818366728354814	-1.2763927799974017	0.5331142843425464	-1.371024736860527	0.2078706445344115	0.8967919979515849	0.7190923876809555	-2.068797695633922	0.41965014990771005	-0.8386140413611233	0.1780177967472534	-0.8431323968367148	-0.2702555798994513	0.7572422644837864	0.034173920634589634	-1.2750297833211535	-0.08245413919949576	-0.1937357388919069	-1.1960153455775782	-1.615444416694984	0.2882963756076541	-0.15816352837814154	0.7525985912588422	-0.18825033475646352	0.18423387422340048	0.1648106379915861	0.6299634710398113	0.5348278709292347	0.12353111385896116	0.0	-0.24870247899733855	0.6912130571403208	0.9746241759971463	-0.6441063226724286
-0.6108616742054587	-0.33111075403692336	0.2803692805763365	-0.9835055700315801	-1.2172257215391795	-0.5411175674025712	-0.7888897581031207	-0.2943171483139065	-1.6044916948936014	-0.026189283732793472	-0.7360319045893169	0.4288616555447463	0.2009023485647448	0.7412238559921024	-1.311898871535251	0.6414881863329119	-1.2794987756554352	-1.5142558438393574	0.4713479959639035	-0.7722234795959039	-0.10549919943612354	0.4547107267947581	0.26332239638469	-2.2849243185353236	1.2909905320222272	-0.10615482893612965	-0.4775695961787205	-0.0036008581545155117	0.036704677514677105	0.11929870758321033	0.29159861818974125	-1.4698917692020081	-0.3789489335331375	0.20640796861168792	-0.8370780607713353	-1.2662632858999203	0.16578108893065321	-0.6023670462795672	1.1823566995588364	-0.25369308716246897	-0.5893361435377547	0.12838267837954576	0.541631855996035	0.24524539957997873	1.0506243503508899	0.0	-0.49022120349711545	-0.08053268881223043	0.9170217247051907	-0.16206838447535793
0.36405300551072306	0.2683368866446051	-0.5619409636022207	-0.8247150275900121	-0.8221646363694936	-0.09930710936945719	-0.6102278264669317	-0.5145053687959585	-1.872272617384133	0.6817354187495875	-0.9597278957688821	-0.7261392627529103	0.5369156295658398	0.8082160457310485	-1.9026563051786753	0.010014440569141138	-0.5890557996809792	-1.0567320819096717	0.5298004502709996	-0.033486377067857495	-0.5492285468093935	0.32091683371273233	0.07832816260589366	-1.3686706425701933	1.554740027727406	0.8920807090380517	-1.4427717875406756	0.9480550129304749	0.10976661734080903	-0.5153306555372632	0.8019453970440643	-1.0883835248871496	-0.8506782258868842	0.017657644990413324	-0.24573341221074974	0.243989568057022	0.290779673790792	-0.7295496789740985	1.150652199197302	-0.11554609511999474	-1.540753942201977	0.035932152415465546	0.04927606987265313	0.10692980984123149	1.6263299596759948	0.0	-0.48111300244423955	-0.6631477801569484	0.3517541108124207	0.603150996777259
1.101705596877977	0.8782960348258481	-0.11838100996321	-0.17303253346851857	0.5095996250477896	0.15188314359620142	0.051332624233755265	0.17993420552470712	-0.8767371930220601	1.1751024241334032	-0.34988617936840105	-0.627540512744989	0.8763184780675828	-0.010418180219022586	-1.1685554317029936	-0.1375569049015206	0.5820536440346478	-0.08618019533966066	0.9149935040105326	0.5612816331967536	-0.1515544076933279	0.7985282348655832	0.2779026505645419	0.512346570890024	1.363229641826154	1.550943160994063	-1.1543948685956842	1.3458196006490193	0.4389922439781724	-0.13923647551039092	1.7063374452464477	-0.01699249498300781	-0.6662703117978076	-0.3788359870882562	0.3616316328552596	1.9337730363210073	0.8424408229819053	-0.28997303383255757	0.754521566590762	0.27528316604948455	-1.4965927093751077	0.5386264021380962	-0.034832612596923676	0.7217622078191184	1.5517855241155591	0.0	0.37277041871240274	0.044243610552761756	0.14075324606994294	1.5566287150933666
0.7367604920925697	1.0588810696729662	0.9486205790935314	0.7530312367113257	1.3774536899862433	0.2661427681860831	0.9945933740609474	1.2054512150388728	0.8021804354448424	0.9157444915808304	0.7543397431170005	0.3529648708525463	0.974449724969304	-0.785774774615408	0.698478965234243	0.7392979697443794	1.6119088141732016	0.6382371720132545	1.3671617517908212	0.8416008961787486	0.914718676559007	1.2818365084173828	0.40075384357561883	2.0486541953301574	0.9330627888086265	1.2110923964188247	0.6083420295329364	0.7985030432770722	1.0730283196660122	0.9841954392742219	2.203393465181934	1.4376282120118387	0.3452364463461258	-0.22285759424281748	0.7518502570489185	2.4044569687824873	1.2404756918050475	0.4479635846977242	0.35585090286917215	0.8954132901466767	-0.03751783968137822	1.5164197251872653	0.5749745975089132	1.6519305379480798	0.854932564373586	0.0	1.5831655412680647	1.4425805615254803	0.5946964063313808	2.076674141364322
-0.6802194764035765	0.5814133400374712	1.1726973621137857	1.2776033917769758	0.5528410237906483	0.09569581502800163	1.4600106368914463	1.2529035509715525	1.6452710757229954	-0.07970404803690406	1.4350907667590678	0.8108913986243124	0.5986275365945888	-0.5040348963401641	2.1535971432452823	1.8099901699884655	1.785293584232228	0.621324255053447	1.3260434467483655	0.6294980218587239	1.289098001466201	1.0194570710737008	-0.01897471446448601	1.92222417159838	0.32416023672721955	-0.16085383196698846	2.1637978521770598	-0.3921136168941382	1.4037569789769795	1.663358592522142	1.266057626484062	2.584591830579316	1.2454033416313932	0.48854366697934687	0.7000992549865612	1.1026151208109944	0.7711453154661085	0.7854592820803191	0.06899050964105106	1.3178314096714965	1.6390819450450806	2.0037834238777825	1.1118415550590193	1.80603612529923	-0.016516959816609035	0.0	1.8486690885944668	1.7454960335612155	1.016136927277386	1.5323392211247735
-1.9788766210098114	-0.43360387894056573	0.02818566586973342	0.9066534661774713	-1.2829062619846365	-0.4277968464185334	1.0006150744031244	-0.10366257145943383	0.813729613615747	-1.0744289528820465	1.0452365877133705	-0.006054875406603258	-0.155890848797662	0.6655087693105285	1.8241695397657576	1.7961489522251022	0.9622197810647435	0.1313881390279784	0.5654971805305408	-0.06096095840153759	0.08881590525863631	0.06929273209355057	-0.8175113620890792	0.20524036459636874	-0.3049971685464441	-1.6647183819842812	1.8170135896622694	-1.3263032287312795	0.9220322873407248	1.1583145185541046	-0.9475982895401887	2.6840431730633787	1.0046484426813846	0.8226560313677951	0.17514317633905963	-1.0759331849697136	-0.3615639683991718	0.341155566960495	-0.2582494237364042	0.924069437755364	1.7239832670093505	1.1702451437857222	0.6446357962938123	0.7365971297245159	-0.50678178216754	0.0	0.5913547322850513	0.21036556893743247	0.5381240050993611	0.11784067101875322
-1.8605610376721244	-1.5241474658602956	-1.337603040525805	-0.1166614589966452	-2.0049416182684934	-0.8977250927980875	0.0852897112614428	-1.6727401542371603	-0.7184178201991746	-1.209558368017568	-0.08164728099164623	-1.3075801144544492	-0.7724211475965583	1.4218339906780852	-0.014697015841953152	0.5350763776468453	-0.22570492515280324	-0.20104478824066987	-0.4209060290150895	-0.7759564828757258	-1.6715197773655102	-0.7279972992955276	-1.2202942555151555	-1.5533312306147067	-0.5117036979881797	-2.0716115396410237	-0.02400709222792771	-1.204450531501105	-0.014899002195164456	0.011783493123227844	-2.7927790212305657	1.5015213253010027	-0.15354868036255545	0.07301980985913586	-0.49272584193985675	-2.4627557183027085	-1.0104061349109628	-0.40402809374116694	-0.6180316749384428	-0.3472301415756758	-0.19174298141550294	-0.6611743317717756	-0.6582227825553044	-0.6823860475934656	-0.4145419529424182	0.0	-1.0738870347237603	-1.6316235683007818	-0.7519447907821686	-1.0598966599242876
-0.15898779581395694	-2.0813712515996197	-1.2995861673014175	-0.9854550346612374	-0.4348991696960751	-0.6400401782559877	-0.3462987270596725	-1.8373333652512371	-1.0270025899526602	-0.3576122886112204	-0.870665030765907	-1.6403276387599057	-0.7152616504186591	0.7885029953103067	-1.6771346553255588	-0.7531123522266971	-0.924596909480176	-0.12119850204177302	-0.8165718409623669	-0.8633490721300199	-1.885013988038579	-0.7337147696440163	-0.5713365238928303	-1.7779115899780278	0.02095454416884641	-0.9268189590452645	-1.179378626445299	-0.06974069569371598	-0.45505754583158614	-0.568948709134803	-2.6268692656496113	-0.33830801041184594	-0.842962633016555	-1.159893897356683	-0.7794468567318517	-2.0010682838390292	-0.3542053718372722	-0.5433860106741999	-0.6755940690750867	-1.6410003718419366	-2.399458000465638	-2.1214860474665915	-1.5064760076339334	-1.1007090409241576	-0.026405135929188552	0.0	-1.3262680494105394	-1.5009056040254973	-1.789319993684972	-0.9788495532654397
1.9257700082973372	-1.738952380702921	0.3978629886177371	-1.0851686697274332	2.1317689815815504	0.5106306201944082	0.10338893707711427	-0.3994656805456947	0.6703230442869597	0.659261127124215	-0.5564843736507884	-0.5113657681739394	-0.026189837188494765	-0.657434024681688	-1.7474616341666063	-0.86061022348407	-0.8087203106583118	0.07178064057001034	-0.3221868952070856	-0.14267149972572912	0.23697062012744702	-0.24850742051226882	0.9266028819764957	-0.378119866785727	0.8769104319333739	0.9361503472529055	-0.22183036053065644	1.1669992727129082	0.06044302007715704	-0.04104889413492798	-0.5877635353467314	-1.673309636005238	-0.12026530055067637	-1.467457967285356	-0.431794431942134	-0.1114935746460878	0.9960421633021816	0.21672647975168716	-0.19869064762896313	-1.8789619499522776	-2.697041900069286	-2.0402448676587976	-0.8723484942384975	-0.17012982314549618	0.20928847412107676	0.0	0.3445665355844997	0.9368908201344932	-1.664110286884736	0.20585675200108441
2.8845129714215134	-0.723590982679852	2.2063784238405373	-0.5324095173536386	3.208516244254992	1.7625671421073525	0.8691261844980039	1.1066774095407304	3.021986701866077	0.7980996905218216	0.522566367744113	1.0528064430086377	0.5693312175765584	-1.2733738437258992	-0.36986155403181015	0.014393934632103776	-0.26263135616405187	0.027606403663822283	0.4625664237645308	0.751251857149915	2.937207056251531	-0.08296117402766509	2.2324683184124563	1.2435269565706397	1.0323541253627326	2.071385189651632	1.7941320622354298	1.534620138572296	0.8752992150915326	0.9136669094151836	1.3970398345431152	-1.7105075455264793	1.2901508298420215	-0.2871242770616383	0.24658143926532766	1.699962336510654	1.5044286240263816	1.1214148267447823	0.4600656396669585	-0.8885220471804093	-0.7103737695413391	-0.5909642384055231	0.7744277245990243	1.0368590094330978	0.09383476203963018	0.0	2.4053384919294203	3.426787306025191	-0.5904434470444601	1.2492154253468961
2.19050621909673	0.2337397955349691	2.286698630370497	0.06252390045150494	1.8258097638401536	1.9421367214162475	1.0572251576726677	1.0849548354605552	3.8369184739213886	-0.2001894150348238	1.2642076042527246	1.587949065374184	0.3125874780546288	-0.11450068125133449	1.1276086841811592	0.5323536827114647	0.12949162149696725	-0.17224937778469518	0.5813812492034339	0.8859235774917552	3.5456367744024564	-0.4762128400058613	2.3031005538757214	1.6306207561034138	-0.12759643764096834	1.675773403057555	2.5021738441701205	0.8601102037267186	0.8567504765898938	1.1681122597661207	1.5205377024091074	-0.7150375529446594	1.7440311710498209	1.280967425219415	0.6573408140184027	2.1037310141382313	0.38765087420710387	1.1288621094630442	0.5515344260220335	0.3200130862340549	1.6742635249591316	0.8664263092992828	1.8262340864977273	1.1621810869633287	-0.24025695539802067	0.0	2.790473243121667	3.474300992785418	0.36264343317609826	1.0889927229855214
0.5893989255143682	0.5111614967525534	0.3704126928841178	0.30339220733848304	-0.48346490158768174	0.6467125931998852	0.39642581643683067	-0.3705577551715874	2.2703187117738683	-1.5279511160801906	0.9405012346908721	0.695479443686946	-0.78160990144827	1.9645462618152276	1.658788129391711	-0.20906992332703345	0.16327591838240005	-0.13337505717918433	-0.3317201739279859	-0.04329744187701448	1.3285844622232967	-0.7159718133558483	0.9974111838930726	0.6116560848312699	-1.964512963742545	0.20948706500060524	0.9307860895386537	-0.19382722029396798	-0.37385108833646796	0.36724414840446556	-0.12366237974152398	0.2717865132107549	0.6180713076614355	1.6230870098419234	0.4828472606777715	0.9705319302908701	-1.4541346539682738	0.06568573016990331	-0.2930332889161555	0.5223751811526739	2.29622331786504	1.11256978542969	1.135707387796582	-0.03266610638840944	-0.5577763022100053	0.0	1.0447563853123303	1.0695559766361975	0.3858242284592122	-0.08015758851478247
-0.7464568963500683	0.1966297663038752	-1.9909263329194304	0.3770258680230859	-1.5298755108744961	-1.2233391326086105	-0.5301270266017636	-1.657571560604033	-0.46271194527985066	-2.0381500281039413	-0.09592212640228143	-0.6325211865027393	-1.846533228524746	3.1105356336419825	1.252060700987898	-1.6582297133113313	0.05159612490015159	0.3390478923970078	-1.6654228725445575	-1.3824236677974095	-1.6675372158854267	0.003193039680976638	-0.7852007200155348	-0.7551842275868561	-3.016941109930542	-1.1471170642333224	-1.4312737871492573	-0.882176976084862	-1.9820854724491996	-0.7328049808838477	-1.8085367543376527	0.4689047978663674	-0.8715049199503343	0.47637587449849494	-0.04223368008640804	-0.6637590139826895	-2.3536903088313377	-1.1303845076658658	-1.5602685792857496	-0.5303122695391708	0.92721419943863	0.20089794332325175	-0.8602995340598013	-1.5214049846920858	-0.7161737127339369	0.0	-1.2601785468422386	-1.355294359110521	-0.3752976192443699	-1.1218702476528153
-1.2142542963312355	-0.02201445475608471	-2.9895727190823456	0.6968356427983747	-0.878000325758591	-2.1839089388974555	-0.9404602560569825	-1.5113601866084008	-2.4623063292267813	-1.2675023389953388	-0.8830735828946401	-1.116856574967853	-1.9598935504418598	2.316891699031168	0.6443364240741212	-2.4853720435824163	0.00513584401637868	0.9743565723429599	-2.3916268768939166	-2.15679097237798	-2.7900800452713335	1.470966667413898	-1.8483894872891116	-1.3610585570384304	-2.4069724025866592	-1.544297543783454	-2.381560317920306	-1.0325479688892374	-2.7261361800705655	-1.1060398572767014	-2.078164711621514	0.0643574617033328	-1.008757253589392	-0.7139350195787636	-0.4447136186178468	-1.5546669570475913	-1.5980679964221098	-1.3636987133398857	-2.2528840603453535	-1.9477653096226102	-0.7061541546113572	-0.7516744012755402	-2.6102867209198517	-2.1514276430083483	-0.6520540467216862	0.0	-2.225285514548952	-1.6548592991211486	-1.160075539604018	-1.2459795398213545
-0.9887053149614533	0.33045653792894486	-2.2474605566403527	1.2817047438247062	0.010460608888462874	-1.4769719363055167	-0.6152214525987836	-0.32286914557395446	-2.918594210048349	0.21280958725357077	-0.9054816666465293	-0.4641355877402254	-0.999488017196443	0.3456366531169028	0.35266766577094943	-2.0637154935086235	-0.054671325141432095	1.2888041234998873	-2.001601909836325	-1.9621495842406331	-1.5160251628584314	2.4726478001614356	-1.6353659366055515	-1.013816172065029	-0.7131508019173078	-0.9937656922525466	-1.4190868648858987	-0.9303979229458268	-2.1379724297275344	-0.5198223976014047	-1.1058065186569472	-0.16462963540056294	0.47338996155931784	-0.43990443589600564	-0.5248339245440323	-1.240473733978077	-0.04123051991977041	-0.4737765498756365	-1.8184439848428868	-2.612082254270367	-0.9582049714928004	-0.8181033409400105	-2.902852475648679	-1.7003807337393027	-0.32887816596328323	0.0	-1.4876760149304062	-0.20146452833432912	-1.387007542794383	-0.7518319550421362
-0.5037536405965722	0.8882594878948153	-0.9395949613389266	1.6295234303003023	-0.14965218954732845	0.28599805941685125	0.0054067236718765635	0.5261248010034271	-2.420646235854295	1.3783220278426103	-0.5159449207965697	0.499394214370991	0.313393547969459	-1.1621028491566197	0.32621323422581944	-1.0281311438792695	-0.3151655725892216	1.0248543398177121	-0.9121300643446487	-1.1544997792363307	0.2983267422230279	2.0168168165633884	-0.553482530280202	-0.3269187706204409	0.6769949442642077	-0.07950131781417129	-0.05825934584956047	-0.7615449941933728	-0.8640203316792823	0.29588702014665785	-0.13133736217811784	0.1562745567827673	2.1104708547821143	1.1179233001345863	-0.4790187095734563	-0.25847658686699804	0.9272873667603578	0.6807481957653982	-0.6544880071384748	-2.1059428081331046	0.0364316403451397	-0.16872648959599199	-1.8101245063014446	-0.798872194783253	0.18069617266438268	0.0	-0.27577436700743174	0.8535740564632903	-1.0241843421845092	-0.4399584618838126
0.01067059136458664	0.8115232733934008	-0.419835690931039	1.2611505590273668	-0.9065154038078296	1.7062994673930238	0.3477227668411025	0.35394022828595284	-1.8511509594399669	1.6378905325350617	-0.3234565248651712	0.8156054401831923	1.1401302759667076	-1.3147981197146472	0.3384597865880354	-0.4036442625331538	-0.7134194205379806	0.3282094528386083	-0.01220706394680061	-0.26348159693453377	0.7321067909437141	0.4222745101708386	0.4911724174127626	0.09270868977951437	0.9995879841102865	0.605105187878436	0.0930810497626786	-0.42859007281913497	0.06660787277889252	0.4695485217827306	0.10140827716926018	0.580089439091084	2.3549768366276838	2.277124333018844	-0.5416583813506898	0.47063045055405855	0.7419992643568641	1.1183240552487494	0.29854708424929777	-0.8231589676849879	0.8133995136703278	0.30278486270344446	-0.3659328680953303	-0.09945000224017231	0.6163324362112744	0.0	0.15298477796897225	0.19819018469403227	-0.3764707720990167	-0.5403592315024572
0.46635465684297	-0.1701986986362958	-0.9089077327152841	0.31966689469472964	-0.9175077283631563	1.7871886609734287	0.2063823071708312	-0.17866985520204284	-1.4350570329226011	1.2116514604274877	-0.39792352249769375	0.33491767952751533	1.1875048939850184	-0.6192299581500464	0.3953452537992475	-0.46644551030547	-0.8960159840951692	-0.4170121707285825	0.14719511125286858	0.5542415763837764	-0.16465557867379554	-0.9897134949788015	0.8310699232186862	0.19439007292135715	0.7223642341668377	0.7282271735455333	-0.9247672938093638	0.06925834634512056	0.1855319556775972	-0.13153542145647093	-0.010078890048861549	0.47081086478724454	1.1692460653514145	1.7344344545389059	-0.6292993535594285	0.43818099092518964	-0.09500963793929099	0.5806866818298929	0.42211391341830345	0.5280647286845862	0.4165517333404116	0.10618311654667068	0.4594674781680432	0.21560361678694745	0.6963263177863972	0.0	-0.2157809736955662	-1.3011970360452052	0.23312797512373007	-0.5231958268872577
0.6499851417199775	-1.2624139036515025	-1.520509601726861	-0.48452674196625656	0.07076773852857483	0.6556532938476687	-0.22900946572909697	-0.11075423598007478	-0.925393001200287	0.76757522825555	-0.29238750746031034	-0.33327139429508035	0.700085133084017	-0.16149118857976189	0.6250970940184399	-0.6435152897787839	-0.5794320149981431	-0.8573133588045296	-0.24799956926039485	1.3816409827315672	-0.8723688375763692	-1.2780054192492374	0.41747336241756877	0.32142799484674767	0.7389561035785952	0.22350465652806598	-1.7691137717679766	0.35665321100875075	-0.1718646451248121	-0.8580633454742124	0.23192876716319308	-0.1300522365685286	-0.20714592372069943	-0.053579378945913046	-0.438046669372259	-0.17486425276145834	-0.8272832258315207	-0.4430591803114114	-0.10719764786743867	1.3471583734572616	-0.6026650510288661	-0.3032588457721659	0.4520165857583673	0.21298953258786263	0.4330874917919113	0.0	-0.47429246993839363	-1.9217590962548934	0.564527494656823	0.03535003405176502
0.2955245130334142	-1.3633333401401875	-1.3623956164047133	-0.5740762182102372	0.7845746670798199	-0.6923656061663496	-0.6723141317587713	0.5411516554333559	-0.2943701221245419	0.7624548352174205	0.2179005891057108	-0.6134380011394003	0.02734502861524849	-0.4064352012562062	0.9232058136805755	-0.38867797086291855	0.09960175728330369	-0.8418418537506426	-0.5840431159792685	2.044968759537665	-0.503659260078368	-0.7973572555884997	-0.32816733440282697	0.7027336027905763	1.223044985835214	-0.6726800835021699	-1.4946310297046044	0.042569385212752955	-0.38195043247608557	-1.0168904934971086	0.7866322328198613	-0.5045133282841995	-0.8084206709891819	-1.4942524730887394	0.12742532487017477	-0.850972204579388	-1.14076418023682	-1.2838219849039585	-0.60881362030899	1.286176876293128	-1.0327508236864351	-0.16117286556659163	0.06039948375124443	-0.11209504066452376	0.1875333709683593	0.0	-0.054361975313346335	-1.2084545413987724	0.48572338223568495	0.7170019741791114
-0.5267865739034369	-0.3034205199132333	-0.42163414241842534	-0.10611232932431841	0.10502133840207557	-1.26185558446731	-0.9507722850528685	0.8725658012011154	0.16780732329937045	1.0892108496484563	0.7148010136703623	-0.5124276047970728	-0.6119326605255375	-0.9002132989164573	0.9324832452674874	0.1371164829403435	0.6507997126377035	-0.47197991273075574	-0.4555000016487803	2.0547848315807435	0.22344256516550012	-0.6501696534213878	-0.8999792849254079	1.191425990040312	1.5170713460055454	-1.3923640749629802	-0.45705016020249645	-0.6983674452062282	-0.14865674190763764	-0.5475615329338752	0.9970919391937461	-0.1371100792960387	-0.8475193599218815	-1.6031003229353558	0.7260844555252521	-1.2376761989564335	-1.0822173578104228	-1.545656446037601	-0.5743710099382163	0.39632525783288924	-0.4842590568265155	0.5967287309310441	-0.16085978098803005	-0.7057967969566478	0.2887364471209876	0.0	0.645294287026122	-0.3028463781505844	0.08483143294285732	0.6587612278926934
-1.266755989994886	0.8849525753363711	0.5985643353259872	0.20045363700190472	-1.3637126686639882	-0.7972280344088778	-0.976275104020516	0.32901232442023837	0.36401624453979303	1.2598631138980008	0.6421833818233725	-0.3903318950570231	-1.0146485392486368	-0.9841811019346646	0.437247139970706	0.3581841901838948	0.673376843822312	-0.0421265735504003	0.0010094459353402786	1.1802431900441925	0.19098643860779152	-1.3420683706173009	-0.9936432870888553	1.445629440683116	1.0790778729360695	-1.3379240446072458	0.42509644404912755	-1.1860898496986085	0.35076880681685596	0.03310577242248074	0.5965762766455777	0.6289103400154126	-1.0469142385434604	-0.8192261200721881	0.8624608046327356	-1.2907243430596274	-0.6941237493561817	-1.1710969086566358	-0.06882756685562247	-0.7051333765595678	0.26805477808503364	1.1800203104060203	-0.009758764021019972	-1.1833756636131334	0.620342733178445	0.0	0.8552473093753337	-0.3079309940151478	-0.300493284187095	-0.36552808101748135
-1.3209120785423827	1.0719051512639908	1.1049945431037687	-0.13501715661944963	-1.9407678433254614	0.11690411815994123	-0.6700578590713826	-0.5376784454408126	0.5936151041509917	0.8892860662344366	0.10374909648876236	-0.3939890941200208	-0.9283291306463842	-0.5543031438941405	-0.3143405302416513	0.08522591150226667	0.2562884296581494	0.1489312740274569	0.3545213655253511	-0.050927382329524595	-0.5111401275414791	-2.174789792492662	-0.6052251492477808	1.2964829914544103	0.22773168228694118	-0.462040705602642	0.8233912360617787	-1.0101139919079911	0.7715460635196839	0.25064958188310155	0.17273458139824097	0.9888223877302723	-1.4942065796434445	-0.1619047762855912	0.4065662372510363	-1.0508699555844172	-0.03966124645842078	-0.37776214484769344	0.45002562111664285	-1.076043400543966	0.3221839340777761	0.8463537190061269	0.3085333277856113	-1.036830987375056	0.7174781627366174	0.0	0.3706191670473764	-0.9100132951693328	-0.3299875893931125	-1.5120928444382236
-0.6275222782766343	0.2896485100668335	1.1315813130609251	-0.7743203981230741	-0.9486798623668027	0.5912059992721296	-0.030334675486879556	-0.7179792867588093	1.0509530349113867	0.05654508828547586	-0.12507840768900583	-0.30618829727740127	-0.2901061223445435	-0.05230471687577614	-0.7654531067663539	-0.18404670451812596	-0.04175341290786822	0.045029318626048774	0.40622095510777007	-0.6607929593010189	-0.7205445093228919	-2.028333636796565	-0.012038258844028893	0.9411976622659853	-0.2402224329020326	0.5031065897628241	1.1060413488722944	-0.5642171597219556	0.9507859952737775	0.13669408051273158	0.4350869173055649	0.6366432493025036	-1.5545097750842174	0.0022437449316320083	-0.19977177327637882	-0.4674231218689987	0.5489460876121519	0.36152274808425205	0.6368331926939977	-0.22688162926781488	-0.2920795829048748	-0.18422784263650194	0.4785794410824015	-0.23025525349968112	0.3316857283963946	0.0	-0.2791127695030702	-0.9384538251868838	0.023876240866741113	-1.6537685983320731
0.24827707623856043	-0.3177776207507487	1.1025339821670193	-0.8595913570945858	0.43265557519272996	0.1768791134844417	0.7320767046324568	0.06840530128118298	1.3625054230753957	-0.7385889802447856	0.5060513310418834	0.06182121151107309	0.5533199499601192	0.1352755566985965	-0.5404772530949314	0.1996102160425876	0.35034871778744514	-0.08365347392144666	0.4237445403878718	-0.14247500491669246	0.17135374196588438	-0.6240873155573123	0.3525627802045376	0.7833026233556816	-0.037364904175481675	0.6355703733119944	1.5279602608701326	-0.5676182021956946	0.9866999873000502	0.08489691702962955	1.2386258947133004	0.08973737308683596	-0.8392079204766882	0.08098791768815844	-0.2973374961815067	0.4548755143379439	0.6238404377965314	0.4957383634324702	0.5725113258693696	1.2657558101890267	-0.7186019608819538	-0.8695016784796051	0.4311124418214774	0.608665853971164	-0.20973045970359377	0.0	-0.482310389877968	0.006142428457452122	0.4910197053751043	-0.5262847534165033
0.6608107869068288	0.17759930241809604	1.2673368605682611	0.05805057129719399	0.6414634646934891	-0.7592202885336626	1.2116622816845755	1.0959948996265465	0.9584330651151292	-0.9865996255826002	1.5670649644005692	0.5139286507038224	1.0731885526378537	0.08507772537194815	0.20334083418692772	1.2953378333715566	1.462072072116025	0.12196960779039544	0.8144795175202926	0.9736785214837684	1.306685090714761	1.1112664755622765	0.15889600037767768	1.023817688838628	0.27281067736624637	-0.23156927040671887	1.775588156519826	-1.092079529128503	1.0565921412771784	0.3452578687995452	1.6551905392752186	-0.018269708893839817	0.14755792354937872	0.3649357715929348	0.3780448237968698	1.4061103757161828	0.15973540767928113	-0.16187507905653847	0.5993708383616834	2.146154792869721	-0.266100291255247	-0.40552246815609017	0.41561093691023465	0.796907757694179	-0.34769446697836487	0.0	-0.17591837465403218	0.9867605456963998	0.8435706875111423	1.0037127769362728
0.4626252265311978	1.4087395970572647	1.4714896643891529	1.4083896627178363	-0.33439857062869954	-1.3662226733820546	1.05430845055253	1.4876343649328634	-0.1003830397053943	-0.6137658792042414	1.9839197353351778	0.6449612058677198	1.0728075596865783	0.12456508867627884	0.8537136284228419	2.420303112222238	2.590564817223251	0.7133157075750084	1.570247927971305	1.5574629456330564	1.383211077726193	1.912189937890174	-0.5410066986995088	1.3501314811918488	-0.011454708502117375	-1.2546900346126946	1.447416423978132	-1.3511416028542882	1.1921156069357728	0.7433573764442019	1.0471346523721197	0.23072422728940475	0.5496090758035116	0.47275467669002913	1.383291940828376	1.8513874657924017	-0.2863481340741176	-1.1266611749064428	0.8774950816846372	1.6724479503061378	0.8894652840019984	0.9416155059203712	0.6783405424272637	0.3494623720980254	0.02039398303877092	0.0	0.1855152105932135	0.8894211062498938	1.092785007347708	1.7613654473008633
0.010295801877531345	2.118301114731118	1.4196658171079943	1.9957992045533304	-1.0090625946572378	-1.0982689157123284	0.2522411776060937	1.0712350187614887	-0.9739740126342942	-0.0658743523958525	1.1398841761401233	0.3335704096231465	0.8585472886191535	0.3378829358565915	0.7641672362373743	2.713503711358997	2.725828858903871	1.275939183357999	2.1139189143127317	0.9138032928241668	0.28867915671416067	1.306656202488905	-1.2749588691159717	1.0927390917737418	-0.8528898276526298	-1.4047193763284647	0.688699376966953	-0.6161792775157862	1.2220395581848642	0.8907735111968907	-0.17232378764470835	0.1489910849156922	0.1565385926618476	-0.1231015400666281	1.8645387468899393	1.4930638940975016	-0.18453655648163397	-1.5647852525748676	1.1543370263976847	0.37929997256737674	1.925098599005912	2.0870909645225337	1.0684265022324504	-0.05937081180992011	0.3556677043329656	0.0	0.1415375005741712	-0.20634624287584455	1.2731941257666795	1.2603775393986374
-0.31131614829089665	1.552876812339671	1.0329715951207292	1.0858493515987688	-0.32249416749973064	-0.22681628283499744	-0.7757031959663724	0.30561858432464656	-0.9068282049785156	0.08751871241681897	-0.47919926476932373	-0.07565869495547306	0.8138873883944544	0.40987845822247565	-0.2701243279935056	1.8574902904170196	1.37261522464704	1.2350627936317915	1.80625499833119	-0.5953925436681408	-0.748338374755383	-0.09030419530195868	-1.4649310643807363	-0.14480251887437287	-1.4793778823582282	-0.5153420318945809	0.058343286617701565	0.8445461985915388	0.9379503733384444	0.6038711511560598	-1.0035345343387203	-0.626368998511105	-0.42270441767432304	-1.2476234299465596	1.2545191970208749	0.6353418547406997	0.2899786961411562	-1.0628643746827346	1.0268111996322051	-0.4763191671732977	2.0958268449281126	2.1312508569039825	1.0809350208666966	0.08988213525124893	0.0895175953846195	0.0	-0.37008005432554847	-1.1201091908839202	1.1817578880608448	-0.041673446151832244
-0.4268160128662021	0.24484547795293704	0.4993174967113075	-0.8570980254169662	1.0456138095208123	0.4740466334944493	-1.422059224695292	-0.3721948422130092	-0.08284981538482726	-0.30493578038707697	-1.7628026355314284	-0.1372108094839529	0.9086022704298525	-0.002776201003556147	-1.7728820327595638	0.3337086169105805	-0.8859796457214412	0.3952665952321844	0.6457304514103367	-1.8920978520912064	-0.6497301785605549	-1.2359286417364943	-0.8527192161878977	-1.927449212532707	-1.2217363564913695	0.6290023352807333	-0.15303188542682006	2.027086969079009	0.34114327147467166	0.07497125084828023	-0.9402986013588779	-1.545954406021073	-0.5698206444647634	-2.013654379482697	-0.19516773145277042	-0.02335350690578723	0.46336004692193283	-0.017025607525736834	0.4288596501390609	-0.20077449198803204	1.2350135102939368	1.073670408869586	0.41761752948332115	0.5848160091103621	-0.6541686442246514	0.0	-1.0184773431001026	-0.9220917616321103	0.5762306779344121	-1.249481926035967
-0.42031619726898106	-0.6390268587960696	0.043775290162283924	-2.5247363989472635	1.6212470297608252	0.583885484894598	-1.2953296762899393	-0.8245450723014299	0.6184461860687085	-0.8198580226712343	-1.9731392904244922	0.2236430398033436	0.7972386591771995	-0.7835701235076352	-2.7916566953604107	-0.9596463030020769	-2.6840319980661147	-0.786822769927644	-0.6055049522364122	-2.088033210241933	0.295797093355287	-1.4847002628391088	0.3496836572306176	-3.167659625486564	-0.19004698083566415	1.2538510279055743	-0.18689591549105256	2.380367099739554	-0.2767987772817258	-0.34061718519544676	-0.3595489206720069	-1.66714130151606	-0.3678866898240555	-1.7042530635633864	-1.5245797746743057	-0.030839557442697535	0.10395239471760385	0.8489050230549573	-0.22251672517742704	0.7422978240840171	-0.21864592681566178	-0.3556483946900917	-0.5363420303928598	0.8666844043847345	-1.1096775842243884	0.0	-1.360896335548348	0.12169789978351417	-0.3314438503086602	-1.6773198444133424
-0.22510687929746415	-0.5425556652042315	-0.2601717950368016	-2.8949557657604177	1.0657013309009804	0.495946121659499	-0.49426515189212555	-0.9199788618543013	0.6720875396915501	-0.8870426705063593	-1.2101162008303965	0.6825881557941201	0.3818868379300956	-1.2997318999829093	-2.5355239552196736	-1.3978382284804318	-2.9337298702929955	-1.4924748871448352	-1.0933668597423645	-1.1257886520574842	0.9644186588260537	-0.8703479552753756	1.6839400533712983	-3.0488888820719886	0.9112735520877826	1.4435672963184876	-0.34378953053783284	2.41116264374958	-0.5495115917770986	-0.45633255812643675	0.13162284645542532	-0.7015138379621308	-0.3517770919682353	-0.5005218220330269	-1.7954354161653165	0.4102334665802994	-0.1183689752653956	1.284751417445903	-0.4453209619569258	1.4072191199736912	-1.4870266959081504	-1.392263188073206	-0.9848079311658988	0.8543201479996886	-0.695415268196119	0.0	-1.148544043670205	1.0135907492275904	-0.8254905555535138	-1.1761444133389198
0.3270175151254424	0.045517682460923435	-0.45426435572783763	-2.0568704907270705	0.5687520328444207	0.9007922786233966	0.4664591090403792	-0.37905923981420797	0.43227316039087593	-0.39830275302586077	-0.0732806678238995	0.9153052603301871	0.04613166899515901	-0.9049613326235418	-1.0542265276750014	-1.085873972713254	-1.761631875242264	-1.1898605092622565	-0.6916671398949982	0.2876092427685126	0.8601947563440953	0.14837887700981076	2.7441527150842293	-1.8276380043879223	1.481885115524305	1.8542259338757963	-0.5119024844701208	2.8747227126222215	-0.38145124964168103	-0.372053752464484	0.42890253377812	0.6211033186651769	-0.7196366851341066	0.7296220071766831	-0.8704330790118312	0.7114600212011598	0.6103980556228354	1.648110400903717	-0.2321352688826575	1.3986413759739993	-1.8600933395790917	-1.7304953604702327	-0.5800337406566777	1.0814917897452831	0.31043113317640914	0.0	-0.5017404981874355	1.1508397677778317	-0.378141074503519	-0.1269828807325633
1.1157021936565228	0.29985534509129613	-0.5638994587531345	-0.9653107620599216	1.1929875117025996	1.82455555461423	1.0368856781722358	0.7973335539018135	0.4950010920040273	0.14483919201231282	0.8586652465124863	0.9034360690425518	0.16207469074736403	0.4226601068732025	0.652960803695839	-0.7063810877091135	-0.39479643942900167	-0.10030557940011192	-0.09502862429821153	1.2484876656935477	0.5743173047244836	1.043656198138956	3.242993463669406	-0.608989872866997	1.4098946442114761	2.6668296115860253	-0.3954254646694701	3.549234645866791	-0.07263343295410138	-0.3092239797180059	0.7908135704033923	1.2697595595990732	-1.0583223369154624	1.2314010006593379	0.4404281651241559	0.539231217103192	2.093747476397387	2.206023539322641	-0.06831607625314345	1.049677051580826	-1.164879232224417	-1.5138845922095387	0.10489922153164252	1.8961686168183751	1.0238633071857945	0.0	0.1439916923808341	0.7501959886219703	0.6399426292933814	0.7843010539679627
1.5745556690396885	-0.05297095064057434	-0.5784818679067264	-0.43696229420325966	2.320785300561678	2.371182800671055	1.024421943833815	1.9013901513566178	0.7978414904893837	0.13962665974006014	1.1931485646817843	0.8072179473808968	0.4845965340421157	1.9057129615660806	1.3578059209905868	-0.8558831931609944	-0.01969910528547635	0.9395198486572366	-0.06273868037625956	1.2406362963563302	0.7451739187417721	1.4279005268419294	2.9299252513938834	-0.23451301191864404	0.8714502925640082	3.1208558336120014	-0.08872417636862018	3.239987874477722	-0.050373067304494416	-0.3662432729269945	1.1306929679982662	0.8764580202422867	-0.8838044480628726	0.8709995002263596	1.0436480986047723	0.10963370669121056	3.042338969414149	2.5409929348006495	-0.36575402717633715	0.7219195264737345	-0.0035298524970641854	-1.0725065232154787	0.1563078456189228	2.74158458886188	0.859147264882633	0.0	0.3498652223531576	0.2895800005993502	1.1825635740799172	0.9771950026560875
1.1420499729901032	-0.6385273141032043	-0.5350316746256883	-0.43326876840373585	2.2659477352710904	1.6115347379564877	0.6823531360430989	1.9251744738823924	0.6991334130155165	-0.46347061054374245	0.715737227311155	0.6542841913772219	0.32040868486102575	2.487103893837801	0.6296859924271605	-1.4438921253096153	-0.6938920882985511	1.1487915194291616	-0.6263537527793475	0.40334947116606784	1.0398862647638725	1.1823962686233427	1.6923283091277785	-0.46126745196108404	0.022541667079053553	2.291414199607582	-0.09459247053106609	1.196743069634908	-0.4437179214412427	-0.4275411776257253	0.8561155904617151	-0.0750777508744219	-0.24481461375267544	0.026027266677412956	0.4794211189618271	-0.1553770188120263	2.339033650409596	1.9358899186809195	-0.9639110589761744	0.29455517480612264	0.6225267742088478	-0.7190310101450088	-0.6144685715843018	2.5582246925738503	0.08051843279564821	0.0	0.05490862357216987	-0.09782192110321307	0.5982933324825802	0.41428800255009934
-0.07312992661832925	-1.0230131741699484	-0.518722696548329	-0.3138556715569983	0.38301003244352316	-0.278142163420016	0.4352351701644128	0.6000760276628511	-0.0470320495312398	-1.0625085197861566	-0.40532878817805823	0.30917540693979845	-0.5858973198563432	1.6661904051739984	-0.7785296395369442	-1.7554877660634887	-1.397142964760172	0.4604966886308306	-1.1177654104957566	-0.5983471091202134	0.6005413500135959	0.5440828887581284	-0.12532027887291575	-0.36723376474164227	-0.9599657311891604	0.252717311344395	-0.6487663242506693	-1.6966255543460043	-0.9302785464192277	-0.2876706963390288	-0.35980182953904416	-0.8848484310799155	0.364435981769839	-0.7615817695995722	-0.7296080796500782	-0.15008106029010704	0.283824674235146	0.36598429484510836	-1.3026546309189153	-0.4772621419334662	0.18530773495751615	-0.63791705530269	-1.375910316813598	0.9967467438576635	-0.5630880714771235	0.0	-0.33688013474426276	-0.5039475894317634	-0.6314143452227508	-0.3188629220739984
-1.199490421140736	-1.1485812769037023	-0.5181992824846	0.30733691196828344	-1.9193369131309326	-1.9475514854730565	0.49897261170917445	-1.1269558640011659	-0.7537801672684646	-0.9939998956528846	-1.4090839143025917	-0.23644285860127723	-1.5272621963825854	-0.051248544837283014	-1.6056690298753833	-1.180956087665131	-1.1537825227529894	-0.4265175680189647	-0.9482432361226545	-1.021391232613743	-0.6293416915455753	-0.0023080286879750256	-1.6328475407300902	0.46420056030881335	-1.6755618703690078	-1.7548099028359423	-1.249590515858206	-3.4891783737997657	-1.0219816414932952	0.13147062849606803	-1.8314511825081226	-1.260903549233894	0.6018487012851075	-1.0154751561975934	-1.6007759414303746	-0.14880879526469076	-1.6109757265318425	-1.1585718708612773	-1.062181087734241	-1.3251264497851984	-0.7983922386641606	-0.7874325373000066	-1.1841209488357374	-0.9598082863170315	-0.644656815815857	0.0	-0.3233079692881842	-0.756699637000367	-1.381065811380782	-0.504891345675272
-1.3288687508158692	-1.1832722984000705	-0.33832710261982984	1.081868114091511	-2.5749889008160927	-2.096124561636403	0.72789126415775	-1.910723408119548	-0.5251189949607363	-0.20813003676796635	-1.3254822294377002	-0.6899935642927827	-1.465708206185434	-1.50668164109573	-1.1970560314204617	0.10086121165983974	-0.03978816455434368	-0.6965437489001465	-0.2361118288183076	-0.5809083267024933	-1.5432130791545073	-0.08802830890314689	-1.9294430301868728	1.3713276570761102	-1.6376513359333016	-2.425628527739261	-1.133124289378631	-3.010718623597902	-0.5109171913077393	0.6567228868509981	-2.263666895290444	-1.3005315435559843	0.605435579720577	-0.5121208122416073	-1.56004099146092	-0.3749461252997783	-2.075947785883617	-1.485432673948128	-0.48425664625924436	-1.5602940969032348	-1.2061653035761017	-0.883316215237694	-0.07835863812429612	-1.8143525139679126	-0.4048340956403758	0.0	0.19703466012132706	-0.4220752517504828	-1.0723766694529115	0.027221564891802337
-0.38837429479332414	-1.170073554561823	0.21420841307051702	1.3321887129672934	-1.092377469043245	-0.7618559389940989	0.7869016930046691	-1.3425330727703622	0.5926577450389637	0.6714132627013438	0.0709712572475621	-0.7127959551511605	-0.23333237028633388	-1.7767985561829671	0.010920239604338088	1.2310197467190225	0.9629611480354369	-0.19502154228103974	0.3935814353236203	0.2948623240847563	-1.1136862996764643	0.20769308998394626	-0.940847506034259	1.3655012678234895	-0.7797568914600708	-1.5981651534752526	-0.2089426463252684	-1.0082551536458761	0.3455858309630556	0.9504875519739229	-1.085844540706932	-1.0777118872467888	0.7058201808379891	0.4889797024105286	-0.832794258212344	-0.6586596285766089	-1.213325811048054	-0.5378959867923656	0.0036824146489793795	-0.9059912883847258	-0.4461843641550951	-0.5932476876468974	0.9405334536300922	-1.0419354260646367	-0.34113881501369325	0.0	0.8157475970120519	0.585831194467115	-0.21015804356611512	0.7386350747678568
0.7532687896861987	-0.9948384028986658	0.9951069260811937	0.84764149854228	0.9313136842632221	0.6993879151742145	0.4537602328399458	-0.3208180543188934	1.510267700551964	0.9563418427326884	1.7233790959154405	-0.33562306341356546	1.0963355000982686	-0.8520934656077267	1.039305046172842	1.5032431648533717	1.0419877244342812	0.42895546815754954	0.5258383345065896	0.7698506604250023	0.25315745032939685	0.44002826018177743	0.3282338794052645	0.34884855467554904	0.26826563174369294	-0.31422342260334263	0.7153679285269916	0.6423723147314674	1.0343820641951134	0.7672871633332068	0.7571826565287737	-0.4926687946623741	0.9675259148575992	1.2682112719744583	-0.06608763073169834	-0.6360162099994313	-0.17852441831183716	0.5443705459464759	0.3384896618085144	0.000613722586392456	0.8831461831129094	0.15048945803227431	1.0444296646811073	0.34555038214102685	-0.5976610829608362	0.0	1.0226317167935588	1.6032767067183382	0.29943184889462193	0.9446681726333168
1.093642644604115	-0.623140176187014	1.4546563479853372	0.15538998295314038	1.5347152757302671	0.944834221884494	-0.20980521994888193	-0.020714554458126422	1.2671437491546282	0.5372131923747548	2.0460950785212955	0.0018494085286132552	1.2202725627894904	0.44393654520505693	1.2950077210398947	1.0379855861022318	0.36391399151780485	0.4007537547021159	0.3225306932752968	0.312037563676986	1.0183644869358586	0.267183662844297	0.5995415311800882	-0.6573945632514092	0.6254748297618508	0.24904325808721645	0.7826567938312363	0.7378859897305121	1.158659991636372	0.18133789128005295	1.5913636722945506	0.44212061230584637	1.1315576558067841	1.1894248087824593	0.3285780482883109	-0.23718666471458197	0.06956268471898641	0.568218038566352	0.7990377307003641	0.1956088803632761	1.5711573776771528	1.0266375081229104	0.4757363880737631	0.7921573644782682	-0.84173781174232	0.0	0.6911100768130122	1.6922766568571757	0.16798355190972908	0.5071883203744796
0.41697511654713465	-0.18370046615563038	1.0651490667789256	-0.036822717345238905	0.35581219946887943	-0.09640821821448319	-0.9085602165813202	-0.6257024881549945	0.10030632961729347	-0.07423054025755231	0.4688810670722894	-0.10166071833481823	-0.036418952719485406	1.1628174669827056	0.9385742470092828	0.5610557328491548	-0.20645158402899566	-0.35057861225659925	0.18044509552575122	-0.7836253136669918	0.23187462634275835	-0.19104398390290026	-0.4658354756686241	-0.5956026795814802	0.003947365756045306	-0.1910063475370526	0.041825213978996544	-0.34080817265513175	0.668448814545705	-0.4333100112722137	0.6675079556237848	1.344173073701287	0.9551141248401895	0.3663242352008669	0.42773191616949163	0.16935555786671302	-0.43761718140977046	-0.5035414777128002	1.4425723163351436	-0.5349688528180092	1.030162012923776	1.553524068939855	0.15101072571582275	-0.2767608480207971	-0.6847986084800427	0.0	0.1411660416603183	0.5919435035528814	-0.11643076650383616	-0.09309689312487378
-0.5792524242114035	0.21498805542443292	-0.09917938593148447	0.4055994040162583	-1.2520607701255813	-1.2936532125599696	-1.2965115168633017	-1.2344771052343595	-0.8703413044976624	-0.2936176828956531	-1.826822663886421	-0.57093737891561	-1.5118273386346257	0.9210642123897469	0.4753749590647626	0.5546776137902765	-0.07226610204133169	-1.0973082953664626	0.20335512982081724	-1.5910688568563742	-1.3450861142051398	-0.5121400225016303	-1.8863057715817957	0.45746078516978433	-0.9348482473079068	-0.9911113062966935	-0.6216062572517299	-1.3540659931259547	-0.15606547129240156	-0.695462713446315	-1.071600309282956	1.6625983770819135	0.4871568536301021	-0.35365505704302336	0.4973235615291814	0.18212268219732966	-0.9933391267330208	-1.5969211443885194	1.7989272365841387	-1.3680516433238117	-0.13855663018262332	1.462878146933493	0.4981996334744918	-1.9554486843949332	-0.11968994605831233	0.0	-0.21510002898982628	-0.9103904343826268	-0.054022270566952246	-0.32621750233697766
-1.0195190740464626	0.6036141889260316	-1.272919504586262	0.9285979814493882	-1.819959661914043	-1.5285011301715288	-1.1703308676049242	-0.9715202303145769	-0.9368255852709331	-0.012897152498339061	-2.918173345673603	-0.9393153894042252	-1.8873046183404945	0.04260352769409096	0.18421110941023425	0.7610930765470829	0.5319074651986676	-1.0841285563534722	0.16271462228423753	-1.3583165413562612	-2.067340346592117	-0.45869075473992216	-2.2969288564249126	1.37170702144926	-1.1757641407734285	-1.3673505370675219	-0.4932788805512598	-1.5269403044818681	-0.888001203294472	-0.5368115743698281	-1.9576077729063799	1.1690598113561117	-0.0030230578104927077	-0.25245236271206695	0.601607234817869	-0.1675613902386927	-1.039610637335337	-1.7029948081223647	1.3313027463381166	-1.3317201915494974	-0.8306322658864879	0.8646219498021106	0.9684225954343367	-2.8196076758867514	0.4786060927334468	0.0	-0.2085501466151902	-1.6626504553482677	0.22341004300273284	-0.1288792023894077
-0.6569189307410074	0.9882933221737344	-1.6197092088493623	0.9142436327727618	-1.160977606310661	-0.7288356241131917	-0.5970656855676046	0.026820596372573183	-0.5073274055509679	0.3751610446264755	-1.968608502659613	-0.8599293895385982	-0.9715114584849426	-0.826243010282763	0.008728500797014479	0.5868932156393452	0.9102394373347557	-0.3369928032388959	-0.08169840512781329	-0.19341426937331826	-1.2216364164095472	-0.21872040621894445	-1.2978842070509744	1.1910811418779306	-0.3521433598890879	-1.0850376198665275	0.21032999370282834	-1.0502442938239036	-1.1893710449170007	-0.23789765090242243	-1.268677050267589	0.19649329860579867	-0.2783886879758374	0.4526590443683363	0.5795321821196507	-0.4605115507329159	-0.5818035479924955	-0.8545058228569722	0.15130435036260814	-0.3664543953422273	-0.575020872539505	0.09933869439079802	0.7832754169232521	-2.283837067398093	0.7188059177935083	0.0	0.07200061240832169	-1.209442611852521	0.20525926175286702	0.17442339038633997
0.025870424168391134	1.1705049504358123	-1.002149084858201	0.3328348695014571	-0.20035701894208424	0.2589927773604474	0.09213465624559486	0.8384919299189354	-0.4333453515311893	0.4295701515955984	0.02022523031141659	-0.45262658565802344	0.24977556054389788	-1.2064331422788603	-0.13944148435379422	-0.11219781342666624	0.6864268023710379	0.3871160189028976	-0.3267977611628236	1.0277482788018308	0.26398467684336413	-0.13149236386968896	0.1839028744948435	0.1139141328709059	0.8730468132818533	-0.47432786687837963	0.6739430137423095	-0.5233771912793029	-0.9973565860366648	-0.13135357988995708	0.15761806303185313	-0.6283022080307313	-0.27834457083623293	0.8481735990665534	0.3342061758364139	-0.3849370657968825	0.01864336847753085	0.07915039774373876	-0.9380022046810765	0.6384990655806606	0.11197893323770422	-0.5093622620264157	-0.0602353171752536	-0.9999604023067443	0.51878268960551	0.0	0.4508204394458816	-0.14836593241031248	-0.2681917297467406	0.32136326987378366
0.40645155952195966	0.9078468223340346	-0.09423762686116434	-0.27645891112723425	0.2218588975468176	0.6404232427929445	0.4926794543404583	0.8235674607636365	-0.8826200567277493	0.09342673295004093	1.2999430790812756	-0.11478510630381343	0.7249506381215819	-1.018328016643331	-0.17637592371557018	-0.8128144905788607	0.12565983900686234	0.4443681895680918	-0.28882218447872504	1.4479611207710927	0.9492053815731922	-0.26155429556340254	0.8865097230572112	-0.8142530066171653	1.4586186668956338	0.018466856931514886	0.4421552426916972	-0.24226708032690003	-0.5458072074249222	-0.27235632643672497	0.9341508433779008	-0.8700524338070069	-0.09455717611781467	0.39991466856756075	0.01704545217777863	-0.0740357520388656	0.42385437579534785	0.3865457229293249	-1.2090719432743817	0.827883293155656	0.4293735015469488	-0.7810478727876073	-0.774151120622682	-0.04565282010669076	0.11681579220108912	0.0	0.7554495812797251	0.5365953319090914	-0.7706333533937386	0.3326016088816456
[truncated: 72 more columns]
