# Supplementary material for: Diagnosis of autism spectrum disorder based on functional brain networks and machine learning
Source: Sci Rep. 2023 May 18;13:8072. doi: 10.1038/s41598-023-34650-6 (PMC10195805; doi:10.1038/s41598-023-34650-6)
Supplement: Supplementary file 1 — Supplementary Information. [file 41598_2023_34650_MOESM1_ESM.zip › matrices-bold-time-series/ASD/ASD160.csv]

-0.6530100959118618	-0.5975533231046071	0.31627453408330186	0.07966550487774998	0.32677657695675894	-0.2601450884689279	1.0424049825399557	-0.23483450497688635	0.4221456050367679	-0.4850082163178778	0.2674294831058459	-0.01987692982066386	-0.19686107673251216	0.32025263862203407	-0.3816087694231074	-0.14721925762619173	-0.08731416369354285	0.3034639433291127	0.07904849657314877	-0.5114128303803891	0.058157322262067615	0.12286229399085785	-0.3879634385913717	-0.14562785799114872	0.6129161398844469	0.4194032856368984	-0.13112476133377604	1.440311959754202	0.02814176596052658	-0.2244585205428961	-0.9015811608445599	-0.24203477615823527	0.06204452342397384	-0.2911898803425427	0.6862119142919666	0.21796199579272754	-0.2116120997456079	0.5411546046164533	-0.2645720654883494	0.6145787724913931	0.38483516606873697	-0.3559597940120912	-0.39655592877471924	-0.5299979083718157	-0.298422018503166	-0.3919329756330407	-0.49956411962969044	-0.20344182212719225	0.4244485084106839	-0.43522078674962106
-0.4347352328809136	-0.49741207962336503	1.6886574282365012	0.2322942387707318	0.46091576438587695	-0.29841561732487826	1.405627594190877	0.3314514469990846	0.7770161857598893	-0.7807181442513329	0.38069940842650485	-0.24749913905820392	-0.3177943123756005	0.1612065800000708	-0.1281807113811834	0.15834878031629387	-0.23965052755320085	0.6147839553355239	0.24325776667365798	0.3403969077178841	-0.17951543960047647	0.9323569883146323	-0.5017028611415917	-0.15524585479415762	0.6618522320481824	0.7274239808257932	-0.4469048266931623	1.9271028802742773	0.29899240642828717	0.12276067176505269	-0.7220718884816387	-0.10470829847250378	0.08403962782351906	-0.2956782177695119	0.48055079224219716	0.7656889582623555	0.2077001827868329	1.0436379453247242	-0.1272237019324493	0.8741306790722034	0.967143742321874	-0.12129520619720698	-0.02057070330511447	0.044920753187307504	-0.6222718661159972	-1.1490704198713086	-0.36339781861658194	0.2784708116992517	1.4039214567452045	-0.23553642769340766
-0.03281128194143125	-0.26513199446395747	2.6781452734703377	0.3694468903713518	0.21052266978324563	0.03700334735463484	1.3826549970511213	0.8434936673731283	0.8835361798309456	-0.44630484732475084	0.4048234981487238	-0.015509808448120882	-0.22973517940893742	0.08144348301747016	0.2210069110790858	0.5368233764436293	-0.4004049603953485	0.760810629433164	0.44880782743081377	0.9499860591052176	-0.08848716353254223	1.3789123709970295	-0.11201671216030808	-0.09639293100993268	0.3624260822699596	0.43026255822462695	-0.578779686508992	1.3730291415486822	0.7559863743476798	0.8863730620256266	-0.2707547322203843	0.1559017965737909	0.12734964226389492	0.3375739767293578	0.09932647943375879	1.0283720065131756	0.4293721033884103	1.1218192936563147	0.2643018605953086	0.909482465252729	1.6396897662459304	0.3050877776250739	0.6603649609112598	0.7092451662298713	-0.5794587243616495	-1.4394469015896112	0.06542411731984953	0.9024167247628881	1.631400053901799	0.22596664259501767
-0.09618640376103474	-0.07314480317014016	2.5206769028854956	0.3171704145752284	-0.15411132879638698	0.5626830214969738	1.0093431660610466	0.8719407650206052	0.8085917127801605	0.2579477300341731	0.2542603551640417	0.5909461690527588	-0.059962961598266196	0.15506256721977382	0.5008686203828173	0.7870591810435503	-0.6522327044961361	0.6155182849054074	0.5527805509289899	0.8309964538174891	0.4072835432162067	1.133042717429339	0.5603888153358866	-0.15206289044154794	0.016487421621875713	-0.056823277213672856	-0.23569133341853904	0.2764766219480031	1.1535258065156677	1.3631548115302634	0.24459707169963188	0.5173503686424299	0.2838334668260724	1.1429475586872253	0.00811452671669969	0.997874402275704	0.41128541606582064	0.745174809027602	0.7432063747642481	0.6974272666657259	1.9953875664096015	0.4739256534877143	1.164615174054138	0.904402284226541	-0.35627469905639236	-1.2120102374294075	0.5154609081512769	1.341800448013157	0.8520049387936824	0.728149387097183
-0.5799302610464916	0.08599767425358637	1.4428217219234651	0.08315203539740734	-0.08685799688429628	0.8860965610195309	0.5510211801586163	0.5391859863914249	0.8142196479210887	0.7078497523099925	0.05283948389245414	1.1135578658389067	0.03964532554544374	0.20409638549208695	0.770126813233442	0.8632721040435427	-0.8080873446858783	0.3753276625595649	0.4253134583617276	0.19082981498293397	0.999838936763535	0.6046501430666532	1.00410335566195	-0.26715798927314033	-0.08607831729178271	-0.02272223930286722	0.5257552183466611	-0.29214307502802106	1.1538154725237137	1.063418431345779	0.7061613802354119	0.9131333977057438	0.5483651977829355	1.4033684152563326	0.31326924185977173	0.916231743452229	0.44109480173310966	0.3576885707647568	1.0022842061359076	0.3463316476256771	1.7308055022605993	0.1059980460270702	1.067717220808981	0.57236359899794	-0.28776500705218006	-0.6650969097826749	0.7004990158752165	1.4128944950559024	-0.21296487663072883	0.9527952828593924
-0.6056410017522368	0.31531177833007196	0.38884828374262437	-0.033643092002427204	0.542159606661764	0.8354465803844168	0.30081249881577454	0.3436359044193082	0.9614687022105669	0.7184748947562168	0.05976688646988441	1.2495013441884122	0.14380023321976976	0.026385728015182235	1.151573423771175	0.7471355337465058	-0.4834006410206052	0.3993839958493219	0.06060546321271026	-0.3740630651028968	1.2824523828770649	0.3465629105577015	0.9363597534776611	-0.1561012582415406	0.15632397383736404	0.6151481779870119	1.2265003731141715	0.12465364291962147	0.6064393586164241	0.36341742483922207	1.1670658412282189	1.2693346582694756	0.839448472506139	1.0024211321147711	0.7045199677431986	0.9461571089104126	0.662109026015452	0.4241327027919992	0.7783145527213925	-0.01937497878727411	0.9196927600646962	-0.5713860745587552	0.34774175917574945	0.15750900671765525	-0.32876266748514554	0.053671597600113606	0.5738993551895911	1.263089890548944	-0.6912593666249194	0.6714014204691034
0.48318814324380255	0.5768109427050352	-0.001230633791708411	0.30246732612100924	1.1144860098296807	0.6216219374241659	0.27582182240744696	0.5194521123347869	0.940392250142492	0.7393551808664081	0.3558165059702686	1.1130560059085268	0.41519123843847944	-0.28767452739547705	1.5507633804115297	0.3103652012297302	0.4272796879419507	0.7789131938855226	-0.365908936545163	-0.4868444570957265	1.0970186733222995	0.2532830892322548	0.5285155925156387	0.3291870783417759	0.6357332150273749	1.0888511944953125	1.3258376774663623	0.8131751919837832	-0.26223499055661204	0.12048787704940861	1.6505428081557194	1.5059891390896583	1.0599837080693724	0.5339897773272556	0.8949661473070233	0.9800080762817426	0.7967907864344105	0.8548799032358174	0.08159219713811569	-0.34297491591172036	-0.0405463807518284	-0.9877860191632001	-0.5833858672022479	0.026280202930817505	-0.015297466988492457	0.8467323494367316	0.35411141287686093	1.1777741339018288	-0.5106604585987536	-0.030761648850908978
2.0538697308452036	0.6717377705786565	0.04497932541077716	1.0517090397662472	0.8086326485968516	0.5239382511180876	0.12233542213182916	0.720612639582444	0.41163980725899335	1.1418622193298895	0.6710348095083827	0.9062488695368774	0.7348628157522281	-0.32722538145574115	1.643211326070314	-0.5373492829777887	1.4072829958488307	1.1527528158508105	-0.6037504027213539	-0.23763827836575457	0.5664662642733458	-0.3414550119656579	0.09248119706130341	0.9148987699473425	1.048041495390663	0.6321577946415629	0.717174811409421	0.66458956106004	-0.9756571773727034	0.6080840084782818	1.925658850172591	1.478999398632081	1.095790831898018	0.5049069916835653	0.9628628575116439	0.7936075112301992	0.48778243114093284	0.9945649567920665	-0.7496699036456728	-0.6147350886182185	-0.746053629448154	-0.7385006767758683	-1.201040641821721	0.04258498126614678	0.9170000776895139	1.4680171870584569	0.27328813222747866	1.1957735208782956	-0.3467403337815523	-0.7206070748100577
2.5428647374848206	0.5011486498652485	-0.08378499796657024	1.696469057463519	-0.4659173790035119	0.5072273080988945	-0.5646964761677596	0.43794775458065777	-0.53932993448875	1.546225711698449	0.6143079770661425	0.5012466970533115	0.6817606451833194	0.2637589753354985	1.1803900799354212	-1.5700380813936743	1.6358680328338981	1.0381083562260929	-0.5775024185913936	0.04375979229878202	-0.13884227169841454	-1.7018242085731579	-0.31517631171857446	1.0846927182280492	0.9732744900207375	-0.5611823450997271	-0.1483862931241383	-0.5629937429659726	-1.19782503258442	1.0506122514110958	1.6224433067246755	0.9854504036297277	0.8102999903534382	0.6628748330719587	1.1440907588166447	0.32611153941873566	-0.18898997835041997	0.2887215133127853	-1.2981935962464737	-0.8306559883945327	-1.0636428555058672	0.06883395201882078	-1.2908271604604835	-0.1973664819418584	1.970485055832539	1.5447300759121063	0.29266871490764973	0.99480899081069	-0.7065092930813046	-0.9436509123636165
1.0899618043142503	0.2409984977701593	-0.5599691650414343	1.6338013377562954	-1.7847780335248025	0.2772566104512547	-1.7494323849493156	-0.3382552963840795	-1.4312051565574977	1.1716521761292271	0.07675458361158527	-0.40297764978804834	0.039985816826338644	1.320359472643191	0.2573986610415593	-2.2822826374279184	0.7673677907111707	0.3199344731003483	-0.5422615672184392	0.08467699033223945	-0.9216131631842382	-3.0793257403908374	-0.8229697059233272	0.5576942316488174	0.1714349577174168	-1.447733007830215	-0.6820413094506472	-1.9419503710536745	-1.0384332299608168	0.43114243205184727	0.6673564924263111	-0.05257891164810572	0.1449626229603513	0.34496622644845565	1.3581525816712363	-0.2516793979324096	-0.7590198534058318	-1.0579387987975593	-1.4254548007634895	-1.0186389371507278	-1.1546563482847287	0.9316016230499844	-1.1070250183263073	-0.8129052876303949	2.1637021394075706	0.9033480628730773	0.09903218652262885	0.24013966503762008	-1.329883896195121	-0.6920770216921894
-1.336209345536908	0.13295494669808042	-0.9907699469753874	0.7022606453634797	-1.9973637146543535	-0.287652247256804	-2.835740734782385	-1.018284652737442	-1.890881235345041	-0.1279547401007307	-0.6545031780645479	-1.6731823037124565	-0.7657173420003958	2.0898314898114325	-0.7708293091860413	-2.335966586638764	-0.6505918870028756	-0.6578742317090667	-0.8876434023379471	-0.2450769277070082	-1.6034242101757292	-3.330832255062173	-1.3298179353319388	-0.44877260487390863	-1.0442071350256568	-1.2441444393460543	-0.7240866415880952	-2.3667535701753506	-0.9419034706886619	-1.2641903125590213	-0.4510340579437546	-1.3565967856773866	-0.7476215713700894	-0.5954226484039638	1.1314846282335644	-0.7271238700334092	-0.9225978387763173	-2.190348880665761	-1.354506952480816	-1.2653837830204295	-1.2885801092460547	1.348672548898193	-1.093610522399291	-1.4761543385837634	1.0013104630880063	-0.19032232520653403	-0.5684538140336031	-0.9543279781135188	-1.602167539089307	-0.49142579959604876
-2.7274577045296633	0.1274971604116111	-1.032233454010421	-0.6842904760219818	-0.8486667760286265	-0.894041525001512	-3.1531809738941527	-1.029903652559214	-1.9973248023932315	-1.4667418726239019	-1.1963901353390154	-2.5277561457484463	-0.9767079984578757	1.7593528266262415	-1.604966108889712	-1.9248044836931373	-1.6461806180468264	-1.4629502355238297	-1.6726580521618766	-0.9200758473895733	-1.807036333153948	-2.132136719793907	-1.4016309513555338	-1.4225360826532998	-1.8449760439913891	-0.2663524518967474	-0.6695507445004214	-1.6787104478806854	-1.219090081008177	-2.8178681933924024	-1.012244227389592	-2.3294697993232645	-1.5473892508536349	-1.509513156095862	0.108736957607296	-1.0352881982833788	-0.9007284583728127	-2.4133646035776937	-1.3496151750772671	-1.6178114581959617	-1.6237121528919747	1.1079575031075315	-1.3962236734247313	-1.8008663366538138	-0.8864394501935973	-1.2000689590486435	-1.5672462204034636	-1.9884297865059457	-1.345497662284936	-0.8685822104410207
-2.0210776430353192	-0.09812929117257616	-0.840004700101567	-1.8975259464473875	0.723776819559391	-1.1160492395658739	-2.589851851911568	-0.45389005694738577	-2.0331978910500266	-1.7836086931049857	-1.414712117077723	-2.191086802237959	-0.3355714539535066	0.2054040579232549	-2.16206235898245	-1.5581223887318425	-1.7372767271089207	-1.9256235798777337	-2.3654301300553278	-1.648852167462161	-1.2251371919389094	-0.3662260724694338	-0.7548288149946272	-1.9590483714497486	-1.5652398286154865	0.46159421187246485	-0.9975414519962847	-0.6716621434889122	-1.6746157896821259	-2.9377586709542185	-0.756514992972758	-2.472238327505164	-2.0119722968517	-1.7142514182677162	-1.4093795054183764	-1.2328615966747691	-1.0604477231663465	-1.8324004230024413	-1.342181302311181	-1.9121977031294444	-2.0856216372172236	0.31322331219940075	-1.6458255325558258	-1.7424212726853072	-2.194684453212252	-1.714227735815696	-2.347964794387761	-2.2665263178388786	-0.93754058301699	-1.6758365816940586
-0.13579288587914964	-0.6629122716422717	-0.7713067142097051	-2.5356828778013485	1.4524754461396752	-0.8676756175436631	-1.6645419957713277	0.05906643204373794	-2.0031609494631977	-0.9876797881604742	-1.4246927973054369	-0.7890605281912701	0.5332792394554129	-1.7308962692417076	-2.4281232767882397	-1.4524985938665766	-1.3119334564479788	-2.0928913410170997	-2.189404283313832	-1.8563032920937403	-0.08465466662559512	0.7818961713722884	0.24776350206889072	-1.9551732325623454	-0.45180413478253795	0.34438626047371823	-1.6829407813849941	-0.10144077277973362	-1.7405891161549756	-1.5884289593019991	-0.1802878273867099	-1.832605658484802	-2.145363314652612	-1.3101892714147276	-2.5629140635911383	-1.3325346160172997	-1.30657448872414	-1.1301388842245605	-0.9692047517504242	-1.7793015514912784	-2.3909970773156766	-0.7101417478303953	-1.2855881939200267	-1.5134518911617745	-2.0899877491433836	-1.6410747185206744	-2.347306268285261	-1.7341587651946597	-0.6813965535531725	-2.060545132306766
1.0730799609819304	-1.1351970665738083	-0.8290082414984917	-2.5269685372778015	0.9021802821664583	-0.4856722736686381	-0.9284579292074246	0.008899351773733511	-1.6004918996582307	-0.006853925651732304	-1.3218862245550198	0.5921277050292479	0.7544600644659368	-2.8166556801943123	-2.2689519599879366	-1.261350388498022	-1.0660487589314966	-1.9753529851876797	-0.8708565157969347	-1.0441866085276268	0.8148859005850134	0.9674764234618793	0.8219640028613793	-1.5176726129607097	0.4277203254807382	-0.21927931664996617	-2.126907140839952	0.04777949955167606	-1.0331519265800313	-0.042056873978749666	-0.008305486750962656	-0.9845182110377232	-2.0545580623338187	-0.9818336402961364	-2.6352187757290397	-1.233131216114559	-1.0971987339278388	-0.7733436854135338	-0.033595210329283504	-0.9566462635126192	-2.219122218013237	-1.5083263366894901	-0.16900684858683793	-1.1980118779184614	-0.910614358374696	-1.0977755785647463	-1.4371039283113924	-0.9037078937060249	-0.36250058667438106	-1.269349861210748
0.7433532005368381	-0.8875467049623308	-0.6752040395222828	-1.9411684118225871	-0.219071722085774	-0.3380326495866907	-0.38908239015217005	-0.40026025466384707	-0.6996525980979406	0.30645202965558954	-1.0463909590920004	0.8913448598346895	0.180183843549313	-2.439251902988752	-1.5209691726999999	-0.5207135803424682	-1.149247537709811	-1.5131970304750781	0.9459819699089429	0.6507796435072668	0.7536860374365997	0.7890620294517833	0.5798116598873746	-0.819060359992293	0.23458155056432997	-0.42145315242081	-1.7216218814372375	0.2395291971648935	0.20784670226151322	0.4131486490226714	-0.36110281181573	-0.4783262742092949	-1.6781799019534285	-1.0437498301570665	-1.6590489422798957	-0.8361078339884467	-0.15124692408229756	-0.5853929357492615	1.1303046935509697	0.3424723079314363	-1.4576980750826851	-1.6612618454228099	1.1748360903878698	-0.630890656013231	0.23153017149409214	-0.2722856994381067	-0.03684565850884761	-0.34960854831644467	0.375669044510408	0.4813933664794215
-0.3092960092158915	0.1179153812330294	-0.2003054574742323	-0.8709528011061054	-0.8513731588389919	-0.45163080100877584	0.3473501339994668	-0.48770866829210424	0.291600549842464	0.0446187765316575	-0.551869121338571	0.09177081982720696	-0.44773925173374896	-1.1353218036036548	-0.2928914595822941	0.6913979411165778	-0.9991533390911709	-0.7889525193303969	2.1329022985910835	2.323329386057135	-0.14746333421554414	0.8798191078697376	-0.017615965219513294	-0.05324858289464083	-0.6948522230652617	-0.005321086760563908	-0.4892485211837912	0.5764859010453807	1.2559070263671617	-0.28159517363611425	-0.5937728567763598	-0.30372707458907794	-0.8109349030935183	-1.0010913901696232	-0.3324317953934836	-0.2008558771040555	1.0330380560898917	-0.1460578173128362	1.8463469685797884	1.4427711511898198	-0.34006563979072113	-1.0609773258130033	1.92851679319832	0.2910483581278858	0.47202622288580964	0.5514280601826612	1.1803744993392198	-0.20616933036892685	1.3722073757647553	2.038175769261735
-0.7649031420627153	1.0610559558878807	0.1902285792655277	0.465559027386239	-0.6165256481803374	-0.5784226955265991	1.3956780195360547	0.1441178782958258	0.7614810739160943	-0.13991245628868848	0.004529776301571533	-0.8277978032100536	-0.3788023030338071	-0.07826462333211792	0.926732386210855	1.700702222257137	-0.0493141584452429	-0.09055417443028309	2.0324982867160037	2.9220392291950894	-0.937375632355098	1.1790628554944893	-0.18840532093726778	0.6013907413232534	-1.1450685239596072	0.5156880638174097	0.8730467617579089	0.6203004121432326	1.507371927990391	-1.0385779536332025	-0.0808550597396693	0.04419229560209409	0.5103210413188363	-0.22593263380235742	0.618612940013559	0.4500731755391684	1.5746302628766986	0.5360845201253612	1.6889192524252683	1.718474447073099	0.6922018143217269	-0.08622815056025478	1.688952803939541	1.311918318496214	-0.15916561608773017	0.9903630453941645	1.714784310404993	-0.16290352393125934	1.9629591884789328	2.317654891592708
-0.322517553821943	1.0079260573750684	0.04630479968172025	1.647463746848445	-0.06056914541013856	-0.5358135495511229	2.2585206735050205	1.1318383018780829	0.5725058155221526	-0.04935170141239736	0.37644321590401797	-0.928911739641205	0.27389477089718245	0.03246943970167767	1.588143140312331	1.9095283714437987	1.5073543065110444	0.37301884258677376	1.0200483894571257	2.1355131226732125	-0.7396043413554347	1.2036303811316102	0.23801249531277804	1.0949865075488843	-0.3552732976579265	0.525355793625736	1.6092471642262234	0.044190473876121496	0.9863691238763173	-0.8399567460666917	0.9262158861956418	0.9403234929455112	1.7557929164841302	1.1197503658488532	0.9715192039949422	0.8860264481734927	1.1296576962155938	0.9514575865040817	0.8668432256900512	1.1621069164522568	1.3296068586840333	0.6274787923034425	0.8099593908574131	1.9764272888444683	-0.9367438354343562	0.8080452953506848	1.4886895859361196	0.10459411640329018	1.723363181794325	1.3049054948013332
0.17456520739538056	-0.03909796352543612	-0.49530675147252207	2.2542545788636326	0.05020333308327988	-0.3562335498066846	2.3303210858641057	1.6487607330926055	0.26003831160234264	-0.1656440800950755	0.5304381940657609	-0.18679882337905457	0.7295119737141756	-0.40992361286665463	1.550203129949291	1.4280589173925533	2.7764729402465442	0.7399169632608326	0.11563053919499337	0.6622525171570361	0.3524984351752638	0.8182306534460325	0.621619800002644	1.5503526126650364	1.0866075712904224	-0.010904916334228978	1.560343104994015	-0.7937380521650325	0.2758279639453651	0.26454804189373743	1.4437705890883783	2.1202701114146856	2.254998323524097	2.12169817746152	0.978167954220531	1.0225568007130983	0.26509286800620985	0.722730078195382	0.01740116379639454	0.41956343916842986	1.6169548293300156	0.7410816028113821	0.06425425633518417	2.081575892760414	-1.1158707552216633	0.2227546266662009	0.8255819715437696	0.5686397698694252	0.9890896907480251	0.03526376169700966
-0.03389778588125874	-1.0097651959413243	-0.8038568244317545	2.19801067331247	-0.42384302707226695	-0.12214201127844791	1.6658377624654577	1.1636617866768106	0.46631099088197103	-0.7874332982525382	0.7061977631577425	0.6732350226922109	0.5432741073646113	-0.42914755868101145	1.1954155077385429	0.9142191925648976	2.9867211028158285	1.2993009428698838	0.04342382546858233	-0.43216377001097167	1.3686185263792885	0.4484672597979236	0.32812453949325193	2.073555869606052	1.8630554755347961	-0.5927276251798199	1.1995358539348258	-1.1493611504315706	-0.028392764619874496	1.3524692776707878	0.8508034457921085	2.853470840616851	1.8888365485017886	2.086007804406013	0.9367071913844545	0.9337553891908345	-0.15530714824828332	0.14837470331316494	-0.34217043111177703	0.19899969904983345	1.807162318244779	0.5415776921609038	-0.025831433379243016	1.8604653871459573	-0.4499952845400371	-0.16909889406335116	0.25155538217072604	0.9136833114959946	0.45906643203442665	-0.39281142901076604
-0.660271951095439	-0.8385161870195599	-0.5143617331519532	1.7794088216869002	-0.8775625124111551	0.18382973210535153	1.0373266256828342	-0.08307026870910988	1.2429041331933472	-1.326205799097917	1.087849977582546	1.0325030784827605	0.15065608755732057	0.4234174230614651	1.036392113938234	0.8084896206391354	2.1900295991669494	1.9938939950034853	0.6635397033031402	-0.6275554507740219	1.4611083840252452	0.5068756275850254	-0.42212620179760824	2.4908636918256417	1.3941315945756176	-0.7614446707801914	1.048094158827458	-0.7030065910060161	0.19481876483958582	1.6403789699664828	-0.31146763878744904	2.624434045639627	1.3048203685585889	1.2430373846829252	0.8674514654598233	0.742454885157479	0.14421550997245985	-0.04955257798114222	-0.15990012876792697	0.6149918794597264	1.990800437406355	0.6067716809490362	0.4386122350566021	1.6725633627155216	0.7264612219567423	0.06602083960168594	0.2214525782038241	0.9002843394621108	0.37650472055566647	0.24084107167783292
-0.7953450971363374	0.386423790685303	0.027878853827403027	1.3530265271503537	-0.6331449791182483	0.5625021827505792	1.127343216600309	-1.296459202776122	2.0080170333294944	-0.872611369410941	1.483117758277858	0.9017613545372819	0.2730304888427918	1.5342174908249442	1.215481870844061	0.8740080705418503	1.1314653407912258	2.292623648054661	1.2595572601214942	-0.2474228830377797	0.724246814847312	0.8414893679954644	-0.7395157266499346	2.397007133100444	0.46043369987115873	-0.470917104707269	1.1242959540044382	0.138751234223967	0.5882704244840191	1.167458865048487	-0.8483938161170131	1.6073999409532163	1.275304064268824	0.3729204739829149	0.5827182426578793	0.5230620631132203	0.6830215582540486	0.4944369260323011	0.25096974344609646	1.1217499930406647	1.9347412175067396	1.0826005385629396	0.930041297930979	1.5943826674381685	1.744984945201407	0.7256044030039509	0.8489258668510921	0.6138451178124213	0.33286632038243213	1.2514693926930611
-0.07279292595280494	1.513577865246836	0.24236252444353232	0.9791732411649096	0.3322012863923134	0.8291611062183113	1.7743213700284457	-1.7728920782341593	2.170918302545152	0.5718930075142671	1.4757503475964147	0.6521265829852164	0.9548760412108825	1.8454977739504166	1.4229578933537956	0.5806982115845603	0.5094218346492307	1.7370818667626777	1.282514846512787	0.04579909628423086	-0.030538143617484886	0.9302122668345113	-0.09833608347779203	1.5976465955721537	0.2600643888263453	0.05493139930439568	1.0125824005342152	0.7922083470937517	0.7280499955984223	0.5465596679909008	-0.2309428927844195	0.4730776755344952	1.8456340744506965	-0.0715459491893824	-0.005225145170874718	0.3096763417163065	0.8633442529589349	1.4015271446484578	0.5371352266514662	1.093380478905283	1.3626770295416406	1.3917430605178551	0.9894694830662397	1.4103971954874375	2.005235880464774	1.1410755159525567	1.7857416649919629	0.3698550433636781	-0.07767130968396216	1.8059204514596805
0.9052486724867335	1.594829427335033	0.08815152780916259	0.47985401241485415	1.329517183185288	0.7434827030484514	2.16392978679803	-1.3801786235293343	1.7037039603438058	1.8326261516349875	0.9496319330926974	0.48118867338754534	1.4664282701766784	0.9683057543260098	1.2997094024756142	-0.14664150227781048	0.4339631749362048	0.5887286778595012	0.7850186362901248	-0.06398927350517089	-0.21146754824396005	0.5375634015790964	1.0206542304208481	0.4803523670402344	1.0214152657462199	0.6081290501196308	0.43802740224484366	1.1386665974185481	0.5167967273490925	0.2480688848237487	0.7952514322859304	-0.21316489870126418	2.2740608222003535	-0.2355217306045143	-0.6988661361991452	0.1634528655612742	0.595270242281194	1.9975314193499119	0.5338995857325719	0.4523364644961573	0.3927781262152999	0.8157480108101901	0.5644238546140504	0.9815404425497473	1.379004709051387	0.8819250650487	2.415703597280072	0.4227777014099781	-0.6318420108920013	1.6194739146002215
1.320575754579655	0.8840061116578244	0.08905180444249963	-0.18657103371421974	1.5780741447791424	0.35544574030588993	1.7370864306865268	-0.5293480123957586	1.086699900121382	1.780146751099998	0.36025688567334585	0.31541098018921854	1.1918755569029855	-0.3897531528699912	0.8591984090356293	-0.7329541445184514	0.5471716169194155	-0.25125514250190095	0.22386747307860672	-0.3660066586785582	-0.001098404640033887	-0.01609406549264941	1.6478648643428497	-0.21198796358626426	1.790623490143341	1.0254028055855835	-0.32533816528230997	1.427559569774107	0.20942687982552613	0.2520963435698741	1.0610438008164713	-0.3764861700182629	1.8933548422227742	-0.3554782859470229	-1.1389357640996665	0.1720151641796706	0.22998617999026855	2.033928627302698	0.30461255531861303	-0.27828540351904163	-0.39321436834321466	-0.6026912537011061	-0.01909270069861446	0.499981450604098	0.3587039354736753	0.24754937533137547	2.3123841398011	0.7709427165944376	-0.7113078505637316	1.0002641655085442
1.0446675252005893	0.41689536997480053	0.5513211062936566	-0.7357201700973734	0.8626352071955136	0.08466621122291046	0.743012996366441	0.21689097536406596	0.7919862791121055	0.6201953068397831	0.3437506320923747	0.13325689683166342	0.3664021098901087	-1.1068331216513971	0.454271401635321	-0.5663325296918619	0.5056446595252833	-0.08548096972967228	-0.031922187829312436	-0.4994294756959105	0.028427502226892543	-0.2669984155832928	1.361489742714769	-0.09035195158190172	1.577516632602524	1.0774577368563625	-0.6820221444882367	1.6420622743994977	0.10590976583035398	0.3122469404654042	0.3091202203441765	-0.30956576176772754	0.9021373984568376	-0.34497557655896344	-1.1016843907711191	0.3297535698228399	0.028191787066276675	1.8226677923615808	0.06414351067353499	-0.5132240467516079	-0.4163244678444633	-1.8710808672983525	-0.3428801103522311	0.30055361749294734	-0.2912780813413422	-0.01309670265658096	1.591761023030281	1.1863856656395244	-0.11085014459061408	0.4021337749940061
0.6088595327005383	0.7016225185528878	1.036911989133297	-0.835878351416385	-0.3598599604748789	0.31096621691105586	-0.1605360271580513	0.514094765369324	0.8838955046188115	-0.362868557957352	1.0162826089926607	0.12548680407514165	-0.2589504568245404	-0.6856107940579569	0.3350760796274912	0.28144977337455174	0.24387893538032282	0.8618877407642354	0.020857785684756287	-0.3866047522543404	-0.33509130639772367	-0.1288628383662098	0.6086259224551012	0.4354431679038834	0.45067282537422554	0.5773247086548169	-0.32882427597436514	1.2879169133861088	0.23883716077832268	0.35378002918498336	-0.5690976959726377	-0.3099153670759116	0.12148155191543045	-0.06777581635080149	-0.6765889778429375	0.4221420786700101	-0.11586755941162466	1.6885732601983443	0.023708414653145115	-0.16485500147900287	0.3246177495568182	-1.9092259846765576	-0.21680289430168437	0.4548730387808699	-0.21353402775604502	0.5140850018664996	0.7809868206617897	1.3817800189932998	0.6018421289598451	0.02754081829799422
0.42062914228010256	1.1138462611360538	0.8724204732611093	-0.5326869154625827	-1.3917725711025717	0.9022676288805662	-0.682552688761635	0.34451442280618383	1.0451900639185718	-0.34107150597246033	1.7383859212065744	0.41502543943716724	-0.3528211010357154	0.4084079573322967	0.31257654430668264	1.0577914453251505	-0.14892082756808406	1.6521117090564514	0.1166559125952389	-0.28117741540582164	-0.7545289144843617	0.10271677019347249	0.016238754147776195	0.5266109606218946	-0.6601697078972597	-0.31837083541702427	0.4183719386586087	0.02114363320215535	0.34909094360403425	0.5013262412121153	-0.6705870020732442	-0.4863624844144734	-0.016880446139581107	0.21848268017179412	-0.15736355294314622	0.11565355202411523	-0.41540482509804666	1.486881524253326	0.18904726849665981	0.3157570419186567	1.1630380333762473	-0.6209274897757507	0.1592021311041535	0.6308755282002915	0.17207430574723911	1.4309552526782858	0.2763773669340958	1.1721059107201819	0.6375225125060342	-0.2236315385920043
0.3063370402117342	0.7293211168178381	0.08925599365464057	-0.27209712710888095	-1.777507818553691	1.2756610738677285	-1.0751793545390607	-0.09143225549806093	0.8741991130463146	0.13841597643643266	1.6687055241787596	0.7454008431087724	-0.3171257977576912	1.3284205034762424	-0.06453966597289724	1.0650700392110677	-0.6176626478901149	1.5346236208369721	-0.008371173629121115	-0.4541966921311738	-0.8524187566341553	0.1583915474256206	-0.35153701071033006	-0.2346690777372457	-1.0702960443977512	-1.0575631778840533	0.9262924777796359	-1.6369684544323515	0.15899826132495712	0.7886492068617649	-0.1925684589033923	-0.8129939006276875	-0.017432947753892394	0.06221660879069863	0.2363960869538692	-0.7133264252959668	-0.8179424596271548	0.8097371334261119	0.2835068530905372	0.40244607142791766	1.2926719549442602	0.9769753274198102	0.3192760369061247	0.3855944302858471	0.09752034814897254	1.8470962651058753	-0.05656737964540339	0.5583316668627487	-0.18999808375513397	-0.5640716025015996
-0.09049033004280246	-0.4403652187921965	-0.47459619261675273	-0.43874119012885543	-1.4464275208395816	0.9838518423874439	-1.5782136857240423	-0.5278917699277541	0.17744529637863007	-0.0029114864096465897	0.5841779102623029	0.6444233941675892	-0.6157555008149074	1.6049499518066963	-0.9815247600228528	0.3375186509430413	-1.1095448934525616	0.5755636179734781	-0.4132795540672943	-0.8707132765317306	-0.6840072221787272	0.03396986934093844	-0.8522197458116462	-1.4120020524439925	-0.9537598920964763	-1.1177973266686552	0.8285452446149602	-2.506634619032034	-0.3200636713575448	0.9920934354358545	-0.13781815824260132	-1.2110781265487647	-0.6912054505412562	-0.5053718688208596	0.513920049112611	-1.6877489955978857	-1.0125840385416485	-0.3988174942567313	-0.017674051996724414	-0.027018029701333327	0.4419179896136788	1.7357516199543273	-0.07750058915642004	-0.4120598386455664	-0.667770099592622	1.1879323213217308	-0.6780745368157323	-0.2831175217671149	-1.2787784969168436	-1.103472954415151
-0.6842914650426758	-1.3533503869173396	-0.16667164711299892	-0.9266716598886809	-0.5726664286542577	0.17118814552434197	-1.9559181083937396	-0.7364805696719282	-0.8703952807308861	-0.8543024905726833	-0.8636577402025987	-0.05508535110875267	-1.0749144556703598	1.315393039733011	-2.0506479801362216	-0.4315297024636943	-1.4470711823650648	-0.5673283460713421	-0.9079220654825068	-1.1607151442865022	-0.5698450700335238	-0.17242228477129615	-1.5165567537624247	-2.155266415430509	-0.8429501654945928	-0.5154360412288768	0.2789729197773441	-1.829711482768236	-0.7471432682794488	0.8223634646326831	-0.9670139626412435	-1.5283783406931726	-2.071122394187767	-0.8265844827521184	0.7766718806801262	-2.062002198777212	-0.7760737340344992	-1.6266360470202366	-0.6786826520905641	-0.6336468304103451	-0.9069676337244134	1.424118040178535	-0.8679814744766553	-1.4347827336728172	-1.4436917661332456	-0.26312934171567015	-1.759105196053417	-1.0986399626746493	-1.8185226186374006	-1.7193341620382345
-0.9619658254829152	-1.1354985350832134	0.5925571443082627	-1.2528991426395553	0.548656622520845	-0.6156778415708686	-1.7873756298694696	-0.598527505652035	-1.7622350581546768	-1.2888177031323016	-1.7191710674906997	-0.9609004170426269	-1.1356088980278816	0.7064867997022684	-2.594359882095976	-0.581966298192185	-1.4066892438091305	-1.3291834557382387	-1.1701810271031114	-0.916193631160083	-0.5792113339809167	-0.4693865834832455	-1.7779423173654296	-2.027518496277387	-0.8436363440624682	0.18687406084771777	-0.32592397694529357	-0.07601197096679588	-0.7466442400055319	0.24155488777672654	-1.8889581171473935	-1.5445916185536703	-3.1998573296804853	-0.4074157715816523	0.9559368371637474	-1.3269273971731608	-0.22160624149109745	-2.2782215110466626	-1.1887619345948932	-0.9682076967570449	-1.9179093845944961	0.7491056974162228	-1.4197642722740982	-2.1337477616814455	-1.3017361788271642	-1.5616277464828683	-2.858215812086638	-1.6888968184959379	-1.4615927415454772	-2.0797166213198333
-0.6028180549191896	-0.12609586356227384	0.7125314900663565	-1.1022968253262715	1.5016726933439088	-1.008600975641488	-1.1295897851400563	-0.16494186266596841	-1.960110163669758	-0.37658681027288976	-1.5575591236675703	-1.4692007503624225	-0.7259105854355135	-0.09706125966991269	-2.2714394320216984	-0.06734277243829581	-0.9988466422653632	-1.6088188388819	-0.9889452044085262	-0.08671498931326145	-0.41508851008223063	-0.8825159121631393	-1.1225747413045455	-1.359677005805135	-0.6340127092976968	0.41720813305729887	-0.7746800438156493	1.4426505261017017	-0.28309110040262925	-0.4683264671579421	-1.738489297613239	-1.1389818794280906	-3.1183702676164438	0.3007009645520231	0.7745792937769611	0.20406673531626873	0.3001688189271464	-2.281213946151471	-1.0091296407243648	-0.8537566552988798	-2.04657637995009	0.423268469033844	-1.1765224346700733	-2.13716545243268	-0.1202877865081056	-1.8544006046369077	-3.3093429057820587	-1.97331999526548	-0.4859087196191216	-1.8745205067543793
0.11392712259262933	0.5002003327671419	-0.2573423202127043	-0.6907701390482766	1.8163014955103438	-1.1020278542831403	-0.6318472687629163	0.34980357015973185	-1.3444192924115923	1.3152303314977596	-0.792445819327407	-1.3360185117395058	-0.520338931839852	-0.9565568274136408	-1.4214164548837962	0.6002349986629233	-0.5895855933038012	-1.5935036016797706	-0.4823498466619626	0.8655105077155961	0.11800831177154247	-1.2444703437286264	0.14313926572251004	-0.8459586903935672	-0.14042053489693135	0.09480023769194865	-1.1426286856051333	1.7581010541295912	0.25961337256386385	-0.9516768058674004	-0.43392811249898927	-0.4865062309203345	-1.9498618567245831	0.26674022473716835	0.055651276265039615	1.473359501382308	0.4825741188381513	-2.086894205865572	-0.1836599600730977	-0.4638296203050722	-1.403940735753441	0.39975512014158937	-0.24666750853641684	-1.5092706459243102	1.158191881587429	-1.0601411664228915	-2.926463181431572	-1.9431885734688092	0.510240478833124	-1.1444655445867509
0.6103500370298792	0.07128207600019781	-1.48320882319215	-0.5387968354037364	1.2522855744387684	-1.1725250085969943	-0.8577301785249153	0.6887503862496513	-0.4040025880227536	2.2004702883279674	-0.216683193502967	-0.8456366484839279	-1.1099870786542185	-1.5050854755280567	-0.7692779425215807	0.8804987353828506	-0.6153386472808634	-1.4516142682559934	-0.05485185110848607	1.262058064249698	0.7089864502023228	-1.2644917236748507	1.0372594919466331	-0.8863170598324376	0.16079870422942746	-0.41479587294490866	-1.5277933749230728	0.9940970978590877	0.4218016828195662	-1.0619698047546335	0.7713212378510413	-0.002526300171534716	-0.825445467641541	-0.8692095414572176	-0.9425258786492604	1.5146066479776106	0.24948944590268174	-2.0863421880162023	0.6126101534736779	-0.09104385488348303	-0.5951225072416163	0.11892035509009019	0.6159005864415382	-0.7023535209634717	1.4405703351260437	0.07632467822031061	-2.2216650888013865	-1.592893954698436	0.99909652519687	-0.3727843087312898
0.6036266687236	-0.9014710688718117	-1.7101430032934581	-0.9083746773474103	0.10120763823929993	-1.2648578537975446	-1.6003392100839142	0.7219029668920312	0.14323092042403257	1.4110336903604668	-0.2678651615505209	-0.43953419474349503	-2.085108084769903	-1.3431656465268074	-0.7725213361330401	0.6466180695239128	-1.133130462458207	-1.2749834582505386	-0.037674765696997695	0.7944218784149589	0.8140339151156729	-0.8588822019091471	0.8848546420121606	-1.3218903979208718	-0.18264347931146982	-0.7390056692049146	-1.7966612731478313	0.009416523926228652	0.13093306355472073	-0.9077337721961012	0.6300226373307379	0.0023334962925983054	-0.7180740481667326	-2.1727628311398943	-1.615540743281145	0.3320783207896473	-0.22636624503137315	-2.1596723565369036	0.7535938316775054	0.12795972389399157	-0.20787623272187342	-0.6285258828101321	0.7283035994468701	-0.23297432807082882	0.6091192193630828	0.6139176464407728	-1.8494735620552436	-0.953457741009866	0.7894914535854923	-0.10937565212205498
0.28551044201121756	-1.470146798232245	-0.6637365001107978	-1.5130110958338618	-0.8812146376615501	-1.1660937811651626	-2.0357351994475508	0.5126496291310755	0.015114646495750011	-0.27037038562722243	-0.7117952219410254	-0.26465491464265445	-2.286668689138025	-0.5340774809790825	-1.2422388272963218	0.17941487478866083	-1.7106243378745243	-1.1661007754015893	-0.3303578268204469	-0.11830046365239782	0.3426919413074153	-0.2889309462043399	0.018087036542958217	-1.6830125693087878	-0.9090650804776557	-0.773434970085626	-1.651820603823377	-0.5062434213179332	-0.19775028104397874	-0.6763763534280219	-0.6901749153009179	-0.3730495177702405	-1.4780989086528797	-2.3088084579947807	-1.5474165546800693	-1.0681743780637785	-0.6042619223350151	-1.8734564408892245	0.3452288585019525	0.2774407198610501	-0.3600534181797075	-1.3302080393477747	0.18613840444309848	-0.29831445089294606	-0.388393522139994	0.21747523861855733	-1.8758648207087407	-0.19812834599338666	0.1436108649075752	-0.400195464477977
-0.00720042562039362	-1.427085765457146	0.653425132729788	-1.79055592774734	-1.0013932402727321	-0.7264988602941987	-1.5664848819561952	0.21616085856835063	-0.39688744452492153	-1.3438397356607308	-0.9810922717303782	-0.11510139327087617	-1.089788859700027	0.24317997917631906	-1.5749537097437722	-0.16325484570702514	-1.8263555109512974	-1.193146040655395	-0.4707730053617288	-0.631556852517274	-0.11314640118114247	0.13041301542560604	-0.6122630383668827	-1.58798876291835	-1.2378660483763617	-0.5534211493450855	-0.9311831237264631	-0.4885972179228846	-0.07768317005051015	-0.45911448598826	-1.7709570019977718	-0.7057578248381216	-2.0849740629990374	-0.9998359697293492	-0.9531579438589922	-1.6064480929176688	-0.541582074695888	-1.0385089524711726	0.08373573423766877	0.49546619047073026	-0.6508676463365328	-1.3379921877111538	-0.23471024761522796	-0.6358414143320811	-0.5883717891682035	-0.5784059923176132	-1.6998586699542022	0.3667540673240279	-0.35265822271011976	-0.6495327859213968
-0.11817209159805675	-1.4325143925773507	1.105655520587975	-1.4302692229039868	-0.19303303285693543	-0.06160207494569427	-0.39805051361717886	-0.0690608601103478	-0.5265685266426743	-1.2053700909800094	-0.7801340528971706	0.24801329769952207	0.7545260381779536	0.2354796002193586	-1.3183852677142598	-0.23411747272036015	-1.3738548671415671	-1.2598840989198583	-0.14138077322081852	-0.25699705805154793	0.11517096843886014	0.38908323952936613	-0.45126172254602026	-0.962658850555317	-0.8066450581978226	-0.04986631245806794	0.1943395274255233	-0.22910370664678503	0.5124411081927766	-0.23429416889092716	-1.491459109891264	-0.6669584494004501	-1.740842507985462	0.6576264443772912	-0.4949407998789915	-1.119590446408014	0.05759305583112349	0.05492848433692	0.402938315891643	0.7702734959667262	-0.5548583636130787	-0.6835501473606087	0.06537323325130225	-0.7820385175927694	-0.021648409191088788	-0.9236369998107691	-0.7391161978449216	0.5170682151523782	-0.2380430424339825	-0.1921660243599072
-0.046416983520386264	-1.9908655490262583	0.6416786574499442	-0.6217297658449483	0.9218150524519494	0.5903858763382437	0.7605168259185752	-0.3194446021268091	-0.30019184774823754	-0.5518118980318238	-0.3563331551124051	0.7879141504252762	1.7699078508675707	-0.6270728049324092	-0.507482273001102	-0.11915106100256573	-0.7218713681226399	-1.1674774608112453	0.42389804756550686	0.6281734627771363	0.9783010086808812	0.7171548788799863	0.15709938544173718	-0.04572583945255982	-0.17695990621232466	0.7342785654842142	1.3055463228480035	0.05483217529397973	1.0503710002302833	0.03147212071306554	-0.18383474638028716	-0.33347194958816095	-0.5779622444683331	1.391295023200915	-0.5988721555476085	-0.3920821607578999	0.8786423030319863	0.9566998205809879	0.9204492595870727	0.9135368677928531	0.06472499618467278	-0.10607061575910404	0.8211389509943725	-0.5249747833561047	0.4271422136660597	-0.5210825178638363	0.8650895835330543	0.33615645635516306	0.3597590717925401	0.9497772509900041
0.20516621439146698	-2.640661524011877	0.1796034520020938	0.17486916943993175	1.5578912821298296	1.0878878742621376	1.4500960390199538	-0.4701086134343692	-0.1539881150213836	-0.2952339076822649	-0.20052884605106613	1.1890176072532024	1.2289663315368484	-1.5962510420237512	0.48674099835153695	0.03161963095302344	-0.2697350244041558	-0.870027911032301	0.6432198492912706	1.123597034717468	1.664605310787731	1.1715036704849473	0.45202757772278185	0.7412646224303072	-0.20438536611005256	1.5008230843193062	1.9825184396822173	0.2797265931211107	0.9787229549495371	0.29777969702962825	0.8650435025080709	-0.052988731458930786	0.6676721539861286	1.0498454208062225	-0.9967246308995675	-0.2004637222396186	1.3566615822535548	1.4887612520726496	0.8861734667954537	0.742548560512592	0.7879667772849425	-0.22873197459486558	1.1715869106394832	-0.10356670881857889	0.09148097952193564	0.07455977365021298	2.293219776615252	0.15103122372199224	0.7940880425865187	1.973288756801181
0.5755438146548175	-2.4292849904204026	0.3847017167533492	0.657235329694782	1.3874006414575426	1.3744758595930644	1.7949774935017992	-0.3606603444085577	-0.3835061797088639	-0.4899171930034707	-0.5091438943698992	1.1189243367935553	-0.16542877390799637	-1.8123128343376709	1.3336484673013347	0.14825309438196624	-0.009564373307744326	-0.5614905002530513	0.23615840297022006	0.7090720543167349	1.4164654860355181	1.4469741847474382	0.08585679336571558	1.0421463304233864	-0.9851689456739872	1.704093265991061	1.9993177530234847	0.3288990838691611	0.2873725526993209	0.45263347189733266	0.8868760187216844	-0.013282382772577395	1.4669035912385633	0.5400532932146851	-1.0143688987712904	-0.42604411368351275	1.1254726369734216	1.7814685399741017	0.11913455688395357	0.29079687631239914	1.0110384237459529	-0.8513371959623383	0.6102256760385505	0.07661298290374119	-0.7295503794093408	0.07569359411112085	2.792231176467838	0.1776317521307559	0.5914049012778481	2.0566490819653453
0.8032895022788864	-1.090984810310465	0.8634991120479557	0.8847630914680097	0.6997284020530652	1.3443905654401769	2.13088461402772	0.11171599543189936	-0.6897643526253885	-0.5425591539990944	-0.9700633122913274	0.5192388490075657	-1.0764323075732627	-1.1330148726908402	1.9232116859028427	0.2317395585160787	0.3975919529650607	-0.4008616925848457	-0.4132172572927233	-0.23093192128490486	0.32839232483004155	1.2070798171754387	-0.5898601003191034	0.850729607720886	-1.6636088432699097	1.0460210518952653	1.3873217510220435	0.0967542769837495	-0.4603301858745386	0.38294117079101037	0.35666505395796466	-0.0014765555317107306	1.8437545093390646	0.6335856698204184	-0.3023475238174716	-0.2410977297077776	0.3473461160025644	1.9535977371359516	-0.7203063777149392	-0.1780698854421921	0.5368771003910696	-1.188891792835589	-0.4453660886264284	-0.08757875431944086	-1.1667410162182748	-0.6492833480139769	2.334497328808611	0.2610042774007415	0.0431210465976841	1.1984759971538441
0.5626244626472047	0.5532374132711518	0.7249810809072491	1.1050496245437371	0.03630980799133699	0.8998269998944797	2.468849456914878	0.7726486859186309	-0.5631889814109192	-0.20634146937765807	-1.093778479898989	-0.28805452244603585	-0.843940031216378	-0.19772986352698374	2.2478017918212383	0.2496575897220317	1.1185345845280723	-0.22680420687975228	-0.6385509415847785	-0.83435103824659	-0.7430242493764344	0.5218609909424543	-0.9382583209928883	0.5704988304384334	-1.3718555795485425	-0.07804334314175497	0.41465421176627204	-0.2604803716266568	-0.7045949390293659	0.06251973325763162	0.24470492910414976	0.3605153770281722	2.0255988061855157	1.1425433003567496	0.7959042524106023	0.818553326038987	-0.44303868677645203	1.8967265164307014	-0.889832210068028	-0.39592182121396635	-0.20775880989815138	-0.7613584689248041	-1.1003066710230684	-0.2839753292494988	-0.793984017037333	-1.4141297961012114	1.5456446776291781	0.057665359030876405	-0.0926432232856817	0.2090887170096538
-0.15030154307224214	1.4768373476851737	-0.22473478187441437	1.4225035385882079	-0.27223351492063763	0.18359582275185	2.430052029005488	1.1913085880347856	-0.02602353663869018	0.07497847457353403	-0.7311457325465021	-0.7753954186849125	0.08449464844329882	0.32423128857316963	2.249572432920908	0.09373694054750871	1.816910477957473	0.2702176163160202	-0.2154180115742567	-0.6704945699853571	-1.0426818689012203	-0.17220610775250578	-0.5926808131717114	0.6697051704617504	-0.21859600498520426	-0.7753178169739604	-0.49667343912277884	-0.3257838872276304	-0.45174700234134746	-0.39215006897034793	0.8107192493023634	1.1427864553103195	1.9980517160508624	1.3272705705130279	1.6192720806470684	2.1166523534606645	-0.8384689188370984	1.4253616672361071	-0.4416233712773789	-0.34740705358167995	-0.5859135695502837	0.10854115422349367	-0.9252988916971534	-0.17495577748504298	-0.0689632681010941	-1.4807511484119136	1.0519710743779476	-0.5004377076205484	0.4424598031516353	-0.1491204694843947
-0.8802286924758956	1.5239796130633443	-1.1313486126061352	1.6570412636919774	-0.25393248302039795	-0.3928889794771406	1.6676236719389876	1.0259199281681817	0.2950617659201056	-0.1145249290132866	-0.20605777795548236	-0.5956237698467693	0.8574580207626807	0.44084998868259995	1.8744194074717444	-0.31650274090516395	1.9266345298053735	1.0486093404543817	0.4091903472475876	-0.12318296221934079	-0.6154200843267892	-0.5523990110924509	0.3400352644035812	1.192764190785904	0.8109538896357351	-0.43368162040163016	-0.9466744906800864	0.14157794666122933	-0.20752710792042817	-0.7513893204965465	1.3708477857471717	1.9159838630768304	1.5436229015789602	0.8374884525739513	1.8437874019243756	2.425046968745345	-0.8680025706009141	0.565152424832241	-0.12724697666222282	-0.2844442776462032	-0.38546486442718597	0.7273152362223597	-0.3343514340011838	0.17657238113705956	0.25704258646310973	-0.8655742769986766	0.952123097460584	-1.0115197444906818	0.9405769959117971	0.08319423806881689
-1.1100222061034897	1.4005335448858567	-1.0198720161822517	1.5397618448805945	-0.12420884605515956	-0.49864505296799166	0.27783567973063916	0.3750334731823178	-0.04104795755285601	-0.4603535608137795	0.09150743408821126	0.09750430232953508	1.091685529877972	0.6994592477551947	1.240117146902253	-0.8728549477879826	1.2789197373841978	1.5705362606497713	0.6624898878734167	0.14752799779334907	-0.13589513461005603	-0.7035815942121318	1.4094588211966042	1.675229554067016	0.9096272929481295	0.6651351009655406	-0.7840387191914489	0.8189735001972733	-0.3562788821683025	-0.8073528671716352	1.2048782233605793	2.0900736393385206	0.6451419660326352	0.010130733581747693	1.6883882581274747	1.2186849509744957	-0.8074478966705496	-0.3875202913075125	-0.43062502379871226	-0.4444546648908262	0.012080764476906074	0.8205182300703707	-0.020403343352485406	0.3847335897221958	0.0162115085263495	-0.23235781818056084	0.8923580682518247	-0.9704405748258013	0.48786734234753915	0.24131699014059857
-0.7786821807900077	1.69073637292137	0.089302349759266	1.0544040466937028	-0.07654551524076735	-0.22958577622321066	-1.1865946225386999	-0.27152179766150375	-0.6347483820309051	-0.26132295004090184	0.18392819190520623	0.7261164194663472	1.0104075338823735	1.3842158155075999	0.643080703734191	-1.248932190936573	0.3940347351712222	1.3522258575161201	0.5299534758762202	-0.0013648668220680854	-0.13167810602926233	-0.8541857259968105	2.0465663119056536	1.6421923422774398	0.26827292937399405	1.5540845580198195	-0.21955209853288368	1.0593628551721386	-0.6786341402423963	-0.5363973264360755	0.44395097058590416	1.4823791390872108	-0.3052661565737468	-0.6330526352997613	1.532632865797218	-0.6272141649739218	-0.7746445330967686	-1.0784227576856196	-0.9188747457874596	-0.73639233043605	0.1313363087193712	0.738737577204751	-0.14952717878323316	0.25156691548684185	-0.22896703973695207	-0.021689280828461804	0.5621800169298115	-0.31882668325261637	-0.821072758884483	-0.09935587052649282
-0.28707104928464094	2.1797671078835963	1.1682440533301626	0.5627579239202063	-0.21194882813621374	0.019873982664003642	-2.0496398810161054	-0.4836688505481292	-0.6520591988612902	0.610636688036068	0.473343488988984	0.7860201058926641	0.9616674639949633	2.0189647363884675	0.3355891154700518	-1.0957169086209677	0.06729582879262276	0.6296148340697347	0.5610708834635548	-0.08106115005533679	-0.465965083018779	-0.951376808565807	1.8206136518415044	1.164603814717122	-0.18774790736694094	1.4475997149354194	0.3056311446878767	0.5892150589642338	-0.5566627859145657	-0.1358633031468938	-0.0872383561441491	0.5510993395469934	-0.7624162238249306	-0.8587418935020739	1.4856983238715835	-1.5539904279323542	-0.6185177834414569	-1.3165402384831832	-0.728322611979714	-0.7421595234310135	0.011227610291706519	0.9051453721272447	-0.23325904505297418	0.07722558140491953	0.10942112697273561	0.08148698165863842	0.05482663576849987	0.46949917222563375	-1.7199283361219972	-0.5995208012978013
0.006870708032149849	2.264579443285208	1.2709422820517322	0.5305250604477318	-0.5403452271139629	0.03944390334771761	-1.9104467461963488	-0.2813782736103093	0.1352434855147578	1.4351986515946131	1.1973866612620538	0.31570249791570687	1.0356806341208349	1.821279864687126	0.3202009592872509	-0.3344150590127965	0.6300073806643705	0.25962723724427206	1.1711838193405941	0.3611463551908013	-0.590635319058006	-0.7045562856462759	0.7348736703345642	0.793142037453065	0.22490865708194663	0.4243724395921152	0.42151739874135463	-0.15932967165153897	0.33141436262191976	0.13804173391129493	0.18209591146319007	0.03134167393670784	-0.4631570798265209	-0.6420535072604281	1.3975493283263363	-0.7876641240622292	-0.2043477359639256	-1.1143588126378199	0.38043071702057135	-0.09964327441883436	0.19796510037893086	1.2468715740232668	0.23263133688842214	0.3462771714608966	0.9314008062784878	0.6576875497075182	-0.24019789299485864	0.9018322583315709	-1.053266628080561	-0.5754853776966825
0.1341155464202923	1.8038582249807904	0.4861468699503514	1.0718163739668483	-0.956058702792311	0.011074116813883306	-0.8922138984319753	-0.04336935470851635	1.0028830270985873	1.4663680947892619	2.0115897654220345	-0.18266602711820681	1.1187166483621664	0.6516293428327751	0.4036400508890511	0.7092527282479892	1.6318096892850067	0.8246323616143456	2.0464590303857535	1.1132135151584697	-0.23239359692062495	-0.07743991768693886	-0.652411571546331	0.8962442662790292	1.3026576429093015	-0.7264342611714594	0.06436672882665512	-0.5480565594629281	1.5576247244799546	0.20089201441787324	0.9405344759401973	0.2877737106362732	0.39282138599365973	0.04859885056970378	1.1764645992423843	0.9103673345116742	0.3078194602065944	-0.6232779707586332	1.653257057286647	1.065417920661343	1.0797282847133853	1.3075930739914647	1.13334856387665	1.1313872309518196	1.524066995476535	1.6649871657367998	-0.05453830658262668	0.990019642945939	0.8573704974513909	0.14474422216059227
0.26733570001722157	1.2692534967969233	-0.2690539166855555	1.7681835860797024	-1.2454192076625221	0.14618972164236763	0.37410070125503575	-0.054301415983077986	1.1297844023694437	0.8158824632707663	2.2489353602865054	-0.323133314479399	1.096119016056595	-0.6322123056439654	0.42602308083252993	1.4719205868969965	2.2615278782072754	1.930201715408409	2.3545546761453577	1.4638586825905273	0.25011761237293423	0.45787498145695876	-1.5562666413101365	1.1876418106872726	2.2019426396406927	-1.2951152467852305	-0.5208625647699033	-0.5005059294111546	2.2196362028720915	0.2017345643697763	1.33046952889818	0.9848455763299694	1.3185942547140013	1.068521035205753	0.9259873368975993	1.9582628075666095	0.5645313072243918	-0.0948424376316451	2.0832415385748004	2.097676696182652	2.300820544139735	0.8506338943007998	1.7996829266182022	1.9295846667321876	1.3058090907158626	2.3248219584301544	0.4532728785709281	1.154780102642711	2.3750948033912604	0.9354437964599209
0.29702666244055315	1.0721049901302955	-0.30439641292588593	1.9946463025532435	-1.2202840834231803	0.25658577413506317	1.0892411456751663	-0.22296307432308834	0.602590408942571	0.27053096616169336	1.6243797575235774	-0.25416395611729387	0.8958239476409774	-0.9131934210607917	0.3656305997521148	1.5060683091361018	2.060914696751162	2.559816184782194	1.5566630323794295	0.9722443843369781	0.2195909514445056	0.34390002902425254	-1.5890820976251263	1.0479460110295131	2.2123202356062324	-1.256852994007233	-0.966059830330304	-0.5675936475563391	1.6987872069953953	0.331502627129798	0.808701326116077	1.3841993331566476	1.8438063247965009	1.8105258162209295	0.7501498490889703	1.4126083247670544	0.38118162438187847	0.17445421815071915	1.3902627939998866	2.264662039155263	2.9578604852211168	0.16963573058090722	1.6493744832264083	2.1432167039273713	0.4148589622147722	1.9918003045601627	0.7863367350211017	1.6170739532168412	2.1608002294108806	0.9989987260241396
-0.07631352437925584	1.0367331144233962	0.14782319491948415	1.4669114713756093	-0.8903426937464806	-0.07080905755998372	0.8217117663021836	-0.28208436110095486	0.25882989436656445	0.29493529229446547	0.578291225158833	-0.39516705176701533	0.4709052808606341	0.06199356588266293	0.20974019416684178	0.754173268269513	1.2172331523457944	2.1286776582954725	-0.03751005654380753	-0.03704947616946834	-0.5360143458318323	-0.4104601568550089	-1.0693186014983282	0.27238972005831397	1.3155057573222089	-1.1123411753783492	-0.9933889872222309	-1.143064086136657	0.19744580663522074	0.5743587210757825	-0.3659248138158386	0.9875746246732847	1.720819992538982	1.5221621808698573	0.5668753150300483	-0.24290552800675	-0.06263856500391711	0.015838863950998438	0.17386646223618074	1.3349428592738564	2.4270213709099115	-0.2631928027279751	0.7085382070923932	1.6492670192149892	-0.44862214125191324	0.938661920243742	0.5205994747750073	2.0199720016632865	0.4888552334749895	0.21147787536411303
-0.7908945554865467	0.7238356135949444	0.3146084719795476	0.4593625163960876	-0.4647387395293848	-0.8272518808028896	-0.15342076701732615	-0.1838652926259988	0.536262830584495	0.5030179095751338	-0.17854508296554922	-0.8104679836854095	-0.08968067165664655	1.3645453270427101	-0.17193097473151683	-0.43617164175900747	0.21991127485080542	1.033251525039623	-1.5220520542704827	-0.7922161064390619	-1.471633394525974	-1.1620467295273023	-0.6262773639421754	-0.6786056682043974	0.14127889387110681	-1.2064968698480663	-0.5523918813633064	-1.78424837285184	-1.4088209543527812	0.684560257499745	-1.4046186991594822	-0.07016879353443187	0.9917092621600615	0.14188129114122494	0.22302054342034533	-1.6590002641928883	-0.39215382919558245	-0.4208051712638633	-0.7854726707344601	-0.2267458484225103	0.9580054722987581	-0.33511444801294393	-0.4504124181491881	0.8197805356754855	-0.7016751948431118	0.049099278676460835	-0.3075355217735782	1.7700548036465977	-1.1436106614764079	-0.7328557683736324
-1.2361244777994358	0.10477510941691336	-0.1746332810000845	-0.5240601076449867	-0.1462725240114073	-1.34680118874453	-1.0761869333876004	-0.16982297178631975	0.8327552965295203	0.242222019423768	-0.420408684931892	-1.0494008342873402	-0.47758154277874243	1.7477756028649751	-0.8947675916099105	-1.5258043173078835	-0.6473688137578726	0.09394143796040211	-2.1502523961593933	-0.8298838981395652	-1.703914864318607	-1.2838376163503047	-0.5062369923876093	-1.2379659205399796	-0.5374596760516069	-1.3061273199798673	0.13963712031491726	-1.572817489319702	-2.236936296005418	0.43331182780311656	-1.654446056543949	-1.2055651729489196	-0.046017389607099876	-1.3736754497028996	-0.27224246214759956	-1.8830804495528584	-0.34767565338695516	-0.7145258842544627	-1.1828450670045394	-1.6119333660861888	-0.5831190934690381	-0.34046748779456254	-1.1867131067111898	0.046794907107956855	-0.36993677300386196	-0.21483205720147738	-1.1831722695180753	0.7255833120948147	-1.5821529925182696	-1.0132097665639421
-0.8809425690943993	-0.3819332668117575	-0.8769755092970182	-1.2409507962432633	0.04290696620713839	-0.9696358771236262	-1.3522723805947887	-0.42027456997018364	0.2803194740140195	-0.5052372457391695	-0.5768174769617216	-0.7254577140306528	-0.3949360472574068	0.8250852205781009	-1.781586283430322	-2.0651503154052144	-1.4040033966516279	-0.382438436482477	-1.8510795593773497	-0.3830549941482292	-0.8340309282531356	-0.7862305017325231	-0.3856099198487757	-1.375688733950413	-0.36819779139958825	-0.9133183226369023	0.6774555350773996	-0.22029014998997334	-2.0063582921525387	-0.1390647559560236	-1.0602067602284482	-1.9091557217388377	-0.9741547738646553	-1.8761295011631762	-0.7633767907344803	-1.0937166644914966	0.07144412193844232	-0.5203007146280112	-1.1691517008168035	-2.2419531121524234	-1.5151224282009808	-0.522274540661765	-1.2161597880669808	-0.5997559507184661	0.03512045596008949	-0.26609854972413327	-1.517863063090305	-0.569748451148417	-0.9930835069701706	-0.46309723655221513
-0.026439913223896137	-0.4692671359670935	-1.0879432422984783	-1.803022572381998	0.18209737768207673	0.08447346351449604	-1.0160383962544677	-0.7458472383132135	-1.0091002362371801	-1.0705720216494887	-1.106197815545704	-0.10921430552841904	0.04565252191229812	-0.6318840145611234	-2.334061677018223	-1.896932387058979	-2.0425523182562166	-0.7783337675214295	-1.1226106787685846	-0.0597661667962426	0.6065647356214494	-0.2029868738251988	0.08945537577819528	-1.4895235898677106	0.33752180201332255	0.032536000297512115	0.6945193137357923	1.3683307634809923	-1.1435760243001276	-0.7459761646226355	-0.1368508762092808	-2.0819361685090025	-1.4654425212487765	-1.21607405987854	-1.19064730564868	-0.22198659134214438	0.6706725664801475	0.09422298686509054	-0.9491920111332534	-2.079463968627345	-1.8301629890336684	-0.7376987152486563	-0.7176442069569265	-1.2052121619766718	0.037225586027012744	-0.69823845699292	-1.14666109282337	-1.382496646949145	-0.34238597056190123	0.34056183666565387
0.3759389569424462	-0.4720768252897706	-0.6874678522905368	-2.3047597370999258	0.23593221099464595	0.7643584114987403	-0.5459578897983167	-0.755436164111061	-1.8712207211137395	-0.9370082301394829	-1.8277499475849852	0.11110287884640459	0.29309707765998494	-1.5228731463146585	-2.1200870375660337	-1.2077838759731943	-2.2876099975213227	-1.4384957848641933	-0.5522889173439921	-0.219218789431487	1.57001576425516	0.05549473481485793	0.727683404314659	-1.7034776101132283	0.8633632949221623	0.8790899797522487	0.14480487990565194	1.8499236267877672	-0.380015183454238	-1.1218619204439593	0.4362501238567911	-1.9284411168371742	-1.448015480570887	-0.38472213144758594	-1.6538971238137135	0.02100350652236211	1.1772682503320466	0.6914050065088924	-0.630651653134356	-1.495432748340672	-1.933207274489546	-0.6866764447835983	-0.16590458301070038	-1.6660214911525466	-0.4200478671632134	-1.3675949838987025	-0.45594309693026863	-1.451157464214645	-0.2255661920422189	0.6946390607138251
-0.18278313035072527	-0.843015503068117	-0.29963083776447513	-2.5127424064592714	0.03549280266124074	0.2785743921746097	-0.2831711264609468	-0.3332318440651445	-1.401253770176474	-0.38628952835162245	-2.0475523118921597	-0.2944712059239007	-0.09633495861834658	-1.4559297463656915	-1.2283218132454092	-0.41287437087159856	-1.8268183645589662	-2.042746899163399	-0.44039441704334614	-0.6753470698256421	1.4310216993933214	0.06744014044264741	0.9436865373540414	-1.560442442713547	0.6906130997871939	0.8108031124490588	-0.5952319086304477	0.7934054260854074	-0.2072985240463132	-1.2277953253225444	0.296541381810109	-1.639668100610464	-1.0938957643415896	-0.36016142008949126	-2.135843430719941	-0.2750962883551117	1.340304965088805	0.86662794463511	-0.39267203776718057	-0.9201309242342658	-2.051167805706953	-0.38856785412608164	-0.031677280574460565	-1.7142517494936733	-1.0214702722741544	-1.4902969330728255	0.0013730746144804888	-1.1046064946231524	-0.43864425296286663	0.41609069031190277
-1.044444082474134	-1.4614409034572413	-0.5766316535598764	-2.0792046909472623	-0.4522861846111639	-0.9691692119596986	-0.13803648006923275	0.166859327335622	-0.06816303327551025	-0.16382991189458826	-1.3714366374047333	-0.7011486925179662	-0.909093087139222	-0.9427292174611066	-0.2721514240658018	0.08085412892915464	-0.7674829748498389	-1.9273918147196316	-0.7376199438588746	-0.9382557628079149	0.5484470080985429	0.1109767328369149	0.4844780706504028	-0.6172536401364409	-0.04934327536699572	-0.2784072936873231	-0.9679704038311258	-0.8444252443013784	-0.5930484622828807	-1.1787951369010192	-0.35661891444046734	-1.2599469237604612	-0.6566730494361527	-1.0056731689932832	-2.2943664350964674	-0.49875025248497545	1.0610898798895834	0.5984178686983075	-0.5030302840809739	-0.6100354586148681	-2.0255469150454695	-0.2561608035272047	-0.472882328200626	-1.3071179589801405	-1.4064528233351217	-0.6809122186195196	0.02980803698514109	-0.8036312244650754	-0.5461783507297813	-0.09395442015205242
-1.0330286647939728	-1.689208643693216	-1.412334734275783	-1.0595852356560618	-0.906037938322757	-1.743775589875827	0.1273937439715098	0.2905680868576716	0.7807001713438921	-0.621072613897114	-0.24505807808493413	-0.3381463903542238	-1.4394551516847038	-0.6867933417185859	0.13418096342026872	0.10458925566475401	0.27689345829547823	-0.9668620569489169	-1.1841387026525854	-0.6854170063049699	-0.13694287659475787	0.21992622761391667	-0.18017748189281158	0.7762617334493833	-0.7186373918356744	-1.5205647013484958	-0.6680153048008732	-1.6604317426161324	-1.1120229245585103	-1.019729704574053	-0.9341381136670074	-0.8188339378651779	-0.3145546498462172	-1.3370351715047768	-1.7682975809091082	-0.24529471956591978	0.5056308242805403	0.20771544314113094	-0.9884844978046766	-0.6236441174991197	-1.6550921284978521	-0.6258692964367516	-1.1880192620896062	-0.819772646757249	-1.419478937897475	0.4040237540096882	-0.08848269658240286	-0.7025429430394066	-0.4948210780016072	-0.3333715621570465
0.16474572243863145	-1.2195117428081794	-1.9846350208329897	-0.049840268369312914	-0.8495271176412902	-1.2944059696928403	0.4899165878395	0.008402962718113614	0.45812846342452024	-1.371322174264677	0.45575842756775564	0.6905089553039772	-1.2646103206155714	-0.8444427960222007	-0.07286193309736454	-0.20235029876858618	0.6794543645299388	0.1176332724760284	-1.4774216754887188	-0.029202616969293226	-0.07639455280422067	0.22635225035682444	-0.3317529348295836	1.6018414368201401	-0.8080439194886829	-1.7865572087520682	0.12133827688852056	-1.149847845697822	-1.324749020313347	-0.6494705889938587	-0.9389740140321247	-0.4453269539641777	-0.11829236592877122	-0.7863483579128192	-0.7466445821246245	0.28265166192437985	0.020850277834009716	0.030561764794369187	-1.4093021447017273	-0.8617591412442284	-1.0765730642678495	-1.3017387394025026	-1.6052574964360737	-0.6868990756122556	-1.1055660117675008	0.7142604849370178	0.00538074568560718	-0.6742197287423243	-0.5055543635207118	-0.18693462002830502
1.540142663579603	-0.5980598856007684	-1.6088795734996548	0.34554961273462215	-0.1440427084157554	-0.11835348520679907	0.7017001807810791	-0.22910744171512556	-0.34405584733394096	-1.7614473707012166	0.35416021635961975	1.4017403656598093	-0.7119642511460449	-1.0250432180439262	-0.37660978730264116	-0.5261175972565877	0.3903240255683387	0.4683380267138574	-1.4040451121419513	0.5966890815772025	0.3724511059203583	0.189897891406966	0.2008673802749566	1.2195147324496496	-0.41360056617159474	-0.7284873296311426	0.9210815698820373	-0.03639179247240522	-1.075100858241447	0.01575255673236829	-0.3579168106313938	-0.23550565810607077	-0.0034776916480722536	0.1345432101869195	-0.021557061107558725	0.5616187651391517	-0.1707074748110417	0.17527116075770124	-1.1989972071381068	-1.0699882704622374	-0.6695965890249193	-1.6771649954992973	-1.342587818885533	-0.868997958449986	-0.5650023562674219	0.017720744454740152	0.2984447920322333	-0.5984441522641281	-0.5856269231040471	0.034544435632052624
1.868439133204099	-0.6143412174848278	-0.46844524780692537	0.16662749571891158	0.7792988309233524	0.7009062484733799	0.6957318142602744	0.009916355484831826	-0.4852125073936625	-1.480418737750601	-0.030214598909006643	1.0893730895796991	-0.414101103236175	-0.8718234555076103	-0.18378134656356845	-0.5932814280166842	-0.029582442972004432	0.00977991322813116	-0.9227493631915492	0.7911363028925124	0.4554898892151868	0.518442598951407	0.8704898755095594	0.13729793907846724	-0.04271317330618863	0.8883949167434434	1.3789523760779423	0.6495156276030157	-0.49560884859334825	0.866574628765308	0.39957906382571645	-0.040221693994549515	0.18308087463539818	0.5623710409829297	-0.23044780842850146	0.3587897167942739	-0.1987173439423619	0.5457509688228167	-0.29459143003131233	-0.8994270699760093	-0.597573513862656	-1.315291413714249	-0.5522461747960669	-0.8173467765329399	0.11899343916437757	-0.8000010349626757	0.44529784004823264	-0.4546245172957555	-0.4602314379608946	-0.035920991627448516
1.1200542331844137	-1.238452880901799	0.5927632302297838	0.07930235065754523	1.2776870374620501	0.7610590752776383	0.73985976443086	0.6567174597060774	0.2581454478545056	-0.6405690578679133	0.13472875555258	0.2609297438168862	-0.48966909259921687	-0.4593953049652882	0.6464305085997138	-0.2991869937642877	-0.000300583572710632	-0.5028248778014239	-0.16653789139546218	0.49023812049578075	-0.02682501731923559	1.4719506308376287	1.041931579883354	-0.4784393540674047	2.9985071518785928e-05	1.9050195411057151	1.4907792115564777	0.6194325831739044	0.20248031808127254	1.6535626011963287	0.9374112107961479	0.4633657495862192	0.5907453920592001	0.4017230732463188	-1.0448119899930541	0.003770829818435199	-0.3816447223428336	0.9765111618642591	0.706749442612415	-0.1369054237862214	-0.5631223280416044	-0.3471182786488762	0.21705407381663008	-0.05406769015215729	0.8214865893958143	-0.7305162856297625	0.24459475313068835	-0.16700887402028408	-0.014538597146507836	-0.4502483913652684
0.4717075945615285	-1.4919686849267677	0.982615293943385	0.6193366715649262	1.103588238317183	0.6938409112984428	1.0470604956267988	1.222854718530611	1.0673022221026192	0.5145146775616406	1.0859347632864664	0.10212713703219355	-0.4084789744385629	-0.09831187101542142	1.710242308226215	0.2953409960626061	0.4830259980819508	-0.3537337800389535	0.6401169254576488	-0.008356751747333723	-0.45142855348592587	2.6243750388458182	0.638696028070618	-0.05555978496728707	-0.10180619668151057	1.8057649353981755	1.4377290666375426	0.3787550020960409	0.8937760439717736	2.2027772649684225	1.2003097150852864	1.37107371710155	1.1723326212537335	0.36984231799245004	-1.3372944153917672	0.03561863520331581	-0.8026201770422946	1.2829975940501477	1.132646025354375	1.0301279237877579	-0.10879289070325918	0.7053643734219481	0.5389109167515388	1.2591989240479333	1.3260489381321927	0.25159002900346256	-0.051508797956997976	0.42161659456892464	0.43872959199119194	-0.913639207073763
0.8647443047385941	-0.5545789986772709	0.939828421266284	1.5183930133047616	0.601851997212664	1.2326225347610171	1.339475483644597	1.3227677764418626	1.2266481985472226	1.7149359097763195	2.219054018020036	0.9988701362568746	0.24676771440124373	0.09641367395913114	2.3901310451129727	1.0148863748695536	0.8841740312754615	0.3569857186531788	1.281462615966338	-0.3183485072058475	-0.1425736418695537	3.0507806340775154	0.07452032629049347	0.8072270838958834	-0.04721601870641677	1.045852886338195	1.296302418369406	0.41167122967462855	1.5053461916670992	2.5066159483607526	1.3464424298980524	2.255853644884651	1.5552029371625182	0.9425505150014178	-0.3285879833348327	0.5987393778233343	-1.140015043209846	1.2636595198358325	0.9196184241071133	2.0304366938007976	0.850694057235972	1.4135909154422628	0.47823922373278116	2.4016477414160002	1.4267462009385938	1.2447110864639945	-0.018368375200726903	1.2678990168984157	0.49795189024940695	-1.073330918641488
1.8317657598144563	1.1763852210366446	1.1223288062864765	1.9037287722308789	0.2936332451334388	2.1965309105617363	1.031598893092335	1.0181947467400623	0.9789267564908409	2.5211967300434446	2.7079216540174906	1.919216364637369	1.096055134758151	0.299528184049205	2.257150047195849	1.6081107240607146	0.7287453789498749	0.8845972776576441	1.6059634551773403	-0.3021686287101923	0.7211379715466775	2.1830193674660503	-0.3202028696845519	1.0927843234279695	0.08280348409192737	0.4356482269948274	0.9875931747359398	0.5899803459758638	1.9038735317216704	2.574606035843669	1.3838737367631173	2.4180842786082626	1.2289927312592663	1.625330063429864	1.4901951293045335	1.2323882518344933	-1.026920709000173	0.7994393177664499	0.6040642564368909	2.318186468046156	1.855797749854837	1.704318733556598	0.4252295537258021	2.7287386788629853	1.1257937437384664	1.4680604392538414	0.38468577731252307	1.9087448557433917	0.17266381394038488	-0.8265999141089976
2.0179113064597654	2.397520765907545	1.7086254705553956	1.202549521335825	0.34527676837333576	2.6563028297454223	-0.06137012857684872	0.6221421041402178	1.0194312020825629	2.423235653239241	2.264156159185237	1.5311848928874514	1.3039995091409629	0.6722844750351731	1.2822560981616014	1.822612934694066	0.10864082402590014	0.6930612834450814	1.5596846425334914	-0.1621512237888428	1.2028411915930368	0.430196409105932	-0.5842832084063749	0.52520137704309	-0.09077265876102764	0.3334735008542932	0.4928639590347103	0.481255267509273	1.9246767843897936	2.277516784275959	1.0907005154117864	1.5487314815668018	0.02776558858755884	1.543294841052298	2.741829378099726	1.3022034114764758	-0.5517081341649017	0.00956083450263969	0.661556577978784	1.843943847438448	2.2863849235029146	1.737264335319203	0.6078640071159468	2.179899581700236	0.7068611193093991	1.002170836936123	0.6870684881042137	1.7530020789329006	-0.14083589395778523	-0.3773697212826527
0.7913439589834517	2.269461108886173	2.1077171735059834	-0.216562409182835	0.5203130681282041	2.0578065545538755	-1.3252598315276112	0.26929478793600653	1.4048126996483161	1.3643911370788757	1.2730805443331474	-0.177850361507073	0.6099259080322187	1.1099577386430028	-0.15232820244756912	1.5559387791204267	-0.43642575071279766	-0.00020971627074373349	1.234726422811091	-0.1975507710781572	0.6878191573844669	-1.143297515593131	-0.8194548550044568	-0.22436055147736456	-0.6409198130605692	0.48996304711894256	0.009867445461837317	0.05895678113329642	1.557393349011519	1.4646156653145435	0.36178848753649406	0.14163754853738372	-1.5274732911386	0.6103022009833241	2.507312281942516	0.651169660514594	-0.25615564040771716	-0.7565094271382967	1.0058717532477768	1.1008951215213945	1.905053706585957	1.6814019068361288	0.8505443400642363	1.1929072727604342	0.5493062560072082	0.45334411828051663	0.4265553439041843	0.7112812979702562	-0.17049630747173317	-0.034467807556598916
-0.9604054166079797	1.2387169121407395	1.6606546915065499	-1.3506857322587547	0.5967357662046385	0.9061248969418715	-1.8200799473098257	-0.1860216840543536	1.4017438358324439	0.09125217597084664	0.3150941764634166	-1.7197662144413473	-0.23546831460852524	1.3581849016933738	-1.3858257476806808	0.9747546831984927	-0.48581479917596565	-0.5330042421641313	0.8680586701354678	-0.48461508799903724	-0.3031182894426308	-1.7554239111460652	-0.8266341473358153	-0.4394616318159424	-1.0295533802053376	0.5572527425570422	-0.19519378566739293	-0.14656831842796295	1.0439951528654399	0.27079801246536994	-0.47593259110092295	-0.8381559585519033	-2.473843812545691	-0.24038199175458716	1.1878951480694684	-0.20693407759928195	-0.541550532454862	-1.1623202486185775	1.20355513097771	0.6530355655856759	1.022560848186144	1.6479797382493508	0.8284772467265502	0.24544006643837069	0.8154709644252139	0.15590561791772242	-0.27206078227942243	-0.5547514711695634	-0.06755423858446731	0.03083768242701914
-1.7590734662995862	0.381847896471517	0.5077807654673159	-1.4791190409373425	0.6705510257720888	0.1856694390342203	-1.173523292849992	-0.8332652695630633	0.5022378458674799	-0.33566012379437693	-0.31043704528010657	-1.655064253309337	-0.25784863269433195	1.3014072940963302	-1.7773055158313344	0.4318744088742949	-0.12242074025012815	-0.5192297454715356	0.6902548208693374	-0.822578391676162	-0.6003450801310068	-1.4824845206972386	-0.26977182884028306	-0.1929338225959856	-0.6260048828918895	0.5448915247744768	-0.07864950982425943	0.3348462254722763	0.6944050913671743	-0.7918941559469014	-0.8677910858150749	-0.7709489908779404	-2.1466732036372744	-0.10635396756173676	-0.013395999912757745	-0.5788875441441338	-1.1379637775000757	-1.1239814714384195	1.044078956472457	0.6111153444709254	0.17132863606836524	1.7001630585341978	0.4702856685028124	-0.43905995520947494	1.2970363240748493	-0.0365418083913827	-0.7701311080878159	-1.1636634348801216	-0.11476718018306294	-0.13913714018548884
-1.0717445497194682	0.14330958216489256	-0.4526037623697676	-0.7482978323243998	0.9537457813995929	0.24915549811263923	0.06848355667574786	-1.3951271416649171	-0.7581300593997111	0.416845464676904	-0.6279200668026685	-0.11925269920199948	0.5978254464918661	1.0432303645415542	-1.1180838279793543	0.19305250126132847	0.23475184973881577	-0.16988315539594412	0.6962809652176898	-0.9804176248362803	0.300102233739436	-0.9594052921340762	0.8160757984262408	-0.11693687343106686	0.4752286518076807	0.6960230735757786	0.11503139126609026	1.2923402273981472	0.5721888333884809	-1.186833067073034	-0.6058906132502845	0.09740208307973659	-0.7611658082361942	0.8183195594549977	-0.3407082641029085	-0.28473123006414675	-1.2964163640794668	-0.7829227766844579	0.7181299716207127	0.6034891354295884	-0.3406477243971037	1.7616123948305804	0.017264015680357788	-0.82176634081007	1.563586785631254	-0.262689898138208	-0.5978295018505472	-0.8299606009647675	-0.29629148227256175	-0.39095671344512894
0.2730130923500184	0.008423673590432905	-0.5221961497572617	0.0831419744727425	1.3565360222213323	0.5109313706679072	0.9814338534095729	-1.394976527897019	-1.316531607000688	1.4801782503332548	-0.7555763417690813	1.3917381472502184	1.3308412166874632	0.7360207464237999	0.12841255424352793	0.22900045284187714	0.2934788385452322	0.04442344140848123	0.6028003573868221	-0.9263446024767912	1.5939338427371	-0.6604846871539852	1.867924433159888	-0.5003096180568282	1.3428295925291407	1.0415195704992486	0.11368271215262657	1.9706509981093714	0.42305051369340996	-0.8515850921491567	-0.10631024702029614	0.9209078048148561	0.7378429619045945	1.4384763340987299	-0.07904943035435907	0.1609798955690824	-0.5608464081700099	-0.2882384486179605	0.449098614970361	0.25684027600750053	-0.5727301644126545	1.5218588975817442	-0.28847961927532084	-0.8801506677284987	1.271307826320734	-0.3090882837199745	0.028392113240902496	-0.08396291850918197	-0.34873185716271937	-0.5926014565326461
1.0883726025097897	-0.6012465992474636	0.042393297116408504	0.3621440506166335	1.4441139243909873	0.24147349496398582	1.0644243325920595	-0.6707852284142255	-0.8324169792675662	1.5428381004175828	-0.7848871469198136	1.639628809672749	0.9578445044141616	0.44318648848192493	1.0734850153338968	0.3012466211171189	0.11810552815890306	-0.08245723059451977	0.13848062386782076	-0.7675337200674465	1.973854147517067	-0.5609002621297451	2.244337454331417	-0.9185773763208456	1.0517447996037845	1.258411576933687	-0.10564949636473789	1.804205305518593	-0.013433686870826581	-0.3001800071665942	-0.013789946409729591	1.006895015883346	1.4327149385938502	0.9492494184942122	0.021372627658917495	0.07904609341512647	0.7043189459329686	0.28685948430834285	0.1593286275216376	-0.35897931742444616	-0.7338353965029376	0.6152607626172512	-0.450471653694839	-0.6209664876401656	0.3754388034035087	0.05216226353259482	0.44290232507671967	0.33232301158145017	-0.19140300257607556	-0.6715886027633541
0.9461329241737796	-1.4570458839309042	0.3921537313333153	-0.0033626169506536146	0.8891790903264388	-0.568965644106818	0.5016904942660603	0.34464425936967624	-0.09825375665093182	0.15791483201483447	-0.8386379958933059	0.766546475744758	-0.41801652142030454	0.18458800118284593	1.0540837751659464	0.24994055261412235	-0.0675223036283332	-0.35438575196270455	-0.5845947250875665	-0.5242348117903789	0.9940983668191135	-0.4084865472507669	1.755465686606775	-0.8494186519017838	-0.386813500168796	1.0048287063151222	-0.36172062369906677	0.9088795993601879	-0.6294569204368278	-0.16802111154135965	-0.5442414764200679	0.32727833086424923	1.0910026270411068	-0.3728282311316506	-0.34051483487132167	-0.6675859510303186	1.6086540578726527	0.7848349672513893	-0.3439090019947546	-0.8101719105896218	-0.8936944221008457	-0.9406665537176668	-0.5840268690398388	-0.20610269228881092	-0.8612935910370384	0.5549584735105723	0.23017135433229985	0.1886473605694005	-0.06392063456486856	-0.5766587039634629
0.22237776550801672	-1.7997647632017846	0.13588700476782217	-0.6464989797450231	-0.10675271284112747	-1.301782424325372	-0.20069423525703475	0.9348090050317897	-0.09146144681745624	-1.766854658833076	-1.0678563282946891	-0.21787951496121388	-1.7293331420299063	-0.009976165465167828	0.14249281346482282	0.15331680041072945	-0.1989243710858488	-0.48179702158947346	-1.070163091253315	-0.08862951443769647	-0.5307365603778552	-0.13737296234555205	0.6811660185009949	-0.4277037875541437	-2.0013898395368352	0.27869237809228603	-0.5714385989326334	-0.15932443873019073	-0.9669017067733755	-0.644109465531804	-1.293354744284764	-0.6087507608789536	0.1731554101274665	-1.577143908085884	-0.8189498025116412	-1.5105297317564126	1.546021224006184	0.8553276275078945	-0.9377380482646598	-0.7804910396041929	-0.9110592668941889	-2.503999258172928	-0.6168112479977622	0.06213986966044687	-1.9854210574313342	0.5748367162865669	-0.41417863628309437	-0.18202413246684834	-0.11759341119895173	-0.26153275859134795
-0.6437835242213756	-1.3422687758962162	-0.21213894576576625	-1.1208839147046292	-0.9551833957739767	-1.5414676262575153	-0.6526454411403114	0.7192618787565307	-0.8472759071040128	-2.824688140288751	-1.4778438727359045	-0.7197900013125456	-2.05378726878747	-0.19205439507385072	-0.9776965841090481	0.1855026440104098	-0.41583667660592677	-0.4236881608918238	-0.9105581005577827	0.5458439487164729	-1.4756906398007426	0.07074953409965105	-0.6157780073486675	-0.3225876058355861	-2.730827913413516	-0.6367256143112965	-0.9086708874563392	-0.9943637533202653	-0.6758964139793026	-1.363466443362	-1.6938558076628933	-1.2593617923686675	-0.684378456739696	-2.0102634073055095	-0.9867291473893344	-1.718803169997691	0.7023097657510905	0.19582583478163895	-1.1565015690593494	-0.3877623410510075	-0.5972931012592457	-3.1720937013604904	-0.27668228199356837	-0.05176011075008284	-2.5124404627913433	-0.14395183388074162	-1.006010066687864	-0.44806376097859896	-0.046326912334401726	0.26861786535786536
-1.5513151600114021	-0.65132430291009	0.03791839316212226	-1.172834266588417	-1.2569003141133968	-1.5584394329867928	-0.6981593365561546	-0.03664469831915863	-1.5104226479279872	-2.4106792984579517	-1.8085104726118144	-1.0037913898924693	-1.443530758652268	-0.5488169769368084	-1.6471903076976133	0.3708965132305131	-0.807996129499959	-0.38723126823994536	-0.26056393735672573	1.112670005028458	-1.5488173876331754	0.044749576300818106	-1.8982838367402728	-0.8655290557969024	-2.2574538176588144	-1.4993987582238155	-1.5798950964542842	-1.5750889024663965	0.053837725211392774	-1.8267333603759857	-1.5665163238965614	-1.407932921464436	-1.141534889366212	-1.7389486261496903	-0.8295843241433812	-1.0953675457598784	-0.18059140562652332	-1.0417046744563359	-0.6914962373326164	9.295687607725372e-05	0.08235898335337834	-2.5355988162837564	0.5515004746367427	-0.5321422546321384	-2.142746308288895	-1.0753469883062476	-1.30825135673955	-0.6865482443675452	0.6103186655494143	0.9058549534978287
-2.4019683925154225	-0.42066844212137416	0.7329808253108355	-0.8052039237298201	-1.1619874478147727	-1.8783328660194514	-0.3541030445166787	-0.7127584282197573	-1.414770699678449	-1.1518617984748525	-1.7133055764381213	-1.4635799797257867	-0.662750116199614	-1.1794408265504628	-1.7318584876604557	0.5490989947275388	-1.2029435521863496	-0.5231522511671737	0.2568260018089302	1.267150570185964	-1.356383651419467	-0.17946481875446305	-2.8857029100012412	-1.536934561853995	-1.0570546641882714	-2.235890862974433	-2.457694327687713	-1.9846164915390252	0.5823424845541929	-1.8594314348820054	-1.1680156153263845	-1.1546883275673034	-1.213886293353879	-1.1798299114436879	-0.6104123175929682	-0.14132472325667078	-0.46605747720691915	-2.1994060227489456	0.18468800104148927	0.1820115707463581	0.9460112761469717	-1.0981777172239706	1.5305734404174907	-1.136562663830634	-1.0011588230550794	-1.3908062198590094	-1.4343738234776775	-1.1440906010290308	1.762473179726558	1.455999131490068
-2.759277110491934	-0.6125534064097973	0.8766760932573957	-0.22948652869229244	-1.113004962927267	-2.5398589806623275	0.18133338547846498	-0.901895981650295	-0.8103744663324355	-0.14633419719641247	-1.115343342460143	-1.8941245690236668	-0.30660461864426836	-1.78800893775873	-1.5215305796896468	0.577125290923505	-1.2827945858629095	-0.678104752624147	0.18819360628847365	0.980390106481463	-1.4766925336192676	-0.41724012680062356	-3.149043442008202	-1.4921458500842268	0.16070756067365413	-2.7427950216141426	-3.031711584788773	-2.0995091406439785	0.39559926708872684	-1.6471161132934788	-0.7886843254719723	-0.7294315433998942	-1.0496801664177198	-0.6140416227374187	-0.4449764137115934	0.4392929638486327	-0.07405543145035973	-2.606510051234602	0.8316912748003713	0.26882542678902915	1.684545684191174	0.108951010560538	2.060920731320202	-1.568723251619241	0.30980265692003567	-0.8139300313539893	-1.4909122724298107	-1.7368562871982234	2.5960594137267505	1.7293108883778288
-2.1837393278154154	-0.5909359313555221	-0.24002347626830528	0.24941127443878078	-1.2879420006800588	-2.978068320935335	0.5484054448375211	-0.6869179103967361	-0.41048989123133245	0.08580605806829975	-0.34542112013426596	-1.7595225305693285	-0.3269765507494302	-1.8048804789283845	-1.2489027962115804	0.4882012318099832	-0.9273346931428008	-0.5022724465860916	-0.23886377044244556	0.6469911267935494	-1.7556697513656407	-0.48996076146005463	-2.4414550024775723	-0.5288462174129621	0.9443391695431701	-2.7416982924122477	-2.810173566814814	-1.6876797769725198	-0.3829664037103728	-1.4106503640708115	-0.45310388382649186	-0.366210194048235	-0.7616798332696588	-0.1373065487888941	-0.22157129113461532	0.37299067989561685	0.5868258083881709	-2.1430135618477775	0.884874785301652	0.43700727323112476	2.010559110241335	0.3850596439618544	1.829775008711232	-1.6218168733177805	1.0451104163646956	0.12202415356459223	-1.3049045514710862	-2.004121756286578	2.3158113860523244	1.654724394331068
-0.8550439054401583	-0.04211107970314914	-2.0641929918830035	0.42105463037907903	-1.391703983989573	-2.640343581430123	0.4842797853189638	-0.4103141897843533	-0.4451559500315548	-0.10458735968878151	0.13344120752105967	-0.9967755298359924	-0.3212911060248984	-1.0195202261136023	-0.8449720002371444	0.40665772369962766	-0.40301194745166735	0.1553818253463373	-0.3179990728192132	0.7205896450188131	-1.6202639626826656	-0.2856107988924423	-1.1139651385687848	0.6391109657256445	1.1923641754695313	-2.0073996875137268	-1.7929034294225654	-0.7625940174794978	-1.0520845629940776	-1.1651962598549195	-0.04519710078423096	-0.25415446924171303	-0.43472622282052714	0.1524651649224963	0.10183035664619045	-0.0178577341253351	1.0270265258015026	-1.2552220954528552	0.5946633777888727	0.6608829240753632	1.788112047594575	-0.12218541346032964	1.146585576523573	-1.2312168660908847	0.8846247549565879	0.6555810120580194	-0.6101863622602426	-1.6126378673548607	1.0426516722088952	1.355897571871116
0.4327708894605288	0.5532254859987961	-3.154671755569425	0.32277042698663677	-1.0229587522822623	-1.5637910508176098	0.13346801180749085	-0.25562670517194214	-0.4317919660834971	-0.0785155430040689	0.15202337137483632	-0.19078686893029834	-0.05247901489661274	-0.029711154214373512	-0.19175400417428656	0.36510527530613535	-0.1559665733984426	0.9617348885906402	0.4006050367039428	1.2636503474837368	-0.8919347728306092	0.23357722975929562	0.04211236548516378	1.1072191872738468	1.0393367343029385	-0.7331383560938579	-0.5222272829699267	0.2903089682474731	-0.9215544933592714	-0.8174543629194452	0.4048566126059022	-0.4596756479251123	-0.16931834456604214	0.16439954931640188	0.3453991891472152	-0.21332125348309133	1.0528201346723458	-0.42848686496771576	0.49333310245809564	0.7703993573246696	1.108884152709183	-0.6877722316018234	0.6788201079191374	-0.49602209180499446	0.2135683735847546	0.5082181973801035	0.5601925508668965	-0.7730303540080389	-0.19061740146394582	1.125649100256055
1.0241175965575848	0.5275494608582809	-2.578619925652988	0.18592413985349884	-0.1861830993132371	-0.2766016548381641	-0.0553463038100776	-0.11327667593312245	0.13820002445786808	0.3770824913454367	-0.02783951788391631	0.11881285959103019	0.3888561015904488	0.21497121625351598	0.5184169340954862	0.2947471850265043	-0.37733768261180733	1.286481753387693	1.6121566981147393	1.9105605933604903	-0.044698879277922245	0.9544332181116207	0.518316295256249	0.6684265299787501	0.7543082311608384	0.47781069061376696	0.3628142874537214	0.9838697914036966	0.09623843571010883	-0.3949406823510064	0.6972537752576982	-0.841730240470192	-0.036872080739106694	-0.01892275335154935	0.3602692773221706	-0.008006338996302913	0.8561024839643462	0.233654994273611	0.8011503982312637	0.7153271182318172	0.2776493959864578	-0.7292751689225839	0.8257268762595561	0.32355924840279854	-0.24600182294279302	-0.008529082307369953	1.7771770294314335	-0.03147302529951495	-0.41052523212496983	1.2501136659852932
0.9975008686592662	-0.07640626090454089	-0.8346280541976345	0.19438671000158037	0.6227470299360307	0.7495503853000451	0.12071864659541959	0.15908176748420458	1.1312734807667568	0.9043290585503507	0.002593447488686256	0.035116361106257855	0.767143577905419	-0.5285398153053223	0.8465471305155152	0.1858514241947394	-0.7683787149900585	0.7840217508049087	2.5052566894577586	2.2415142987076813	0.34378359407302206	1.5402599503797576	0.5524030912801151	-0.07907778113555661	0.5926201475680388	1.0809447221982365	0.6442519935577472	1.0746301257730468	1.3939420239293974	-0.06309042175615051	0.7164633296301902	-1.1012813192661448	-0.005099676347162361	-0.18280038019648706	0.2996685686905857	0.35914069939046767	0.7737281142815648	0.8433367529721082	1.2308531954715765	0.6421377105039199	-0.3331782560305717	-0.26350272786224976	1.3438780044884795	0.912090818279606	-0.15576776887646399	-0.4342335864292233	2.519795010658195	0.3081544777900459	0.3902315301017546	1.7366558878629552
0.8739809118050911	-0.484640507078106	0.6682424972016021	0.3220194482022775	0.8414420152693644	1.4061699172729376	0.271243856492914	0.43477903526564854	1.908087490576253	1.0030804185989293	0.3951207765604647	0.0149247726703548	0.8774960392582113	-1.3521729495937762	0.5797668342279644	0.14025866772232828	-0.769893557330348	-0.17569195757117462	2.4678228915667595	2.0960649078642266	0.19274488504859302	1.5668446615262501	0.7095977375902557	-0.4015047989082524	0.565187063436366	1.019937430534071	0.6334074394934843	0.6327793287407086	2.1275372870190736	0.09127199067298582	0.5916890162257252	-0.989104823045148	0.05043592505082291	-0.2462449721339928	0.4590906497002993	0.518047867270994	0.8969584639494106	1.2846545409772685	1.3325267327539871	0.6638651825896539	-0.5190597318625297	0.25230571308716937	1.5794828036062087	1.1011849983594615	0.1182246905126717	-0.5543028296386427	2.5204281309269407	0.4268440083747634	1.3373173376620655	2.1650949427160384
0.8773327769379353	-0.0810797551608731	0.9689852873960699	0.4446823998432337	0.3288389434988029	1.7581470981866556	-0.16860434501803706	0.3793763319579842	1.981977647408388	0.5220590083188945	0.9177249692679353	0.15848115226662812	0.6110583244192648	-1.0727785763034867	0.04988145658482909	0.18338261668760553	-0.0763964870640211	-0.7421487223667158	1.5360654446532236	1.5161934004010287	-0.1312359836259682	0.8618773269313093	1.0588704107207705	-0.07304505755487087	0.3891114114754528	0.6487748809166658	0.8058191524746581	-0.11723916126421483	1.8372966808382878	0.20155100183881744	0.5399663298637614	-0.4847061481271314	0.25102052322122104	-0.33585862911000464	0.8631593019826572	0.3510583346268828	0.8876578378161745	1.1855137954255257	0.9284116602196204	0.6432756686767254	-0.4011945179611645	0.42625425851332016	1.0659810052744751	0.989408957770064	-0.02669805941510677	-0.41742828412160893	1.8401876976285423	0.6470607267846107	1.552569366074885	1.9024105528308173
0.7591343772892035	0.9026938014437865	0.32163325250201247	0.5641023100182532	-0.5459751208327132	1.761716525311956	-1.1405147227527275	-0.1475407869200917	1.3795520551406246	-0.21957691678506866	1.19642787238851	0.10866710914168004	0.06406742983333572	0.4184203726304887	-0.13220713420005117	0.09456040987739478	1.0450454833210898	-0.365790271392928	0.23367873249590176	0.5460613526802393	-0.31159725741247174	-0.2750490032747698	1.0174531074082394	0.6061112239216546	-0.15873029488438264	0.29885238454877466	1.342038866181787	-0.9024818570934102	0.7523390674464144	0.4739360879504143	0.6046103758119422	0.23664876228094833	0.631499156856611	-0.48839153105151656	1.1849293526742557	0.06332301980368889	0.27371518814408713	0.43408680871535144	0.19442381772112224	0.3141717695062795	-0.33136147073207745	0.2697744311782151	-0.07716186993859396	0.8227069313398836	-0.6625004726915079	-0.1663701088208728	0.7548405951603685	0.9931032261932046	0.8495010295912391	0.6356736758317624
0.38288400342668555	1.7070245384723397	-0.2957710641331802	0.8143171519780249	-1.2340566302020906	1.3228805717654577	-1.810331326890173	-0.8105479059655905	0.43428786046545054	-0.7057751018861307	1.0633113677901325	-0.3112239863589387	-0.3545992270683094	1.9134523594668906	0.3182278018730281	-0.421713883018512	1.9564156939002033	0.6322685167498523	-0.9014395057725823	-0.7270300935335164	-0.3293851674677463	-1.2613328190563111	0.15457123894687605	1.2332845176174072	-0.8053107061035703	0.04053103484491116	1.9948768894943363	-1.3859014468540454	-0.42995574828853406	0.9185990484076653	0.6275854121717098	0.9862199336581882	1.1178610747697062	-0.4181640094625414	1.1493881729152784	-0.07460427776031561	-0.958650237237877	-0.4362784647028167	-0.577306087888953	-0.37940324584897467	-0.5694708488720844	0.11167987683688219	-1.2769346651514915	0.7363930995893723	-1.1479773345397624	0.05820830755845277	-0.3259800243452195	1.2145873165725014	-0.3393756119244374	-1.213811499223003
0.16302362789347907	1.8936389385451917	-0.2416920397218449	1.2183527046981346	-1.3955521411675695	0.5819969193059716	-1.4228574589445022	-1.0282180879247254	-0.5308879876082124	-0.62403354866527	0.6848128864850529	-0.677581396396275	-0.12617294168661208	2.1594209696385165	1.0735290264865065	-1.333962159742816	2.201970519116064	1.3432499540747593	-1.6057695874072822	-1.9446208039443442	-0.24806635567256513	-1.6929567389336944	-1.0166412911993208	1.613843596439619	-0.8892756993233896	-0.14039928226997955	2.355923467120489	-1.2457433485314173	-1.0933366344004285	1.2949951584896233	0.4718523032092676	1.6600801745021945	1.5440319802139213	0.1887655903537273	0.8767029643210511	0.00799913590103461	-2.102704039002673	-0.6228363680255116	-1.1930977299574366	-1.149293444229466	-1.011815021679987	0.23604884197282705	-1.9949730251631925	0.6415315964465151	-0.7997729010840459	0.1660578169300452	-0.926100093492216	1.1835832865072227	-1.473464035957363	-2.6660320490177147
0.6156124790522854	1.6583278349549415	0.2874322077385129	1.5449110444918652	-1.024753143002681	-0.027566889637230352	-0.23868500126505066	-0.5480811841255523	-1.243580361452513	-0.09448604827575492	0.38100686123468885	-0.4433431600446063	0.8346628249149906	1.2329875816481355	1.543438684250807	-2.1482905022504717	1.8838631485029815	1.1698364776251386	-1.850856054592841	-2.510994256057323	0.00396535932576325	-1.6163614702044038	-1.3460836083852388	1.7378763799891832	-0.08455167615121631	-0.11113216206138424	2.230840076768694	-0.4453033238798586	-1.133388849700977	1.3483012596112685	0.19906940831395745	2.1559374756448455	1.7079031107517513	1.1325788968311696	0.6655121363743827	0.18759914451955184	-2.2444057157553563	0.11653669177098797	-1.5680446053758708	-1.6131990597678447	-1.2612308316114238	0.5823311742903782	-2.1081699782740673	0.3822742087167874	0.2957559377089133	0.20781990456838018	-0.7296946284758165	1.0923978876342082	-2.2164093888892493	-2.9127129083970016
1.5376842389503764	1.3425483212443137	0.6691460900340673	1.52271962655849	-0.31363831077786963	-0.10097684473549223	0.6359137838836836	0.24604891151666528	-1.4352758923599516	0.42581616951144996	0.326897255226215	0.2923094809482078	1.8534308739423146	0.3876876343787144	1.472381055095514	-2.3060228883748635	1.4885455130936949	0.3952426999698976	-1.7081105702989823	-2.0689387497168243	0.4833297401131018	-1.3426341410917502	-0.25199954407622627	1.6418952521091807	1.0537374600026774	0.2982579623759367	1.7806662075029895	0.5912302535884604	-0.9243451716492943	1.0615706262789555	0.0006682817641416796	2.275654525283519	1.494198764343944	1.6838840789576308	0.5010123963938125	0.35727744252144733	-1.1733636392546942	1.1493019713970092	-1.656774337861179	-1.6357429773587007	-1.0174294172146032	0.7605257701100762	-1.8820730942975716	-0.03295720131154949	1.2523876954124218	0.3711440934068973	0.1149672273036982	1.1827861225607768	-2.40372070352806	-1.9758358155057143
1.9786291380635024	0.9263844956135076	0.5745520220539763	1.170407260350734	0.5139609728599805	0.37767092096973526	0.45303422123574405	0.6863921800930497	-1.027800724990968	0.4967238867061741	0.40781828556015876	0.8154939168393358	1.9477927410546587	0.534167562680625	1.1339624079054098	-1.741150929187109	1.3456365368990366	-0.19921851472859903	-1.3242646355671708	-0.9577488071214995	0.9871387923433654	-1.0490159619250774	1.528441060219074	1.3706439556428098	1.498106154670593	0.980234619052976	1.338892441102033	1.2295817788324712	-0.8877252225665521	0.638270982848667	-0.001680963919995588	1.8153135721431992	1.002818004641728	1.297816749024218	0.01920865786370402	0.5329204454388691	0.2754282477961495	1.6175294745389968	-1.4718898408808978	-1.3833301446858153	-0.41439962453710855	0.3914247906386347	-1.646776124775597	-0.40928279765963554	1.2137707906366584	0.7356601015556355	0.9904847342641068	1.3852514598500216	-1.9935419224742692	-0.664533344583245
1.2274701116851203	0.19808686081153068	0.24082215703546092	0.7767988920315365	1.2329232351832482	1.0250748264180871	-0.32535071663925663	0.505170514110471	-0.3763961673794739	0.040895763533678964	0.34228264149190224	0.6753390610237797	0.7787926217671519	1.1869573313377562	0.9386381200367987	-0.9708217244611709	1.2896221598725934	-0.22204390023815124	-0.948392442659934	-0.054512510729199846	1.181279323001982	-0.6402630811040707	2.5616184541744307	0.9824985116183624	0.7991251715897076	1.5063903454106928	1.1037785693517035	1.1668521032204686	-1.1031922067945066	0.2603320870827857	0.14153578967973834	0.7917288457531864	0.5191420938148631	0.2658731258439383	-0.9228619066353394	0.6968797286663232	0.9417549998114303	1.346608107469414	-1.1584917663312746	-1.1015073352459945	0.05830374983255244	-0.48380425127034393	-1.5330149044273125	-0.5738020239492289	0.17144988373185927	1.0204618834961914	1.2677532704083945	1.361064801561184	-1.1808715799192548	0.12453291261512732
-0.32657058994807814	-0.7172955330909142	0.138661738367095	0.5011129103181371	1.5778833102795995	1.3778601916187474	-0.5836215151563843	0.10186520127690853	-0.10332180399723674	-0.6035863901607212	-0.056292660688190964	0.2624011092799918	-0.9070400651610224	1.1582197096347118	0.9246997385598129	-0.5935368378041904	0.8874771739997418	-0.037066578119998	-0.8556325011241542	-0.042169251233710826	1.0053660005660394	-0.011778543848710807	2.0822373443424436	0.4907972340502025	-0.4098918810746696	1.4895492748459864	0.9844163520509596	0.701516140281504	-1.3468868501284126	-0.07390726411637447	0.25842130470365254	-0.4572853618623751	0.2693202623332536	-0.5442949621809973	-1.8105232920688155	0.6086389492148971	0.4475069967550705	0.9491697666283669	-0.9734855062980566	-0.9395175011728235	-0.002827956112859014	-1.30319397421679	-1.4941619395239532	-0.5606392630539495	-1.0715455287099578	0.7545144181358376	0.8240635196275169	0.8905211918058682	-0.4401977724470995	0.07018333122720583
-1.5627499503564715	-1.2963343835725332	0.4528604597707611	0.12450332913809568	1.3149541483283635	1.2059071117848805	0.1102279281693586	0.06987123995655775	-0.523928071044004	-0.9678027317048926	-0.7169409859632697	0.2823830392671712	-1.9334246518166809	0.11538312743216743	0.7180846888039041	-0.7450301542481328	-0.01360583774845901	-0.2063855891674788	-1.174242479583643	-0.8274688219782652	0.7779960898785606	0.6387269902977004	0.647183655474943	-0.16242072706288074	-1.0926969751811137	0.9353324708011367	0.7176055521920655	0.39578308512475874	-1.4617876556750395	-0.44088771525106424	0.16582906265131306	-1.4475092355077261	0.180625724671356	-0.6173714846523649	-1.8643376365584974	-0.05148161308777994	-0.5004680597556583	1.0003554924424656	-1.123530791039032	-0.9834371271639939	-0.5583815641953499	-1.376366422470673	-1.4967337153518459	-0.5637821171727591	-1.6833007489612342	-0.16429460808736684	0.05593870337953003	0.10263555046856056	-0.2584179704649224	-0.5368728772847384
-1.82774414687666	-1.1758740930601346	0.8639249225229277	-0.6330910424260676	0.46637929398202926	0.5984980181780422	0.9955652914439693	0.5089663043478567	-1.2879691418681452	-0.808231959294753	-1.3680498097725224	0.8045624943208568	-1.8041748097167691	-0.9630416141530102	0.0142351023215931	-1.0858091821497946	-1.0191091102272674	-0.7230092163145105	-1.7707059812536168	-1.6993484255698514	0.7931647999878381	0.8756023841123016	-0.5278668678411989	-0.9568310240193306	-0.8972267965434887	0.1765297991854206	0.13683593600735877	0.48137574030841906	-1.5718839702042158	-0.7556622365109931	-0.2091008071736075	-1.8426714029148026	-0.04408456671718536	-0.26805180001748896	-0.9168864521053273	-1.2110243615536955	-0.9477108842037872	1.294801804636746	-1.5824177867862255	-1.3005832976060439	-1.2180350064769796	-0.4956710614733837	-1.5907160416781818	-0.7286201571957497	-1.4612581424343791	-1.1780455616171177	-0.6160668924704596	-0.7090546768229476	-0.741723054966794	-1.2543654753412439
-1.5043150201314133	-0.5918373483678315	0.8078632445575629	-1.5689882446872605	-0.522828507560127	-0.11911183888806655	1.0638125394783904	0.9326594310488966	-1.7059559314981705	-0.22121263811956438	-1.7167624326889208	1.1849145863347488	-1.0486387802669699	-1.0042394749251777	-0.9519882292112322	-1.2498935007187946	-1.5009902818473502	-0.9894768884458064	-2.2930285562210786	-2.014047272542036	0.9422817504523329	0.45154034591304626	-0.711029822185707	-1.598211640815765	-0.3587169863635752	-0.46516330316956694	-0.6404092661008716	0.6772974549281442	-1.8427468113247814	-0.7164143333878755	-0.6961137532888072	-1.5979006222228793	-0.5460174017163414	-0.08942445670005392	0.2938717482601774	-2.1293849962497204	-0.7025981186125021	1.1170846532846461	-2.046898616153338	-1.8019477785419273	-1.6487355988693415	0.8124410848809875	-1.7625409087968997	-1.0090257521067347	-0.7548690997005889	-1.5405271615511757	-1.1273666426176818	-1.368737354980232	-1.509668774823986	-1.8374484055720721
-1.283561682819562	-0.09073320116415806	0.01889518714662921	-1.9844563475180084	-0.9591865562989186	-0.5267925679085926	0.30418368016657815	0.8951128586507642	-1.4150074894797011	0.5207572172776189	-1.5732521568294022	1.0035960137813296	-0.45173846798072675	-0.1703773290825469	-1.4951476508469304	-1.183025535247267	-1.1641032481691804	-0.5617229840357083	-2.3361631099975413	-1.6767780036956639	0.9209096198795718	-0.3592676458253524	-0.0882154959084537	-1.6057558994775691	-0.03622589726522172	-0.834889507610012	-1.2623472078119762	0.6053983509912304	-2.093344870400118	-0.055187717880057774	-0.8563917109429479	-0.8813418088735406	-1.0415170326250325	-0.1163685628260418	0.864591126540646	-1.832256448849839	-0.3703842455323635	0.21560474001672308	-2.0966332975621573	-2.105847612268406	-1.8187901665375918	1.7102268477836082	-1.7957808950799796	-1.2007790302301933	0.07348747416508825	-1.1115140687950258	-1.5720908152762059	-1.7982844488562317	-1.9942793145778164	-2.1654966667375315
-1.1487253398157258	0.11395219820053527	-1.0889725061071187	-1.3868744402370499	-0.4237980864818643	-0.3200381971621082	-0.2742644446243012	0.5773184806803224	-0.6273610507877416	1.1720518787267198	-0.8770142148161131	0.7279000835822659	-0.13372194344732655	0.39985433934020526	-1.1002738711450828	-1.032157636822839	-0.28246398311244003	0.2812428830740917	-1.6512728926856015	-1.0258850496447478	0.7547868909272109	-0.9140837185352236	0.7112755931088781	-0.748231962806516	0.23982485526801575	-0.821156256721495	-1.3935918334015625	0.27072579948656295	-1.8334337850281315	1.1124158427592192	-0.25215909614792636	0.05860441633641535	-1.041258251072531	0.17312857728203557	0.6794628175423467	-0.05880099811324362	-0.4600463363718796	-0.7339062451934033	-1.48900422892827	-1.74385597032124	-1.8197180578158425	1.7822198344025988	-1.403155717071426	-1.0797727548467257	0.9382590421572072	-0.5044741365789939	-1.7670387816741226	-1.8028432081893528	-1.8390309032565497	-2.056899628596688
-0.45655071702488187	0.2881591356784914	-1.619341669399279	-0.14626992556143684	0.7684739105586144	0.4286835409746665	0.13514571252637173	0.5789566150626522	0.2422094133044206	1.5638276381357177	0.2680810895628016	1.098256452816893	0.40789370422680504	0.08179015779220937	0.020195251274974572	-0.8473814487633047	0.5892379174582253	0.8571795510776443	-0.3318088625433835	-0.41760036382869753	0.8425605295305952	-0.7343139847005864	1.220721663031423	0.5840253006512856	0.9934508026744223	-0.3249333880786861	-0.9770565233979802	0.010244825809294205	-0.8143074806070683	2.1972096644818833	1.0695890146871114	0.9357750386111798	-0.3906053419196121	1.0064990898561894	0.43895869384835867	2.2004345450132914	-0.7324030720829736	-0.8199692310834973	-0.39601866196637653	-0.645910266968832	-1.5483054656927586	1.3414963005248892	-0.5554967269500641	-0.5413570595699263	1.8098695678756944	-0.3317380821032339	-1.294870880787208	-1.117885686876373	-1.068170481972736	-1.3869621975533684
0.9599280452402998	0.657959195939047	-0.9530963817516696	0.7456987880188118	1.6886394038238346	1.187877477381397	1.1640031046924872	1.125958463654395	1.0005337435344146	1.570169383819609	1.5129939423123264	1.9686081576157872	1.407349184390313	-0.47329503278781293	1.013421577498226	-0.5266385874572093	1.0656675175202384	0.8775182087290446	1.1396456457958424	-0.008839994138435484	1.323699817320658	0.08336857750819461	1.2506440634121687	1.545893249286184	2.1087010234970665	0.4765165587598273	-0.3058394411886007	-0.002188881769843581	0.5312460494296092	2.4820422881857414	2.3571085491015573	1.4442354263540684	0.4686109411761764	1.773179641267731	0.7306245646888108	3.3156652381045575	-0.5993028912746222	0.010985778234783541	0.6473232586212375	0.6422681193575408	-0.7275464813246825	0.9940231253164998	0.3810182424971519	0.3034685635894609	2.4094302099105085	-0.45600756852232904	-0.11449376717611447	0.19219586094821198	-0.008728265383687449	-0.3943132423160636
2.1731506977548642	0.9733555533002171	0.5634660705575761	0.6543889167948211	1.5417793825002777	1.3030743861102512	1.7023139783814623	1.676919057423274	1.624692917503849	1.155424477448661	2.3048427714952306	2.213934491452872	2.2817581238017404	-0.30931031938791237	1.090916683068803	-0.015823345770680144	1.0892892315465472	0.7083943715280409	2.119320700418591	0.17272003742222397	1.6101595606626018	0.9592050336861205	0.722231792498495	1.4864829582172672	2.623041792532118	0.9742546614116663	0.16492685474718222	-0.02840395456839569	1.3880175470716267	1.694172828767898	2.610598915085949	1.3861456892031485	0.863431479806615	1.6066375540941769	1.2868251239275583	2.406099187072575	-0.002654267702508998	0.7609388748504258	1.1403656460910796	1.3904853991201636	0.6783134203299915	0.9596094684069887	0.9380965691396507	1.1279092636793615	2.314461720687829	-0.2284428372234831	1.047480630272187	1.5027693855121806	0.8754399476888337	0.33695342749326257
2.0152055356042706	0.7940431977020156	1.7744931137306699	-0.07319444175112143	0.4212234596964679	0.5865987911209257	1.1690749793674042	1.4879706836310804	1.9595826897017488	0.47709001741226015	2.206985377538049	1.0391434306632306	2.186736489240858	0.4314921634211681	0.20972930798701558	0.5870302865833231	0.7619715639473562	0.7782000552725185	2.247149971879211	0.1463373504109873	0.9003961638265625	1.3188740563170294	-0.28558589722916533	0.4809259360381892	1.7510327114005024	0.5669956516323988	0.1486116969826614	-0.4191013250273176	1.382438576718753	0.3210694738830731	1.4534247590375795	0.8526111394803705	0.5246966549591632	0.4431174353586726	1.3375612996005626	0.19531815584165335	0.42844245762686695	0.3970498049547038	1.0676550380580436	1.3937991387975674	2.1515553440942092	0.9140534689744007	1.0016949918410896	1.5636828549297037	1.4031310938814108	0.5543669399800805	1.2141110150600969	2.0333320761110665	1.187473801902145	0.3829748479337166
0.49206850970411675	0.131927070693943	1.7479325762935458	-0.5779685262810997	-0.7034007225152051	-0.411484133293119	0.09277253749740388	0.5153908737027878	1.7543723463242669	-0.14698119768887397	1.3069172634545205	-0.8683411763822618	1.0319049055717053	0.5970478347587076	-0.9210540254957941	1.178516650602442	0.1761090998746166	0.9193268696584304	1.751621775628234	0.02541311105595098	-0.7532161100160221	1.022205259412418	-1.333017853656787	-0.7640141811202149	-0.0653269456601792	-0.5846515937392976	-0.24222302324519118	-1.0515562804168677	1.0041206354852628	-0.6948933039491155	-0.42733152390942086	0.2218791840142042	-0.1976109924231898	-0.7816993475975839	0.5919434854999344	-1.6011033018061105	0.19739126310133015	-1.0061279719880576	0.9350584439100251	1.1676428157164773	2.888474024550645	0.4897108619309533	0.9117736424758136	1.49585330997821	0.11037294135269828	1.239488665119001	0.17607555871076994	1.57832200516846	0.8547823062271255	-0.04904238639703653
-1.0174201944302448	-0.4478504166677749	0.712149267569232	-0.5020221433658613	-0.8570176391195808	-0.8422246355791353	-0.5950984407283506	-0.4533174414559726	1.0743921476346237	-0.45553660073927393	0.24363754927415687	-1.8968480701427022	-0.3050258701392359	-0.42308662165968325	-1.5185579598436396	1.7794034118746573	-0.549670560966948	0.5289700088108233	1.2584921745688997	0.02433152871862978	-2.166724456705182	0.3893372041434997	-1.7628129818852447	-1.508805886206509	-1.453257819567951	-1.4294012017367013	-0.5695870518195117	-1.2866499244923633	1.0684091072522803	-0.7313786463923471	-1.810281769660287	-0.1278170513310748	-0.7582066709366475	-1.1074769324163307	-0.3996630334912758	-1.8312558768459795	-0.31870465113525315	-2.2626167388852076	1.2552182971882149	1.36355302850816	2.4866079605072167	-0.2144950115082978	1.0619244385638131	1.2059600341273764	-0.8325134451251736	1.0784990597200756	-1.1569324360023716	0.7255097539984743	0.27707674047245123	-0.28888394564311465
-1.177740177133178	-0.4741416618421391	-0.16325659891122193	-0.330023675056017	0.018797691309975415	-0.37007282637379657	-0.5860820970730072	-0.6654451063701493	0.45795712383880705	-0.4251164484301267	-0.3326090744166687	-1.2711211375286493	-0.869433815393711	-1.7257372880817459	-1.4183538020890785	2.3938150801227684	-1.191245779042108	-0.6121805063502879	1.2102353752545472	0.29414473693180815	-2.1136566204366782	-0.11039143530500282	-1.2785823263604628	-1.5037779584339341	-1.508018523850569	-0.9545768186542773	-0.43760215080887854	-0.597616714665045	1.7850364742649107	-0.0664759957634632	-1.9770050578978753	-0.1537948158020769	-0.9683625272499057	-0.5416216716739762	-0.9470286761196496	-0.8598326791522471	-0.2208872252358277	-2.231595426011001	1.9668715354986688	2.056015480934519	1.3591098068346492	-0.7453734674974324	1.458610531523778	1.1263514688592677	-0.9398955565878951	0.23662485057512703	-1.5966796410780568	0.22406798471912845	0.09981821168665132	0.11256334673733742
-0.14036539485634356	-0.1556192306988473	-0.026797495411876652	-0.6625523223876874	1.0324249804543246	0.46487311581265073	-0.3205068729512886	-0.2587402879352339	0.4293750934522986	-0.20868331732301298	-0.38332712129306823	0.06740314416323107	-0.5876213067337034	-1.905199452115846	-1.0910041213853685	2.8017356564165015	-1.5276396247151927	-1.8878138404784621	1.4727633823338713	0.7716503537262225	-0.675740601500416	-0.17398266910063034	-0.323920248938264	-1.0279404573990467	-0.6613658783656554	0.6792458873627606	0.12268288962121987	0.7930302658045594	2.5218561257828878	0.35517789444553777	-1.218111602730869	-0.17039883422821958	-1.048995620091959	0.10463478352466114	-1.06357742437111	0.02499443276139849	0.8308217913941276	-0.9133855498627363	2.4619537509625684	2.7201913892220793	0.4074106909942092	-0.8592318101258039	1.7740544552914401	1.3729687038012859	-0.2989664465544359	-0.2994224698587755	-0.8518650360937726	0.18155392577942817	0.6669441788665381	0.9548635550263064
0.6914210965516492	-0.12470803471445759	0.700677589989558	-1.3514658506131718	1.2515541159116945	0.7651097535618284	-0.23602156023585155	-0.05820186023639864	0.8834361342238287	0.058652305109690266	-0.45525901066286056	0.5652401642486492	-0.18783983592294318	-0.8602869772889891	-0.9990900710655481	2.6869132461098664	-1.552910442399076	-2.3683111018083918	1.5662720882776735	1.277158080383441	0.7459900475735161	0.2445132252659704	0.30781603336989805	-0.5515152735951071	-0.01881712028059339	2.1229671331009285	0.6101126573095359	1.998463159441211	2.5610803472337738	-0.13797971350791324	-0.34364523930463203	-0.49300551511080243	-1.1911787919932946	0.25712595256336124	-1.3505969099550676	0.04888447798374876	2.130170875257516	0.6173292640416185	2.2761804266294385	2.8853136845651757	0.25061995059965303	-0.7920694605068633	1.8217404309256768	1.569935045589589	0.551357741273901	0.10288423863847607	0.2648670106303554	0.036928435837892314	1.6624856182589878	1.6967800692967536
0.3162933901337712	-0.6350299995527231	0.80018629761313	-1.6110099725171632	0.6074298431996633	0.1757210767670639	-0.22198388152007403	-0.5390339956591023	1.1660315413873152	0.303627709667296	-0.931620192333144	-0.15239421706300083	-0.2511183177739715	-0.024066051352765423	-1.0261417404449333	2.057537126013679	-1.4831330153594857	-1.7389051033156977	1.2624521365995545	1.7395229952041487	0.8899219618579218	1.0081249075271312	0.2892003582670083	-0.3924204554147703	-0.04293054470488058	2.1304720271275546	0.4618911911272706	2.2261929657285027	1.9413639514370713	-1.1911258166443417	0.17169105880951585	-1.0620470600909055	-1.2281462528591702	0.1552649722811712	-2.066156415873912	-0.346962291719501	2.647413066213057	1.275073356982551	1.6797749187604794	2.628859996318527	0.7656215638442453	-0.8840288051473744	1.8283148863944176	1.2480851358850127	1.0154795897951725	0.9300428007316099	0.8032531143924755	-0.640667338756376	2.3836911120046964	2.0805651184684844
-0.7343931318812855	-1.229932993136384	-0.3099526794543874	-1.0008933496710861	-0.14892695160021152	-0.774391916796089	0.05756388966952433	-1.2280004605004595	0.8518645968669731	0.3781117028068358	-1.4104669950028152	-0.9503075489578254	-0.5758966936772076	-0.5515868248672274	-0.6424313502591903	1.4016826602943384	-1.486153355215622	-0.5867816300491216	0.8404682146031988	2.194299650664758	-0.059843598051133984	1.8536569003356884	0.05280170745520522	-0.57932297883013	-0.20908045595037994	0.8074691821731842	-0.4046954512131895	1.4362962035186615	1.3561786421541528	-1.701673107352127	0.45026420956491353	-1.4589191379692508	-0.8533313720451846	0.29613296243860715	-2.6056380134686545	-0.2344655173841182	2.093875518975327	0.8815244352024217	1.409040232617745	2.31380431880961	1.3352457232292008	-1.065138967463238	2.1080034749704057	0.4314347233860177	0.7989555761061664	1.1687106235152152	0.6658266457351913	-1.4946116590377965	2.414277704758529	2.2832375812263157
-1.0855250473506965	-1.3078486988211964	-1.8072928048992387	-0.0578542039430989	-0.33544519312451504	-1.2513021496900003	0.5255139880882638	-1.3035844810122088	0.2797637983968333	0.04415524134391806	-1.067056812453604	-0.6694391923025009	-0.5798173347174504	-1.6888651546684341	0.3575450800412648	1.2327401562496165	-1.4625393735948047	0.22643390115223327	0.6891975782575105	2.5170316824044763	-0.8136090879271693	2.400552745825317	0.1874635157675473	-0.8906223920350171	0.04738492286285844	-0.5825411904515582	-1.4368180886657207	0.26335863054055725	1.2430441768369962	-0.9638294626480296	0.7240596158844766	-1.3195248629604874	-0.10673009742025119	0.5787676832379041	-2.1388516101784916	0.5821774832710452	1.078191284099486	0.09554301689364131	1.7572826993262427	1.9731668678683223	1.4626313732427116	-0.9131752354855533	2.529594627671681	-0.29017754200180784	0.04651683258281643	0.6024347978746729	0.5016812816936719	-1.7027449537425847	1.9628815981742609	2.46024453123287
-0.15488851872072062	-0.8622762803127267	-2.291194889693664	0.2587971387875364	-0.05206064596845023	-0.9893512765577795	0.6674327337618051	-0.6676290707188415	0.1315742915254561	-0.7407039775731581	0.2697537946377707	0.41963786923551977	-0.15578637531698367	-1.516138973889111	1.4083031023239383	1.4748778974740215	-1.1895311488867104	0.3500330115977695	0.7576256718148556	2.3224376602545105	-0.532885931972891	2.259012087651702	0.6591546888230861	-0.9948811080288131	0.42883482319739064	-1.0320396959905467	-1.8913495847764898	-0.6343953396585144	1.2242520321421921	0.4813053244474921	0.8506241335928054	-0.7182838618088274	0.5107391793624108	0.34976950697492887	-0.6785154141732055	1.299256402034975	0.276979385479983	-0.38938845992286125	2.095350042577246	1.2175817082976803	1.115217845839009	-0.25251818647250024	2.5069088838804285	-0.3757701884572408	-0.7741888447385107	0.07777215191776798	0.7440644996439809	-0.9462825570718211	1.4953163297920142	2.370394313570098
1.1968458778920683	-0.4597961176405667	-1.2971096807741251	-0.30620022264328933	0.046043211645024465	-0.5290957519298521	0.16891263604211848	-0.1406316970373397	0.5332789399668156	-1.5568981208777195	1.603995164142745	0.948015231468779	0.11936325570110161	0.6481521751933546	1.6180905221092206	1.4776904797474164	-0.6626523617692711	0.07212718556344815	0.5775582099563678	1.3442117185851614	0.23675240693541538	1.3038140238088902	0.8162001271216246	-0.6658287261412097	0.13196047639668845	-0.7931636733595648	-1.5036319566983085	-1.0912430436118972	0.6348991194041314	1.2691501615784078	0.48142327054436945	-0.11410036981542489	0.4994371642485015	-0.6738935767962471	0.755827423307133	1.0629920661741061	-0.2643202059073079	-0.46876712623433936	1.5030278668020718	-0.1529084972594008	0.5662049001376447	0.4764999075307536	1.6379115562949094	0.025912414028219033	-1.1898721015188363	0.3542805796275262	1.041022060050571	0.11628785082712177	1.1435848275310747	1.6630762435573414
1.6788619878504307	-0.5082202782177684	0.2099263183017949	-0.9506039722213975	-0.43072006868780555	-0.596642442183089	-0.6359726910343858	-0.49188456868481856	0.8068292476499258	-1.7557226645471116	1.6361632301725648	0.09114312862448772	-0.32707902855154114	3.108117863921878	0.707541914873925	0.7621961158945109	-0.15984598684786638	-0.1657115534892911	-0.11732763252371312	-0.06992608500415268	0.297401506529408	-0.09822718916803096	0.18004451897933244	0.023676493510497644	-1.0185159463663989	-0.8596720439689306	-0.7218416533708856	-1.360891393509023	-0.5102223458327029	0.5686604462102818	-0.3875359340363757	0.09470020017734769	-0.09450694507762677	-1.8319959602353786	1.1661288675280292	-0.02995314684369627	-0.8772677422400231	-0.5250344453508309	-0.11078370930687996	-1.6289771304264686	0.05346496138023036	0.607486775185089	0.2687290678816176	0.18678915343552155	-1.0677901693474479	1.0220989993260186	0.7650372308417693	0.46691599236481773	0.6462837214372452	0.4847189895846601
0.9604916634300391	-0.7648926697417135	0.8867073977694382	-0.6841197477257579	-1.182447869086566	-1.3211790175044613	-1.0952060484103703	-1.4706095213977701	0.2327460117861543	-1.1185604739399087	0.21328416432462516	-1.50247432277927	-1.3357520660190751	3.4807589156807492	-0.5817852841033456	-0.33986478732153963	0.11328032398592323	-0.1863677016797068	-0.9357617850518083	-1.0517310218688634	-0.7619493930819078	-1.2244291682346493	-0.944570923290974	0.7180858095285466	-2.177234859584329	-1.6412424866688622	-0.24165916264667386	-1.667762737989927	-1.3619846412548122	-1.0361494715749613	-1.2626096989977558	-0.04589168213324852	-0.6675108225357913	-2.1277115910251836	0.6378511267582263	-1.0449981474096515	-1.5546254109301385	-0.8728116882670452	-1.704382581389609	-2.3273387938128987	-0.3508993541226104	-0.0188199088774181	-0.7431498343741338	-0.397854717807828	-0.7150594862639248	0.9554415132477824	-0.09585338249481222	-0.2285698073612734	-0.12421222698864695	-0.4521715375310415
-0.14912835780667621	-0.6906936186074382	0.3752430212847338	0.5719799202755819	-1.631571906957807	-2.116617912934752	-0.9288888816553663	-2.0392840871900972	-1.0683954770707682	-0.2125877112525116	-1.3060137277365425	-2.536826084579662	-2.116279589609546	1.3750429120755059	-1.1261790918812746	-0.9622059158608932	0.3433908526822226	-0.03579929191883768	-1.1594497447320966	-0.9933337426536232	-2.1316604985037815	-1.515413288793161	-1.7738726417298212	1.062255197272293	-2.3841196819651596	-2.4558112755726142	-0.29852456285579637	-1.9208091014713928	-1.164738800960118	-2.113310327272834	-1.6314919894660578	-0.10890691776634488	-0.6100963120268642	-1.3444168935132454	0.19940879248907278	-1.2367301963130868	-1.8349883122980442	-1.3942926000333375	-2.0712358982965324	-1.887116564452352	-0.6389700001331261	-0.8456270386250845	-0.8686147560645666	-1.4105016336970781	-0.5843977047764572	-0.1985337028608537	-0.8227152729784263	-1.3002145598740138	-0.7874639591441327	-0.5610729228103085
-0.7512864214248953	-0.15338958654536822	-0.5100060099408432	1.9018505249220523	-1.5855670199454923	-2.2998835168991385	-0.44656510882558476	-1.556223741426709	-2.1911812586537893	0.11157541017518237	-1.3732951014888635	-2.5166298350834433	-2.0348093865624373	-1.0744296782232399	-0.4924972967305512	-0.6401931806267832	0.8985977219058826	0.2408738925677626	-0.5414650695456569	-0.2125730568287508	-2.748555190392765	-1.0542055510258617	-1.8744620832471142	1.0006997047069024	-1.6451536405604814	-2.3876162437052812	-0.4601950951201738	-1.848369025984143	-0.17081008666938644	-1.8214325587123026	-1.4661377989957771	0.2712237619038588	0.14284899543465515	-0.3190216801862271	0.6359849457142482	-0.7553626016790982	-1.4566921904491354	-1.6773092817294994	-1.0713608344124321	-0.8817013857498346	-0.7834140477091738	-1.160335968906956	-0.4101344563081274	-2.0187857697399654	-0.8165124791077945	-1.4040030398820642	-0.7813170472188983	-1.7864105423309744	-0.8101370415811967	-0.0493684907877786
-0.7564596442215306	0.42679443058040795	-0.8080209599221743	2.36932264511263	-1.3350883643389455	-1.7515111387984976	-0.11418789401879517	-0.502279337562802	-2.3696913835020337	-0.35002960664349425	0.08569892847296587	-2.0614686009735252	-1.1919578702440246	-1.488991079254458	0.663219454856892	0.1659647125188142	1.7566932989536554	0.6051675762030216	0.34876220723437956	0.31292217564039526	-2.3954048557620857	-0.5133917562405812	-1.5277286802900283	0.759948908134594	-0.8499531369797431	-1.3828181480337403	-0.15191726315379003	-1.3403400729682724	0.5817798988113245	-0.691803928097641	-1.1282350913994201	1.0133943539118908	1.0828482917455964	-0.02086637904602713	1.612858573499216	-0.2936573289981682	-0.8425247931009029	-1.4299606369148512	0.22711179879977483	-0.2378393148286196	-0.7886414638999346	-0.7619066677291887	-0.10519244069063419	-1.753472612312635	-1.0902898902623164	-1.3719372674933141	-0.15867409137220156	-1.3535663928125967	-0.2085503732433984	0.2838166387175023
-0.661711223209513	0.6202320407490237	-0.36128840322779104	1.901464974126576	-1.162333766916947	-0.9559276449179146	-0.07986338891649895	0.08512956594423567	-1.700888520669081	-0.8678283022125598	1.5386938082621635	-1.8916369504085997	-0.23650010902816898	0.264237005704794	1.2663235742423864	0.5652792142161456	2.3016948357895712	0.8823640495959767	0.6595055238729275	-0.07170386003540292	-1.6791480843401188	-0.5536194835904875	-1.2696533067857754	0.5237164483313153	-0.6832491079338505	-0.2571603057280079	0.648104009761835	-0.6238278215774702	0.3799884991445566	0.03368407959981624	-0.8637928815269826	1.625741146954907	1.5797173010306955	-0.517017827288964	2.0706835241861565	-0.24941368530098823	-0.671044715721562	-0.7488464774449812	0.6343552309447965	-0.33166271478137416	-0.7354002703400845	-0.013972257312652224	-0.3219392464376353	-0.969687301533469	-0.9861899223184343	-0.10574651398933713	0.26759901633995103	-0.47310906593620167	0.30911905367993064	-0.06676744722469292
-0.7385146298900304	0.459984332246473	0.2766078598407769	1.1469558219318834	-0.9853743915975102	-0.46853616791413777	-0.18661784701717296	-0.25358953199934353	-0.9135416942224434	-0.5843518973473574	1.4641956235998141	-1.9236849730254117	0.2543113594448017	2.147079054307668	0.8329886099634861	0.15373216745935156	1.8784273332055768	0.8263125201807355	0.08665077280063205	-1.0735065903054162	-1.1373785959359846	-1.223080088389251	-1.2526403712747256	0.20708351879514147	-0.9223447712117655	0.2783414819330865	1.312142481506154	-0.11649399072628654	-0.4801805858357544	-0.2919544829563871	-0.5917491139764557	1.6168575268173913	1.353124060483802	-1.0040515749360601	1.3907173013994223	-0.44983502915184287	-1.0336289728482564	-0.03231433257439342	-0.05970793932653057	-0.780790794770185	-0.6956021250173159	0.6351835482767018	-0.779937866505456	-0.4147750351111892	-0.4950132015589676	1.0566933952548703	0.014923932162443374	0.17350608704316853	0.03869278027322168	-0.7788140968182886
-0.7739016633513631	0.2536950620796726	0.5836919661273546	0.6330828690952108	-0.6100648676143342	-0.4172664601747642	-0.28887485313586725	-1.0342535377359972	-0.5771017301994399	0.4319500632919483	-0.061412762111794396	-1.5797295771880795	0.15872507915398232	2.3090804657734165	-0.20010680591885388	-0.6883867910148219	0.5678965240497416	0.4178451226740917	-0.8966133663810687	-1.8529149824237459	-0.7112329869402855	-1.9415409844678546	-1.1935696399390998	-0.3509810467231711	-0.9184166065783329	0.29383311425913616	1.196909048931327	-0.09915803455585256	-1.1904250719502352	-1.1930148894325658	-0.22379256759043079	0.9010543547922342	0.5979283562073772	-0.7858473373104965	0.02158997612458878	-0.618091274142957	-1.288922034856906	0.34753977469619096	-1.0996919538391967	-1.059377259044729	-0.6353895820631553	0.9978050412152997	-1.0335082848920565	-0.4604746789295648	-0.08122589466685727	0.9752588685785473	-0.627412307687847	0.29247080939398534	-0.943813486749895	-1.1367936797721383
-0.5770239516173483	0.09191970020207862	0.4605482995016499	0.28680877769728946	-0.17508894123850866	-0.49819178598486913	-0.3693850396400381	-1.5299562732320555	-0.6778305140371216	1.1454313737393287	-1.564216367689572	-0.7238107971085385	-0.25656297252077503	0.9129273866748514	-1.0343198372628506	-1.34899229364869	-0.7330889558570244	-0.011327958330745229	-1.5839942656864787	-1.9163333511071674	-0.13475981961498465	-2.0745964467883415	-0.8444077323238274	-0.9953283405148755	-0.4918859483600389	0.27145316409085735	0.3414768164133645	-0.47121543868908977	-1.405405563262493	-1.7472038575814919	0.03251979977999558	-0.14628698072444968	-0.2266814812027028	-0.006784428108234382	-1.0356821840972543	-0.7859494113256741	-0.8524902875491647	0.33750220493349115	-1.6912635614429257	-1.0880234720400863	-0.48897237727824516	1.03240109185723	-1.0282925372687512	-0.8646128933312666	-0.17355586304922258	-0.05391468678935023	-1.01763599924934	0.0068992406590273735	-1.826847079815504	-0.875616666576478
-0.377014767607064	-0.1920911958689987	0.007628057297390868	-0.20471143914601356	-0.07096595391647864	-0.3443141684687105	-0.38130150415961167	-1.5310135127442623	-0.8749251620872939	0.693026510586734	-1.8541207589596322	0.11934547789648323	-0.5657490945590357	-0.48483722528120665	-1.2401574947229206	-1.61553869736052	-1.1202678636096064	-0.08756473917864718	-1.6805328437359992	-1.4523194490116207	0.4949522895067615	-1.5143426044233266	-0.2870215829324986	-1.2104619721453302	-0.01727880156733303	0.3648354588381481	-0.5170181801669105	-0.7778758514815095	-1.480148391218856	-1.5382291841299247	-0.08048560153398988	-0.9937646821424023	-0.7103454134437587	0.6440104712230311	-1.2058054592981868	-1.0545947417111219	0.0723716684017748	0.23324674054046962	-1.6947511364926378	-1.1099239123507953	-0.3359605136685899	0.6485225702584473	-1.0443988850961412	-1.2018055578876834	-0.626784142571107	-0.8103902984696664	-0.8723035742310108	-0.4708898808141704	-1.8852192519281368	-0.4137151350765406
-0.46839386071293376	-0.5520537341057185	-0.6960395873813134	-0.7946966058086761	-0.33791564360564225	0.17716728433532888	-0.19470628757168548	-1.233511745921904	-0.9214929494684075	-0.5371763957455833	-1.2046736176216788	0.5213481953449142	-0.34325379249332727	-0.9097840160140219	-0.9278324557395138	-1.6719979977649901	-0.5395268877548679	0.18487774374397	-1.386291494223283	-0.8510159499963386	0.8393544822982102	-0.7101402869859523	0.2974769170704484	-0.6100638189288003	0.32444228032676065	0.3547733794033418	-0.6310901423771025	-0.5161136017121225	-1.7787514397845972	-0.8319052765435252	-0.37262875314627497	-1.330345663433803	-0.7120017860914605	0.7727399043968377	-0.7247032251423297	-1.137979597923916	0.7719234632164667	0.4146017267443738	-1.4330146959731371	-1.1707363818944372	-0.40543268505588587	-0.14514106678118047	-1.2036420910546193	-1.3150730290134598	-0.7849152408260441	-0.6686674270011588	-0.425346340544756	-0.9828994841642092	-1.156089086307381	-0.26047879516030364
-0.6190301130605129	-0.4985614035671439	-1.407134098603366	-1.054070312966643	-0.3566828531757704	0.9690783639668319	0.1782014863508394	-0.595314171148392	-0.7359038761695083	-1.1703209648891815	-0.7393759889386327	0.7739918071060246	0.6496077151611538	-0.8382420840405344	-0.390220575705638	-1.6690344622527638	0.24247416123172238	0.42100215182688067	-0.9984898047807966	-0.17855285680717095	0.9130716751807116	-0.18725177231990525	0.9595773465573506	0.5386186659178843	0.9612274663273989	0.27298533668937697	0.07537765405329633	0.47727602911890793	-2.057741226560625	-0.01892096765704912	-0.23446031668371398	-1.2110127340400543	-0.40412160245247786	0.6285666906180307	-0.18610513930320888	-0.5155722973398601	0.9587712742978685	0.9892536059774897	-1.1114738522584084	-1.005993002772067	-0.812720102070502	-0.9679164371936682	-1.2743406995237043	-1.2575548089100712	-0.12864914507996253	-0.20558104841652272	0.00992538700745855	-1.280019186923199	-0.27604449354793	-0.40310912070248855
-0.19031336051820674	0.3906211447550732	-1.5684786806965485	-0.7219753606302161	0.5897905319419506	1.8545611298694213	0.42930622507500066	0.7734724369434265	-0.2494484959556174	-0.2592253989773959	-0.9147796979239009	1.4744412145966972	2.178575259486816	-1.1753838783564046	0.20336538715235933	-1.5648233622275731	0.4984745023257854	0.30098583732892686	-0.606041092758302	0.6802817129792482	1.203036166131278	-0.08935047982116995	1.8699741993082593	1.4148876487720212	2.300213983360567	0.6481393520892746	0.9994781009493962	1.8556759455002043	-1.7586546493955941	0.7941229518901809	0.6530325484812385	-0.9081519663751465	-0.12163671022331361	0.649429006921463	0.08339730942641481	0.824961570597279	1.144272627120602	1.6602247534432901	-0.6771827293853487	-0.49108881413408423	-1.321066142900732	-1.226568954936411	-1.0420906024142982	-0.9611385446906764	1.1681837606095866	-0.255003620512215	0.40323407751339624	-0.9794260350781525	0.21834708498869587	-0.43201546266435265
1.0218357174764499	1.7678358765167697	-0.7422015842907268	-0.08168195059121158	2.395787163729282	2.641964201558939	0.22543863254448393	2.9045135119546877	0.5585746327614302	1.6683414262175291	-1.006734877405091	2.6166177294028468	3.441731486479825	-1.9243537270511475	0.7488307231538288	-1.3881956750172246	0.2517236762330358	-0.06914149016823529	-0.17094631819544606	1.508115326074699	2.024321428104167	-0.17050292334478304	2.898128860573861	1.3830977053195435	3.835033994325227	1.8328909426512556	1.4734145401966008	2.97944662045359	-0.7935189305633339	1.5842268800840547	1.7533568259264578	-0.6503278329133914	-0.08657459958101997	0.8832180910323378	0.1549776312508599	2.031758775236957	1.9224688029017374	1.9743660472524818	-0.1719108950825993	0.039794675268231064	-1.4792109009250176	-0.7105023637925343	-0.6981618692466283	-0.21801035400420224	2.3586207571520554	-0.7642959116621498	0.863241285080765	0.12741105071124828	0.29464214959546053	-0.17199449929021166
2.2864088465507	2.5983515347822133	0.7320956218359034	0.33057864642689017	3.9530266044900637	3.1106493398202413	-0.34294908404216734	4.903991608080348	1.4474950177139418	3.0774211680070236	-0.17188900499032883	3.439112564798892	3.509312383132048	-2.245544490967317	1.05470486185132	-1.3686025084606277	0.08299530066177696	-0.3053999917883899	0.2615895508257689	1.7245366512605145	2.9502106358110995	-0.13705267055494005	3.5151263458870594	0.6291624548950373	4.287821971575449	3.2410964816833436	1.3494791159442365	3.361892919583568	0.2500643227279722	2.102569946908837	2.0708249924269744	-0.4766415165927001	-0.2140264296569659	1.0015976136952585	0.18837396614883628	2.0843524320518236	3.043680809379176	1.7521909622205538	0.08397763298143945	0.1498852909263521	-1.0631177946602561	0.09289650329427791	-0.6553806732814367	0.9481855478117776	2.772037140847829	-0.945731327646359	1.3081448532989424	1.7254463693654887	0.19335313398079	0.04188215177650669
2.5472133395979424	2.1302606478364785	1.8076843242962908	0.308551000307573	4.070687584148461	3.0782273236315967	-0.7405408473788679	5.468381321922143	1.9414492748323295	2.9013418493329555	1.3178372351068532	3.2848502244908486	2.0952164801677022	-1.62543192536957	0.9466471147526434	-1.5849560476833304	0.3486021412522234	-0.1898695922922851	0.561934172493804	1.0257863816808468	3.156272062216191	0.08266670782303709	3.261488818573368	-0.012517257520124307	2.856203010464868	3.654273076860336	1.0165619947918685	2.9608160223271747	0.7713095832569898	2.076717730988901	1.194806137910463	-0.28819231964378694	-0.20745853833359457	0.7938995853605242	0.19929276402696056	0.8880942077678892	3.477326077380883	1.2768345135491392	-0.15770616661030795	-0.09128608298760635	-0.3389906086013173	0.47473643262058673	-0.993562038331891	2.068461346134298	2.310965792789713	-0.4251037777225895	1.4783026911361188	3.069374249220394	0.011279649663642229	-0.2047146078813733
1.53927914983297	0.7040222745867911	1.7275793130237371	0.12090248575209528	2.589606022992208	2.5557173975398153	-0.5301142495184532	4.096901456031434	1.7366499850789772	1.4596391673198241	2.242304967590285	2.37287564685315	-0.07408952983239715	-0.5179122283423478	0.5115363978623274	-1.6229811729672419	0.7534674802941501	0.12817385035068996	0.671997159017958	-0.10626888120364546	2.3367989969894194	0.3779706292881327	2.244635462799328	0.09380246731153655	0.19213370206490374	2.466147491924342	0.9199767270089247	2.0790576001997674	0.8157365205374338	1.6823011002791883	-0.19685484714436705	-0.0046713618913820434	0.1010577997669204	0.44447567456262865	0.14873304787676817	-0.5298091294696535	2.4828209582231913	1.0155688072858478	-0.6515601661821444	-0.11277629615258968	0.1874865912268688	0.28316534729276316	-1.277910900039377	2.5680109164043077	1.3518198833032338	0.20875743378967723	1.2646287099003133	3.5219534296599253	-0.3424662992174954	-0.8425053633885663
0.09870385013232355	-0.574218501656997	0.8760766566160995	0.06768417055522191	0.5062482980360055	1.7829986507234394	0.12482213818247866	1.648560513920845	1.0406849014514281	-0.05438618914328684	1.7965624508421514	1.485374980543236	-1.770806692284721	0.2879131833751189	0.0754506702994151	-0.9151539182521293	0.7210948786576266	0.3444054085253032	0.640416024151522	-0.7659752086482922	1.0601476850080576	0.653116494725716	1.0336691527571653	0.7361770059138246	-2.0638441636347413	0.4378148454753855	1.0988801505915728	1.0380401666906183	0.8762971798491398	1.4852530604330603	-1.014607355845604	0.32276330165101347	0.5052909679825083	0.24675965509954015	0.09960675308409968	-1.0505970368978652	0.4798897493648069	1.124079830612039	-0.8033564376984327	0.43157359892633085	0.2879974411840036	0.03103074385879503	-1.0302243383138983	2.312471664200168	0.2847635935448808	0.18103025284982974	0.8539492731104218	3.007382709312544	-0.8456238818214488	-1.3371244666165416
-0.7285385265718884	-0.9681561827257951	0.3725516449441631	0.04656311058151574	-1.0010254796448002	1.0223921086758583	0.6202626710032831	-0.4308132214829019	0.37360197327355554	-0.8159015862733476	0.47580698602641075	0.9986021949100532	-2.2384377777474955	0.5875227522198834	-0.14458850799457024	0.46386066684759597	0.05754151067741829	0.2816235357413883	0.49787437990264033	-0.5147062691158033	0.1152727352985715	0.9087954344361082	0.06908836275745664	1.0851326171672868	-2.7319241084153743	-1.018215194522384	1.1570271322891854	-0.0029078745359940057	1.1340313872469432	1.716010023399287	-0.8695644268044883	0.5269993571946401	0.5794253057225822	0.16724819425992885	0.14959640336839722	-0.5757112444036951	-1.2780270160462939	1.2477023418501814	-0.28675235934951604	1.1139939533585532	0.21984559139219628	0.15785963099585762	-0.27339420889682803	1.6896948344104477	-0.7475868284718294	-0.4412588471391143	0.4704806208081639	1.9423470803615397	-1.194124220528844	-1.2373951067400502
-0.733253595177283	-0.760598644462324	0.7553844783750879	-0.2962349982455354	-1.5649558432693955	0.31424394572144326	0.5703338230288383	-1.362884221690192	0.020174876531531306	-0.9764602910288539	-0.5520687078926125	0.5390702281419962	-1.6843698489655738	0.7441922119351861	-0.27127708096385605	1.5850538357360258	-0.8461152596750237	-0.07661761939251284	0.21526895520929845	0.23206014079005594	-0.315239005048048	1.151996268327915	-0.6750363818060272	0.5662154969947237	-1.9780192566102734	-1.2650559794165825	0.6510550993728736	-0.9402283521994398	1.180251903942433	1.790270819641327	-0.3466808501475306	0.4540750944277707	0.12816565193909482	-0.134309837304374	0.24826707122762964	0.057501999416392634	-1.8662102266281897	0.8605266258980928	0.5986612828588045	1.1397657226923297	0.39253935931874007	0.40185419268237743	0.5285575398295329	1.1196949804315883	-1.692332656147282	-0.8598204700005607	0.09624819587236788	0.79907002619324	-1.0250476292729347	-0.5777314590101512
-0.5380746944497432	-0.6996036325069518	1.305616468287058	-1.0043270028199058	-1.6351329953672442	-0.48159371102436144	0.19509191325821842	-1.428141515172725	-0.20392144588663658	-1.1444213627189193	-0.7451897732806235	-0.3051493395171667	-0.8568139842973597	0.9226842787702871	-0.5258944425693349	1.5389353784435773	-1.4016240180255086	-0.6812841412246633	-0.15124140528008093	0.7372160112823204	-0.630461163893157	1.3029629326094263	-1.3809263161319854	-0.5219434974295465	-0.8181179409298862	-0.9398444816037843	-0.45522814378983406	-1.5738695288054712	0.6061183024057258	0.8993237769187831	-0.16659710697064364	0.11891287382518426	-0.5322060383229227	-0.8079148817269254	0.22145273686620526	0.1980723716848718	-1.4475236418793365	-0.1759853457483918	1.245179004268467	0.3038104853704781	0.8780858777679932	0.1699764771881429	1.0154346522444262	0.6154770986560832	-2.31991549458495	-0.6261622081072133	-0.4044122488089026	-0.19069109798495737	-0.2794239331612584	0.26066604549761857
-0.6528136649157545	-0.9666111285082152	0.8955992405789479	-1.5536515518005503	-1.6763662964007044	-1.3581474993893725	0.014073333974604753	-1.2533094897093278	-0.5875655910395261	-1.516113259053727	-0.5729373464335137	-1.2131386340790096	-0.24951747362879068	0.7803724967244451	-0.7988381929253522	0.5061402398667065	-1.2911864056305125	-1.3685576657165903	-0.3719161515959866	0.6917354166370797	-1.0577629635401173	1.2349185894150485	-1.9027098873234936	-1.2645024717690758	0.0007933208763519284	-0.9987814392233653	-1.6477549656987276	-1.6919349835220292	-0.33082165381830964	-0.8510412312408877	-0.28736296558606345	-0.23202964856324568	-0.7999035287225494	-1.442899976350998	0.03524130885146298	0.13287719995644576	-0.928830776273923	-1.4036644357936479	1.3192976761162751	-0.6661451386826677	1.3173675658176225	-0.5134584204836156	1.2272062187162804	-0.05458246234588197	-2.256442682452998	-0.21608463263211194	-0.929650435121479	-0.9558126830481203	0.6912694927721271	0.9200790292558323
-0.8375518623898952	-0.943369405452594	-0.5850608912986995	-1.2867153017518635	-1.605357840564733	-1.9568348619457905	0.2612173703501286	-1.0315369069541498	-1.039032363253601	-1.6729640905967973	-0.6465367750993116	-1.3981165586656599	0.19799162714440863	0.0855295921429921	-0.6484997969197273	-0.31319616270712314	-0.5812472476724885	-1.7459517295879459	-0.24036529904217666	0.3090922712851054	-1.2478005779802057	0.8936187472205825	-1.8251393112879677	-0.9940530385028254	0.4664090126648015	-1.5266463535384676	-2.1764148296366623	-1.3196917746371073	-0.8794818129687527	-2.1900514512781917	-0.029417477682989274	-0.24388505817220604	-0.339241347475796	-1.3368393861438845	-0.05719888741922607	0.5573838796073411	-1.0161593367752182	-2.1332820558173538	0.9447325990270152	-0.8530503863113189	1.3084861654828006	-0.7780142352349824	1.3132932269218651	-0.8488079421507605	-1.3287730306047305	-0.3148572732768207	-1.111792414659126	-1.3865077907362195	1.3585107580368974	1.1965967598644305
-0.5544012273973522	-0.05263074700384123	-1.9328373513309622	-0.11848393458365175	-1.0842241619319308	-1.8310419592445988	0.7062076299219421	-0.5968026087642108	-1.112937277053668	-1.1610625884058905	-0.8300082803268439	-0.6342998489288912	0.7045573564130257	-0.6607577627292432	0.15389838380478743	0.0125743590899678	0.4321005276073793	-1.364272640940502	0.1396028457852313	-0.17104917791070398	-0.7870528025800346	0.36051291624708187	-1.049863022252079	0.08696059329613946	0.8295078145750031	-1.7434979795414152	-1.6338148832437367	-0.784551686590233	-0.6294728250672903	-1.8820129132405625	0.9667894180306172	0.26731604200569153	0.5809525482693032	-0.20908122223433415	0.2397165142746414	1.4882317715710767	-1.6547745290742326	-2.03030304957799	0.40908852608466123	-0.1352580114263609	0.8280571619383128	0.11796260136585164	1.1597012285797574	-1.3072133554295553	0.1498457044462884	-0.7865486401646159	-0.7530288025560892	-1.3517840303465383	1.359336214160102	0.9529468318211374
0.15378104963694605	1.3726271503123881	-1.872111716053549	1.2559811820571278	-0.18133549698780263	-0.9664940035496639	0.9918540956231825	-0.03528104784403662	-0.533032766353979	-0.09422012467636055	-0.48981737402309383	0.29440035626817773	1.1722702626677795	-0.6045162050490791	1.1717214267945861	1.090474969150816	1.3540462427034983	-0.19193072032268588	0.392469862917175	-0.7678423228467879	0.08357782985105351	-0.18989762632007554	-0.12920943930516773	1.1011618245701629	1.0353792471777803	-1.1034586113993208	-0.3481473404148159	-0.4458067339502663	0.03792819274896076	-0.15024222403024837	2.1448043576664637	1.0813004651219777	1.3018554028880174	1.3722789268892617	0.8563461115256681	2.0531074200153245	-2.253355460863244	-1.3585039397739092	-0.11335213763123927	0.7328262631741359	0.24067171616117433	1.7200032063679622	0.544531986102206	-1.0339310383116138	1.48271861347043	-0.7582098139446563	-0.1750388490389959	-0.9001441545582994	0.7093903743873374	0.17159239697200532
0.5758687731257809	2.2750371306801305	-0.4391875715499921	1.9187222499979564	0.5083639949356312	0.051626611485432364	0.9878155453488494	0.17036708566224845	0.4182222892213697	0.8874287223015924	0.5025189902221142	0.3940335044962238	1.2467957234956628	0.435855809601679	1.588824424265296	1.6610867495612391	1.7755335828678342	1.1384815845836247	0.27090965335640316	-1.4645778644857337	0.5807886781477096	-0.5848029033841199	0.19478894385838902	1.2870036889490177	0.809018935493123	-0.048565943857666466	0.8023616090533452	-0.37470206650721505	0.4302549809452456	1.382368649271287	2.5274468450909278	1.6400709389727757	1.3379895210897492	2.3549956911872716	1.2997337639281363	1.4808618092161596	-2.282997443471921	-0.6839534174522491	-0.5147089692520792	0.9935915731408569	-0.06484809641693327	2.6336960805193415	-0.3656298833906632	-0.23208535166265512	2.0283144751260664	0.22234689532776047	0.05061599556363666	-0.32831153377224687	-0.20270529371549473	-0.8244287899585072
0.2085199954702903	1.9345612880936063	1.037955054347833	1.5210445460081794	0.46915797190561637	0.516911808106606	0.775767309049426	-0.26158654574242074	1.0963404693397445	1.1890821610680866	1.3863176829834287	-0.39946975402812923	0.7873000922932581	1.6095025859450411	1.0263832818621854	1.070050078012577	1.4787304276254762	1.762939108797703	-0.06025237270665519	-1.893447761317224	0.2684694047749237	-0.7374412033381175	-0.2115214956173113	0.6299566516728142	0.15534646304418198	0.5083462804788681	1.0883158006595333	-0.3653283488652781	0.31736405815917546	1.3337545764699834	1.7222754254810433	1.458507032253311	0.7625356306910972	2.0869269563491595	1.1072727821837314	0.07703480298621758	-1.6614677515399816	-0.3713737935025169	-0.6361176101368	0.6450286444850496	-0.0015934031789221201	1.9813593601263555	-0.9474937463016059	0.3997496629251498	1.6165146762033167	1.459261955400577	-0.256249950487156	0.025165838753919964	-0.839991887639661	-1.4064536779768542
-0.5309121843842605	0.6998685315640087	1.2862013753013313	0.5422434809592266	-0.137762087952441	0.27016461090509925	0.44396616877021244	-0.9052730624856428	1.0460712575444122	0.7388756306321321	1.3088663535809186	-1.130774088201265	0.10514143692775495	1.8796481930282705	-0.017849716112197836	0.007843404761325879	0.6807101915997616	1.3740025985768265	-0.24082439324444804	-1.6248442458076904	-0.3974648713586176	-0.6877932177092531	-0.700156681201485	-0.2215268504047395	-0.4877404312632933	0.2663254682185641	0.546275761131699	-0.25386780157770666	0.043901128944841494	-0.0023177832460545	0.29847037501239915	0.5726045485582021	0.08665773432437018	0.8968004253199814	0.3578071640243267	-1.0461468001910497	-0.7226978580157987	-0.3559887465806154	-0.40148279732841663	0.2468460157724192	0.21897442676583748	0.39216721718211883	-0.7384829895854382	0.3430706518309386	0.6230071947487074	1.8226428913447599	-0.6597349219064882	0.04128105149525048	-0.8792942503786819	-1.1427388643255747
-0.7394772535417025	-0.41027488972538606	0.2632298608140277	-0.20934547518180222	-0.6167136216967625	-0.1877146376410593	0.051835986256526946	-1.0061594287678302	0.342039472045411	-0.030196494576351315	0.3415354325873593	-0.9295437538015875	-0.3428115688341581	1.1065238627584466	-0.6543382248257971	-0.35591344437985606	-0.04597017202934647	0.5099898502094202	-0.16957136782093832	-0.7699465209216325	-0.6042849426007367	-0.5670402011308846	-0.5717853274808231	-0.6168746501983553	-0.6736131191025663	-0.1854042602091286	-0.10764129236915498	-0.13313842737338927	-0.04985158181452507	-1.0649562211609949	-0.8138557346369474	-0.4138855864541127	-0.21574604725042262	-0.20872637914454337	-0.35344881451721893	-1.180522718964609	0.06371728180519068	-0.34343611562003934	-0.026449559239774042	0.1495108411459196	0.32940404111341187	-0.6915113342276411	-0.021704241253432247	-0.24556261925383652	-0.3253658155202436	1.0731187654684184	-0.6264795017846229	-0.1466629107690253	-0.46701594903611593	-0.29096179507868636
-0.14794432534806257	-0.7373923086855044	-0.9734738444432334	-0.3355096987437915	-0.4723304295350911	-0.2956196866291688	-0.25913139006093794	-0.3770645323886257	-0.5255310582391239	-0.5593151154004684	-0.5452339425387744	-0.012495847242131647	-0.41847536930270685	0.09958516948493232	-0.5037811023302867	0.2303955137841537	-0.27652838682400815	-0.02418158249782375	-0.09235135286523193	-0.019885320756259678	-0.16146902293261256	-0.4793135307639415	0.09889765419566003	-0.4815539750887173	-0.40543422156372827	-0.18336982750856556	-0.23313348605608022	-0.19260775791111967	-0.04422341058192956	-0.8114516741516193	-1.154569328048484	-0.8094326091770303	-0.0966797059434369	-0.4730481957333477	-0.5101686621741746	-0.7106146448562326	0.3989951616927956	-0.16816321536116993	0.11902562273467249	0.1571094907768608	0.21183940076511687	-0.606431251460833	0.4279788095669755	-0.7514642051856935	-0.7684555388586672	0.15035032132092216	-0.18259176455108808	-0.3390726600523223	-0.0863408634257101	0.37676172281200887
0.4702938874358258	-0.5010092686971995	-1.3443939456929017	-0.11401479733755791	0.09148740476870396	-0.07035845860129332	-0.3212815992588721	0.3109137542689846	-1.009013980097602	-0.5325467324283991	-0.5374247438453859	0.5816277912649456	-0.3611330882021414	-0.34999854369847366	-0.016707502419825975	0.8662211971404072	-0.17304810060253925	0.026848518485587235	-0.2006500074211563	0.09197118518975082	0.2929942908045607	-0.3922531661399194	0.5159988712796286	-0.27624694525387966	-0.07968930175883229	0.18803902165778846	0.07777725262191106	-0.4163838586839257	-0.1627923095218164	0.17734349064601426	-0.9315085145108816	-0.4423839958656163	0.08283036852616937	-0.054643168536816625	-0.21946677781792218	-0.4867970425166408	0.3291107383996627	0.05388741097044816	-0.052337115670377195	-0.04347495857752515	-0.07014656083529897	-0.0737789494619885	0.21760739111787478	-0.739395967776151	-0.6506783167594165	0.04990728092303016	0.10788209712608689	-0.42737706851415125	-0.07563520370309575	0.3438832443431209
0.18722430385745775	-0.3412767910980632	-0.5988482120611124	-0.08570558748747145	0.4422567377900984	-0.034972692753819576	-0.1896095490629975	0.27661096686574044	-0.821251624773824	-0.021795072638764332	0.1740383294062283	0.1782020268868552	-0.4144888524849793	-0.24908919245573294	0.11657359839424697	0.659678605896611	-0.2843010853387587	0.23364242665972992	-0.30677146051610044	-0.16916964637260598	0.10598637019829332	-0.17951741228216242	0.07002316363723846	-0.42947696720086254	-0.03627127454005988	0.2900703809500671	0.16884041579884812	-0.5659986988232454	-0.296507509254654	0.5007595652680308	-0.5707740830287716	0.19114820220297246	-0.07469247719744244	0.2248402726082321	-0.09301971686307205	-0.7291866565904589	0.17355349270495032	0.08218289876977092	-0.18854576271109819	-0.37014552444712123	-0.35198103661910746	-0.14110690604473025	-0.22772535564615076	-0.30342007778391183	-0.24540616010574431	0.6629417533742904	-0.15976708363519862	-0.3864007567616189	-0.2735610040208222	-0.13230241078785185
-0.9075831603792707	-0.5356948677393458	0.6767656847726108	-0.4341070734864342	0.22023830939193254	-0.5167693150687807	-0.18995818935092715	-0.44448239053001093	-0.10676747217450246	0.5897230338833617	0.6931715220149619	-0.8130095630807842	-0.5279593004128607	-0.14428776135430404	-0.24821975327355958	-0.18730376271946544	-0.8392663678870287	0.12442025949555073	-0.09254016980603129	-0.06585696401553608	-0.5848800051135747	0.18255740168482673	-0.9215153798372522	-0.8544562497231941	-0.2646629701286888	-0.17941704732243346	-0.35238770559117205	-0.48691146351029246	-0.0985011588585104	-0.3661436470834921	-0.28403891058924957	0.41221553412014306	-0.6135479251028266	-0.21177254943317347	-0.557610616563068	-0.8490629278066211	0.22864237324149814	-0.17892282282684685	0.06446251070276592	-0.456430233736805	-0.46914301662790897	-0.8279538844216322	-0.22563859364542266	0.15739494565593473	0.11564422487879593	0.9833792135058476	-0.7044973920086055	-0.21995634372701497	-0.22708728478542087	-0.36746622984342797
-1.679705256953813	-0.7891888718863217	1.5835022535010568	-0.8036885847356162	-0.3046698214587341	-1.1620286275439295	-0.5430659684435584	-1.0152324934687462	0.593995648743919	0.8409263322979267	0.43826539092850214	-1.4063705772837551	-0.49494555809068413	-0.317432546609007	-0.6208716335716383	-0.677845016590337	-1.3633469382157002	-0.2250113654905811	0.37203601342373693	0.6559534110682951	-1.0372731747073693	0.4879090572945548	-1.4891937109826539	-1.0538934903894297	-0.5263298011151615	-0.7681726915344541	-1.0739951734879511	-0.31922031018655755	0.44148836564943517	-1.4854556640477232	-0.08545242640986067	0.01086906673577436	-1.1563285583530074	-1.0754174233001104	-1.3308028023549512	-0.35836159457239847	0.49469098895011115	-0.5580431493916749	0.5406093217750707	-0.1813596833934568	-0.3536031549194611	-1.166805780886936	0.30151727549397905	0.3658480277586204	0.25928336340294394	0.3907243756219203	-0.8560491195301337	0.002339482057187466	0.2293822472351626	-0.04558852808349888
-1.1736659829426523	-0.7191501341427045	1.453751743126097	-0.722391995677572	-0.5600925499734202	-1.2801724241308619	-0.9747044952889963	-0.7506453118368402	0.6842767022882977	0.49845584446690794	-0.30320743202122225	-1.1002192930498669	-0.29734598083902425	-0.5036268956719787	-0.5203653192797868	-0.25588268225866245	-1.1681351972468026	-0.3646901419806953	0.5933170890302495	1.382232030226296	-0.7999257766896308	0.4616763349736595	-1.0104540581535826	-0.6874787135045016	-0.6356444734224267	-0.8234236423687833	-1.194089000410792	-0.29871118447959655	0.8033354309330297	-1.5877373984070322	-0.022808530201968796	-0.5869446407620269	-1.2227826018909989	-1.523201093068926	-1.6557149323524258	0.36495359673732125	0.7186266552236436	-0.7334592634114722	0.6869157914999058	0.1491405478289999	-0.09653379635985221	-0.5357782058305747	0.751434243709619	0.31856481837299777	0.18709117262374925	-0.5751224485181278	-0.32673383659775057	0.09786598186527802	0.7198293737681324	0.4894537055195485
0.2982295875752656	-0.3651120427540367	0.2420132562010393	-0.15746343977731467	-0.27487117054028615	-0.6411549182040848	-0.909448495625348	0.11354555070912521	0.036315333431793585	-0.24178905051585736	-0.8052034364300337	-0.2863489309554099	-0.1687310126618883	-0.38504204056619945	-0.04613903600464813	0.5760765051622107	-0.21770971137562287	-0.12333559939575132	0.25981826861841606	1.344990014269967	-0.18875721863259146	0.09612560186042197	0.15360907413822447	0.02097611062019676	-0.5627569393564236	-0.2694761241199402	-0.45499283905773036	-0.39423754450060905	0.5252047153158612	-0.5161944462184566	-0.19549950514001108	-0.7924562875932984	-0.6678264308010307	-1.0601910238459757	-1.0877029979191528	0.4879971080913761	0.7209661702786109	-0.4797683991118005	0.2791167497355351	0.2151120644223278	0.0975750362573489	0.45499204638284385	0.6322331231569471	0.1326756463363397	-0.03136174745508068	-0.8611326799106477	0.457637827921897	-0.11222851244201394	0.7575013375820664	0.741653808779617
1.4563884382878582	-0.13477005050543364	-1.3231057474559795	0.40354552464814164	0.2833571695516775	0.21205448117122225	-0.16831019336789335	0.7153732847152791	-0.7766185206144446	-0.8592030937061684	-0.6967612472671818	0.30707099761853685	-0.2863421479175007	-0.09333899525007232	0.2730768737851324	0.9407291025640799	0.6759142824446688	0.13656634700513123	-0.2669174832734462	0.5659131226178462	0.17630484199169594	-0.24052216071393528	1.040951487048494	0.48578215125991514	-0.3538962713987484	0.35359340628940233	0.4898635858292661	-0.29202705013014946	-0.1396378053693083	0.6690881432490856	-0.5558963046815781	-0.45771456555442125	0.1527797985170918	-0.060519056542652626	-0.018269875128856878	-0.194365399585436	0.6181531799024776	0.14337683382852187	-0.19812727816232428	0.09651142841111379	0.07666612884962364	0.6663976918643281	0.18327932118211265	-0.09930744886827793	-0.3138063938050054	-0.15133806928822227	0.8369137480649117	-0.5703763757144874	0.35934816289758936	0.662809825525118
1.3989040261146892	-0.3262393133315594	-2.098652961759001	0.4448261454624012	0.6280369504511858	0.518073305489965	0.6539998456783451	0.529623657679812	-0.9351017743646248	-0.9109375089931542	-0.22878577800497563	0.356324561372643	-0.5111436587137231	-0.04545706610365701	0.11111619246578766	0.6121979480650844	0.6568044037520884	-0.010461578796759526	-0.2979745161335403	-0.15093193285564593	0.09259581095285407	-0.139531286817949	1.0351289634444802	0.35109246882661627	-0.07125851780402709	0.5534231533420864	0.7434818091102682	0.19182804226863306	-0.42773550336560334	0.9080155672490839	-0.8476535625344358	0.01622592932292318	0.656863248804745	0.6234311756990346	0.6327134488421846	-0.9116989386140394	0.6537618134635884	0.7966035932540821	-0.09075568580406938	0.11123797384462125	-0.11548074777243954	-0.17604109851470306	0.030940671089818503	-0.2803535986844821	-0.5330298428893177	0.7712607119879988	0.6147394656177785	-0.9280528464050963	0.051945247118196876	0.5886740908272363
0.4763643975160143	-0.8193428234796372	-1.4257761638553648	-0.038162964520198524	0.5425916797355886	0.08750363513393376	0.7151401802823086	-0.1308955874328416	-0.19798151629787028	-0.41305641843072705	0.13037169564676154	0.05511068648097106	-0.539522424460686	-0.3910488578550845	-0.3137701480990736	0.11247033532026351	-0.24144058081206046	-0.4837068108249332	0.33959143214384185	-0.1546211632947245	-0.15496175198875223	0.387727088153091	0.3770122161819032	-0.17248638804794508	0.1906241758611908	0.3673229822195435	0.12649794243933096	0.7849413397587532	0.026276330357837874	0.1865787022671402	-0.8330123917819856	0.14358583417605925	0.5163895710689765	0.4919897809838072	0.2757851357820168	-0.808982191890082	0.8547213417892365	1.074197831303473	0.5833017540759567	0.3299317134034083	-0.28609996345577804	-1.1643207307855414	0.36448704959984835	-0.2596296051102555	-0.5364894195206247	0.9301862577847849	0.18192359951945689	-0.8371560234585625	0.222322848428725	0.6911883642902381
-0.21620539258877627	-1.2437502531368	0.14623914244656955	-0.5385490735238929	0.240005289539038	-0.5576705077002191	-0.13708076571991484	-0.576927828818359	0.7896444910832715	0.17049995198966508	0.18911989407696359	-0.32053770671298937	-0.28443315116178336	-0.8310478348948054	-0.544858338373231	-0.09044484698122282	-1.1167450192652473	-0.7780881247510176	1.0341870981743153	0.37624885649979706	-0.32949980756696495	0.8802594196679904	-0.2039998807088568	-0.570278508700213	0.32989251656545215	0.13587437597059662	-0.6666247699618755	0.9899371052299243	0.7253929411569824	-0.673276773351736	-0.534951469409615	-0.13525776734092637	-0.090246035776789	-0.22395674201303573	-0.7828333118219424	0.00029930132188211436	0.9836403095187589	0.8008066839943673	1.1043221495547004	0.48451121051995544	-0.29944063679834004	-1.334441055960605	0.742765468642424	0.0704681131936329	-0.2977197492125595	0.236732807216833	0.01004246742119423	-0.3335996824564622	0.6436099716399089	0.76550204322219
-0.048565085267711125	-1.3563391190840306	1.2248182362015814	-0.5778982641065215	0.08712215139995491	-0.7966563816113501	-1.103515978832863	-0.5270504061865878	1.1562364182779652	0.35761791311439023	0.11330407936846942	-0.711368792807044	0.01054650583466096	-1.0017750010436983	-0.41847243212534707	-0.11890563665492773	-1.1689258455854532	-0.5941245594576984	1.1206325515782793	0.8214837161720371	-0.5455944937367964	0.9347576639858352	-0.24363478190419566	-0.5524619559570042	0.33146190998153935	0.013015019732387287	-0.8711760099035738	0.6552860625239522	0.9419538008787073	-0.9946205588699775	-0.186392107890588	-0.4310374924349083	-0.6676695800343962	-0.93091702320746	-1.6144114235318712	0.5496298841046978	0.876869806020001	0.19698020386946796	0.9618945462699342	0.41779078972187783	-0.20808093948375855	-0.7720312247588492	0.7745912439782348	0.6279520831011842	-0.03221887415776794	-0.4618997117104304	0.17774790239920155	0.1359377767866092	0.8238722658247626	0.647326340782465
0.6141985276148938	-1.1916101333056244	0.916344749279855	-0.19010348430114624	0.22162353470213053	-0.5262274791463847	-1.226106038591818	-0.2990854678269528	0.7637847682328501	0.09902676878751665	0.1604617958618597	-1.1070057238455966	0.0804373351463609	-0.8655838161870941	-0.19177566794925147	-0.28160202112859833	-0.5083048588689255	-0.20251869687030058	0.7351776300828028	0.9716979444347721	-0.9191254754853879	0.6829537115041767	0.11067031041255476	-0.25500460852494417	0.2851683320730808	-0.08907602707810229	-0.45117345936657716	0.19047480067712566	0.6681371624041479	-0.7735876303169505	0.03131778808590569	-0.35183062535706816	-0.8205664458606763	-1.2379197529679704	-1.4945077243988387	0.20702094121779238	0.7105100094845579	-0.2512796387735434	0.5634852870531424	0.40667580839929396	-0.14860990572982555	-0.3245876166050451	0.7105215797928722	1.1547286886177601	-0.04304440886780801	-0.3428354523418497	0.4403543803170484	0.1480450356063022	0.7330826968912827	0.6071824466441967
1.0187910762598171	-0.8984022359859248	-0.22773651391722308	0.1782431047772212	0.44495417883228094	-0.1255166741052143	-0.3816802979985418	-0.29981869724077365	0.3414355536861695	-0.1970559831142157	0.42773707140227757	-1.2869477448939382	-0.032366919067955725	-0.621084038941942	-0.1729072214037835	-0.4114151154628436	0.09416329371460011	-0.07334961393039477	0.6592885850047608	1.1782658286069456	-1.1401576054067717	0.6273791899040023	0.3986464498601297	0.04068238279911095	0.25478372180040276	-0.15077126855194523	0.013790458402284848	0.11435054587676739	0.6168238682382557	-0.3470156007445649	0.1188137255039523	0.08403283878998967	-0.5011487078482506	-1.0990399039836318	-0.49652581908776305	-0.5123003164050485	0.7850007494779402	-0.16863354138184297	0.7457363012139876	0.8050494757455432	-0.13191015698010788	-0.40148078992112907	1.075160860253572	1.3932425456926247	-0.36822466438397644	0.5245246856597613	0.6228078451995213	-0.23819498573588826	0.8843858326447946	1.0422501064798628
0.898267937101306	-0.5446539929646508	-0.8313058251907038	0.21031903533456828	0.457135735664981	0.05055919039337757	0.6292936945154698	-0.5177690989132894	0.5743255700874372	-0.10742130158687957	0.790919803646476	-0.9462120139582004	-0.07365769844695515	-0.35238088364978026	-0.33387758167384207	0.015155311847856996	0.14570685390824664	-0.2450020215712894	1.2519545295914818	1.635346040918951	-0.7107047158446221	0.9660785035781464	0.3473926731186077	0.24445989201839882	0.16410291257369616	0.059370881008142064	0.12019693506242177	0.44079044795290584	1.1907526005572313	0.10235383689892114	0.12901590797106954	0.4844955218080411	0.07080673425070888	-0.5858606437005743	0.6440038659075941	-0.5388947787487757	1.0620859911420344	0.37779792617111024	1.60540039082286	1.4088912264410347	-0.005073574838471621	-0.5046957118785491	1.7796847161273817	1.221249769514511	-0.6429325188026656	1.2879828752329403	0.7708798904052593	-0.5226939798692556	1.5473413427633578	1.7835617338821195
0.5833077675318897	-0.13095695271740687	-0.2953839504725059	0.06106691431522944	0.16176065838520337	-0.023933967544726365	0.9584130521277481	-0.6024310120698967	1.2065239753246164	0.326621278775347	0.978166021275953	-0.10059913240258612	0.017701093657501995	0.04420338852976441	-0.34842712010803145	1.052217861024298	-0.08271856459526258	-0.24666670635758933	1.798850554815588	1.840089817926409	0.34248433580718934	1.2180952529172042	0.04482670649351567	0.4284507002678489	-0.10961824063964008	0.5813102775324437	0.07764614940133963	0.6421679796082759	1.7361382774707181	0.5289260205556297	0.01247770352300323	0.4877413080578654	0.6221341578173896	0.21154881891734126	1.176803307276733	0.42533348428013995	1.0830928237585453	0.905159282330855	2.1413158640322605	1.4492641956380918	0.34184471016952983	-0.08734188868048048	1.947684259180914	0.6340221416559553	-0.44801789157017136	1.1895856140813794	0.91410438054548	-0.30918622058841155	2.0970910570643393	2.004386769451312
0.3823636724434949	0.2713910667212787	0.4868887215806948	0.10849344825609243	-0.26404946914886507	-0.2115291151777504	0.5282151376801965	-0.34054777366555605	1.2699127772217143	0.5777427058185028	0.7250330689788939	0.7774821227389564	-0.04444984763808673	0.5805961463138242	0.02156591137690025	1.8905309098457255	-0.03701997070407436	0.29891910315510567	1.2090493493035745	1.069585602529571	1.2399278751331888	0.6959688980353185	-0.27026103111045047	0.5559614233811766	-0.5234917283869677	0.9331205696933675	0.2791997513977515	0.26472712222375716	1.1569688983994582	0.7309047336273267	-0.31495410072561814	0.1034157585088039	0.9329706656572777	1.0142757933421724	0.8793448546463135	1.4450863936291178	0.46397841889888086	0.9289014069380686	1.2970349867087003	0.39881403878778915	0.7663191910416064	0.5037118755918805	0.8482570964689996	-0.29833705885696377	0.16908807310610457	0.27452904623590946	0.8545951459091055	0.22280924637105512	1.5007839576592392	1.0528388842367964
0.1467990798850369	0.5079821290857325	0.24055946494878785	0.4373472813005203	-0.5685132151968985	-0.4538570358219875	-0.06387001147833926	0.08637305190190603	0.22408033606334507	0.14245325325040584	-0.0014163375895378378	1.152570397001162	-0.515537564552237	1.0001489668703594	0.6301138690970522	1.5771798092332519	0.36187207724367176	1.1144725333361818	-0.6518740703423093	-0.6473279790102612	1.1713026453715594	-0.6253735002509401	-0.4547820842004418	0.43577381948111793	-0.8240498123083755	0.49415485056687247	0.6401424702225503	-0.5076327839063016	-0.7188675110687762	0.42840592890007756	-0.767492308317396	-0.31901691196862136	0.8452898978802591	1.3380557927095278	0.10377240949860703	1.357710637075051	-0.5880671947844655	0.41665112968006174	-0.7494837301743473	-1.3054971895668874	0.9335876701875286	0.3988377174006267	-1.120452883771633	-1.3637513885562618	0.6445572371822826	-0.7163588664343782	0.35175268785820196	0.4633539405654415	-0.44711119011098366	-0.6952877245449711
-0.41270693631272326	0.5185834897738388	-1.0277107679974833	0.6992237659876188	-0.6491964497846393	-0.6921685098121803	-0.29093168329853675	0.32786965497740445	-1.3219831183195505	-0.870787838043361	-0.8531665119813572	0.9525538231240088	-1.1312615308737781	1.00576568627232	1.0385612138355567	0.09930028158674306	0.6508212825461328	1.4477158201235294	-2.5773139083572163	-2.3007939791284753	0.22590608534968573	-1.85827824800514	-0.47847135298092386	0.03496869557493504	-0.7630518878157101	-0.6857395644913653	0.6349518762673113	-0.9956749914466576	-2.6704874504157656	-0.275998126366927	-1.0399947859586978	-0.41969234346757844	0.3370324646881781	0.9134900761823086	-0.566083295517518	0.11786546002533393	-1.3789156972085272	-0.1560416562842406	-2.599713562882582	-2.541238889627137	0.6160457954981018	-0.5015585790623128	-2.6378270538950463	-2.1418934661654347	0.5030751450668958	-1.0749543433996314	-0.4883278767921937	0.031465188873749945	-2.602455946950508	-2.045771966754571
-1.1343243839203463	0.486206108482574	-1.8735623666868224	0.5305684282317099	-0.5666943500262983	-0.662152051850089	-0.15689271405294403	0.2514397758688175	-2.1547430620503247	-1.6656576318613214	-1.2611496532262854	0.6299783526285506	-1.1728860148624878	0.6108954201199593	0.8888049696853279	-1.4745430381745426	0.48404110322163235	0.844661104297657	-3.1314403205653702	-2.7766368111372417	-0.587918411091579	-1.9759675782255655	-0.3033183155862661	-0.28573007926809274	-0.3288999286119454	-1.661150601940851	0.02807312347045287	-0.717911949365304	-3.1904220638411003	-0.7510496195637887	-0.819430022940683	-0.13701580624191265	-0.3482779032935411	0.10422370676784239	-0.6968263204010732	-1.0718631764124267	-1.3704176458032438	-0.24160387767967711	-2.996120042235037	-2.546307291934216	-0.07298702552881368	-1.075764018384638	-2.716780746698335	-2.1642011113870776	-0.01892548223749519	-0.7428749336822968	-1.1359881175203514	-0.7325128469768482	-3.427566252301968	-2.131927948922706
-1.389275097856109	0.7236913291270994	-1.0746301816762351	0.020538134946362002	-0.3841129942508467	-0.03969346513771452	0.04509385474246141	0.0511075247683395	-1.6322312304092859	-1.366094041437566	-0.8906199329352021	0.6661735199697495	-0.16172626172055615	0.15383148552055345	0.21955777695918438	-2.0327239548202236	0.1305268217678243	-0.3012156795705527	-2.0626120254373506	-1.8696627722103458	-0.35540623649454167	-0.8620907373940273	0.12708998503644892	-0.050024655214786135	0.2662367679161099	-1.4225993595337862	-0.6592786922455964	0.12570642292651404	-1.9910884033652918	-0.4002272574648132	-0.05220262617861394	0.25358120390446665	-0.7543654441002049	-0.3433664020746671	-0.20153968131186234	-1.0209352110873098	-0.6522186637048312	0.2441621112294873	-1.9977052877925539	-1.5808538608470615	-0.7447607767641903	-0.18356497311409498	-1.61967745279222	-1.279273338016215	-0.12974362315364435	-0.26869430336289424	-1.0574694863289054	-0.9969263532375652	-2.4631466789444456	-1.2366895365240174
-0.7514840494144075	1.3502505415851025	0.8324613437381474	-0.3544017549892839	-0.07910960421791338	1.088982437763954	0.18213750986195804	0.01569826681498527	-0.19421460291165418	0.16377728855540127	0.014301759407833733	1.0481657970309155	1.518912642737803	-0.034035021828833	-0.5313909232924855	-1.4893058800276089	0.15664379001173764	-1.014908290799058	-0.47140262912058206	-0.3540589294930111	0.7829233516772982	0.4886123045578796	0.7424489280835058	0.7573603232268057	0.7775591183913447	0.010375058218935316	-0.6277198006204601	0.8647615492503559	-0.2457426499860834	0.6335360787008961	0.9800911260268276	0.3765895260737324	-0.5602565851237843	-0.10928333455048535	0.661783172675798	0.1869821483745321	0.2199662885999677	0.8141593021975959	-0.7117065049456226	-0.5176679882479291	-1.02391309474359	1.8232890737916843	-0.4624204443195189	0.11674180898215	0.627251739328215	-0.20403691397518608	-0.23366082095251983	-0.2238787163120838	-0.7023199526228556	-0.3922896596517315
0.433127129388019	2.081127510534223	2.024821342107812	-0.273063082700794	0.3385376653511579	2.061506797003602	0.3203333174397273	0.24298104126011974	1.1962443265965461	2.044100491932543	0.797664236623716	1.2820750927079498	2.8021091996203658	0.104964979341499	-0.8474805289532736	-0.7189359161659559	0.6927850584001218	-0.5952512028621529	0.37457217874520404	0.8090572266981662	1.7682731605832664	0.8770639927780166	1.2581825701855818	1.5118773139698722	1.0356750680805942	1.4775725460703002	0.28125472453688877	0.98209560467333	0.6478881163145683	1.5016294784443278	1.8058235512936711	0.07084743593466163	0.06811410159018584	0.2876024392326177	1.4355102165111138	1.2947679052033543	0.7282472181042545	0.8598373293174951	-0.052963849677092806	0.07232982198656741	-0.7965990561205045	3.209079007780114	-0.06028357747369326	1.2759990731952615	1.731212052592887	-0.5560264125371615	0.7561770945824544	1.24306069682716	0.488376067568384	-0.2800453958866199
1.2880360711888217	2.392448889961934	1.3872313305777442	0.04849364330835581	0.6777394856890806	2.178006968782985	0.42864858008692497	0.5625584282425828	1.864205354112038	2.994692642381536	0.9510725481791453	0.9306141197906775	2.822587794674894	0.40135652823114126	-0.5504233385254875	-0.5206435413291669	1.2053345667320483	0.7148537779777039	0.20829604001607047	1.1576973155915955	1.6850271455063055	0.009996097561773196	1.3311849350294966	1.4871711291308505	0.9142332236866898	1.775294587747766	1.3297490052975105	0.5049378995616216	0.36546971184279786	1.470945659550684	1.997624230626803	-0.46927781512026673	0.5581546741941207	0.10148327520154275	1.7112976067715449	1.1804158645065466	0.6682224995815597	0.23000746452244514	-0.020362705397126334	0.2817437501973692	-0.24752049394287004	2.636240049668958	-0.31968521975152125	1.6021581409570003	2.1162927580114217	-0.8431651561880452	1.180780730011569	2.387858145519781	0.6196933553603113	-0.6871567249122623
1.2255761854043117	1.9619729299801973	-0.2880953986286122	0.09250293646494435	0.6555186716295617	1.4459202120053076	0.2999778621195487	0.689548887821974	1.640925201903699	2.3763532642703544	0.4997452092855443	0.11030442677060498	1.647461899199615	0.6346745420842456	0.01766291483024669	-0.8175275566977326	1.061660084094222	1.838933595555961	-0.2707447737962592	0.7426121645839013	0.6022577098460673	-1.2811206501529833	0.8570310309166062	0.5786738134252498	0.3605309459441562	0.831746370951466	1.631196446809411	-0.1280122721841579	-0.3127309080753398	0.630764678853573	1.3937093276191375	-0.8556258642381773	0.4623537205075513	-0.6567573706442349	1.3791506268129783	-0.04927879685702634	0.08289634695096404	-0.6347820935931682	-0.13300877669274894	0.4232581050614412	0.28477522088671586	0.612213368530999	-0.6557154734285087	1.037398155331081	1.3022822488535961	-0.6796101921515144	0.7240827058212167	2.374114115418288	0.18136084789054513	-0.9908117995921027
0.45280692780450854	0.9827062597560746	-1.2559739433085855	-0.3751745762740938	0.20663398803734384	0.6271186009246398	-0.13829196022554482	0.46598818742432996	0.6236500408403917	0.7287717550289423	-0.1500531742343318	-0.5736888941212189	0.14263009155013479	0.6001435912032311	0.2536475348494365	-0.89996660761731	0.21623158919452606	1.697767103096782	-0.3490277078095856	-0.15956968963507553	-0.6099402661713382	-1.8663227173709933	0.10514128870143832	-0.5941319597117334	-0.4341416992469455	-0.2892728923761896	1.0475046225889242	-0.4704627604783193	-0.5270395901427456	-0.2833531831456921	0.24251292621717518	-0.8553281092502085	-0.08793967170304128	-1.1282704026721015	0.6916463906239594	-1.2704852159912434	-0.8140305848932722	-1.1414129301430596	-0.1957577372803316	0.520066068723956	0.5149755900440577	-1.0802940265271466	-0.7005351576298371	0.04147455829574134	-0.03508677148869779	-0.23015789138895867	-0.3026590897527857	1.2633777173995304	-0.23251597023275195	-0.9112967405706032
-0.3401358093749533	0.027585912304966823	-0.7368467217604785	-1.0382640989726468	-0.34626487311995147	0.4233058014930928	-0.5913303592433826	0.020182565693341068	-0.8758711931906731	-0.7220132636973872	-0.6501247247948818	-0.6059680991940998	-0.8358004360646931	0.14720549321992654	-0.1605662840703487	-0.2990252719308134	-0.7598916709343495	0.11943896714924951	0.0238540913394617	-1.1161715214993038	-1.1566274606179145	-1.3257012850484684	-0.4780583875498435	-1.3231678351574334	-0.9964843562459664	-0.5313638193900293	0.22568679075809137	-0.3560188891426547	-0.14631054787586567	-0.6783737285433408	-0.858347222628602	-0.6123656877049771	-0.5242896553600537	-0.657103191242529	0.05319021823980336	-1.514965876160908	-1.5902322657723746	-1.100926612517825	-0.3613881837308696	0.39570237514869566	0.37727031404892536	-1.2863317083107881	-0.4679359446139636	-0.7542797664179243	-0.757435830378234	0.006195602091365361	-1.2302727372815678	-0.06591298602182097	-0.524506903026512	-0.6324067102584372
-0.6896912622093329	-0.43604623136857124	0.42569698660589805	-1.3663455195277667	-0.5427765527500275	0.6981692186593681	-0.6628171402246477	-0.28967679383813866	-2.158273091832344	-1.1496646448952876	-0.920044726622052	-0.08442551669988549	-1.0890863381146243	-0.637509605032949	-0.9133965728675497	0.7055914618022703	-1.273202166053505	-1.9195606322710903	0.4374823890916808	-1.5397875740427633	-0.9408432600496759	-0.21106367037654078	-0.6311818113748846	-1.4547428628700616	-0.9151053145498722	0.11177937243170075	-0.19049598901661566	0.06307051478813437	0.38072774277204047	-0.5878792645842806	-1.327069331797578	-0.4970187595590356	-0.4537431133101863	0.26683745035981876	-0.29781999806218057	-0.8380330806268037	-1.7181809233673617	-0.8383682548405555	-0.6088835802072959	0.10847019630631478	0.06079878434074781	-0.5128522780732974	-0.05497590630288664	-0.9303981151233873	-0.48879045558691847	-0.15563381321215017	-1.5309532377386001	-0.7172296287221008	-0.7901320433935611	-0.3527575777710435
-0.68154720600297	-0.427720057413626	0.9541258142650005	-1.151266736218771	-0.25060113792306654	0.6712072926486135	-0.3456713198720838	-0.1639610608300665	-2.369066508593402	-0.7793681059099451	-0.9980356176403968	0.3415985587610951	-1.0010369296669948	-1.281500537653561	-1.3138386118974956	1.3807941288747037	-1.2082239817948637	-3.0061499149030624	0.5877884276607714	-1.0541769652751722	-0.4396712140674308	0.5558525939643383	-0.4610583216123034	-1.3403899659259542	-0.3035021311595547	0.7227588475701405	-0.20079172383910346	0.44388630514341254	0.6541980061906062	-0.4125363323553429	-1.071958003336741	-0.6956694262522178	-0.06961007909430894	0.4514456042926502	-0.4148673557906898	-0.09093059628942973	-1.0312607540471947	-0.7768791406491736	-0.5732863343193012	0.010253685033790219	-0.14540930900484178	-0.031625545364437825	0.4842833294883349	-0.4892065084138409	0.007873811948823436	-0.3242270771693946	-1.1727859903878008	-0.5363979180146071	-0.8070723587870343	-0.028337163710865688
-0.6440372582026221	-0.3602916665663708	0.5810918128101794	-0.6562912452658131	0.1774598776608272	-0.10939485301757532	-0.08515853583943174	0.3233683776348626	-1.304015102875103	-0.49743658626710463	-0.8753625832466125	0.090062437165817	-0.9833809781972345	-1.19593383440586	-0.9617506789236574	1.216335963630179	-0.8438964167435624	-2.4540300251706415	0.4728730552147314	-0.01505271476177542	-0.15674613936610038	0.49269897700884546	-0.27961649667675703	-1.2583378164455887	0.21093951047653525	0.5192321485207956	-0.2511531255511494	0.4695167761728506	0.6101092077206922	-0.38062629748305615	-0.6077166299284723	-0.9649751886449929	0.09670590760055982	-0.5520311363860754	-0.47522662592674114	0.006423634997651565	-0.05560356262795484	-0.9707663803513156	-0.05181650658338566	0.29819819667158587	-0.11686084124550351	-0.30808432041849776	0.9442342254301651	0.17619756310385093	-0.2596829762303236	-0.05975129488612603	-0.5892621713300918	-0.12613634096217669	-0.22001015047922104	0.3730965892415638
-0.692870133078318	-0.5706281675878554	0.08177554312028046	-0.2741565341317101	0.2814234128620062	-1.1574433449231094	-0.2632093301596637	0.7186033949193333	0.09983149104617765	-0.8548490975353671	-0.5764229940428904	-0.7602487201735665	-1.0933201550615592	-0.29692609194669767	-0.16404445685361574	0.33595710329783574	-0.43849510745935166	-0.9129721204320321	0.19936787140405404	0.6019813076707308	-0.24042397343877372	-0.12731426981691935	-0.2754475270297291	-1.0817991696396427	0.11822039278735352	-0.3376192088047265	-0.5726589708699694	0.08782100163369509	0.35441877519736475	-0.38945374947850336	-0.5662552919218865	-0.8536079741793847	-0.20945885345094825	-1.7378223580851566	-0.5395027847442984	-0.5021402143475183	0.37048535877107	-1.0853302864929997	0.5731806929994858	0.6988825289404093	-0.022111173896252022	-0.6609139278284853	0.9547300836555361	0.5468206104102799	-1.3463171032430719	0.4288013036016803	-0.2913788857746905	-0.1425344902062329	0.8011611438752897	0.6163575365666053
-0.6683999698813116	-0.9606130573448444	0.12701596592159278	-0.12753965123539193	0.007568213417204014	-1.534933400830493	-0.705790595813536	0.6005702990260635	0.4840282648415237	-1.497933486953803	-0.2878495648842726	-1.4942433416573768	-1.1267492173869786	0.7090364523854039	0.3862966175493723	-0.6042353525487619	-0.038209528974796125	0.2192261013219978	-0.12359755114151384	0.15421830277715604	-0.49295375077760617	-0.6118278642155971	-0.3581648228455198	-0.5813220046969758	-0.3768405427446666	-0.9850278153933055	-0.9179991911277319	-0.39942436094319356	0.02388160625161268	-0.27490506488303557	-1.0078702062072846	-0.19427878623862488	-0.6824116300236719	-1.6528877847557895	-0.5188150809975256	-0.9963344656774553	-0.019999486204307325	-0.8069094004527143	0.7143542276971943	0.7775553632102743	-0.13407844271774708	-0.3721278308656471	0.40765424734478745	0.3630494656942275	-2.2631040014239088	0.39457628339687834	-0.41815218763924633	-0.6091237763656119	1.4657508891860125	0.448208567856009
-0.44121747802558675	-1.1234802114108318	0.5397111043838282	-0.032876857972621985	-0.23839411600611451	-0.8720168247565547	-0.829090719696523	0.051716254960632035	-0.5070205038570418	-1.583752126006629	-0.22027110229971913	-1.4181998595966643	-0.9183556866256081	0.8958881142232358	0.36337413929097495	-0.8731018743806293	0.354548703988851	0.12061866409645432	-0.2814028802268298	-0.8485158864833922	-0.5994766333419034	-0.4662614223142172	-0.31885898884211883	0.11279534834608215	-0.5489095996462934	-0.7872697879716213	-0.9404625972141709	-0.5637862020209108	-0.13816019846931812	-0.04355670440267887	-1.2923431689690075	0.6696456652082811	-0.7985562841434197	-0.040346530823480796	-0.34837860685984184	-0.9435998563472134	-0.5405528289052499	-0.20224292953393874	0.3379827694570544	0.4933159878558858	-0.47907792048486525	0.31691028338261107	-0.21697634790961423	-0.15030179693241233	-2.0351287944089953	-0.48757808451143475	-0.6126750745346927	-0.9502157923199868	1.1695894029528078	0.044451141891325104
-0.1293867247970163	-0.8172982193451882	0.7575746479623344	0.21457791007441482	-0.07329566654080892	0.24947958705527626	-0.27681439954858394	-0.35039679031638493	-1.7145034745105612	-0.7038097136193198	-0.3148144192465365	-0.5314671221894518	-0.4688545048515077	0.07828182869410386	0.15914207856214407	-0.19337066607716813	0.6098015897404209	-0.6810433901380805	-0.01683861843571172	-1.1591988605769898	-0.36006862926992544	0.217561594526077	-0.11157030742840558	0.5680182858530131	-0.009933582961507773	0.05664406161968407	-0.6295079991244926	-0.2643609153471678	0.1580477699569729	0.19474357781701188	-0.7583276603316468	1.1995476909090996	-0.36999158012082306	1.8099812341505015	-0.10813407920340372	-0.3431601993432899	-0.2750779998631422	0.3582842840992283	0.05044095590407792	0.24175876236917834	-0.7280718484789032	0.5715890078350074	-0.24943357055341694	-0.4824006845816408	-0.7360893316396381	-1.4628282797186856	-0.37415836413856235	-0.6849749241760326	0.2552946542222297	-0.05926927647549825
0.03894370385082562	-0.2716889476893887	0.6512306665275116	0.602453851291696	0.4097878035417686	0.9316546153522539	0.6792047158631718	-0.11187806667474656	-1.6508460773558864	0.6526221515255012	-0.24453122863164936	0.45760972673849337	0.1252422239944369	-0.9268708728644208	0.4010600696331754	0.972973223773287	0.5808333128268072	-0.922452753865106	0.6028863018664781	-0.16229819063209353	0.1681922168952388	0.8753934250318031	0.06381012261404916	0.5909211886405609	0.7604592943309327	0.7758257623980249	-0.24065245659450277	0.1766644793846914	0.8685349289490997	0.37221323894701314	0.47027003423390656	1.1866267342226018	0.29145007121410804	2.4399742306352916	0.07048445481007473	0.38305102423271487	0.8085077817165628	0.5859358231313813	0.3101699757804096	0.29781218279495203	-0.5225662791051064	0.09204042980862996	0.3614314171992768	-0.3479056728751416	0.5984322829368325	-1.3395374611556126	0.4106503154247998	-0.015035342596853064	-0.3086273486891766	0.39394219807715936
-0.0026587628202508515	0.012485659103544459	0.541421085530548	0.940904731041786	0.7478470859374382	0.8206815881649674	1.3964507135714566	0.6025727217313337	-0.15942644361200578	1.532669784751751	0.16937482113366584	0.8079311499592791	0.7109897886921515	-1.1428045789718633	1.1596775004350603	1.6769109489549558	0.3279362409289285	-0.007477135034039574	1.0153603747966786	1.3566000233717885	0.6847791469510299	0.9700797711699141	-0.023721390468137097	0.5241101767417555	0.9052777476561042	0.7837476485987768	0.09324472744498413	0.2933423328145794	1.3902628787392766	0.4366996019245237	1.4871471802121585	0.9050325898857138	0.7084662033980941	1.7178546538608475	0.16297561723145967	0.8222283049443828	1.6863381447637502	0.516054838452192	0.7830064136244202	0.4025183345601136	0.08709914280054838	-0.526286228933763	0.8622323646618582	0.002731575597549019	1.000260906085807	0.11281331795253953	1.2844034793676116	0.3554836910406833	-0.027379773543659076	0.9734654781532294
-0.11430891803430182	-0.2327509127548068	0.5359620404528594	1.0683283998465265	0.6274391047790574	0.25184242081238667	1.4366060949782755	1.061666634493396	1.381613182363521	1.3612171457452633	0.625413264631443	0.4442792002470843	1.031681447584081	-0.47798525515989854	1.7736087327980068	1.2424996556889563	0.11067515967626118	1.3111052856039187	0.6516662145805886	2.0226369384106744	0.8675692402205721	0.4525470334712176	-0.356044699877659	0.8380394716336865	0.1859098961960234	0.14967021512500492	0.4711277261364679	-0.017355695991171823	1.020584572992994	0.28613556473811474	1.5063445855774675	0.7439725923971361	0.6521056751027563	0.7462687905178003	0.23997789685557777	0.8854217562276804	1.3588590822029651	0.3728399977144918	0.7465506397535627	0.08225337489722621	0.6153263603317489	-0.6193344066708953	0.5263088256663404	0.06618094370617833	0.4070183062132779	1.6692690850405505	1.6085219319508348	-0.00878076318571043	0.5745045974678517	0.9931188518540639
-0.15784130204279562	-0.762511469961543	0.27660249956665955	0.9828570624623387	0.18540497996794553	-0.30479925953608855	0.8450827989874223	0.6973602520138645	1.6002882571019397	0.36432568554839373	0.6055590370949118	-0.027247844413234787	0.8015600608934442	0.24065973613490613	1.5449165901222548	-0.060035009031107395	0.12669340805184387	1.7457555516518022	-0.33093798816793085	1.371576858040685	0.6779602262397808	-0.22755463677847815	-0.6381478990423418	1.4782609078829572	-0.6946072179046239	-0.5817049207190671	0.9142539585450938	-0.3923492548811909	-0.22593232100158847	-0.09295234189561853	0.7049541139378807	0.7789306698268138	0.24127532919341468	0.4381602151738577	0.3103905859327107	0.7818328296191165	-0.026068969514641358	0.28025264192353144	0.0647881468445622	-0.683443847204382	0.6175122318224854	-0.30224374022899303	-0.4270197294575506	-0.3041509383495132	-0.4633333149321321	1.8398316767048264	1.1557013183663905	-0.7597520019676055	0.6315534879341465	0.31956927351527487
-0.15056904111266578	-1.0489803745176216	-0.477388038187288	0.8118730210856208	-0.22969058500798314	-0.7005868202102801	-0.0229262885564111	-0.28714067965807943	0.6204349254766162	-0.7317952833573632	0.009672735158910014	0.01425699658478657	-0.002224009202491449	0.2858543587471543	0.5438852252949992	-1.1713876090251667	0.32268605825513297	0.8944213526136813	-1.0330526101723	0.27259379527577277	0.440245545805463	-0.5744771090520223	-0.579472822826246	1.8160524989539997	-0.8599759245307609	-0.9253377988193973	1.1442788245319875	-0.4538414215929036	-1.4375625020006915	-0.4262505126112398	0.04335943513798043	0.7843209784718297	-0.24029099495283873	0.5679809951389312	0.27847131644300566	0.7614315823466224	-1.328794020086697	0.18457598982222329	-0.5638421540907134	-1.3265755284470562	0.15441578783211832	-0.20331771508890834	-1.0125612790705987	-0.6793371553142865	-0.8823309059816992	0.5120691708029543	0.2985852429783353	-1.100499565729991	-0.019070166777009886	-0.45243165922021017
-0.159492458770275	-0.7741817478597095	-1.288886539654818	0.7028422370757763	-0.4650033797401349	-0.9838985377390849	-0.7846638391469279	-1.0937875223491407	-0.2349356889386083	-1.3153608604289662	-0.6230283451297602	0.5710108599949856	-0.9231216713569996	-0.13432555350280695	-0.4007627269681075	-1.2424758554117499	0.5033787685060555	-0.3265283953277763	-0.7444855490365365	-0.19493734544823033	0.5352742375649665	-0.5037924647611979	-0.20099356919183634	1.353288567517591	-0.23247581405355297	-0.8048778515475933	0.8606906077495683	-0.27397129256619335	-1.663293769317298	-0.2966410627791562	0.23071170966994115	0.6162630962495083	-0.5323882981288961	0.3659073912118046	0.12132768870184461	0.8879675458651326	-1.6557377912218028	0.04100389895195048	-0.4699814368267779	-1.3024923002988729	-0.29448014250359816	-0.48838226726944817	-0.6393006191861684	-0.5455287983156878	-0.6663475958255383	-0.8826236870744867	-0.38445938145235486	-0.6279299083101139	-0.7096276593542945	-0.6993517137774921
-0.10641763008946986	-0.09369609187600836	-1.4150560681789264	0.7293877161977	-0.6037871581094386	-1.0676826786310893	-1.1327835753242548	-1.102114255368531	-0.08209125236699627	-1.2337146076380652	-0.6570978512159132	1.0859015350046428	-1.2600000382760768	-0.22840585142639808	-0.5397920085656172	-0.5013174895699422	0.5754016935360571	-0.7065876334142236	0.19090751806502046	0.010426673288797757	0.9815518507989379	-0.3180677287072776	0.16790423423050663	0.37758528367603356	0.4356337259749441	-0.4710608495187397	0.206032678694234	-0.2540040885002958	-0.9234704713482005	0.3602898080341385	0.9854510695010682	0.4346224917071494	-0.4684244965525279	-0.27690190129047165	0.0390468018940298	1.0207266068533416	-1.194727563381586	-0.028467231495647276	0.11662299335466667	-0.6932233341774652	-0.36737431435663237	-0.5422900308823344	0.1552116752608678	0.04694531795897137	-0.10768321380935605	-0.9597850728843014	-0.6320494367654028	0.2372426604352781	-0.8062523530942869	-0.4651903541756689
0.20343282886844732	0.5459448330379092	-0.7282919813366662	0.8445027652556424	-0.6626986424287675	-0.7706192879119387	-0.8596643712601224	-0.41498726322310475	0.586141921351121	-0.6949628083267678	-0.06319424796941417	1.0864327988680957	-0.6633556865237361	0.31354832359448936	0.05422982654313824	0.008536579085379	0.6142252204689993	-0.023351113648953665	0.6946723222494846	0.04416791664494126	1.3753442220946483	-0.24809844372362772	0.226675231765785	-0.2494742228865474	0.4850731907094319	-0.1805843873385409	-0.24232828884143917	-0.5451774322753238	-0.1614761772969678	1.003580444606206	1.4100424367019868	0.4738204530202221	-0.017388401384501352	-0.6145289223504363	0.2912813431329051	0.9826601778558007	-0.7224718314379162	0.15752622606975616	0.36152011301125253	-0.055553405800721885	-0.16480884045944344	0.2108781879172061	0.3557905474494767	0.491453915212806	0.42049134866078863	0.09830858621254289	-0.5929682822685054	0.7080605257088997	-0.4130433693998945	-0.28482750300267434
0.802731050234693	0.800944184992218	0.03778068535626992	0.9042799612379593	-0.47146248350187947	-0.1702257808058621	0.008710629718912084	0.34692537369085646	0.740471598291174	0.011223769367279863	0.5749495576177343	0.6767442362420842	0.49559539005259146	0.8991570019872281	0.6405006046090734	-0.38667029308822065	0.7037459497725579	0.8656555549447109	0.2012779689988618	-0.5579332653649357	1.294805584566277	-0.13317400692622838	0.03372150233628562	0.007435721657106174	0.10286735636301926	0.015907302738683248	-0.060591397419362286	-0.7618945835763948	-0.13185237671204544	0.9509355105057773	1.0206829531224026	0.6893787317943455	0.6610173558300669	-0.06881873022086873	0.838510241867497	0.7374498124160472	-0.5402186910642327	0.5938404555801772	-0.06381794060626646	0.2525804405294495	-0.008730567584418054	1.4107069794471152	-0.25851349326647083	0.3404023529887119	0.7293222798414717	0.881127176648124	-0.47544641619019823	0.46268542173221355	-0.08391036985227032	-0.4104922511729124
1.3654347503137418	0.6544497886470289	0.11851127167476877	0.7817605562280661	0.015503044370162764	0.3145692507525146	1.0871716578513546	0.684551313974957	0.23935943581602304	0.675513960568751	0.7617110813647882	0.3493603043027494	1.4283876322649656	0.784541822880316	0.636341430378654	-1.206228995993263	0.7890895108958599	1.122814220467134	-0.6399835076066912	-1.1890687602521943	0.7270061824694432	0.33793560455542704	-0.03702945127830925	0.7730876686460998	0.021927396929746153	0.21405334007389565	0.5185066789969481	-0.41930045714051956	-0.5428877285854208	0.15847167964680497	0.24120135877006402	0.7794936245922002	1.2649448169864121	0.9313023840675191	1.2439860014699868	0.4050465667544963	-0.23616939972964776	1.024434183938029	-0.5230802062584264	0.38115072185570886	0.03370204325580446	2.003509625129038	-0.8183111380744078	-0.12855635555682096	0.8362013983160728	0.5026581036454741	-0.25723100446121006	-0.07377811657431309	-0.06351164137864915	-0.49224347025056175
1.398532448824168	0.33812330445146427	-0.39534266731725515	0.5009195142666046	0.4229889877374247	0.3357415171091204	1.794737246202727	0.580330851535515	-0.03132169775508864	1.1649147754576197	0.6257769277849248	0.37727568388260985	1.636597049827989	0.03794755716643309	0.1723765486496433	-1.3741960794060892	0.7280298246456147	0.8452399717931227	-0.7216757043143721	-0.9528393237335663	0.03571463261410656	1.1192924838754192	0.29576226005913175	1.1586509135868073	0.5779630543979118	0.4496163535297696	0.8214036517250465	0.3985067788576822	-0.5056270417914785	-0.6240474999793214	-0.16505073037143242	0.5705043519316537	1.553879725761151	1.4083767350950842	1.0563192095974823	0.11391008944994481	0.5139149294201178	1.1591742350502885	-0.2616196870281532	0.5817912667935959	0.21752596421195655	1.3964236461935744	-0.4543751988860334	-0.2284921157318319	0.8828159225950354	-0.3803221263831988	0.18115165747858594	-0.2776616990447683	-0.11627395097918623	-0.13165701071466
0.7128939721701142	0.11692415586710828	-0.7389117567709814	0.23738876806517517	0.23557327191180125	0.020595166633680398	1.7754131127709594	0.3023038810147722	0.564916501955618	1.3791867583066941	0.6423321699502006	0.5063380121005713	1.2890493531789213	-0.50053587331019	-0.18331923529310656	-0.4991733105290399	0.44740938944578057	0.7511766899274155	0.16887687319477296	0.12245772449900545	-0.46082564703693385	1.7205138912242595	0.864117906971146	0.695391718123937	1.2831073951038428	0.5922474343257513	0.45606941999824524	0.9974538292465032	0.27005684279338155	-0.6304463034655216	0.0008000413885512444	0.24407554614354104	1.5181849593771088	0.9830094330087266	0.30001927883175133	-0.1330237021457179	1.3021832128223039	0.9286991818576363	0.5271301778843757	0.724267228970022	0.6861055894337814	0.1207391296525855	0.573141327848396	0.288922963531709	1.0209286224550544	-0.4846830773457174	0.7355177700732017	-0.034034781768410065	-0.06624282466643018	0.46991538115394355
-0.2874217461060164	0.1410351777516694	-0.4656446073998706	0.13293614002614954	-0.531038760925944	-0.1851288747894008	1.1587975723770043	0.02880811688592093	1.452260768888139	1.2595215138823779	0.9506310676175349	0.28771252743066245	0.9019435263897807	-0.20485108730386917	-0.11981703477420996	0.6454945048587987	0.004556534104149205	1.1505446722461496	1.0577166189163525	1.033848384302853	-0.7706784691590433	1.7255210425323213	1.1566191516329931	-0.2233164979699091	1.3996392498984842	0.4594651778138976	-0.28578100695977365	0.7956700736619438	1.047497959070852	0.05397988138167287	0.21200148283492698	0.07924486751399909	1.2998975173134082	0.23140507078978392	-0.5041381246525859	-0.40994970814025267	1.4419499635763118	0.5024608655274071	0.8625217455876716	0.46602144964694264	1.1358586106954862	-0.7906561783431255	1.1432230032123714	0.9093086104152184	1.2589395927881024	0.4650257417943267	1.0672043854125497	0.2218027743277643	-0.13918458143647566	0.694037887032252
-0.8449650626411891	0.402902118953709	0.04347878482490804	0.10531136570303197	-1.1214299800392047	-0.05611648039770384	0.3629282062663034	-0.24143794941825863	1.4997428130245174	0.8386554140358056	1.1833921017038127	-0.36138504574597413	0.7414364847844662	0.6296298347992442	0.12116004538275682	1.0301726620150342	-0.47665882105115326	1.533240556231543	0.9496593383238716	0.9892273778865732	-1.0549434786872176	1.2836853009982094	0.834639878774576	-0.8309359161453748	0.7859642353470359	0.035562960075375745	-0.7908608755110187	-0.009331360163904526	0.9700439953818264	0.585495094843172	-0.05671027922039518	0.04887737880755708	0.9577538260154013	-0.14220161975619358	-0.8613382592570908	-0.6880247125708375	0.9093289258021298	0.09377462351818157	0.2385473448355438	-0.13910085436924133	1.0887849510406062	-0.9174021506722543	0.6336074754227169	0.9929024663653784	1.383449738776741	1.443493214558252	0.9731288093811646	0.1368368281220559	-0.5378955955590226	0.3165175142657793
-0.47266263013972354	0.7367826988012938	0.17125949762277146	-0.09751770739524912	-0.7458016916376081	0.18728050333701765	-0.3250026356357994	-0.4980566030521008	0.47183721849244126	0.28011636055794054	1.0086144790585234	-1.0269084268223552	0.6370730366704656	1.1817307324488802	0.1057486127157032	0.5691858511013984	-0.8690340100901547	1.239335335291256	0.035726568053275176	0.30025572237490605	-1.2991884437511654	0.8961403883424476	0.1376409742208769	-0.8108827437049454	0.020437924450107715	-0.44068212724764433	-0.7950472687882144	-0.6296337093169426	0.1695745411029812	0.3547287394063689	-0.6386247625582566	-0.15613135195775815	0.4061132255284334	-0.17554369864501956	-0.7965898428471256	-0.7695000753077622	0.4371676268020091	-0.19348483330391505	-0.6382769721885491	-0.49837498487786625	0.4836917971888149	-0.7178477082054548	-0.3232815487409649	0.5901085849163079	1.1284702643106816	1.4616400803217486	0.6538657440154494	-0.05684682166223553	-0.8946522680765159	-0.15140818125236497
0.5797000376756415	0.8615938233463891	-0.0948005902478877	-0.6082438693166679	0.4788227185667219	0.23729011820812337	-0.8979442947758263	-0.6035024239686162	-0.6092228197279465	-0.14713432959661063	0.6067728961175226	-1.2370941950393415	0.3393666532830181	1.0379952797245249	-0.28971556732028775	0.1483601790266181	-1.0539165477172312	0.3013759960691177	-0.5594626493432259	-0.13759621568774277	-1.3185688733202723	0.717626944466068	-0.2954654165654599	-0.5563155304856221	-0.2730748013907571	-0.6407595151704385	-0.5896559028846245	-0.5260321299485865	-0.3511745024068079	-0.300746608217318	-0.8743160753165987	-0.6634902854047903	-0.3604506678499216	-0.44680053688562843	-0.7643403954311863	-0.48895348662326804	0.5521237994273004	-0.3387062512868258	-0.6753763977714926	-0.14881073140453135	-0.17866686109298882	-0.7442365375458245	-0.6402522105869075	0.3823177730238336	0.500524635078132	0.7480963534869555	0.4756030540313021	0.18879486988587815	-0.5547899010369174	-0.11321460203032524
1.4651164463013808	0.5286646109059119	-0.21266101674632537	-1.2370104232677328	1.4854614266602049	0.11634319201159636	-1.3887048460965787	-0.4333139732347949	-0.6831277650834294	-0.20161265696693287	0.3981036641818942	-0.9575774033822657	-0.11205165303982723	0.5127669278585284	-0.8163230461709164	0.45744524896922684	-0.9698616325173662	-0.5925613461043874	-0.19216727350809013	-0.044381650791777916	-1.0935722636831349	0.31056966574645356	-0.07453018346956895	-0.6636075189241195	-0.06180501410339026	-0.43260690628114895	-0.5940596002957789	0.07578290503187743	0.037503298567348464	-0.5404861147824576	-0.45433857199263344	-1.1425946088511696	-1.0735767251089967	-1.166790235354447	-1.0973748789221407	0.0006124486113802427	0.832568084672147	-0.328610321987428	0.18332082215392703	0.5525002775703843	-0.3871037414092454	-0.908907803799831	-0.12633293641765692	0.7800294308737832	-0.13114508783511405	0.2789314622232683	0.478905055539809	0.9976174617726811	0.49927140895017774	0.28659045146587403
1.4141562214802181	-0.2593556773518951	0.08599872738884409	-1.623758293773871	1.3156092311743752	0.0695099886154488	-1.6333652479826197	-0.06691126538777457	0.07878752054170153	0.1271942025455802	0.3926717083655536	-0.5899147663035572	-0.48854568607657	0.08937616265276546	-1.198398526091933	1.0896430304860492	-0.7214669953113161	-0.8964498085509495	0.4849606395060833	-0.04057447419524956	-0.9243164021848927	-0.7075884441985039	0.4837676404576758	-1.2809056509507222	0.17890050395610427	-0.012314974982432926	-0.8588878532839466	0.5488245220020074	0.7695590279930404	-0.08353196681056971	0.13288855250219808	-1.160176901368319	-1.3720799540033282	-1.8383517613763924	-1.6404116402888167	0.2331175052556557	0.46124580815253174	-0.1953815871030762	0.7698046533431155	0.6872516661606097	-0.2218522801764615	-0.7256668413791225	0.3160423445789127	1.3113113369729643	-0.3921680038419305	0.3832015902320689	0.277580391164035	1.7567920532072627	1.334229420889069	0.28972137312229057
0.38364938810045734	-1.1439871805594397	0.3794350670139538	-1.6046065442092818	0.16816558591849604	0.11619364423896168	-1.4006609072167797	0.2360911801887132	0.5412334689685693	0.5199695426561662	0.11466399641327296	-0.5045717519771162	-0.7468602411615236	-0.17114299707025388	-1.3869217988959588	1.0437902854348595	-0.5853680004645724	-0.7349991424194333	0.34468297438831025	-0.665188046750229	-1.08880561410281	-1.8859540911510853	0.6284558491329959	-1.989035193336245	0.05079146490419317	0.27012175034002084	-1.0572010573398491	0.6008665785292574	0.7491808749124131	0.4301796389939483	0.12641312749297842	-0.7769401300570202	-1.2070252056387947	-1.91604596176886	-1.9532679221258624	-0.14762589635139511	-0.5692784553578872	-0.09827672530172964	0.09679778042701628	-0.17206889512023396	-0.23800111775740915	-0.10924188630512456	-0.09846499227725473	1.124334225817117	-0.3485280226051785	0.3539443679861255	-0.4452835551796969	1.6619383626217084	1.0080454032057566	-0.4633799953852431
-0.8926920765122126	-1.5858896976095669	0.16843657194972694	-1.3685457978256865	-0.767888765454735	-0.035723818757816744	-0.7231647414378922	0.24775784214322838	0.03937412896077486	0.5189415845204982	-0.6974539361754042	-0.6498041998949233	-1.096502912600849	-0.5059665014932777	-1.4394268057050021	0.019169758160099908	-0.7806582553221317	-0.5942964214890465	-0.7527645799187661	-1.4653744402217155	-1.3842804423857729	-2.1434112810450276	-0.029194410743547818	-2.242006752767583	-0.39486928670877236	0.24694381955309053	-0.8846906735513224	0.49007945648329193	-0.27253320526377767	0.24251405664353992	-0.5911163501603283	-0.5857754424068435	-0.9420569881596248	-1.5144422772918036	-1.7804124634816911	-0.9212536867675242	-1.207979029435375	-0.24008088457443003	-1.3116919333303096	-1.3374568306315342	-0.7304338724280497	0.39823029239647706	-0.9462276492427693	0.04119682774899868	-0.45241787923004173	-0.4135277957550567	-1.408660129793623	0.5572962685868549	-0.2326879086285152	-1.3043029987364774
-1.5141806418789334	-1.2473921621089892	-0.3155337147647265	-1.2087031434291096	-0.5630285214935355	-0.5133292287189338	0.03565127477216828	-0.06378234760357443	-0.8344686455229645	-0.05935026241786311	-1.5334107309278435	-0.6540268881166815	-1.6062207846357317	-0.9210691147097387	-1.284196959581655	-1.1023953148432224	-1.1806610518299898	-0.706159163867874	-1.6736145101668278	-1.4152295610067716	-1.1987387164034502	-0.9413269426568108	-1.018924550692552	-1.8434277069427787	-0.8191808319333438	0.10583041746493341	-0.3633579004098018	0.5527375959890403	-1.30275378996081	-0.5448255021584528	-1.2622021988776662	-1.0299617258746943	-0.9372559012074745	-1.1803768388330071	-1.230419979961379	-1.3363536363450217	-0.5162830293483079	-0.616993373847315	-1.8465812213545094	-1.6337975419810677	-1.2795331646483117	0.29624522698709826	-1.0197574959798725	-1.1307152098117064	-0.9524779050950537	-1.3585320350284245	-1.8662907485420697	-0.8494958292195184	-1.0317696521467032	-1.1724092395676993
-1.1529023932530897	-0.28381217851293317	-0.28046304835784813	-1.1629419813780724	0.49666375392602213	-0.9062542795093698	0.5064531748496792	-0.5385620441971294	-1.0269644340936033	-0.8695960818581132	-1.5528101793643563	-0.27190442335111864	-1.8848922397364545	-1.087680043917637	-0.7590128358182606	-1.2023693268543054	-1.3335996233151632	-0.9214624637176425	-1.291077343610755	-0.1851342646594278	-0.1695851124353142	0.8983156452835611	-1.406841720154122	-1.0256453345022412	-0.9679678781517046	0.20628748717149367	0.22473281302971565	0.7345897162774816	-1.211729584550311	-1.0419985286409978	-1.0295354487718364	-1.784131650339346	-1.0883818427773264	-1.0751080127117234	-0.5509070176553569	-0.7744918687173896	1.1282994844677472	-0.9018520411102657	-0.5952765655085904	-0.6455474108087538	-1.1784601691282919	-0.2003923491630303	0.20862650704696825	-1.447435270923559	-1.463990378231298	-1.3288102882449397	-1.350228498759999	-1.6333905584258057	-0.3681862957962687	0.15875356537023677
-0.2680179058302535	0.7233063758600141	0.5898656441836654	-0.9841093391103556	1.2865151102938623	-0.6461465335853426	0.6363250804563565	-0.9184881675531558	-0.328733163930106	-1.2764549290903746	-0.6003224598573825	0.3272706622734708	-1.3819344913039184	-0.8125900176807944	0.09777451517569187	-0.17522914088417668	-0.8827367205861208	-1.066766773990176	0.1906517878600753	1.341526397016712	1.2801307064459666	1.8358646652431052	-0.7478400770476492	-0.18091173730155766	-0.8275493588167709	0.6865240888222622	0.5813833600415617	0.7214427810509381	-0.029526907367501697	-0.6309714230767142	0.1038475000777376	-2.0063336381064465	-0.9368168925330826	-0.750910619191674	0.11425833601393295	0.5528553578618068	2.3208729719511685	-0.7050812092951829	1.5751902375703937	0.8209187092663802	-0.27292216137332126	-0.3872825677119617	1.8543479069383924	-0.8386797433842174	-1.3195813129552978	-0.13444330841526136	-0.21662232250731236	-1.4662820673381296	1.2554900902169845	1.7208713867810883
0.3706176478907909	1.1724117707006332	1.5682690953201273	-0.48025916124326423	1.0667554502208694	0.21560354669788642	0.6136310891587007	-0.9554905725112572	0.45085681661524174	-0.9406030842814683	0.4866633425144408	0.7137407877870545	-0.0864939161041474	-0.3663545571177954	0.9077457792100851	0.9876670598998513	0.018211254672595937	-1.1342506636603842	1.4441747837853092	1.9746450514374911	2.1989916621586643	1.157680419782347	0.39487167589926064	0.42206443668267096	-0.5335304311301755	1.2379349742160484	0.5351651617485138	0.4120982213426705	1.104519632671482	0.26619080014673413	1.1887665754216077	-1.2512619589346308	-0.283489096124551	0.11740598598236764	0.6870708341491015	1.6297691627313557	2.114197229536373	-0.020356206021310663	2.889994823705946	1.581592370211622	0.7842911057929509	0.07855375189289288	2.5150383089165365	-0.08967422475841957	-0.3899130991975628	1.0169280693509783	0.6527077573069955	-0.780632329589415	2.3044494032588654	2.31478643957247
0.36322723702864274	0.880450325127089	1.611942695141836	0.19341553249129967	0.1530820897153725	0.8605193378421033	0.5258875757002918	-0.5650837650244911	0.5637050470858112	-0.1757524541189844	0.7731750875083778	0.5949345408784562	1.201871878106159	-0.14964880480503281	1.2116938543377398	1.3216320369676335	0.7866295997663308	-1.0560131370118535	1.4873348153691694	1.4505728977815455	1.9593217462837036	-0.2933218766604291	0.964857569417377	0.7273553949871134	-0.2634643023924282	1.3034914953053458	0.07786424405859618	0.03850014325013902	1.2482693091054495	0.6412266801380556	1.2448518782128797	0.003346496087144953	0.44849018118847117	1.0528842155377116	1.018003402993703	1.488598313196429	0.9258880638002956	0.6434610986467687	2.4791601056629484	1.2610613340615442	1.1824472896851868	0.7830632436160034	1.749698684975878	0.12782257283428494	0.6096101778570081	0.9391324531378701	0.7027169362477116	-0.22002290023252946	1.8511537027424587	1.696076575302226
-0.08522137210583164	0.20346735402305452	0.5663454954434638	0.6527278642964217	-0.6236899654016098	0.5483764403396424	0.2263505641710755	0.013675703667722387	0.2092875639426058	0.3316672549231335	0.29246461159484666	0.04794111303944513	1.4856317383007613	-0.1525075555014565	0.8824406183874213	0.8559282186024068	0.9639597276010421	-0.5790660672024631	0.6708268156969488	0.5459081379272914	0.8180057359055247	-1.0677319557495255	0.4713386552566318	0.828216258882525	-0.1942648792088537	0.5684337118702005	-0.579678741781975	-0.22094529021488868	0.6459214473347429	0.037682274072707654	0.2264158091559029	0.8507448383356558	0.6203014037260494	1.1722170880119305	0.975180333205335	0.1238762347421677	-0.1541344731531811	0.6775648486907041	1.0977812096209043	0.5215690940840576	0.7593983839496804	1.0900258791516433	0.45297674123621257	-0.03821608139699356	0.7957360797387532	-0.008684915570280336	0.19304042731889168	-0.04557554630270235	0.48771955257993177	0.6605561115767838
-0.5304978137056489	-0.2703869079447598	-0.6336410850686175	0.6731497304855424	-0.8895533120266823	-0.462680023371111	-0.40850836874531493	0.27141768487465334	0.1308066487309501	0.18279086118167395	-0.05358449649447337	-0.5900499720133315	0.5233309092897733	-0.007916232360526071	0.2402955595565364	0.3617424452045157	0.6565353624452656	0.3395752994603106	0.09687599193034659	0.06250117322591209	-0.3816141712195698	-0.6770785984948622	-0.5221156675747067	0.8660175758479643	-0.4136856889789614	-0.6915186056804179	-0.9996693818839136	-0.5436060533522846	0.27457092019569024	-0.9527505766955047	-0.9640515108306899	0.9001054979224024	0.11905635719297182	0.26170616740464314	0.6847614781633072	-1.4510991657971086	-0.6762414289226043	-0.03425083884235582	0.08583232332741325	0.1942883785716668	0.06138327616941446	0.8839267240538913	-0.21482306976090823	0.005575669820675616	0.06838924619474372	-0.3446862493431836	-0.18223732550011726	-0.08313281245910009	-0.4672512951467302	0.04995891351845756
-0.780414169255927	-0.22155480086742305	-1.0297336385833342	0.3913803465463518	-0.9565958472259647	-1.0803119849135674	-1.1820983815612223	-0.17153530876984313	0.5380911667979935	-0.3815988247498211	0.3156325416080655	-0.9979351427613216	-0.8774412713477875	0.3856760139549194	-0.25082995296972765	0.34204811021579057	0.3711178450332729	1.0984604969804521	0.27783108036413917	0.005602149358231516	-0.9902151858659515	-0.0018899992969103156	-1.0141620349741913	0.9343773894685905	-0.7899982450020365	-1.7530370224460294	-0.7500639534062985	-1.1861787698581856	0.5895406043394003	-1.3601226448624764	-1.4069310944214026	0.5791786596214613	-0.47730049044532175	-0.8375463471390905	0.5124431107358419	-2.109422043886848	-1.103392280798207	-0.9656133858700487	-0.08705290425258236	0.3942434604293985	-0.3360302149508646	0.5760156587490254	-0.03386450849558241	0.4071034305156935	-0.7739630405448307	0.5627237227922285	-0.07433496640188363	-0.10660280258869244	-0.4401678096337988	-0.08207845565908904
-0.9633418898738833	0.12395694099843019	-0.674312544976828	0.11275259725928981	-1.1712726205080028	-0.551591205237878	-1.655661419590456	-1.1089326330074445	0.7953764210550169	-0.7963949442191435	0.856615034350869	-1.0438433840621177	-1.5779614329012424	0.5685342408217433	-0.37352540109255533	0.5453077745787643	0.43138637113481226	0.8055962962011938	0.6583405477263209	-0.1312312488049899	-0.9799381119276388	-0.14255010908094773	-0.6280332886477346	1.0060836782128957	-1.0061788939524599	-1.9956735314439131	0.19571517182326645	-1.9638109344739672	1.0183270430666354	-0.8466615578219319	-1.0506880805891086	0.5002751487505984	-0.559632844415833	-1.0985277748322362	0.6695257193728041	-1.6022398687988293	-1.8402179665337952	-1.4233440753401272	-0.05368048737565835	0.5798980878780595	-0.39578075726552664	0.43888867768318124	0.2579339151137981	0.6344027904890809	-0.9192293195959963	1.4834177571322023	0.21669977570624802	-0.11590022938976245	-0.045232843500042905	-0.24267117995998258
-1.1737287062973387	0.20913030995814222	-0.4013379373186351	-0.0033085059168907194	-1.343489379774594	0.6787298885552433	-1.5344562168473133	-1.7773036611139212	0.2545673177334093	-0.7766405995457499	0.5433356219042442	-0.7735246620187848	-1.127657069256151	0.08251470922538322	-0.2478439584987685	0.48444327659103353	0.642356341320133	-0.6851716927903776	0.46384433065397	-0.535018785354011	-0.6932615588996083	-1.1254918973314374	0.03261706371566033	0.9478881406229682	-0.8429677097746354	-1.3870631701044998	1.3091463167364592	-2.242832586804106	0.7586829760129803	0.054411810521544354	-0.6429059507092983	0.7178772638349337	-0.1910363119307913	-0.41282421353135673	0.9044818600637168	-0.6638168298830184	-2.4486802140339443	-1.1688104729878572	-0.5109127632699172	0.3290198104082569	-0.45433075737851103	0.22005683250127014	-0.01681577230293795	0.1778303380480958	-0.40375950229826735	0.7345424837136937	0.19606439385076843	-0.22790237196207894	-0.14728382330549228	-0.6647787965870017
-1.2108107556821972	-0.29732761704020794	-0.6978321562785232	-0.007982058820206228	-1.0228384086824227	1.437654031164334	-0.9124138654580449	-1.5092442614233206	-0.8681845545041299	-0.5374696751934493	-0.7871251232263193	-0.32554056764361616	-0.08155069562425332	-0.7788072312895163	-0.10466534760367643	0.15664186964653198	0.5743054661401814	-2.264809918503705	-0.27386716327922245	-0.8421810299603604	-0.37602106570157784	-1.9527318871336756	0.10576126251368277	0.6595783515132634	-0.4362509266939229	-0.46949430164281264	1.8835914203589739	-1.5919535884568201	-0.16633875518455346	0.5930197502501833	-0.8330076767346172	0.768200511030911	0.015893680430879818	0.39381749971717356	0.758563935513397	-0.17930541386227863	-2.15624195695916	-0.5585090331350031	-1.3017491544344262	-0.16903213917345644	-0.6465121548635849	-0.4219069967971603	-0.6992879677434943	-0.7406847306037568	0.042480884842503924	-1.5900658975341533	-0.20099262446416793	-0.4285109263529143	-0.8091741959051784	-0.9726265817032718
-0.7869256597319998	-1.1064112374500785	-1.1279483061970912	0.024281040726775036	-0.2200798471565774	1.0836833759912157	-0.12445525912671428	-0.4157127116247504	-1.6838258761337341	-0.4374993552479184	-2.068150537829482	0.12233259656802097	0.6268850401972637	-1.1100054742991716	-0.04785539315540704	0.01271936091945366	0.11164789777728445	-2.461042052156678	-0.7737721121317859	-0.7101579859126923	-0.07039760773966085	-1.8089356944418031	-0.5514182106090234	0.22842090648404748	-0.16276533673713134	0.12681282587156248	1.629656131304588	-0.34471438872561044	-0.8997349647730417	0.503166230963987	-1.443500723969006	0.3527497102140078	-0.2942628413870844	0.5934944756916809	0.16770594499929006	-0.3288748918587694	-0.9687801301881956	-0.10944102841332082	-1.664438090986062	-0.42340573322988034	-0.7014702921208731	-1.2621235791087948	-1.0826610671347674	-1.369185746753399	-0.06871852136294831	-3.386273848558824	-0.5436271198901755	-0.5558995894768324	-1.3374410811351725	-0.7032380612085561
0.04596151056191364	-1.5030583087436638	-0.9946979384137841	0.11698451301395403	0.4397725632955846	0.11033474395529073	0.5609716309184135	0.6743926499059437	-1.619478125485986	-0.5234193573621952	-2.1525378246987583	0.39742110142150733	0.557639558811391	-0.42918256747406197	-0.044736318897051784	0.28375734725304835	-0.3848926121024288	-0.969547061149758	-0.5024010871549414	-0.3075908617497136	0.1556124585737806	-0.9146183546899307	-1.2149508219855356	-0.08954632396620589	-0.2206785685523468	0.1801105919122237	0.8658384450000469	0.658834947044518	-0.7692913483746695	0.05317305557760692	-1.6911739825872227	-0.256685441944177	-0.7374420913819415	0.324227730153493	-0.34688577500797046	-0.5813453816024129	0.14990520286879724	0.0038957280914594843	-1.1995456085125753	-0.2652760169988451	-0.34346640786365623	-1.5895540635005851	-0.7824620286194817	-1.2824897788100804	-0.4275675699431441	-2.8096794612970446	-0.43529426790119774	-0.5159655836598869	-1.1866902897396967	0.050606568365290906
0.831232759819285	-1.0186083362783227	-0.3259212385494994	0.27661181661834083	0.42305890528892703	-0.5252889677682507	1.0475836687539912	1.046247905671371	-0.9816698836945634	-0.5176089377453864	-1.1402531149068529	0.4246164616549939	0.042520733962693104	0.6251313868753233	-0.07095144577877509	0.6002841319598482	-0.4830836602858172	0.9042948574855596	0.15573545342743544	-0.04925537574318562	0.1262810526273534	-0.09635642071009495	-1.1064884331194424	-0.10094816359636288	-0.3784396395600052	-0.05452007569561968	0.10979950045660343	0.914198764565085	-0.08101608812354288	-0.374196059549876	-1.084900770090425	-0.5812121657809048	-0.6529062292833354	0.21363898149783678	-0.2411787842774312	-0.4274680756266878	0.34961515349698025	0.00620548528852918	-0.3376146625065019	-0.006336474579322359	0.26508074672806564	-1.0314367354697558	-0.14470122389596532	-0.8231133950391896	-0.39490387633253843	-0.4565106393249006	0.010074866741005276	-0.4073592877562463	-0.5343165678281744	0.6814704295834575
1.165362803356657	0.054923608722018354	0.11977330210234245	0.3548701383981898	0.010193251299168947	-0.4536993625995045	1.2944428853664365	0.8379661185490447	-0.4850035477590547	-0.2119141093257089	-0.26716020128923323	0.31842474544128524	-0.27357859370627924	0.9036093737651455	-0.1749734793693247	0.41352580199120403	-0.16626670237733057	1.5441383328734801	0.35051640533677064	-0.009568750738653592	-0.1699472139632196	0.228785575214835	-0.22499337497957153	0.09736174876650054	-0.20945367241217255	-0.18533698096819068	-0.42381202459984646	0.7163494702181677	0.24934040834252988	-0.5593130565549392	0.01628395614392881	-0.5230351826681445	0.0512252465589873	0.48059835356167796	0.35404689828112995	0.05928280293652725	-0.1290697444905463	0.1611735289932118	0.17379918318510335	-0.014090785394154358	0.634793799299404	-0.0979902303192471	0.1767783935684692	-0.6053845260373262	0.1469602981707195	1.1888192753245659	0.29625859895228246	-0.3729425207715328	0.059587353070316304	0.6900438541291996
1.1588493718129218	0.8773553025048932	-0.14676305047204	0.1675029206418142	0.09006308636148713	-0.08669221577995886	1.2504689034615402	0.8536161330262546	-0.4202729588763239	0.25598964865995644	-0.4404513681256869	0.3432614802168778	-0.06805230590334305	0.05630162357087732	-0.37689672644989297	-0.31929805414899215	0.1605815139724185	0.7078037898799866	-0.23897176275516815	0.12192727840464844	-0.3492619506796581	0.36141247129864534	0.7138348792294564	0.16828766807517775	0.43753916567681195	-0.024316076830604934	-0.8254481815772274	0.7237441625635982	-0.2389951526577988	-0.385283088287844	0.8146791317966324	-0.37362503352874576	0.7306144893071658	0.7341528159615104	0.6997157945691973	0.459884655145715	-0.3204223243816117	0.4637253494694488	0.07066096391108127	-0.2810540821551009	0.4893495500670617	0.32444942897167806	-0.10204304998167098	-0.7342783671957737	0.6504586558147695	0.5134287469562279	0.11167949050751995	-0.37920395157278075	0.3121678659862419	0.12417698712469642
1.3008673425002995	0.8647209802513443	-0.6163889858043653	-0.2157516738813915	1.1598181986532883	0.11687875902651225	0.964920573209984	1.6269152463588226	-0.4601099325140699	0.5815477324832683	-1.1475987246777692	0.7047392660863596	0.4434989735298175	-1.003437085169578	-0.5511490823967524	-1.0384913516207184	0.13932617245098122	-0.2870547911130811	-1.0405133577429058	0.48609845369275695	0.09712309432849721	0.6872742598762706	1.0905398438186151	-0.12626821435382646	1.259895480536934	0.384668069655457	-1.0689649450468128	1.1671767567299485	-1.0391143329299124	0.22951850284665382	0.9855111506285328	-0.26892419394376127	0.7500539693809634	0.6642929756165787	0.3097549504136522	0.6613169841873294	0.23450773319342394	0.7126219039891586	-0.24813045842297599	-0.48133580659833053	0.07609027254819614	0.012035141187439018	-0.6818655807006633	-0.7061355399131001	0.6255512993547391	-1.405406454799225	-0.3176271909328573	-0.23131342950254596	0.3664310223488029	-0.5929684032184046
1.8163726047365365	0.2897399561352442	-0.297714095707971	-0.398750330583023	2.6322807283003	0.24874501949129518	0.6658731274567963	2.765416027917111	-0.20045732929761798	0.6776227917346634	-1.052135560821982	1.331837905571808	0.7987845853721146	-1.0877115077204838	-0.4730757090055031	-1.1769047446626772	-0.1368058967250459	-0.08822270575060194	-1.2244138046325137	0.719940180321163	1.1954093563361097	1.085213206550724	0.9806434601546695	-0.6160250231006521	1.7869737347304513	0.9376742265988146	-0.8203465780592687	1.6285540969485413	-1.2666056527000393	1.1755517299181115	1.0307336403422105	0.0919200466474988	0.24522519398851236	0.5969619651829213	-0.3846627709626142	1.0308045173896434	0.9565125786051888	0.8001996853527062	-0.2535839004680328	-0.3750022487830956	-0.11109472580830841	-0.27884686338871684	-1.0323037090750147	-0.07931237414765369	0.28267018009203165	-2.012740282613166	-0.47375494851754635	0.17593336824637576	0.4118876985943314	-1.106947731591452
2.2627015482076334	0.015529379358182676	1.0688166518845088	0.00855458395530366	3.2613692453371037	0.652538561938939	0.5974322973699351	3.3000574446705655	0.33003108693057137	0.7672976148201114	0.39306368929112395	1.8748909757905787	0.7279739752840292	-0.050902614532178585	-0.017066894449700977	-0.7353833561718882	-0.22179786678268817	1.1937722696437887	-0.5670424260696987	0.37584236544971633	2.2463368842561047	1.1619390068286666	0.9007135775990394	-0.7913553938679099	1.7769487722976562	1.5234592878263915	0.162320527142385	1.5803254183908235	-0.635334271240939	2.021249020717244	1.6286210488836916	0.987020143093083	-0.025705984831661234	1.089024820101928	-0.43196995615442785	1.8409073967536846	1.0222972599972766	0.8245353831207233	0.13874565757447513	-0.0635038647815331	0.15030696164702276	0.3205290993175045	-0.8673736250905637	0.9256950150057207	0.26376252389707044	-0.13966046743419974	-0.1028943705603228	0.6834871780380036	0.40743838969168805	-1.3127136496062248
1.9104347423324815	0.5820092216083969	2.521489327610156	0.9596032515840714	2.289746024019737	1.2246025902813324	0.7569839355513092	2.6459371819357065	0.7646814682584192	1.0667263561513514	2.181410375943593	1.9619724257177271	0.3559479629912937	1.0921237611255217	0.6868861755603315	-0.22130864834193675	0.20996743724263056	2.1835589346376905	0.38753620697685154	-0.4267294617398141	2.358321650131409	0.8862014493774961	1.0936228438834525	-0.25130429716589153	1.318078422540035	1.9026719478786878	1.5058384385863093	0.9814612436790804	0.26440959280649506	2.238485193023516	2.6942811837762797	2.0428612475967296	0.43427133173355453	2.0608685104746174	0.5441372815422233	2.6728490234538826	0.40649281276887866	0.9000821959311422	0.5302413678871274	0.13823743249084466	0.6317041019315053	1.6852868206512792	-0.3333992256355248	1.5991357865945914	0.7976334495317967	2.679451453466381	0.5228371624827356	0.9951660290340395	0.23251483080845992	-1.2195409534220558
0.5618530254727246	1.5872779572781834	2.7365764741696412	1.9200781482163347	0.16939356951317217	1.3437406897836373	0.8702095267037799	1.1386799599411348	0.8437391764205179	1.4526963945430031	2.728855487228937	1.4949866992363947	0.05476641402561333	1.3435746295011552	1.3038345037163235	-0.10629060107832504	1.0209310896578703	1.8221734399952982	0.9328698933894283	-1.008147599937177	1.3072016487463367	0.6654680197776257	1.238533515704354	0.8649413032159452	0.6437483017597081	1.7109545131567712	2.328215480638015	0.25366273770216563	0.6196105597813961	1.6471520186061277	3.263316006901641	2.36083766795062	1.2872795932214987	2.6351046693866937	1.7951384030203634	2.6505873372135813	-0.15362965668163078	0.9412689764716563	0.4711156169956983	0.004837934591337771	0.9363609197035121	2.648937710906877	0.14882858977156954	1.4493971112495594	1.3502124214251752	3.8063652673732657	0.8917942927746092	0.9622834446957548	-0.06987397515537298	-0.8462442362064264
-1.0947824626854639	2.0443990224958917	1.3542046570674995	2.284408633279067	-1.81711446866773	0.6022815118416567	0.6737087751281454	-0.35497153858221925	0.620778151820291	1.5327908089101931	1.5151791343567704	0.7123757323773486	0.10352434474480922	0.7796631480988013	1.5213597949492923	-0.42619381056878675	1.7176492997039932	0.4910291854302551	0.8442250640588183	-0.8505566226690738	-0.16643253503824348	0.7459971662236557	0.8955735644760123	1.892673920146495	-0.03247167073785758	0.7843660880409609	2.0212244068921983	-0.22127159401349447	0.2112487674210572	0.5881576614759426	2.437847209761481	1.4328253342248858	1.7390282848618315	1.9904743840012533	2.127148799322905	1.3822548412715685	-0.13840898703740198	0.7237532461049585	-0.11071009276137862	-0.4259300482608601	0.858878395423362	2.1477100126904767	0.2138900986240324	0.6449258702451575	1.2254744306402674	2.17468840291163	0.7550171710195385	0.6981959088797379	-0.34894470389848425	-0.3053902131432499
-2.0377503369442063	1.3699371195020185	-0.611017796057557	1.8495480436394112	-2.6058955280124847	-0.5832682581568445	0.18273516116921998	-1.2316839444647123	0.2908299718925345	1.0622145134973155	-0.38267825101667025	-0.025962583606142734	0.4296619458310748	0.2920396241052565	1.261392566214345	-0.8539798439996439	1.8553213615584658	-0.5109179624885875	0.43944727257243765	-0.16005407995370843	-0.979924614712891	0.8115365405426224	0.10280803115888545	2.1374196706014157	-0.5209639352040292	-0.48889318172376606	0.8836535804670157	-0.4177278506202293	-0.44433515143922175	-0.3821735089552562	0.4217066562077525	-0.1779102942563851	1.3800817852582163	0.26970608308105276	1.1037294621106386	-0.44920486369243573	0.1579816143771397	0.17196317161621794	-0.8327621885501181	-0.8876928551618622	0.46310989770532024	0.3478091535284453	-0.15806056700168164	-0.20901546232275114	0.3947826582276379	-0.7674566210608895	0.32340154699426926	0.4152997999223366	-0.5655281914696201	0.14980863907760195
-1.8320208951842687	-0.025895616626180198	-1.6744884489156016	0.9024747734805539	-2.090284436219088	-1.302924232497733	-0.36308617736406423	-1.5039370448813232	-0.014792503881691559	0.25017150884117756	-1.3688703113088605	-0.5047451101866273	0.6502965665208593	0.4360980646662132	0.7050663608791681	-1.0311369032649464	1.3466109637974606	-0.39934912428480374	0.1438064704222304	0.4049725771316943	-0.6622872876150547	0.4049812843343971	-0.5992599976517071	1.4286161059557658	-0.6591906508425849	-1.3108538407190518	-0.15156924331910046	-0.49474139493248265	-0.6716940522125096	-0.9253228959412545	-1.5083994591653729	-1.2661173981463592	0.5271612190250335	-1.4961448898593523	-0.5266819826825163	-1.6201458225754057	0.14638721826709966	-0.4722340827135503	-1.1388746476277725	-1.036230475883259	-0.06934703610918169	-1.4515076772056503	-0.5879764896012131	-0.6120341216579243	-0.44439324486773907	-2.5878445353851123	0.0006214429043954312	0.20743614474451902	-0.7870530929824192	0.3095062053430106
-0.9765630469035294	-1.1557491512060565	-1.1848759905265038	-0.08675258852707686	-0.99932645489004	-1.084863354169504	-0.7728127471748127	-1.494890061486141	-0.2249339767136843	-0.38549868044111674	-0.8186476826729469	-0.7250579302088038	0.4135084033778423	0.8160300597288563	0.13157299586916182	-0.8036500533587871	0.4523011045729053	0.39451380384205	0.09342415809219161	0.46494582650206195	0.2826895924380195	-0.36489835020482847	-0.7266821245754148	0.2355382009880363	-0.44006507821683394	-1.1557147195450557	-0.4508446407871739	-0.4989517966714085	-0.27000768326117336	-1.0340734865862902	-2.1400560850784665	-1.14227588631576	-0.2188932555297797	-2.3274490275397395	-1.597338499781678	-1.5381983218501971	-0.2040344419199565	-0.8222884054885637	-0.7198738634693638	-0.6481288696727157	-0.5580929984313161	-2.0278587008466196	-0.5855331045542932	-0.47550130717741257	-0.6413146783269359	-2.082507264456184	-0.026141437722805624	0.03167085293329856	-0.9579895859914008	0.2292184530404281
-0.355511679010228	-1.4086708877047187	0.19075003349604555	-0.8018378015496216	-0.18787998372270331	-0.347070295691239	-1.035415466012922	-1.390840530048063	-0.2652496809312011	-0.4825542288526236	0.5048981051919227	-0.7774469765605873	-0.23794218150998792	0.6763698663336972	-0.2708242815362724	-0.2650442922506275	-0.45106966574943747	0.8752218117775067	0.11970093868560974	0.21493978126498844	0.9061492544633403	-0.8315123222200869	-0.3363906310268749	-0.7494254411797521	-0.10268531629963847	-0.3338316506084379	-0.26158612790594865	-0.37574631800835256	0.3841588301851831	-0.8352479508188996	-1.4158411698135562	-0.26584920947064905	-0.5738954845683054	-2.0587879041172066	-1.6042894624748085	-0.782968650103046	-0.35006522454292194	-0.6962599727447748	0.2094496215776128	0.18346399502154156	-0.8352407183099937	-1.301376263173529	-0.00939831224686958	-0.044596049671070837	-0.2786516327408711	-0.04941810849723325	0.08421866365752705	-0.13573638977666094	-0.84661307800205	0.1660666012452167
-0.39768207412835516	-1.02797333321471	1.150276941214507	-1.1614732716075147	-0.009839524678626218	0.12216903672090552	-1.1796749833382476	-1.1618143564251935	-0.12729850353068473	-0.1671437122661169	1.3426541368069391	-0.7193733430016673	-0.8416684247646451	-0.11746108971052428	-0.46466626048718745	0.30350627934911073	-1.0929855626449565	0.5630763068015883	0.004480105636136272	0.022499010541768578	0.6619954647030055	-0.5725570833218697	0.08245987164896096	-1.1608513579159383	0.033474031490782374	0.24860169289905454	-0.3216238896093197	-0.19511799306114014	0.7465748771372	-0.4471669664347678	-0.36485692350209514	0.3211523674630486	-0.6599674914784643	-1.235703175161666	-0.987387408520731	-0.406677230236916	0.021887980622230456	-0.2779793175706987	1.009036176872434	1.0039844898131194	-0.7868859824297686	-0.235593639174743	0.727281308001815	0.3338870644026152	-0.001706062288650979	1.73604621252955	0.06321574745849211	-0.20985816190874965	-0.33676653337276913	0.26627967381200346
-0.781437429911223	-0.6757524848054791	0.8977236671867347	-1.2046785648346126	-0.21355662460209515	0.0011784006690205996	-1.119937034494684	-0.7875997543847334	0.04627405373823689	0.061241834172453234	1.0951561681440314	-0.5945994738432594	-0.9096812310925397	-0.9102339760806691	-0.4860432710268235	0.5674423923065567	-1.3831650874200911	-0.18996118211614338	-0.2996401170000054	-0.04962331200841612	-0.22599148262844607	0.011352628285691084	0.1271399263127673	-1.1421493614209701	-0.11765490766490817	-0.01203061343095765	-0.974327508110151	-0.17277469311010496	0.5680148230793489	-0.05050710349552162	-0.002196159476058047	0.09042039271895562	-0.6495698342890508	-0.48049155764706597	-0.48239854135384463	-0.7737523545682801	0.5070834893402345	0.06926631907148134	1.0897495886771558	1.2550905068194664	-0.4696911657077532	0.19209810406350258	0.9922555674268329	0.3991582395054889	-0.24788773683523296	2.053193967833633	-0.1574705192476588	-0.10167605113945043	0.31482013826715277	0.39726616418894756
-0.8843861616793921	-0.6582852569123212	-0.2646613279519335	-1.0028787655260825	-0.3096609871772775	-0.3574135588720622	-0.7497182480048498	-0.38756435964268315	0.07986701195771213	-0.20823716704542122	0.16366551506393734	-0.5032423460647969	-0.38748295791613946	-1.0262992539198814	-0.36036892220507105	0.36128853535499267	-1.3616843251828163	-0.766576789209549	-0.6470211610255922	-0.18630442474726042	-1.1058224125386928	0.13744147386504085	-0.17800047160282134	-1.0471524551540514	-0.31752300808987755	-0.7971549559852009	-1.7897132681935222	-0.39513406549768143	0.027665352150538204	0.0769918425799484	-0.3868364683042081	-0.5484221266528565	-0.5313953923532431	-0.07518076309217142	-0.38669225384336003	-1.232890573711482	0.49192675677848147	0.13139945599641198	0.41814054981836934	0.7232982553525863	-0.13204464339738936	-0.15718082649590995	0.5495600306352928	0.10768432884780484	-0.7844536171905861	0.955239164794385	-0.3907613615692782	0.12901764069826374	0.670628646032095	0.34791362582867846
-0.4315526999812393	-0.6902786352523697	-1.3178172593590756	-0.6706292019981178	-0.04190362004801023	-0.46579309707114563	-0.16735363353332608	-0.10125067444501828	-0.0051939754523124574	-0.9003185372299308	-0.6205155155854198	-0.5554536762642627	0.28958032615979806	-0.4942007875549605	-0.11893410307974821	-0.1364535826599181	-1.1198601910301258	-0.9010857192523238	-0.828210057142232	-0.4160217988446518	-1.4930066371977906	-0.4050981462775196	-0.5140985115311825	-1.0271896363499988	-0.2817953773807335	-1.2264455247538055	-2.063476573206489	-0.6383825352065489	-0.47750802459346803	-0.21838459740142366	-0.7687027765328298	-0.8513013511442403	-0.2603944616535067	-0.00679903636601635	-0.47797156685328457	-0.9512549129512657	-0.023480789918315127	-0.013406417930117284	-0.42799727291010575	-0.22101525221166726	-0.017486445821971584	-0.6714864517236859	-0.18000895894612756	-0.31257658824486606	-1.0256849468262188	-0.57549150254509	-0.41807159292666657	0.29006491968479275	0.577040829787475	0.13234889011562662
0.293611295843554	-0.3807285414536979	-1.4562751161720613	-0.36350875980101166	0.41299269697284996	-0.25282485255255505	0.3080538451102834	0.05124991348890862	0.01580216780171183	-1.4835228108441698	-0.7557172569060946	-0.7264203390721807	0.6140582908652218	0.08593790597588179	0.1307293765732525	-0.5027603262912954	-0.7572167227369436	-0.7214522631559163	-0.7255081280445423	-0.49519879445642084	-1.3533723883498754	-0.9828124674857772	-0.6252047956374365	-0.9396410482929153	-0.012338118890768092	-0.8186119686653681	-1.570065587798702	-0.5913309298616835	-0.645214148308669	-0.7134621713184988	-0.52955518913438	-0.5719000182417322	0.029376573243072263	-0.1499429705509861	-0.4590986562305682	0.08190237438125324	-0.4005909471380846	-0.1413735540451452	-0.7676921364713495	-0.8917259783819005	-0.12455464246659913	-0.7427301607023162	-0.5305227176952206	-0.49943345877477413	-0.6915089991627924	-1.4663997924074346	-0.22446302466968265	0.24480674862686247	0.3168739972857666	-0.010065441843363717
0.7790554380719047	0.2128154993045403	-0.7312587596951715	-0.19161508246680653	0.6489316224575238	-0.01930215260958391	0.4164666161161973	0.12153918735544342	0.2766804399585647	-1.426909585470104	-0.34833322821551876	-0.8192751517677276	0.46459409688627445	0.2522345105240263	0.22175411880900325	-0.4359572078628212	-0.3763544135983311	-0.4227479705035672	-0.3946549448521337	-0.24690305686701677	-0.9457919266945185	-0.8795229896934545	-0.4990561220413791	-0.6201007678732539	0.22131739235229922	0.016526495164520472	-0.7354769717952803	-0.23774868919492664	-0.4450659911293164	-0.9306919504114319	0.17234616334030872	-0.09761504805327638	0.11842651074427839	-0.3215963273215338	-0.29026383244461673	1.0265031429446556	-0.17611410572432715	-0.12521265945548443	-0.42551081347938635	-0.864668297627556	-0.21788193196198968	-0.33326979483374786	-0.25734838465492366	-0.2682201964007983	-0.06355498871600902	-1.2560442089057589	0.003999319520576116	0.053442727832116156	0.24271882066645553	0.08006664627229616
[truncated: 72 more columns]
