# Supplementary material for: Diagnosis of autism spectrum disorder based on functional brain networks and machine learning
Source: Sci Rep. 2023 May 18;13:8072. doi: 10.1038/s41598-023-34650-6 (PMC10195805; doi:10.1038/s41598-023-34650-6)
Supplement: Supplementary file 1 — Supplementary Information. [file 41598_2023_34650_MOESM1_ESM.zip › matrices-bold-time-series/ASD/ASD161.csv]

-0.1805677191017309	-0.007270025285121439	-0.8279096398409124	-1.6486932409291206	-0.7663798230601067	0.9086239751119158	-0.19479703882557903	-0.40073707003285064	0.25736607275410484	-0.4507346706885554	0.08111063061359984	0.03724041590601969	-0.8121673087361467	-1.8770450415464488	0.4114873382056162	-0.9688465141760934	-0.6986098813631454	-0.41261926995919074	-0.7281877599541079	0.24056741626360778	0.5314850005632027	-0.4974235028660972	-0.6417487999503579	-0.27229105347844224	-0.7991934998020248	0.6248851453819196	-0.6629073516774409	-0.03981359489006143	-1.1846750403935788	0.3531371337854636	-0.7487185358947803	-1.1705062808036537	-0.05147965032592282	0.06494283084220438	-0.9999228593009909	-1.0024769806256844	-0.6630433175915482	0.3504006484655032	1.013206294823581	0.6881133243596885	-0.07892538513503336	-0.261789650221055	0.8154853108191983	-0.5066065568226845	-0.7485278186233099	-0.7130562086381173	0.4015362563953666	-0.7734311900439107	0.29280795906822527	0.09955961592695384
-0.687418092937249	-0.31178016694655825	-0.7302870516404405	-1.7497083711132837	-1.1239554997160695	0.5964137369828021	-0.40422916031091466	-0.3436016976739499	-0.667534405212776	-1.036481064118986	-0.20698858547146104	-0.36512576584223033	-1.289244824087432	-0.6964458024706075	0.5698379883770296	-0.9578302615795111	-0.5737949405380165	-0.23519751824871077	-0.5065798277352282	0.48631453387044965	0.6750863319507066	-0.8010778865789406	-1.0078918867587623	0.06881838265842666	-1.5766915908503962	0.47145743433781084	-0.36869547527678803	-0.3722672801245647	-1.3629837857568294	0.10245510055405604	-1.2392482596663574	-0.7178669810724164	-0.062198723898454475	-0.19609887782218688	-1.0026862909296141	-0.5592558635809376	-0.3704545838541717	-0.11833126564620532	0.36755099674950714	0.6236570147599839	-0.03400626669181979	0.042825306477608	0.48697034718520615	-0.767533957651654	-1.3637259884267767	-0.5334873487949741	0.28748197362444955	-1.0759195779919413	-0.22473181841090373	-0.00023086379132225302
-1.1278257214000569	-0.5845894053125383	0.25037506911053087	-0.8322009606953279	-1.3324575725369177	-0.36827260608792395	-0.5605934491248213	-0.2679392891892272	-1.6920354114917946	-1.2681610609685912	-0.5186261333840687	-1.1181953117021646	-1.3711383418341834	1.255092580216446	0.23437860930963628	-0.4874288420688755	-0.16321633207660388	-0.24623194767454895	0.05761604775416808	0.17980525279465978	-0.097145789804896	-0.9651629133268373	-1.100811302476033	0.10064849309461293	-1.8734919567951436	-0.5042542253735388	-0.19450409175093553	-1.09404832570082	-0.3876296504677155	-0.5606248287200901	-1.1347951765018778	-0.19676737347462345	0.1443668173926168	-0.5658651160561252	-0.7070035261130938	0.48177406152065455	0.04596910273162543	-0.8012075043973379	-0.6425371492066256	0.10909338188446151	-0.09581392744048435	0.5646175568812191	-0.25884266181798554	-0.549343613883999	-1.6949032617690065	0.038199207020565465	-0.2174382431344879	-0.20876288866717282	-0.6752376893512136	-0.11716918034699804
-1.0457470661903272	-0.5602053166881703	1.283211223100021	0.2851206951935686	-1.0607249942607757	-1.2603837713815234	-0.7165626039973201	-0.15050275958743636	-1.7440603489676016	-1.0422644424087784	-0.7424348917805761	-1.593741863166076	-1.0065694139893262	2.0470675624251835	-0.7169191821347926	0.37145225561106826	0.008322529880673382	-0.7004938377086148	0.8210971812003109	-0.6727317154572547	-0.908077539332386	-0.9449198244134549	-0.7195663121264247	-0.4342282961733649	-1.1111740411944737	-1.401951978411396	-0.2939028774478517	-1.4465198802865453	1.2889719308569485	-1.2174946550553378	-0.6765606418177533	-0.36502395801075266	0.4948004967268316	-0.8488906637064807	-0.32169381629308574	1.1053609090440764	0.2700618152773067	-1.205972562355328	-0.7909849402684144	-0.07089387411515748	-0.29381043313271205	0.8013050519837349	-0.38934987644891583	0.10078434889359901	-1.5654542545263919	0.48393497542672737	-0.8969000933606756	1.22235164188704	-0.5183682827493545	-0.14973720318661715
-0.4891860106276653	-0.09031419506876509	1.3925436677424743	0.7078313884470588	-0.28508711449410723	-1.4725731590320252	-0.820532625087395	0.11736914101727947	-0.48920311712361486	-0.5664413043934773	-0.6901355559626795	-1.359664709986781	-0.25715850759700715	0.9386924100452457	-1.6456676229668357	1.293832120428642	-0.24914303509302752	-1.1840322405445645	1.4850626954510016	-1.3439443547970826	-0.8306809065096735	-0.7423927232027885	-0.03231513323617188	-1.0731712389577868	0.5089405342641578	-1.2866961747465835	-0.28998535607245113	-0.7966820456578172	2.4838886946787713	-1.3972275737167603	-0.24407917748887356	-1.1673455794886571	0.89473803720159	-0.9400633170284275	0.0591673351660131	0.6905688707019972	0.17467437699492722	-1.022381784959053	0.3896085419263087	0.5553844781276689	-0.40742750437596387	0.4940039673604662	0.6886815586613972	0.8347476599080088	-0.9571757534366325	0.4302983672285379	-1.3444078042121743	1.8715656583853855	0.24025601425327076	-0.03993787385712599
-0.10591021871560907	0.6828847078474259	0.4409900929888072	0.3400294913939012	0.5371390879459181	-1.0625537374918144	-0.6832354570295923	0.4594488867451772	1.2086330684620736	-0.11692124914032494	-0.2905633191420338	-0.6468398318128418	0.7228739124512034	-0.7533137558612805	-1.6114767071965002	1.7643074225099162	-0.5326793195240402	-1.0037423250439699	1.694294125663931	-1.065447279599585	0.02445020090301812	-0.36228336432784164	0.5266212215369519	-1.0715555118345697	1.9459747572151522	-0.2928880889439102	0.19965182276329657	0.4476720614519074	2.3475976746303324	-1.008799664531721	0.09000366310965857	-1.6529410988335822	1.2168664915743241	-0.8548999068031763	0.3597665790687296	-0.2869846480778348	-0.1568273832401345	-0.44276866864754194	1.9278547835763593	1.3920541432340763	-0.2262802907310598	-0.12825893579836758	2.2958845225127367	1.2274072898538826	-0.036390427314232796	0.02383278528165891	-1.2423596467255313	1.0931440881452712	1.0138502204112154	0.2490001264205481
-0.4288137091162057	1.36235449829084	-0.7491577357081914	-0.16551009610864734	0.8386116826990958	-0.49838145248887	-0.2616189532163917	0.5657007250758548	2.103586003975199	0.20062294919959722	0.23704033915496273	-0.008986811599188828	1.6347552430298573	-1.1726441839318835	-0.4352709059117132	1.394158431107895	-0.38010467718973495	-0.06027273845809145	1.2857767025281255	0.024572033941296825	0.7359856826386072	0.11288009042514556	0.6472729052792205	-0.2527838157417522	2.1732129100464843	0.5110753912530248	0.9477373383129686	1.1256990362340995	1.143893633358304	-0.3699942855021037	0.4724587685137651	-0.9865842706962484	1.240321001685684	-0.6379206430535311	0.38040273214678877	-0.7289729764328405	-0.5534568769050544	-0.0070172200859621135	2.3172144930075462	1.3136635026264674	0.09554837382872794	-0.6077670939052934	2.985231445489227	1.0370568210103421	0.8778043985252539	-0.2699737126147215	-0.6378042478630346	-0.34351696592816294	1.2144775306169335	0.6878884290204614
-1.1409583500543885	1.5844884259980299	-1.2509762589353317	-0.19174621025654004	0.5045953934062197	-0.033018251192772206	0.12862982281607482	0.23958092268079106	1.806007435994786	0.45193593356997036	0.5448332922039107	0.34804571596588463	2.087355057384065	-0.04498527726691837	0.9123325974550224	0.34846515096871383	0.0919874517669096	0.894494251824857	0.5101408888995159	0.8369871117175576	0.7547739472265804	0.4746144266424758	0.4225952346789245	0.7449349978819514	1.1559489462355326	0.40666906212093434	1.252595983763491	0.6265966623763884	-0.04593559506795944	0.1539096801167855	0.8391909048697195	0.5894421005749793	0.7837481507820244	-0.31520779865102305	-0.02741108282202119	-0.06598228149396965	-0.8446766857180577	-0.08584709595396904	1.1101086034720342	0.03569219612739105	0.13906333723472958	-0.6990256408222075	1.9985176064610997	0.3924019085441755	1.4538793602230162	-0.17161553726512288	0.08167059104152052	-1.1204743250304838	0.8019722110718197	1.0700218965360724
-1.3033025905737985	1.3414227044452767	-0.9095383434703885	0.25349773754516725	-0.0129770646290237	0.45865461249099077	0.08559190653616645	-0.2747430626588476	1.0475791937969314	0.7031453436342499	0.5230933787024018	0.6714802967780089	1.844257031222673	1.1048690715309557	1.2394014609748851	-0.6138379476114225	0.3098833006836571	1.0288726351525728	-0.08557055375977378	0.44701470239885704	0.49233848465064467	0.5358863892870864	0.22314613390202764	1.140329992848313	-0.1015402240105553	-0.0948278536050607	0.7223313581091292	-0.3619432032900198	-0.3636920118365882	0.4526966855459714	0.8204155453611311	1.9461140433179331	-0.013500894106600646	0.03965988301100751	-0.651828414631212	1.1384078151674546	-0.8891645568600651	-0.5083213746827356	-0.568679931993177	-1.3366783974213199	-0.2431353156818491	-0.5121166451037507	0.10810037857137088	-0.2476997295039528	1.5515141589591623	0.18757578757532045	0.5395742832183615	-0.8036664832594766	0.2231494705349426	1.0369729866852888
-0.4099953033939681	0.9910532027646488	-0.3171134502993425	0.6885739441270208	-0.18004376928931665	1.0425097923985382	-0.34522863741757515	-0.476378056299681	0.6994955707210427	0.9101508755687838	0.38524620311293484	1.10158723797327	1.0581956290470753	0.8375603220221542	0.4126627814655572	-0.7617636849821139	0.007584694274315664	0.35270014245927933	-0.14440328981328251	-0.8047017145789038	0.6125288769523918	0.3550579135337997	0.2989859764319758	0.8101493095748461	-0.5415795893029233	0.0848470573111504	-0.2345226285654069	-0.6519948861332777	0.10285008549565743	0.6010715905695844	0.20417679392076546	2.166552962101613	-0.6494450894332986	0.2620003146682394	-1.0014680330888721	1.7446300170866298	-0.6323671300712225	-0.7271509577475791	-1.2155964889773079	-1.4347001873355723	-0.6443528432937461	-0.27316874323109486	-1.1586553569822315	-0.44449505619518304	1.312131437118513	0.5056113313326952	0.6832157392239286	-0.16571556655654793	-0.11456554813750577	0.36778753768007
0.9567331128341203	0.8587656883613198	-0.0311820998334086	0.7215447292920567	0.08648175978099966	1.3827724016869436	-0.5748219433567888	-0.16155334403711358	0.7550974285402916	0.9718720771708236	0.3136724378133629	1.2857621877174388	0.19864789409659692	-0.5204865791602438	-0.522572545095524	-0.17250161457157032	-0.3576924127162724	-0.32878683834957667	0.0955942352530589	-1.5597625179028416	1.0456781247769005	0.22906797080402766	0.5266025523650105	0.2982498126475015	-0.035259584512762454	1.1352335465495924	-0.8123657515415208	0.03358096731444347	0.5685192777668189	0.6032075878220541	-0.62836020866112	1.3228727325552614	-0.6672545582297235	0.21623839008891713	-0.8248331294169106	1.1453347342754332	-0.1755071778150595	-0.37286158810000447	-0.5467326310061191	-0.24702914621937372	-0.5543629747791496	-0.05824416628853631	-1.1064288309321524	-0.1983545765826921	1.0110368235279694	0.6364793876693027	0.6964869070582244	-0.09565008883942935	-0.19877474276128232	-0.6958378183015268
1.7113943245783136	0.808827402586302	-0.008415113404279927	0.37976203003589215	0.43470633070873754	1.0533102544484927	-0.08205940389061463	0.3269757927215065	0.5089614024052107	0.843578050408003	0.14984540672821087	0.7924059746436338	-0.3152271879269459	-1.3691741325436066	-0.5656469812499522	0.2399659384510727	-0.13385294546863277	-0.3679961221783983	-0.006743365851020196	-0.8811802505641609	1.0640249987481774	0.38515159238853836	0.5679555323982668	0.09608199991356511	0.6620492699404529	1.9224505146421704	-0.6265970594701609	0.786247631047743	0.4024606176500744	0.3514603212122487	-0.951437069382584	0.2077724346246322	-0.14748398142596686	-0.014683120865058711	-0.42401098119995434	-0.1986227663985555	0.28054822784315325	0.3674332864557351	0.28347182099247537	0.7324045422939993	-0.061323283791243674	0.17684001002460734	-0.49115093311964775	0.030231189299127926	0.7946253428264833	0.6013167365500808	0.6404464856754144	-0.5005337266501168	-0.25369928197100156	-1.4981961665221901
1.4394905222066805	0.3210351916566012	0.13076511484862754	-0.02194324172472338	0.5684925398605017	0.14852598313876694	0.9049335864571292	0.5027402455530248	-0.348548759282221	0.5780218481655197	-0.37040072649498984	-0.16859951654838948	-0.4173006769489683	-0.7962171397627217	0.11609971902436186	-0.3291868603897673	0.6622676967629105	0.04293109490242801	-0.7835871274922651	0.713341942300737	0.29836314217186855	0.7021346811630961	0.27404231989599676	0.10895735188927269	0.8341005496545352	1.2343739888842133	-0.012258624534839944	0.7075094979586867	-0.309267680145099	-0.13443088703206393	-0.452883796773948	-0.4716819974956788	0.30444936029663155	-0.12902008847963478	-0.25900551708632047	-1.262200211514115	0.6292620116949081	0.9369284892952803	0.0623755382015845	0.18023273092038095	0.13609187253205438	0.37180618944233434	-0.48179586071484565	-0.1680315422279171	0.586004856080452	0.36819038607398813	0.3268693249367603	-0.5443184775825117	-0.37542836445068	-1.4817063597231543
0.7713136256051757	-0.8761221066870737	0.442835376854938	-0.203711813445632	0.5792743588595668	-0.6314073012341633	1.517237847952029	0.31121153732386186	-1.1750633598979068	0.2854026684842493	-1.0928428421319238	-0.7335661721937736	-0.33475565133829943	0.3901188265426886	0.48909583780748356	-1.597536005766307	1.2314476876623917	0.26214321726826495	-1.7595046513674195	1.8121208410397909	-0.6872504461547178	0.8175713951357257	-0.10650712891576655	-0.08963642807307286	0.5044011619307905	-0.6931746392562412	0.44575555999046135	0.03933135391908388	-0.9593069984367332	-0.5416364355943298	0.3711284332694903	-0.5167849566968196	0.14768676234422173	0.12099453966073752	-0.2795938341014094	-1.421645661637462	0.9641490109035046	0.9541252227791825	-1.1029700414736503	-1.430894100755984	-0.4339876377085172	0.29996040659111095	-1.2144339458564684	-0.6355591415799048	0.2692388046222136	-0.19925653448242256	-0.3514389285192822	0.14594597158032402	-0.45586808907353993	-0.7132501155504922
0.5443869153726336	-2.2646536808679225	0.4909155896614159	-0.10767687965889279	0.7292003225238707	-0.6357261485128922	1.1381045058868424	0.1493319534466319	-1.1330478270045785	0.07563072719897293	-1.4126542558143602	-0.2583769548202786	-0.27924462073781653	0.7054309589110688	-0.039301138693154075	-2.343807406201705	0.8364302621019138	0.08146413557372842	-1.997559794556253	1.603532429405567	-1.0454462312471142	0.5367635833649177	-0.16759183762871133	-0.6209398517096913	0.18227009847330752	-2.2190348461840137	0.5049597455035697	-0.20944170070018966	-1.0497801316062108	-0.47176753629530366	0.7037673226150055	-0.07273771454063899	-0.5448158879441591	0.6426550856871797	0.0853686136893395	-0.93227063095509	1.401113338196083	0.5364331115326633	-1.9713516268349847	-2.2289673357572855	-1.3047951136942093	-0.20063520432544507	-1.6636360811342614	-0.7936145175589987	-0.07761394902798757	-1.0907117568489677	-1.0540056860804543	0.8811863070003326	-0.43580375671764837	0.13963761238562972
0.8261103368702093	-2.806879267235279	-0.11040358383890267	0.12946422570055213	1.0164293454337008	0.05527990523867886	0.10738275386235757	0.301442097582395	-0.31702885594422947	0.008212344122141706	-0.9568044746871107	0.9071745289099437	-0.2572214216691059	-0.25498336796144655	-0.9262159477804827	-1.6522369764601408	-0.3475968021633864	-0.06471045378543842	-1.0372014815950326	0.5821821245418061	-0.6710330782092094	0.08212163196270791	0.19180818859950816	-1.10179732269927	0.11204744470861214	-1.970941382948121	0.3271240772737081	0.3795692552757088	-0.6055425455718236	0.14766923064512294	0.2707205475805291	0.6127765654238699	-1.1910751655859957	1.0405532871213323	1.119124900643011	-0.5386540722940535	1.7873201997975992	0.09236422666493636	-1.6381620846608311	-1.0229525279813048	-1.4496498009565422	-0.9746007354686612	-0.9602901425658789	-0.3670295118399158	-0.21060791133044673	-1.9314058535862777	-1.1612534697593244	0.7009663675881445	-0.4711639552850481	0.41567197710488474
0.9793699501225157	-1.9269910683605398	-1.1163330979451453	0.3240887323550735	1.122903883832577	0.7107053859371273	-0.5940649726177994	0.5310291120840759	0.2510109787477889	0.051241069825228074	-0.17319509766622324	1.7037479491824608	-0.16706119828404775	-1.4254818630680675	-1.2042400982699681	0.07820442353710656	-1.3520776237088956	0.21528503173411806	0.5449946337058709	-0.23301112761704668	-0.26667601623042236	-0.11142182333290364	0.5917239494757218	-1.0845959878345897	0.01906332932014754	-0.28232025710860975	0.11340776092096702	1.0862179150472844	-0.05413469723472025	0.908703103720851	-0.3860380706015072	1.1908753376276304	-1.3308403883701656	0.9837809951498357	2.1809181070104944	-0.6864224557633554	1.7098029919743243	-0.1268282740066703	-0.5455934194655151	1.2965251454016342	-0.4280757264916054	-1.6021264946325655	0.46622786459461385	0.19531910123885474	-0.00046852203650896504	-2.1599672356933874	-0.4147068778935266	-0.42136885207523234	-0.7358609611846021	0.050302568820695316
0.5818236295639252	-0.22196420670334424	-1.7657269232612796	0.3977254087645811	0.8232262826683557	0.7074772492384814	-0.36128252855937726	0.381183493503643	-0.13357521798322858	0.09568460933199031	0.05829722731753853	1.4337994296166479	0.014916773123914154	-1.555660412020999	-0.6322167300014998	1.5054472594426478	-1.366288276405744	0.6727381315160185	1.597847615020956	-0.4653269618623947	-0.390083386057426	0.17048636367005526	0.5362565219422333	-0.5551008891497325	-0.38207537737587655	1.231623899345331	-0.11736685606821234	1.0229076133540853	0.2093503360709637	1.2323147186218175	-0.5164133723499709	1.2514009165608562	-1.053872734416889	0.5292921548062752	2.2045054663354566	-1.1172357374623163	0.9259603138115439	-0.188603256374513	0.10594780593865501	2.666610184868221	1.0361681231807434	-1.7264830310126529	1.3135465350003863	0.2279056389706892	0.3791975505030368	-1.4946902118801322	0.6991365456838139	-1.4509474326831813	-1.1112904934355985	-0.453138581468083
-0.0488664517479365	0.9543351869938097	-1.4877881569481195	0.4224002382564948	0.3076790627296304	0.1290245308025902	0.4418023274641851	-0.19130145023045483	-0.9013864297558385	0.06113570913185846	-0.5064359536530644	0.42611899163893835	0.21145393122156125	-0.5524647773340031	0.14356534346341718	1.6904696641799501	-0.4820802312738439	0.7410421690566487	1.4493315576386583	-0.5019086070491457	-0.7458818468584317	0.7293002989399652	-0.012742778072182742	0.07553248385644148	-0.8629241748310192	1.4318266484783149	-0.38898772753896127	0.31763360480105307	0.1401084306162265	0.8516851340895358	0.05114866382767405	0.6580025618383181	-0.7658845033009766	0.05893041734963735	0.9208486876137756	-1.1909713662900085	-0.2237838663390032	-0.22019519765281076	-0.22487365530468792	2.027668220268237	1.783975366438151	-1.3128035476889486	0.8701462699719482	-0.2607731037542987	0.6088322746001633	-0.2122688712749866	1.3464847691434114	-1.4035512126718754	-1.211877331985107	-0.6061508322640784
-0.364066729886994	0.7343840718134667	-0.4339262848124416	0.49671833275793725	-0.029287027434175977	-0.4005829181830071	0.9402057149838057	-0.6836804021502626	-0.8244720221882419	-0.0006029284540966318	-1.0342102173271481	-0.39660019676401187	0.35494064405499853	0.5877463905798735	0.5039935990615363	0.9128324540155298	0.49398082041860375	0.32942025361991834	0.47539706417670397	-0.6252695174373295	-0.6236523537995581	1.1685605031268824	-0.4885733742048043	0.384348181898283	-0.8859013739381809	0.7226378910115062	-0.6030896045501551	-0.08141673983280023	0.0030769677085221822	0.010953694527087039	0.7967601187227995	-0.1757933466426674	-0.6355360737916271	-0.09261266431762706	-0.6521740536234794	-0.5689355009300884	-0.9733527277878996	-0.12983459280037532	-0.8671332287364408	0.290364407631796	1.440770690548658	-0.6050478080230426	-0.24959928080761376	-0.47971137302948585	0.545656537904032	1.0445079436551405	1.1454313797422346	-0.37515799481668266	-0.7876005994480283	-0.41074432560592666
-0.35226157204679825	-0.4481015041936585	0.6874625413402722	0.5666878383831014	-0.07603328198322437	-0.38401798725826497	0.6868619183012732	-0.6203214517189548	0.4408501970648899	0.032432331331650875	-0.5030317503509971	-0.47443564923155473	0.41638640588386516	0.948911186425079	0.5804528230190897	0.12810591045246875	0.8447579724972563	-0.02523528352216025	-0.368142394559384	-0.5004495766544339	0.13123225339950534	1.2342786059581745	-0.2540001840974021	0.25768541577217896	-0.3030885435852536	0.30696467943974004	-0.6485966902041215	0.27245480302145936	0.06524521873707237	-0.76411600725361	1.1070047542167032	-0.5917745980749585	-0.4229478025258419	0.08188531947007585	-1.1840109403487107	0.4256955462028785	-0.81470049167476	0.2807184304790982	-0.8349708851179509	-0.8812989072601859	0.7082565732697572	0.09717452759641249	-0.919178844677061	0.18221147774408641	0.3124999450830714	1.7147159315210794	0.48254370302769367	0.6677856103907024	-0.0449480754371029	-0.2280657329295894
-0.4756644362864441	-1.3468951540417133	1.2228727380668694	0.4418884015966884	-0.11770315005363433	0.11040433828015726	0.03373738195269537	-0.11823248674448442	1.7638132509643596	0.1391553603613044	1.016559320402401	-0.03202799622919427	0.3102634375773056	0.5325241107097407	0.8777872580104906	-0.14909359007932363	0.5030711755347589	0.10985763235597881	-0.49921422091208756	0.2343676982893033	0.8818911174393883	0.9338063131742355	0.6712993936208321	-0.11313873415163737	0.36095635431325657	0.663705259321936	-0.5891656890124507	0.6641534104169295	0.31127516481100287	-1.0604613641292235	0.8546443891658361	-0.38121496691057616	0.11509318117332133	0.3369653376677091	-0.4423168283868988	1.1118592341249274	-0.00623829537872619	0.9337064618187302	-0.027935511524018197	-0.8871021452154033	0.43167281212109465	0.5861290529971207	-0.7850133183834539	1.247655674235601	0.052176274417682175	1.6063229362200018	0.016695484221519886	0.978623461565969	0.515495910920491	-0.2641302705320201
-0.8756787257546155	-1.1880269858345063	1.0133166970615095	0.06859956691876115	-0.3975203290463266	0.6002280028380503	-0.3775594549886271	0.2690079872488677	1.7127824014405784	0.06485136149988253	2.257354398987235	0.3381794882199958	-0.1150910941257395	-0.002798728887187883	1.3987829546088346	-0.1856664440107863	-0.06638314063973295	0.4387576487691108	-0.14534008575003265	1.1587176691044445	0.9600201374090658	0.4072514796631449	1.4854266313931495	-0.3907297152200535	0.44849557812708196	1.0917332052848707	-0.5709879473098929	0.16788644787549964	0.43389096449052417	-0.7960825600940552	0.373290402528334	-0.0207452550001391	0.7755869836168536	0.4585377807048881	0.5124206490190789	1.1009389167864552	0.6820971921666478	1.3508901110792886	0.6921032125422161	-0.49404035233620697	0.6166287984991018	0.7676293324756464	-0.47196896400824545	1.531110455110378	-0.30619944031902946	0.8754070250207882	-0.013964405904781972	0.6899505434492997	0.584355336580674	-0.32623338521274303
-1.0071082700546468	-0.38094290047495855	0.3792042823507054	-0.2728035825044231	-0.6931761201327331	0.6519265532689122	-0.32125276416888743	0.22102275716229228	0.171971618072859	-0.4297483531044103	2.0801101900363226	0.29591705886092273	-0.874938050104919	-0.1293631664237549	1.512770685567003	-0.3511552984905343	-0.37015671066894884	0.30495153972414046	0.09226474271903658	1.3302519932731172	0.411777014415166	-0.21874812342842223	1.3228645435432873	-0.24531321667893968	-0.09794942018909968	0.7456902584955993	-0.5291797235771248	-0.995963104633533	0.11992785586172383	-0.165015282945391	0.0020967198272655507	-0.060183209621714466	1.0105030087612807	0.4211535716114283	0.6104726299462879	0.6384398398797003	0.7388382919148263	1.0540988879502877	0.5543665929945469	-0.5211552518870617	0.5701619794764399	0.6934054778065314	-0.6125183408526451	0.5175809766387159	-0.9246413399893745	-0.12522379036308368	0.10513667297965101	0.41227846992732786	0.3101098426543751	-0.13344221480730817
-0.3145836083302836	0.06864283917164624	-0.15524108565973824	-0.2202077005173835	-0.5164695772034533	0.18908562024197592	-0.10818579528033472	-0.015809644143322546	-1.499386735601011	-1.1904972913404541	0.7288761630715855	-0.07777052979377448	-1.6543708242614454	0.15967113193041566	0.7759710594605623	-0.47459432112654665	-0.2523986571874213	-0.4070756050616548	-0.048088917649273526	0.4563690990267543	-0.16464243092835806	-0.8505565281140788	0.15226457122748208	0.43662735336124275	-0.6836535245591416	-0.2313481190267132	-0.1517301281497985	-1.5372807637465096	-0.610767883453046	0.5473001835578978	-0.20605522331000448	-0.39434297377203387	0.5111237567760962	0.2989267536348117	0.015210523920537906	0.3062689381631249	0.3530905603032203	0.10817362729390513	-0.2524534281268601	-0.7468221610906136	-0.09451245119904338	0.6173278991394494	-1.0483092361172113	-0.8961761042332503	-1.7128446402152286	-0.9637530702821557	0.0583528475519338	0.451054676693253	0.06850794154383451	0.24380654134440943
0.8883472129011168	-0.2656481558650339	-0.14472884117269672	0.14401832585215238	0.23377664045879729	-0.5180835659038172	-0.12340660845568509	-0.01606287804958177	-1.953812617426497	-1.6599328698886606	-0.46850618992852655	-0.5162155479407219	-1.9529524535727265	0.5462057568114603	-0.3834494383411025	-0.12340168880942075	0.09178445822944453	-1.064516573825195	-0.2830564546054738	-0.5527143077430796	-0.352462974849614	-1.3943188773443445	-1.0891574398303656	1.3170773685835262	-0.7315214655148536	-0.8831378214339722	0.7301679525185437	-0.6512052643388465	-1.3360438316112018	1.1087181536525235	-0.3579882392685493	-0.41354234284867697	-0.3793401562570868	0.12054862161796581	-0.16634348309020885	0.41659214218259316	0.06561928778239053	-0.8233437943482688	-0.8750128183702404	-0.3884967162989891	-0.8969432626332361	0.8791235424955196	-1.1744766570346779	-1.3111404059615384	-2.2382843525006613	-1.2597055459075719	-0.11149667295273698	0.6086067721256595	0.034916804495424406	0.4095602105797452
1.5638425428347789	-0.7857245761248906	0.5294847779869251	0.18634485982247023	0.9718747796769643	-1.047804506788671	-0.40865854344975966	0.26600667607184164	-1.2469850308562624	-1.3953743185308898	-0.5968703002121147	-0.7698274701532334	-1.530252331505367	0.713910304838078	-1.0443997743106266	0.6407053538815328	0.3410816152750612	-1.0989216214635704	-0.20217502511748434	-0.5397603593506768	-0.23703660922274059	-1.7725273106006112	-1.33787230031935	1.6732004135769716	-0.2659737184495147	-0.6305517913510493	1.7741064950277934	0.8569615851086294	-1.5371042531340113	1.3906114279756983	-0.47059161951468664	0.08647301475874014	-0.9111160914243726	-0.12384316029562424	0.660700772983027	0.7344987489791717	0.08651509353938701	-1.042804874577203	-0.7758455264468258	0.6340120526311398	-1.0541428002628512	1.546243316227938	-0.819512931051094	-0.41561298127403307	-2.0884761664932188	-0.8879346963910368	-0.17431346203600084	0.616575061911251	0.056359832239273704	0.13835353458304916
1.0682795110224725	-0.6010364003942544	1.4813582482585772	-0.6075615458355854	0.9357898806510486	-1.060029682411528	-0.7093864735089546	0.48683513039323434	-0.5701155673394595	-0.6008284516018251	-0.06194240359359166	-0.6422745968773623	-0.6911390352704581	0.5029432621773328	-0.7907656766467793	1.150321928139494	0.31696409335088715	-0.7603408619924154	0.25002058191162957	0.4901808871000743	-0.04164094306631304	-1.9540737247930486	-0.4201901019497921	0.9771931388163152	0.2203070148975209	0.047218998065198026	2.3068955594853304	1.357189824431356	-1.0303595666512673	1.356857835911275	-0.456749829957338	0.45846316045503893	-0.6067108222427829	-0.369842499206529	1.7501466969736637	0.7872513131752329	0.0943442364963604	-0.44763509862716916	-0.19057520689863305	1.4169359474528125	-0.4138617646870866	2.1523466588147624	-0.41626536971598077	0.6371506435735518	-1.3096586326376598	-0.10430345345149826	-0.10161446416496653	0.4604456375843558	-0.07394634759796312	-0.27749423048846655
-0.10698551272234687	0.4377146123968398	1.9382679149958923	-1.828296677977285	-0.0009227265831066475	-0.5049938172016991	-0.7879862653899016	0.39546182049344003	-0.7641076192922315	-7.173053830379083e-05	0.1126034645564629	-0.08281032197001842	-0.04425047191036174	-0.007182018911533855	-0.1061675525210053	0.9048097765865243	0.13592986744406135	-0.7501471540743592	0.7426819996092826	1.2790155470514224	0.23702217903438788	-1.923254350410205	0.7740683431524417	-0.4496574679133674	0.3447597011095188	0.2500038926634936	1.9361207574951416	0.23561765134209664	-0.1297180384298559	1.0366510250156056	-0.30586695366000916	-0.031416276363367086	0.30195457118022473	-0.4681310860315291	1.8457476460861102	0.3775239795721653	-0.29201662459686223	0.4125516957957745	0.35410469568509845	1.1657632212551992	0.4114104153373274	1.976617353694755	-0.30028626995431	0.5730756727578272	-0.40562688427177723	0.6196255016679932	-0.08055078522299357	0.1985969544602428	-0.3136027807315092	-0.3092164692863657
-0.9106676087245436	1.5599775894323034	1.2980022973579506	-2.2730208467615327	-1.1366620343463083	0.29078099415098524	-0.5949490002301432	0.11141680038570018	-1.4172411130300677	-0.0793960488859985	-0.36947422775036654	0.6264518670482809	0.06188404621198206	-0.43859311642887966	0.2610887531389884	0.22712358570764274	0.1155087720751725	-1.170372881601716	0.9194175589511648	0.7560403074314686	0.6485624592616847	-1.63951912230932	1.1321348814559813	-1.5115579476304786	0.13161400792729616	-0.2446335989668959	0.9174672429224178	-1.39008656948735	0.6177834490612312	0.5086004021198169	-0.15305376606878102	-1.0929600581434629	1.0860206488332536	-0.34105841608646337	0.6813801495594216	-0.2607103932686882	-0.9947908072455147	0.8696985182163662	0.698351566358291	0.2155100165631245	0.804410521528805	0.7777928572416996	-0.20771999777785757	-0.5038114230427848	0.12255744911663198	0.9737141658923998	-0.15873094570262425	-0.2818633835782464	-0.40375845638073105	0.18859819047430007
-0.9147827818256652	1.9010809179405614	-0.23664971450079988	-1.1517892912053136	-1.6148656543066067	0.7897561723175736	-0.21567533222040625	-0.14131252372309705	-1.4984827368364602	-0.5301270579396434	-0.7821323339651186	0.9205967430291142	-0.16146601692652185	-0.3068091476238675	0.11272375983664865	-0.09975425636303874	0.4527782181937849	-1.2299552209994937	0.7130883668787771	-0.7012447816367655	0.9499070855605622	-1.0943096919297435	0.32860168120667327	-1.3061793481388093	-0.2056449903924244	-0.7881462225095976	-0.13257768184827842	-1.921921940305876	0.8755213872365698	-0.10066555803401155	-0.12506753466705786	-1.4755312215042549	1.1436630516036974	-0.12254096790306548	-0.6571643268906513	-0.7626285856342222	-1.5470368999110131	0.6826308857404965	1.0521087363344264	-0.3668118419118879	0.7811226611263715	-0.7519332971135821	0.280511600824783	-1.24230963776384	0.18837767428373264	1.0197632735551478	-0.09347991376071046	-1.0492114128104704	-0.16336082107408484	0.7709790029231274
-0.6432970551423334	1.3816378709464299	-1.6328948836144366	0.8625782720106049	-1.2319200319471495	0.616459356408261	0.20311316003920019	-0.3788429091263519	-0.6050036473259911	-0.5866603628839528	-0.41640986821949943	0.4170256921356982	-0.21362394995943393	0.48822859107025296	-0.16849274504703637	0.21124683107895173	0.957853277541255	-0.22786483766532975	0.33634196737222644	-1.7161140490257665	0.7810559879575126	-0.41655197695076185	-0.963554471056282	-0.06707691305006833	-0.5445407904996961	-0.7357562949928405	-0.8225677519535777	-1.006871604185926	0.7338080689845027	-0.6321973742437332	-0.1796766739876943	-0.37811093503805154	0.45423256239122367	-0.07818389167042795	-0.9472742703593872	-0.9670036004035351	-1.6213843588378363	0.09344472236180915	1.4994468591049819	-0.08154810968616286	0.7511391800203565	-1.4480699940372264	1.0029587262600004	-0.639320476566693	0.06642902566305937	1.002508993367104	0.3053063427335625	-1.7138518850506639	0.3284744104395497	0.9027285541794899
-0.7066406019387905	0.7051383507856637	-1.8412254043183907	2.0655381124818946	-0.5242436084157599	-0.14949812621101666	0.4661442019763422	-0.7261709909632431	0.6792331337593953	0.07715373378974608	0.45996878483495673	-0.6241852263301093	0.17087527482544168	1.3615780452303925	-0.24248734335304625	0.6306078117763774	1.174077600156245	1.3920079598232973	0.047965504712270776	-1.5019961927607957	0.21783708440594915	0.1600102722428674	-1.7789934166327304	1.007738665066785	-0.7953166972094976	-0.23103449888130093	-1.2098295754252641	0.23339266566531314	0.5365759400922755	-0.9561471557016545	-0.15956038819823434	1.4135248985022728	-0.47841380152905416	-0.35117715494732693	-0.18787062294613052	-0.9098255524227316	-1.341468425754999	-0.5178526542098179	1.7989207326102525	0.4723332101566861	0.8414437456332312	-0.7480350647633535	1.3202228618083263	0.8099443611311902	0.024545579260437364	1.0054421767396386	0.7957673765632449	-1.5545965761985256	0.8500427916094361	0.5959568373973418
-0.9418452294653659	0.5550189894640293	-0.7625658062052713	1.3905993512425185	-0.12551537603544452	-1.0305704615475628	0.4162977547179086	-1.0180464110199385	1.5624131334487343	0.9441419288024765	0.9602354536853439	-1.4447188726165385	0.7972594717455983	1.4607118748036743	-0.17626082473754678	0.536062444831058	0.834262778221151	2.3531633190100747	-0.05331651124399039	-0.6502000850324668	-0.1404579717411129	0.5073552051466265	-1.7137938979211023	0.966402269941582	-0.725592749184538	0.052221081978425676	-1.5043223230461682	0.5830858038766079	0.5316219356582678	-1.0509859534618544	0.010244200833608776	2.1729292372549027	-1.0415427315816106	-0.797024409419343	0.46560093261054303	-0.6072651633045265	-1.0329086544741433	-0.9241452672121573	1.749398826421697	0.4686676915739264	0.7417866354564852	0.7029013522924931	1.0100393949984807	1.7316810321833525	0.10790826111835226	0.8942770354855754	0.8784899565646218	-0.289110723328214	1.2551490342044982	0.40269208471102985
-0.7042891300807798	0.9055276155332663	0.6255879316619399	-0.44225485835647976	-0.17081745069165952	-1.5068598433703968	0.11673682714141537	-0.8331315984542816	1.8481823419643442	1.247826687454144	0.7310287937886284	-1.4967979419818531	1.253739479079463	0.5446839287128195	-0.14149880361429049	0.02191024780176878	0.16088043906359528	1.9725010070981683	-0.07368125666439543	-0.241233780840122	0.14184559069192196	0.7449361863154504	-1.128543441958554	0.055003574328444216	-0.12049133076356974	-0.20654401697006236	-1.7173503321918981	0.006598080092952524	0.6818591679275297	-1.0151257684771697	0.2260362811301651	1.0861483029681793	-0.8949454245373017	-1.0949568257175883	0.05751561271431982	-0.025746627092206483	-0.7981036064268909	-1.0517468101306016	1.521635968612335	-0.06190262839254728	0.236760333282086	1.6258772671491009	0.69894260672747	1.4370612352655228	0.24815314065232078	0.606663904001828	0.384719556885348	1.378458398269424	1.50987816497535	0.7322833136767056
0.1085152312215754	1.1456097270760912	1.1815803424181015	-1.640910645239323	-0.3521877985520729	-1.3525346985209554	-0.12203360423215678	-0.08682006687053946	1.8380542649800449	0.8607259784015069	0.35371932105122406	-0.9579862085232709	1.2866932587406756	-0.6364876713876806	-0.028366334253535786	-0.26768049690500273	-0.37297247375328885	0.9539576020790635	-0.21725825389633946	-0.5027676962815597	0.6925178383402453	1.0713696925324743	-0.6454765443912239	-0.6519067844603681	0.8059980140202683	-0.6240177000197465	-1.6860529776843822	-0.5637772235571303	0.7633618209428961	-0.9736418315204093	0.3046614163544006	-0.8260526887071945	-0.08720728293739351	-1.0372263068478822	-1.1134522935849187	0.68957684930247	-0.46907073256408777	-0.8779064882836286	1.400875480025031	-0.35076514745380794	-0.37749672843100585	1.3331591332109745	1.0939898121712457	0.5461726100099867	0.4233662434872674	0.35451683033807413	-0.2791137386356524	2.243422913200011	1.562093010694064	1.3046347505822469
0.727053136750593	0.7945806743274432	0.643436169878389	-1.2127419715112209	-0.40325765463455154	-0.7157093159908127	-0.038910104932048266	0.6038018367911792	1.690736156389365	0.3929754573582151	0.47589239330342975	-0.4646994313288511	0.9267274631147016	-1.0198004516162407	0.3735087804692078	-0.03785680746800728	-0.5650592662142996	0.5050910325292987	-0.5952969562242623	-0.6919684032956728	0.6590043562680808	1.4333369106015248	-0.5466294297884008	-0.4921819507049234	1.362928129246643	-0.6807262690973617	-1.3487230499746417	-0.43642066854736944	0.5938228130563404	-0.9680881344686847	0.14074024591352918	-1.858187950280626	1.0314260082088982	-0.7114936749986907	-1.890534970226681	1.1101491007722575	0.06224261761534946	-0.465628428647658	1.2830306763258326	-0.007245930070056935	-0.6168776549112905	0.3282555074506947	1.9375603624539546	0.0498458604383715	0.608316264042312	0.3864942707094805	-0.5991750171019368	1.7454772775833312	1.3032919471124138	1.4350383072133996
0.40531647394339876	0.00238897625937105	-0.25611744973163453	0.057656682950584084	-0.3572047625107386	0.02565901408764402	0.23868549028873123	0.4674347815638536	1.2120704298852965	0.3870493054724799	0.854192386492975	-0.39199945550996684	0.3565210063243636	-0.32322201511533544	0.8843863641049582	0.2452596116380887	-0.6433044073279366	0.8352322034350088	-1.0736461538156858	-0.20855393440233735	-0.2729430040642778	1.4693420869024962	-0.6338838323084824	0.12246499390898483	0.9827420064696917	-0.3922175614704526	-0.8498825423532365	0.15549509104651185	0.16543143589218257	-0.9510624786170598	-0.22952664330513398	-1.5175993400932655	1.9465773972160882	-0.3962288310445647	-1.5558787820407562	0.8373924936015856	0.6305489871182232	-0.05614774711695966	0.717695221423751	0.38165594071505493	-0.44862572337989554	-0.3412343579807369	2.1421541097147134	0.09893126939095084	0.6571234435317481	0.5698218977577811	-0.5638057661254506	0.5144716985166611	0.7336397421189578	0.8543775037116078
-0.5655824073200146	-0.6588783395182278	-0.6535695145860423	0.5942379636577906	-0.3403505511709976	0.48165184967692587	0.28509314694127175	-0.4501884176392392	0.3044404474837505	0.631122504984994	0.621335751144252	-0.5260661493976148	-0.22515995931200547	0.6474156469054884	0.9419955780520459	-0.007152379150333861	-0.8529478609443197	0.9281102985180498	-1.3217997266057606	0.6041435488454563	-1.4231208236110713	0.8987482371588053	-0.5535145326281167	0.3420870693127621	-0.1141813926732332	-0.2024297105700476	-0.360880380340394	0.5349402075235968	-0.3898834099194171	-0.8744553592586357	-0.655028117238474	-0.9145932796928823	2.1473660584094287	-0.27125507311539093	-0.5484955314048358	-0.041218012771274085	0.9812264024701287	0.03754785864692392	-0.42309408362597434	-0.020058803081451984	-0.3563081931459463	-0.237877161977904	1.099263487235932	0.004343768032253659	0.41912094275218703	0.39572605875950984	-0.6134725925482089	-0.340689894458455	0.10204020015576414	0.07916193962752537
-1.0652262345313177	-0.818179722135028	-0.4120696805875293	-0.16963987898965346	-0.29761438223811787	0.463414009800643	-0.10080975098534328	-1.123386237184497	-0.6533793196204546	0.471337102364002	-0.5219177340017869	-0.44669152340994805	-0.6192944613781846	0.8431034965187753	0.26790260441726005	-0.6732599197924994	-1.0247128379517887	-0.08745941714041004	-1.098742454372351	0.969154075489795	-1.8437430328898692	-0.050309582448379686	-0.16908755301425754	-0.04092044840170938	-1.0213413207292752	-0.3010624261037173	0.0875525690652908	0.42204648205823164	-0.9053870433778198	-0.731956796390548	-0.9194397793124274	-1.204194667751618	1.391035812247036	-0.23007661967623397	0.0906360615106293	-0.9196888201143503	1.0579303789823487	-0.2647021151669929	-1.5253591701636442	-1.1769699774776334	-0.7052090465219764	0.0767642859932786	-0.45741356047993365	-0.6990409492652471	0.026977909855091964	-0.4472742303483509	-0.9741916657025992	-0.40869156720490846	-0.24966176098730342	-0.1618246515309608
-0.40189225706676107	-0.6450013650014829	-0.08613482988545727	-1.2069714970450414	-0.06627671066696368	0.1292138309574614	-0.5490600769252142	-0.5996031539724919	-1.0920297664595635	-0.26902492738212014	-1.7392258413359538	-0.06237106964198761	-0.6461736677101447	0.03998397156736205	-0.6369561149060057	-1.0256062587885733	-0.7503480450360586	-1.6825609163186128	-0.531268882667948	0.705476349138074	-1.3570225236177693	-0.7273181985778175	0.3596891441477434	-0.3979773655302929	-1.015820343479106	-0.3285071938014969	0.5275703579438319	0.1122849225679242	-1.2375200089924816	-0.4947201362491482	-0.8233812714639902	-2.022263003082088	-0.0219470378011531	0.006095440808047159	-0.18829377391527155	-1.1889355115089053	0.9837146839263595	-0.6510994551500013	-1.7623839266805448	-2.111009787625729	-1.240520200824666	-0.20909363895317604	-1.2150949445996901	-1.5733114012988023	-0.07259157540103729	-1.5547726000737545	-1.254922627034664	-0.274450410685429	-0.24327041852937673	0.20074549695360372
0.8831446227832614	-0.5637963617609087	-0.16509038861451109	-1.1133313986627285	0.3311441864830757	-0.0873962914381325	-0.4570691540455771	0.8486549295198531	-0.8483798013331113	-0.948201881929623	-1.913901294246869	0.3604529298276012	-0.2716968065740433	-1.0138605517072052	-0.9224755551063135	-0.6617945880228029	0.004736306735988188	-2.4092319465150775	-0.04475926044634965	0.371370760908566	-0.6341106509499541	-0.6521063988026587	0.7779832529337002	-0.12653243867853303	-0.2566238143214658	0.11605793921312821	0.8908743258598165	-0.01714692808874999	-1.2647504511361738	-0.07413772491348468	-0.3248914859235892	-1.8769043378384158	-1.267102719462555	0.5621616993193718	-0.9906427289675289	-0.7605778211367434	0.8066428023308317	-0.6621169221871129	-1.05870573374822	-1.9678322025022705	-1.3923234489140826	-1.1802958216638841	-0.798193661176578	-1.8182271823629599	0.45388743284057925	-2.0441265468877403	-0.8855603101385285	-0.6404973165655237	-0.20234828581398975	0.4629841557805727
1.6276658594252302	-0.6975560706680192	-0.5258607926940405	0.3300623115414555	0.6284261369449441	0.16046570906925747	0.2988001140934701	1.8799747957534745	-0.29801398394170214	-0.8097389071518234	-0.9209077102182265	0.6020562215820702	0.2926320232322558	-1.435871432335986	-0.34552985317603635	-0.033480793992428974	0.6758791355581956	-1.5797930246271337	0.06177883652071317	0.41298219626426	-0.29426191802926366	0.025987634420409758	0.96643303759108	0.5710364867648481	0.4737499207185763	0.8461633894789302	1.0411996343839862	0.08608461306612726	-0.9046419959521542	0.5514800349744841	0.36561498615580557	-0.05208090726664864	-1.5135457633557055	1.1970578929580786	-1.495626968651795	-0.03056010541693711	0.4392809182120217	-0.1276285308031493	-0.2849096752418233	-0.8983743173697505	-0.9865271129553715	-2.0946725529891714	-0.14368626376139354	-1.2585269061009559	1.3656180701001748	-1.420624575333963	0.12325829644199979	-1.367322426378636	-0.5314181524655918	-0.022555054016563304
1.320818706136854	-0.6886392710880568	-0.6663903573138192	1.9742058815047123	0.6126340449611193	0.7539439654784293	1.1330630745771075	1.4883627995233921	0.11173316057897825	0.1301674319259213	0.24430367537347744	0.7216671271790818	0.7123890804133489	-1.0342983637445566	0.4028923416121324	0.13886914585205445	0.6660855079992424	-0.08418470641557324	-0.05059130042066951	0.5683928784559211	-0.24910692318400848	0.7334900426900443	0.9964631366891408	0.9585401477946597	0.6531938487919505	1.2073520286349009	0.9673799107262079	0.24669554301721383	-0.20095641179483736	1.170986418365864	0.9002985702848936	2.3094038268966144	-0.6477273115201284	1.4700493924731117	-1.2604681647543343	0.6113205496267341	-0.08494605436667739	0.677098061514171	-0.3224042185111844	0.2468562268827283	-0.41739023786045876	-2.2096819684050173	-0.2585998098275338	-0.4994646177261997	1.9625078455202176	-0.14539157131454328	1.0771963571946999	-1.5962469152433154	-1.2322003886459452	-1.0405936692956155
0.5393548193250803	-0.1303308850835451	-0.34263939517077324	2.5557996737046142	0.3876110003414501	1.1742720778871312	1.3500878292859282	0.08242052782807487	0.29688338707529954	1.1107065201617468	0.6377891215386059	0.8529068464932724	0.8171238502175227	-0.2897024200859157	0.4637271479339567	-0.19833524145070996	0.07147441525979412	0.6692284616454028	0.052767434550291266	0.34722975431385716	-0.10144198532452438	1.0977855095030125	1.0033542768939385	0.6855852697987783	0.4841835823761285	0.8418864603427858	0.8338738798923654	0.3385749853366238	0.5849986213630405	1.4265703239703442	1.0842459094717818	3.321753852373268	0.4923050834419731	1.1851332703058621	-0.5039165046403157	1.0941103296251133	-0.4519622085424698	1.3226545590763314	-1.0504759591039732	0.8850190610815316	-0.06793531074666628	-1.552161364015801	-0.9592177165496872	-0.12081053920869529	1.7691271368337618	0.7801597247848266	1.321499272840552	-0.7957614422312028	-1.8111904460747368	-1.7223507958022426
0.1454438826792629	0.8493220454619714	0.164501264030824	1.8839112304754992	0.2385625836897146	1.0716928342286296	0.9035362269504282	-1.0045261423780214	0.44099973742149834	1.505021806535282	0.4064086816162315	0.9516749089955675	0.7440627451343356	0.29041426111795937	-0.2000879765727286	-0.38648861383353816	-0.37515424796981445	0.3846079732662749	0.5326597372386923	-0.15252423486495284	0.08393865762128018	1.2443816165958606	1.0251239787296496	0.16485309418710573	0.4607307689844204	0.1393155157427165	0.7765972337894624	0.3286059236729515	1.028113565385849	1.1821911225929251	1.0457524896973387	2.398882295203652	0.780071158588185	0.6678529816098582	0.252710479764223	1.466659943127302	-0.3625389576683495	1.6106543748855475	-1.4900768950116594	1.095171981702806	0.20799398059633767	-0.8018403597569068	-1.214383717727303	-0.00427681708033019	1.0508062401928118	0.8098151978713557	0.90919216631407	0.5296892368622028	-1.7469060157123182	-1.5652127640331739
0.3186327285385316	1.532202960014993	0.4001228201109907	0.7520088082569961	0.26227291636604516	0.7251198591313971	0.39699039918792356	-0.9821407452055411	0.6242395601776695	1.4218928270540712	0.4548301169313384	0.8969542690632751	0.7480721621115634	0.6115296522980732	-0.7662224345469082	0.029132448271309345	-0.16243996009482015	0.0828954610603016	1.0137880752549318	-0.3117816226858237	-0.17491060939615885	1.4358941359033397	0.9657619886284722	-0.028322831935172297	0.6736649013201669	-0.21528547792327346	0.7115680357130458	0.17287623656878015	0.8078437818052401	0.7643477135175525	1.0546171549099945	0.8271762055223593	-0.12509554007743467	0.5065086421296161	0.6885930679906518	1.5694127337696087	0.015759557731526163	1.6164605181566778	-0.9722178126064162	1.1305163613811529	0.8008727711204275	-0.5191329912479108	-0.6133597278827415	0.3652427390401638	0.5260960940521349	0.3387360018571211	0.4070031445536198	1.3079695651566607	-1.0473037094934425	-1.0467289539819788
0.5371721491334721	1.230434059311182	0.2324678224234962	-0.05854204520419001	0.24767843306640885	0.7417113261430403	0.31088913858883455	-0.3354338907121186	0.7245677302001322	1.3136111646824786	1.1982761384564025	0.7428284264088572	0.8681671729396604	0.8272498261890804	-0.5198722144045428	0.6290076634018724	0.3582647666884493	0.6690864590824418	0.9737862177108814	0.10961165371072001	-0.9319131050641066	1.5586423073446398	0.7141503424257367	0.09647075553059703	0.7441043469598249	-0.05366519480458208	0.4366009290230709	-0.13885855933690006	0.029949780368342956	0.674983220959203	1.1605595565564117	0.22556839499742615	-1.3693996623717113	0.9251560118109753	0.8408019658369833	1.128259452199293	0.09324527721131437	1.4094231906718313	0.05841044935827189	0.9255945429369672	1.6197187385979592	-0.6276642647681352	0.011325799970990404	1.0857296447207951	0.5472522761849619	0.14500982258082165	0.13868555308951833	0.9955162206363125	-0.2774086095286781	-1.0481162124953458
0.34105263942307135	-0.024444731000805513	-0.052903567095697254	-0.4253983258335099	-0.029212676664636474	1.2208896422817441	0.4159101413720169	-0.054937652642640306	0.6387874711351426	1.2039552024894828	1.9480392367216028	0.6508860286130433	0.8317322042938864	0.9477437667885763	0.3072191027224463	0.5957838061973646	0.3693466688257953	1.6785807571992213	0.36060810990907227	0.5290392636814246	-1.4298270280167218	1.1655323429305864	0.2880612196229369	0.0215006031638594	0.39951447781529703	0.10304776055484359	-0.08176734501366009	-0.4501669194800855	-0.7243567803647057	0.9874467118652273	1.0895033870544049	0.7441381705490495	-1.71186988154582	1.4375504712829918	0.8742489756567093	0.20376788126788717	-0.49604162680231767	0.8808907149011282	0.5640480112127684	0.32309712559317444	1.9472488180787957	-0.6489031494673432	-0.32667297093409947	1.5991134236841351	0.6810173331918317	0.4366446063521917	-0.13702183517921812	0.06824856649531953	0.007647753876101315	-1.7249721256128938
-0.17360243151034277	-1.459527025645379	-0.08201364095780067	-0.6092332133309207	-0.4684199626247739	1.4231134588748828	0.1285026177192334	-0.4126326866813328	0.40038447782230163	0.6395413875797098	1.6715571535177254	0.5479327576184516	0.3372344659424178	0.7578536625435661	0.7784536492496406	-0.25610347217739265	-0.41582655553386766	1.774726478337891	-0.31215030185394077	0.2673922795233193	-0.9208487149784719	0.07613673791283145	-0.16334506821688	-0.5166713181936362	-0.12089425069383543	-0.27006123093610407	-0.5953162755345668	-0.5289850165280188	-0.7961591065076611	1.1476307579614964	0.5718958823983702	1.094337890977791	-0.8179757946726508	1.2584365296280304	0.7940146183944667	-0.6423875973982898	-1.3688964758371862	-0.052569821012995004	0.11558113225070822	-0.4155268527114243	1.1917893999788203	-0.2960528717641285	-1.376956782649964	1.328564253674022	0.21018176742534378	0.6022721374971355	-0.7293001890010975	-0.5626622278061962	-0.17353261333153938	-2.1863700956474665
-0.6366732941152629	-2.2427678271376132	0.2628713231322188	-0.6710156266661641	-0.6922823567599653	0.5635289495187398	-0.6226450927806227	-0.7780238741795706	0.024271753641598913	-0.5384962425529147	0.21815550961875851	0.09138018868517353	-0.5547685506113321	0.08836858009482676	0.25803650935731104	-1.213474360847567	-1.3543205922734938	0.3969544285919768	-0.5365229564609325	-0.49063898979867154	0.264577836795152	-1.2080834101625149	-0.5052998518861697	-1.1010516716427432	-0.36330674856645384	-0.9868736802155376	-0.7704620656802377	-0.3590986319448898	-0.03684223814976308	0.5545538208934275	-0.2548623181525894	0.266350314686828	0.34449028710911206	0.1607862026696593	0.4319844137649299	-0.8179510349066108	-1.694033887128662	-1.1297319228064564	-0.6635294698669084	-0.7141682048893575	-0.3370589147387052	0.26555928087532893	-1.82670327228211	0.3833885110733567	-0.972431205465611	-0.04770895958783358	-1.4148820727308302	-0.46659970269177925	-0.2817069019294841	-1.448586106826544
-0.8998398577864207	-2.137961678810972	0.7835290663106905	-0.40662346073863415	-0.42120798165150497	-1.046636812965843	-1.1463373246787465	-0.5739858073914692	-0.5719095913433787	-1.6739426695108037	-1.4124269870102169	-0.8180424354082074	-1.3314163348380095	-0.9266955114596163	-0.9497919405328925	-1.4891118631669218	-1.5649466990629508	-1.4427486192916614	-0.36353200246216133	-0.8636011140807469	0.9056113866975625	-1.8514162113832278	-0.7239033374173457	-1.1018788094680796	-0.22871209062638936	-1.2768739328072685	-0.45843260312765033	-0.1973741229031606	0.9660896927438282	-0.6506902447724435	-0.8722022696306593	-1.191478479746143	0.5294943798064666	-1.1256172716971886	-0.26732437542275694	-0.33889172091723574	-1.0640507488400848	-1.7762807631959623	-0.883415431717571	-0.3947862200436467	-1.614575833170983	0.6707352873306048	-0.8970386074170962	-0.5169093643417411	-2.084156774838394	-1.3976209312256036	-1.5826919499765455	0.041664737630770055	0.12789197751958709	0.3781676446830316
-1.0407397775826195	-1.4705804588067704	1.131117579384419	0.2166697752626487	0.2546018289325471	-1.9758591941369652	-0.7640369139262972	-0.057970197537559484	-1.315805939615955	-1.8480630931006545	-2.0452045646137913	-1.6043889852296163	-1.380152785280522	-1.8668667240962393	-1.9382233859800149	-1.0784849856469905	-0.8882362623050435	-2.172560459705018	-0.2599733253943529	-0.44031504063006077	0.31878007829875815	-1.477823389118355	-0.8396676637295406	-0.4360228081679769	-0.04410549779691124	-0.6376114938367442	0.2181156357808893	-0.21249821288644705	1.3348559231652697	-1.552523508627059	-0.8655803813595689	-1.840754451041034	-0.3992446845033377	-1.5192851947756743	-0.979497152344811	0.12779617974072066	0.057990956245323376	-1.5595623359696513	-0.39251562001412277	-0.01490075399075425	-1.882952359585362	0.7161608728233958	0.6518911185231988	-0.7730632987587541	-2.145435409967429	-2.511027031731577	-0.9697075218470753	0.39818697948231785	0.8975117492531387	2.047408266380302
-1.0081543119401568	-0.5909177917017437	1.00096657693321	0.8098185775175681	0.9714008118238437	-1.1081963041718699	0.27712492329970817	0.06417849224516829	-1.765033672006654	-0.9325136937746336	-1.4620245747394054	-1.4220805980316729	-0.5202391333679532	-2.2532679249471355	-2.025880319105011	-0.6030431587597701	0.0018064715204856381	-1.2956336316489125	-0.4645648176571375	0.11184172339015745	-0.69904350377932	-0.5500088260691652	-0.7492590102843082	0.3315950669893952	-0.07248546177783358	0.5384352220415849	0.9414958842666992	-0.17562804767167497	0.6786361856746315	-1.3605715995160887	-0.35105504228916806	-1.0977611944069512	-1.2808440142458337	-0.67703742068491	-1.1247118917726682	-0.07446694891030514	0.8508328342223783	-0.6149744465784416	0.18088235745266837	-0.23777991971921555	-1.2992362071710775	0.4488207997617674	1.397594882171106	-0.44460927227966585	-0.959436395278196	-2.521139920659375	-0.031232416427084828	0.34048348539563544	1.4119963170367034	2.381971838054456
-0.5755906231748887	0.39754446207096195	0.2895775422504914	0.8766150772221829	1.3871084790980683	0.9405101425519035	0.9060299767909172	-0.36738072426402585	-1.4362478876646987	0.16133618318277354	-0.5208416337730114	-0.14557379253265432	0.7394112916759429	-1.8166741250062122	-1.2149283217977338	-0.4415497414419407	0.40059799221618847	0.19235730248734167	-0.6810423850362466	-0.08952676705424933	-0.7072893805379032	0.07389767766243636	-0.282992864854206	0.6337747271770109	-0.16163365737017418	1.2674918863227884	1.3023179901266708	0.26758729919168645	-0.5353624988853417	-0.2807432901586293	0.1338555542497151	0.06964311964238173	-0.9530377186729502	0.5731136100862543	-0.3878514537196905	-0.9339164819298561	0.9962593250524812	0.4202807794839206	0.2723324032454912	-0.9539799160442963	-0.5594774884950178	0.03585012524872968	0.9084974992925732	-0.07535016784150299	0.6093628078126002	-1.4734695506920386	0.5520131617328586	-0.03379602376913414	1.2291057112472583	1.4134394507021377
0.2507331387811409	1.326594647303933	-0.7821205889510049	0.30973663298591353	1.3708791487815382	2.180012320336795	0.3399545789574529	-0.6819435118006972	-0.44645349955263364	0.41427038118391174	-0.23311807858821534	1.2357593900464998	1.4926965612552021	-0.7006776839971975	-0.012728155530683075	-0.32749006178891577	0.29813488517725845	0.9442483877571904	-0.5088136156213441	-0.8742916893071264	0.6613062378452609	-0.08131124801870293	0.4786277687850735	0.46960909934918715	-0.011460846208505564	0.9192753970318573	0.9632200357915771	1.0026626534142478	-1.4040346191043327	0.6709237530881108	0.15536664638415149	0.30280392491226427	0.397732165264799	0.9894405908866689	0.8611320413619775	-1.8021430942608676	0.8801542807963666	0.9143320683532719	-0.00516456356874153	-1.316674022235645	-0.06837142368206986	-0.31958047653671146	0.10604517315279244	-0.10567277081209854	1.33234341873266	-0.24317960949864006	0.6138969682549758	-0.512236567378855	0.5192996696216882	0.22988978971043822
0.9964252417003768	1.6637092373880977	-1.6824169292072255	-0.5159832236846418	1.0132882213235679	1.2411071320173837	-1.0178328281479558	-0.17173195532354144	0.40497498568173823	-0.2531902323704663	-0.7914966329880533	1.4895622664732049	1.1287217987154763	0.519068333961628	0.984425261908648	0.11992150191963893	0.2351589056044986	0.5677317539367912	-0.03813558517875381	-1.0866802850017225	2.196765234756523	-0.7796336591234035	1.0137154171244014	0.2483221216701517	0.3381089878407355	-0.1370174924104802	-0.03931337682127404	1.3778963875258405	-1.3958155532161438	0.7382232995558531	-0.24214740925187006	-0.5485243730367557	1.3975566116198155	0.12788176895860337	1.786512522592076	-2.007275909109312	0.9728894408916395	0.6947562874820106	-0.16010406692461268	-0.7407413358795458	0.30697902523815007	-0.3715946683257922	-0.03294351616050558	-0.4986192973053795	0.6350620770976722	0.3462587288939682	0.5690182880342203	-0.8619624660074732	-0.12296958445113253	-0.2192543100381973
1.1340143944784662	0.9194052543661609	-1.8517439002974712	-1.1084020946343403	0.5626056201548443	-1.1150501899123755	-1.9328996499077606	1.0378251406221781	0.44834281484226557	-1.0201036764865037	-1.4575433558339912	0.43676953642614996	-0.11152635333703807	1.1416831286866456	1.3506838045384313	0.7434707014807107	0.5953269212117364	-0.26812010994814117	0.20039672361888947	-0.056877938476449716	2.4865174861203814	-1.4170388295785095	0.6949789799655414	0.2129584424244654	0.505396982582054	-0.8205706201506008	-1.0884472248298411	0.9355866492499121	-0.747243129728126	0.14552138941028223	-0.667496315775268	-1.2868393038208463	1.0198983781541897	-1.2542016733641081	1.8561582909956633	-1.3700010308002213	1.235374965625152	0.06425214141675123	-0.004383996914828163	0.34629316618483164	0.724386706885523	0.0846335951093969	0.31629740489983316	-0.8448594641465549	-0.9555006790106753	0.26919473840798835	0.7731449280439818	-0.7716562641835261	-0.25492505042209057	0.013109761580223712
0.7059752731432769	-0.5453582127239829	-1.142493349515163	-1.2324019365296972	0.3047940111314007	-2.7358474130429378	-1.583813529782129	2.0901936886006993	-0.03064434611374183	-1.163275773209663	-1.3183823687437175	-0.8250565564883913	-1.2515708705389068	0.8778442556817343	0.9424725347772939	1.0043772267764672	1.2169544601367868	-0.768355937963104	-0.09829308800642111	1.3675465272951894	1.505842183169012	-1.5679171479784921	-0.5281379584381789	0.2133324626883186	0.2676656660924337	-0.316877786887234	-1.3069174338302405	0.08792570883498267	-0.11050984308419676	-0.3412949884149529	-0.7977436263372609	-0.8162961191088477	-0.25622053368522774	-2.0046651820779675	1.3739100808168465	-0.21261893335998883	1.281034580741946	-0.5341325967919115	0.19871550426552592	0.9524514594533842	0.9298194560027923	0.9953351195913851	0.24660936489028754	-0.7510547811809232	-2.261603308031835	0.18644476622229209	1.0468457132845685	-0.01948252829042661	0.05578162389640973	0.21661187169974436
0.3165219638308133	-1.4466599049864417	-0.02709848156802999	-0.9543273058724238	0.3377158643738341	-2.330839278499288	-0.34825767221023246	2.281919240785439	-0.07845295932748116	-0.7757322580269601	-0.1647214098063166	-1.1040108986876123	-1.3896509475118826	0.15353693112567948	-0.005269561812206391	0.7202322223206201	1.6606399446784506	-0.7617490048763845	-0.5960843978224584	1.670837368167422	0.48883763379590695	-1.206661944311234	-1.8412282899334562	0.044990510158073566	-0.14017977149018	1.1225278369754927	-0.3732625140640394	-0.24094548080062425	0.09799437663379082	-0.39600479314426834	-0.6069045135316171	0.5529708573691883	-1.0116643160056005	-1.690963088760495	1.1154718210139964	0.9308236411165547	0.9819936166320865	-0.8293030300295406	0.20529427056375257	0.6329364858886408	0.5620707158362823	1.9428030011850832	-0.49715831977509467	-0.19380033336878896	-2.376723968895609	0.6719961407468867	0.9721308877836029	1.1055348454507503	0.39325869674934727	0.005588207297038992
0.41345680977951293	-0.7295257921273189	0.7112623509878655	-0.46536090971756805	0.39208385131443707	-0.73572043344185	0.6700222868549781	1.6528604883164895	0.6985695726292512	-0.42909655838700167	1.2785860682020216	-0.3674081900734524	-0.5342987410796239	-0.23023825718747543	-0.9026411899290947	0.33950530184982597	1.6534507019260376	-0.5438583042510055	-0.7126334196888561	0.48801076209396954	0.3143728155285926	-0.554903229453064	-2.159110644567381	-0.187101714405196	-0.35731174828087003	2.299634231816823	0.9518870760108047	0.2739238752403652	-0.033926467553732624	-0.3928854275614534	-0.24957657440681785	1.4608497210827498	-0.5196473950445752	-0.8450375190425696	1.3996092624632341	1.5487704501130908	0.6440985077918008	-0.7856159398968945	0.13595212461350664	-0.07803543082986897	-0.21413279287237347	2.377128499797609	-1.0858043477350487	0.3903108711735642	-1.31451058852222	1.6028842279602007	0.5266720687368318	1.7106978391347734	0.42240300978045	-0.28414623273345335
0.734488919953017	1.1482709327635698	0.608842391379476	0.04130976262542579	0.016907087812519473	0.20769638557489764	0.7793600514516053	0.7215612912714096	1.4580881819152567	-0.3587099998437933	1.9525358195847913	0.37652350731899864	0.3722234637465837	0.14489009886783089	-1.1233102352049997	0.3501488392941116	1.1930297310129305	-0.2891245442493773	-0.34322509836910664	-0.8484992034273677	0.5038237402675447	0.14036682772781134	-1.1351305649052932	-0.1907271537617273	-0.38156118271362943	2.089227673591988	1.3669192840150615	0.8723954852533918	-0.18222402455000553	-0.6669899124144084	0.1460078678848191	1.061643055994408	0.4644908925514102	-0.20569437725295775	1.6776020275313692	1.3208636703843306	0.5273582137780782	-0.49568243711193044	0.22757465944521663	-0.36908613916483674	-0.6756045053063501	2.0426290604873705	-0.713140658451334	0.4042311925985665	0.09030740044178484	2.293555231467586	0.18118257131048088	0.9880994408051293	0.13513000171495126	-0.16271927061064725
0.6400688925072611	2.4123895196488783	-0.08705827949043113	0.38870462635715963	-0.8730667849159262	-0.20758151654152188	0.2663746529464363	-0.10060810290371973	1.0049160271331667	-0.24783646660253492	1.3879919099535376	0.3679521091085399	0.3767379619627687	0.9152093245053852	-0.46269166902281783	0.6296277800848173	0.40008691116493134	0.13199429481954617	0.04942487772346574	-0.8070128094152025	0.09255321833749082	0.6948755185937331	0.4705957575318444	0.09583737890151366	-0.4839243906606288	0.516870719889807	0.316894602062884	0.599952499145335	-0.1497583901649973	-0.8501693705916133	0.5097987564571859	-0.03224775422930772	0.6647849260876445	0.06086515711921321	1.211875008713095	0.3590574498791474	0.4379361607448201	-0.08159666706314436	0.42616215292386445	-0.040392974501090355	-0.2813427573038117	1.1986878628789697	0.2665441434089915	-0.32604864235723147	0.9098069386920825	2.1813414683725205	0.3133375740019473	-0.8166147213046823	-0.2413248637051329	0.31351814183590077
-0.0627676090967914	1.7439883609229316	-0.6387272960392674	0.46362727792713676	-1.6639030725788753	-0.9035641093040797	-0.10138171565274422	-0.6636251834900913	-0.6708788645067774	0.21145929364256277	0.15006355408628066	-0.04114374672365353	-0.48591156384927403	1.3593720428779328	0.6989686943490564	0.6452387690753063	-0.5077492262892683	0.8108611991731105	0.09991486325545267	0.5402160438775703	-0.8304052486267306	0.9956253506168087	1.5283837590291578	0.37434612033897935	-0.6526360145934949	-1.1337637962766314	-1.319307139076099	-0.4201675670861044	0.07726901600618515	-0.2913597970546102	0.7369629045798434	-0.4856615071552779	-0.16939297905881162	0.2891815224386997	0.09208612508754799	-0.6670219333434112	0.033253991331787594	0.33736080166962024	0.46973444612628923	0.48267830335735634	0.682510389524523	0.4199109950328847	0.7384366731732346	-1.1681567800061141	0.863044396367769	1.3643637940951352	0.7026100115582286	-2.284655989161938	-0.46903049929620777	0.6213633071452087
-0.8402670740422775	-0.23643980838616852	-0.45239261060339947	0.3087520839137398	-1.4983208966642392	-0.5373848971933435	0.04553617741190704	-0.8374719632759436	-2.091644392510632	0.8213497176232211	-0.6392567631161707	0.028243869985296127	-1.195743469553655	1.179985486845123	1.7196241615278471	0.24591061826219132	-1.1321199226767693	1.5091475708056337	0.06733708833227073	1.572889031188117	-1.0308832276173143	1.0175268619278968	1.6255339951217265	0.3236387732480918	-0.4291037247202178	-1.4429187663564071	-2.0437697711606897	-0.9741341441679835	0.4719714431301303	0.9046023594651289	0.690219968665683	0.23496445735682925	-0.9737338158179794	0.6367724549727418	-0.6979096007140846	-0.9059569079212381	-0.5520115682444043	0.6592383756734624	0.3491978916689793	0.8486430824943193	1.3697267779894384	0.168099990307362	0.27521380822972324	-1.0503400256012678	0.43144437272335606	0.49454280540865664	0.7675351638601526	-1.9873494260750726	-0.42373577927211814	0.4756057960924303
-1.0448831290719822	-1.567445866083041	0.446537217884335	0.10415717620114294	-0.2369638126254079	0.7325428395189987	0.38465899470871395	-0.4773126489474708	-1.7761106538752558	1.1052047561796847	-0.3202469640839083	0.7431576073954616	-0.8401245401788702	0.7388281596686108	2.173876708116975	-0.05870249727116226	-1.056354079390721	1.8199757946413835	0.4747416553114792	0.9845587703694061	0.2608987601515396	0.8113727607830631	1.3127680917096118	-0.03294478376752422	0.457156682150989	-0.25273175571499445	-1.2992537489027394	-0.188465925067894	0.9676109688058484	1.6500937479419033	0.33613500334631596	1.2955974436183997	-0.6569225650826599	0.7628216928492144	-0.3865331152385562	-0.10060251525708189	-0.7000104123610679	0.8193515187670931	0.4185657875466941	1.149507740245476	1.2637070047923862	0.49600989922869115	-0.28421979620232946	0.5167727399203349	0.2598264727312731	0.16977144540813777	0.24922301227768698	0.08310278051569468	-0.10925529854487669	0.19719397110161813
-0.6441563203205131	-1.1012071363683653	1.4865025041250155	-0.01594408447168555	1.1501637234867585	1.399973080708103	0.38409698890408983	0.25236980173202544	0.10796207307852988	0.8925181736665896	0.6991179787465436	1.2489528671847931	0.34113959514282893	0.5059665771332805	2.0237761170082917	0.22723135635926264	-0.28122402679043934	1.5388003132955912	1.2950806126282453	-0.7419835134814499	2.067303337775456	0.43366188672239453	1.2680500188440573	-0.37923496572295184	1.4253318925356233	1.0822394658714962	-0.04942319595642663	1.2723348546857183	1.311962583787492	0.9773016924428395	-0.17803541686687144	1.4775140327459337	0.5852165123074524	0.28782314406982784	0.5716730254267174	1.0163743444433642	-0.086444603680269	0.7908199120748173	0.8863717380382123	1.511195369185191	0.6471930983424478	1.0528291641257115	0.06931198892806684	2.7171790546124948	0.4514793595857527	0.42121073896185623	-0.5066025293765392	2.3510452482711095	0.33203317682188427	0.2508673109075786
-0.17592032805972524	0.23523368688086907	2.042164982819672	-0.1159742116273136	1.4146051474603532	0.47393671999581	-0.08577260273826925	0.7662582456450889	1.8553497778470265	0.4585265830249633	1.3734966772682655	0.6809469141457353	1.142521737978408	0.45976697114468507	1.438031789467021	0.8316709996703172	0.5930645032774419	0.7915236779027817	1.7953711413911528	-1.9215236675307705	2.4778311817521255	-0.07958947210527471	1.4042001725093218	-0.47688921989509697	1.393568462583342	1.0150070977241543	0.3209237796997544	1.7915664189514753	1.1262232527313332	-0.7503711961296295	-0.6401034840354393	0.5313663534292697	1.4737074424687477	-0.5952950828266105	0.8818482367383452	1.3266248320079914	0.7289773671962898	0.5707100768054592	1.3548474942167033	1.6190366640935987	0.15292035199046633	1.3106456745070683	1.140034523721191	3.9271664131872597	0.508782800970956	0.7585673306522636	-0.9779086776723388	3.0861570577939785	0.6224065603000091	0.5655181729093239
-0.05634255447546504	0.5991462643463825	1.8820815271787248	-0.37265012803147163	0.33588561871780725	-1.2377999558722594	-0.6644183660438833	0.5659444795732048	2.006716558495139	0.09782376775048973	1.065194227159898	-0.7543221444609002	0.6713729667176956	0.21332419783863985	0.6084964345737864	0.9393163348866144	0.8336458350412355	-0.14048482474054863	1.3611914643488932	-1.5369985505201404	0.7705007800092788	-0.6183202557674543	1.01268813174258	-0.3925861395544622	-0.020004488155829763	-0.55598334781786	-0.45393028355671156	0.6029164774917453	0.29771840954872936	-2.056646187532968	-0.9541495361775546	-0.6279044598319706	1.0892298310870252	-1.1991140249171948	-0.12429438817160131	0.4593272343420886	0.7830767555923341	0.1924991988528303	1.1414683605787042	0.9902749108396047	0.018755770473810485	0.8675889951583926	1.6676713750996404	3.1531472696959746	-0.003567344781151245	0.6799973489712473	-1.0307280571647688	2.0145709060811248	0.48012258873963903	0.5551690319352148
-0.16029010167523805	-0.5210699759005158	1.2258190413733225	-0.8279020994743714	-0.9806042045452685	-1.989382574068827	-0.9215146910114842	-0.1438378312940476	0.7685944228481361	-0.20942995683043322	0.11092287770590324	-1.9361003422950904	-0.6818242509544031	-0.33203828307466965	-0.22988926458364106	0.19795359502492482	0.2816460116034886	-1.005366182251984	0.3215249761117147	-0.22204315796139398	-1.6470507167443156	-0.9294392350165449	-0.2263195163573247	-0.3635271291985563	-1.8433651859770566	-2.114268266121664	-1.3153582679940063	-1.3005337264177539	-0.7145324496359525	-1.8868768309621937	-1.1703278693434365	-1.0241082603391332	-0.14600608108978522	-1.064042118686484	-1.6438572737621662	-0.7804510955554442	-0.1855413640280444	-0.2446132433866224	0.1162932749797329	-0.28836609843084754	-0.04683376705314924	-0.2822019000858594	0.8491154848016128	0.9872972541729206	-0.8349983691757097	0.11971848137345306	-0.950135178975492	0.42898008663161136	-0.13531467974170908	-0.13575745886432902
-0.1523773818449458	-1.679465201615171	0.4552340559567906	-1.2737760498820971	-1.2806085813764063	-1.0678072988601153	-0.7615460305008326	-0.5913356828553803	-0.46783015033231073	-0.5890909956332342	-0.6631589016369382	-2.0019897532456885	-1.680173376018995	-0.7259607742916825	-0.7761260691171631	-0.7573727690832421	-0.5243887286819835	-1.610145210302297	-0.31355820212087143	0.6139515275353238	-2.6526910051548627	-0.7843038130437145	-1.6236462604085193	-0.5322159021590277	-2.600015872155277	-2.138661170565515	-1.2011109417723205	-2.2575514061745707	-1.15045492682156	-0.7052714131983832	-1.3465881917851552	-0.6864383431952055	-1.0170148383387627	-0.4466288456380006	-2.252208151168931	-1.2592193225434494	-1.3480909636182385	-0.600437050668926	-0.9810200047129141	-1.389309238402711	-0.33325014396537483	-1.6551892178621275	-0.648891191559888	-0.9743114436700975	-1.2429243596049655	-0.584688615551093	-1.0008979529414113	-0.2814212106220576	-0.8939959748865001	-1.0889060286776258
-0.01996661659548968	-1.2693040464597514	-0.19511512287326271	-1.4117451257444842	-0.5355050982110685	0.46244717726243584	-0.4216671076404945	-0.3205025336111158	-0.7649095926543621	-0.910954165479621	-0.8617936574207227	-1.144148687495919	-1.5859776537877985	-0.5114532440558168	-0.8626703269934931	-0.9744327692419007	-0.987134238940674	-1.822780674432532	0.026927654853932937	0.33079679378672655	-1.6036864470913426	-0.28314983131563154	-2.0763681372044456	-0.8513546598772866	-1.8413425195700244	-0.788497891619544	-0.2673316310459433	-1.7476967940352381	-0.6389927353769117	0.13910592984793888	-1.4331876477853442	-0.4692547192353235	-0.8464758477946124	0.02172585082724954	-1.5138571340825364	-0.7362654276456736	-1.6683156572135498	-0.7854572503874511	-1.2306477735816883	-1.4999599039452012	-0.7048111512629222	-2.514497232237612	-1.4185697432920783	-1.6588438665977747	-0.8398754663426631	-1.0939194030516024	-1.1290684000010625	-0.034811631987285915	-1.2858293997057637	-1.4836225127741463
-0.04224011228938718	0.42793479240592347	-0.69523535634428	-1.1077194590255575	0.1060666193948395	1.0632706609472626	-0.15721627914741731	0.21866542706925785	-0.44569354221865376	-0.8863136718186968	-0.792987274472966	-0.20898896659525185	-0.8686483208825879	0.11502125967142757	-0.6858428146868758	-0.26387867604740367	-1.0790844111381068	-1.6521156731258062	0.8332668732822932	-0.45962871072156686	0.14387907769002659	0.11727193800831913	-1.245098183534538	-1.1656506388988126	-0.5967390598271813	0.289358394352918	0.4352568451256149	-0.791187778122305	0.43173137165179654	0.003071262001307292	-1.314353230745071	-0.9197504054165374	-0.05679278716256085	0.07189917394110262	-0.4612165984920172	-0.04826080605808416	-1.0416095643571845	-0.8118638318862247	-0.4792863284634109	-0.6474357934010411	-0.8228582200695543	-2.37624994459906	-0.8459986494952347	-1.342488577108129	-0.09018212159108399	-1.3468561468944238	-1.118494184113244	0.124582485118119	-1.0187688310350809	-0.977290962313878
-0.2789310773346739	1.491746911893304	-1.0448370753450467	-0.47844459769411246	-0.23273689606324968	0.4692063308215454	0.014368445065877854	0.17646166266509944	-0.3057899414357172	-0.5192696634212514	-0.8537459290587344	0.2561917893498444	-0.49318877642535164	0.43156827007334864	-0.6669718616340073	0.6144405523629306	-1.1924636051917357	-1.2681474702280267	1.141427428972415	-0.7649145799510729	0.8481555610772078	0.04801716839294597	0.04975306983651418	-1.2975552596689575	-0.16368580351684942	-0.09302389182683123	0.33603082903194836	-0.5587851742782942	1.3068734763178793	-0.4166116478516435	-0.9281936437786606	-1.5830714667840426	0.5286969843265369	0.02900790241700519	-0.3657213971942568	-0.03774352081389278	-0.3191258478839577	-0.7163963882588007	0.5441313158767662	0.393072816898966	-0.6388915085756545	-1.4075995344308398	0.37917183036684904	-0.970746494568133	0.20515391425372362	-1.426318023506454	-0.8841767923725428	-0.5359992424921565	-0.2609364163946777	-0.06023040630265169
-0.374177833705751	0.6761056617859076	-1.1292920357364566	0.23168619113902053	-1.0570652727213736	-0.15767922241103174	0.2731761508809167	-0.6349039177625548	-0.4706724610396085	-0.20623439686387232	-0.9112581808926729	0.36208572191014254	-0.6984582049044478	0.0157939461518008	-0.9656357205322706	0.8428655962906413	-1.4550492015932448	-0.8334195546624785	0.6554266623340302	-0.2556103754490177	0.1781818548144638	-0.28552346672001283	0.683435209759348	-1.0954185721910414	-0.6387309947629147	-1.2027652108213038	0.0015014736594843841	-0.9758648744924241	1.573547922987475	-0.10985835558365768	-0.3178227235955004	-1.5635514230482883	0.64168190773294	0.3023506024036312	-1.2681455122690417	-0.5240184247213736	-0.21782888764291367	-0.45440568862679953	1.0244951606135468	0.9427462873730292	-0.44802491983604736	-0.3200131436580319	1.2084526165184062	-0.9352211700776999	-0.1247420672067384	-1.267339807864146	-0.4966051504096896	-1.4991943987716803	0.5073800682775723	0.5092079327049027
-0.03864855011038924	-1.0212005438032166	-0.8192384022748369	0.8098179437557658	-1.1334989459939988	0.273839304223861	0.7351397395333066	-1.43536360859544	-0.3876139044006647	-0.22947270811874643	-0.5290968392637282	0.4230497777225044	-0.7598925526740202	-0.7532193281850136	-1.2156722751976115	0.3901385954279792	-1.46476903252071	-0.32711576991710994	-0.013884642722258273	0.5831303071124564	-0.7597891883954512	-0.22911871205808715	0.35968190279250106	-0.532145915347665	-0.9258457124369133	-1.2146700519296874	0.2826765805031816	-1.0148303629908146	1.3732447916588768	0.9040601942328487	0.3990534159550372	-0.6416853781310805	0.6445565751689398	0.8213599945789453	-2.009437762576922	-0.5790648254181733	-0.5091576520224103	0.04350269970507495	0.786834594189025	0.9537250725569584	-0.4455048002619377	0.19838225367358808	1.300973605360453	-0.8123123100420945	-0.3879194160578294	-0.6860023862968799	-0.01220256987175741	-1.6576848388855745	0.8785749452762772	0.4869733721892304
0.4251844570554096	-1.4906347075086004	-0.22035721665807517	1.1353789329380275	-0.10869081858686916	1.485750654037338	1.2393366516816215	-1.368138627894764	0.2116673264546991	-0.3077999937333357	0.27550935368013146	0.4826893732683691	0.0018697349523000963	-1.1535515626190262	-0.9134463408881696	-0.15934524384540708	-0.8338455238641792	0.345950581892104	-0.23798200168457187	1.0619754055240618	-0.9184718756315271	0.5662947827755289	-0.23081317376743313	0.18970771795388625	-0.1756140783870341	0.5370071994864825	1.112969520558695	-0.19350516128964032	0.9627536875292427	1.5991117897645968	1.0563984924183225	0.40980267206871146	0.8135406037707203	1.1258105770407918	-1.6689835309574046	0.23384996462666904	-0.49825493838160434	0.6637579023405159	0.18883038596664864	0.6903843180590663	-0.4393268189688016	-0.005183540912932881	0.9854793153294193	-0.2461220445024905	0.11849340001304975	0.22750400401825108	0.5397700595818394	-0.7328803006804175	0.7752021586635338	0.2405226349665829
0.35797868690407986	-0.010002729119560582	0.2567060425805847	1.1725423657124436	0.9236401762892057	2.21314754040431	1.4129949316392598	-0.5400333932726369	0.8107902768027678	0.09052936987926115	0.8309611588069561	0.4324166169166101	1.2492111986543193	-0.9538900624397244	-0.08974552786074547	-0.4165326317387679	0.18083988175023746	1.0412731348871136	-0.1926114654744252	0.8576937776432901	-0.4232234621269709	1.588933821159735	-0.3044191894455114	0.7275901901502886	1.1269379927126673	2.553754286940258	1.544372400145324	0.700595736712571	0.31087784470427227	1.254185239130891	1.4592114300110284	0.6968561225656089	0.8721885643906946	0.9560450440763477	-0.6325783507947611	1.2113014247941025	-0.11368539077753072	1.0400296732087497	-0.458501163550617	0.19142821603392834	-0.15145834837258917	-0.5547745430195358	0.5031426324514481	0.32469339160709365	1.1777720320696703	0.8912851322984584	0.9928957479627598	0.2943053380572023	0.39639242832995214	0.15295184680563378
-0.42990890440400853	1.907056199110171	0.19375340376909336	0.964504377632145	0.7013948759979762	1.6974019279621944	1.0092497975559238	0.06771287316162208	0.7638176911128925	0.9833368874415731	0.5662247323836034	0.38432140372432627	1.9315422022968507	-0.5712056543428716	0.5704288648002452	-0.5234355487954923	0.8530966091287029	1.321006600938453	-0.5258234977703828	0.1291637158029757	-0.1300794057928904	1.8754235813762128	0.16873586997132198	0.9104535011719804	1.7498538619357493	2.7355870386204324	0.9846329359271495	0.6012351816698073	-0.6803597931782531	0.36953151906119264	1.4826845557990267	0.2223783876468639	0.3765522411523171	0.5743899303632992	-0.03323841822378652	1.2928013645153729	-0.10628638001714788	0.8384688241194315	-1.0806062933074803	-0.6457712866166427	0.30754361680883413	-0.9830735130495081	-0.24146751387720145	0.1389012981003177	1.8272693792217536	0.6582638125635384	1.0626621221396586	0.28358994969921436	-0.005182282977387094	0.1536001428800131
-1.268178172550673	2.3124047584205605	-0.41267242578811475	0.6164559145261701	-0.608758400979234	0.5042030618180532	0.23701524043802485	-0.2662803729570341	0.16497182833349266	1.6870879566242885	-0.1883866977983232	0.6222292304327054	1.5243684469452463	-0.4116033957828176	0.42905859105690275	-0.6722759497400951	0.8128163791176217	0.8941091631354398	-1.318969193109598	-0.647546067307616	-0.4287456311079544	1.0704286258020819	0.5821262911851063	0.9464751901195728	1.2207030878232092	0.7878335059996009	0.029507899639220164	-0.40321481656133495	-1.6764288717793097	0.04890288568307426	1.2268731363348717	-0.16216895973025253	-0.594668781732941	0.4376600260300256	-0.33668052655199227	0.34299544349222283	-1.0098129557547413	0.170942377831754	-1.5121576663660543	-1.5346429373184216	0.49757589014115183	-1.0985057533346483	-1.155790911014523	-0.8154954950269556	1.495351362851123	-0.4295608174365373	0.6862675179904661	-0.7429956606480893	-0.27676332242019475	-0.06068234691092878
-1.2607735344452233	1.0515746526189327	-1.0780657148844082	0.23962533383061452	-1.5115751373527442	-0.18480175006865354	-0.2797470177827189	-1.182661169480594	-0.28579490643098826	1.573484302722002	-0.4538997616764811	1.1461109540505454	0.6944087156814751	-0.32803477295988714	-0.3257085786266992	-0.6326153680461001	0.4729528081528021	0.10254020314970422	-1.7673653215629301	-0.9224646105468157	-0.8400491460033732	-0.05658830713721511	0.4853171384472624	1.206464051752794	0.3832288073196274	-1.352528352307923	-0.20771586551149243	-1.045296981385847	-1.9762314792961484	0.6563743310633171	1.0230646864816753	0.1963097439154123	-1.3621309739069851	0.6746013324657144	-0.8394639662761885	-0.6354952070436843	-2.194395942141226	-0.37152762460767086	-1.3702746318201846	-1.7667737560587644	0.2377912493024923	-0.9686280477186956	-1.6515358420912614	-1.590752042226936	0.724805845940898	-1.453912291708654	0.2587762311850064	-1.6329261609661718	-0.3811468525009421	-0.4896407115661427
-0.27401244972596306	-0.24843102780967394	-1.263611804973204	-0.08512117341292208	-0.9434710883769045	0.13408006379597187	0.001834612810531506	-1.6930499317373744	-0.2281945906896266	0.8652949118230786	0.27430897847742886	1.4969287538846656	0.5617048796813054	0.06943045504918599	-0.7697899733703059	-0.06585400701396386	0.48607304948717456	-0.22859018907469467	-1.1245731553333005	-0.40370659387397567	-0.7655213468151986	-0.34526064775609283	0.045158037812321694	1.7548872041541905	0.3506550795765682	-1.6272955539533496	0.5546415763744799	-0.3505238889924715	-1.278836818613045	1.4224822219409823	1.1651731866631772	0.9714603793319513	-1.3029337007778166	1.0153114416339706	-0.6284167068182813	-0.6274137559533491	-2.350773235223969	-0.23457690407451323	-0.5412228222665959	-0.9811711931385211	-0.057642635574928845	-0.7014573841418462	-1.2489581009445498	-1.3149282447386434	0.5438556479616105	-1.41618326633036	0.3134965927036098	-1.4345341223418868	-0.3634473298430001	-0.7378351550183637
0.8831614657737974	-0.2744470216490384	-0.8952578202769388	-0.2626678953132198	0.43617464364310765	0.8713122775462697	0.9804316170588087	-1.3086471354824152	-0.07654620799303136	0.3994099494000641	1.3750087231882644	1.2153319500895012	1.4168594393785876	0.7177142211194838	-0.2014534489965502	0.7715831801197048	0.91581199396075	0.40800242096564054	0.2131265132969299	0.6451712610177539	-0.2945992761816591	0.4888405501370656	-0.2831086285984773	2.1887933892292786	1.1845109103249614	-0.07534191552310283	1.4276466239280632	1.1748425386737962	-0.23418792537533487	1.422788410878803	1.5817395493421635	1.2749401222178323	-0.475280854921165	1.180405796066736	0.277267965300345	0.28252756240794863	-0.9755173674460059	0.5215087435696061	0.35574057333664555	0.19133206212594933	0.16736739830625	-0.36437629314272985	-0.35759975211970774	-0.2229670465284401	1.1985346122972194	-0.2841537696875467	0.8953475131282658	-0.43430914841997337	-0.31821547208612044	-0.48897624093746095
1.3134065276227276	0.4708135743988297	-0.39251862305101315	-0.14105768918016626	1.0324620337842674	1.110777395804456	1.8576394280843245	-0.4858664397965757	-0.33661611546432174	0.5718841865432052	1.763104483989213	0.39971159119632016	2.3882583448665544	1.0518446019739196	1.0584067345927661	1.0056922681529965	1.192652365041434	1.5819218768002452	0.916245412254362	1.5180970060969778	-0.04309120876512739	1.4779695584830144	-0.335296644330801	2.0477624111446975	1.9008193562704798	1.3776176235072977	1.4294529710150052	2.07429538986301	0.07705009920363616	0.6478028879227468	1.8415930847418729	0.7471596120501541	0.4693475468067104	1.1601827317675701	1.019281878668109	1.105424940234496	0.9154340985994179	1.2388264752311926	0.39275263338042093	0.605872499469379	0.8633528454799417	-0.06161271349906361	-0.02084995759467811	0.6193688226616283	1.7952675821491326	0.9025308040011285	1.4069268132494015	0.2912065382984978	-0.31422375166497735	0.10265467605588693
0.9228971584940209	0.5463776233160278	-0.16587447961737017	0.37938772793321957	0.23848685358891558	0.5576532631453441	1.7634329852786104	0.04545581080065394	-0.7714169465365909	0.8016272089812642	1.1060168982590997	-0.3685484403241076	2.405707019763953	0.7555078469167632	1.919598663374431	0.0528416202134159	0.9040910815436147	2.2506251881169197	0.1335648300815614	1.6798123241556933	-0.31581638597431	1.4021095272062876	-0.33162593299052323	1.3552622210376724	1.700199957155478	1.1924127307004289	0.6206328655771793	1.540362388832033	-0.6887672441919146	-0.12411039179956795	1.5740373321428895	-0.017803774982192107	0.9138480194280962	1.0470789964944456	1.015393875781443	1.1325612532056837	1.7892010604637112	1.3085718132525461	-0.6012846537861963	-0.1628532593578902	1.30357854372258	0.08381084435118054	-0.7095544249960956	0.5658934121678149	1.3336170419375544	1.1104218739037395	1.2399900447155556	0.18619333872837504	-0.29479914113251243	0.6248807582042589
0.34921135150467447	-0.44141150888176706	-0.176589266638686	1.1314185410286475	-0.865590090636489	-0.32514916614014117	0.5398058901059449	0.13054699823736365	-0.6385109512536387	0.274547174227801	0.14184174488059975	-0.6659992416377096	1.3118200813234915	0.2996172199602354	1.5663218631474642	-1.5740510654664037	0.3730367502413136	1.7641873525121226	-1.5033165417601728	1.289586535434838	-0.7062411118991779	0.08955690457997267	-0.4710084624416871	0.6300797708194802	0.8432235960263595	-0.19235141002776004	-0.0744633923663874	0.20451301396194851	-1.6827680526449955	-0.3529284075745321	0.8795608157477655	-0.22760222817119322	0.7341123030104705	0.7522791178644496	0.6231426040460949	0.6446902460879006	1.2112847542827427	0.748760291118551	-1.6278414059416513	-1.2816531873282664	0.8797848243462251	0.11073917162304475	-1.640877231472398	0.05535276905412214	-0.08638436933539373	0.42556316027324703	0.5067528812968204	-0.2257708073936221	-0.0986334542271514	0.9085128472254186
0.11486255952539907	-1.3307442032283483	-0.08789018948634915	1.6480009796617874	-0.8826054881185343	-0.9280014392088375	-1.0738110847942364	0.17924621723434137	0.24120443876253445	-0.9069119053604767	-0.2442472792941165	-0.6340766812557844	-0.09314946266071145	0.4311263495423087	0.18682069591878714	-2.6236935812953175	0.2537079459931067	0.4763774713644556	-2.4981270722933777	0.9514350029428809	-0.6201780110342462	-1.4149146769425271	-0.6361961447940445	0.31686551303651594	0.16620716408399866	-1.2038711192233662	-0.04379025207365043	-0.6983603786127908	-1.7735645917683707	-0.2902350654868189	0.2456659676912351	0.11694362445548234	0.20855985348888872	0.09407585423333054	0.5573786973941732	0.3760394480902961	0.2136366175332662	0.07525492881897317	-1.4832953968700346	-1.5594189670312117	-0.15487880052004913	0.2765890631419842	-1.615100990733683	-0.10073128063446124	-1.3258767294788163	-0.10125140293497242	-0.05196587993814154	-0.142440845934141	0.3275742534407892	1.1053591269023582
0.08739252634751106	-0.9519709436606297	0.20908998526540126	1.4907440359414108	0.1899008976661021	-1.053870662943312	-2.06132546127781	0.46066319186359134	1.0386372880959183	-1.65110657528498	-0.012886160571806474	-0.6692632926810138	-0.9667458238989747	1.1588755126156656	-1.2989036902694397	-2.332855829293611	0.6688128100117532	-0.6891437991837741	-2.0655740762807637	0.8892929577809762	-0.0420504626826472	-1.9612871979045994	-0.5832755777117148	0.3078144058149906	0.0057634202825811035	-1.1367359817644442	0.34773484819738815	-0.6694845133890323	-0.8443177429130562	-0.4417854549662618	0.022281550109446376	0.2391597425948851	-0.3483994969842007	-0.8222341844799408	0.91477179778241	0.5294856842605942	0.03168560740190847	-0.3395430625654351	-0.13691649242707188	-0.7920287449864044	-0.9296154189366211	0.7740737931896973	-0.46854603513265464	0.16946279369743258	-1.4518390653184037	0.2439205273402375	0.048226521691963106	0.45167418525023406	0.7315935669427319	1.2410148697929093
-0.14969177587615456	0.3390084528589815	0.4157101710506366	0.682627649344471	1.036274774369491	-0.9219251656145566	-1.9646638772772076	0.7345147865980708	0.8193173909095596	-1.0833530548365355	0.1547973730434953	-0.8551363456545903	-1.1635468408320695	1.5699435144812766	-2.0891652902733786	-1.1486058358098346	1.0225091402641138	-1.1799380936210389	-0.8816244678594843	0.5788896605448345	0.39550771653562095	-1.4086805564044167	-0.3105616170120537	0.1377089700058884	-0.04701253147448537	-0.7643567962173854	0.34843552946918444	-0.22901746165712406	0.06339379679905387	-0.793300847704707	0.043908689058630226	-0.3855427826652349	-0.7769549435032042	-1.5030977038467879	1.1133450354268437	0.5981554531644259	0.7373670040188476	-0.6233994831146115	1.1340635765382077	0.04628685883760649	-0.9385106468132659	1.3823376490856436	0.6469134107007012	0.15015843521701944	-0.6820522266944586	0.9182936139192676	0.40882815377337295	0.8198996333346137	0.6907072608073451	0.938260946976247
-0.5876605698211081	1.1077994358553298	0.2779324995549692	-0.2436803077743694	0.7483172463477609	-0.8310062071720276	-1.1496586135452065	0.6919478525689642	-0.26890428957373813	0.37796063929728013	-0.1693202532974991	-0.9023138683196672	-1.0758507139503648	0.8605826988648262	-2.007408805463151	-0.14146153053248758	0.7431710636566946	-1.1871659000521593	-0.20238438639940567	-0.5685115601178975	0.1110696318422112	-0.5580663976714122	-0.10052093987600613	-0.39402388614442113	-0.36530414752941404	-0.973994997670168	-0.21723176681944767	-0.021194062685122944	-0.009610302750301758	-0.8797096481286175	-0.15704146684135192	-1.260404374850255	-1.000251212439531	-1.5096005464888262	0.7825732617820188	0.12328183997791928	1.3365146072942704	-1.0643834981109064	1.1513997166777958	0.0021967442095466635	-0.5785273841120417	1.554876042692163	0.5881154900801141	-0.5926622120967744	0.017770067786505084	0.755820562900584	0.1953987432709521	0.5187172002442986	0.06955193579506042	-0.14195300977539493
-0.7000906580948958	0.6220302973199332	0.07633360438162341	-0.7136703703446023	-0.010446596640711951	-0.9318032953806834	-0.3411335680754737	0.5217084700814598	-1.0647444148919716	1.3897860260968733	-0.63922849022182	-0.6411567229993267	-1.009200600487657	-0.6054889715577024	-1.3228045207724533	0.16598668503020697	-0.004549078515986277	-1.1235725532900696	-0.42968585163594897	-2.2246814916449202	-0.7594199285800016	-0.14410256212969458	-0.19658880810811685	-0.9571093186678525	-0.6674492589288714	-1.406085917041188	-0.8592000762253239	-0.018843513664045023	-0.7583209001292561	-0.5448287032510294	-0.7878565827054992	-1.3511547800147505	-0.9374705604000159	-0.9726779969182073	0.3615530354282697	-0.66351595061488	1.089135516034959	-1.5639090853974882	0.2025278465341081	-0.7141211716335728	-0.5742911332600082	0.9815527301767999	-0.4015959952446654	-1.445421620829803	0.07363259828198943	-0.5135961097405101	-0.8217273915368282	0.060369693415746675	-0.6719324619816536	-1.597124336077493
-0.08591063273719642	-0.3561784327453114	0.4025825665101115	-0.6327217011555032	0.12510848469752542	-1.2206521679552969	0.011975007519938978	0.7437143570709513	-0.7234436632728971	1.0975092801234378	-0.6826949912359593	-0.3496044405834583	-0.933427629797836	-1.5648211407183914	-0.35139778131234933	0.20208160737383374	-0.5527799230813966	-0.9797008685102716	-0.7667659788229155	-3.169216883736583	-1.4372801334234897	-0.14217959251165924	-0.5316153006419425	-1.116802256878289	-0.45219449762315617	-0.9551869319994927	-1.1883010393565063	0.2246133872059204	-0.9263786938101424	-0.2730621443326274	-1.5375421056039669	-0.30179276123971055	-0.5656540993589569	-0.5222736861204786	0.5590332860848736	-1.121392009150058	0.3960926618590552	-1.6429119245013648	-0.2800121733338649	-1.014130926222087	-0.9981496908010145	0.016488502385105977	-0.9331030170127421	-1.3363936678292514	-0.22489379243539606	-1.6938902366950819	-1.8878310848725839	0.2980630263151698	-0.7784515506028968	-2.3201710218983393
0.9759113082104379	-0.7055685006502045	1.35976168766612	-0.39837495664477435	1.433522110190357	-1.5751714261218397	-0.059841458618443026	1.4786576907501425	0.3027200127688959	-0.02977284816535881	-0.3048448884119058	-0.42390580995627986	-0.7592007932274906	-1.2387032373858522	0.639431737291472	0.6178042258672715	-0.5849728446807703	-0.4177294446511044	-0.26503474556101186	-2.5020486289206207	-1.1989679214463118	-0.0980818228651177	-0.8012247498453132	-0.9100127888729331	0.14064887807706797	0.5676618674403623	-1.3956618339732192	0.7822200994423425	0.20296988031241933	-0.5760828141823723	-1.9084909278666216	1.0606459668641404	-0.020494252016564574	-0.6357028580683108	1.3581794177032667	-0.972470679805085	0.23581694949527518	-1.0366069469566999	0.5843093189442632	-0.2700759620513229	-1.126606382816673	-0.5899358001416232	-0.0762835225138816	-0.002427615725798519	-0.34713030571863446	-1.3287027182777422	-2.051476205794669	1.2910766225027461	0.06183737843808597	-1.5167946362006892
1.754095819885179	-0.41361005428613873	2.1860378528824502	-0.4067165801491694	2.668076533073033	-1.7551285731468083	-0.2899462862852945	2.143118337541823	0.8439020143466984	-0.8263477575355147	-0.0531911417402358	-0.8059479439680254	-0.5761566768564201	-0.2232218456063767	1.3083285190172882	1.406467615277576	-0.4888991867067983	0.5484361159762587	1.0277222846249774	-0.7092413466861354	0.003016053124665859	0.12783574462227615	-0.7328900494375383	-0.8260387344727277	0.3177650751959019	1.9022407756266335	-1.7934041782088348	1.164659976990981	1.8759059605740842	-1.2394935929669897	-1.7260564065004234	1.5691201390219875	0.4368602861604305	-1.1191058652031567	1.8945623163306544	-0.5546616654187161	0.9302273528936251	-0.11342048482738966	2.028816291090993	0.9256543489636845	-0.35725022393551237	-0.425102728065608	1.5500256280668554	1.6192624030581022	-0.2725608079733795	0.600257276502636	-1.223316023083147	2.1024984597244276	1.2910679619370604	0.3208552893642187
1.789776415781158	-0.42974159610354595	1.940815589051305	-0.627374399002253	2.513876680330166	-1.492224901964714	-0.43595324623772685	2.0464412496358984	0.42713663191061507	-0.6852715222137663	-0.23353409974013228	-0.9470159916821977	-0.48759601615501746	0.19587365338457358	1.3331235011467464	1.9302745934042291	-0.7623189342919322	1.2524863265018784	2.1142330746030806	0.723071071301964	1.5175915341642485	0.22477780838007191	-0.2517847890322532	-1.186111322832255	-0.3924842897592183	1.7605827271473093	-2.1301016316583516	0.9669796125074192	2.6094612518312634	-1.4717634963121302	-1.2390073954194538	0.9616486142137216	0.5820727318604159	-1.3040991987113923	1.443817990726436	-0.30882633497692935	1.7508279038303276	0.4695497952426988	2.458264539907295	1.4679152483717017	0.9313256918245011	0.20467407258557627	2.45053802236492	2.353443633229773	-0.38274682940227384	2.470379957935086	-0.26284903988364594	1.8333146662683801	1.907452266990437	1.682553217647002
1.2616827980843965	-1.1775661106691888	0.5979380240991156	-0.704022332618396	1.1108150189047135	-0.7078083159218285	-0.3097629324284099	1.1801112261274724	-0.22005610729647235	-0.013983658014737946	-0.4825172822819092	-0.4147950087847865	-0.37181109082235164	-0.4828381132938412	0.7686610814391661	1.7364178207490546	-1.27281153657909	0.9838236800545244	2.139237118083657	0.7910922717901463	2.5033684648609382	0.0055993358385643946	0.5157907488088996	-1.6766463415495176	-1.4329729285748878	0.43135595246000036	-1.7386789479636182	0.42620322777719233	1.7765436326208914	-0.8218793944172298	-0.7583035074846245	0.11024814376231117	0.3738889436531691	-0.7308697899496712	0.3241929192137567	-0.2570417902444199	1.7649119697548477	0.4969902289341317	1.2514892918152545	1.016503409622476	1.6826569989360223	0.6748306912341417	1.8696629425347333	1.9497253845676337	-0.7612964576313604	2.6499922601592854	0.006155695011526992	0.6538331276593656	1.392139193983746	1.4483405051847418
0.6381231903588875	-1.8000795334024569	-0.7566323354171602	-0.3957262581528982	-0.2142542582989324	0.3495887232329901	0.230935678731276	0.2070477202354395	-0.15345882590466894	0.4309680014779664	-0.2903985896055811	0.5836910419619608	-0.02737810955922643	-1.4408527016535746	0.18077397320894173	1.1157176772500912	-1.3553744464186275	-0.13777446465831536	1.2440461120092259	-0.09921270991071071	2.5172027862968407	-0.1906489844181677	1.2798344910447197	-1.627290162579474	-1.7779983089926918	-0.5169179850723472	-0.4233662540702934	0.1066940146011376	0.2464890070302036	0.2875553175169632	-0.3324324453629832	0.0018219721486076657	-0.016541949990902277	0.41858441226564047	-0.41856485293147394	-0.14244579039170535	0.8482813176565993	0.40968111705839827	-0.5283902168896817	0.31895761362480796	1.3323046637052802	0.7259615427765693	0.5178725134918885	1.1319682218066598	-0.9607075821299115	1.1699327461430615	-0.30347481980601626	-0.4046620568922465	0.19153796354125216	-0.006425304649553187
0.13375195082361477	-1.2141522838339835	-0.9905997999465558	0.1828910500477137	-0.5724562353174386	1.2536256529890482	1.107658911349797	-0.3277883393825069	0.5903956583124627	0.36501875277661305	0.2505243065233605	1.4004113436931018	0.4549266937892022	-1.5441881631607322	0.19731116455765188	0.7502718260983761	-0.6319008766345721	-1.1061493730690883	0.30995312895475763	-0.7431982643956487	1.7718968738982697	0.09886491753481977	1.6660773378994427	-0.7411650866796241	-1.124871085378413	-0.11096011416366702	1.0876640328482547	0.13380559230324848	-0.5871324405207926	1.074318983530034	0.1538477401757954	0.6628982068600849	-0.29174784971506434	1.5214953881188824	-0.19208322997904032	0.06922807055529183	-0.2790272783761658	0.719169663003081	-1.2995712278898894	0.2698267839706078	0.4554682692846862	0.6186782050147912	-0.29452340109482356	0.6355620237863175	-0.5926129470336458	-0.44112259533344156	-0.34907504666884653	-0.6108113843242772	-0.7566056018165358	-1.220418101643309
-0.36612114059226614	0.391889167614256	-0.1177086650059408	0.7341514225715171	-0.4131322702281886	1.7279223483983446	1.8506312042755577	-0.551425021871554	1.0632637043153363	0.0539468461143055	0.5162407800829363	1.614201365561764	0.6741110769016112	-0.6711183190256239	0.8401268707046863	0.9210733525683193	0.49219682233785444	-0.9873384822028761	0.014274994264143142	-0.4728665085235818	0.928382730076556	0.7513428173390612	1.4481899582685247	0.5432640862253706	-0.21410266289826133	0.9148832740266752	1.8160653542817362	0.02973886587344717	-0.2328836044115686	1.2746538723959213	0.6555542347817513	1.2249844673023107	-0.19340616691502033	2.032129317387892	0.5000503191873514	0.1051073545634141	-0.8887780201188626	1.3423352587551418	-0.6290433501876763	0.8928822638094679	0.08816597027335864	0.6461204622290783	-0.021703937544166944	0.4812073238450296	0.08175368600843881	-0.9148324083879081	0.4192083941187523	-0.2363945577794509	-0.9354547542143669	-1.1489846838520847
-0.9302625205365027	1.6182663032788906	0.7558023218893997	1.0510226629064054	-0.6635994973106799	1.8132751192139187	1.8223026228783075	-0.8975008833521398	0.5937719570194908	-0.17230682786716048	0.16666713230354813	1.3708781551167155	0.3887301952177292	0.18830088239873255	1.4015417423201888	1.2125217135603428	1.2656236166033545	0.10895750313627527	0.2671527126888504	0.32098089171357796	0.58345613490159	1.040416456649095	0.8251735001519916	1.4432002134636406	0.13428413066738554	1.1316239043893332	1.5725006329607778	-0.5851475268544544	0.5816275087247107	1.2727819550901587	0.8977556045535221	0.9746472700462498	0.3095273469232263	1.7879631724777976	0.6934092423618917	-0.15501627990481906	-0.9053177017264792	1.6840073380790008	0.4568571340355429	1.415153631249361	0.5079543171608195	0.6993646709856431	0.730823019333662	0.25164754575829024	0.408560206443087	-0.5265653668950822	1.6170762197374886	-0.03867498985159671	-0.6218156392174367	-0.14539539433871543
-1.3404530874071692	1.4552601718912912	0.6876654139585822	1.0538005617012358	-1.3699387749161027	1.7073549458607862	0.805162527417933	-1.3578777659106454	-0.41163940283899764	-0.2234734476479952	-0.4025365498016589	1.0562515504534897	-0.12300356301741107	0.12439801173372805	1.1138038572714521	0.9964723082454169	1.3823486227404245	1.1214314664962854	0.504652014346267	0.8815723381366127	0.8165840435761804	0.46948848790385006	0.37337904278074013	1.5209372661599379	0.018188153498937244	0.21695967229278584	1.0780985356894668	-1.3407657464624745	0.8926661225602165	1.3912501746962873	0.6715358325627769	0.14442576798055112	0.9343639725714804	0.9669694026968527	0.08537588432567014	-0.38272697075352724	-0.7453297904287732	1.3549395056371232	0.7285279131494334	1.2233126500592748	0.9277878672694986	0.46195831422366546	1.014655377549157	-0.19547740883093723	0.1345681627746526	-0.4719782398009705	2.338902492835724	-0.2887381804152432	-0.38830994090395254	0.5816988949689924
-1.3208297083396434	0.40051123215868184	-0.0947260087284777	0.6752137813666308	-1.658740701067834	1.4856516934083095	-0.6451485624170795	-1.391928259537394	-0.9958080083606237	-0.14186201584835534	-0.609549982028938	0.7888793828956133	-0.3595731135843157	-0.6316904682589877	-0.038872045058789974	0.0932544526272917	1.1480029462263066	1.1041559068541293	0.35013687521466297	0.9472453300631712	1.1525681538657828	-0.5258515259845707	0.5242045657458925	0.9569788437212129	0.1843201010452193	-0.732993639191911	1.0071372325246692	-1.4321471310467635	0.5338924960136394	1.3498573347993819	0.10332825753714854	-0.41172386955124	1.2280173274464492	-0.07388039641515978	-0.6762603437875435	-0.19333800804435658	-0.7302615570616324	0.6148480443594825	0.04031383826992295	0.5055775865736263	0.47054504027408134	-0.06139444884336104	0.49721820469240136	-0.5743859288226129	-0.32164960654041136	-1.2186579763674945	2.0660120138893103	-0.5769982177289102	-0.39879084236420886	0.33555647126338095
-0.9026573045931594	-0.29811638488949094	-0.5828395437914491	-0.10790438888832762	-1.0075277054464629	1.034524917718269	-1.5934726317876207	-0.6498257102088366	-0.7737624182336892	0.004547363249262363	-0.5052597419048217	0.36633728890908573	-0.23328326866550414	-0.9734520677737254	-1.2428126658465348	-1.0865983351040172	0.9028333688609594	0.11585957001024837	-0.08599799541734479	0.7638213510379587	0.9991090089042959	-0.948821718193686	1.0303783169422116	0.22876215017352314	0.8603672947117338	-0.6797791122094814	1.1401569183238944	-0.5912072516140083	0.09759172540609873	0.6382419603759776	-0.46314613381435193	-0.20964407098169405	0.8930277294054693	-0.9304545565418842	-0.8175770485050543	0.23979597437759442	-0.8136299301230203	-0.003079823674701966	-0.7394785441963675	-0.09990168838374534	-0.7460574296868466	-0.436742818846707	-0.3894496055462892	-0.6719831053271634	-0.4781520249366628	-1.9023968426083697	1.048273905150139	-0.5170847179399124	-0.33257656983384526	-0.41458141825420697
-0.4074161927760147	-0.23146587284376896	-0.24401191014847046	-1.100985359916309	-0.054770455324368666	0.26007139636515353	-1.5824890601641548	0.4492720072835824	-0.2678148678282784	0.0061903254786199345	-0.7136990812803727	-0.3448297434616751	-0.20055103703941016	-0.14774995654484277	-1.629549660936076	-1.9553386522531357	0.5282916088056384	-0.9752919989160301	-0.44267856667456634	0.4993197664967209	0.19796372711449062	-0.36704533857271193	1.0973974163492184	-0.3557203106097737	1.276138261143838	0.07507480980663463	0.679831590124169	0.49251960617253754	0.06617521291568379	-0.6934509784893965	-0.8216649797346792	0.3424113674293797	0.03435056444271645	-1.3334014899343343	-0.3561922086769378	0.24218714262487093	-0.7813299528883819	-0.3711105699457198	-0.8656251600845156	-0.2900879679177501	-1.7116525051123008	-0.3019968999650618	-1.0245684018376804	-0.6901305935389334	-0.4329768256606865	-1.481156967123337	-0.12784192598988833	-0.3021577322275109	0.054427908930278726	-0.7104540283572274
-0.05917479067454699	-0.17155514398619054	0.37761855819894524	-1.9074672236998564	0.188553089717086	-0.687977173343058	-1.0647907091032556	1.1041870529174156	-0.15001673558902806	-0.47015313633098377	-1.4964195659310064	-1.1349494989953894	-0.634415715845604	1.433542948111993	-1.1019860310153868	-2.2017220180489008	-0.3161411985029544	-1.449431622685049	-0.4912481992557087	0.02969297307777271	-0.8165642042436618	0.4993982142144979	0.20679638650358706	-0.7943032112407007	0.5986865391106304	0.4231880009122521	-0.6635465370507092	0.8941325105328706	0.2529419305988034	-1.8896734716586232	-1.041808266404726	0.4085433498026095	-0.9090510481412414	-1.3703231511945617	-0.05830871227614493	-0.549816643549577	-0.505881748475051	-0.8518547003664678	-0.4911177036682489	-0.33687069797692837	-1.6756598806955176	0.17026349488126555	-1.141401124244578	-0.9107746065755157	-0.6444783434503649	-0.1545000232564667	-1.1393471986833164	-0.35695314515413007	0.5151633549841097	-0.20661336858348264
0.2480179018578694	-0.7861944778487764	0.37809945725166244	-2.2588620933607313	-0.29929579348263247	-1.4487792903849566	-0.8974554492424772	1.0512986872348062	-0.4250107694513203	-1.463056949936004	-2.168891889789946	-1.635429709321879	-1.2137870759821707	2.5965374502782366	-0.35830587649022233	-1.8862607018361672	-1.5796609154072083	-1.3538019240643813	-0.27776328450775906	-0.6436934523868618	-1.4121009391857555	0.48185367354697595	-1.2113051855081303	-1.192233363515647	-0.8701745810816365	-0.019393917809178898	-2.1520819120391854	0.4960596222916323	0.1562140725407772	-2.2233672537877376	-1.2410682632246963	-0.39603406178351924	-1.489732218307932	-1.469413826111082	-0.5426854474749757	-1.587341060785925	0.02573835868241298	-1.6826421757396621	-0.27138045039525616	-0.5880658312157947	-0.9622853244132331	0.4742094570934016	-0.8688740650855994	-1.1756459610621588	-1.148092280634359	0.7726983180838771	-2.0097866173037144	-0.6228087911716913	0.6044544370504173	0.5673861905525887
0.6959133295892601	-1.5168267749680682	-0.42021844268193287	-2.2841470911684296	-0.46361392618857544	-1.721788887076899	-1.4054473407515364	0.8395129405034317	-0.5330593276973069	-2.368835923158943	-1.7443748019169278	-1.6868432656153944	-1.1912090387173222	2.480711792426722	-0.12579973665692376	-1.2494061318744825	-2.6664787360582762	-1.1895789098324798	-0.002254080204001246	-1.0914535020741787	-1.3266748905885584	-0.7579430631435589	-2.083509259725833	-1.5592110828436925	-1.8325792835836283	-0.4671609368697896	-2.702138245331384	0.0788866392255313	-0.3266173027796838	-1.7222792971982614	-1.3344441101359799	-1.632157399193192	-1.5361281138216678	-1.965888782250692	-1.5759804660364627	-1.8598460274774695	0.7371440712395888	-2.4894231954937993	-0.437545414956646	-0.9403632023251003	-0.5001057417596083	0.39247368335855437	-0.45119037736154743	-0.9734440653193488	-1.3331520255360292	0.4546220739493509	-2.736207848470185	-0.5415290832343214	0.29629416977065387	0.9432033082070813
1.1305778226663918	-1.1949884517940659	-1.3271268471127413	-2.3057316875534424	0.42698992521262685	-1.5043787305895227	-2.025459847488452	1.0592999115484083	-0.12478848396271584	-2.3422014736463956	-0.12921512770873264	-1.4269368653794605	-0.32458774869001633	1.1860442097074049	-0.44233217449706747	-0.5250681949458549	-2.95875471098687	-1.18427337724614	0.1651736631726217	-0.8584824050628109	-0.8583066689588283	-2.2825883563407063	-1.757527288657631	-1.8063511762261744	-1.430030769528556	-0.15583994249639488	-1.9756367184265649	0.31668936297619227	-0.7354326756989619	-1.0342895013031936	-1.1235421398000411	-2.458556201662286	-1.182312288116942	-2.6040344072116413	-2.3047492431297245	-0.9877793297484182	1.3595345251809379	-2.614009829021914	-0.5072228686501399	-0.9391346048075803	-0.6840574568072935	0.22797465902644706	-0.04265666199781351	-0.1058709699080472	-0.6882451359257269	-0.4385448643992414	-3.049667626079041	0.15560064715652522	0.08355011515561027	0.8533837307504261
1.0859303925527979	0.3470847048559697	-1.6491295643123072	-2.347974770158526	1.6690962317106666	-1.0597108030462512	-1.919580977251692	1.4784395704290199	0.5178910820714477	-1.2292358675160981	1.5867410306476195	-1.0543561974152544	0.6638706620944592	-0.4651839918722678	-0.7241727273787327	0.1131592137230863	-2.3787162195864515	-1.0591789104784028	0.19403855900029646	-0.08553565960483775	-0.5145299455441783	-2.7737819414946916	-0.6895264514319136	-1.845170040377224	-0.25401534953746335	0.5144366343016634	-0.6639243325045597	0.895699338471003	-0.5908361713706916	-0.6657259800702814	-0.6072801109671975	-2.34804481686807	-0.7030660762129345	-2.6072849513173315	-2.10805796627013	0.3071249354031019	1.4176132370175751	-1.8817223597805897	0.06712397289746849	-0.3388794540221383	-0.9587182353851401	0.3402781038339413	0.2870123349985139	0.9218251645733886	0.42134761838205753	-0.5189398272256812	-2.6287366003154764	0.9088503141911392	0.35861633885719657	0.7212424339683611
0.3188626429014545	1.7955622463875012	-1.4049220397921263	-2.0108382347015494	1.8125815029835435	-0.6488674901725829	-0.8833870604412527	1.229760686356032	0.8778397634778573	0.08260904962780932	2.1763958559984333	-0.6312573726795297	0.7740862643965077	-1.6028831440231972	-0.48536191480167473	0.5531292591858479	-1.3584568188594275	-0.494529885745438	0.2054617330428436	0.5594578779526406	-0.508085803327267	-1.8103979929393275	0.03469974208285756	-1.6218501896035549	0.34645499586930734	0.4965018664283139	0.2606843883620272	0.8789340234070022	0.04624244898652147	-0.5401533338962956	-0.06906029072399453	-1.4437755430277321	-0.3351993560860694	-1.431240179295073	-1.157129404330721	0.9578237508408194	0.5875148802349629	-0.8367268704074783	1.1242638823513624	0.5687294672006566	-0.5786575887976171	0.6031374801813457	0.4705452922662084	1.3486275167143014	1.0330754790208652	0.5995319969190575	-1.4760909782749965	0.8670973986997551	0.8312186015728866	0.7780598865749159
-0.7535983882409751	1.7442503762655333	-1.0646928016075063	-0.9774938058168271	0.4155468284436937	-0.2954989132091365	0.43122215805416814	-0.08708181159141999	0.8284123917239972	0.5268445570451177	1.499959890751499	-0.15864808436398659	-0.1449665465167804	-1.7763258615751045	0.10436183718740509	0.7629580312054206	-0.35717287636841055	0.3722415768055382	0.3785429696459666	0.6558793428153344	-0.6124892581933644	-0.1989757268411677	-0.15680251941243173	-1.093491703619432	-0.13906349291250772	-0.3882363066051047	0.4232102532033917	-0.0674107254742369	0.6419989821934295	-0.3128559845693045	0.2227794721528931	-0.3537035673531453	-0.16416145250940398	0.5288087694626724	-0.17747688734789518	0.7014381631727314	-0.8157307459599974	-0.12577200658748988	1.8033430037719131	1.219117315910991	0.4420509466628515	0.517047836152964	0.424998224699081	0.9583929604811443	0.6828972936679226	1.7633836366107698	-0.00022150817859309326	-0.06478443999507752	0.7808681066269915	0.7478289686659474
-1.3149730368016885	0.3116302942779874	-0.8189485118084597	0.4197431805095009	-1.2708468079140978	0.17107224431876264	1.179691860101809	-1.7204949018460218	0.6999632676641183	0.05830279766972894	0.5413844478534052	0.260523512588302	-1.1470683075755006	-1.0285963681653478	0.412574753649372	0.7880926547112079	0.4496289267208562	1.0546653552746685	0.7695478335618544	0.5191132902617702	-0.4874205621556381	0.8979073383078793	-0.7695285532629115	-0.2620745964140193	-0.8151494618522374	-1.0195814263101735	0.1717087837197359	-1.0897688763120716	0.754323148639179	0.09664365014899609	0.3315905852373331	0.3371472702597037	-0.0754181205956031	2.1189833393377286	0.2555043924704509	0.30065771259761354	-1.8671511360410191	0.2049487811386776	1.3472105578229903	1.2975205674051034	1.3517653485575694	-0.14512904096583076	0.11599188272574296	0.2882736090371591	-0.031193759029078966	1.6217175862632245	1.2651795478090073	-0.9882101403817819	-0.0630779141269339	0.27458115180593656
-0.9424119928556364	-0.9871759284150675	-0.4245250644553486	1.3503393816431692	-1.598215560730462	0.8232934307490922	1.1238561522506354	-2.413016345147465	0.7764767202597935	-0.286465163798969	0.2874498590579726	0.46028921084713487	-1.1752215910741124	0.2240013132260536	0.04437798088903644	0.6924041730368785	1.0476413577728956	1.2572705480478266	1.1783819129737148	0.7208499302795103	-0.09787275533635595	1.0309699952671176	-0.863885218333046	0.7286292601162432	-0.5308803187162949	-0.3397549026647786	0.02589494937627294	-1.0299847733421603	0.43418670525954356	0.45639271376712437	0.5503253832114814	0.4367210684188788	0.16619308931119117	2.4310335682646675	0.17790039694686516	0.5837819098363602	-1.7838502680243433	0.6186939183094047	-0.12184806016187315	0.9533431660706618	1.5593840788890663	-0.9884042360766067	-0.35782334998821086	0.00682080790425899	-0.1620674311683879	0.26298636691704524	1.9841979772779486	-0.9774509876160665	-1.0655625900181136	-0.5209373436303741
-0.10302973000796953	-0.9505381754046386	0.23122120103217	1.3109470744327745	-0.34008022559733686	1.409664999155424	0.7430503829351816	-1.7144278371294137	0.9016256906247426	0.33433454737106844	0.7638594899396647	0.41963748692173636	-0.19816309899434473	1.3635235691332497	-0.7188332399484412	0.5057082194821362	1.3778988975733637	1.136689105603518	1.2427140073985947	1.2383092956188722	0.21871617607380428	0.6560406848533689	-0.11462290970654447	1.5774961845172566	0.6601528137280195	1.1873896396763435	0.1870661844240675	0.15930273300316117	0.06949019792026605	0.6156438915546601	0.9737898272293936	0.1782990968486221	0.6584981443613004	1.615584209110407	0.08150835369956347	1.4236538170314663	-0.7122698457168046	1.3409680233275165	-1.6232970037784993	0.5432553727543503	1.245600954821256	-1.3980234409169379	-0.7545706424902686	0.2024584401370145	0.45405177417212966	-0.8218271595988328	2.115447212682736	-0.14596286129274155	-1.2963080651211114	-1.1090321385621644
0.24255290577152144	0.07655809237818283	0.7575722874743777	0.7056690040045431	1.0513879599296565	1.5046605580392296	0.6432048435387623	-0.4622411621835963	0.6680349539505444	1.4633665017145292	1.2292875934111114	0.3403365783077444	0.7906666611539399	1.8266258718316946	-1.1923413722682683	0.24875367313699856	1.411127698819827	0.9795887031126452	0.7514297502811503	1.3728091328371081	0.1006647620326631	0.43461793726659087	0.8720323774160423	1.9920038932870472	1.5087076052943618	1.9542766365723552	0.5555109672695138	1.1597313778214298	-0.07234137953966084	0.7235669706297265	1.2982353368345374	-0.04925727179650778	1.1217115624266836	0.650367355197327	0.37030620106058015	1.8450131733328454	0.34802564617221066	1.9496114748214721	-2.1306994834739506	0.2460143665382821	0.967902943209355	-1.1903299308832458	-0.8289563750911753	0.38398173314755946	1.0511509333996403	-0.42917987929049517	1.8209324290905413	0.47722465769872274	-0.5885698020798368	-1.159995645349179
-0.40700864344363086	0.8285768334374438	0.7162369578292709	0.4604983313035874	1.012215055930908	0.9672901416271567	0.971441096762612	0.12683470209292072	-0.06679316015331309	1.8380614451532424	1.1278109359600037	0.4581707156192342	0.9058537425765404	1.41416531178214	-0.9509426353820211	-0.00432490309071717	1.344751073324842	0.7828923409266325	-0.10372939771618463	0.6118688065432629	-0.43419992217885117	0.5419276226710323	1.270062561408088	1.9272869193469129	1.035420115614535	1.0585611349806463	1.0150516882042673	0.647730056705606	-0.07417064228997915	0.9851581382273323	1.1676847156823444	-0.040933729786934485	1.0440227418523094	0.35211813643603457	0.9641348312515	1.1473644113942112	0.4993436120564424	1.8756009985891988	-1.4494631702018992	-0.03729629295972957	0.8673190490375926	-0.7192661030667946	-0.5598519271646066	0.12258564900957321	0.9444801802279247	0.9923391467747986	1.3558272054445955	0.14541988534877887	0.18663078368007702	-0.9073057564789415
-1.5505662099853932	0.6865880840749747	0.3173585179272553	1.0596764399158531	-0.527179824563309	0.23462774178820103	1.4141521793639706	-0.295706892263576	-0.9396705318179186	0.9716259823153643	0.6347782333515661	0.8048648041882246	0.34601764916226585	0.4324334479486258	-0.1791962401471569	-0.13356952493403998	1.5128823754566911	0.3449096265818135	-0.8314604404879663	-0.6304383204769375	-0.9415814711928077	0.6878032334575518	0.9158986455325209	1.6604256767073144	-0.30184178837163	-0.6359981929543351	1.5380435488728073	-1.1663052084934444	-0.1755976835077872	1.3495421831152652	0.6947270432494846	0.09833090445939194	0.2537932575981181	0.7233271238624916	1.395463419955027	-0.23052097647053213	-0.21122504990540591	1.205055986600261	-0.3741182331024237	-0.4436945763576415	0.5609610119681799	-0.3803943076988643	-0.2294323514758832	-0.45259804159453054	0.41291841562288334	1.8694598672876648	0.9814778238590246	-0.7402993537120651	0.028683161125353098	-0.8044179069717028
-2.134189024146543	0.24606266717748634	0.3054030340982206	2.0782047580959526	-2.19013886382322	0.031486403673658375	1.6427865792443308	-1.0256102946502992	-1.3694036037976565	-0.11741060132980793	0.2818895884792812	1.199784025027747	0.12672513407481592	-0.5139207577388296	0.606247631833451	-0.07455135858095462	1.9968286570722336	-0.24593662472743755	-1.0558897916007504	-1.3484377331720925	-0.9254510917753795	0.6421057663149117	0.40150159416193915	1.5761869989894381	-1.097452780420234	-1.5199445073644173	2.040710503959446	-2.59664464923936	-0.4458297984590985	1.5884818256651503	0.48484505524227384	0.14767631591797137	-0.6563548917012738	1.2528446843649157	1.2782740015884486	-1.0897733938748637	-0.9570374655792866	0.7316958269897725	0.04268153570238423	-0.8838210109344017	-0.16629929209126834	-0.21109430458821538	-0.18050531286127205	-0.8496570108372805	0.3410592397694234	1.2513851182995095	0.8461133479521842	-1.1111292641450048	-1.0752425909484178	-0.9272544207926755
-1.5587852202707844	0.3464686465294935	1.0138011645320586	2.7030981946931996	-2.6165745460874645	0.6672308989395833	1.63822753599356	-1.2866804150724618	-1.0766447566136388	-0.012046227724734515	0.26108581445745205	1.457950078242472	0.8992015749379559	-0.9488181437955716	1.0916590055639943	0.09240547059794624	2.4092336420938327	-0.4544281981727673	-0.856169643811312	-0.9816436850032795	-0.2912102569482127	0.5453877573020132	0.37078623384301285	1.8103022447923158	-0.5253949753371339	-1.046065703196895	2.276572196363733	-2.201554269010305	-0.7140266961078596	1.627601026278193	1.0155580233997155	0.07656359108401065	-0.709039244996162	1.6443338769725486	0.6871215075364221	-0.7016319004400318	-1.0700737880729068	1.1002695604759012	-0.5204398583660982	-1.079921364743257	-0.8690906354560638	-0.06924935348694508	-0.44200699341474675	-0.8156541175266065	1.0838497306735266	-0.2584040130244685	0.8758594889334455	-0.47993290815799305	-2.0938867015669027	-0.8943902509608345
-0.23090630773163479	0.9369987373071568	1.7701094129723929	2.5945727791373208	-1.6740552157945663	1.6295524436610629	1.5857090763744834	-1.1189419012267796	-0.3522981437246486	1.422941348501669	0.2519131724321122	1.5562196499323089	2.1785655331537574	-0.8202950350103282	1.3642673956851359	0.17909129423059192	2.196452065884858	0.1566056531359567	-0.6854251039203244	0.057836709051601126	0.5524852315125912	0.6777035271334316	0.8565885277291684	2.073051257565907	0.8592266841723046	-0.12868568350867382	1.9725501942410064	-0.33619426907105376	-0.8106752307582514	1.6261892818475299	2.0059869204416825	0.11303015809825802	0.44658041726667363	2.025544773841333	0.07124590048712223	0.4285517245705305	-0.6745078731412734	2.0200877907469397	-1.3337625611314954	-0.893625565594606	-0.9023938567125496	-0.027570564142093575	-0.664249401739623	-0.63216813223348	1.9824681036681069	-1.3449067786504247	0.8225561505833949	0.4923068890906806	-2.050286833993937	-0.4041165190175032
0.8775546760331242	1.1960038782730005	1.5438548710109203	2.112346628448322	-0.3034757199678012	1.988830744086377	1.5654980945143644	-1.1224413579497314	0.16198407872082182	2.806578735779373	-0.12137511305174578	1.5942485777574757	2.8050482065697873	-0.4412871799054106	1.623844619008608	0.04196324993211953	1.1879442774641042	1.2655108214874935	-0.9302816288609104	0.9009102087608523	1.049217153371313	1.0549401051131309	1.3329263158838192	1.8682198535643317	1.8427346616229203	0.19111936077437444	1.089596279542946	1.1842360089763684	-0.8045462934785778	1.6840958884002157	2.531705805851508	0.46903648066821046	1.9630487174689957	2.4618493747113663	-0.20909535489185835	1.0740294833696935	-0.36388831375359937	2.499558349156164	-1.33438770766748	-0.5742014453941875	-0.2852809054003413	-0.33601947242696717	-0.5140406119123251	-0.779503121302568	2.1166317926413862	-1.4482816620372225	0.4953993316297171	0.736370307689842	-1.0508869742253162	0.30700956252091066
1.1631896478861727	0.6267837668474722	0.1856072915771957	1.7560906384317012	0.5280697665976375	1.2768226130841638	1.433449726708941	-1.4779692015908699	0.014697834913488772	2.7541453740176873	-0.8068559716623095	1.6431664924242722	2.1084538053957957	-0.18026152161751033	1.8235981956682366	-0.27784520074897573	-0.19891588350627865	1.914140419055885	-1.5254761659557812	1.0646853245976018	0.9729903001233214	1.3687817603128574	1.3114852420201335	0.9711683307220869	1.822739049404334	-0.024008680793976795	-0.05774412070376643	0.9801062312226496	-0.9240207638984393	1.6188199963442458	1.8851372068014587	1.0250703447773322	2.4805921121047647	2.5416079184190794	-0.23406784488886814	0.5401964586752782	-0.4122833279750539	1.8722396495639988	-0.23234196894904077	-0.5727385775998557	0.21342074619191212	-0.9719085858848937	-0.09040274099027341	-1.3435075801132377	1.3382600119291492	-1.1153730430758724	-0.03200255473429403	-0.0456337228700158	-0.09645718415385648	0.6820651914222694
0.8407269600265762	-0.3201138988596478	-1.2456420097878718	1.5783832687921169	0.5656077039967493	-0.07721074395730626	0.9916556228251455	-1.5713851275615407	-0.6398272668044966	1.3506547620845624	-1.3380591947166078	1.6549668898293537	0.5510920240898197	-0.1873863678763184	1.6923220090418498	-0.5556372439339359	-1.3126637749623986	1.4557663523554742	-1.9863873010860886	0.6746875980306545	0.5672403410946505	1.3020268138070434	0.7891566144779482	-0.2711484757833677	1.1921804192405687	-0.012664288666347305	-0.9564121617947867	-0.494309619916164	-1.2263731341394262	1.1770596513457254	0.3445430085621563	1.3617032994306852	1.506156270810392	1.71266550207587	-0.3755596370849146	-0.6315477518433228	-0.4920017215006584	0.4706050455209505	1.128232367185171	-1.0217370220405384	-0.004860324699856978	-1.4636195043372127	0.19022579639188353	-1.8058001070875251	0.3431829942156052	-1.0124174508468593	-0.4753450423404594	-1.0562296508290918	0.07753409265636697	0.47796040174950105
0.5090321894766006	-0.8109581938559564	-1.5583858401000974	1.2460309377198089	0.16232564442311379	-1.2325405221240286	0.22446404827948668	-0.7697572083883409	-1.1593990489507173	-0.09154927774898021	-1.2676123874305436	1.4792912732576022	-0.7477218463167414	-0.34445000799326453	1.092489144156516	-0.5477202269181737	-1.7909927448999385	0.3055139243147095	-1.8335240682576674	0.048203046439935976	0.2225757224301894	0.8123798978970446	0.13848132623534512	-1.1672117403179578	0.6277256255003119	0.3699939158932656	-1.2344224795429917	-1.5482249225464604	-1.417665339935267	0.4189534751706061	-0.9734355753873037	1.1455851067645684	-0.03210580729528862	0.04531145336783515	-0.809592270079641	-1.2181572742001734	-0.1768630562994582	-0.7685636818447982	1.5988973881371278	-1.4456171219862215	-0.5718107786190695	-1.3582348808447215	0.14595515402885392	-1.4782173104968492	-0.2057525447210688	-1.0103227598987814	-0.6211670339179701	-1.223245439204262	-0.21877109127007793	0.03145106420403417
0.4182174090482764	-0.5682775319837362	-0.7034601809972018	0.5668054858966305	-0.2351566147124056	-1.7848431088629901	-0.6325346447419425	0.6016388876358388	-1.0418443042863288	-0.5586309585318384	-0.5696129828926659	0.9394820345975212	-1.0413216522280624	-0.4143036151406279	0.2565356441185239	-0.20799268916767438	-1.7393455464691918	-0.4442438841623513	-1.0310919650282115	-0.6335823930128168	0.05274814936647304	0.10263827283741682	-0.33066174105227814	-1.2871040477856932	0.32861438943947074	0.3305443344637652	-0.9456670531106729	-1.1237647382977316	-1.1185691934317035	-0.2730097242495797	-1.1038132066287991	0.46483255384324906	-0.7828684682246065	-1.5447518753785414	-1.2516393314450087	-0.5562067874130937	0.4491805905602842	-1.2615441614329335	0.9181678829790102	-1.1591372838672276	-0.5624620858325957	-0.7869607427831083	0.09143808082759312	-0.21367539169342012	-0.34792353899359146	-0.5093082590024886	-0.5370195654513432	-0.2545793509487172	-0.10781891130614088	-0.15877286322011647
0.30889517724921334	-0.03542972394466749	0.2346635250718329	-0.21990087499257405	-0.40423334558191404	-1.9943333639757113	-1.2167999094958464	1.3840375244240073	-0.48197908990007454	-0.2614059818361483	0.3205151933956805	-0.04734684738216836	-0.5145024101670099	-0.24152541513479003	-0.3960558653903245	0.22801770629447335	-1.476892150821269	-0.20669256383847714	-0.04917904882462091	-1.204253434855514	-0.16522563804401094	-0.5718216133367442	-0.6385679279158364	-0.8513666382158082	0.07233077332351909	-0.7015179582552344	-0.5504813595320934	0.16271533064905397	-0.35994190689927213	-0.6249340513585192	-0.12465211802683639	-0.23605715768410326	-0.45328588124692937	-2.0254370426423343	-1.237664247738006	0.7808572372805677	0.830630857129129	-1.2264121648553956	-0.037004343516470944	-0.07427260142984403	0.3077494005192497	-0.3416635625463301	0.3800042010993386	1.2862076898148058	-0.5178580606355004	0.5227994581488484	-0.4754198749048713	1.1078454763848813	0.7244340452255412	0.007018338876679444
-0.036278925682809236	0.27362817103838083	0.29752729429957964	-0.7059160554557649	-0.3324608349221498	-2.1775686982306395	-1.2522782744712726	0.8274578316584962	-0.20097885002649418	-0.012094127499357244	0.8260360509032674	-1.3227491597863934	0.06016015252707896	0.1341046575952183	-0.6454089222090761	0.40762732837637383	-1.190463522862197	0.44716535317058087	0.519066499735744	-1.3697431987096205	-0.6344064955846993	-0.9768513617901217	-1.0082407579216803	-0.45397219345048956	-0.21835346284591148	-2.0135981614238263	-0.531170490483642	0.8996870328822796	0.27866276010975216	-0.796846672992277	0.9205157036512863	-0.5222417584104189	-0.04487461721188886	-1.2320602834237369	-0.6379640107315182	1.5431469239886415	0.559460851432863	-1.2338305476674436	-0.24947429178499303	0.9766974260849134	1.1980663597506465	-0.3333338402263308	0.7777014244120891	1.9515174951380068	-0.8069241609248611	1.256403289659312	-0.5752313385643117	1.7801669511965024	1.6066637892555766	0.22229693423694363
-0.2826634786818742	0.29636859896520484	-0.3315441099644047	-0.7575690393557615	-0.07808746158863772	-2.1091262803345256	-0.7533619818988141	-0.44298740971677336	-0.6003885380013887	-0.08946999121768588	0.6637233641954239	-2.446583937462192	0.09373962739696393	0.5081671816391041	-0.6178313975723521	0.17581845601605875	-0.8335250312931207	0.4498633609532849	0.4636159178089705	-0.9740095553568059	-1.1989174654734396	-0.8739718882361772	-1.545570269954803	-0.3825686339914525	-0.2870824022620553	-2.1907493302417795	-0.9280058641767132	0.5709872305354321	0.19229332400451637	-1.1621959325436977	0.9893696415034059	-0.24928855105089842	-0.5384998287512217	-0.06427289923905848	0.189383152570389	1.0337151427323499	-0.15941685769855396	-1.505105212183844	0.31275046717321514	0.9474955855325752	1.0672932578188956	-0.3674751067143886	0.5958173449843536	1.2841370089177115	-0.838803640687597	0.9192486016973852	-0.6941240967213738	1.265939398501422	1.6759876015437776	0.2848489915038744
0.1879678122933833	0.2269430611883034	-0.6932483161872741	-0.628022536641909	0.34629868075336345	-1.293341154276834	-0.1139221911802068	-0.9362542694982725	-1.1559989336741827	-0.10780547800204515	0.06579161905368885	-2.924350541783203	-0.3948854473296694	0.6468599751410332	-0.5648411486522538	-0.2494202303591436	-0.2947615371354984	-0.5279431903067475	0.13061581300834607	-0.3484150169460809	-1.4444074524796473	-0.1464598024806285	-2.0775068569177795	-0.3181187938025394	0.02237423738471847	-0.75653181502336	-1.272051565131919	0.08510258390871907	-0.5173796158267243	-1.8039103798422396	-0.04881876096669529	0.43750836869073817	-1.6175417530497833	0.32354636711161483	0.7707549565391826	-0.23041257597916315	-0.6923631697946728	-1.7769006649911168	0.7578194219935543	-0.2760817456269374	-0.061281528742613306	0.15781118614835105	-0.3915230881847734	-0.10159089636030141	-0.4018963514122848	-0.20644802016788139	-0.565625405811075	0.03927159692568899	0.9415714278084234	0.4158953142731345
1.4516798247774314	0.057113640102098295	-0.2544156590048338	-0.683194822716597	1.0164426693796054	0.16941143066546183	0.06071889726864532	0.1707883188427935	-0.888969537500782	0.1073028799022243	-0.4297956451765908	-2.6101789987558215	-0.995628821115581	0.4231566697266911	-0.5851818029169717	-0.4561588566405719	0.3792114788009351	-1.705270090938494	0.07746788503115669	-0.10565977889806241	-1.137465493632773	0.9152159120321721	-2.299109316228374	0.17366481745158494	0.369732266525491	1.1377748776455119	-1.0810745953174146	0.5880690948381612	-0.9502897710740397	-2.362276543738014	-1.4119367304529553	1.233174928184856	-2.0295459253474526	-0.47666679735838996	0.9622515839966355	-1.0825830629580768	-0.5516334623807065	-1.773214454328662	0.45211501473431365	-1.5575950434846486	-1.066677938624323	1.2088213242608574	-1.360841834795395	-0.9555321934792015	0.06837439002407035	-1.0008643411799372	-0.11771173566776638	-0.8589133139584573	0.3383489716004008	0.9338869957624244
2.660497093055929	-0.4175303972135248	0.5262916755354653	-1.0779131689439752	1.9789975681752257	1.28647044226784	-0.5981552680591101	2.136116531209641	0.44496358678131936	0.022307680385898834	-0.4929473925927853	-1.894787946695884	-1.3944079869703603	-0.13087721030963523	-0.6119513349179962	-0.23315375727429805	0.9244695327190087	-2.1039319521719384	0.5156505309090814	-0.4456350119737599	-0.48603230989437207	1.5718329633333283	-2.0693791615296493	0.9068214884524003	0.17855532086888093	1.8701135480431765	-0.4477015506585339	2.005368220443012	-0.23877738923141703	-2.4235420917515156	-2.2276843361787866	1.7500629948140691	-1.1840071457233792	-1.866577608093518	0.9688968368056923	-0.8965667542707446	0.24896446728265148	-1.608213342614587	-0.11190844845666538	-1.5448364030213995	-1.019178506093608	2.0176805677469547	-1.1150506218956016	-0.5467949464884065	-0.12205330677984998	-0.7329488192996394	0.3953750651567097	-0.6613259579344233	0.6742288790561994	1.6939654599360134
2.713883602074361	-1.1556170303215496	0.8546471134702984	-1.647292048336386	2.9849993731372444	1.0418863663648454	-1.787881730333475	3.3906720870923017	1.8272940666593753	-0.9149651203363877	-0.3261951491093581	-1.390752559193279	-1.5842055071983665	-0.8482031533154839	-0.5994798030364406	0.23344467913940012	1.0345012739804877	-1.635753099679651	1.1004660844258713	-0.8244384120449838	0.0888653860403786	1.155836131556101	-1.5508208077740757	1.0609802913168764	-0.7003735685300871	1.0100938736305443	-0.01480455859725144	3.0236745311337727	1.4689124527373572	-1.9646655541815463	-2.2887776895854604	1.6100238062552519	0.006220033355048608	-2.834946218257542	0.9981597249317581	-0.15727904510017002	1.3078836508901261	-1.6104883696029186	0.13187452745798806	-0.06746766670477404	-0.22275021863946792	1.9265260270594713	0.556589756228444	0.6250019262697495	-1.0936780879657795	0.17042018516825516	0.6110047590327706	0.4851584860799972	1.6847600615260392	2.064929540317298
1.3833282698438292	-1.6815502352629068	0.5626576742940574	-2.011835233266403	3.388632857162372	-0.4268933984729325	-2.5851815420931747	3.1032920175837604	1.9350864236735297	-2.3064430607876596	-0.39143795260797937	-1.353921567030303	-1.6567919028103177	-1.463153825406944	-0.5987799012508496	0.5961239439333282	0.6518185625615773	-1.06279124506804	1.3177706601041212	-0.5174373996496336	0.3848823643864567	-0.19516792464764968	-1.0361711755131662	0.08086568367685	-1.7204030079016228	-0.39930980462788657	-0.2509754765383521	2.512966755237869	2.976818720962152	-1.3334673861883595	-2.0018706096291354	0.6871500541566596	0.16638116390995952	-2.7396907326279583	1.0362449318028424	0.16883135864069648	2.1596877954758242	-1.814037260838727	1.4587029842512305	1.642131288795569	0.27858116011110573	1.1666172254498688	2.4246675712779857	1.3555310593367522	-2.1457098988582035	0.7208020752530323	0.4216944518786675	1.602556407752067	2.3030322705086723	1.5769173247803356
-0.3460204528284569	-1.500519514910502	0.19728692528128192	-1.808007298783413	2.560885493983633	-1.7524141270828093	-2.1315863455822623	1.8749432716004217	0.671130035123388	-2.9632949764484486	-0.7681236379475709	-1.4462810135716588	-1.5237218595754474	-1.6533242329114501	-0.6244788524312141	0.7462217740241023	0.11070631718880893	-0.9332872352748686	1.0762212007408827	0.5191048949225465	0.5276537046193843	-1.4199614977039514	-0.633516207952316	-1.4897829797714228	-2.1060142946848344	-1.0988200143481943	-0.8202983444755252	0.748478699011082	3.1328323021037487	-0.8453610870752118	-1.711086482280208	-0.6492263226785487	-0.8322749499712639	-1.6351712016564302	0.9941344788468467	-0.2524465714296221	2.4828191909891575	-1.766778574898935	2.8276712932191357	2.219869032254577	0.09076464582403582	0.5990252650135658	2.9595482763424674	1.0105844866256353	-2.420672629806055	0.5612283773463691	0.10799387858988929	1.7009884984107475	1.846250954030978	0.5059501480416324
-1.1845661364926403	-0.641689349500503	0.23817014361807334	-0.9791880587103899	0.609193770746189	-1.613037139599245	-0.44847209071871097	0.8961235617900261	-0.5351409274110073	-2.1732077502726534	-0.9082468324476287	-1.1352559822394426	-0.9618710084256819	-1.1596101850112688	-0.5596684135511895	0.8784100929695464	-0.08786900727788828	-0.8681930714316138	0.8237314628298773	1.5360869886397044	0.6602388503022724	-1.401625892130817	-0.1687789057597916	-2.332889561547993	-1.5480554551253685	-0.8186319942328336	-0.8724713762141224	-0.9055180340189543	1.945223138916335	-0.5112410160617856	-1.2514795988679308	-1.650249232340415	-1.6239685314369599	-0.08356398573106535	0.9290288449626636	-0.7689649900719623	2.1591931739057526	-0.9317995861414556	2.8983320473721266	1.5442385408931636	-0.04247406450823687	0.7195618023700802	1.8715003833176145	0.17603196100976065	-1.7230350043946083	0.28451180080394994	0.07460654489046666	0.6845592347872013	0.7567916190487326	-0.33908445176196134
-0.7799267248144557	0.3300234355569253	0.503170092364191	0.04393754798103006	-1.3932330600887577	-0.038130060442047316	1.4160709461883487	0.6347847533263521	-0.1998857170399989	-0.5580128509499683	-0.21530234611102608	-0.3127278880463828	0.04784077559940468	0.006081514226873542	-0.30414859665858446	1.1152110539683677	0.24473963413677965	-0.12215270236481893	0.9873194724792556	1.787837357430772	0.6704544569716826	-0.11186809405944927	0.5430951921614456	-1.6658274161838227	-0.4092739808652403	-0.16673275942021445	-0.03823615915638652	-1.3989268071608107	0.5062558420433191	-0.16561904922543616	-0.272605490088284	-1.72832669362064	-0.9450489123593807	1.2135600310221575	0.9670684371569676	-0.5391598933112973	1.3129990779443808	0.712419937640514	1.4512996425491176	0.6691982448166752	0.6778862660802865	1.1452707213407385	0.30272988445869403	-0.06846302109121799	-0.6048605790194733	0.5369441142481609	0.4255205221342813	-0.5226535558673387	0.05724333839883568	-0.4462377908516263
0.046052448298405185	0.834193304006641	0.4596954304523048	0.5410762637317073	-2.1714338710570664	1.6783644079795155	2.1776526845555972	0.5558384875094804	1.5360466621531794	0.5732486802967798	1.1250569313054513	0.5624471530417215	1.118555072420258	1.4333844197721108	0.01686844085046012	1.180722624976855	0.7218574047428243	1.286568602725932	1.3438500238924485	1.2744654137467384	0.3625555923425181	1.1777482240988058	1.3547121555007844	-0.12557887897432754	0.6783953810771768	0.3240595376948217	1.0246033244497117	-0.8919349010682532	-0.19957739628623966	0.25377148265555494	1.0749140145943195	-0.9615816491560364	0.8282480061531635	1.7149743213817699	1.0346691222821485	0.4350691530329051	0.31274775477839495	2.4862167147066847	-0.41989537604728105	0.4520252702134002	1.8322082351542854	1.1868337207932627	-0.5207109462581055	0.562284945255796	0.26284343476551975	1.0977633385698784	0.8065261641405824	-0.8504007936971857	0.17314300296062846	-0.12131962565124596
0.3071726663501176	0.7268487756117823	-0.027608663524056703	0.08251997672367085	-1.4102264920192822	2.321005802537809	1.3861288083332097	0.06174022053530476	2.989760472651463	0.6257883389442915	2.101849498182748	0.962531187823259	1.706221679876214	2.4731135058142604	0.13248957669514716	0.6274632851846019	0.704854155283046	2.347374521834453	1.1218279840257883	0.5707990046703447	-0.13929211622216395	1.0082458541295398	1.8322155261102415	0.8318683384920599	1.3147942596821054	0.6651222356016564	1.277747892084305	-0.28981697380994825	-0.25303155263283916	0.630074969564523	1.9833510442105544	-0.030936529812709865	2.080251535848267	1.2484901730018252	0.8427934835763148	1.2318287085224768	-0.39816541285230234	3.4448532887240906	-1.51245847940956	0.5668989391519277	2.0456934611748685	0.7481668456770648	-0.5525992885390095	1.2281768366406842	0.6480886254980178	1.133792642400724	0.7042598315620919	-0.13892630426988228	0.4974670869182689	-0.10593277116274541
-0.04966779832874617	0.2656208197840882	-0.4833527363631986	-1.0015623910808835	-0.08233640859100484	1.8331975208208362	-0.23053803728203312	-0.6110529398221983	2.768289140681616	0.20087680723549156	1.850520026489286	0.8515924544598016	1.5908942328103022	2.6451146109450767	-0.021011111969813163	-0.561516493440267	-0.031178467850929883	2.1077851688539293	-0.13973803399284238	0.06264750192643374	-0.34703297510911696	-0.8398968375122468	1.7326349109118933	0.40968699534120817	1.4527529337620313	1.0055031687767388	0.46627960121130496	-0.15953239062896624	-0.4514275319979352	0.8087417245871431	1.6804962454105756	0.37043074147931043	1.8142013069944631	0.11056108878392641	0.24070090752342826	0.9895727068938002	-0.604120860866903	3.073607888757604	-1.6503357723004592	0.10384603849224437	0.6287715840413249	0.41265201131400076	-0.6491616189370866	1.014353479994765	0.7033071923678521	0.3135094424056589	-0.0699320790070149	0.7346216988757504	0.18466715277253035	-0.7289354190875684
-0.20840665508988532	-0.22009656383033308	-0.3828798205646931	-1.8293887618667157	0.5097799972376338	1.0305303514452622	-1.4764059503293607	-0.6772315350197398	1.2491385921588332	0.14721195893966588	0.6095717680049627	0.6673179737317291	1.0510930833190992	1.9588942024714873	-0.13252698794416	-1.7360165840003716	-1.0099448683665764	0.7708822476216419	-1.8896800756239822	-0.38838199687840874	0.09391806284296664	-3.058150858420119	1.36650319405577	-0.8146593480185162	1.1803102296039882	1.1858390500679719	-0.5845058603474017	-0.3148619249823843	-1.1391282068712076	0.7276120963056002	0.27445273639837886	0.05845805231146248	0.7086931412783322	-1.0632453996509799	-0.5070504878078311	-0.16495231353884243	-0.4711378603613042	1.6712151885615771	-1.4828405492933727	-1.0399648721306531	-1.3847641473130967	0.6408318290754107	-1.236720105585144	0.10337302673430532	0.5628747478527798	-0.6612273547279401	-1.1903072230896845	0.8277237641504195	-0.7822454480305737	-1.5456844309830873
0.39751632300244627	-0.538952361529292	0.2252344674180356	-1.761781825288988	-0.006147767649170811	0.49937375205806295	-1.7314971715233027	0.10437686933985407	-0.007665321516528249	0.4359805949814706	-0.4952412959479775	0.7776525395192747	0.5163197258567129	0.8461875082047083	0.14602315533746626	-2.1087419728039354	-1.528445861751778	-0.49700898666115434	-2.901438384992686	-0.9951738798750065	0.913002456209738	-3.9999020510882226	1.3127056868341578	-1.6843199103968023	0.5372825336634285	0.9568839800881485	-0.933777638011031	-0.3590130217224822	-1.686155097560497	0.4448503536847176	-1.2142531981228566	-0.6518316331444373	0.1326169703178955	-1.673030064245378	-0.945941574233434	-1.2700608067002352	-0.3516280179049834	0.12482420221114807	-1.3945581513871805	-1.8062344044979404	-2.196561773952903	1.1345436820715862	-1.6849379146955672	-0.4058000658991547	0.1843605417290055	-0.8477455284520014	-2.1052794414544755	0.1341215416181368	-1.5194565996017815	-1.8364968043203052
1.2591806579795253	-0.628917946318997	0.7631137158055094	-0.9747553101182334	-0.8732199140856857	0.09297541346038982	-1.307278007309326	0.9380739440841621	-0.15050234951643005	0.2701406104984641	-0.672986203500109	1.0764471558978483	0.11372647762007047	-0.2095294077671995	0.6880639402483888	-1.5284811010329316	-1.3907771014995873	-0.8256831838802839	-2.423742711250402	-1.5341252555779523	1.3789258926500882	-3.1558178129434804	1.704397673875651	-1.7338152810902963	-0.42403431783621914	0.45664447961920684	-0.5847596512402495	-0.3039703652602482	-1.2757519929040744	0.15759046803460816	-1.7470017276225889	-1.3199356391799348	0.41897215321543607	-1.5190177311795494	-0.9346432185118673	-1.5326399332768317	-0.4225373524412577	-0.7367647493113509	-1.0303819089469821	-1.2151244006847604	-1.2117894309012838	1.180532179677291	-1.167688196438344	0.11824588575194275	-0.42138544047236404	-0.24104639053418647	-2.485200561089531	-0.5150009669403438	-1.2589598806416806	-1.364630132743441
1.2739385316639928	-0.515524739510816	0.7300902208293958	-0.1720809310888863	-1.2081127234405475	-0.4850694512938676	-0.8619753775573814	0.7944517710977139	0.09764827184895053	-0.754274093187131	-0.2885182652639405	1.177967833430358	-0.32293053448403897	-0.961178469184059	0.8787830163917496	-0.6043971656984158	-1.0318597886076208	-0.45657000975696843	-0.9483462921998812	-1.5269165968609326	1.0365011802727502	-1.4434249097745762	1.9415408335589739	-1.4135299072685086	-1.4753638633757438	0.1367049012565488	-0.315020686593629	-0.4580703632468085	-0.02446160993977314	0.19768864139262907	-1.1677216578514291	-1.6366389596407422	0.574165853194227	-0.8378943543689735	-0.7854273822671186	-1.0194124843053007	-0.5546705924847416	-0.7034047744479419	-0.02924354770239524	0.30243844340948445	0.26628528142225055	0.5180049896717633	0.14651920170475716	0.9430830966407332	-0.9616424445796861	0.16009379861835488	-2.36126517671192	-0.49815959274872673	-0.2724721514624336	-0.5630248932068397
0.012257292127154812	-0.3082104089124897	0.16670822911310954	0.22102516272048522	-0.963607675658868	-0.969327157336481	-0.6150218887325304	-0.3958478382677413	-0.3914364168099616	-1.9274708955195876	-0.3005021307960719	0.9280974282438829	-0.7999908890859907	-1.3686088130326515	0.25402531749901147	-0.018032882801928163	-0.8758223241717513	-0.19303357954769723	0.26675692191467215	-0.8604406622628342	0.21555586678077926	-0.13198748255286893	1.3101584027624975	-1.1521469638454858	-2.200994812346843	0.17678769849001386	-0.5000759972105662	-0.8421996185931938	0.987623619285941	0.8311245046868102	-0.17522921444438994	-1.4223624553635572	-0.26622735825423033	-0.005023352837271388	-0.8359860031130506	-0.35005897861853014	-0.5540127237330861	-0.2222946783599392	1.096925221699784	1.221623918091998	0.47377935248718284	-0.3750094309556345	1.1401456917302906	0.7574632966263369	-0.9868682383500131	-0.41836825529158184	-1.8784741198767207	-0.11529932404805392	0.37137791615375554	-0.03142239430554623
-1.7018163548245662	-0.1153230282967872	-0.4620553187815823	0.4229413603935728	-0.7528432455973633	-0.7631712604005383	-0.22781313996544134	-1.5977980637936	-1.5096653744851247	-2.07073517862745	-1.001809219114373	0.5895099667965471	-0.9141913474158543	-1.4194068818051133	-0.8875213624166588	0.1577047314474072	-0.7561866565089329	-0.2772373415824721	0.43398990718718483	0.02815686545425749	-0.29047126457594696	0.35538309041092325	-0.10887533960129306	-0.6435430583557671	-2.2131894041482205	0.2336309893911053	-0.4945480682403674	-1.015077866437267	0.8746168054665568	1.8915671592016727	0.5205034638642918	-0.6415906930499146	-1.5524313867785777	0.757359689025083	-1.0022307738745946	0.06740941447678894	-0.4723228701288393	0.08927269063599748	1.2458615496739616	0.6482401641946718	-0.8665751123913589	-0.9041521444082843	0.9841382619032111	-0.7088410387738937	-0.2617663794049161	-1.4497563508271651	-1.0568263006830445	-0.1094256703589303	-0.05564997222553408	0.017211388649315915
-2.60200477563057	0.11219992233617176	-0.7315645509462037	0.8214417622425445	-0.9006306253901399	0.1494248246606476	0.6092207571049707	-1.8031823041264305	-1.952334610715196	-0.8022830036238409	-1.6175065508368203	0.4938531000815005	-0.2686061939284801	-1.1008632701450942	-1.6701513398934322	0.32160047893694105	-0.19058875075839254	-0.15674351157736516	-0.09018277636927662	0.6528643583356659	-0.05351135373412051	0.5328092025438844	-1.3518643468426852	0.6072549969482522	-1.4390092736505076	-0.07229487530412712	0.5112255262795875	-0.6014706569373003	-0.08139291612558328	2.6703642621885035	0.8522694429163931	0.4302155076857554	-1.8964357789245085	1.3767696369439943	-0.9136458956980938	0.2841069907012196	-0.5939330388402561	0.0026413853064797665	-0.026031860388406543	-0.5926919256093555	-2.2924842610882443	-1.05338261061304	0.010045435918606425	-2.189592498217304	0.9932775166435722	-1.5612645922852357	0.08710230965932164	-0.6420239058766958	-1.1910747572530296	-0.21525052009823928
-2.284467189922634	0.5614138519239771	-0.5702299219456538	1.333107909980913	-1.0076948313517133	0.8808228590418388	1.6447103849011115	-1.1377786479787269	-0.928963126606359	1.032114130896672	-1.2646491729246623	0.6137238186028549	0.8669312758017462	-0.5340571821961133	-1.5160164225937522	0.6191017956060051	0.8096563136373333	0.5973471175739778	-0.3673068014122089	0.9551067010669211	0.5508081214562137	0.948581759805478	-1.545177042657841	2.21528021048268	-0.24084454466075925	-0.5968183036502663	2.1737321673754777	0.15401014950244404	-0.8006261002510479	2.40786726096799	1.1610640509071053	1.1951956348250607	-0.8187494110152372	1.7351038353938057	-0.46142289042529006	0.39276025412551185	-1.0879628341606353	-0.20978238850904582	-1.810005494983051	-0.8803760690471679	-2.2641859170047796	-1.2660371421929704	-0.8211781167053216	-2.2111580192322946	2.1986572654814243	-0.12483503109521937	1.235862704058586	-1.0580805456041817	-2.02427373990985	-0.48458871864567316
-1.5329661093008495	1.258081756329777	-0.21263392826255603	1.4666180712499854	-0.5557516526872383	0.5065214183892635	2.2257704198310826	-0.6479616322226611	0.6481544166909378	2.20295563726435	-0.0837682654016075	0.5813813773736317	1.5523988624357377	6.019625382708679e-05	-0.7486414279655949	0.6283835069794492	1.5016286876350164	1.4773075590580171	0.0418680920007138	1.110660117947576	0.7511607803546457	1.4715512150010486	-0.8696227939185723	2.9101762034353693	0.7729906045568073	-0.841979988999997	2.996842104427909	0.5688490402829623	-0.6464984586716119	1.0433095746118581	1.4928670931033	1.1571519412210263	0.5413786762724353	1.6213333304318862	-0.011335057009322186	0.21688211831170484	-1.7187351793891539	-0.18175803676405553	-2.6557442902812274	0.30078534806544005	-0.8007360659119067	-1.7174570067594777	-1.0776871204575336	-0.7589414473779419	2.753694371513732	1.8210344467571455	1.7980922028074282	-0.755459427448839	-1.9736855684217403	-0.7261415010106596
-1.3209341024752812	1.8245195979338873	0.04620280013088983	1.004108212873093	0.31314711555241304	-0.8170547883887257	1.9408043375463468	-1.0217622007623985	1.0915822025264956	2.2294092236433283	0.8612998427911314	0.11989977772920717	1.06200733780196	0.26679550053065954	-0.2110742773785268	-0.0679165283692728	1.1950297344609682	1.4703291001976788	0.7072341745351527	1.0249432536017618	0.16357869067980318	1.5615860617969735	-0.33649692191782765	1.8815163286035772	1.169608663041197	-0.6287840980683165	1.9064456321131773	0.2943766033724364	-0.04044192117792625	-0.6089517749762875	1.4025508548653	0.4468415767344341	0.7010552117269291	0.950249568697252	0.038951294750847874	-0.35605070836078523	-1.9620278838971212	0.08549296997998594	-2.034939496193226	1.737396397031961	0.6852043691503431	-1.975815494365742	-1.143155771902999	0.6714340005113772	2.390768166992375	2.4698958654346406	1.4188105364351926	-0.023974133594849074	-1.379134999229826	-0.8988787019182556
-1.6688096889612345	1.7127039024705977	0.062477079857922925	0.3614109098498015	0.9069476989794026	-1.8684243505825615	0.9978590414409575	-1.757229569273728	-0.08885294698913138	1.6276267095069774	0.7784822853404942	-0.6280504521272063	-0.25245064276134116	0.26920879522700675	-0.31016661750902524	-1.1439732380397827	0.14764909524993494	0.2682498953461772	0.9823706538393385	0.36313198951504744	-0.8692196204642431	1.0554365768610277	-0.5713483478309678	-0.09794837955032133	1.0299471179846282	-0.3074087354770098	-0.3754789539405642	-0.22543956893203596	0.21070447910160756	-1.5899174153021027	0.5531495167361321	-0.23039432876297136	-0.41288778993963576	-0.02591881326784849	-0.21993700991316306	-0.902570215224281	-1.4436416789995528	0.22438185138024191	-0.799029512103781	1.8915904676826476	0.9820595535068728	-1.526446063850464	-1.383304396002411	0.7214109015650477	1.3453761344218758	1.0881624585335559	0.44812679831256635	0.27199459778824137	-0.9426622457664846	-0.7937401817325007
-1.6839091928366003	0.7803495753616418	-0.09109959876419406	0.09921599240492165	0.8300199666188908	-1.6117739898485075	-0.0428124575391653	-1.7557126034068389	-1.6006461820538875	1.186355291089911	-0.04027408624491341	-1.2294276634147383	-1.2020957879400282	0.1442937853166904	-0.5817145724111474	-1.6576270558711732	-0.6186281975721791	-1.2504293803667	0.792361955522909	-0.8181227392078781	-1.6445190786760535	0.4281990799862899	-1.056389702621993	-1.29748957511152	0.8595080369819654	-0.1891798464688716	-1.8928500967991484	-0.18581509513867345	-0.06269352669926066	-1.7038690698336432	-0.6657283991643215	-0.31975869812616686	-1.342639150041752	-0.82968216818448	-0.3342078157416727	-0.7126262411606552	-0.2867074840564582	-0.04756085732318618	-0.14940301130849404	0.6596260974639224	0.21799191392414405	-0.49903107948351055	-1.446472458237536	-0.3859219492249776	0.20993915542216368	-1.1779369083461702	-0.2649654032413341	-0.2067539382497393	-0.8702915396214657	-0.1896299172500758
-0.7200828143998973	-0.44909522416910236	-0.22381668473290328	0.21464884349210298	0.4320923395802564	-0.29841068610215216	-0.7940243666785072	-0.6319050414752397	-1.9087515543223168	1.1612690801282688	-0.7225971484380009	-1.3571840586280954	-0.9969607680060766	-0.10539747469203381	-0.27314617768058636	-1.0278242541825313	-0.4675531840902177	-1.9094558768891368	0.6157862603557122	-1.7517961656237702	-1.695553651543689	0.23327341426906575	-0.8014030957796621	-0.8480672347534232	1.0631502568743	-0.04054660496266224	-1.4653327196935568	0.6916983336968804	-0.3019649858315557	-1.5630098887537052	-1.3639512697828466	-0.013508502130289793	-0.7585855040175202	-1.129700514912517	-0.11979827608042774	0.3251058763767791	0.9438640411151252	-0.5636538170096105	-0.3521874264334041	-0.5878597894903129	-0.5710160076161803	0.34639999864066606	-0.709879736586615	-1.234445082574739	-0.4954966308188576	-2.411848663454029	-0.1639108662126201	-0.8223640105437221	-0.7279968360477859	0.7837138925298582
0.7174077989883847	-1.226758066357299	-0.22685905418997718	0.18237442752257582	0.2839308962329826	0.8364218092222134	-1.2096569841099287	0.7972684958829435	-1.0098943365131154	1.1597877525697027	-0.88152653705076	-1.0076939456813896	-0.12972987880201464	-0.6255950392265888	0.7452423276058592	0.2772705052286964	0.13735378360761677	-1.4574286102008776	0.793615096717277	-1.5965213614206148	-1.0388116692473433	0.46912969864142556	0.3319166528952319	0.3632510000061934	1.4585173886252525	0.5414686738213734	0.11229148771176115	1.7708882549954967	-0.06355125437569394	-1.70187836368918	-1.0510250396506589	0.05724440494551628	1.0449208361654718	-0.9735074665914593	0.06291437072750346	1.3272637472306175	1.6332045289802437	-0.8701177138312982	-0.6317154867143914	-0.6603338518849164	-0.6639549258108322	0.4019958487913481	0.7285058924490956	-0.8961917332919941	-0.7247377872751671	-1.7752628363886611	0.4752311910128759	-0.777745367473107	-0.10173498905226694	1.5856661945640496
1.4131162863085869	-1.263028359105662	-0.19416010180372373	-0.27374604102174904	0.4203438524150405	0.9253528289162074	-1.3163398007273224	1.3934110349540578	-0.28866344044991976	0.6602604943020609	-0.8549136584807162	-0.3787465423230784	0.17041996753063068	-1.3649979273122612	1.7940488219057078	1.2168221541507949	0.29182034150468705	-0.6983558815588008	1.1093832010908091	-0.3820156816257024	-0.001090744410671789	0.6603977310162399	1.3056632742005483	0.8301924610417392	1.3912207609731926	1.3287103677182748	1.056106972924182	2.03462676638664	0.39426005579831475	-1.8474203877259814	-0.1626994241770515	-0.288646679928789	2.4870261197069774	-0.6275261707352707	-0.18030770572707774	1.251772377883098	1.5172028968466105	-0.7269416616198702	-0.22023040414911615	0.13786786031879372	-0.18955824918533873	-0.15471254192103315	1.9019923203416307	0.09209679335394003	-0.8678447299981761	-0.17633333327769624	0.8973447469895819	-0.15594697311136516	0.7976786196798993	1.7045538602215866
0.7715989336440721	-0.8676493107546899	-0.29239628429631886	-0.715827313223203	0.37944976336802266	0.33154646367571117	-0.995817181855966	0.8962753263453662	-0.7141347438738868	-0.4246174545233563	-0.9271821833696174	0.3467939543327101	-0.6228894284018855	-1.832030741497898	2.1038455996634498	1.2954770707640504	-0.12573208752988324	-0.4624072270456278	1.1495046375484013	0.9469428043454629	1.0324596274389912	0.4963855038235765	1.0725264428144157	0.24161783816893068	0.45102008158274715	1.4538282093935622	0.5989880208164748	1.0173630615123825	0.5464557456776031	-1.2855249287352968	0.4339052351076047	-0.46320661573687677	2.363083209387392	-0.23162641009344542	-0.6408288179687834	0.16894692533704278	0.8124714067081136	-0.3536529424313645	0.7505628851200571	0.5616889066307874	0.399090598796223	-0.6040166884748284	1.9666741305715314	0.5139030076270047	-1.2331321507037603	0.827362233531248	0.7467995608121468	0.20344903026020225	1.3152923427897243	1.1613152932026793
-0.45663800321996934	-0.42950504919208815	-0.4842922808767364	-0.512451768750544	-0.048129580232169254	0.10077521001464648	-0.17329867669060797	0.07760291354760569	-1.6616566218475406	-1.59722375491309	-0.7360681187179846	1.0385580851064622	-1.6395260965718657	-1.4269791646240853	1.5778377742344922	0.9969160620541638	-0.27154911285431277	-0.7176818775288276	0.8955455076872909	1.5465780286135138	1.715831051292259	0.18901688331625877	-0.12680140411469717	-0.2423036382827518	-0.9254429700117625	0.45075617847419036	-0.3078871997673289	-0.7454406341878218	0.39738459983767066	0.09909683801354294	0.38541871331078453	0.12353969878808414	0.9210464523735311	0.306813369775386	-0.6653312883933545	-0.6055485076649835	0.027647671926895802	-0.13745264678344202	1.481326951885386	0.04784112660164924	0.9734543634027045	-0.48546496287781504	1.114815876212441	-0.03450151084832616	-1.5809656741395872	0.6102717083250749	0.4524079632484312	-0.13439419338154196	1.0756026816540336	0.4910311100012095
-0.8927550006082104	0.03554924928843417	-0.4788916910080444	0.2972828509877434	-0.43061537712707587	0.7130831763261628	0.8592234871937905	-0.23224752051625072	-1.7723206304683612	-2.0905513741306643	0.2187745093737638	1.519170322228569	-1.519088747352706	-0.1259270121569604	0.757604980494848	1.0337502029889298	0.49098625704217447	-0.8246207028074976	0.7112541423593366	1.525501078691094	1.782039648757439	0.1330048689410441	-0.9373000659300506	0.4150703000681602	-1.6970136065300006	-0.9229217595021684	-0.32160778388443195	-2.125324260258246	0.477669042852652	1.4383933114926368	0.13493939695932783	1.1245590156080432	-0.6593325568342824	1.053504284396585	-0.014714219924971217	0.08174112322505428	-0.3871847998580924	-0.1717397249426204	1.428350539784369	-0.6506880257990989	1.6526248759080477	-0.03241032071941092	0.2700213347528204	-0.7361410715112849	-1.3077605528477108	-0.10502768015459664	0.6489169816831799	-0.5464086674143926	0.3881275057246605	0.18200004953296722
0.06490404098608817	0.6604883551837462	-0.09166689779048552	0.9575718340317073	-0.239027458251069	1.570388202784236	1.5191805769852955	-0.030566539850287056	-0.6778046381596523	-1.42867918693148	1.631264308104771	1.5740676663384654	0.05936013205295983	1.2776895761554274	0.1435792009638966	1.368897452849535	1.5586491485883847	-0.45000452495000365	0.7286353704442038	1.556045018688274	1.17337213879184	0.3678757796821504	-0.39577363277422	1.6689945545158913	-1.184157526520866	-1.3119883053818353	0.6159410849023713	-2.264173404425393	0.9879326806180264	1.7275170869593723	0.24427178424203966	1.4373454256843023	-1.5124540618483862	1.7592093437043113	0.6811068552505123	1.7622020021567493	-0.31648365919674987	-0.18212133230423377	0.7901957685146237	-0.5581884274277741	2.2855093818220493	0.18621206261714968	-0.019956682046531497	-0.6183771924009787	-0.1825426652320412	-0.25418985229904095	1.3176681622704376	-0.16241774625650565	-0.10048735793107236	0.18287784377159705
1.647526096722934	1.1892249002093156	0.37036716603037323	0.8905293278058118	0.4052367668348628	1.7191546074868493	1.4547707737677107	0.06068611435185265	0.5878510673831763	0.12553312867597938	2.4026966626070454	1.149885658026484	1.940425366721902	1.7968408469585295	-0.2590584751708129	1.2357233619474617	1.6386686537185307	0.0816050035115783	0.49405523558962816	1.7697535799020012	0.16581127538439702	0.5522695913435649	0.9884865519869179	1.9483861344200883	0.21071689533793997	-0.29416560427157157	1.2524163729958813	-1.1678894211636568	1.2712670781194668	0.941876553968867	0.6287308637874917	0.4706565666020365	-1.6134335168770433	1.9470148976107189	0.5814503955094831	2.6094470598041726	0.002771762283670177	0.09776284201197602	0.13264063227642184	0.14903994249440855	2.357784979846922	-0.07212325426908865	-0.0909037254194641	0.26759182987409197	1.1905893178432547	0.3870071697083729	1.7021465715425306	0.8418724381420389	-0.059308456158743056	0.029836895209417454
2.5279386156161143	1.0050160803696326	0.2924035252815275	0.39280911260716367	0.8199437107580261	0.9032006684477063	0.9263159983735466	-0.28305581231064914	0.911359178304092	1.6180130900018495	1.8214801861587295	0.517863642662694	2.6292614527082345	1.1761734028269581	-0.6840142424057415	0.1361070054647792	0.3390476473109463	0.3535118620573275	-0.539695354577757	1.4513194062479466	-0.7315589493429886	0.44019788255845865	1.835315387416989	0.6048810328106489	1.330224008582058	1.0228165891007277	0.5917979724497299	0.3877722381544574	0.47059552905002405	0.07316110037517287	0.6616556037465802	-0.9983185689094434	-1.3019323299707173	1.354017664640944	-0.3009655886933524	1.3377893066272215	0.22988084056858732	0.5847746163520195	-0.22007087131199052	0.26886256314117574	1.5345536089457406	-0.49703846063063867	-0.5055640721134134	0.9381026661065194	1.81967059894343	1.0998248583161834	1.154468485938388	1.223913348831009	0.2990146630317174	-0.5511516535781749
2.122632030312865	-0.11379383649266707	-0.5174990260979611	0.21354478067283866	0.6012470084864001	-0.21609530759593654	0.539365277714055	-0.6449743720265421	0.3995776995358934	2.0570931809739137	0.5104990202826178	0.14434372551202207	1.7240132074013421	0.12977642625426947	-1.0802296773674165	-1.413865590466183	-1.1777680702881117	0.4619934603161722	-2.189215837091255	0.046839756987705	-1.1031474043376357	0.1914898789189423	1.423551881773345	-1.1428515074339372	1.341866413584737	1.1887958443741828	-0.8885280835636732	1.481789184525684	-1.3161641557326298	0.023363082352732985	0.009397943509711614	-1.5364689508912692	-0.7245244292036562	0.27220032339183564	-0.9705002690504638	-1.299555499765057	0.22716766140357042	0.9456240474642884	-0.2959446314572076	-0.9086319473835114	0.1492834383065655	-0.5928734064561618	-1.1753528881829163	0.6472834273510697	1.2888787002466433	1.13586470971719	-0.05470168999058698	0.1550120479080576	0.5730860826889739	-1.2485756633885778
1.022882721192077	-1.43130538973026	-1.3854882908705228	0.5583652928755167	0.09015505026959662	-0.79485854570291	0.5833490300203583	-0.42802449587512786	0.05486070385722728	1.2233381349305705	-0.1360983984656651	0.31286382749035774	0.1262470833092725	-0.3828381832424669	-1.0557380104793068	-2.303649699712754	-1.4113802160064657	0.8134951441266065	-3.4289675723749347	-1.7802857559973824	-0.899028339114348	0.1160243619890566	0.34639161413341824	-1.4981458940151444	0.4560497868102244	0.05361709428482067	-1.7912680619400023	1.6706240652616544	-2.8436908896374637	0.6760875809216227	-0.8527612329221441	-0.6228747538033989	0.08359155619467132	-0.6075912169402167	-0.5302897692858517	-3.1362060557844806	0.14015137965490596	0.9764267831566792	-0.1466092198233761	-2.551168503139997	-0.99458813778441	-0.17105800157328835	-1.4146775186175606	-0.27253763320652025	0.17446279112828356	0.5172556101509579	-0.9250656478811244	-1.554967118829376	0.6086575767844665	-1.4270152592976102
0.22574349140553243	-1.7701221220324748	-1.3332363386985113	0.8432520193240253	-0.1612320624065807	-0.5975586893960702	0.7486779428358156	0.31946195637175895	0.38898296880431066	-0.12571222622171044	0.509928886644561	0.8432172877592481	-1.0185101576425706	-0.06161227355937201	-0.3682149485769057	-1.9170259035312922	-0.22447671039988576	1.436870026980609	-3.2750501208399734	-2.543202271903918	-0.4048998436044617	0.2411359383898013	-0.3571622471781516	-0.12547225720055863	-0.42648900590212546	-1.1002248225526017	-1.3764316804106893	1.1444457228125673	-2.8820097149569595	1.2067636534493298	-1.098322965259603	0.7656081923143513	0.8271319027179194	-0.7425576987942295	0.7594398338347254	-2.7401793107605092	0.1653482221985283	0.7861023038324955	0.31742150021090604	-3.031785444106797	-1.285878264158611	0.5131678016913448	-0.8089558207929658	-0.8126338211570355	-0.5806164457755564	-0.10931940902111048	-0.7323081832781733	-2.122388348174446	0.5342585797308395	-0.7725375394798095
0.11909535601961262	-0.7206808304126644	-0.19894886294280292	0.5377279146618744	-0.17638310963659354	-0.05177563376437109	0.5784741495018474	0.8562314778981663	0.8403036779045587	-0.945824985441819	1.5935628376645214	1.2047901319763972	-1.3351847577740508	0.5896158792965754	0.6790905756952877	-0.6484825245494764	1.0311425743609535	1.8164286264527219	-1.76774630443055	-1.5202112779200263	0.02366185709636112	0.31480998455281384	-0.3998476376238399	1.4729832128740992	-0.6697650254591182	-1.0990401428339533	-0.276198508576552	0.3788287670736048	-1.4818172093280233	1.140369655513963	-0.44358051188315856	1.2781762544919368	1.0267852397046158	-0.1657038614424825	1.7281785408147716	-0.7763869314625037	0.2519199600079062	0.611145308527099	1.075983150511281	-1.6664973507515557	-0.7104498972219843	1.0142453272092058	0.247192509684237	-0.3834638483020393	-0.6238388616294233	-0.2485576591031093	0.2605825038082716	-0.7380238834514569	0.478754430263615	0.35865041412171106
0.3001618044010771	0.8124087547113322	0.9947108636178456	-0.03811388853208974	-0.48194156832993634	0.30117883209817414	0.11191389811793073	0.5473748363067361	0.6815373518275951	-0.8532975623890661	1.749244344752958	0.9519560965051586	-1.16691964442995	0.926570184537713	1.4562107348288935	0.6262725001291882	1.1249776206899835	1.529912660097783	0.022036624578645143	0.3062122889505464	0.18140678911265468	0.22147732046809834	-0.33666524956120136	1.6699873559883929	-0.3991081124799962	-0.22134081551142357	0.37641677270051627	-0.3215115656115841	0.09480987951931698	0.7959632044017299	0.5725590085292813	0.696089598053766	0.5473866510725214	0.5946257190169923	1.582880808149694	0.8399265933854346	0.09502646659410727	0.55804018242249	1.7408602703548088	0.5255094712300585	0.3032525228139848	1.0474072089780702	0.9750464151273952	0.6279644515187127	-0.39395448771824215	-0.01775186345759018	1.1307271024277417	1.4521436555513088	0.40255556760112254	1.2379095457656137
0.2535709191144637	1.4561332695631164	1.0602319783436522	-0.08076541800210181	-1.2515488370327748	0.2513929649837542	-0.10366321387850713	-0.4309886765491329	0.10208434366219596	-0.35145245651154233	0.6276164204935064	0.0883917237519917	-0.836519155051281	0.8229827003172511	1.5918646297846308	1.3722187793461542	0.32109912786876715	0.8483795788135196	0.9816364099878112	1.1735426278229935	0.022375709788787244	0.18594837632756708	-0.6451609104276478	0.4737658927720153	-0.1130624627420684	0.25323677578779047	0.22311393329192358	-0.9404167362713088	0.6892794601868766	0.6454007421120225	1.2068885727632084	0.03885144670853954	-0.1489611763322598	0.9892258515528376	0.7201314823552637	0.9705002606502997	-0.5110019909443654	0.5804884410898709	1.7500910067524122	1.8597573949537725	1.2435992020885671	0.6714491131033274	0.9866528282578109	1.339051237082941	-0.4107505071101086	0.1432256344937604	1.2223464056119957	2.540333105251556	0.22885262562448846	1.3888073210709018
-0.026858563780749113	0.7538650502300497	0.03576631632139724	0.5916185783033348	-1.8734289608705872	-0.12042767751531895	0.2846501497024301	-1.268297038161816	-0.02768729997573219	-0.12509652435283267	-0.7906948423854941	-0.973274005259703	-0.30293903700896097	0.6519476917348632	1.2472503350223672	1.588322422360724	-0.14161693853491228	0.46199394725055615	0.8943446414899666	0.3663118438269629	-0.4418581587151957	0.42740971138167666	-1.1297256344518682	-0.6823138038565629	-0.026500479331703766	-0.3474846835835008	-0.15190935628586572	-1.4862214289079396	0.32237684956159723	0.5579135535360991	1.2488265236466656	0.22001564121008554	-0.44378381311785625	0.8491408613453475	0.14144619441991005	0.21644796583463582	-1.3152996166961535	0.6075879211378825	0.889594660913127	1.6193631235865413	1.6886966069751461	0.21490719880856657	0.48240787403831104	1.2506023732076614	-0.5979078330039586	0.03634280453468255	0.6409007332566813	1.8846755555987822	0.028911563982496124	0.9302587849598927
-0.17279878469625015	-0.4225166959945734	-0.7143503310819149	1.1637674253719417	-1.6278689888913922	-0.6974390758428225	0.8442379367340335	-1.314559374426284	0.6165337937233958	-0.25207584922131515	-1.3744472322878005	-1.7945440287789602	0.4549543818475968	0.7646969185293891	0.8152774673330409	1.4001381932005554	0.2648366880688526	0.6429613706203028	0.4070376069348498	-1.0999204964451819	-1.1600453610429606	0.7272227518599884	-1.3714814632601318	-0.7357675542303473	0.042046685908418716	-1.3344781119574554	-0.1818572977741453	-1.7465832746881997	-0.08227784814835502	0.007057168784964001	1.034641415303318	0.9609241022160826	-0.2010745085363777	0.38237586541998086	0.24909048592479055	-0.0940901701620782	-1.6824457504044263	0.5564637175050473	-0.4172339772038091	0.5346488806672081	1.3575006570614998	0.0009096719991918637	-0.1629865424143301	0.6039958247772705	-0.47951845781155145	-0.15930092144248506	-0.09975052189993174	0.6506035047808582	-0.022779474588270208	0.36841780873590085
-0.033784016446763425	-0.8633629036991312	0.00843757888097382	0.7551240377929282	-0.6281281774124858	-1.3763376111496015	0.6654176221948995	-0.5896916358255233	1.2788303115558945	-0.2580235925829746	-1.04989705029331	-2.237019836296917	1.053538168479011	1.123939537476384	0.4753626458678961	0.802355430550389	0.6762186098710014	0.916537424339829	0.21322737904791608	-1.6578552558412276	-1.9361812114461519	0.5715654711307934	-1.432366514002917	-0.1663982445496532	0.2246324648293632	-1.6038568620249298	-0.06628279866086674	-1.4317187971340766	0.15597114816020574	-1.0334648647336957	0.8463521373538557	1.2643031372754412	0.1697473358819207	-0.12995446208474637	0.49427695863189436	0.45116947115222666	-1.1150905695627191	0.24839833461087082	-1.3723773546916571	-0.21788727956466886	0.27035280489915603	0.059052174832539155	-0.7118946650488596	-0.007262857745894143	0.06352760086317026	-0.25511790687154356	-0.7014984675712643	0.3169129747263535	0.14328957523936808	0.1151250615214396
0.09704581845175818	-0.28548889981094266	1.7708504128812228	-0.4720956079428597	0.2680147555850495	-1.919155518316302	-0.6559509809147079	0.43625865883025833	1.0602326012596655	0.10787629594732201	-0.6661774353158212	-2.411656742661097	0.9925111600209863	1.4047813911673452	0.13724397733810614	-0.09897943878686727	0.019017630176773558	0.66779894709112	0.4159355573039189	-0.8258771326474954	-2.3622486818376682	-0.21454713306113804	-1.709772839535646	-0.21921562280729393	0.3041902756613181	-0.9809587261065582	-0.37330305004017805	-0.5701376352403905	0.8219175403056502	-1.7761840273438794	0.5365278529030053	0.7381897829299517	0.27672892029485385	-0.5754615680993067	0.2214096268841816	0.9979063784797639	0.24424678423196042	-0.4818396171752671	-1.3753067745045264	-0.21792757503321053	-1.0998938533926446	0.09789788690532142	-0.9404266460778187	-0.23725193216216908	0.5089611083606294	-0.3581215142104117	-1.2234445901233502	0.9719944978809277	0.4121359983513778	0.20453476788932323
-0.09600749299941386	0.4918699366203925	2.830290130147545	-1.4463323869255942	0.5280493539560437	-1.957443144298182	-2.4244292569190264	1.3559488005448477	0.14112436579703397	0.40366377120970015	-0.8410027204420877	-2.366248807047788	0.2817786724058143	1.303761397807536	-0.2529691796059384	-0.8401196589826756	-1.466419492158711	-0.0900401441857502	0.6700153765492606	0.4987418006243637	-1.9709877444842627	-1.1470403697735785	-2.129358445754849	-1.24505150836752	0.002415196382865599	-0.2727031660722307	-1.0894111489109637	0.35596001061345195	1.2433057040621402	-1.4502837756738058	-0.14720793541187252	0.02949784686785354	0.2126347623774671	-0.9798757185744541	-0.433045734467801	0.648889557398078	1.635355581621936	-1.448690306180275	-0.4257279893854222	0.0698717970795175	-2.0366671725126357	-0.1545113498540611	-0.5469646520407787	-0.19795882725218886	0.2807786922417014	-0.677094997174883	-1.7115884840247508	1.3697752451895269	0.630351990106705	0.3989144627361586
-0.4717834763842748	0.5358394846374408	2.016120696532072	-1.4266599571444107	0.5768806199164037	-1.2985936548907233	-3.362627872746831	1.9917688143991483	-0.3298529894392899	-0.018398565668382532	-1.2618422647506156	-1.9411099022043248	-0.46456287772755445	0.7172420972698412	-0.5372005558377567	-0.899863791361205	-2.3247380961374517	-0.7482125696477376	0.7469238569508905	1.2083187233858794	-0.6005826880170358	-1.564402386792093	-1.9300693495480377	-2.2002650570402262	-0.5472948320308069	-0.10420231432997432	-1.4129040986769483	0.7885537544555342	1.1083674540297253	-0.3113643206858892	-1.0082023500634947	-0.13853353336258756	0.3619910967960809	-1.330818444639863	-0.7182316716442616	-0.3036280639766155	2.238421532654521	-2.0044988533030152	0.890488891298146	0.1265223222485329	-2.1224533362036393	-0.5464534484620782	0.4999231052418971	-0.18707979301657815	-0.5346245895404261	-1.085806617130884	-1.9262654918643314	0.5491137026464467	0.7592096584508385	0.47954415659521193
-0.5592558857886317	-0.21526842390181555	0.07223689394539361	-0.813711513715696	1.0899968414324972	-0.22633684156973813	-2.780987562962223	2.186876619130627	0.38262776761982614	-1.1332493664145122	-1.2060453451206188	-1.0250424301953946	-0.6642651990047294	-0.2270160668542496	-0.5731037602281666	-0.28482166974619194	-1.5332263552690641	-0.8508668105183069	0.7687157721969332	1.0965708183026368	1.290935430139321	-1.3742797093888297	-0.5755698984570794	-1.8565536532506905	-0.8310726211912159	-0.1601064680640671	-0.6381478220379961	0.6104498991786066	0.6798135450306872	0.4813847437632559	-1.3982583798701331	0.019948831016953012	0.82653142303132	-1.5131111245224442	-0.23949334440708053	-0.6353086802487655	1.7722766201388975	-1.5429034676921558	1.7586710828450853	0.028156827034584202	-1.5693700473134546	-0.5416017819316736	1.605244583558547	-0.30379679588079406	-1.2554905067292415	-1.0682096178226375	-1.5687364831471895	-0.9834497156113818	0.8263293824201242	0.40631617491119787
-0.15384718155671848	-0.9786309789752452	-1.1080289994188566	-0.5551045871029023	1.8706764569330192	0.6125567017896275	-1.2201691698308363	1.7209160277892548	1.645977364292132	-2.0741139575546557	-0.5030735141495146	0.08698774778967704	-0.35992956961095124	-1.1708230792523966	-0.5438498423589792	0.3805659400639137	0.29569908356094793	-0.5827004167327856	0.8936011539718641	0.7075817057687753	2.7160407215400766	-1.1225991702715765	1.2932629921530807	-0.24141749199494375	-0.5251210181011616	0.2050369198485013	0.8996769573267239	0.21298108574543118	0.330446447348549	0.0903599366334118	-0.857623284991418	-0.3215637030643893	1.203272609756132	-1.4256366197975592	0.5408220803438243	0.3632064245906372	0.6317138733881699	-0.24846605761609117	1.6255805822476863	0.20118185598547522	-0.9280494724404291	0.20445817305634684	1.8970056305659484	-0.3506283084713519	-1.3568566760576413	-0.23864466121925992	-0.7127412177275613	-1.8517494938031989	0.7755768718986015	0.24454892057762403
0.39148632246651943	-0.9737208984840626	-0.5205315908626107	-0.9490580915930296	1.9151849847003033	0.7243104953191922	0.07728128017020525	0.6060619699879173	2.126997338509695	-1.9481363313439823	0.2757628469982541	0.7597884272130752	-0.041247910950111356	-1.637981212688936	-0.852496198988789	0.4835566063972659	1.579031841419635	-0.4238981750873184	0.9559982954149386	0.3870948432297237	2.7685083358687135	-1.255653015945446	2.2430516159365164	1.342142897577789	0.09483775936682191	0.9140973063319779	1.9798837795703932	0.037466802922662766	0.1279141168050766	-1.0743161949538302	0.32220557551392326	-1.3523554141606686	0.996616553593954	-1.1090509805338242	0.8773401355360557	1.941535790271004	-0.4734372200318775	0.8147841818549886	0.5732564554405338	0.7393991941112054	-0.499197735018681	1.3265074324743105	1.1176570888748794	-0.09246453900078917	-0.9546863788860026	1.1016963137189888	0.12603888540825128	-1.3630763071507053	0.4746427481211192	0.020704880263795685
0.5853734401029809	-0.1193475909652552	0.94312676946513	-1.3504459719657829	0.7503363933561354	0.21109665441285838	0.31264625634476473	-0.6270255033735134	1.2855709206468933	-0.7346706814181833	0.545373389846929	0.5904106764160942	0.029461649552444902	-1.374254215673592	-1.6085173406950466	0.06097589328864515	1.4476391123783792	-0.5081105872377876	0.5907806569451416	-0.11961700972442964	1.3813828372926118	-1.4932504145567362	1.5456343435449924	1.6533454093578654	0.4480958471974846	1.1734626214686947	1.668047676077653	0.13491135421510925	-0.04858381949038643	-1.8065708657155557	1.2777803082383614	-2.1397653247949426	0.18885024546257193	-0.7149349387307656	0.6184610634294926	2.562178989604003	-0.9959788873198093	0.6322525108579347	-0.6950422806123914	1.1981431274873502	-0.1530114625177287	1.9790907467307892	-0.00221147138076162	0.4119619109183043	-0.4705898120638739	2.0582908947806358	0.4072853873830297	-0.16795191978099	-0.08516894969463856	-0.29326885820594095
0.40599642984952133	1.0137196928302459	1.6140068884288064	-1.0581546275229334	-0.6832235339016798	-0.31016985628856364	-0.2354108296440605	-1.180459860361295	-0.07644781407452438	0.7263777406954399	0.3776020951292182	-0.09908323791956504	0.09247661433677212	-0.6773613281913856	-2.297422090574057	-0.32507616296478054	0.4831833503904574	-0.5462268192793138	-0.27304928283791796	-1.0656619076674838	-0.457254018285922	-1.1504754549296998	0.051031358273086504	0.6777412317290944	0.3183907695293348	0.5619300382624348	0.2706066495336023	0.2358716976520861	-0.17089441254730195	-1.3927186244858683	1.335240468515958	-1.6538605478282313	-0.6754266178845941	-0.36304786699257896	0.2893575567678465	1.4840899978592281	-0.7865698583807647	-0.6586900494786149	-1.3615693684931354	1.0979099062697428	0.27066847488761187	1.693022192803658	-0.4915203756720315	0.7792324265654722	-0.01608879175447473	1.9101762947856518	0.03436841455881465	0.6091737904325354	-0.6661500255264323	-0.6603659118665071
0.2938309670256951	1.735607786790463	0.9215935294556419	-0.1739454037456139	-0.9431589401677897	-0.259342740215472	-0.6272369953866499	-0.6881609493174119	-0.7833926365872614	1.5806716662865017	0.3204818324000535	-0.4919655593949947	0.44476733923863987	-0.24817934520124116	-2.139282570044485	-0.3048311782075995	-0.17009502967144813	-0.3440127296458437	-1.164685328640269	-2.015319094694262	-1.405089660306135	-0.06657078438279694	-0.6961857892749477	-0.5361344295339936	0.08753767999135176	-0.28581297132821903	-0.9341321441931834	0.1657359455855122	-0.05687891949189866	-0.2656070437027318	0.5798705262765086	-0.08212019932152723	-0.9902908645059303	-0.07093066999126425	0.3538970261745949	-0.4511376829886591	-0.05666457677175564	-1.7490560107564659	-1.1683097811839904	0.4880815015521433	0.5851786574331391	0.9038219122281964	-0.21552590690577692	0.6637858910451024	0.6448567149346803	0.8124558431558064	-0.587628899915646	0.5953783412983648	-0.9566549532997166	-0.9078384192816537
0.5002310682332294	1.6790595820782304	-0.13847750951377755	0.6129430715329652	0.1538320923823206	0.39993689967784884	-0.2119882005338775	0.35079095396239196	-0.5370799596726115	1.6653384643717786	0.6802366124022379	-0.10884368775469959	0.9330767315802676	-0.5244420397742293	-0.9015443846136061	-0.10815044486640332	-0.06772499670727804	-0.1282588117354462	-1.4404614123090085	-2.093858973327104	-0.9052217165958815	1.018496885897943	-0.12984326854028527	-0.9822974903600259	0.2472391996433564	-0.388931050567348	-0.9031309634770897	0.03784160771649176	0.29096973375503044	0.6107073359218338	-0.2927961432187504	1.2305914038101295	-0.6702738051294164	0.17525054113693117	0.6508725145371463	-1.661159520472885	0.7550789788631738	-1.4136191633910729	-0.6347405681292452	-0.1086090577747197	0.4710575852685824	0.45051722502718883	0.027619614801824142	0.1705522160520727	1.5471072507068893	-0.30526292850945785	-0.9141195622546218	0.3398565250500344	-0.8859260345336326	-0.8548707886716124
0.6377518942212979	0.9143040357007057	-0.3601645198575821	0.8844257434112365	1.1481134318466406	1.1632480212421805	0.8282643967910558	0.9454951263098497	-0.017288963972531053	1.3981820258290023	1.1751090745234687	0.6454143879253953	1.1119900466607449	-1.1653097862028075	0.6647402593877835	-0.17962047996748864	0.34240907681776117	-0.2089481263208589	-0.9358568428827077	-0.9712404436507481	0.29713161741763267	1.185842383692305	0.8331885665671662	-0.5089233210183736	0.7808157365512045	0.3486095996804296	0.24110095283371205	0.02152879405697487	0.5060793139795179	0.7747368021948537	-0.6276458569959051	1.2133511442626042	-0.24866323675019017	0.34031449933248925	0.6853030228338953	-1.3884296179369149	1.1333697510931502	0.21986468478634327	-0.521092328890267	-0.2825447240976155	0.009067673083944799	0.5558353585392981	-0.4611593647778317	-0.1677726807053032	2.223765093083051	-0.5867566667222991	-0.6848352505349243	0.4302949064903452	-0.7114073586407287	-0.5472695400666531
0.09497547483483654	-0.14424241192793524	0.21681506299997255	0.8071422768698652	0.6043539341183229	1.4676095264103235	1.754609802589935	0.5016123157160383	0.09561257477518167	1.1748124133013262	1.3139252180613985	0.8987588595162945	0.8604003543838165	-1.3608244395594862	1.336842098907989	-0.5446015636589634	0.5119250147356469	-0.47783593831424925	-0.20475993498299744	0.595499756472742	0.868974047321387	0.36532187575870395	1.0104889346977866	0.3106494920602301	1.1519822879383488	0.9962077532324628	1.417940395507095	0.0872598139293035	0.14790393506368987	0.5369290580754305	-0.33218837452100675	0.18827870628913812	-0.3894498471163568	0.3848882780885477	0.300775394195021	-0.36601936103609806	0.720363087551938	1.77237870653432	-1.0197413637221664	-0.16019778842281238	-0.25338909013314226	0.5326507970375564	-1.39466881266874	0.0737794438891477	2.1619124304795565	-0.022250699669874453	-0.08697051536341179	0.7551472963240147	-0.7439477343007892	-0.3219499914259594
-1.1126796780136763	-0.9382965322932724	0.4651887257409843	0.6128932943486696	-1.087801091836677	1.178667395991469	1.9708447135561564	-0.6345780578245754	-0.13759912455172446	1.0366593556863863	0.9634112484688047	0.3005343729673252	0.5871004274355308	-0.7280106746688364	0.5183570333446959	-0.7671008525909614	0.3625374975516895	-0.5049308306538989	-0.03982233293825753	1.3753522046160136	0.2178853929090902	-0.542324281983929	0.36693509206359226	0.8277000147087287	0.894402993702841	0.7623354488128211	1.6324307758683914	0.12579409059970342	-0.8248374841937394	0.3731173078746444	0.12414195821462738	-0.6057753759942073	-1.2326359040115344	0.36587927858028324	-0.1905299521476872	0.045000114589432344	-0.39473723129582766	2.0025394815468265	-1.5351327233969685	-0.19846385017264825	0.07985708803548201	-0.31951829711832386	-1.856456089071825	0.692906761575041	1.458686870922344	0.599880852093058	0.4044872467025877	0.7375476318944766	-0.9942520268837998	-0.5386849979346061
-2.127919661440149	-1.0768310406626707	-0.3677995625960539	0.15676817315213443	-2.033493387803819	0.6409438432374339	1.462407615599974	-1.504069913257276	-0.23846537758625608	0.8452559192292723	0.43293922069095614	-0.5299033807112805	0.6810062812246004	0.22195446962637055	-1.1110247317378754	-0.542926546610191	0.03963961569333525	-0.16061508272080427	-0.7060403919338555	0.8418733036227264	-0.9130160673773061	-0.6189820260498082	-0.07880961702248586	0.7568261451075038	0.09733956563947828	-0.02262873560785228	0.8052611377696817	0.2374563034645513	-1.912379015567398	0.34502639695405857	0.13048184188580408	-0.43944750481442	-2.161867103240682	0.4050785337328242	-0.543964708682659	-0.7143960802436448	-1.5897063747654696	0.977842411104716	-1.3329319054886501	-0.6204728147740773	0.6854446594691761	-1.653865565327916	-1.4169850372133481	0.9751462136531333	0.7735712006488825	0.4828631019915137	0.37749444736007143	0.1003904836456596	-1.1255918505216898	-1.1727303236098623
-2.056968741523524	-0.6280115306744034	-1.7279868326859478	-0.7345922401169885	-1.016135713218402	0.29667101232043563	0.6723179446603765	-1.395674624769035	-0.11052416507851155	0.5421225682170102	0.05503988152510166	-0.6508346434818137	0.8988194112301616	0.6366091646876075	-2.0965806202359683	-0.13663272383167793	-0.4953636066104444	0.09405284819762622	-1.641798511539219	-0.3021811154926221	-1.2419640425968428	0.1248381158065631	0.36046008330374757	0.18262726443845057	-0.7415962116320223	-0.3709431924613317	-0.32807200793222224	0.6760256725037973	-2.414737876756068	0.2090999148117758	-0.5940422922983721	0.22143293342769194	-2.2709434649463414	0.508136141958414	-0.9782668731962676	-1.8890202103499398	-2.064223204481339	-0.19483182472522076	-0.3650573917772051	-1.1472413002082427	0.7839302835565153	-2.2333958868434456	-0.5795090502181042	0.4056026182531246	0.5582108355053421	-0.4405755732310453	-0.18743206521366834	-0.8117233935942639	-0.7706700255308602	-1.69326565902302
-0.9331671970351296	-0.10072873917952395	-2.4305396696343418	-1.674303105337061	1.036424080616209	0.28142584999026427	0.05910346285867738	-0.4153096534219492	-0.21523290449810878	0.13206706348225383	-0.19873777518737853	0.1618128927450807	0.542930362928637	0.26506309987998516	-1.4750154210126047	-0.0813434460131329	-1.284626849706997	-0.27224367659733434	-1.949472350770074	-0.7846190766552541	-0.31059528156112826	0.8594903999358733	1.1558840187208201	-0.6010642323072912	-1.2532898255601805	0.06725963932698058	-1.004719736845889	1.418202522004212	-1.9428316270299815	-0.11592980626201921	-1.7880826732243844	0.43321787417025115	-1.1987144171928332	0.4720074667135952	-1.8184737658944208	-2.282365583331876	-1.465707723456337	-0.6469324258509348	0.6539205425687856	-1.3164579657732227	0.009937403377139628	-1.3077129871015287	-0.04875908022320685	-0.7763202257053756	0.517860630871713	-1.5054209396629534	-0.8444812711956541	-1.4367517365963358	0.10075738317820336	-1.4488656351731453
0.28794306659096364	-0.029107965778991253	-2.0404100066579964	-1.8984162082323242	2.0884468803264933	0.3753392936359632	-0.22387997192825143	0.7064979319909532	-0.9401106448861085	-0.43999931666083303	-0.6530102731059537	1.1679391805674668	-0.696649066859916	-0.3406325719475319	0.3665686418816846	-0.5212744925750091	-1.92817674552076	-1.1379425652175312	-1.2277078995580297	0.04608646347393551	1.0540506432279568	0.9024648598149845	1.2603144298585303	-1.2107651238147652	-1.4768012846173273	0.5756626774301626	-1.0671275955962054	1.96087074097585	-0.6991486951411737	-0.42807291055447005	-2.809298215838144	-0.12415564365184312	0.4286407136994843	0.08276212988123323	-2.8298170187322493	-1.5375082754586842	-0.22745556553666166	-0.5238106414793511	1.0017070894146298	-1.013569022313294	-1.1369717927105356	0.34418323231488174	0.13433673010090594	-1.815960769505262	0.010744835113368507	-1.967425100643057	-0.991152531189341	-1.5335314209636406	1.1009842991882663	-0.27475883157658154
0.7228893418415434	-0.5163523697977557	-1.2836575635597394	-1.1590835485431221	1.307804944741865	0.2951407184387535	-0.31063990114005047	1.2835426319774068	-2.020032966567527	-1.1924915474294195	-1.5285548008132708	1.4856754161939474	-2.2409919068715487	-0.5813119035637103	2.0669878167843585	-1.0301887119684106	-1.759065173134836	-1.7521144380770803	0.05319847822053343	1.6167366061074728	1.6507172121662728	0.3998491632079629	0.442993133295104	-1.3125642928475532	-1.6287549057842514	0.370348208364667	-0.8873747426953589	1.764190836085789	0.641054714263368	-0.55550949354974	-3.070611063691914	-0.944836552677162	1.4724846826087046	-0.5561617873080884	-3.192892935561041	-0.474354908370088	0.7836739074509226	-0.4792876121637255	0.6667403445663591	-0.6098494011356116	-1.8172977256452878	1.043247903328358	0.43692489631378173	-2.210248067188627	-1.0952336380175633	-1.630706886393341	-0.37452761750900737	-1.2630275785188365	1.6796224430023046	1.2562330379901834
0.4044571138128902	-1.1986633553390902	-1.0853519878163571	-0.14156627766222152	-0.10754012202944273	-0.01463946159931928	-0.3834815278407922	1.156660388294441	-2.7394150322565265	-1.8873029059314148	-2.621477858756567	1.0201691892909404	-3.1015764294041483	-0.5302725894934914	2.5340888567930206	-1.115924866738791	-0.6677872533209511	-1.542793182321783	1.0011860136951978	2.6264226943585722	1.1368864372427778	0.016958011833929393	-0.4379842030397035	-0.8317254735456232	-1.7325053087742668	-0.29294311549806645	-0.8113508320920331	0.8887175055656843	1.3667609682547817	-0.5590806293821876	-2.4565187331355944	-1.4065492878230892	1.3322846647147863	-0.9769442092477477	-2.3170701844686077	-0.16958050361696483	1.0429264800169056	-0.690385603495573	0.2357178524844146	-0.5413905100627672	-1.7219422484972335	-0.0367028661286956	0.9538659025208497	-2.1093928913440587	-2.1819551651287505	-0.8947359249846886	0.6518378884087028	-0.8946123985169269	1.4974452310550688	2.231344313647523
0.044260411293243464	-1.6399738714232555	-1.4732393066792389	0.2877144736837159	-0.5062237182419115	-0.3695347089483391	-0.47653926241890177	0.6287096133297757	-2.6323801022478293	-2.091466034117055	-3.3430222699663497	0.45514552081772297	-2.810527786395202	-0.689084741897324	1.8305580450010208	-0.7538395367062313	0.49159325873489695	-0.7391121586467673	1.1362726756807586	2.168798424401493	0.23683873145193088	0.12536967786763575	-0.5124583284671822	-0.05887070117541257	-1.567670837123045	-0.38799235579787805	-0.7913038237066904	-0.006376715889631296	1.2348777418991455	-0.5129294657821325	-1.3787616181756968	-1.3633700600568552	0.533537655104547	-0.7468159000278017	-0.5965772555807087	-0.7956272353733187	0.8005510212658414	-0.6801930836243676	0.15638319846171167	-0.7854966692108976	-1.2509451629524482	-1.9184441021352507	1.1209993680614414	-1.9164273257841165	-2.5509360250774438	-0.29269989909284183	1.4131904315297565	-0.5935636686689512	0.6603498010485545	2.11120492173544
0.10004151991095328	-1.6897557788348534	-1.6312944864319068	0.12881174763025655	0.24234447642960236	-0.5570961175601256	-0.480851000772239	0.0644602595233931	-1.8513356117231285	-1.5870433840410387	-3.0923165389777254	0.412743378230615	-1.7564286910013087	-1.1397938272153567	0.8694224209633392	-0.2976236052486157	0.6682010675941421	-0.049049328157481566	0.7802420917855765	0.5016710597526461	-0.17270033837317936	0.4688520696163579	0.09172627485507842	0.5358830881005394	-0.9449335191771945	0.5307344230791153	-0.5612795955560286	-0.39154452803012935	0.6764840903511349	-0.24591062548369697	-0.39169214042454964	-1.002270042189819	0.15628319430753626	0.055567883342988726	0.8319639720062699	-1.4595815483271757	0.6983684060345439	-0.10135977389612481	0.28742807677884546	-0.8241697390881172	-0.8541692839774749	-2.7763901823598487	0.5122126887819265	-1.6566803706493445	-2.1527140873287838	-0.03474181392552124	1.5007650700944248	-0.4476737867785667	-0.32843991373159825	1.1085567109987184
0.32368599198960896	-1.4369250574130512	-0.9270912815838416	0.21022857003789625	0.7758619527256754	-0.5111996597329176	-0.2959882956502056	-0.38476410336999495	-0.883565655431502	-0.6557290296902621	-1.7106321640979745	0.8331471140482711	-0.6343607852393697	-1.281607698169465	0.3429800655466589	0.04969336369295421	-0.17971475049680927	0.18614754387984148	0.6245382471099553	-1.1816064741107337	0.06430483695752649	0.5952771525545882	0.5497899384035111	0.6739671974428338	0.05420262498403059	1.624135370178879	-0.05189290850263312	-0.4351426640425268	0.4411654467309557	0.4704237625691067	0.28878560599840714	-0.4195006517812685	0.6272830769472241	0.8370387048698937	1.1599714512894064	-1.1859338417221303	0.964218051310454	0.6322494515401565	0.22209677234564348	-0.17570089818310236	-0.43317206404552633	-1.771965113322911	-0.3625687775751697	-0.9717465843972299	-1.4915672164071627	0.056108251487008196	1.0774631512941584	-0.49964370410160375	-0.8883732262644213	-0.07642868489324825
0.2681793322219591	-0.9343194246122996	0.3661752532479627	1.0443537225754504	0.10958065619793547	-0.305618844830849	0.052238464762086434	-0.7255822200768597	-0.07712463105030812	0.16806707012784394	0.30774501711023566	1.2326260154324753	0.2402055597386704	-0.579356386936143	0.09127927591397467	0.46609048053076313	-0.9073658073746618	0.3056302757640163	0.9528305231672533	-1.7723138362616464	0.4936708510599051	0.4169712165354207	0.4574859611093605	0.48183441743951033	1.1060555175345155	1.670555880894287	0.49868850576122026	-0.6645222433922136	0.8738378795299916	1.467113542762533	0.8804066097610567	0.39409571556689504	1.2031523866404723	1.0384170231892005	0.6680907990951057	0.04184216816669962	1.0904734990691352	0.7661440390705078	-0.10805747939677411	1.0440335322697578	0.424141580433936	0.21706290380546156	-0.4796827577757394	0.24610169662753223	-0.9159525926403946	0.2687888550518185	0.6156307677459567	-0.6437551722796557	-0.7768498039639035	-0.8376177163590904
-0.019353757442884825	-0.13112579064816726	1.429068579080758	2.049076023897548	-1.077296568108321	-0.06039172682334213	0.4423245867733251	-0.9298931154385252	0.49155109128227503	0.6159055038073088	2.06259152869927	1.3498719849276697	0.9643678021919886	0.6338471213036507	-0.4400644838633341	1.1366307146944081	-0.39512453371929024	0.7677877465589588	1.3611963683891108	-1.1613717471284293	0.7741691580397365	0.22314035627806733	0.25945267622309925	0.3403183832893922	1.837544863433447	0.5179733879894074	0.848452617473191	-1.154751230524149	1.5048382334100183	2.1207021839585143	1.6482716412590557	1.2396585539478346	0.8105955113609447	0.6771838431642531	0.35489749655799513	1.3019950619655725	0.4204970575870225	0.18440409068794167	-0.34304948692448467	2.1328672503919384	1.7137628288526163	1.6528791485365149	0.4260378183558747	1.4544941082745833	-0.2754199723664245	0.7069982416360515	0.4117166671572966	-0.5910595814916454	-0.2873236388244981	-0.9925486636597967
-0.07502581806102822	0.8988917907569072	1.781947720240258	2.2011326235253477	-1.33940134678014	0.10306420002735651	0.7701050898979199	-0.8991018777420556	0.8425913136521638	0.8393448567268831	2.8410137851081365	1.294512412269882	1.5625119760869017	1.4152024436783177	-1.2796753184723355	1.802779514639709	1.1647275396484247	1.4895115911884294	1.2774895023976955	-0.2201909625299935	0.9657657458027533	0.2335294967970979	0.472917011224522	0.5180556588614298	1.9938748600443335	-0.6844104674368897	1.0311413915594254	-1.3606364955521069	1.4895914377433603	1.9168412227781189	2.4815186708544403	1.6873153817942197	-0.6301744087957433	0.286509782704892	0.8431244841615944	1.7552548106767834	-0.959234980074014	-0.32453360147100296	-0.1990547342336537	2.4061908749952097	2.777694966721631	1.8649281235232915	1.355068809343583	1.9218965443765157	0.6287753132165713	1.1981220249367728	0.42834056252239305	-0.10197706414851072	0.0031390387979821164	-0.6658665261005785
0.26926852772825655	1.805883945040516	1.6381727520571505	1.3251591408613115	-0.3501543348849883	0.0781228839821289	0.9874712871758548	-0.6178565135390688	0.9926355581592722	1.031874567469451	2.596050077767334	1.1210942611982397	1.761818603472163	1.2960361201210115	-1.7087363336297452	1.9006438807629595	2.3864735350934554	1.944669835473556	0.6882069331080845	0.13166439498234375	1.106675856598677	0.3187592193501783	0.8251993908436553	0.9229523413371797	1.5540935020892017	-0.7686284322927086	1.2104892081061895	-0.8855881562737369	0.5607032620912649	1.0217382998517892	2.935782329501073	1.4944118897612675	-1.928074211084673	0.3119096765981958	1.7377621791558384	1.5122694121357938	-2.054883352261586	0.06320252070129713	0.1259624709726674	1.7929953337240627	2.914654554480488	1.3787641663816346	1.0876585917669144	1.5505998416745717	1.4857746096377817	1.4173005340871392	0.545369659629574	0.7137745308997986	-0.20806281597771278	-0.03511138339747253
0.5655183896654018	2.186339849221223	1.4519931196837703	0.34548516085695397	0.6407956297440477	-0.14523557605666232	1.025264676654074	-0.25605612331231214	1.041526040984777	1.06972636535417	1.8719375194343406	0.5951221906750853	1.3668827126984975	0.8323580424172092	-1.0545043217147747	1.2073890961800022	2.107300813421354	1.857701743667141	0.22369327064310435	-0.1542764187660525	0.8816980638079869	0.2061056806649572	0.5393921652343706	1.174116017774521	0.8150621614794129	0.17833493578821913	1.3031624167870004	-0.1631288663359842	-0.5490361031844608	0.14632497079234932	2.70624005021093	0.8933354835873233	-1.8023774910976933	0.6436938127783753	2.094609816863278	1.4002499313476744	-1.8362486579227835	1.2078861206806601	0.189265174749991	0.8353075447107952	2.1183479197651742	0.9440000832113444	-0.3811361766416092	1.019894972747988	1.6663643529357615	1.1246292452624327	0.7792099749694568	1.4286643089829019	-0.6075444986758276	0.7138614259940078
0.3264999424476278	1.9621186689106416	1.3502548603045106	0.14547573209802112	0.34900608449588805	-0.3850302356651172	0.745298011515261	-0.03485988865958417	1.182196084397705	0.7015530617572115	1.2427625031539702	-0.39543844268392286	0.6885251251046259	0.8861631584404603	0.4260504111176407	0.22501897590790237	0.5478590189571205	1.5545629046026368	0.45861015121032184	-0.30262090636803285	0.03864435535766863	-0.16037653931554358	-0.5459450997646345	0.9263932183282977	0.31184223218123064	1.005149504246732	0.9412426251666983	-0.025142599498180568	-0.8158749376427692	-0.1802506931928697	1.9803374644153604	0.31042401002076475	-0.2500699369000686	0.8030217649279683	1.471015996415269	1.934176594631372	-0.297882091937184	2.0895275092552046	-0.12203369059476618	0.1365364009456155	1.0679038673639178	0.6474377538208383	-1.749456092492934	1.006716262448217	1.0019562245617915	0.3935659995258752	1.1456263894976564	1.6983227984416385	-0.5582879880250123	1.2769900232801346
-0.25351193504234526	1.4512738808378007	1.1211472422526363	0.4988452783629085	-0.9542311826315629	-0.3467249788408568	0.06345583263074286	0.006442617855132385	1.4833588653530747	0.0399553468027327	0.8367491749536008	-1.3659822390361733	0.3528523418738049	1.5244914112898116	1.6526992478592208	-0.2286903033786266	-0.9733537855811432	1.5036038698094876	1.1953534232260616	0.3159772447559404	-0.9778804653419082	-0.5770855669248132	-1.515086445550268	0.19460861761274506	0.4421107477531925	0.8203956696302748	-0.052134365166356125	-0.5998936938820203	-0.08260689990851448	-0.08498805868685538	1.2563627866146878	-0.10684071770372808	1.435482972352232	0.5340877166280283	0.4424159376404294	2.675406471475294	1.4260288350196977	1.898193404516242	-0.4245876919195938	-0.13638212664613322	0.4165057503589945	0.15232668351340414	-1.8074758680876033	1.4056409580512568	0.13350669590204126	-0.32955674988056194	1.4178431789534987	1.5833782838250192	0.18815154950249757	1.2880861732834057
-0.4695295909399397	1.032888434774834	0.6320692273831139	0.4533257558183891	-1.7837611151356416	0.08660323613248948	-0.8517458216483932	0.03166803293347278	1.710727194935775	-0.3783194816897093	0.4176361074314393	-1.5413957883604963	0.6210831716844962	1.9443630672718424	1.7554026573742103	0.1519823141414939	-1.3346072230577055	1.653049974757017	1.5717729386815924	1.363007296273722	-1.2344702808577204	-0.8561546546251947	-1.3054504290446838	-0.589421374049444	1.0170610333943786	-0.14749204389593426	-1.2279971993680552	-1.0201203387288014	0.673989752258701	-0.04680430818639195	0.8483999379734027	-0.48610667030458116	2.0010928478710794	0.08999437645943442	0.04266827074788493	2.68867594591842	2.0685952321863907	0.8566792584774361	-0.3066230762648004	-0.21679092810050274	0.22698244111935892	-0.47427205191958066	-0.6917039799735653	1.5002396151031796	-0.11410996705714622	-0.4810374472204186	1.2382571434295935	1.3975234142803812	1.1017698482601161	0.6213578781021252
-0.046912033895422124	0.8055457695022654	0.06232927943461677	-0.3555845833886392	-1.2599237207397507	0.6343547758117387	-1.5797005293517716	0.14225548810313138	1.5129285673145625	-0.17043456814419547	-0.1494187447286253	-0.7751135772552102	1.0388298656493022	1.5307467410020892	0.8853664162870577	0.7980009809291194	-0.5213359711078649	1.4450567260324207	0.9401835542777253	1.8133600545943604	-0.3892367354420363	-1.0152569137081469	0.0042441088699781545	-0.8875458486642944	1.2657766373479675	-1.0374559258101628	-1.7642072812106602	-0.5021962919783562	0.3901684271029435	-0.25096393713929854	0.6543296702401653	-0.7853174061341907	1.4023186202060398	-0.11050517130574256	0.6874557436584374	1.5628279548310138	1.3408908071412866	-0.14437027300708183	0.1459752352942721	-0.3205488082509711	0.12682042425626763	-0.6200483625050748	0.4119880540882372	0.8643184717766693	0.3604746352639931	0.12914460513890022	0.5433630318854688	1.2649207112749536	1.3032072771219827	-0.3945810437981492
0.37524038803043275	0.6149295340123249	-0.3038428473141536	-1.1993811368744347	-0.13642031708272181	0.7901402294423515	-1.7509290536095954	0.14759453127322425	0.8438625734456634	0.3700552673564504	-0.6492045845542732	0.06741837227112012	0.8985395498283766	0.6860218411058101	-0.07131475988288807	0.7852756186484225	0.5997826866009213	0.5187433791404852	-0.41518266310970575	1.069358007265395	0.6476414871531074	-1.1471119066429702	1.1239612932136416	-0.5313539784039882	0.5140456680713704	-1.4091971674909938	-1.2687779827028873	0.4916736537081476	-0.8469068077970251	-0.42665523855964593	0.4113036594027429	-0.6393164447469433	0.5616503924791969	-0.01104071969685662	1.666723784738113	-0.13029085972461427	0.029505385677592443	-0.576600137350741	0.4159796951251793	-0.390624320302476	-0.14844582654442506	0.05394287938740978	0.630574069638435	-0.11985819009782668	0.849136137644568	1.000578159666225	-0.2648364830157812	0.9506929205302252	0.44050584951221633	-1.1820946909583476
-0.03164994015114174	0.3390580057836762	-0.37312209851508205	-1.2145318673229364	0.19700234095970318	0.30654310319359374	-1.3755179749046127	-0.26659253501124736	0.11837951831095202	0.5499281549321885	-0.7707396225401794	-0.06630636432049888	0.03311129488964144	0.34481731406942806	-0.46269308608592286	-0.26049365431313676	1.1507683389055938	-0.7656017768252389	-1.5144627020026338	-0.34090185089753494	0.5136050044738373	-1.1892895398590198	0.8760732377263611	0.0670210815170628	-1.0134277663305002	-1.547072157589271	-0.24862949547206195	0.6237535986885142	-1.817880301125235	-0.3277854273621013	0.0620299377491769	0.14541489605046778	0.17772145446010834	0.026033869533733423	1.7534112801635335	-1.382493742910855	-0.9204434416565942	-0.7052254105906849	0.14332221238987197	-0.267328664461081	-0.5173525837176651	0.9337495317352537	0.17992356747649849	-0.7225066080711721	0.695940461319533	1.230553914801178	-0.7257816449915722	0.2085886421009893	-0.9044560390520495	-1.3908750657922417
-1.1659951773424508	0.03238746132292135	-0.2363067008872736	-0.5323032993707855	-0.549401135691286	-0.4989982319402599	-0.8106147738361112	-1.072041218990872	-0.15431565285648774	0.11965859794367102	-0.4971131967081598	-1.207276856921887	-0.9561645926635349	0.7768534052120418	-0.3781029979970889	-1.7552307002103658	0.8490828730299311	-1.630401992599279	-1.6364817669429677	-1.291392493531606	-1.0568360637587704	-0.936240356652518	-0.5610127867564345	0.25233599798691686	-2.1682652155991473	-1.8031132373213006	0.3622582985724458	-0.6546126797377917	-1.4872871897123685	-0.17271905468137813	-0.23422917909133434	1.0872412515485204	0.07563320998147384	-0.30005841654092297	0.3946098228122901	-1.646671708349509	-1.267634668541642	-0.9890186817374551	-0.44667463559704373	0.01276751850074821	-0.787525313100262	0.93879905750574	-0.18818101392140343	-0.6707123356971413	0.07423059613668898	0.3229594059147489	-0.8552449826659788	-0.7589280504278474	-1.7427462250996302	-1.1403101171715408
-1.930208075055515	-0.20875541033566902	0.04579134405492602	-0.0718302084854187	-1.2384399094893324	-0.9907088451322544	-0.36352574356178075	-1.6925696063001479	0.09689687807361475	-0.344391845920171	-0.11900394525577294	-2.2217973108354725	-1.3004722469526775	1.2090656523864047	-0.22969313409273417	-2.6257929706433605	0.014733214429386562	-1.6526176633395702	-0.9837344962160601	-1.2257113931294457	-2.7475210603227453	-0.2967805293027041	-1.8756363181012865	-0.23163118614982384	-1.8644362593681385	-1.981558325665953	0.1473378256182369	-2.1770427464114293	-0.1327238298655834	-0.41754831041077894	-0.40271760700504816	1.3395217445722376	-0.24803946805496838	-0.8072971439849553	-1.6517028095368123	-1.164664872691872	-1.389190792616864	-1.326815316126125	-0.7482359418775545	0.2156986373555007	-0.9227088034189332	-0.2629112389347397	-0.14700964737367636	-0.3052887080356716	-0.24809610984589542	-1.2001006025258427	-1.096742242848176	-1.3191441620223385	-1.5972961702220905	-0.777161682860988
-1.442155411568427	-0.40037995449141495	0.48118875698971836	-0.28784158155387846	-0.7473003170890188	-0.7974491619324952	0.013429237316413076	-1.4483943921444833	0.3941404933439934	-0.07838013222394077	0.10917317442648423	-2.006473485921058	-0.8353134258295222	0.7628472820688458	-0.11454937063941427	-2.2101143724319874	-0.755295504714691	-1.1159221838766482	-0.3884191956686612	-0.648703977368845	-2.967630640486688	0.5249316501725005	-2.0118549849041476	-0.9401439238501959	-0.20032657776650029	-1.591045548835206	-0.42913935186183966	-2.2195483654441546	0.9914286373905252	-1.113209925123042	-0.6018903890577102	0.6090746171043695	-0.7719708127435299	-0.988184401265163	-2.8997751769479945	-0.5512857876091142	-1.5254444564090424	-1.1674982857657374	-0.3675398557467039	0.1969321584513035	-0.992293241131503	-1.7520851154634178	0.048184198344437976	-0.02116977480995751	0.14851600770980178	-2.101615530230998	-1.6837829719062263	-0.9795426248627154	-0.8550924374707408	-0.4751229655432311
-0.11450483555039481	-0.6108833316826258	0.9260823435573752	-0.5713367538145467	0.6224426875679534	-0.1298178412313989	0.5478901678248703	-0.30344170653966435	0.16784696436059746	0.8954288131774402	0.18476595434607704	-0.6783232432073875	-0.13232013110365687	-0.46713766878144236	0.17264174708432642	-0.7827399542995306	-0.9501734738313342	-0.6119053545710004	-0.43356796827119587	-0.43294316728221544	-1.5603966433909493	1.1516367180199347	-1.156633958149287	-1.1461569583639362	1.46106552790828	-0.5896304572821308	-0.6287890818526445	-0.5391950154296644	1.0139670140831032	-1.6683025614915932	-0.9794801325921239	-0.43711899523154457	-0.9528609561774168	-0.5619443175594689	-2.4504114211479506	-0.23451171672816376	-1.3906263282699618	-0.33333317016995534	0.5132148360542138	0.06177029659444104	-0.9879033875293762	-2.2498413123385834	0.16162221919411843	0.15900090903957223	0.8212741607793803	-1.5293507016346413	-2.219112838945839	0.050585286332248076	-0.2486972602199187	-0.17126553907766287
0.7570259004499531	-0.8160568582187475	0.9634431926996373	-0.12334911136975817	1.4707427668214534	0.47514701331393505	1.196059833099029	0.9140407101082717	-0.6739299812395684	1.6353650024896647	0.1908532385620628	0.6156748163647807	0.09464883121385007	-1.5305870322107136	0.5942167140140632	0.7183991371972198	-0.44879083907264333	-0.43885859765111035	-0.9401910668661232	-0.8079820368626145	0.04209720603066097	1.3281836389941226	-0.32847078815490405	-0.5880782933966463	1.6577905292659356	0.3844993773213874	-0.26375994102823924	1.1759729794093854	0.23186183349795567	-1.3834309263447564	-1.3623232454202474	-0.8778520822186203	-0.5119215642455037	0.22294072946446164	-0.7985428863822777	-0.2969698844656329	-0.6425935894833585	0.5535079608918446	1.2999486236237947	-0.04131415988243227	-0.8522009424654798	-1.4455551011742636	0.31203292535428717	0.329658046883338	0.9635995665824773	0.10364863269458513	-2.0786168695434397	0.9105508900631426	-0.12106695131954016	0.1362191098152597
0.4807992637478817	-0.9297644407660091	0.19193833875223018	0.8728971873008476	0.9383725852510327	0.6522149162130657	1.5216419141603708	1.2071569577757209	-1.6203180612038033	1.2293618551826142	0.0736576457612088	0.997646671667596	-0.3434718602966968	-1.7475845305182032	0.6813869724470452	1.4739676282620198	0.3717508323398211	-0.474945274449188	-1.2890841025960695	-1.205582991069	0.40572038794281146	1.0921095129046015	-0.18910975646789355	0.26994165138891657	0.1585820581804576	0.6283975512792549	0.22811898520150342	1.152030568703802	-0.4877749298963123	-0.20156396045916317	-1.349826185098284	-0.5558641835340813	0.11799302635535132	0.8564648729001271	0.6621218244610654	-0.6391469233146431	0.4421197293903576	0.6732968058661651	1.4489475909303922	-0.2092397772882447	-0.6655174157454402	-0.2645499069985327	0.5835858565623173	0.261202035285843	0.29195322437546545	1.403473176833447	-1.1950375592317808	0.7663169933765738	-0.27244433970522297	0.20840199887261007
-0.22321276523606193	-0.9700751865982485	-1.281566230768507	1.3871408285815934	-0.2897567151288473	0.4071976486849628	1.153983374956761	0.4098570190714949	-1.9739555671252726	-0.20907647592539252	-0.2400113910961855	0.69161078149975	-1.0065633448296512	-1.413826743749017	0.09214722618561268	1.3728958665345699	0.9194285808265915	-0.5286672450748169	-1.1203976357161716	-1.0464253877058625	-0.40770193689063583	0.6970002924973636	-0.4559248618455187	0.7772543060985131	-1.8310510235924837	0.11908709912549612	0.45220464047575337	-0.4085389985273889	-0.79188597626855	1.1530135123615812	-0.7801460376097242	-0.14777276926753546	0.30542677020742404	1.0496772426705179	0.9582511793338824	-1.0776811740773604	1.0544357985825044	-0.04444577835973565	0.8284523570592787	-0.7075151814102539	-0.6307751050270797	0.20269751786319767	0.6295376868815786	-0.43485380310122174	-0.6953575613978653	1.2698893568394278	-0.21652219686298574	-0.47091208357896497	-0.40552572547745075	-0.1609944282181989
-0.06825240814687185	-1.059731553673817	-2.696815986363012	0.8546065345197398	-0.7416987903779959	-0.08749310249550604	0.32121784679100074	-0.5687507329858486	-1.4155803670902414	-1.6179427744235115	-0.5507199173153451	0.4684753257683554	-1.2873895154477164	-1.2584098077980996	-0.7957552274290431	0.9282190329662938	0.9331914429440635	-0.6137646378192613	-0.631010510257567	-0.4398521879806611	-1.1022776656134285	0.41505680313719207	-0.4452784477915443	0.8182921966563943	-2.753943148610716	-0.4575083624392352	0.5416670951754183	-1.4983534473888913	-1.0318744707197265	1.7975009590364184	-0.02152883528893185	-0.19595039587791022	-0.0023416357359308773	0.8807977850251578	0.3615700207717122	-1.3080055930115921	0.7260379318259063	-0.8018924439719176	-0.2111128644470102	-1.5445315313482786	-0.7817471530925847	-0.1350878060000848	0.035677939868994986	-1.6367193750171865	-1.2932645922322308	-0.06886950980730845	0.22574871502135932	-2.0152212793989515	-0.48177771349982984	-0.7259518359692335
1.3009982116674081	-1.1844492047862611	-3.111230363951732	-0.06145946629636903	0.2506008870411793	-0.713046773068057	-0.24597519595995	-0.5972167401661812	-0.2533116330280737	-2.0375804249675236	-0.4517747408117559	0.5377172422393627	-0.9325528483292991	-1.4363879732752796	-1.1410206625638821	0.6730341121642784	0.728640241633929	-0.8101466826139737	-0.24138979687800094	0.03280072645675757	-0.7301531242621904	0.3908259745079909	0.03589054594988006	0.8546388247521443	-1.9948699505707264	-0.3902025299456245	0.8306235443248507	-0.5594405969989034	-1.4553131367545655	1.4188199074549643	0.3120513242459326	-0.357045083057515	-0.2725070062361363	0.5290724311695265	-0.08759240267402295	-1.0079494875394623	-0.03499181005764965	-0.8346263902277993	-1.0315993769725254	-2.230314445184889	-0.8098248699326392	-0.4059283109192571	-0.9483756736240598	-2.487300119835001	-1.2613150803483195	-1.3086702657359948	0.24773223117593376	-2.781279162012282	-0.5359176890139963	-0.8276637087414027
2.9050864714499975	-1.0578103650227935	-2.1322029705174033	-0.2946268272991232	1.8935649826617882	-1.337010389910991	-0.04585646900055063	0.5617712535098824	0.8004372325853718	-1.4613679738977905	0.1667459225368969	0.3480107666300597	-0.17638568288047538	-1.3731887333123889	-0.5579391834184781	0.664147750187708	0.7641940114246287	-0.9783441705346247	-0.10905679827887554	0.09402178541661449	0.32669383231421084	0.5981742810169431	0.5028294509654466	1.22863611004024	-0.21169546333280365	0.4074587421138458	1.2051030326600307	1.7919419831638215	-1.6195607475502547	0.413435100286881	-0.0427396935912304	0.12674927838164654	-0.12038204110308946	0.023658649937299613	0.20918604390627898	-0.16570761219545269	-0.19907241231937864	-0.275361030375169	-1.0754637928557014	-2.123461350013384	-0.3364243972724937	0.1194271109406527	-1.4005669863985537	-2.1189075694702555	-0.8814835220372306	-1.3532766775428406	0.487324159787565	-2.1938067457701385	-0.308291741022076	0.0011003421179022793
3.514085568482038	-0.4049016546912863	-0.26050328994939326	0.26491345531137855	2.7968439942348886	-1.6551209860635017	0.6282095500105901	2.029111884072576	1.1326168000227783	-0.6226092636288124	0.8086062632661509	-0.4978454257217195	0.5290869808390597	-0.617272276895121	0.4172842365019853	0.5768813919503202	0.9625833199851305	-0.7816294101929472	-0.035764498795920516	0.08841569184069996	1.0196657210088638	0.8710001782455825	0.4375259360089463	1.5926610730449178	1.411961626823666	1.3776281830276427	1.0797134129743045	3.5165153973373133	-0.9037827167120217	-0.5752820105050186	-0.7354503251653609	1.3064175605715853	0.2365586037576557	-0.6596710435927465	0.7963169896847317	0.7399942914921764	0.6528662522301844	0.0552250502219966	-0.2527082593093255	-1.083108182173432	0.6251941923822552	1.1742443294893183	-0.6831182764492321	-0.5962170563592666	-0.5102171404694503	-0.3164971328876126	1.173589279856396	-0.5861399783839022	0.6489152515309263	1.4890887485309254
2.8698069650073936	0.5872313144308722	1.4691432160000761	0.6510409381145866	2.300553362406318	-1.3250672285171678	0.9784615223500438	2.7001504016468925	0.658818494326418	-0.10941231582439634	0.8084105229301825	-1.4868308418970109	0.8821108000793132	0.44008526874908954	0.9331881545105456	0.23196316951137794	0.6699874906351246	-0.047367131473790514	0.21687290132499185	0.47198662208068626	0.9556266600387084	0.9907882264675449	-0.050294961991954074	1.2233959718227636	2.115526602996948	1.8296839424549693	0.12742859494053294	3.378478439213653	0.5309703818968171	-1.1632658970610346	-1.1526331865256259	2.215675922024574	0.39139479837574387	-1.3391061988217698	0.7840702950201004	1.0700374279912905	1.7987234914799224	-0.32165444985910235	0.9257656659148685	0.2827336276718404	1.5853967931099615	1.835915904938079	0.7286025994752305	1.0518443916256386	-0.2546825656966212	0.7388958835096949	1.6969785296699922	1.1052660519777726	2.3691599086037503	2.7871659996586247
1.6840010800478862	1.2586537944621703	2.2437764249181984	0.10242015827662199	0.9196959578560392	-0.35532110600775846	0.5651158957381841	2.2838540406526344	-0.12300772139498721	0.1190747504038469	0.12870104705530513	-1.6590089406203947	0.8972093225598212	0.9094491235089837	0.7727331776601061	-0.08863838459993582	-0.5374891116478889	0.950275043984447	0.6288607076598691	1.1675947294859834	0.7263087229119481	0.8132159399448706	-0.30043631959607214	-0.08139506741209397	1.8776822469836365	1.4717613565356502	-1.1478400609886514	2.0235867022506975	1.6594180190516692	-1.323637409266013	-0.9888826386476981	1.8536717745215594	0.3796552881174902	-1.6278868416659216	-0.057143029269261264	0.6378941015709978	2.105170756182726	-0.9343389213406595	1.6725064490619843	1.095583091185629	2.0090150302955854	1.585586785949525	1.6352569409192939	1.8030172066452157	-0.07352248534538122	0.957069064306496	1.3108332190546992	2.0625817369758535	4.100180851000018	3.210514384575225
0.6480271522166625	1.0758023543889896	1.9969895704259981	-0.9286873241274753	-0.31492946586808734	0.7427003607767438	-0.23688710135353302	1.4139757632752967	-0.5181450710623339	0.3686041788235993	-0.47382226383900394	-0.7485416750900014	0.7907783091501795	0.3835885484974234	0.46462554894249164	0.04938452881051023	-2.102514825934993	1.6333773565219267	0.9498619002615929	1.6158349497486573	0.9769370121974889	0.361145924331441	0.18890041136415017	-1.5757693466773992	1.0846472905885975	0.5955070243194842	-1.7863589885914084	0.8605907085849679	1.6230525902750208	-1.1535084441310086	-0.44412659356824563	0.3175695446569127	0.5774214848232815	-1.272679684895163	-0.9947032851990709	-0.05792537612049048	1.2415903193175508	-0.9081881972269997	1.5274757492273086	0.9540452760965275	1.7672716235057286	0.8425617693740144	1.3551168780254041	1.5197336063608862	0.006288172163814095	0.47986048210618915	0.14133923022072456	2.108345956392992	4.751584528735286	2.7679132067714503
-0.19404584297115884	0.2326496427017841	1.3076198219040676	-1.3473211530299116	-0.7655243595945594	1.3430784228827521	-0.701537757243934	0.8184162712594819	-0.19231742102195515	0.6200195893483333	-0.2539349321389255	0.4406958859474738	0.7322612701078008	-0.6184430127253867	0.45579250244088876	0.6259495044381366	-2.806411291225113	1.575245215059557	0.9429033810935091	1.4390276458261884	1.5135116681943483	-0.19632412222638884	1.1870782549789534	-2.1669071404337954	0.11930527506188962	-0.13056493872126373	-1.3237499465050837	0.3700739522289606	0.6580282246855925	-0.6904822695681403	0.08464248490006591	-1.2686759542110357	0.9851187558586539	-0.44269527028764255	-1.1472994131496859	-0.2981956581577045	0.021472125798492635	-0.015358174050907428	0.7134727465245814	0.21281691984225343	1.1151014131533663	0.4185886931039988	0.37593856360411276	0.8079448812508605	-0.06988844292701342	0.11015348128448549	-0.7961165399101556	1.628603464621997	3.8204807222399286	1.943691359114243
-1.04808200794358	-0.4755209824495811	0.8190132714724545	-0.8041069862625781	-0.5241595736560806	1.2746312939242854	-0.5631106004947094	0.5453620782315406	0.5577392086803168	0.5283595917671442	0.6222312097116207	0.9129432539553984	0.6940012864740065	-1.1930662396057665	0.4719140262201391	1.0074116286950523	-1.9710530436368685	0.8472646196012623	0.5502217334754527	0.8740876358166214	1.568088467449788	-0.6629536531138083	1.880501868946264	-1.4342378727734926	-0.7402880996887906	-0.12564369470712	-0.22003675133963213	-0.0795251900619637	-0.21622498079225108	0.023153633182014396	0.4061322851258334	-1.9215365701881797	0.9759273101328405	0.38858329274997966	-0.45172585075636296	0.15699747756692203	-0.5072092510209372	1.0247769467530126	-0.11871914659765308	-0.4210170080918596	0.32269026120027766	0.5921277565973073	-0.31779482266387776	0.20671272611007813	-0.18327039010924745	0.3447664806936364	-0.6956322774925898	1.075944529860547	1.850145456158901	1.0799612658321365
-1.7230367391184973	-0.44309375699483927	0.7098380528055411	-0.09216096938662653	-0.11859559044895095	0.9251774902249847	-0.2131021418639468	0.08508770674323089	1.0830667364210749	-0.014373634767896146	1.1922134972409735	0.5365708715820624	0.5316995186527735	-0.8792669714560863	-0.06201380725138432	0.5318464378768478	-0.22494465318507317	-0.03368485692046123	-0.11801874379574909	0.4546412012322701	0.8002657851935043	-0.9264272698089199	1.6001099208503229	0.008292920188430216	-1.2424067258223133	0.6252553463534418	0.6944615294664749	-0.954505905015364	-0.3538923878604976	0.7846267000658339	0.6049075650539895	-1.673210509643185	0.030061728507480137	0.8453687071653794	0.3170490583214424	0.8667602139941538	-0.1844423679150079	1.348278521571123	-0.5030653030346675	-0.4908692574354917	-0.5055385022377723	0.8707322227673266	-0.36472120311513045	-0.22182109049077797	-0.06096311955417301	0.877253115827166	0.11459848474737955	0.6043247723428381	-0.054643406940558525	0.13203195821242786
-1.7536558170545233	0.14504970986528745	0.6668612839454869	-0.07542802802938181	-0.03354006888634452	0.7518320981081394	-0.10689924513345186	-0.8502967627459506	0.9749885875029102	-0.5404825002826383	0.7667113866873085	0.026760587012898223	0.200785914191839	0.08929434766667392	-1.103599359701878	-0.7336097881633356	1.0860074914519895	-0.49165805346169067	-0.8462413083183271	0.36760229163560854	-0.26104230441116033	-0.9893803464869164	0.4403369909364623	1.1275436385134816	-1.1992084988216987	1.4424466525121398	1.0385394120771578	-1.7053126672890442	-0.06758384882860627	1.243771775124176	0.7982857401581936	-1.231144701790345	-1.4288285609978166	0.8914674299036165	0.4433296667668122	1.1763856135176225	0.18286630287096364	0.9011508383397632	-0.4929840716103513	-0.014961644190982547	-1.2380341244604314	0.6552458902705858	-0.23789794649985357	-0.5386279529457709	0.4098676362322404	1.0317124968252065	0.5618253776014753	0.16296987551541486	-1.1334754185268834	-0.9713678606432468
-1.1261582426997316	0.5664388171086281	0.3378979464025421	-0.5933173922473246	-0.40524344439421733	0.7774985413453683	-0.18121624233900901	-1.8495562731142265	0.40705484596578057	-0.4140950613150263	-0.28954040351378724	-0.01685196266935918	-0.13898640800746076	1.1469125424184585	-1.8554890743286496	-1.9203349404728065	1.2206045380689374	-0.30380180712875066	-1.343175709883491	0.2778643352417761	-0.8295574237353869	-0.9458079632085786	-0.801547043674371	1.3471273377565471	-0.6543916601599903	1.4192163516229106	1.0180801915099622	-1.4878714128353951	-0.0019390272044479844	1.1352065446066752	0.9357464033714015	-1.0206421267199524	-2.2962666832977656	0.6979866666082406	0.019142894001387203	0.8089499566252929	-0.17570474942231776	0.4340762070057773	-0.4161272068034029	0.7240021746585985	-1.5491290933823358	-0.008166342037153471	-0.4155775050307715	-0.5348410373045038	0.9552248083692358	0.5347921193164757	0.09477872734291273	-0.19505908431927169	-1.402670080959762	-1.9357436841053643
-0.5169825222181003	0.3566593371598485	-0.21392744202932298	-0.7680051667713528	-0.9794660556828705	0.6598688772690557	-0.02769575074509935	-2.1767678008181788	-0.10329036386126529	0.43423355064901475	-1.000375118932647	0.23976010660616437	-0.2706887558392998	1.8045828795598269	-1.683636977104888	-2.1336956049864804	0.6313425739562462	0.26266572685151235	-1.3277001719296846	-0.1978707488126355	-0.7041923616287005	-0.9414101198399257	-1.3142873435657425	0.8276509312258976	0.0615626220385244	0.22685051284402633	0.883910084759826	-0.41444178210471233	-0.20880538361501047	0.5225345454511682	0.8691153331899204	-0.8382832322749236	-2.0001793530363012	0.3818974128314295	-0.27823537980833385	0.0009084422067713386	-1.095892051668117	0.5738972031722922	-0.4252481642459336	1.4320281339215417	-1.1603704960795438	-0.4556394806899411	-0.6935812429341787	0.006605445397421733	1.1165626592701916	-0.24095007874675972	-0.6833553948741813	-0.2749420885530439	-1.3355808316224256	-2.283768069342884
-0.5833462516711865	-0.2541645081374217	-0.5433484850834377	-0.25161020003014506	-1.3171445426085115	0.20414208572020437	0.43492321220151836	-1.5556242472718822	-0.2422003681450853	1.3163496731825863	-0.9064452212549787	0.2674002565454957	-0.16523697944869636	1.7909761934160535	-0.9294069359412847	-1.3096573054907044	0.23733783230295555	0.689536893662516	-0.7398512560629358	-0.9682248417330743	-0.3507064685583172	-1.0938656842923362	-0.9633759576843332	0.07241878878363288	0.5213400103695955	-1.4723695483292811	0.5491361767230757	0.41026053787029615	-0.15885461372569915	-0.1939201058781272	0.5611747890983306	-0.3980453076172305	-1.19154243394392	-0.0377773955198695	-0.03955775499362665	-0.8107197602542577	-1.70258526712358	1.0840471885364495	-0.41445344878364687	1.832657105458791	-0.2558515112236763	-0.17285495762422592	-0.5489580568917208	0.7626332898093559	0.7095106280783259	-0.7304413756097006	-0.7619620651718962	-0.057216058617869575	-1.3117393319187909	-1.9376433179963783
-1.1723504254796742	-0.686582829900446	-0.33907167710039854	0.278766843336439	-1.1586785197348795	-0.34340277030571015	0.7077648657779048	-0.49624362729844257	-0.1660849840034657	1.4220142194886476	-0.518292124743982	-0.022684460685617663	-0.02411019104543024	1.104068274121692	-0.5127650522063684	-0.27466163863404547	0.32634494827433325	0.6443023763549821	0.0862155116846339	-1.508464895632709	-0.26092047297975635	-1.368536960742652	-0.3387204644871339	-0.5503698606551901	0.48369265727036387	-2.5091991844354076	-0.13505556334365604	0.17339773981526252	0.3678860020267311	-0.5539901927487623	0.15883673389898886	0.11371205616896489	-0.9572151984327071	-0.46968243623182443	0.4125246665382334	-1.3084513768269734	-1.44594920180931	1.172689012277841	-0.34100013762642606	1.631149926588231	0.513141325809655	0.5596309347162916	-0.01653439560273761	0.9561402699069397	0.03224316874484871	-0.7295793651230037	0.060585401410619986	0.09156742364881842	-1.4242041059278137	-1.4351139482662616
-1.5123849388911625	-0.6427111232594224	0.1233389455361276	0.03279637854635259	-0.6790165932102109	-0.5725080216907271	0.26177684942124696	0.16087529369227246	-0.22980762163825363	0.6297531912693355	-0.5863557787029582	-0.16137154892587854	-0.03765061464433756	0.09693400618086412	-0.7808103490568719	0.03162490221309677	0.36453956464508575	0.24786490703048428	0.5571331895530511	-1.3908496397731773	-0.4373803729133315	-1.531954525842205	-0.10633810406878148	-0.9226261834418865	0.033312712207219194	-2.2115079458183184	-0.9265727284136092	-0.6852205694749421	0.7686801987695293	-0.38800348796905676	-0.14472732590467213	0.24271881775292398	-1.4423367829030014	-0.6805586868148391	0.43690716973764754	-1.3599488993591187	-0.7202232789013658	0.4608856188243833	-0.4317376744804183	0.6833265747177604	0.5667998734627504	0.868313931166675	0.16751832041115705	0.1903170224246492	-0.41268793261910636	-0.4677291634651358	0.9295301685745846	-0.27468279160069276	-1.6456460256060519	-1.4075888868630864
-1.1932024583120866	-0.289624417935697	0.14428205763240465	-0.8043221695245616	-0.3341397970240076	-0.3772343402643606	-0.7722042872596275	-0.010149270312697379	-0.5293036412594134	-0.3664905347499038	-1.1357826333799763	0.21717341893097425	-0.13641340541247415	-0.6428356015421195	-1.0897614403653944	-0.6289164857879095	-0.18767354380733187	-0.08762666618582333	0.2778477754041835	-0.7050131756756639	-0.5189827805318374	-1.324058175965327	-0.3034246308664079	-1.0472229457022968	-0.49076542852569127	-0.9429781355755563	-1.2973467429930534	-1.0517645547838816	0.27118726419165995	0.06136024692634364	-0.28166767815680943	-0.10757504859025906	-1.6081457034691224	-0.49823900407424526	-0.16845474156522758	-0.9735882270935696	-0.36266401839624546	-0.535155519928843	-0.9093174370500428	-0.7161701176185644	-0.08341740718059043	0.16065861908201123	-0.5510421935027521	-0.9670485235998775	-0.37760594009356974	-0.2548610490880262	0.8968719369325867	-1.1129522542733599	-1.9479331012454388	-1.8720163959283551
-0.6791710973116512	0.0886910932299365	-0.686493512815567	-1.2578642944914122	-0.36721606753136316	-0.029702130768569892	-1.6505185864144212	-0.6991500781603147	-0.7972689654319165	-0.7415220654269518	-1.4570311700940781	0.8693706678737005	-0.06295660373308262	-0.7547172554049479	-0.7001746361028341	-1.6835343185126033	-1.1316962084876494	-0.111831852116296	-0.5425679119893566	0.03922209462914003	-0.22720142523646852	-0.7558859237218918	-0.31658458421507085	-0.982568292386267	-0.688207313614032	0.35910810588936404	-1.0265246191142	-0.48956712219867865	-0.996633396545597	0.36841668577498204	-0.32335742436855963	-0.5148265432959456	-0.516857680931539	-0.059180432280728563	-0.9154609921338064	-0.3280770157490555	-0.6459298137362307	-0.9623557587653266	-1.5623297491973727	-1.8291076825568768	-0.9089980678894706	-1.2091130378582018	-1.7120345695021408	-1.4928615915710788	-0.03571124275490487	-0.18918020275678044	-0.07191056976450413	-1.7676565199070056	-2.208172409316038	-2.181812525099288
-0.6713912478721071	0.415346128529232	-1.9318563124564072	-0.7745881282123348	-0.4945462724548328	0.17990179658248492	-1.7754220672890848	-1.1854936552397406	-0.7480302778942128	-0.31844935495295545	-1.0121047448517881	1.2457653537625972	0.28097568384326027	-0.4794225065833729	0.16762600108930983	-2.3027221835934153	-1.7206788390177152	-0.00922631508569446	-1.1690109249671352	0.3613318822455489	0.41057535911516324	-0.1925023484776081	0.3936647832477392	-0.8548352159975917	-0.32084205734172455	1.099095555878755	-0.4834744170375812	0.33259793669701626	-1.8973111603329824	0.3079536332029792	-0.34627584441955905	-0.5404493904111274	1.3832606910594543	0.2458032404085683	-1.0975278880389787	0.22902938105601806	-0.946576697547616	-0.5732680355637637	-1.787703072201424	-1.9506896844404484	-1.4009285831324303	-2.171468225873487	-2.15648072810611	-1.0116435416695198	0.25900882686732096	-0.1996791362779458	-1.156185795520041	-1.5741593815736319	-2.161979510727348	-1.7374327875355748
-1.1311836592100593	0.7237188290015323	-2.555234335046229	0.13032383289630073	-0.2020729707804846	0.23182799471912258	-1.263605058031669	-0.9475792318487398	-0.4340543961585262	0.3272153183792616	-0.09608845925861655	1.1433959837747478	0.6237278692763559	-0.3969158863142287	0.5489723281347196	-1.9986416029503349	-1.454894202850456	-0.17187817077792122	-0.9174862221609579	0.16096547764895264	1.1348647232789646	-0.017815444981083985	1.5753755827386506	-0.7660008389807363	0.49903699567972326	1.3792426418139345	-0.1785002502528945	0.5703123026327859	-1.399566062283353	0.03230859909034119	-0.323793422145563	-0.19793337944647146	2.586120279721661	0.13442667983869466	-0.44659004892437637	0.3966904994406605	-0.4720417478989815	0.022570009032060682	-1.1904396159127935	-1.01270362891139	-1.4251316119191535	-1.8894936258254564	-1.2150999874226012	-0.1786446038476176	0.30494419091301067	-0.23751360469212593	-1.5873859418837768	-0.5897502904640993	-1.6247333676302207	-0.6545074082598901
-1.247469420466083	0.8925215999176963	-1.841507363470198	0.5994523502754229	0.6014615352523693	0.25222845170376124	-0.6782715023200377	-0.04687254558100169	-0.18200752284689917	0.48162046009335424	0.5343135569644129	0.831933322333762	0.5474823716413898	-0.7102923709847723	0.02443730557452469	-0.8192371842687166	-0.5224768883538747	-0.7047730327411225	0.25328519048042997	-0.280418524642566	1.5721233954199652	-0.16981690647781864	2.289752006873462	-0.6376637280975244	1.2843960688943332	1.5089877978843114	-0.14815109746818797	0.20886394411130565	0.30435509811270983	-0.1294497748973944	-0.1746941278713639	0.19685319328334444	2.1595496601645072	-0.27399253216364344	0.6400826178143381	0.2113623341037406	0.7852434027210066	0.05804732782949654	-0.08017520953654805	0.293074594617872	-1.0793276812203834	-0.5473439829642706	0.5661510623156168	0.13626531152906596	0.14789702376637281	-0.3220600146588279	-1.2885227604705973	0.39696968371869884	-0.7597356656292167	0.3726838319572419
-0.4362343224953896	0.6894916399194505	-0.12533172384031174	0.5234544086831832	1.3344600978518282	0.23187388230137213	-0.32362556309466467	0.9507966856179757	-0.1946090203061747	-0.03350715619606953	0.5377645971998347	0.5656220336723523	-0.05814964298133247	-0.9499694520799904	-0.581573365556786	0.7923539384018662	0.4946418977506699	-1.2374845709903184	1.6770095338357045	-0.5565418504557287	1.3539152701808155	-0.10811270226257286	1.8054704132517951	-0.2626537432936516	1.4463546755673748	1.4125897721921	0.01030796429842167	-0.09976081982967903	1.9405316642308306	-0.03563424240104312	0.08541411379958405	0.4894591091632548	0.7790954282514714	-0.5658798944610385	1.417037950579802	0.03769175888522502	1.9436713430567258	-0.5520700929168628	0.7692508458007568	1.0685986315943936	-0.41369188311463356	0.7647073966913948	1.9641076972111673	-0.13224816548542384	-0.06647728287398455	-0.43556893318188666	-0.651540404881999	0.6494318050440234	0.0008305988164763775	0.8303482233937268
0.8713070987840706	0.1189378139743545	1.420247487455071	0.5543677020862242	1.279272358040729	0.03412946109810383	0.0001240696905063715	1.4050692798617992	-0.3044075196546182	-0.7648650356854492	0.27679378569798263	0.23582085452055876	-0.8169552545084566	-0.5638527845738288	-0.10700313506039054	2.2119394878000973	1.145911910354211	-1.2921595651668287	2.509814820986433	-0.42210125104408797	0.39182343778946754	0.6215068702330376	0.36850979241069926	0.3860437520242989	0.7643326945384745	0.7444078560307464	0.5006026722141691	-0.00280625394263841	2.381172218528742	0.13210568393164243	0.27246577420513995	0.7780721872892524	-0.041121675965294924	-0.4375575146948297	1.32516715298123	0.17445091756712675	2.096423876723164	-1.1544133075029448	0.888814443024752	0.9589833877658273	0.5217126725412383	0.9855696859307197	2.2401588534677837	-0.2622513077319768	-0.24732303998437968	-0.4812696443312478	0.03248761539849283	0.20564125692453947	0.3707266360604605	0.8719537306117772
1.6510083664419626	-0.4235402547698638	1.7791589615995198	1.0843450646872488	0.37371724255111954	-0.3233511058492129	0.5364293272227222	1.0691327306978726	-0.17783225278683493	-1.1157861002418485	0.25021273353757484	-0.34068119417767395	-1.184419233463654	0.28817639193233013	1.4589741551245754	2.8614844459888626	1.2888169411640529	-0.8019941098953154	2.3782238731594387	0.061584269817080144	-0.8362144789862181	1.7800134733690145	-0.9838138825857771	0.9645577610536012	-0.34415249655082025	-0.4552270469435104	0.9541890829913884	0.13640043903583693	1.6148408652603716	0.10194245109300712	0.1634267093709604	1.0638738237807055	0.40035287697850724	0.02437569501734681	0.3715825339823258	0.5034187046357969	1.207364654272004	-1.0941965520551353	0.5523010790261981	0.39053180500022444	1.4189192119914285	0.0007496052678266863	1.666099515423852	0.268332466827224	-0.3685882856102623	-0.3881424336623322	0.7127372981210851	-0.25672162437757895	0.481919996022695	1.0000675136110575
1.4127282805872676	-0.488549117637548	0.9385718782848324	1.6134066701056848	-0.6430146200406778	-0.564667871538451	1.0881150123229395	0.2661969867126187	0.26925953287433363	-0.8796832598352194	0.4741396849722144	-0.955486046671117	-0.939309046491597	0.7964134097918655	2.7654825128630662	2.5017544997591523	0.958427186374484	-0.1775875616154937	1.5828146822265015	0.586734604220606	-1.4633106546686185	2.5156679137521976	-1.3879238650424952	1.0273599579286306	-1.0963661409003451	-1.491399529558499	0.8552256231012454	-0.13812411019005413	0.5247067113953124	-0.16051299462972146	-0.26089003294418744	1.0728122673141032	1.3552212653375075	0.45697240447217563	-0.8486125658310962	0.6291332956168968	0.1049800876003079	-0.39926910297397405	0.38750350646952747	0.0817831066855455	1.759615315483026	-1.28381837138384	0.9910383914196278	1.0870160976805598	-0.40434835560572	-0.2035224117137412	1.2731197423692413	-0.2121893740547516	0.6651128285852471	1.3828441976374226
0.6755750773027496	-0.05716872858516082	-0.19679431007597292	1.377344572706372	-0.9426962096877732	-0.4516923041418965	1.189120245847578	-0.37613988298877343	0.7321560777781336	-0.33119665131903747	0.5740521275023762	-1.1070743996216548	-0.3455178463676653	0.44938238491340193	2.532450681800547	1.4433122262340992	0.31120835781018186	0.14957146888393236	0.735608091762626	0.8277507894655093	-0.977610155946876	2.1627809724506557	-0.89278619485411	0.5269246070479008	-1.0003794598778522	-1.6078741414361148	0.22808436641928748	-0.6531372393203114	-0.09303848745616693	-0.4078564414152487	-0.7090393815673727	0.6046791399530858	1.6175662365061503	0.5775949155643414	-1.521469582008877	0.36918999857219614	-0.3654479048960694	0.30598215745379986	0.632777562557139	0.32844003588958454	1.2927106735213973	-1.7646192007999826	0.6125314333285777	1.3741979681770045	-0.3229435913386209	-0.0298630158088553	1.4041688391559577	0.19991610445123661	0.9982402569496397	1.6462897956772784
0.28030186978010807	0.4118238064611393	-0.6862468487231087	0.3981037582939651	-0.41430830375264016	-0.11317591556639905	0.7154364315892612	-0.4450148248424554	0.8218763333164543	0.11280042302130945	0.3602362200010679	-0.6137405422926995	0.14111032420526096	-0.29475300527392306	0.9746500043686681	0.3890638124224118	-0.3096588713891518	0.1563711027824724	0.22642909693115393	0.6820875746208382	0.16981741937037367	0.9466861187340804	-0.24516458996183513	-0.0642535769511147	-0.28237385672744997	-0.8011928317358705	-0.32521550740142274	-0.7967127078645959	-0.15201087018884868	-0.39123650871089016	-0.7785361649019102	-0.05909275148132753	0.8678819670461618	0.4109121355456915	-1.1959775351143735	-0.011291341493948231	-0.1102239336296129	0.4854812706491776	0.9138755974911967	0.769659874584889	0.3964945365485222	-1.0943733741712423	0.3741846195777904	0.8517301613137985	-0.1462262320174118	0.10260813038664786	0.9405215411532242	0.47600218659641774	1.1913931098247994	1.3640889164818049
[truncated: 72 more columns]
