# Supplementary material for: Diagnosis of autism spectrum disorder based on functional brain networks and machine learning
Source: Sci Rep. 2023 May 18;13:8072. doi: 10.1038/s41598-023-34650-6 (PMC10195805; doi:10.1038/s41598-023-34650-6)
Supplement: Supplementary file 1 — Supplementary Information. [file 41598_2023_34650_MOESM1_ESM.zip › matrices-bold-time-series/ASD/ASD162.csv]

-0.22685170076640215	0.06882259311848792	0.8031569111395633	-0.8697286258047445	-0.5655761535710231	-0.10627166047547631	-0.25457791987422673	-0.8733578041084169	0.6151300199899549	0.4116684421213002	0.8494772447142699	-0.3980478092345503	0.20264029003715067	0.13707047399210143	-0.5991353652674047	0.039760845569540355	-0.9377775280901727	0.09099610860643699	-0.4412731207854393	0.07422098980032096	0.16047323444890327	0.20708422488242056	-0.02844915346860109	-0.6029060245547481	0.3914324312413798	-0.4548143310447011	-0.3118881434950717	0.14223784876878623	0.2968690200689093	-0.9195424091647735	0.10370659279888758	0.3132467578353622	0.06340777833521492	-0.7868666149926009	-0.9066579276587637	0.5950794485558705	0.3455576765958855	0.2777333244629037	0.28030306201003213	-0.1230101875648738	-0.8431398881268688	0.4191417366854172	-0.12884400377307725	1.095279034677335	-0.9182059575123794	0.9293112866122258	-0.24641058869410598	0.8263980416077539	-0.024967858793238904	0.02264937805672976
-0.03279375727474043	0.14596544344936915	0.6004254778993333	-1.4713416204553857	-1.2599153297216832	-0.734876146768937	-0.051394303381879156	-1.185868821452434	0.6303460765474819	-0.029298221886826133	-0.14045257516835127	-0.8738215748967583	-0.1042432533022818	0.5152578633696696	-1.059419290774213	0.059220466202911555	-1.4504088381421798	-0.3076460154507705	-0.44454223646230506	0.25772436373687824	-0.016435340235077783	0.6127129988177746	-0.09288687750808375	-1.5462674383823871	0.18140605897295956	-0.836632949616288	-0.5001008818513273	-0.12450440470130054	0.1860526109414398	-1.8651766309386146	0.44799459649506657	0.3041312142120091	-0.14442667715595758	-1.0044857546079944	-1.8024128755542337	0.9793485190061912	0.16358609200124033	0.7917659951440068	-0.05735686453822921	-0.07046959828385872	-1.0218433582484787	0.07766271292275741	-0.3439589449916714	1.1830546607842405	-1.0451286483416005	0.7658209080719635	-0.6083344583083244	0.5101753941303839	-0.22019873708477253	0.1450975091751515
0.20023348033732416	-0.09395801533559124	0.06618019924456922	-1.4094691781495918	-1.562169193081329	-1.3161692350730294	0.07998314832032488	-0.9675773557466721	0.09223451333098705	-0.37154232279882715	-1.2919781995064696	-1.1723049117544067	-0.3873364721772516	0.5836640004065816	-1.1532109263690868	-0.15504861605054363	-1.076864540006553	-0.6832368632134533	-0.3028362809180108	0.17724759167671245	-0.2617410415895909	0.62505472377769	-0.32434844068760443	-1.6888137615720868	-0.3158709815052942	-1.0953200775528418	-0.8154642075259932	-0.26750272579319545	-0.09908700124334362	-1.9692789815619538	0.36873380431270686	-0.07554554087562584	-0.5967116371663004	-1.1044087491991905	-1.8943148822082412	0.5856999684858766	-0.3743564994415417	1.1545869206274844	-0.7426816269490695	-0.3929303401777942	-1.0142254627585154	-0.8250450028876398	-0.7944115491666821	0.7195588975410405	-0.8518009835965097	0.052657880962554	-0.585034244380462	-0.2201226104555393	-0.5766715676510498	0.1621218200613977
0.44909565878373603	-0.3293334272204294	-0.2557054540830893	-0.6829685865826526	-1.273848551677724	-1.4311912313406192	0.1868187563109336	-0.23884825626620976	-0.32559438098024585	0.0769447872335766	-1.5964059699288613	-0.8876556697532195	-0.39378012101912707	0.27535499464306057	-0.6804408498302751	-0.19936548601327958	-0.11520205931957364	-0.45945184143488726	0.15800653613614676	-0.04554174713527653	-0.031111882900934792	0.6244287209698977	-0.3386443285278877	-0.709676344589083	-0.5655632352978877	-0.9511282531540005	-0.9851546185736345	0.03974300467648854	-0.02387979953349541	-1.0236403181674356	-0.07285896529492795	-0.5864962463840357	-0.7927400563262507	-1.1504737523551498	-0.9899632571856206	-0.05405899405019492	-0.8074302244073144	1.3058595608926553	-0.8965624033945827	-0.5436865026401981	-0.7505454101983045	-1.4148000830284677	-0.8217988660987036	0.29650299684747794	-0.38534214605554956	-0.38047465098116945	-0.015090825875470143	-0.7033862265729098	-0.6743009745646725	0.29275831309798517
0.47967658353747883	-0.2739868056430252	-0.2116899713310759	-0.05951352887725647	-0.6935663271478447	-1.1345770506504067	0.3920496827192692	0.5613786651523751	0.008383288397395073	0.9929492984167285	-0.8768349904922571	-0.09036843639795648	-0.18630273311499954	-0.21443868940967167	-0.034214455268813636	0.21350935540259033	0.4390869593408206	0.4858734372174694	0.7456380960574088	-0.1633994861211153	0.6461809600901722	1.1177458242105223	0.04969186938598131	0.5014439187547112	-0.3151098404586553	-0.28058622413280987	-0.8112639802976345	0.5830114636621401	0.5313858522527494	0.24247492081780236	-0.560985177089058	-0.8931308731452043	-0.539729722857619	-1.1877525575819663	0.06362085240328579	-0.11258570796047492	-0.7487625638489357	1.3176829796214706	-0.02873580434946072	-0.05861370137714797	-0.17035185984476078	-1.078748543701725	0.06089319320387836	0.35053086936611727	0.06175266172791828	0.11074169501693434	0.5954656265319036	-0.6586844022339337	-0.30338328717091706	0.7593351724376279
0.13673504108686682	-0.13120389864515974	-0.22561159564646918	-0.27430862485787777	-0.20802871021152852	-0.7602661685261846	0.6603271867689304	0.8932665648702219	0.8239754561357245	1.252042986831549	-0.004573440064043244	0.6746036141968405	-0.013912138542901107	-0.6863359374448182	0.17308680285384326	0.8721095306408183	-0.0610314503703458	1.4162422303933984	1.0375057158723475	-0.05051721454674341	1.1181475881002574	1.9376708265355795	0.6126423081464113	0.7669931617661048	0.1875065620592164	0.6855942994882606	-0.40768436010293835	0.8217266397347675	1.084815284636283	0.8894838595720793	-0.8793883511482345	-0.8874340284369183	-0.16986547259001147	-1.13333363145312	0.2075724042669963	0.5423690453757578	-0.1838494398911139	1.2496049245677519	1.3309260175746969	0.7654508812407822	0.5870291555065956	-0.19761087110735862	1.469163861973716	0.7322338238277878	0.02986628067781132	1.0553387407311854	0.6149353348779977	-0.3754052973146307	0.28755845151317044	1.4321169372645581
-0.23098918523760745	-0.34312414549389053	-0.650996792299694	-1.0947232227498478	0.18982667796266325	-0.39757329946588	0.788689709964895	0.585165945017915	1.1279269705394281	0.3355977191323596	0.08061310859140076	0.9309760830883047	0.04598210960722221	-1.0557485139442977	-0.13864048141295918	1.2588531556290932	-1.1187008567805976	1.3112953296908683	0.8694663302663593	0.21186731184331703	0.9244945782012216	2.228584733810006	1.016397601739845	0.007860326484165146	0.5677170012576037	1.4514072926801995	-0.0530808462962066	0.5586390711537218	1.1209427133734	0.7394420096081024	-0.9657539781488873	-0.6561978776390419	-0.04462494047911599	-0.8134970144993782	-0.5959393084700951	1.1431457766879176	0.5914534897122182	1.0727586855008735	2.1231038408194856	1.1329211779614388	1.1406783232328541	0.29164799667750524	2.3475205298690636	0.970487375135704	-0.641411559675368	1.226618938437153	0.09783368519258695	-0.19210014479839657	0.7062296565743734	1.825389737137223
0.07578150770529236	-0.909671921306521	-1.1777647330195005	-1.4196956301090216	0.8148545818855708	0.18735285832388984	0.6619924271625606	0.014942799419422814	0.33580616626525833	-0.8338622409405925	-0.552244677916723	0.7165532262070624	0.19103674237474888	-1.2055390568659667	-0.333096725138756	1.0938869022115882	-1.5214070929677064	-0.005168761417823256	0.5348682966745278	0.42616492269894524	0.4122591919339411	1.3881421783174537	1.2218413808474955	-0.6170983103750043	0.7382839264755084	1.6401965502588496	0.15805285199199104	0.23256584153658413	0.6911580912758796	0.4756536888955422	-0.7200026142983792	-0.24000117182996106	-0.030234932611142653	-0.1716320523788204	-1.2152720473089538	0.9028818006104286	1.180478987804007	0.7487342738384322	1.8279840766710724	0.6834128909874176	1.1730774004800615	-0.014026213479472442	1.9958535930879362	0.8301668582934776	-1.4233756965136022	0.09915705508958154	-0.18840552816412487	-0.0661869501613876	0.8675025082365574	1.5479609440520352
1.2938227699983065	-1.2105801196556811	-1.1695698887837918	-0.45079637747255635	1.7084465239416369	1.0519108648739492	0.42017936394063027	-0.2146648161810456	-0.9322753876530537	-0.860979836546504	-0.9042574117871445	0.4237126465136046	0.5951970034705109	-0.9025611616143446	0.23093439157582152	0.6071933682856936	-0.6068788590051094	-1.4490221722099468	0.41597049176217116	0.4134950403904333	0.29729123687571074	-0.12421315367474053	1.4331991545238696	-0.0872969651578796	0.8342169003734108	1.325271647741243	0.4082558125456277	0.40613490893929477	0.30292985838073627	0.7603791537292632	-0.006664200506449918	0.39674835057297686	0.31783383553486294	0.5739342858746178	-0.602570317885526	-0.027512115005692863	1.253293307004306	0.33401036033894044	0.9188272610645495	-0.045209928969359575	0.8066498366307303	-0.5388420124078285	0.824961799153971	0.4882364100866259	-1.4250188382954267	-1.303535344791513	0.3338009483098468	0.20087822407108363	0.9887746415124284	0.740263904553677
2.632214254013789	-0.6679464219554049	-0.5272474945617756	1.3496830601367193	2.319543045565631	1.7392620472306486	0.27770259154065824	0.16648207226609027	-1.3888544628167376	0.4073883521317268	-0.19893039001992835	0.2934880838094384	1.1085816644062478	-0.05107766901260268	1.3932765459859295	0.26471893823342985	1.027232680915525	-1.6195528178370917	0.5209593715008737	0.119885223898871	0.7105946875925819	-1.1516950645566464	1.6714985670159794	1.2252147320903493	0.8624107828326016	0.9397887065767063	0.8690624047165884	1.0182101139151891	0.27433118773124127	1.4307188179911128	1.0473262244303851	1.1521051151391002	1.079858938275612	1.0601402042271535	0.9611357910769865	-0.6700305639921157	0.7304898186347258	-0.04717726738548413	0.26055746053164197	-0.2205363637946354	0.5659278821881896	-0.42512789035744636	-0.046038518268573386	0.21613814439863882	-0.2998879249405281	-1.3800572851292037	1.2902660272111286	0.5132603076701131	1.1738111990472284	-0.021477426244745204
2.8245435486170347	0.529006742442593	0.1257262808738393	2.646114721592805	1.9541526638797633	1.6920954527850596	0.22051326439014612	0.8408696165387611	-0.4311892351873931	1.5875529792550118	1.2233370515866595	0.21847549519501056	1.3784056161275937	0.9944086789188004	2.2749779483441914	0.3006273528436097	2.16379513695605	-0.21904516769587584	0.5247691969734056	-0.3144428375845827	0.9935939721564476	-1.0337861729800901	1.583547577153949	1.9835911814625047	0.6420184102432119	0.8209500919885379	1.4127708501035623	1.329402748100674	0.3904079615294276	1.7258026558904078	1.9118832283106522	1.7179385120326638	1.7098806243201063	1.1202549614836126	2.1359218960888433	-0.3016131276007145	-0.03249188808145767	-0.32840667370580634	0.20478002867334708	0.3224456011141979	0.8579556311841154	0.48232348600341574	0.049121053354350214	0.061427248773055665	1.258287993643691	0.2032138060350361	1.7222746306770922	0.5446616626846289	1.1955745753712888	-0.28279375108973653
1.4076400121610957	1.5599520728809293	0.264252581122904	2.5575211987080144	0.5618626143449359	0.9667132208447916	0.014579463091782261	1.2052136596253642	1.175013414343733	1.3797249492310188	2.2682911526844762	0.04334259588364117	1.251989926846581	1.5790995377830594	2.1762806267802297	0.5626748673142024	2.200345927628552	1.5879651910157824	0.2426971022892489	-0.5820394445984864	0.5485039238854251	-0.2643689407979246	0.8188276343175379	1.4872020398045143	0.14680736152185395	0.8614424221517296	1.705608473127647	0.7058615896013448	0.26867446338166734	1.2313625387369158	2.028908016065274	1.8364407759787844	1.5774816475143085	0.9636036522037394	2.02096715007379	0.7287232033221864	-0.36611000035798713	-0.5474836169316993	0.3618488292037657	0.9135253587205969	1.5013402730786014	1.4812213170707185	0.6790965745371362	-0.08631284460774744	2.1276053255384775	1.9545726881372139	1.1909074929742725	0.2516917490422682	0.8034806584081637	-0.12021085640653653
-0.6740344927805969	1.8272661265521104	0.18562719534790437	1.4373160084344643	-1.0458493452614168	0.28103372984319586	-0.43834573289802214	0.9277633354526513	2.033783391992143	0.14792368757357977	2.2235662630005044	-0.12197059371405979	0.9250269366123978	1.3565314380045	1.2385208635713867	0.7530093562525124	1.5745197943840263	2.3066646578862495	-0.10102532197127734	-0.4020891924841685	-0.35336101991207586	0.12481100320843684	-0.4472493054090322	0.4611993234590649	-0.27781605343904836	0.6556312594496496	1.5611384459227888	-0.6273019688527547	-0.08774977186536564	0.3657318912485431	1.36765794565455	1.5358617391615264	0.667314877400712	0.954122689028069	1.0844934457851232	1.3657438368496826	0.12804167811929698	-0.7398158443651032	0.16120164483064656	0.8599222865941614	1.8559953096613253	1.7646217451400443	0.8761439287322308	-0.24184418097499735	1.8888441917508982	2.077896592525989	0.27288450307781553	0.03838850071648294	0.13167108298969588	0.0316459811425141
-1.925571882476387	1.4853411174553008	0.5629223660632501	0.30774020444369904	-1.846272521241181	0.22617712562822248	-0.8614501688259867	0.21984711343489824	1.462011404984878	-0.5479135094830715	1.3508328739142235	-0.037923003521129525	0.6296519367089283	0.678595494162596	0.15676286050688235	0.7184888545689982	1.0126959648854705	1.5245038067026944	-0.16378719565935734	0.2159290772118139	-0.8764988301644003	-0.30571861687358143	-1.5175150059107747	0.07726886961635203	-0.2354315723367692	-0.006552807643829102	1.1048199834053734	-1.7346558713800182	-0.29152358496461794	-0.16092873880150213	0.48178932254309054	0.9915853633719107	-0.4075335592164428	1.208361912786407	0.437001255726341	0.9482545728971356	1.0237741172479486	-0.822488970306853	-0.5232370808320769	0.24522855711756966	1.4572561925075076	1.1673522431230154	0.22692646445384745	-0.3032666645767392	1.1788808043042553	0.4128695916202518	-0.16145890182249834	0.22243187814909618	-0.38768798957082584	-0.10907010307936858
-1.7486458215622471	1.050289644495183	1.3511843674828405	-0.2532719009333909	-1.4553652472203125	0.5886079401863701	-0.849208745673834	-0.3945412461501855	0.020762886804748682	0.07407940074100909	0.3860112973996375	0.2778885626007687	0.30238207908556985	0.22978752951008233	-0.5841625427459561	0.4930374534277761	0.6515485807800833	0.12829835417565688	0.05507200281304668	0.9013336219716476	-0.657366090816557	-1.0548132595971509	-1.7764523822047258	0.49250413837583484	0.2069423126606456	-0.8396422405543781	0.577945977689434	-1.8594134385869023	-0.11932553540557107	-0.18663155542926993	-0.05583535901079013	0.23863408773263414	-1.0474302171478724	1.4701497033748112	0.4353724786966272	-0.18251810032101806	1.3170938136354782	-0.6485163664120049	-1.3032627633772993	-0.231708506275485	0.48056824759697386	0.1680959827721927	-0.7311502912472994	-0.2775757121209043	0.8454815604484268	-1.4207116098675248	0.029310433042861225	0.5058226523077123	-0.5346161994598252	-0.4203327844529742
-0.8806734332044558	0.6905994961486074	1.6002247707239063	-0.44794222172010834	-0.3257479525637304	0.6591831291154988	-0.3513990145663679	-0.5219497550708251	-1.195755793238489	1.0272983724220617	-0.2779820520139322	0.4851295600611371	-0.26262220998678676	0.27238881078764926	-0.9889710378770986	0.1557212073001532	0.12394456216832513	-0.7574662030101993	0.1910436527038475	1.18208923239651	-0.22265429297477773	-1.391572984476006	-1.245835662674137	0.7722308280155917	0.5137022299230206	-1.2968527678251802	0.09104693887859729	-1.0665401354675457	0.13065037374512117	-0.1677091248154315	-0.18678181406096936	-0.7526973388171159	-1.1559650566511857	1.4095096158536395	0.41196731807631976	-1.1333824383939064	0.4605298168132146	-0.20158095462066358	-1.6733299387164606	-0.13602611552494412	-0.4534285396327866	-0.6515891288378637	-1.1691813047642472	-0.35516616951437047	0.9436091099940491	-1.8110107568865057	0.2089820665051806	0.28372411338935954	-0.5569751687126088	-0.6138107364340215
-0.38437106548657696	0.15812628936560244	0.64043161450072	-0.6059961495009596	0.7839690016651143	0.16093508477177149	0.1987349572905914	-0.1356831561713598	-1.6035051790623227	0.8384086958148242	-0.7273446555917508	0.3183314661534294	-0.9434860850793393	0.4053935166158518	-1.163525520546959	-0.25179956558124517	-0.6319096900196283	-0.8250976577536709	-0.04095027402138132	0.8629308121537432	-0.2510007822906511	-1.1689892274261753	-0.4995639213098644	0.23227959217399163	0.28880580415457713	-1.0980239617841918	-0.34509976910519324	-0.01352356101271759	-0.026436531547714057	-0.4386728554914376	-0.2500085810132935	-1.6719767415623603	-0.9727554941249178	0.9923828973301043	-0.18680128004622526	-1.3376698393754571	-0.9056472111501515	0.29208699017756895	-1.3931810339531274	0.20023787882685556	-0.8890688247635817	-1.0066978380635219	-0.8505419890192814	-0.6408748484197581	0.8102218354903676	-0.7875882030622935	-0.11798511422216271	-0.48634969524137756	-0.8015465445853017	-0.6027142259985033
-0.4374009542982121	-0.6128958740139776	-0.8104628656851732	-0.5808385798079796	1.396192153005403	-0.3898677210232676	0.30168915416845565	0.5006158694612721	-1.4190055681059228	-0.5039503389162644	-1.0224519233061415	-0.05998266125352524	-1.2052047300336415	0.142961331802862	-0.9913861296833911	-0.673098914475049	-1.036487275411958	-0.5611225047541818	-0.500621099777107	0.15019878284501323	-0.6650852061982894	-0.8217661549018718	-0.08825809642366499	-0.6111165855864604	-0.22591941004219085	-0.4985815374760761	-0.6313940993486389	0.7346604345347447	-0.63104874971215	-0.6823865234078373	-0.42830589093527344	-1.8161879530148275	-0.6369099555271638	0.4928705445644065	-0.8394297508035091	-0.9166071175220823	-1.519174931896263	0.4866919262792445	-0.6001679858015542	0.13997887495264286	-0.8895510329041949	-0.8864112615539228	-0.2719332070051783	-0.9012803958864495	0.0804145838264559	0.2857663662547213	-0.6723484534665024	-1.0262733790720076	-1.1947662065749276	-0.5588965173597513
-0.3507522440030585	-1.1528934476877921	-1.218071449455454	-0.025490679093559458	1.4164090431630827	-0.36340332999163927	-0.11559881320169475	1.0174877691609265	-1.1288433359396703	-1.4366640882900608	-0.9391508666983536	-0.23527991606450302	-0.6890973343961551	-0.4179486987495469	-0.40491750717408764	-0.9938458685596606	-0.5424079203169978	-0.45277296014014523	-0.7957017931493168	-0.5821553751566271	-0.7615402827372002	-0.7332103025851241	-0.1318884306585886	-0.7439317415044492	-0.42710412797552255	-0.03838784420360231	-0.6057726186875941	1.015404652090603	-1.1594381611388787	-0.3498432645103019	-0.5147032084758553	-0.761296109783642	-0.12724110319430243	0.16557147148326024	-0.5277882543077369	-0.34507766086569147	-0.8930055603402531	0.17213538330377048	0.2701304039050422	-0.44359670468648604	-0.8117723032908097	-0.39789868878084894	-0.047806043196953266	-0.7747745818446452	-0.7051601763971104	0.3755372032629717	-0.8743179722057951	-0.6086380770073955	-1.288572500083704	-0.6667299779374818
0.30377920956848137	-0.9314999758194922	-0.02375824894031517	0.9093702173011516	0.9125225954243295	0.13764887792943675	-0.6794938684801182	1.0741638534933584	-0.9455836086838026	-0.7541434197447198	-0.38466774642123236	-0.04578993793765608	0.17141285418762717	-0.7052504152971483	0.20353285878464478	-1.120995316319638	0.5413799302266931	-0.5106701455170876	-0.7344601375809875	-1.1019987389576826	-0.20448252997029384	-0.8465212316772612	-0.431246992645785	-0.056534770969799815	-0.11207815082407183	-0.056814065981361586	-0.3170260234078172	0.8261715464489328	-1.1137610098313289	0.4970575469326556	-0.2874270017996661	0.9183545274968642	0.4283205651067273	-0.0015356437391439005	0.8416439506562065	0.004426871791036784	0.06472103789732409	-0.574263076693495	0.6679621547302254	-1.0161172861475996	-0.8470193161236983	0.24580777234417478	-0.3356748657623731	-0.2939390979863136	-0.724711663126927	-0.2646895425412621	-0.7293915644006203	0.42173952069504766	-0.8575374301631142	-0.9308177242376119
0.9425964559062558	-0.0815980577824555	1.5057605692361764	1.5130172283565184	0.04098626165163342	0.3686748650703708	-0.9836271808432323	0.5012546544829326	-0.8238667779504055	0.8116932974144859	0.16169380995370866	0.22495092319815843	0.3906441222698442	-0.4248382868910729	0.20221815868533505	-1.0963630780590614	1.212348323831575	-0.5482554001536926	-0.5040330165191139	-1.3847520344389865	0.4482677083586619	-0.9019963442595287	-0.7928941249973082	0.44927262619626407	0.22233337309256287	-0.45816519826066815	-0.13219545831357685	0.11661983250699327	-0.6368908451812628	1.056805742231373	0.06409815739718601	1.9161873994591752	0.6600439618546226	-0.1753589218738692	2.0672170335521822	-0.013981722005495207	0.06340495545209066	-1.4471249918724	0.2432162243508839	-1.059941188048001	-0.8719045604964004	0.7113130365500905	-0.8689210114424066	-0.0442453173290416	0.05450999790438583	-0.7898935792988578	-0.8610085200170396	0.8340632171391105	-0.2735777845578645	-1.2330048961074855
0.5878812526610165	0.6129613049650923	1.5722294816927922	1.2681995746748274	-0.8247928853363252	-0.1319971275912302	-0.9165114083578447	-0.5098423710014633	-0.7677680568340098	1.3633810039327103	-0.00903114441970358	0.21437517623621705	-0.5333150733962185	0.02854629982519773	-0.5279063625004659	-1.0797608772152059	0.8274307406927335	-0.6064545547746235	-0.40808293863046813	-1.4586002739973116	0.4149506493555484	-0.8223354914878975	-1.1080441862563266	-0.042544962339213545	-0.029111223432405305	-0.8907155252833879	-0.39330705101270247	-0.9715022794880788	-0.3971541781617856	0.6468403373231808	0.09642403308056251	1.4200400268070448	0.33943280101298756	-0.4080039361066457	1.9399078918613906	-0.3888078471355694	-1.021193030438256	-2.083843981222803	-0.821557028391608	-0.7166522112989564	-0.7144429847104411	0.7201335002241925	-1.351725615783397	-0.6056330351962538	0.7506798794006854	-0.934264171379856	-1.5956596082627335	-0.13398906603701502	-0.12204688234353074	-1.4695975159941534
-0.8791099927722108	0.5297732321526546	-0.12422125139627092	0.46029380464244884	-1.1564276763437906	-0.9624882836967087	-0.5925487961075667	-1.3798904369627556	-0.8669351613907168	0.0508328066219719	-0.9597313199878226	-0.06468329230107757	-1.9136824505964773	0.06586135073890645	-1.2851127821107051	-1.1864091293535377	-0.20729841568165064	-0.8550987144842113	-0.5304129846464555	-1.3096512060126746	-0.29051703607431095	-0.703011499299378	-1.1962761556313355	-1.0669815872275878	-0.7848676481299359	-1.0756991867400305	-0.960533103251118	-1.8289812159294465	-0.8334905640953121	-0.44770455635409134	-0.31761940170944813	-0.014958077588158003	-0.2525771533236368	-0.5887375077831116	0.6478708026012951	-0.9250193730687998	-1.934215400714782	-2.2062538937043072	-1.8005232488591563	-0.5917510232075359	-0.4460951552484256	0.3018860754530961	-1.6526114598197221	-1.8125560450441387	0.57599226102143	-1.0871769735528938	-2.351218867344931	-1.8058681096049316	-0.49406147614341445	-1.558092044649889
-2.380120642460616	-0.15654588915776518	-2.026163081041206	-0.1676180051631185	-0.6994250856924878	-1.348453935095894	-0.1265527325616907	-1.5080664992157045	-1.038294188576626	-1.9519123629268076	-1.8197567368878897	-0.2567630902076378	-2.4365289692824943	-0.3265750653950845	-1.2390929738249368	-1.3449046796110267	-0.936475643308716	-1.1825530476085695	-0.7075170060198962	-0.9720741760529599	-0.8160385938279955	-0.5407384336054095	-0.8086895116703905	-1.4499779177734902	-1.2737087126337785	-0.9552690540211295	-1.2530312217263702	-1.7224066759597543	-1.613439826264923	-1.1952897183784041	-0.771134136224117	-1.0450566450333982	-0.5401990978157098	-0.6551983423293338	-0.46145583026131454	-1.2235516254367182	-1.5177309624943012	-1.709553693708766	-1.9258142680452859	-0.9681733910036626	-0.336578735475016	-0.1970113766287227	-1.6845752673217373	-2.728855276105089	-0.28202029736438716	-1.3799098073245046	-2.248371774879104	-2.7011588811253073	-0.8443440316166582	-1.3818951472354433
-2.6826490416864655	-0.7712342258432906	-2.4802960185955216	-0.2795991748245589	0.16153781328236108	-1.0555563574805797	0.384466126522877	-0.8380112388855595	-0.9653792974566805	-2.8289760421654373	-1.630175102779592	-0.12460354533351795	-1.5214177805531137	-0.5709348088988486	-0.39505555705885687	-1.3382551046181352	-0.9053449743564074	-1.1878494821581511	-0.7625063640497165	-0.6090340722017368	-0.4898744473670884	-0.20414135749905468	0.06627031938975934	-0.8143875761246223	-0.8909323481902723	-0.6122786375590372	-0.8579472606350838	-0.5962125901013712	-1.9394295334205676	-0.9111083176784339	-0.7873487893789041	-0.9958640889195104	-0.2678645978076251	-0.7242721768793782	-0.480670912917783	-0.9450966701803165	-0.14688287940699138	-0.7370363475716525	-1.0453251918472206	-1.4078442550629684	-0.5509225854741299	-0.40847261711139754	-1.3315171847922342	-2.511579008854607	-0.9835213013967076	-1.2676332329003783	-1.231225495685429	-2.111229620847904	-0.6265922321091628	-0.8682618477997158
-1.6433311881512151	-0.9375153609532398	-1.5227768236196728	-0.22965827131476144	0.6464166067204477	-0.5700336397556504	0.7254671855743966	-0.02727468121275239	-0.4617769704666708	-2.123475788630361	-0.451216711329103	0.16070231956026065	0.0021797633524681934	-0.2964852544958071	0.36040688105654195	-1.011150025496961	-0.49836260925526044	-0.7014697577257339	-0.6783323197264711	-0.3812262944464519	0.3674379055782011	0.28395443650659247	0.977750790361532	-0.04136611141614525	0.07854039088809633	-0.1552222592840437	-0.03831440075100193	0.6489503440184735	-1.391639053321978	0.01905442194151306	-0.39519348341233734	-0.5105852765344725	0.2275719392266994	-0.9198978957204372	0.07505500155902743	-0.21506368290056163	0.6538193975471689	0.3067157777868553	0.21640240301724528	-1.2481468142573398	-0.9578521830611885	-0.2265923016472645	-0.6209276167717311	-1.295250195939595	-1.0817542185494216	-0.32215515670133615	-0.2191594354995607	-0.7980291985848201	0.05230620356357764	-0.15671853039651815
-0.25729440719200736	-0.8599041021967169	-0.6101848255406769	-0.4554332816273801	0.3229845737261397	-0.3929121678931525	0.6211158968611248	0.11675472638820314	0.18484200668397777	-1.0024424899999715	0.5957158844290407	0.2544792573301102	0.7248912358749633	0.08899838465758189	0.2543266051646636	-0.4582271927497441	-0.28358733646643636	-0.12821613608809526	-0.5565734423697628	-0.23030547338106241	0.8333967532435856	0.6216366813093558	1.2816653913781624	-0.08404097352647284	0.7395661387126895	0.297650118563149	0.4947399701437744	0.9714017872582994	-0.3933255024423889	0.585801570337695	-0.08628891302942049	-0.6209496032002848	0.41909260716011026	-1.1300316042753313	0.06699580530161678	0.37052997912601265	0.028684933835149574	0.9187855231453727	1.0167801098802167	-0.4120523827502089	-1.248860843728853	0.19302825763068726	0.13448854748860378	-0.10609679436929909	-0.9287544051491998	0.8647569161254517	-0.010735651357918909	-0.030888449829080823	0.5547209875235349	0.4137264310075815
0.45955881990133984	-0.8305173929368144	-0.7496166307599278	-0.851456476989729	-0.4205541788142094	-0.44070302540864364	0.04369359275076079	-0.53774103806661	0.43105487109408885	-0.6798021054613941	0.49751888760557833	0.067858072042398	0.13208584137995846	-0.13426346190429211	-0.5104604554284147	-0.0036031270274870823	-0.32848420272045464	-0.04029942429291342	-0.49105074996971326	0.10019591406747876	0.4613764671928965	0.5424156427249188	0.7317672496073484	-0.7154123423409335	0.5562216710670603	0.6017091328039507	0.3285587741492977	0.32946724578551806	0.21019245124133343	0.21520155353910508	-0.22095777356713958	-1.3908567147697586	0.15219698321500544	-1.0748037219355908	-0.7773755646712734	0.32135015326884536	-1.1263394573301073	0.8211625446839833	1.035993061772786	0.4359734426410617	-1.2068136930108484	0.6159403547590176	0.543575207834478	0.1620902797250301	-1.0031323828033665	1.0937893950282354	-0.3086899579189886	-0.1523452579932248	0.46157615544040104	0.5894914157771063
0.4242461280230194	-0.7338078759375761	-1.3569756936723936	-0.9666070625986193	-0.7428169220343774	-0.3260635398039882	-0.6256687655942473	-1.262386349205905	0.1087476172770822	-1.0627478429691195	-0.561800929698165	-0.16583834397182465	-0.9047043379683197	-1.0160696226551353	-1.0533306007148044	0.05301547512301648	-0.3477119025348108	-0.4407670337704672	-0.5017875692110751	0.7474710536812735	-0.27386801246602244	0.19392769811754015	-0.2452102955624949	-0.8802314585747032	-0.11458923261236093	0.6464873188505897	-0.24221530643707176	-0.21504514420846094	0.018353103043365918	-0.7502648910416742	-0.6409734831738649	-1.8158822928382916	-0.2995949627948488	-0.6631041605476373	-1.57581347607345	-0.18394442445634548	-1.16088622507326	0.20275705043356146	0.6537944831861967	0.5908257289609502	-0.8440266216715774	0.8294785496741344	0.5221489171577217	-0.36306937132122846	-1.170252753723799	0.0033218919681862347	-0.14264637385107404	-0.3674918674594227	0.05133849585490199	0.4611846232748878
0.27432429376981016	-0.2532198293228114	-1.132766021279758	-0.7020138889591162	-0.21788453257655174	-0.0425885587146557	-0.8856895310082272	-1.2203524742353749	-0.2853070972311934	-1.1564236619793786	-1.4171200114312281	-0.24373338093964012	-1.1520320403866968	-1.696551696972221	-0.8653391466251307	-0.26706833672213287	-0.31478309970809776	-0.6468272630415518	-0.5142236168866334	1.471126150694438	-0.6194834537695116	0.0426921440254561	-0.9313947149119882	-0.17540891132001282	-0.5136723336227397	0.45720036264621217	-0.6063825775699446	0.2898153571678983	-0.515023224823391	-1.5567451280780338	-0.9270531313648241	-1.101147897212742	-0.6427921670044966	-0.17826303501446752	-1.4765957175212532	-0.4684705059086502	0.3953999177521482	-0.3827855100662968	0.43319084188063556	0.07247514797073512	-0.3240225521621797	0.6411606900606102	0.3746128519919433	-0.7220757149876116	-0.9119250842740174	-1.2533614100331716	0.823229607373977	0.10143602296064472	-0.03415139542758641	0.36241145330970836
0.4342617267607179	0.5501334298498803	0.2730000446391817	-0.4832555418507696	0.7126027532631748	-0.016524098855422806	-0.5725328016422493	-0.37487973574310735	-0.06976283341654477	-0.45168710338822965	-1.1591660832941202	-0.27009224687866823	-0.36567944945007114	-1.3099160877644167	-0.29730279736215937	-0.5629131983304727	-0.5427006188230763	-0.04119193263877996	-0.34953425845279074	1.8101310655797582	-0.38801726513918045	0.3734173841802198	-0.9546405501549518	0.5483980824672562	-0.35975169286741	0.20450778580914777	-0.5241328420004002	1.4866721702823165	-0.5406877815684584	-1.7933609736480487	-0.8822327647335102	0.28371530538279516	-0.8142040000042415	0.0115340786478728	-0.7119126412116569	-0.13516856618724218	2.2401160043281276	-0.4368864420122678	0.5231492303972601	-0.39796313394857447	0.19765609040082632	-0.029431666313017205	0.43734535745444814	-0.1639248316230935	-0.169380819918572	-1.1348501430341769	1.7930450298655864	1.0056251349069305	0.495283547219899	0.5059486517685078
0.6735054837130021	1.1591220844825434	1.8597929196477576	-0.6195229717422382	1.1896426628073369	-0.3943237578046862	0.06287347401521452	0.4906306699502755	0.8649469939659826	0.5412750982510747	0.018217148032549934	-0.4782818013727711	0.5635862457361347	-0.010661310141695008	0.056780416211688604	-0.3538798261827318	-1.070552193106258	1.154547678306731	0.1888560217563559	1.5359316106785466	0.010545675738138556	0.9992459020630102	-0.4966635533138285	0.3253354144882668	-0.0630859941314242	0.08879160109656362	-0.27771807103305385	1.9969978370401764	0.3413154538826586	-1.5393233826877921	-0.6029678783263951	1.0971761162647533	-0.7822803799165351	-0.0873993889922979	-0.18849087713081325	0.4749500025681438	2.733151893522464	0.09854739776456779	0.6162232188549557	-0.161099261883327	0.6592953367384524	-0.9562097072550435	0.7174266249417519	1.092187712695119	0.43939670753731536	0.535519584489913	1.8400061036040245	1.440970999420637	1.3093068788043778	0.7971253093664349
0.613435082587645	1.194158227303983	2.4669399162881454	-0.7422935633327283	0.8093822108751254	-0.5822247546686532	0.7301207403474218	0.7013366710010152	1.89734548267283	1.1066453742772475	1.2069316338187908	-0.832640072487631	0.7684708311412307	1.1082807623424102	0.1979243048109049	0.47501739711963115	-1.2983121724931703	2.027391423676611	1.0901539347227054	0.9007991901473813	0.22993925323349027	1.5205513605450316	0.08030190781309525	-0.5266982171699889	-0.07874215376183086	0.21425808780253705	-0.16415475922189707	0.9983260518534871	1.6980619232919756	-0.9548113030864498	-0.16770996535099414	0.7639880396899332	-0.33006196284749945	-0.05419291780242699	-0.254699568189163	0.730399772718339	1.6668213185158898	0.8360461378754556	0.4220187258767871	0.7300708593452789	1.0718573229208177	-1.6034929518294045	0.9688898398145644	2.1506573894994148	0.4089720668379095	2.260147617026475	1.1458144976263618	1.0523573602266667	1.8650318693025616	1.0349099115513263
0.4047586898050954	0.8827078643367378	1.9659447082255257	-0.1957690760941697	0.007205833778317105	0.16428037288078734	1.3947467228862331	0.4796184520298328	2.3147819788344886	1.2162170658628542	1.7849331660449137	-0.951240772859297	0.44967175014231875	1.1496534530593545	0.659716000551897	1.4991241626181258	-0.5847178401997695	1.9244344662265844	1.9806242201341702	0.38626489141437437	0.3873939457814029	1.7488187094386876	0.6576035543591432	-0.6548049807191013	-0.2651412623658622	0.5571544546324086	-0.051262552316581354	-0.6953580763682097	2.6863524375721144	-0.04057667609168733	0.47342698872525946	0.0002403655854944154	0.7023854268615902	0.44621693404548224	-0.317420761372529	0.5152827757038388	0.360239853260322	1.305203134833397	0.055828911550040286	1.6333360979613984	1.4425612844096536	-1.4903240758522285	1.065311698754911	2.3976041806515513	0.08517147158428871	2.4478047225226187	0.8525860474045761	0.5042547543585555	1.9408971287225112	1.1964909408099864
0.623801144370418	0.7332937439246444	1.118545471356398	1.0163738658053927	-0.41482375287348167	1.697249609423265	2.086255186231911	0.6102901739113469	2.0256188982485663	1.3472490571450668	1.838247739827102	-0.4993995755754304	0.5680204256117839	0.3235723361147559	1.6474753578183883	2.072744061098582	0.8232892858013777	1.1504236857686667	2.320089229356736	0.22753143858331834	0.7284355351156694	1.7495115059707673	1.3121524664553768	0.634857287797601	-0.07239870122586205	0.9961111667248468	0.3940739497714036	-1.3849099585386468	2.8167879517830885	1.0992736032544865	1.1991549766634182	-0.10069739181282561	1.964244019233066	1.1883506160663522	0.22417023402016636	0.3672762673824668	0.09519682012703098	1.3302859006562386	-0.09403866521110513	1.9907363752151652	1.7054495243124286	-0.6193037686753067	1.1389394804413238	2.06410120486421	0.2736969513757153	1.1190190819158357	1.638259493118521	0.6363156766091235	1.7077406266995099	1.4033966029707245
1.4776683363503769	0.8226416514697562	0.5845078496211453	1.9684735641042814	-0.09808111499907772	2.8317848215358357	2.537140869892208	1.3432778423949798	1.5528143412036173	1.6693515165774708	1.713148501183331	0.3862807465156405	1.5812670646574443	-0.3430656734733995	2.5491502362396186	1.8857649550582403	1.7966090464010753	0.6438605827672685	1.878301077022991	0.24426055691405635	1.1203289882095353	1.555329152208009	1.93664988217137	2.365272534199623	0.6773282953602798	1.3292079643223795	1.114473550070643	-0.3245932704568168	2.3043450157417493	1.982634318556716	1.5409929894570666	0.6351812037664649	2.637181328247472	1.540382405861188	1.0339242587236332	0.7623395245431243	0.7773365398636436	1.0957223030278023	0.17257981910617604	1.789522315013344	1.720624714639429	0.5114982422327051	1.3013787566353303	1.8530078969072135	1.1383428133136297	-0.17327621305451582	2.776106289083175	1.4056581461436715	1.381868964878962	1.6348116974252072
2.3300550934472635	0.6707716013618744	0.4499198192212495	1.709402462885937	0.5417356400176522	2.481546437169299	2.2809521133933996	1.8975684757218447	1.3803123718288006	1.8341055611097428	1.487458437762081	1.1445664815595598	2.759929920311158	-0.09717396137936062	2.516052435057582	1.2315479885331106	1.4656668265531667	1.0036295949863623	1.0068328295144715	0.1422722512122101	1.1248568688888454	1.0754679011278123	2.123998706536183	2.895555354425249	1.4125597168483737	1.3117686752872895	1.5392063473716322	1.4023157253616718	1.7279721394851786	2.038229132959929	1.1100352210718494	1.3323281038943653	2.1416521964749147	1.1323508994046032	1.176621295905306	1.4665989832281292	1.2612966864067623	0.9041635222533003	0.6232347986592457	1.3985455835259735	1.384558629596741	1.343953892800109	1.3731663455847083	2.13328043447025	1.8388159564391189	-0.05955701108840171	2.8881524662690494	1.9606631116156055	0.9618889218431543	1.6397482411135256
2.2245987472552917	-0.0757919824425986	0.622513000006832	0.3275975915330829	0.7475482601634329	0.8708095337976595	1.2213518172935733	1.296076284754229	1.4517893471449497	1.5973359883614833	1.0543676620346258	1.2816274383411352	2.9239412639094637	0.8527958457356766	1.4334916295624436	0.7268486284013744	0.20947749445695496	1.8971418513836027	0.3461634805183887	-0.09465025945014845	0.5644957116031781	0.3782283312429762	1.567978109777992	1.7560534798483014	1.357341536661409	0.8044732408802034	1.1833823924454077	1.9849703039211741	1.4262247086012012	1.2394401574519218	0.20340306319043927	1.161153905261403	0.7709307210713763	0.28993586331898213	0.30745120718234936	1.7987172056516607	0.7532539638728322	0.9005021647812151	0.8361827984460868	1.0982492248460773	0.7922310866083949	1.643003799079267	1.0707213855283857	2.601699001201924	1.4797975419572467	1.2347458369439344	1.5239227485506832	1.7295018780806095	0.3369878058474183	1.238150023290769
0.9001054219779382	-1.0305376878858992	1.1700683916047736	-1.09313639767805	0.14923847793353157	-0.6025110076437731	-0.06334092128578067	-0.35955078199512297	1.360434663078878	1.2597857645482842	0.5321080743265774	0.801365033279726	1.7652384711154003	1.6532052443746463	0.09855727174509485	0.7763693999556998	-0.7412060765664324	2.398367405402252	0.23242092046120855	-0.18770472818034425	-0.18293790244750577	-0.1320355568715497	0.5212381343448004	0.08878178577928125	0.39742390973892694	-0.0336129156985731	0.2635194128502615	0.7638996448903344	1.2584729601408482	0.2730628715687765	-0.31227668990234686	0.27710529646857607	-0.5273874034543764	-0.2831745866849836	-0.8385134154412532	1.463347975802475	-0.4014891431951439	0.9944398829527578	0.6596940951743174	0.8699188195458666	0.2707776262131533	1.4425228882848982	0.45833674404385133	2.698580313219165	0.23981075367215704	2.237844356809364	-0.3118145142098518	1.1252085169938408	-0.44619431583201985	0.6234072920964097
-0.830614311331156	-1.3697232816072102	1.9686068933502705	-1.6013598026644678	-0.9118740111044629	-0.7816369339721313	-0.8055532086229278	-1.7276972884648218	0.9033748946211199	1.2171984882661602	0.2661542803783184	0.15776033104478623	0.2379809747357903	1.615008331719539	-0.5952072108806896	1.301238498872263	-0.6726927405380345	1.8397986647358533	0.4462281989283384	0.07005778699959618	-0.5622604026507474	-0.07115570444596363	-0.31061786141909054	-0.767391034025705	-0.737828030929098	-0.7511253752577554	-0.47054054032614445	-1.1551113773587571	0.9032883428365903	-0.09996865906907138	0.05834885499261475	-0.451213193219933	-1.0421869090281168	-0.23866785899458545	-1.2818489449483301	0.8715917624465238	-1.280352687757198	0.9807294509172395	0.389040197899844	0.5846305276794072	0.15588353562046736	0.7866314035593139	0.029203960519933587	2.2185689274402867	-0.7500662876473458	1.7857806055125915	-1.269147110084073	0.9783963811659848	-1.1180821318448209	0.20405563573059018
-1.8007798155405736	-0.7437886825430505	2.3136275664987793	-1.2784029448622138	-1.7197534474839367	0.09590195955685003	-0.837733065485188	-1.5301716478332152	0.29334691166429494	1.2809747709107127	0.35573020157331625	-0.1810161585104543	-0.42711972911834156	0.6892297983801239	-0.4878022011052308	1.909567956750037	-0.11045003173282131	0.3612137499024323	0.5555904914880427	0.5035486076119557	-0.42549849789090516	0.3902475817355311	-0.42645984702384304	-0.7314822831484328	-1.1987098376159167	-0.9338092013027194	-0.5468156681039107	-2.134316425553707	0.28700403914459155	0.16636283582062733	0.7475872711704352	-0.45870625327797454	-0.8898273500923489	0.08262149860503706	-0.8889226064568194	0.5459757491407404	-1.407649776544549	0.7077530311686441	0.45319633544587284	0.2421456226902024	0.452030838775705	-0.25254375019570824	0.1880595157502659	1.4301982721215307	-0.668172929783209	0.07032208296072126	-1.0461943504835736	1.432194677005265	-1.3897530562902622	0.11958067317895581
-1.5755669370208905	0.29586274498480347	1.411864330500371	-0.9185258060535006	-1.8126850507944146	0.7537787762994501	-0.7109140220056328	0.06183113356823206	-0.16390826388838678	0.8474173337230616	0.4127183032611998	-0.11633936808638387	0.017337569513880283	-0.6262711577684087	-0.1017347962191092	2.2147357238712737	-0.057066055455718745	-1.2485759859739902	0.39807707992999297	0.6776498557564954	-0.13162730070033518	0.578174927639876	-0.04308175890229661	-0.7414123375295656	-0.8388509593043727	-0.5979425933793	-0.2675056399736462	-1.6397812476467084	-0.3410082187671255	0.3875652493739981	0.6702502314684047	-0.007582393180249495	-0.7012286648287426	0.07828893321757348	-0.3935774733753742	0.42072479231123	-1.0360195469362157	0.18057166058076782	0.9038886775150635	-0.05901536128800435	0.7329242032102796	-1.3026488867334574	0.7024475389522062	0.6645555440947422	0.11995512616083243	-1.7271174075965525	-0.4887039162131028	1.7113395548948325	-1.1973598895974542	0.05260642718350871
-0.7780810642271433	0.8578658362696485	-0.5986161308838654	-0.9819641108366569	-1.3149043690677296	0.294836231160245	-0.9516179568942678	1.5355029322456435	-0.4324194555561811	-0.20466352404632826	0.002718399018348905	0.07340303810852275	0.6562369253834712	-1.6268660589720403	0.060781918948119844	1.9715877344471342	-0.7205827665315631	-2.17876923879688	0.12443596724977322	0.34008076058967013	-0.10802536766778276	0.04881852705092798	0.12641635392924105	-1.3115170483872343	-0.26143390201713745	-0.20527571640326392	-0.2817016928156516	-0.5425003968414882	-0.714041887849759	-0.03698779054543465	-0.47539361640159367	0.25045420281036884	-0.8571277871621643	-0.4211207186283267	-0.44356991429450304	-0.019440001430762428	-0.5971229773093605	-0.4266180455896562	1.2356537369521383	-0.3153158248631809	0.47806720167422534	-1.7179427600592556	0.8343403519746061	-0.05868444219427466	0.5826810535047001	-2.5677551695940584	-0.4591504207635663	1.072242381499963	-0.7685380585671567	-0.36974216395658427
-0.34967466176569656	0.5784246929817188	-2.4592581515308356	-1.1137148539363302	-0.7195407232042529	-0.8919113248316303	-1.3839785307572319	1.5632620990011805	-0.6772352623813527	-1.1471397200369695	-0.7531425859165115	0.04508404859144043	0.4290686015269947	-1.7327233448413195	-0.039811056960422926	1.0684532872706392	-1.2881661109513427	-2.166748538243049	-0.1548390677126283	-0.2881906920957065	-0.43504673675356925	-0.8522942027358854	-0.380678485606735	-1.8297848044219522	-0.11720405322438937	-0.203373624355617	-0.743229429064228	0.025046338715956233	-0.8320292609546566	-0.9052147869739986	-1.7036623254020582	-0.004779870698330443	-1.1623201975470163	-0.9633835554004258	-0.923004275600073	-0.9501862059632266	-0.20474473935095122	-0.8505895012092514	0.7979390725596147	-0.6498670659905358	-0.4151046840683549	-1.1546881709035326	0.09973771954005653	-0.9184518221819672	0.2168949709072999	-2.2680885756712557	-0.9241311601565078	-0.24316596245578434	-0.47994844060862357	-1.0654757316874364
-0.5593399145842805	-0.1650200922500095	-2.9455854108337376	-0.7192848032405103	-0.40135233006694154	-1.6473763421290597	-1.4060065639494392	0.27815804021633933	-0.9280719508557489	-1.216185918036431	-1.2528698168841512	-0.2891262362260401	-0.798189617357302	-0.8152354466444905	-0.19000547086848824	-0.38881316927747384	-0.9560072479028737	-1.6170168539428083	-0.5495176989702487	-0.701943643321473	-0.8708225983483734	-1.3696611115286759	-1.296471038037269	-1.4367847439258583	-0.47349986390503174	-0.5506652865441979	-1.0789850380690265	-0.18001342134755186	-0.8985982400991762	-1.4191643574921544	-1.764443115784917	-0.559851854434957	-1.2099192393695266	-0.976488169865267	-1.2717710541116798	-1.8421296257764177	0.20751939962321714	-0.9047500212826729	-0.5172410087222865	-1.1084650597219834	-1.4631400472816676	-0.0954885320350756	-1.1667622491390377	-1.8843055116198506	-0.5396501611622215	-1.3525978189424637	-1.230221465935543	-1.2387504458182885	-0.6032794345775717	-1.5482033766928591
-0.8025174551348617	-0.7740512068498151	-2.1310988251771468	0.21745859550984437	-0.34512062581171143	-1.306188425200996	-0.8748792616506638	-1.045209372345611	-1.0008827978909796	-0.6185883012202704	-1.1439404590615718	-0.7010603449943594	-2.171489363874941	0.5916228044727794	-0.2984867133176752	-1.9331502553993194	0.11136724816900696	-1.2060114133325917	-1.1127772408766825	-0.61248201470172	-1.1504316931079295	-1.2569905663245962	-1.9023702102428632	-0.23663685563218334	-0.8794609542125096	-0.7701850817425151	-0.6628519102023036	-0.5458258704246285	-1.0323159940286184	-1.0738199949635094	-0.5655639910395447	-0.9946353833438416	-0.8667512683366456	-0.38716740665478805	-1.1853449332024486	-2.0382110872086225	0.4888031064076169	-0.6424847307941178	-1.9926207278283061	-1.5027081187217348	-1.9956203967273225	0.47047517481649986	-2.086853838683311	-2.573367621047825	-1.0121758678971526	-0.48579150179222885	-1.0052430483302268	-1.310807966874551	-1.0850438061397587	-1.5056140408826075
-0.35796730771716334	-0.9479300394328267	-1.2221030799575652	1.0824777120416353	-0.2907145320353346	-0.32089000879939455	-0.4099636150813179	-1.408192447635674	-0.8105484451282764	-0.3329377827304996	-0.7690457862707978	-0.8696459493419523	-2.7060191006144856	1.533994175148027	-0.3945012632913287	-2.868980190780448	1.0390580997684007	-1.2744005771643296	-1.5365473187486716	-0.2551602922151598	-1.1681728069466795	-1.0744134206915614	-1.7392746438042286	0.7587703637551403	-0.9148825999332707	-0.5012805066260098	0.40409978229012683	-0.5064663629687206	-1.1291551379571363	-0.20503080612885677	0.7159004981078418	-1.0202196883536252	-0.3182686285736901	0.30807080837511264	-0.7603682971638305	-1.5301329235959127	0.2846755356640187	-0.3546338805463098	-2.60360987593066	-1.551984391776945	-1.753904937883766	0.0645713355924237	-2.061894470522791	-2.59867266623684	-1.0444609393982378	-0.04049002453817805	-0.5131527609016162	-0.9223123776997479	-1.5353954904545424	-1.1683371449722972
0.7435415982111313	-0.7020522172099191	-1.1210338878405666	1.3231283295748693	-0.05199081791910224	0.3175341239284633	-0.637446345927932	-0.9486503759997058	-0.6160857587444758	-0.8328052031689493	-0.6940247034665551	-0.6776536986987535	-2.107771705255324	1.3824181860322737	-0.3974659337060185	-2.7899339799371448	1.2878731778408237	-1.5267947746364556	-1.3704863260800964	-0.16423483241261463	-0.9514381624885203	-1.4227502378667116	-0.996581507593646	0.8253001174450763	-0.5541454510935891	0.07769333657824741	1.3367448887671172	-0.11019725247923733	-1.0295334800776588	0.40410126997862533	1.0058532447230262	-0.5765814294024546	0.21715868594245014	0.5577184392983482	-0.11459274949940058	-0.9163226059154477	-0.5076746091430785	-0.3342598114548621	-1.9466433958999445	-1.1906301159832282	-1.0876332690119983	-0.7015448688951208	-1.2682518500606759	-2.017758879852154	-0.8802041755667132	0.027924225048850296	-0.18704797473645096	-0.9992549866129367	-1.5197590775887293	-0.9795858013745234
1.6758146546931676	-0.162944632408303	-1.4604557967455427	0.9909077302635804	0.3521739430218446	0.124690051429978	-1.3166959451628126	-0.4211261075954473	-0.7812020521811726	-1.375639619069304	-0.900150744120361	-0.31231421508775553	-0.8590963002280846	0.44783753399602827	-0.15509679179264177	-2.0122379548945486	1.140329243007494	-1.3678272887301453	-0.6057700221267309	-0.6061228831791285	-0.6104426377286116	-2.0540026187427523	-0.23671067658879055	0.2882343634182753	-0.042520307545686135	0.4549191808476581	1.4796481574516374	0.28082119372609216	-0.7529084390250373	0.3658194296912494	0.5334750232738863	0.15155011967108184	0.6347959169866066	0.27923042960151695	0.7539464845735746	-0.6196042816167351	-1.4442192747309008	-0.5913500421331385	-0.6637933815381721	-0.670437950361548	-0.5618094773412543	-0.781399009779757	-0.3711415332694105	-1.3362744115253462	-0.5742656514374839	0.06157005366365077	-0.11357844486566097	-1.7888457177971229	-0.9710580431268621	-0.9980468925598226
1.6365492788376566	0.4255129079522997	-1.2571344972528928	0.5561978840411718	0.8133698311838272	-0.47741202744122196	-1.5378136142135763	-0.17101816063346145	-1.2902643598071322	-0.911156995868932	-0.7461594700643591	-0.07263337659489598	0.2804784681973219	-0.27954455631542574	0.24002758066289945	-1.339345427328703	1.1176926911845595	-0.5994298595573758	0.1393188271641076	-1.2481634960691441	-0.331543640485371	-2.0523291402968384	0.16515035348712448	-0.04965926321794339	0.40889759463306347	0.3700065013439484	0.9401436097527491	0.5372428200975495	-0.5004137365597572	0.016078112006176024	0.3906809960895164	0.7387727516059865	0.8383304484852353	-0.1418257727689628	1.6319687505559966	-0.43507831716906625	-1.8192261334955169	-0.8245139762170358	0.1485499856098623	-0.3184278360131797	-0.4101355702438719	0.06573075970503402	0.12422926071062543	-1.0233602054859843	0.05783989231450744	0.3883287275234713	-0.1146734282464207	-2.5467591673402374	-0.31001915992982515	-0.8503859938329997
0.6512312007541081	0.6274955708679798	-0.29092828467965676	0.3571524420138561	1.2389400959594148	-0.7200679861545278	-0.8411016188956087	0.06593205784235667	-1.660978569569598	0.42680100456483155	0.1453860435767876	-0.0701025840487721	0.7760646897319556	-0.14494381283075758	0.3899643376545463	-1.2663130504167384	1.2215692226750419	0.262569869677719	0.19855303774902963	-1.4579295832902328	-0.28056943901807807	-0.9779734156335605	0.2586105057760272	0.05790178595272885	0.7128901542178393	0.0642502538119453	0.3429956163995347	0.7717364893527857	-0.441264434128794	-0.07708945396345901	1.0192496860947926	0.7499271383882605	0.706676515893198	-0.3187111409188851	1.9506144978186806	-0.011040681460946661	-1.2644602224429955	-0.7353923499871184	0.008944449569929206	-0.22489342655945066	-0.4079361473093419	0.9145702269116468	0.17493967891865686	-1.0681255500451141	0.8700982048702532	0.970814541834606	-0.14511603813150034	-2.4056570648563493	-0.05862234549756212	-0.3371244633998959
-0.4776913482355853	0.10646985486507196	0.5678227580031469	0.3755367379411572	1.4779751110947668	-0.3267767160913662	0.1356809910593482	0.4494748646563671	-1.4565403336855922	1.1922441560599488	1.1871292838157523	-0.13561168949670355	0.510070723804903	0.4719717719411073	0.03680528174638016	-1.4761079932410324	1.024556324518972	0.48847669496138313	-0.41075057341903715	-0.9838539140972049	-0.4061645640257035	0.40822073571056977	0.2753556717130221	0.16882535598192172	0.802246536949705	-0.09750557072937523	0.07034718400387024	0.9155613535095887	-0.5611675630063789	0.22104762517693646	1.5570132177630722	0.18882901505729216	0.29723467966446565	-0.2606396150000505	1.337873203462364	0.4471385817498382	-0.06735363642346207	-0.3811069805467845	-0.5204939607431709	-0.21698209559033757	-0.24543008480891526	0.7101052816537717	-0.01985794219592727	-1.0731261895408615	1.1774580092850973	1.3490620629613665	-0.3520542593167622	-1.3777500385989405	-0.2890804807852818	0.1198124558095514
-0.9849075236230231	-0.8542216014529023	0.46893761666488865	0.46575936051040373	1.256725508476306	0.24270628518217063	0.3667758767158495	0.5598280614363348	-0.8283975368065103	0.23373918507118743	1.3193931056683281	-0.04163945375857636	-0.24504789180021994	0.6087865369473611	-0.5132123556660332	-1.2619592124909096	0.41420416526754084	-0.025167650310678948	-0.999534846770092	-0.29439860447284877	-0.40211616982950266	0.8224239779429221	0.29309953196570365	-0.04002242935454582	0.6253261125494163	-0.12394067594976452	-0.07864494366593704	0.6086167629120481	-0.7315425773972923	0.5453539367159093	0.9187863290500308	-0.3378633397057096	-0.030825372579629647	-0.28281363274037463	0.26275138759254013	0.318395104815041	1.0573238632575037	-0.15276901038812057	-0.5237329728574728	-0.11896339372610414	0.06930499427389983	-0.4614676411300693	-0.32811351236057745	-0.767933415781548	0.4824273507161858	1.0545834029299659	-0.7430187281376823	-0.32554494584045746	-0.5299530198033872	-0.116375599904812
-0.8270958385349678	-1.3495702361818773	-0.32015891719809175	0.5834113417617053	0.395407389287288	0.3406557444973806	-0.30838306076837974	-0.06827971827440364	-0.40638068469188243	-1.795366948178599	0.24376678951982944	0.2070375202540559	-0.9536771578981359	-0.14606581309400468	-0.6428751201211189	-0.43623331513540536	-0.09516752584562123	-0.5481955956372971	-0.9888396380964576	-0.12616725858904299	-0.0014508958999948861	-0.14365975998035901	0.21517333032164118	-0.24686232359243418	0.2968822648162017	-0.34474345326731476	-0.45208644198748177	-0.3203125615173064	-0.8531455149857355	0.5577159015447928	-0.7069573708172607	-0.14686998096093545	0.09825211283421732	-0.5586285100289478	-0.22977858253040256	-0.5286023605337072	1.4943889047733485	-0.3425829014858393	0.22718208556929112	0.04253501957294417	0.2386723314151213	-1.3831324261838958	-0.6884363884513417	-0.34134134720977233	-0.691180796548971	0.14823428168504957	-1.0186065281642884	0.018772339218759954	-0.2934060924876859	-1.0288898461728238
-0.5415962977357406	-0.6909078987428401	-0.7179680065649884	0.7105674728379042	-0.8247013055106958	-0.1332756517146905	-0.9363577382080027	-1.1010249463479649	-0.6016906620697668	-2.9074721934152086	-1.075802769244704	0.36222147167125407	-1.0844198127039122	-1.1487240394117333	-0.17187611950698783	0.36614485860800955	0.03809704874852525	-0.2779426544532855	-0.5249943278529007	-0.6437172200378696	0.665795454227576	-1.4971453883776642	0.02006411685659157	0.024219506017406096	0.11760520963342587	-0.8645265534662556	-0.9524569829539686	-1.4099970637351054	-0.8682085275013404	0.36565930174034006	-1.8498829571705817	0.7328643657724251	0.6205946789168147	-0.8319794380998686	0.37699764766482813	-1.2918031564375774	1.127666357700094	-0.7516117306788507	1.0597905041567106	0.1348926480603373	0.06814254114940389	-1.032289366706032	-0.9310463894024938	-0.20375616818378328	-1.0972385439776107	-0.7302375480636649	-0.8708360365615544	-0.18564766335937982	0.36242583958114843	-1.7079682193012329
-0.5293290792803833	0.7221014094985259	-0.1135276766131638	0.7092184037128174	-1.6533171275606917	-0.5848010670444912	-0.5457255741034279	-1.5076676802255198	-1.1144118751461103	-1.8412910324718503	-1.3486645407570454	0.23356347970897973	-0.48531565000952687	-1.4251914975325324	0.32648570602867916	0.4109188761796833	0.6434821668716916	0.7406304602839866	-0.19092219623796589	-1.1480024580816282	1.1109665903513717	-1.8196649830190685	-0.10667872069517223	0.6296751548333034	0.2901580833605792	-1.2703404142516723	-1.076049300293388	-1.8606276789341856	-0.685820159206659	0.3325195781982128	-1.3493132851566285	1.4575568292677505	0.9965579928417425	-0.6418606661470652	1.4126518615047283	-1.0125002984522398	0.36223071916079524	-0.8181698068729368	1.2334034644485181	0.1594459260796982	-0.26235763577295707	0.3079327760952098	-0.7978774974389634	-0.462354913636607	-0.10538435298925616	-0.9406882878282803	-0.35362022998610176	-0.1938876027408374	0.9231903348916569	-1.185838459003356
-0.628095846075937	1.6146944875096505	0.9731126180237308	0.43093408047387666	-1.4573055717054733	-0.3474220047766416	0.7268826575502294	-0.6918698495945313	-1.2387699173258258	0.571816835719294	-0.3322414991530324	-0.052639071443812094	0.42801896958603536	-0.769015055092093	0.14071287486785716	-0.23383997843098647	0.949732050416488	1.6167871046595836	-0.22606215640256466	-0.7785800587075413	0.9632758886603008	-0.6809179280902006	0.029226387717281126	0.8835060127885557	0.6246455990689767	-1.0611714567438997	-0.5569291707887977	-1.35009027065627	-0.23534265642703245	0.5677693592848003	0.3132809383908896	1.230896782171279	0.7451681949974146	0.13948446935184594	1.7228681731913418	0.25439433712942683	-0.21134225654387645	-0.20713156035537625	0.7879328874179452	0.28275808758287757	-0.3744082664175114	1.4181699971018564	-0.23008408906558195	-0.7392246964575302	1.4541539950389246	-0.45103160997222685	0.17562037147605652	0.3847244691980742	1.0697489676653922	0.4894361017227194
-0.43780933017412565	1.102382393799205	1.5760212006622336	-0.03323740011446995	-0.38613935310544484	0.5416861046767509	1.8148506640536426	0.6934728277055041	-0.6427973241077348	2.2544734294984	0.9182058294363613	-0.16846946732799795	0.9531956213051043	0.07676712882031424	-0.6993561340058247	-0.7514552431519138	0.4509065492878149	1.5805555291308486	-0.28980593934436566	0.4625319883464587	0.3728512534406229	1.0064004950354155	0.340563233923444	0.42601981341901496	0.6715578479895757	-0.31271973749709403	0.19147908336848216	-0.42000640781606924	0.33477447108494035	0.7653686016004317	1.5149045184484522	0.21365306953438473	-0.0293379231293679	1.0281061394893214	0.9948539912692693	1.3524258207568705	-0.2739907624674545	0.7451872222415221	0.38204412158913864	0.5788008071332555	-0.11632728095425754	1.4933888507321413	0.43294095706562796	-0.5720397660926051	2.0602167130347646	0.19461182482285574	0.4354531315955858	1.1389161068899232	1.0649417743516558	2.1447080221479675
0.06254431168796935	-0.34875239771327987	1.3484509856508817	-0.3643415152993996	0.6844482851815616	1.2534987726134152	1.9188299132378968	1.360319440618821	0.25436882599838956	1.9637541893332882	1.201958014386426	0.03896753571259246	0.6902951594687882	0.31524266764120623	-1.3736568515312477	-0.570012775660677	-0.5301849404581382	0.8009936262518476	-0.06281271666190416	1.5330658960776016	-0.12867844130959832	1.948166667184197	0.47290110000026075	-0.2902531810173226	0.23808619867345945	0.3081781055391955	0.4263117723013414	0.0910966044855331	0.6038061922381596	0.5856044161718055	1.2212161188975197	-0.6211825672691446	-0.745786765029185	1.2718466622575433	0.1114706895741306	1.257197025126788	-0.0051864532922872636	1.2511387002056544	0.3709455514044329	0.8054015840605183	0.2416214089624998	0.8650773414138427	0.6576714102434054	0.04637019006749523	1.1074547274251298	0.474465038479491	0.39750212113426786	1.3750339594231364	1.3412311790480966	2.516885399568786
0.4012798147503632	-1.39938754032672	0.7297672930744435	-0.3650268630348365	1.0181261160338066	0.9605240623018901	1.2470670532525272	0.8142014814058791	0.7252219821547127	0.34046547049967946	0.40203496184643855	0.35491037406046055	-0.10942626979498604	-0.05092452343382163	-1.1962826161737574	-0.06817475833559886	-1.2464976104755543	0.10532421113939172	0.17387946134335705	1.3555534532278415	-0.15238771794425085	1.6311608011843088	0.17493120272564958	-0.5740341910352487	-0.3049807167324097	0.3055248459622692	-0.14091831484436426	-0.03441335572974411	0.19833615030600465	0.07770826004430156	-0.05654740146597066	-0.5807838233448036	-0.9676818641483961	0.5490376514705531	0.07224073920815616	0.22525473557834044	0.14565376747855677	0.797184439203265	0.34275749814738504	0.557634687294911	0.26358896297140194	0.3517580816839092	0.18086374627926782	0.6131067278873273	-0.4782950166430917	0.3346733312166628	0.10495582552987023	0.9295424421743383	1.7946758236174851	1.3784583420616214
0.1576732249896308	-1.2416739126663654	0.23217814719158633	-0.23150186975457157	0.7874149050069077	-0.24699795129217583	0.5191915229400781	-0.09549154642109375	0.49390105322315514	-1.024973518242874	-0.5495863835227237	0.4293083541506828	-0.7911547499273313	-0.3948538214995703	-0.44193535847416193	-0.056012056453642205	-1.3645613960867216	-0.021720720690190248	-0.13684881534132415	-0.005276810796429877	0.22690155060368214	0.5724422394102107	-0.37248356708004404	-0.37363727544898895	-0.37231929770292516	-0.007755492058486713	-1.0145375717529586	-0.17802270766288028	-0.7470752908470792	-0.3979191320796049	-1.0569740318190106	-0.019584417038571923	-0.8078767226177316	-0.6621840064596624	0.7781017057220282	-0.5173865954710428	-0.03713192097330847	-0.3394982717344332	-0.2614905446734722	-0.2848916958188611	-0.20524745231045877	0.19521145632765902	-0.7185585542892866	0.6284268572544708	-1.3003585832957787	0.027657911353376526	-0.45792911747310283	0.31759131642482774	1.7579582027692033	-0.34496623103753643
-0.5044633491406865	-0.3319109243074683	-0.07280256847702365	-0.37466544403733226	0.8214461402012366	-1.3281248476371388	0.0457923585568585	-0.2006295281386093	-0.0070966414880502945	-1.2501838215159948	-0.7909009010119535	0.16726681048956257	-0.8822813946028953	-0.33730882218726277	-0.05267709013708558	-0.6229142859215799	-1.2253781908732875	0.08522829944061294	-0.9333597504742874	-1.3105294270527248	0.6504082280068929	-0.32908228995991523	-0.6752942879671385	-0.2861771069499696	0.1553725200210423	0.15008579521308613	-1.4111480636568092	0.3658846053905019	-1.5178396207779707	-0.6306880322800501	-1.2047890921494133	0.1262213433948714	-0.6844372694220893	-1.457216917355586	1.1496651970237188	-0.19277365502598928	-0.27813812452358655	-1.3073781747896769	-1.2533216566361416	-1.2866297751624254	-0.8477047984228506	-0.0531861357424194	-1.405467189222355	0.12003834859129167	-0.958136646345019	-0.30885875683733943	-1.1517557032113614	0.10470100146599418	0.8229876684909723	-1.45345762944732
-0.9723732276272896	0.3198916738060267	-0.2938386871889112	-0.9638621904582848	1.5500607841623657	-1.287903860741443	-0.3955818446929765	0.5966793308158387	-0.10620648776835788	-0.7317927523202036	-0.3691106722599619	-0.17446771339650288	-0.42806902524740226	-0.16736764354672748	-0.5187424553220166	-0.8304981581294821	-1.2963491974896626	-0.12857875719816075	-1.2883247471527968	-1.367012149309767	0.856779033103639	-0.5100377130087472	-0.4203798277774813	-0.682832838008753	0.7160072165243615	1.0315537708337208	-1.0174833218272785	1.5228825283592873	-1.349240433422456	-0.7824476465171761	-0.9821038000436443	-0.5393095003544469	-0.7949095472482696	-1.2912778963884743	0.41333381255023144	0.6763365744775947	-0.1284930322530606	-1.411184721069804	-1.7560736676700937	-1.7130070460193065	-1.115073340679427	-0.6569846765463788	-1.3578686619734222	-0.38701068696883195	-0.2646430425382479	-0.7172366647662143	-1.4743654468225618	0.29214150365469055	-0.45747600280389056	-1.391549301127154
-0.8301019950996533	0.34573256421141163	-0.2986207188242448	-1.7053597741451325	2.3707432966746254	-0.2026136378684486	-0.8769146068787399	1.2400999048211503	0.46069193479806947	-0.3108582929797276	0.06164876429680861	-0.2733770576806364	0.18475543209605466	-0.33088711512159175	-1.2369205485176684	0.22268705724234797	-1.5570885292111178	-0.5892011831122654	-0.3410015120239138	-0.189885952906999	0.8260926902326036	0.04131245095085813	0.17251260668777207	-1.1176066369351423	0.6338965966407867	1.9106735504264853	-0.18890119027405566	2.428069128531881	-0.12047441495914472	-1.0626735527057736	-1.0072796054069884	-1.4296442456528147	-0.953254719951967	-0.40192293538685475	-1.0011265619111613	0.946795067267798	0.4591648013858088	-0.6423794041350455	-1.2418302361725773	-1.1420557684589296	-0.6688002699055011	-1.0993235005425865	-0.5264140644535754	-0.4014070295751131	-0.12828322399821698	-1.1066528887986622	-0.8761219538692078	0.4156981484280478	-0.9586704833838604	-0.4337547018369446
-0.24917703974722338	0.2554719573750637	0.10647178453208163	-2.0793644010391006	2.247345508508965	0.8599413599858933	-0.9397529476187296	0.8178536503448987	1.368664358606145	-0.2682755594732294	0.11878043448545232	-0.0498661769861304	0.6206186383885447	-0.7268500314943703	-1.1252844864826546	2.1546002317029895	-1.5434731170700102	-0.6323043267709666	1.5687428896154667	1.1538711474344387	0.6542057254379781	0.9510690277600289	0.5485786482857348	-0.8218696314685235	-0.13611343248234756	1.818188484691112	0.5451001443525336	2.27432591723591	1.4682807143668721	-1.2940947352739987	-1.165806412759131	-1.6698717621795465	-0.89840933170039	0.5403991309285278	-1.962744427003187	0.20794610761706142	0.9813842609916575	0.4422100967585772	-0.2498759346431511	0.1268098104902788	0.3537298377084508	-0.6520180218856335	0.6567830986638473	0.08396611854312691	-0.5384271600451129	-1.129442836577609	0.5790482971424423	0.16118255554505467	-0.16526785688910578	0.7556905062866852
0.2938616121799684	0.5704927930879568	0.6601868726998212	-1.7503720176010689	0.8993714450828278	0.9904290265437377	-0.15510945859035413	-0.35671070762334145	2.055510101811722	-0.26176701242967204	0.01874039795066268	0.33997578384118055	0.7814299754585405	-0.7579294042098937	0.17313291471860853	3.4286702666399	-0.9140961454805439	0.09542552712539974	2.9745700678102103	1.771114334412409	0.4470048090689595	1.6856279149662743	0.3923322187109785	0.3272635905388793	-0.9457566968708868	0.6729884950755844	1.022618251892358	1.0935532259957734	2.4342689954563084	-1.011356817982071	-0.8807980040974308	-1.0246367931313114	-0.6012686507816025	1.135989682458587	-1.8481252446708822	-0.7772828184636781	0.8962008528227234	1.260025991069923	0.19618177098085426	1.2649390382402483	1.436368212822332	0.5699730022372416	1.572530892016578	0.6627546511644343	-0.7762172112275236	-0.5539907875992619	2.0269581500552096	-0.2826149395161123	1.1780116655166863	1.5936729213059246
0.5574290214284247	1.0891866262933851	0.6956808264502138	-0.7646004924543698	-0.8069504799511323	0.4002033497056441	1.1180660924191677	-1.1700509491081696	2.166810657463237	0.016051220111308533	0.09043327039123923	0.7433363620196621	0.7301126965477619	-0.07443895956922975	1.8360880724632902	2.879908794826108	0.1614634827164895	1.0403186599413556	2.6709618632683245	1.7783374043316422	0.3500804698357007	1.7857154727219515	-0.023483412666616924	1.5795976706612018	-1.151925979210062	-0.5258752691778749	1.429176973339893	-0.3127074037095382	2.2674569886067903	-0.06855341910602367	-0.02864706758286924	-0.00826698138918461	-0.2068938882964299	1.5263777768830133	-1.0414773941853186	-0.9595380053335998	0.23178472396643898	1.5833961383814985	-0.18169365588358022	1.5623708638053682	2.035974559921217	1.4703806858352768	1.7961562005668512	0.9526686207780355	-0.39182570881715073	0.3220899661286739	2.5044114225874456	-0.5193891830920433	1.7455308352494903	1.764071549079423
0.6606802573022558	1.2294114965706058	-0.08547936082241868	0.5275516132913475	-1.7358838983098543	0.1087220336888938	1.8847556116603363	-1.036717769328277	1.7158471571033975	0.4437580756667242	0.2622313652017378	1.140719231213071	0.5984394377969616	0.9303306619870362	2.6445831316831008	0.9906661655756013	1.1649534943574351	1.2700044304263145	0.964148399576916	1.833206112579014	0.5218516473876063	1.151155603197733	-0.105592566859353	2.085766407438601	-0.7612349365976827	-0.724532580720208	1.8485780338345283	-1.1184575981702263	1.2393080253287772	1.0012074512648346	0.7914158616797825	0.7652297426042824	0.20133403578879905	1.9749359529311077	-0.3217734312702042	-0.09999923617028257	-0.43266347381549847	1.4909937649844938	-0.5799508923747204	0.9826000076250474	1.9264159553657454	1.0803597683628985	1.3408399832629885	0.9001708396020238	0.3174060042353627	0.8480522318836315	1.8704629102012613	-0.4542868978621404	0.931705898561763	1.247942454837948
0.7347113148096844	0.905061745828452	-1.0707302352440191	1.6465597104487217	-1.5949252422803835	0.7232045144721476	1.5164480169607941	-0.4500623375836492	0.97251443035416	0.7513892760936719	0.21619521396497246	1.538868282538186	0.5893362633585866	1.479242349491618	2.141575890877251	-0.532923736829396	1.6623055872895136	0.5325121222310893	-0.5969292406016441	2.0772314582267546	0.9469087400677102	0.1733517515853768	0.4344403683127175	1.7097600934236798	-0.28550134974552094	0.09495387002600177	2.025096208630719	-1.0746951191697454	0.09021207551427991	1.441456266714889	0.9892389110180603	1.091817784706822	0.6414740908926231	2.334978823217593	-0.04142787888919049	1.1212671106330034	-0.595329883407017	1.129384475822601	-0.1433832671611296	0.1653798051299644	1.318152967940688	-0.3128921532618678	0.6206947717400382	0.698706384932078	0.7788504193834834	0.683455558549782	0.9073557414358908	-0.3573219800233215	-0.6284891625982342	0.340968794011955
0.6728870033740361	0.7009356998178091	-1.2541792023914982	2.1737892678913555	-1.0103241708986248	1.7354261766256684	0.4051571677242691	-0.14074336095872333	0.28997214109224406	0.9423675214201667	-0.08172841020188999	1.8396013343443833	0.9035532509856731	1.1825678771642933	0.974143824174034	-0.45560122401071457	1.562343582540989	-0.43103888107589483	-0.7377270932617987	1.9045271241765769	1.3343420355972522	-0.540512899920761	1.2502038845780654	0.9767956493287553	-0.04365055603402777	0.9863485460111158	1.6536881716501708	-0.46212833529261144	-0.522775327686079	1.1144882434583556	0.7298077916089153	1.0660810088925665	1.0783999464610203	2.1242041575065924	-0.006712131156991946	1.905464203627944	-0.3104597605335108	0.6274424889653557	0.9024844625797536	-0.10999983924359288	0.6957329808760294	-1.3616071703274149	0.1488076566131016	0.5309058177227006	0.8165747827688254	0.16116030689128266	0.47008630838706	-0.4303821964081585	-1.7925674526755466	-0.4457500392160561
0.3602401464961378	1.0912698474555085	-0.32414125815328526	1.989897573998034	-0.6064579643797106	2.1378823752591853	-0.5099725150020181	-0.038724666695020185	-0.04193170563453349	1.2487210293075683	-0.2668696240374605	1.8921958026269434	1.4948930347095424	0.3537856358138011	0.17164260369120035	0.8382093412640516	1.093220739219348	-0.6947051142411488	0.38673971185485295	0.8669125370486175	1.349922546211267	-0.6792955127509103	1.6794468167765901	0.3952365693212666	0.18840477601887753	1.1287737303645349	0.8117491386542929	0.3374067853501234	-0.36535660106169937	0.703991917693195	0.7124292362428915	0.7798282476110728	1.390598551802576	1.167853603957068	0.0771274510902604	2.0083623989620425	0.029463121777346602	0.1700756672319139	1.4659312277755194	0.4466928349631811	0.4863182219337106	-1.0271622687020154	0.17762756553335374	0.46286025443692463	0.7037185164676554	-0.12050617871979066	0.6624318435408512	-0.47056679523056194	-1.976827082441804	-0.69111665642615
0.021730648463633696	1.7506508571208048	0.9625864237976421	1.441264388415696	-0.3309905799087048	1.5831758451732538	-0.7079278666904927	0.5461304425284003	0.05849738034047462	1.7367442173274064	-0.05325833313852018	1.6366541828171535	1.9197655956315531	-0.3728760614590904	0.19332607940787244	1.8931753830528006	0.643367855200629	-0.11146073779973624	1.531294655863756	-0.4898123399924458	0.9779762339857504	-0.43189397835876026	1.3834251994057798	0.06338746499519547	0.7469963973554411	0.6329551836875755	-0.03913433088419512	1.0821634307578218	0.36342477739429774	0.9084927827197335	1.276156729446711	0.3534090418350295	1.5442287929772256	0.01274966663713138	0.32035672055079467	1.6586271925824663	0.25463024270418194	-0.023832770505070208	0.933117050970374	1.420732339020725	0.7791068880435906	0.36375699308209164	0.5609841142301435	0.527096509974266	0.7073240740169399	0.013565598331417591	0.9377153426669277	-0.09503940350931664	-1.4291710733669096	-0.3619751773948735
0.08739622458917526	1.8892026777409459	1.581113790511578	1.1533831679765654	0.1592158315613052	0.6922605096687189	-0.3781295502112338	1.75668784110351	0.38417276886651497	2.140327144065012	0.3586185208902498	1.1192385185150282	1.6149061930196844	-0.5888079764727988	0.666570336905704	1.7043657629890856	0.5444557374254191	0.6529815290332551	1.6746454566389088	-1.045095970092445	0.5388694006512065	-0.14761831675301965	0.6454456010363558	-0.10247383469561216	1.4531147610930364	0.19580271239521543	-0.5036890423542539	1.5673745603547977	1.198448092993541	1.5043750628165233	1.9684269006894788	0.10450593513327745	1.6668096141436015	-0.4908735352445187	0.7443476563301329	1.1017469776148423	0.5565611220413363	0.09620314419007032	-0.023076110555152424	2.0497363046825368	1.2908189244900057	1.4990849148629717	0.9400132264967118	0.7729761325947673	0.8120408851607943	0.19181176217613355	0.8683779160402001	0.7289141678110147	-0.6664040660468826	0.21178829024535276
0.6208941412512905	1.1863753643258965	1.2615891682268343	1.4719551768254668	0.7002977823253912	0.2089377194109394	0.1242694345753943	2.6373038144343854	0.5642618993997223	2.13326992898307	0.5185472249349329	0.39126053085523305	0.46457528815063714	-0.28491759763770536	0.9121879767967499	0.557118681335063	0.8147816152463268	0.9303969794276431	0.8703337239793425	-0.383232008644623	0.2841087758768606	0.09601614758161181	0.04066448743487189	-0.06746748266506453	1.650050855373809	0.1604059156287719	-0.6073764077625609	1.5211990397711979	1.6293433475540986	1.4694198426004594	2.080684581132984	0.3388499865580917	1.8158958801728526	-0.06179353954363147	1.33719039052513	0.42675913335368576	1.0537512384312462	0.28499840277382704	-0.20973040521063957	1.848146901729046	1.5998475798140994	1.4276261625532722	1.0577274125616436	1.1670195913343013	0.877236813336136	0.054829071150639244	0.5755163393188559	1.5093209654216353	0.046371792605791544	0.6662915829324773
1.0537123200667609	0.12238903651371938	0.5733644800469968	2.0281393942204304	0.6195059894502106	0.12194289156571995	0.7240616248702171	2.083992756615148	0.3673970883889926	1.6513622205891723	0.30394232548859207	-0.4910094420002023	-0.9471270833426553	0.30661449555823367	0.6066023004376716	-0.530535213179352	1.0497864008420639	0.6747881138839082	-0.08864379129847645	0.6275569686376178	0.08234979483459105	0.43749570625491746	-0.14449134495783364	0.18647973568772439	0.9373379474265731	0.1792062443927125	-0.6390989207305899	0.7940147872523093	1.3515511315100581	0.19031586426858105	1.4391515073280376	0.8761071654828265	1.7456124962751993	0.6688228320835056	1.8518802772686278	-0.2698276103110173	1.4383778187820884	0.2010780074487133	0.6549850262071101	0.975074793295701	1.4585380305649234	0.4206489351266078	0.9031257663315588	1.499768794118567	0.8389079620894998	-0.25428707927252053	0.37136228333107424	1.6591167779851268	0.6193472611276519	0.8653771334234917
0.7132096919399888	-0.6715165487724036	0.11880612054668811	1.9884250887684227	-0.3636619485184283	-0.15520789850841163	1.3454192224947188	0.23842867981119614	-0.09562018957933348	0.8625728325741245	0.06605372682891728	-1.3252768840161673	-1.7773674789961629	0.8681783007279551	-0.036167498195827985	-0.9244354175744877	0.7087215644360169	0.2659784872697947	-0.5826391119947525	0.7479361401641108	-0.3597828397092488	0.792032851829339	-0.12953388996498988	0.37548342402786244	-0.2752094743833012	-0.19164828672535777	-0.722724396742926	-0.34675727439387066	0.4668631699654989	-1.5988692531375772	0.5044080571055847	1.037530804123564	1.1079376833545747	0.7824279477532026	1.7604856268869187	-0.8053415963335409	1.2534391180785867	-0.2184016212483009	1.596912081290872	0.0437408235552999	0.9271214482391672	-0.4557338399959523	0.6014143596752775	1.494835008755621	0.6474812288776244	-0.29467529540065984	0.23139953383977058	1.0659912315826383	0.854677927032153	0.8418202267844959
-0.3585469208535445	-1.1312377701048273	-0.07824885232672922	0.8786493048484908	-1.5332680301918915	-0.8680520312251938	1.4927038630143044	-1.4249521483753682	-0.501147330182598	-0.09195955178118065	0.15137879349774228	-1.7587109467874016	-1.668152426594755	1.075711027993809	-0.5893883072819945	-0.8110146395256526	-0.32495210179318074	-0.06117824622682813	-0.6263627085487999	-0.24850450287824608	-1.0254884167290814	0.729301386727105	-0.31123918622141145	0.07699910232345715	-1.103410637661061	-0.8375519855853973	-0.6914713882436667	-1.258017471496323	-0.543795237716664	-2.377785454163155	-0.22165607335949694	0.3562250963589102	-0.03567641193236123	0.0051496858959408824	0.7234012636536523	-1.0711021576290671	0.46953980040225807	-0.646592560320333	1.5474076549002436	-0.43583815813861626	0.23954191353516785	-0.4532691614361694	0.24687850421775678	1.0590642120699783	0.1773616726331974	0.0787855844181007	-0.13666564659990038	0.1899774764322646	0.56199502246376	0.6001553876456008
-1.2822522113026966	-1.6036259745295498	-0.31464637295310804	-0.841769486230049	-1.8036601832945667	-1.537378572459379	0.5955622482272377	-1.5682299683389458	-0.6381136174480257	-1.1667440081301932	0.4482345428863286	-1.6109208279445995	-1.0056874365559396	0.7674489848791467	-0.8176470625480232	-0.7020463387654702	-1.4796851687484667	-0.3729484461808367	-0.5891020594028473	-1.3552363451095342	-1.5480691690655046	-0.015324971103761855	-0.8027382167347752	-0.7243877352618906	-1.0692362436676723	-1.242474747659647	-0.4217953554203872	-1.406992300488824	-1.1343401233792179	-1.4614015957294826	-0.6628238598256697	-0.7716250081719153	-1.0570556624098542	-1.0767917679816479	-0.8638281806108182	-1.12475358815501	-0.4189412088267016	-0.7085145734788721	0.5908904455626488	-0.4606863298944799	-0.4338856623192876	0.25034542288542627	-0.117144400656585	0.4063769539836155	-0.5847807940882473	0.5351252820942458	-0.7580829444517164	-0.365955628302182	-0.05774052493686844	0.11188925521040416
-1.1777080627017587	-2.1154745925947496	-0.6018018485104476	-2.1220646842203976	-0.9354656464299334	-1.628233424506812	-1.1131299725125894	-0.38189035778097485	-0.5561180135182985	-2.196068695970312	0.5752381679245345	-1.2185026924286726	-0.434048267789541	0.1543073400061764	-0.7861532711953714	-0.7908068988130145	-1.9361055345529417	-0.7047643346419115	-0.7102224678409843	-1.5347783045819159	-1.7232618676544782	-1.016946484067381	-1.352547328347249	-1.4523456505325372	-0.5322829776110949	-1.2031822041683322	-0.1557496846402908	-0.8667954056035259	-1.0721552899806404	0.10664955303074847	-1.0044230826851834	-1.3977031948327823	-1.3078832405094767	-1.7209946884398541	-2.0423841337799145	-1.0224393308936508	-0.9400328527545314	-0.4244095738199601	-0.19311289416460972	-0.42659033378586664	-1.0774906736715624	0.9167015671924762	-0.4135767978231923	-0.09507395240955177	-1.3041135597073132	0.7178802670274698	-1.1979064627665392	-0.31540095973302346	-0.4351398710229999	-0.5051840785520175
-0.09183233022823345	-2.1746200203544466	-0.6069738022230334	-2.2802890822462665	0.15243871433271233	-1.343717101995821	-2.4295432133338255	0.6819346685327059	-0.39531001030551816	-2.764933018163968	0.4502087263522642	-1.2679408560109349	-0.21504991703474102	-0.25973601190140905	-0.6699896818095722	-0.8856268616980412	-1.4116517045112904	-0.8548680491884457	-0.9468796929023401	-0.9006089894863821	-1.8662568479617103	-1.438265822872512	-1.6779454589079108	-1.5041970956157271	-0.22324789627262898	-1.1031130384984473	-0.324181448218797	-0.2858775462403978	-0.5590849797244777	0.5272424868157275	-1.287714659708916	-1.041614969747418	-0.8247625880370754	-1.8116168384561824	-2.1924378996247245	-0.6825225867954307	-1.132658561495725	-0.23493391684105586	-0.042147565351977945	-0.6622446048987913	-1.706798920611236	1.0052843499127484	-0.5352852678988411	-0.21272485944549935	-1.502087155487285	0.6883885211772929	-1.0473710697603822	0.22898068607885647	-0.2323131186976779	-0.9576959316522315
1.0138249339967436	-1.4677097783160613	-0.18837590507122115	-1.592110930196082	0.42276396307479713	-1.403855852217347	-2.2781552404417704	0.4901217498632805	-0.18131279160080382	-2.478864009304087	0.43197536640867745	-2.0959953981702286	-0.15744557935738324	-0.1448405435359202	-0.5329807120451059	-0.8081300402081176	-0.4495195072292771	-0.6520548633734178	-1.1287882749263862	-0.4888901218410041	-2.4084329522714634	-0.9540301114177789	-1.7683217287919277	-0.9567506132997052	-0.47330686005244943	-1.352245325425083	-1.0219998855126642	-0.2983321134343489	-0.01678989964355367	-0.8434876603218285	-1.3834971648741858	-0.19617449627550454	-0.33153562083289095	-1.8387145007145849	-1.6742124749475387	-0.09486509686105538	-1.3517936598923777	-0.53888250012351	0.6394625629698649	-1.1069916815220178	-2.215188382043778	0.5168478301839137	-0.4758980257729002	-0.020005325960995864	-1.122634337716851	0.7532882971866467	-0.47160646446702265	0.9443349932362225	0.19662955864774942	-1.0455171204463336
1.2110261535108173	-0.5182736569881728	0.27208901181884243	-0.9232206738407854	-0.11586868979024578	-2.021667950163043	-0.9542538128968766	-0.6836634238459991	0.09426142594500081	-1.4092144406013203	0.7763700273751903	-3.174242675348472	-0.0814615730425384	0.25670675563822365	-0.31248869608567054	-0.6504042674384264	0.13710450712022473	-0.28922309643271615	-1.103133135518982	-0.9495711581422757	-3.162311102676517	-0.22162337231438037	-1.7889344058767969	-0.5140391027342157	-1.0007004777148683	-1.7338199880258935	-1.774539443499652	-0.9265233767828521	0.22508774167394596	-2.7249278226661495	-1.3061451016401835	0.3161346909257516	-0.4598672089275849	-2.172550156279806	-1.3943783681200068	0.382348206253114	-1.6871087064351353	-1.2390136679980148	0.8569387234775396	-1.4441619600450093	-2.4110289379396708	-0.2422159428476986	-0.3941291429358159	0.16225984866550383	-0.728979191917839	0.9316589511525611	-0.07540055623915456	1.429863915155896	0.17356071891077882	-0.9135242715039273
0.4559424512063098	-0.2951676529913515	0.24676838090904707	-0.8568803045068976	-0.5227995801893776	-2.4395682277176602	0.059070730120619086	-1.6701686388875534	0.22676772749856275	-0.17685975673535506	1.1040101336209827	-3.4744001517750975	-0.11401853844011557	0.3279720072603562	0.006932658969680356	-0.6155645739811659	0.05927254499932591	-0.18062490808214737	-0.774085170347266	-1.7596589788493113	-3.287558895250229	-0.19557304506431827	-1.7379073343339557	-0.6918573146612578	-1.3567826677554524	-1.563673889786088	-1.9322759922834731	-1.5654752634740243	0.07454805954652581	-3.1899968956753484	-1.2944558588253585	0.2987438222783886	-1.0748399888809228	-2.5470091767834657	-1.7574953830585138	0.19909116030130172	-1.8055738636866736	-1.8010481299901213	0.2267836423763832	-1.4855530366706045	-2.2309861980461916	-1.0089398621845524	-0.4628757235462843	-0.02378540648796392	-0.905818403648532	0.8324146969737255	-0.22734116127316797	1.251058988543943	-0.4569869906037433	-0.9053064528796757
-0.5198813623669242	-1.097764140563624	-0.30849440846342774	-1.2439416709183475	-0.14462813730388344	-1.7641367340106218	-0.322783998751869	-1.729585113661106	-0.16911000942353904	0.51426185434025	0.6690362099440723	-2.4747859927507334	-0.4027883024160823	-0.2654790417832708	0.2630247902875115	-0.73374947347732	-0.2846752838096608	-0.4765931641954493	-0.17320793565428366	-1.8727492762945464	-2.212633683598485	-0.9872726097273569	-1.3419542409597178	-1.2037044235067271	-1.3737277475318643	-0.5359780925391557	-1.2907258973937648	-1.5726275256283233	-0.3618351227554933	-1.6472635897134689	-1.4555487875488515	0.21207597570278136	-1.498846626203112	-2.367081995735424	-2.2370997576707743	-0.7448203127317393	-1.4273954232422568	-1.7647296924930076	-0.6661634219644804	-1.343051057398247	-1.8749292770141355	-1.6230141986154858	-0.6522611389656765	-0.7340022521683198	-1.481338455188894	0.16647185071694445	-0.6870788915285742	0.14572247660805496	-1.0619774190156095	-1.1327797731583005
-1.0352034189587183	-2.0750633101998424	-0.8670839001228849	-1.5355279719614976	0.5825851346788253	-0.15598708571676614	-1.5755158982450406	-1.1353206237919666	-1.2058185695695285	0.4559456144900999	-0.7521259533788778	-0.7547618068014368	-0.7028541363846647	-1.1955977972297656	0.22142097454548884	-0.8277705271159608	-0.38221644192587445	-0.8828615923706461	0.4398008304593829	-0.9763672316349266	-0.47502882870852736	-1.6429680786072944	-0.40001945535532496	-1.2987339878060604	-1.123127449495167	0.7744189472476731	-0.26242465548237903	-0.8879098929394424	-0.8575862996834837	0.5976491635360864	-1.49303313720701	0.30692309336749035	-1.3395377239853425	-1.4481340428391756	-2.0489668631909077	-1.7665322948345443	-0.7587604442963717	-1.1610528391816002	-1.0811987998087476	-1.214752602246734	-1.6588493821579804	-1.902874768560114	-0.7407432842826192	-1.7572821552970812	-1.5844648376480341	-0.7648581628569104	-0.9720075586042276	-1.5978958351645198	-0.9519686344914694	-1.2967550376480645
-1.0390306188776608	-2.0693225281203373	-0.8883771628922609	-1.3979180756954517	0.7086068279113151	1.143306573014266	-2.172322853848262	-0.5747361941815278	-2.3341263049290224	0.030050118573053595	-2.380955497964477	0.5236181415542578	-0.5395800511456017	-1.8167331861373832	-0.16204612645220304	-0.7259601040878391	-0.1769009149947206	-1.0399635136179601	0.6619596691228413	0.13816190727066024	0.6484850278239614	-1.200011355530923	0.7966687886674381	-0.64967122166844	-0.6437340301347676	1.4026117762885841	0.5469989519410619	-0.0819647625439733	-1.1348167854026419	1.745782985264236	-1.027872557697422	0.1379660128494552	-0.9018798707816931	-0.30007146701859844	-1.0678858163179856	-1.9670586626870707	-0.26560137942041967	-0.42857868814912303	-1.00682049743901	-1.0972058639020865	-1.6984575853315964	-1.6855989341105688	-0.5960595509834117	-2.5516964668941546	-0.6238165917444563	-1.2890810654547336	-0.9451355346324753	-3.0424938568501547	-0.26213658891948877	-1.034255903452575
-0.9115041716458132	-0.8779557704615184	-0.3577291014791811	-0.9421905124037766	-0.046809381690682834	1.1086118543369532	-1.3133307584592717	-0.3482558294202578	-2.618699432974914	-0.261740082105144	-3.0248607809343784	0.7331484271589411	0.12497954796954186	-1.8103081163460193	-0.623297758897025	-0.4427585737943084	-0.0007182633406423934	-0.9539474406351731	0.2809007490935578	0.4612299484533572	0.4491460327110325	0.16745783856916605	1.5271816665427609	0.26166546880538566	0.04625682713169599	0.9439808566358893	0.8454120153535077	0.20054390430226549	-1.0003483017998636	1.2833446731485407	-0.19767428569097578	-0.7699384292233253	-0.7196685512554625	0.36454637212313623	0.09911466734821682	-1.1953553201234066	-0.0992454400935395	0.01970643131440562	-1.0577746390913003	-0.8163870125484062	-1.7646537748114224	-1.0722018636761197	-0.40331337641011145	-2.572658898105226	0.9157823537200166	-1.077214046558228	-0.8760340762386187	-3.1675723455503864	0.13395900794818796	-0.40257198064655303
-0.8910899078419434	0.519285547944957	0.25119400416591336	-0.473782437726794	-0.9752317551636529	0.06638355140150055	0.24660804731482713	-0.3296844066620717	-1.5858915220736653	-0.2998061067642393	-2.186441290604998	0.30269767068496944	0.6026704270683342	-1.3644145142463477	-0.8024068051993657	-0.15437216392984787	-0.08010314325652254	-0.897173331968951	-0.4605463535405361	-0.18384084766716602	-0.45412175016748263	1.2753293421033314	1.2579408976399007	0.6784516840446141	0.686413919024454	-0.08888754874007539	0.7270380960037164	-0.15801733859175934	-0.5282227948106473	0.256794817489001	0.29462462404412626	-1.9793010474222168	-0.8588395310080565	0.3207939972740921	0.8502272717972071	-0.27085261866530336	0.022448781657748478	0.108731118328252	-1.6188507456585228	-0.3425912652967229	-1.5024205042178094	-0.5186378615571055	-0.5224044223612143	-1.7404826046199298	1.8614079557685665	-0.48871181484401055	-0.979456676890448	-1.759132390474545	-0.3533148414515001	0.11005558664070526
-0.8487189493364323	1.0267012175784405	0.4495274887181668	-0.17815137122098176	-1.252444277858129	-0.6845921372973869	1.1734944404461816	-0.4515046001142881	0.20031417300044194	-0.336192542818373	-0.5267549227313366	0.1207905186008798	0.12932638749234013	-0.7653615464460457	-0.5944533414143195	-0.040267426628301684	-0.29463658982256763	-0.9307746251174447	-1.0266990115788173	-1.0746369038128505	-0.8232233905018024	1.211308086192662	0.22580705819637636	0.3548964829382543	0.7973734080146163	-0.8270767896632297	0.38422715795031565	-0.6904112968540228	-0.0762118999114728	-0.056394217842023614	-0.0853774704310853	-2.3347710261401473	-0.8901475117619678	-0.031094589092649484	1.138922701282358	-0.10399752236040946	0.32385581865393126	0.04892307755500641	-2.3315993800779995	0.04514246257244145	-0.8078895598985544	-0.4922249931983859	-1.0776439826141682	-0.6227089931404647	1.5482727636165516	-0.12896497798495263	-1.1143784289213412	0.27097591722894143	-1.2718451971604983	0.10672512692284063
-0.5762065518635208	0.5676780760418899	0.12297737737961825	-0.058495226048539704	-0.8526608493864534	-0.32547301525511546	1.0622950411280654	-0.8273102136378242	1.5331074822884028	-0.5356663477937333	0.7857727326452365	0.552159751876243	-1.1685354540657156	-0.04429135186058525	-0.23925324854453095	-0.13686810848010325	-0.4173658646148396	-0.7351336378989743	-1.0699318872236347	-1.416122550345594	-0.16138553372346245	0.28996396872682034	-0.6720375804483848	-0.2815677920770807	0.1821946158854174	-0.8291109915195574	-0.07956822621712398	-0.8570453536551649	0.0014183122613959068	0.5352096563180238	-0.9907635589753487	-1.2725057297552984	-0.5155057643872568	-0.15299151425411833	1.2384247518812161	-0.6960976366730173	0.6009028469793831	0.0894714696224209	-2.4821471142135905	0.025129359248309065	0.042400299867477745	-0.9484072498097854	-1.7293475786480044	-0.02447238955241799	0.4679270210136793	-0.176303373180178	-1.032341430796502	1.5999222008003169	-1.5589891181750926	-0.2636923255917245
-0.1272151125012961	0.049649926654024755	-0.4235778613606023	-0.03613937639042465	-0.40308521126360525	0.6599220467072575	0.6717031444324499	-1.3276925289649555	1.6241388881719754	-0.665141797438995	1.1138608842989068	1.167170813665888	-2.1792489624338534	0.8221709874849072	-0.01896970707213797	-0.2861126060511742	-0.4009790144972213	-0.027353615414496928	-0.7103768335141488	-1.0279165334976552	0.8639512187138554	-0.39623499661424	-0.6637985753577175	-0.6509926358445948	-0.6693487092932112	-0.2882323508911459	-0.5425312056759038	-0.5786875933330304	-0.2778758167884663	1.2072185437943665	-1.4216033392211547	0.36076207122834125	0.021556042676750042	0.11981016367291117	1.2306337328491943	-1.2043326682834345	0.5448275129290705	0.3540871858568385	-1.746414845657173	-0.340924750071745	0.6640158502507947	-1.2354835004245504	-1.9160024178607604	-0.2569626809570692	-0.336516779968803	-0.29016827899656106	-0.7625781719469491	1.6225183319941812	-0.6844339765579959	-0.46359624862714727
0.22171457012110773	0.3060021262399182	-0.6739531820398176	-0.0034015530158736425	-0.2825249365037656	1.1973294139868509	0.7642403718407657	-1.371304300975176	0.7683057817784964	-0.3572434176430714	0.7226290646656252	1.3866389179610104	-1.8654465807842295	1.5102199647660026	0.08776311189923021	-0.22285623762085777	-0.308145612060448	0.9659654724279977	-0.30455521944656005	-0.24983296137925448	1.3603392213310237	-0.2382301060490126	0.19213726640436465	-0.5362099112881281	-0.9167079083952482	0.3577621898342849	-0.7519140795716933	-0.2356779355521724	-0.49617261438896826	1.2389875309953198	-0.7468277842169062	1.1365334467764723	0.2929198134706055	0.5640425327151845	1.0021950812401799	-0.9787366730874555	0.30873033618177786	0.8177789981437198	-0.45554511498482736	-0.5574926573509694	0.9457249946468642	-0.6869177390978696	-1.350786027562923	-0.8112489373998207	-0.35523214725545627	-0.14771385835816214	-0.5478392023692132	0.8628571644551272	0.7925873879010814	-0.16031560871685063
0.3018345407221067	1.2511053456426748	-0.2359421985450853	0.16685813379244543	-0.17139502535251008	0.9347987660708792	1.1383536108298713	-0.47036248071135506	-0.05959840386172522	0.3382124919521451	0.259971495569196	1.197819142273121	-0.3635040534118267	1.4624413282267172	0.35238614957398123	0.19705171879143282	-0.08395231814797596	1.631575352740899	-0.0050665075934806375	0.5616572106813441	1.2878455667649176	0.31396874167101085	1.1160591756361573	-0.08192011800365791	-0.21157927343380997	0.8357957860905275	-0.49172589613960027	-0.1571502103729259	-0.2549521512959101	0.7640262339500892	0.6157273518653736	0.6326232603094802	0.31667762929095594	0.9433591209621546	0.6707211701440042	-0.2816445333199457	0.4274675743167559	1.3233593978889324	0.7662937970214205	-0.16385064390564363	1.1152523942141583	0.615813137248313	-0.2806127114999553	-0.86201284899665	0.0752739328119165	0.1221050477187453	-0.4212456533143928	0.27434792407930764	1.8270151896327778	0.4260036422091727
0.2648934601992794	2.0903756429132208	0.7856776533065206	0.5339814626098592	0.42339722399419133	0.5835169616240627	1.0488618065783772	1.050344075618477	-0.20569134988258822	0.8302875686062692	0.07076454118667988	1.1183960749629291	1.1507244250619149	0.5453085734153902	0.8756238599566735	0.7775213930180642	0.39245751030458076	1.5933575813062892	0.3414633457471862	1.2535823479385815	1.3681172378044681	0.4545462554828258	1.4343499570004952	0.5222874706086758	0.9139455794418467	1.1011591418539552	0.15027657589393206	-0.18140270880676174	0.3747823032729547	0.41199357131597214	1.655543621749241	-0.14111322697510512	0.5875100186271328	1.2732940330837663	0.6706348226998474	0.18204031643552374	1.0644943911035383	1.6265982524725464	1.4774803538017545	0.7543868605346576	1.4234673582291244	1.762191142161666	0.731163446316989	-0.14100334065553496	0.4357048726926735	0.15057244573252604	-0.06560233961823883	0.2351376585952924	1.899178591634967	0.7992354040813647
0.45035458381142435	2.1913128961780326	1.6579588361740916	0.9764850323100711	1.4194223696672457	0.9687287368869231	0.34333816416854457	2.172817077517987	0.14314546834992622	0.5792633853895924	0.07449533322380313	1.5427477704884272	1.7179523133071657	-0.5672531327529455	1.3275962432408541	1.041045920526828	1.015173200525489	1.1040754541822484	0.8559945851274497	1.7183221349602569	2.0427153425770204	0.052088079281325986	1.2543904300769657	1.190693209440732	1.6207661372170723	1.2191800623338687	0.8247904300474328	0.1935360389232254	0.8864615464813296	0.4935085352907142	1.8443733032508205	-0.013749926291097177	1.417083059401147	1.7047370771253658	1.2237626632778198	0.2677662860042632	1.5956734545666618	1.5547326448037908	1.5871299245413861	1.5907090428635569	1.8248671549962914	1.8475922748943576	1.2591173477008117	0.7676750636490133	0.6869116447509758	-0.13114649489668453	0.7719425571616112	0.3331733963185809	1.3349892880917174	0.7431611253350656
1.0460884018265542	1.6271191051149756	1.4794482904028754	1.2458414584455886	2.152322912557331	2.003196787289246	-0.24885019648378678	2.18462814045116	0.39466953869513455	-0.1887443609199262	0.13834288765474426	2.2875320782606994	1.537090330277563	-0.9136043066538441	1.238808387917119	0.6434017985497155	1.410763304835736	0.7554600889573476	1.318309898053764	1.804648381668323	2.8574136381483157	-0.25211561475769706	1.255557462849477	1.8208682369413087	1.6387755734599985	1.3101409692164752	1.2906249301057533	1.1924924352677038	0.8527004113775281	0.7573927202788344	1.5985883233661886	0.9423908678068295	2.4128726229856596	2.2291273029802934	1.897575328353298	0.5859092525255598	1.2445938537784589	1.2138112482696282	1.2721660011573588	1.7889134534302924	2.0336338723974876	0.934038474203334	1.2801271854161052	1.080291653021069	1.1075852462348703	-0.35222774022292547	1.8280338435278114	0.07519680816829867	0.757781103447431	0.5243872686751411
1.8379939941882868	0.9546037800600264	0.06266187067946222	1.1963056883815901	2.07839854812322	2.776425340238333	-0.05990304467874916	1.4290987825281172	0.3255388220178354	-0.5435255176632168	0.32200152987881114	2.8110202731231015	1.5160878015610688	-0.207320458498202	0.5573232483100239	-0.2082538647347573	1.3351655822516493	0.8671038797210259	1.3241441549672386	1.5130455302003536	3.0172448250174453	0.07913990380979048	1.8210967955338728	2.2043317960456825	1.3956051184995584	1.4920773165100374	1.6408600659415642	2.3517760128886938	0.36463375040590207	0.8520623781859729	1.6420553545120309	1.5771910255972093	2.7816313742894367	2.5693866689395373	1.9718949786551472	1.6036154081575396	0.09982308994455773	0.9775225685838311	0.8490645652449798	1.363399418523449	1.8764848915220471	0.06697163108908528	1.0656508470411403	0.7031093485642498	1.6569369827873428	-0.15293464688407737	2.465312411284115	-0.4131102560954867	0.4480787671425991	0.5489355252508179
2.2571238913762124	0.6323069463181635	-1.626778889279693	0.9276650450415008	1.3142717933519241	2.5544228862616922	0.5978413335007428	0.8814473374827595	0.26531875478439254	0.18740501366316095	0.6777650913825893	2.7570698389595805	2.0157406937431164	0.8407416892715919	-0.20456945933521073	-0.8365945185987167	1.010349116909496	1.226523263386059	0.7470664782005001	1.1411842312478395	2.340085189300075	0.7635716555580939	2.4858015201935917	2.155580187182114	1.2975908832937677	1.6967777867501306	2.05215684075413	2.8274453997853253	-0.08453646137692555	0.7556830689748152	2.0809408029907512	1.1145950527223993	2.1318814645176802	2.3744556813808564	1.2727300130830226	2.824995165721473	-0.8077601164364768	1.1297533305213545	0.6109772336414835	0.8272423705740368	1.4955590541362103	0.20946232890654343	0.879534249617742	0.3265848178243809	1.8232283620180862	0.34128574640091713	2.2934763777335903	-0.5477769793431962	0.28132411899599824	0.885531028289026
1.7543880259561933	0.680551277759838	-2.1829397440586176	0.6493051242895207	0.46240819724906035	1.4860634414226668	0.764749028388568	1.0304817055456346	0.5422495850322265	1.5343921433728065	0.9667206097717852	2.1945316703530207	2.339118923529991	1.2415943429878658	-0.4768725258927442	-0.7138434200275489	0.8693772205776175	1.3634604598599414	-0.055559781355400045	1.0467904009128985	1.4040285887542203	1.0171499792419114	2.3619552195363553	1.6837225485436664	1.1634591507606693	1.5696304882688847	2.3759262889320323	2.1880460831195148	-0.12389501734365796	0.6566737800288793	2.2986535859478945	0.04458650193106516	0.856290499920038	1.5296902532153454	0.42423804543367266	3.1849429791491803	-0.6135098333092017	1.4782579778145006	0.6088902026671213	0.6374574494556737	1.1426925194572966	1.1843466993677934	0.7771674404241365	0.5877240115447012	1.2143186709631217	0.6132324714251808	1.5382043223277924	-0.06776682348883485	0.088112956820912	1.1720143483821568
0.306632959911065	0.7665029221659778	-1.1282680510216427	0.4431142732872506	0.05917294498653269	0.31436064099678174	0.0254465945747437	1.3961810081843202	0.9454607849715744	2.1741103187416932	0.7956721443828348	1.402935088573685	1.6076597840270015	0.7007195125066591	-0.24544308428641282	-0.01113691056828818	0.9659694392921966	0.9652105164523217	-0.5532748687905678	1.2564074850497864	0.7980581774630061	0.4858010377986295	1.12408031872602	0.9791575817331284	0.6005838402544719	0.773682182896424	2.1761012685054633	0.8963448443202137	0.15288864795165413	0.5927859267821128	1.756358365399933	-0.5789193837029174	-0.2924120803605057	0.3199492826934406	0.14618694613843805	2.267505340250563	0.36615989953726974	1.4413447240411055	0.5837155237674421	0.7718456283714474	0.8377279441170656	1.8255805149254134	0.6426197577410295	1.2745414429952406	0.1229365164163164	0.3103846903736673	0.7531301398974767	0.5635848897245566	-0.1305380871116223	0.9847899712622562
-1.3605896771623383	0.518905934808419	0.5058216998417284	0.2516926842330572	0.2547797406064578	-0.4051851656295005	-0.9328593557376859	1.2209441519475406	0.9086182032065045	1.2816947356697228	0.11222280715273916	0.5794522125156671	-0.0370007244658892	-0.19343258791678225	-0.04952406309571903	0.5591483248320089	0.8592083510316358	0.05574243147843435	-0.5179559429727696	1.436265935425022	0.5056549372022584	-0.33841642278934164	-0.5319991566605237	0.26879608433679203	-0.19099686299864435	-0.48315622885632054	1.2706412891920162	-0.057333166045406135	0.371425843500539	0.4142864179485793	0.705549241675323	-0.4208129425055451	-0.8829909827699739	-0.6882022885370058	0.44621333877057817	0.8697703539677477	0.9771929682798403	0.6534678994972594	0.2573913206016613	0.8611454196446928	0.3668743922126822	1.2584493981116263	0.37769384114923016	1.5343034926693366	-0.691401131245502	-0.37071595881157005	0.28211557587387315	0.6571139539362799	-0.30856318485877365	0.29111296848125096
-2.187558545973364	-0.16068251505334663	1.1734581959710488	0.09795600828901617	0.8432760109871928	-0.664639552759038	-1.0930124168578166	0.43355124969544145	0.2113105165353697	-0.4560275802781186	-0.5515137784897862	-0.20691735989476517	-1.3940029395003233	-0.6570604508398974	-0.33803559676489825	0.49421168702785545	0.235718479343322	-1.045012337321273	-0.1467635148369721	1.296451920160065	0.1514049465663698	-0.6829442505622314	-1.5086412464163808	-0.26094469242616813	-0.3820048068176817	-1.380501960731903	0.11367631408391934	-0.05211111489118637	0.3236589316249172	0.07261694869900095	-0.03923439007899678	-0.09161690012093318	-1.005953012901189	-0.9959962392292913	0.7019194011274039	0.17832085643292106	0.5602638367513287	-0.528172270128952	-0.24970031320511313	0.6672844925763194	-0.32762655294033205	-0.08246195595059568	0.05279055758680604	0.8736968750576234	-0.7747916758186818	-0.8725947054518817	0.10413681034495788	0.1067878684406915	-0.43161031843838726	-0.4492932238922195
-1.6557716379456193	-0.9571190107294629	0.414952594710746	0.1821298869440755	1.3819231080084338	-0.7201768295659231	-0.2780371661712747	-0.2943944851605323	-0.6615654609122538	-1.393651818775316	-0.5043254388023468	-0.8961432517515989	-1.4416476225075585	-0.4278950204018247	-0.9190078604882211	0.026134483032295673	-0.49987162319700834	-1.8303670388911595	0.23310233187600274	0.9122859440746708	-0.3548697589974264	-0.352916629266862	-1.3754154508440053	-0.4616369541060408	0.5016948114907089	-1.2020316715668826	-0.5504122417379808	0.620010592652278	0.1647348257640105	-0.2532867252133877	0.015185944442824324	-0.17522020477759992	-0.9291017685627331	-0.5418617418613442	0.4839019100699612	0.4991767150117738	-0.3194664165586165	-1.2633373349607493	-0.42307012556568946	0.346990107705857	-0.8694483753784376	-0.8783571183588896	-0.12284862513981651	-0.21789727673325057	-0.40857691414045727	-0.7964056651878704	0.10134328858697784	-0.46610448311376734	-0.4598293112413615	-0.6416331266665017
-0.34333353934305577	-1.3210988883112313	-0.7102161491597208	0.6409049248050867	1.3458268421559216	-0.7040984604264628	0.6482129321103116	-0.3959520997407791	-0.9793586954889784	-0.6168822047436003	0.35431693741636383	-1.3991649655200233	-0.44313893166029045	0.18619315351194174	-1.1412120525536222	-0.1804810642416658	-0.5405633415704028	-1.8256682291717037	0.4708677063219858	0.5441917854609656	-0.69308426812915	0.08851212497392032	-0.7434246286794595	-0.2948117361875389	1.7510870243902676	-0.16926002395010373	-0.4458564999546515	1.1027802555045483	0.18756041184769265	-0.40018667685580406	0.5271646925778296	-0.4533903101209267	-0.7522496235068789	0.2010522090056928	0.0420507816692406	1.0128596180501974	-0.5943647153188323	-1.0741724272517466	0.07730860481186629	0.2275563529958459	-0.7374036633749291	-0.36962105975784637	-0.0017856781864416592	-0.7702074030285617	-0.25025320187533123	-0.22182640924444819	0.25261145697747395	-0.42009712965959417	-0.26689979209235654	-0.09050281265284801
0.5228510818844068	-0.9492142184515814	-0.8701205443276688	1.2487489194063774	0.4823342934217936	-0.6028786945334337	0.7155682603417641	-0.05460607316956255	-0.5564180937055478	1.0221424925506937	1.2698689832661185	-1.6712335778476333	0.34619421282615265	0.7439272758105572	-0.6039826795497493	0.1854929453544909	0.337679723804163	-0.9640396931873843	0.5777390863463805	0.2182480956123922	-0.6345322184139912	-0.034627774486288884	-0.5569809414103206	0.03356725831233033	1.9911087424175353	0.6348529280812286	-0.05225535990689264	0.8369084148806688	0.4725249065080135	-0.4555998189760644	0.7228269373731279	-0.316290976577769	-0.44520767383364307	0.5556354553586116	-0.12637386638246723	0.7825015182853623	0.05151569692847322	-0.401344014819047	0.8979723028996058	0.38076071193654343	0.10265950402968736	0.7996160261384146	0.30837074093358746	-0.39076824694443013	-0.6566677179963997	0.414939800948829	0.4886886030837512	0.1636998635536149	0.18246833288547767	0.7434143942807205
0.23290840519849165	-0.17590551157453224	0.0430000121795764	1.506135649664194	-0.8055773579935406	-0.4700149278989324	-0.19178770664946285	0.1107290134973378	0.025074514738769493	1.7355290152269052	1.2517203125372405	-1.738810525169319	0.020998756711733457	0.978318443140217	0.3992163542253433	0.7241419982279906	1.3154294803204214	0.17990179013670618	0.5211797766689807	-0.3271138897154971	-0.4097764381133275	-0.7891925379271317	-1.1061316277994764	0.12292396651225258	0.639321801272176	0.3384376867348397	-0.05698371848373301	0.03661207038752147	0.781089322151108	-0.609194100845054	0.19931377487956997	0.31793222434312535	-0.08247976863377039	0.19296235010506316	0.015426925073805865	-0.21563312206728047	0.8921945425259258	-0.19976483361553216	1.227659792382947	0.48781774646996645	0.9643843573120751	1.3007970896262142	0.4777802418557134	0.333467981982814	-1.4106222486790676	0.6936913363426285	0.5364795183354275	0.5548062993081856	0.6259905994576842	1.0459154901110022
-0.6920490336012965	0.22429321485358028	0.8831536789966692	1.1059007740184919	-1.6122654122057642	-0.48151622406850925	-1.330243723581413	-0.1764214392555945	0.03759919057082765	0.6827549514880256	0.05781911621936479	-1.634933597839509	-1.090700853522563	0.7830382098761374	1.1645928193561343	0.8028615104565687	1.278224568076743	0.7269253049806854	0.18179370947728193	-1.2087148297485224	-0.4308751703157858	-1.5795975467389816	-1.8363455606542116	-0.2860765494302673	-1.3617557154632292	-0.7961092681505287	-0.6141595479026998	-0.6715133888202609	0.7525819986978247	-0.8346992658866819	-0.7610800052714389	0.8770116238784518	0.10835208520553663	-0.585033594075344	0.0159717844623943	-1.1888659909764934	1.0656226716324022	-0.9488082018039551	0.6398089622544283	0.15364296719879808	1.0016359220762743	0.5791171748998112	0.24345512222648444	0.5228958500964521	-1.9983976619592632	0.5077392521780952	0.12600793801316634	0.17533096325176836	0.6561319283929912	0.33861912207896067
-1.0731796420930015	-0.2031271884205469	0.6538756543104935	0.2599677754917484	-1.3677885933093321	-0.7581323934245983	-1.8604270754690693	-0.6186908166297551	-0.5913271915495049	-1.1284854285778663	-1.4392901569935634	-1.373073862476682	-1.9024215577326893	0.18645906021807038	1.2345269217433499	0.2951164196190977	0.004597252103117401	0.2884686760001525	-0.44729383838474873	-2.047936069403093	-0.7838872121116249	-1.7401463116744678	-2.0819969512970644	-1.0053728022093478	-2.47365386100695	-1.6845422078391494	-1.2667516049033287	-0.9782560252004643	0.19057768684658352	-0.9043045641106973	-1.5945888413557354	0.9258189394601698	-0.060857159637803054	-1.1435880407459764	-0.42167914836586345	-1.4885148059413027	0.4858248908326057	-2.1381179146239693	-0.4047307409108865	-0.6551976859286615	0.05902068765255233	-0.6082926020546545	-0.3031076829842289	-0.04203812837583148	-2.0279900461061793	0.112063983891529	-0.6398900326291229	-0.7620719014231151	0.174270954134453	-1.0277948677463529
-0.383713049767467	-1.0228956250887764	-0.35962990667594996	-0.5049309811464009	-0.5460263442131034	-1.2151460862552328	-1.4805667797160331	-0.8510803604803792	-1.1740724983199533	-1.9182900539864265	-1.9641851035911786	-1.0140994548740698	-1.7412908202117514	-0.5287238212763532	0.7319768290311411	-0.28191398534839146	-1.5676049701817272	-0.5704143356762063	-1.1076980343712202	-2.229246694524787	-1.1816700038516852	-1.125807687230236	-1.7988689332309586	-1.525059630083448	-2.1413081789483677	-1.628790607925352	-1.5409015336066287	-1.1436766451497065	-0.7726444539946241	-0.7553390486191874	-1.9948422572585127	0.7269426768948996	-0.5610273073322786	-1.1292434868468741	-1.0300733149671646	-1.2214978889108583	-0.25639733002373244	-2.7844638820986725	-1.0180479297440161	-1.5040578188835307	-1.107180730711272	-1.121908807708396	-0.7526378060899274	-0.7654370218668568	-1.4372601409736308	-0.07160496449348534	-1.285679766423062	-1.4576419875874278	-0.40264032297965735	-2.0899425062316848
0.6537980639584933	-1.260072766543065	-1.0115834058688156	-0.843294066455753	-0.26552196693718494	-1.6146204563212734	-0.4444504720216282	-0.9047389019265093	-0.9755504760985828	-0.9981264189733534	-1.0276978167960864	-0.6851779318965586	-0.8929096556118683	-0.8568575320652962	0.12294974809619807	-0.3593107776755735	-2.3016834620408138	-0.8280195082479348	-1.4243520369130225	-1.541518854730138	-1.364213386360752	-0.16380418919717227	-1.4511949217846585	-1.4973868978248484	-1.2229527443290995	-0.9971873063650002	-1.4137790819469889	-1.5162108921184452	-1.7088035259653407	-0.6580253381139257	-1.9959354256166097	0.8014051264173	-1.1508596205486037	-0.7667827935458181	-1.335669079208931	-0.8963770312568637	-0.659643271512452	-2.3942746018224708	-0.8034039922315405	-1.840948902230448	-1.5326519854727054	-0.6730738114467635	-0.7532480328176558	-0.9543291122451852	-0.49468388470273705	0.22485400006402623	-1.4187375062144398	-1.3186597826050017	-0.5222346153342109	-2.080844215906179
0.8856989785797376	-0.4301037468556712	-0.6371837077188313	-0.8145092122265072	-1.016516629018146	-1.7191291918749456	0.7613852847731112	-1.0137836026514733	0.007301672128216839	0.6114486844233439	0.553817658181279	-0.45349280366128963	-0.07713503706205109	-0.47671083738567605	-0.2300554527598469	0.07844191181384867	-1.935232067139625	-0.052112182908183	-1.2271545958291281	-0.46428202398686125	-1.3288056515987632	0.581780574274119	-1.2918313028271857	-1.0420270983159037	-0.8454272599682334	-0.6108631660239082	-1.1273257288484553	-1.9480736021120229	-2.114375848943519	-0.8550407810358538	-1.6877662240405467	1.1489458203819742	-1.4952790122411894	-0.5274649573567167	-1.2556468328624013	-0.7308978628592859	-0.703310494469571	-1.3334544269065864	-0.18569965229563373	-1.4840544329772458	-0.9586117450516264	0.05713757062612165	-0.35012480230634835	-0.5169829720283953	0.3221957577697154	0.8760582363570261	-1.0967470712262217	-0.5036915168989565	-0.073866749309271	-1.0840439162300883
0.034856480450656514	0.8584407601364379	0.32489283641202205	-0.6582367257409951	-1.9800766904742366	-1.4036258509278723	1.6607707114334407	-1.1382143329157408	1.0109924105019779	1.3905744117499819	1.3803877446046637	-0.22201629103053988	0.354080053122538	0.3359734101616039	-0.2717105624645934	0.5487544689579074	-1.1099323071276517	1.1323165126601493	-0.690360880447352	0.24807149330228512	-1.126971186003098	0.8593568410648574	-1.0168075348054917	-0.5329304637995994	-1.1265980053192706	-0.6883533998909153	-0.7577613448349078	-1.8759323730966	-1.7395899958991927	-1.124366090942719	-1.0855449499865029	1.239723415735724	-1.3099497058467535	-0.5680908100475245	-1.1230605492312162	-0.5443704646403309	-0.5594023701408634	-0.3064343452229468	0.15676022431547323	-0.7871188383606398	-0.00025807269007285046	0.38395561265383565	0.0809077986809778	0.089050542416601	0.6099666974562749	1.4151592739736307	-0.6596423050723562	0.2959321839223939	0.5196658405758894	0.11730069146489121
-1.0140166801650734	1.4696769290232843	1.022020375568094	-0.5030548905877413	-1.915355182149468	-0.7302099156241411	1.91484865203529	-0.9682409604753578	1.241347782461899	0.9012068988197611	0.7915270958809508	0.13190752441754286	0.570965606480388	0.8766226775448985	-0.15242919813616734	0.6444409916460446	-0.5177984784029196	1.6964775759686752	-0.14599657145326322	0.22362009855324042	-0.6823995800986168	0.807311464768912	-0.25824309040558097	-0.17620065294906095	-1.2725635153150536	-0.7164634965002243	-0.2428992378621154	-1.0334566885849925	-0.8155504048700767	-0.9405673616352597	-0.3400110016044568	0.7667417611691242	-0.5489385202411036	-0.6081115528222535	-1.169105441254176	-0.2533188589908539	-0.2797262579574671	0.3405891659240758	-0.00012452313251691777	-0.3169287832749633	0.5587482701600681	0.34550468145323576	0.22822005980212756	0.4286804488447163	0.4083009853525182	1.3880689555745624	-0.30230702427639833	0.5455518650443978	0.7952236386037222	0.8143929850020615
-1.2491290460507252	0.9043817919414292	1.1537754124844561	-0.37387088811730024	-0.6905626992689593	0.00797601902654862	1.4739760621127371	-0.4327817612441806	0.6224874734707121	0.005450601883259857	-0.504587552045431	0.4902691317623814	0.7872923475511879	0.7034519617111481	-0.05753418050767143	0.41645602047797553	-0.2913914992875971	1.2450976312802666	0.20405458971426266	-0.3207523995002742	-0.027288168262874373	0.6826918539048678	0.7441182721127235	0.07071851756924212	-0.7832147924842688	-0.342099631461003	0.19397315654682906	0.059845046007488634	0.0670404402734972	-0.14623741438091006	0.11406122979336684	0.07269727305649862	0.4365973108502408	-0.37373777789355855	-1.2285727935089212	-0.166345406471713	0.0536093446165571	0.7012063276688166	-0.39213889727126344	-0.33640246616649816	0.5234604037681148	0.3258051770077596	0.11002474652176458	0.43544503313980715	0.2751040453080023	0.7213124164213441	0.0032220584524422706	0.3147927868395057	0.7010124601681224	0.9206325378840401
-0.6145175008370929	-0.2352042603428045	1.0363403777865146	-0.35589128723720287	0.44386898674686265	0.4077277662729322	0.6625411278478908	0.06502736187756224	-0.17783648732476925	-0.3220153914973718	-1.1584876679474378	0.49577379906198066	0.9007023595430886	0.06780088986590137	-0.11771446645221761	0.17622044245345966	-0.23580665564028283	0.2800346438418053	0.37991527840071404	-0.9366462085562242	0.4177571136918814	0.5789945207275067	1.2435416544145539	0.19968536181263954	-0.14272414141461234	0.018875057335414492	0.0014745747296386962	0.5184774058284598	0.41942514383650403	0.7266060579129497	-0.12684594902874038	-0.34309797738795256	1.0258130727218935	-0.021653448269004928	-1.05112234074495	-0.600264197260368	0.1190553293782289	0.8594040150197291	-0.7622050939963825	-0.5868845716947052	0.28655088521218036	0.2506301045232167	-0.07316974072672514	0.2517885472914749	0.7857597666342462	-0.23970888242821278	0.18390362522232565	0.08978496863941086	0.4735636923338866	0.7551671396265549
0.12849608667687076	-0.9849085665769876	0.9268543339859516	-0.5439169967076246	0.33655339104988624	0.2944611641836129	-0.014693904628837275	0.13486797120639432	-0.42558784931401533	-0.06212736144939322	-0.5574307316583889	-0.04927101851236052	0.6939038045630145	-0.46360575618213684	-0.3546246737145437	0.057058571975432765	-0.32125327893884165	-0.4954290088955379	0.49311058905821964	-1.3533073325869809	0.15207324854946955	0.42657773534607885	0.8478519953978212	-0.001283503432496784	-0.11977940700343616	-0.21240725585284811	-1.0320638716991586	0.05424629972970616	0.2675749671761751	0.9977114890375512	-0.8983320863024542	-0.4980187378906181	0.8396119957202945	0.03637905117284793	-0.7011554248528229	-1.3174062890106732	-0.3435777199724452	0.6586882037077234	-1.0979243919476127	-0.5894528876166716	0.18655543266369343	-0.4026600998081497	-0.24983247348108015	-0.026146196761841198	1.8301897414525496	-1.0417355875080472	-0.05571845663898625	0.2108788073053714	0.19766697762870794	0.47461377759964785
0.46673735673090816	-1.0580465402721297	0.6893854985320099	-0.7981870643183439	-0.5712204554229595	-0.02121932508862555	-0.24743959452332734	-0.0014601872446436109	0.009194353422686373	0.07163488697517645	0.5637627533579397	-0.8230372959973076	0.23263106719930013	-0.7261761977659924	-0.6306406261972229	-0.09680019945508878	-0.6415411636710733	-0.8819468671406666	0.6091456350246462	-1.5027284609740519	-0.6971050291792056	0.2326404068615391	0.09649644766406928	-0.6288072924186493	-0.6456972216659289	-0.7446698071234561	-2.185592277151723	-0.6121613020754345	0.08747947696878919	0.6277879317866695	-1.4049552590535894	-0.7896166694175724	0.21707918644785743	-0.2805954505947368	-0.4339319401878478	-1.591055690690138	-1.0203078826039123	0.05057182104297997	-1.3290625239763425	-0.16495811689822892	0.06954968299527756	-1.703893082783613	-0.4966024448947858	-0.30322628215375674	2.525654495961769	-1.4456801349031974	-0.7994089103563202	0.5315374190871872	-0.2791074318399388	-0.03158835982859376
0.6915156773581506	-0.9606820589068576	0.21789930338479782	-0.7407611338222064	-0.6904702260016713	0.024825475827238413	-0.08528968193472707	0.2954213897914246	0.6340627574986203	-0.3420564455009515	0.9358836820985136	-1.1877956512892185	-0.12353701756996636	-1.0732423855237256	-0.7006273575472636	-0.42433007686749746	-0.9846596877209577	-1.0799658065070805	0.7497253464642437	-1.3028909974471	-1.249933548299275	0.2269072846331517	-0.05026235587050999	-1.283962378625531	-0.790776746328665	-0.49943344411514473	-2.268674793760437	-0.4654486481674468	0.3019369578608598	0.2304008559328535	-0.9083463929110565	-1.2641638427209267	0.03246430576525372	-0.4928128524105714	-0.26542457720564516	-0.9370356370100169	-1.1512369493667765	-0.5105195156006095	-1.0813156737647416	0.3778300997041545	-0.41843796945676826	-2.737579769552989	-0.7319217034817596	-0.3293457683296503	2.0311160482879265	-1.4639511586829894	-1.4744767389489626	0.6316487798659095	-0.9464785446766081	-0.6623007537884743
1.247163064111512	-1.127784944587046	-0.15075689398163575	-0.17141351509399522	0.7027974321478977	0.6245621623146954	0.2647482499375502	1.1936984011117777	0.9108770938433988	-0.9540490661121478	0.13829377098855833	-0.8379430427340561	-0.11364025040391976	-1.7230213557740668	-0.41009021820128705	-0.7614167646029023	-0.8313854694016231	-1.1146739013180038	0.9496965990474588	-0.624865077133665	-0.7728223672091515	0.6613952985822972	0.6973259366351591	-1.275448556781116	0.07439338376733808	1.0251051175582064	-0.8893941848301421	0.6672529720717564	0.87136478750736	0.24573869584106678	0.4538116865774539	-1.4232883116285429	0.8317479257024436	-0.06742551668750434	0.047499183594246604	0.3067524233009497	-0.39216060793886676	-0.3329835567317424	-0.04345933215930558	0.6096223481504042	-1.21563930454337	-2.3687500839885827	-0.5651365475055442	0.1454053104375438	0.4804304532936257	-1.1963960644549634	-1.1939285684973997	0.3433832857615999	-1.3705834337712215	-0.8248817486379597
1.8257890781792836	-1.2373202038852429	0.0173662294294604	0.5656669550792055	2.332763047040065	1.270121627508731	0.6826575432591017	1.9438801363284293	0.7816847408121547	-1.1857341621402682	-0.9480389963170637	-0.15209988587641485	0.14602882843213394	-2.2303359538488943	0.13082008053711314	-0.750651994425387	0.01145875960645399	-0.7280293497869527	1.2251726020040337	0.46861359075166825	0.35308614812902245	1.4323350552922332	1.578729330658756	-0.3443986428798548	1.3981833280882912	2.779586668889175	0.9218869830644529	1.833848911597809	1.4146406131319604	0.3578244006133002	1.6457370224932013	-0.9507248382244249	2.1316770606897335	0.884245791191968	0.5228410171387933	1.239294322149093	0.6318719217576992	0.7229824349932662	1.4373214765158322	0.5115567679570374	-1.717419413581261	-0.5613261540668808	0.33901816612433483	0.975720322733332	-1.0382725993206727	-0.7524383021092135	0.2518734552139188	0.012676148792172505	-1.0833500757083476	0.020139345972729327
1.5514509480919834	-0.6068797783073998	0.572635310181527	0.82999233595679	2.2256784102707368	1.2384775373840748	1.0754405021336324	1.6122614162456774	0.6136460540300737	-0.9397112295991128	-1.1263924051800964	0.2261740449180813	0.3312304663428349	-1.8819244263932322	0.6107529381199416	-0.22222110776361984	0.9755275196239936	0.08245624767754133	1.4831830533591919	1.5701485820809995	0.9066244114227049	1.993364319876491	1.6300411319515535	0.9283274565053148	1.982510000362558	3.0418355561270407	1.6606370923400215	1.9239399042755159	1.6726975422758386	-0.012982219008510631	1.6728875823238112	-0.3350049413223691	2.7402051237078737	1.5864041215403548	0.7266567496810123	1.2356228421378825	0.9364376214156246	1.8718380791178915	2.419037479136951	0.5434690530041274	-1.3514685353558904	1.3647324254297903	1.7110284745449138	1.5536186510015564	-1.521979944780489	-0.31449168871401395	1.8941862689546005	0.1651675761447368	-0.22957661181350783	1.5099506871672368
0.15639199352680294	0.8174213168247269	0.8021115487420007	0.3799816365185017	0.05421612737727313	0.4543401199633122	1.1811054152254932	0.24811664020989693	0.6898032875831506	-0.5628787947407258	-0.2199855072756813	0.1263251372958038	0.27465962587583687	-0.599016918623643	0.7757332503775058	0.583801150034555	1.2475310983688646	0.7309506699368927	1.536451102649885	2.152853783680388	0.23231169651628614	1.7886515144384647	0.8033463754800125	1.6274928474987937	1.2930280601219002	1.3632023313873607	0.9551755186155729	0.8621433797440642	1.729188179874886	-0.745718908680436	0.5797728961350901	-0.36338237537728524	1.8989311137749638	1.3703189540506626	0.3122300216882823	0.48691361805745575	0.32378691528054443	2.0448626965447003	2.222331356232422	1.1008755562531642	-0.21407158577090915	1.9940435536148406	2.659022460642025	1.335977163862291	-0.9863932942067848	-0.10324566763780392	2.3627505593260123	0.8755499914157727	0.40173778928101356	2.3931823525922833
-1.3691828452840633	2.1529841592419476	0.2860109849649495	-0.31020968047611713	-2.279887955950946	-0.29819182692145574	0.6873900896894402	-0.9632143421594614	0.8503579847264726	-0.2647763919638013	0.7469791920624319	0.01464231051326496	0.07821187220444803	0.8230997490047676	0.6061844657197765	1.179887743898188	0.7494411544198228	0.5765599124386586	1.2680999262707855	1.9862401605365039	-0.8752317212419869	0.8262926669942567	0.02839168681217087	1.4325517450636882	-0.03125736122042604	-0.7347909578762499	-0.018480888406666184	-0.31298967899782976	1.743184571573139	-0.9350847508531869	-0.5553196692583219	-1.0242137011887484	0.06817597501507572	0.3959512516361626	-0.3132860760114245	-0.2599105362802698	-0.3959444449393779	0.9718843502428272	1.1314671692410598	1.9339485125980618	0.9571866131647854	1.2241875615066609	2.38822989916615	0.43851349411944013	-0.26827417845119683	-0.13733159189698282	1.2511994297142501	1.5304410391465268	0.15242240790494185	1.694502960121331
-1.6569082673503843	2.4110825774294256	-0.49307338833566444	-0.5695163967096214	-2.6320576512369804	-0.19523074629286452	-0.33805702109107694	-0.909363183996731	0.685013647900162	0.099442412657363	0.7324958963200845	0.3642238749680455	-0.08445028354386853	1.528914069105422	0.25168495630730353	1.2006884271126474	0.3300858284005855	-0.2533949589041848	0.7692765436906559	1.2956853712424254	-1.0177599330708913	-0.2607801369452618	0.11809048647663045	0.8994828682949569	-0.983731653508706	-1.3375979632762824	0.11268759049172149	-0.5994451047115199	1.6045857938898316	0.013364711878080672	-0.6764512261872713	-1.3445473635288594	-1.5042573479825856	-0.5093026444676403	-0.2408668673684975	-0.40891405854150953	-0.4727194229608058	-0.48268869412943344	0.05878039678875198	2.2365369355329547	1.4397530467050075	0.22915529631040374	0.9772244594753212	-0.44590172939847006	0.002085930564590119	-0.09239140897831342	-0.43561731328435666	1.3481712364654694	-0.7789803852403666	-0.16375441554372336
-0.46474212090595785	1.5220145747189453	-0.6752905094216037	-0.3033593809895436	-0.9101555774039096	0.6534078047795188	-1.3033555484877541	0.19162424706338074	0.039375393573861134	0.5984539571177643	-0.13563003339797	1.006732824815186	-0.1435616882853318	1.489048194089843	-0.12504918649124336	0.6485515345876175	0.7832671659208186	-0.8960115806587862	0.26119376451176013	0.5070065525068832	0.12078200504737854	-0.8265649048575293	0.8085850929310557	0.7490617298814229	-1.1967474006213328	-0.2705697649178248	1.3200803824875178	-0.11337235657660667	1.0330606072210988	1.4205620372366803	0.22017502330953592	-0.579040142086325	-1.9552199999687463	-0.7242067964247434	0.8366652680087696	0.04749772084090891	-0.2150256261475025	-1.1567946534321443	-0.46069278575972117	1.4210126955492426	1.0983836286225517	0.07697120099251906	-0.645191590965838	-0.7794689500350038	0.009195500492372034	0.3942839804197294	-1.299789798725411	0.2117834270792583	-1.5504265802533665	-1.6630836094545896
0.9916897901920528	0.36088072883616923	-0.10739101017133212	-0.05969072236172576	0.9712564927170928	1.2612744801591125	-1.6199589216573282	0.9712773040699465	-0.7533194837631719	0.8696500284143972	-0.7464879091535509	1.2900128838792235	-0.08036541288158366	1.3312025299269996	-0.3765437565629094	-0.14651883205470823	1.813350952629257	-0.7665276574282712	-0.13706142832403007	-0.11955248450985816	1.3056365794064435	-0.8726281508363676	1.0818776600241382	1.0102001908428384	-0.9423823433407339	0.749435878842842	2.2054861602765654	0.14158008770620947	0.03366039021192728	1.8464493283300494	1.1504434009640463	0.7030631212947017	-1.4510834384219056	-0.43299364059036477	2.0115004097179696	0.6698903638802739	-0.5401841578277324	-0.7286175592096761	-0.7303672276036265	-0.20244554582651114	0.3301738644758687	0.6401972452559871	-1.5465775298642144	-0.7067120363182646	0.2826420096270279	1.1798675559412353	-0.9117574935489045	-1.069095778164805	-1.6055462642305325	-1.73478090881993
1.3416890164367787	-0.22573820295759164	0.396928666218174	-0.27951617970379283	1.338948582959575	0.8741735796496066	-1.3866612597257775	0.3948834163479128	-1.1813572759582616	0.49339892066501884	-0.3448999502310935	0.8617577668296502	0.16932055715082894	1.346001434180106	-0.3199812102761368	-0.7738925881767073	2.2574165573268488	-0.31280157723173935	-0.5247996104266256	-0.5836395985415821	1.172154186035789	-0.9965377175700852	0.38901368746071674	1.047985240239073	-0.38722481048512364	0.20135172192703032	1.6421486524641566	-0.45596729783913614	-0.9145891457687443	0.6560363577962812	1.2027511387932623	1.1463726081605692	-0.721389947325634	-0.3033580695528526	1.997387642836015	1.010730290371317	-1.5775726501919753	0.055961077467150566	-1.2775165645651503	-1.6010124145572922	-0.42099591556036325	0.9753371100552263	-1.5753267213101534	-0.732495777660153	0.851473977599811	1.5193486894199018	-0.02505028166439521	-1.4453426280082724	-1.204619650614745	-0.8451428481099235
0.48814895514240203	-0.23312052146673362	0.015894899143061934	-0.6814509756917835	0.5065254640766396	-0.14670465755742246	-1.326465748667276	-1.101582004848629	-1.0542811279353415	-0.32669621622865536	0.5657823516788386	0.10089838663961735	0.6103346115884292	1.024146643980465	0.1624593596336909	-1.0074064637495743	1.3876528716610028	-0.4426375452814019	-1.0634299256393405	-0.9415805986396867	-0.1312259001889868	-1.6403479522183901	-0.6875518824394309	0.4209509740060815	0.6530874740384032	-1.3727886934575928	0.09050963315556607	-1.342408074348298	-1.2815572149840873	-1.1857726010158256	0.4418887063527383	0.23640133930631127	-0.19640003416891713	-0.6721029722922939	0.5950537966902629	0.9142839012671468	-2.1952909432695935	0.26308430725378534	-1.9980901653376886	-1.926186901725146	-0.9814505101786821	0.5406640692697853	-1.282921601094147	-0.9695861089870844	1.138293451944764	0.7479690428132506	0.4624902674711151	-0.6314596526484645	-0.9312847272411934	-0.3494759721505695
-0.4927187623010295	-0.26037560642364704	-1.0622163374254407	-0.6070823422796799	0.06013240808418243	-0.7438841682887318	-1.8939056500091382	-2.0848725230601586	-0.644577372580639	-0.7738329122247938	0.8379811177588046	-0.3423161269119289	0.9958234439031337	-0.16722881476193416	0.8725144097705352	-0.9183804389960623	-0.2312010468654769	-1.2301826132501346	-1.717224704324315	-1.1108705968176071	-1.0998787707160231	-2.486561524378153	-1.1158886670974524	-0.5060402009824494	2.0512074490637566	-1.9867545930679573	-0.9497124547632647	-1.4122273205076161	-1.0751492231600825	-2.10223421419652	-0.2840259416935324	-1.016731607652056	0.20648591699162447	-1.1949763320324804	-0.9733198314401944	0.5151587402378072	-1.2569525541423605	-0.2437491969322324	-2.1873234634974184	-1.2463088177304489	-1.3387540601451249	-0.26741219118456666	-1.1698219171896427	-0.9524200483458822	0.6983578439948942	-0.8689623878702154	0.47197856981886255	0.6121093173806004	-0.8394299769634621	-0.8541217710095403
-0.7575147002659881	-0.631150529875076	-1.827811161877955	0.06547178820684807	0.7630709327417086	-0.41298268984588615	-2.5820127426823056	-1.644432421018361	-0.35769649794259456	-0.297392105278277	0.07717362474537029	-0.3058789677398846	0.8958700947613142	-1.7388628737261917	1.2425691158462018	-0.765799077044055	-1.3543714576338481	-1.579409246151242	-2.2088331163629267	-0.92690196117444	-0.6765541939925918	-2.7285905721308747	-0.61072681541058	-0.9590853718888045	2.869561001118984	-0.613015057939613	-0.6608835282073159	-0.3723147655148355	-0.8661627119091366	-1.5584131771505196	-0.3465405659656077	-1.2837729818279275	0.5630548448876304	-1.3078921827002585	-1.3680239935010987	0.05855121656425176	0.8524790698634369	-0.7547716000178715	-1.4229145713501703	-0.38976097289322253	-1.4151174405648543	-0.7633814920454004	-1.1655769817818846	-0.3123709410303384	-0.18283016682096287	-2.126498601028224	0.5380336699570228	1.2236302307762659	-0.3675495038050783	-1.5243586488451084
-0.6185602275269373	-0.998808892616393	-1.6108482157782078	0.6150906032457183	1.7059026647660014	0.21858131555159432	-2.373388287721247	-0.2748752648706904	-0.3508203758264763	0.6580975240069943	-0.8684092244389012	-0.21264921522233657	0.09334315483275273	-2.3513310760582398	0.7378766329667876	-0.7551845548878323	-1.4038886235012584	-0.47059705805222424	-2.275645708044483	-0.37136485946684483	0.4930626358073698	-1.9458434842015182	0.08429562336746474	-0.6824414226667105	2.0861078681360263	1.5091739489743543	0.24514295114087323	0.8096713612738609	-1.15567156459337	-0.4543807028700297	0.002459662103584405	-0.5304560612851267	0.5581859114617866	-0.8847669578653161	-0.5818574428675098	-0.28131206109958984	2.4150215701492317	-0.5566939705715849	-0.1643605011455772	-0.12596603361436995	-1.1033443874388562	-0.8177895350335432	-0.8922302971434887	0.5373529547296197	-0.8009654795514513	-1.9205060558839409	0.8654111111815581	0.8202471675713288	0.8318091250393082	-1.1636658659696524
-0.8849469285111798	-0.8719539716817893	-0.7904652673162437	0.2539115990955451	1.6014326865327468	0.19416804976510446	-0.9323140660700081	0.7462209327923429	-0.5159693077522561	1.053353733810919	-0.9295736796494203	-0.41194284565308625	-1.0941229832037842	-1.239788896776997	-0.5713789594563027	-0.8858620929358834	-0.9635045278495016	1.604610286220063	-1.9531363686049776	0.3056373457698407	0.8872532549102853	-0.5984888674977914	0.13292557280922837	-0.2666874662839609	-0.06383597715738866	2.2518271604063775	0.4835819590019422	0.9464692540813132	-1.793557279296876	0.11322639415621717	0.021726725588877085	0.035427746354425485	-0.1584158684117259	-0.3158969112673361	0.17982189275293542	-0.4859813891083819	2.217896033285865	0.3105012544801897	0.6976550832534631	-0.5435398496812816	-0.5039460720452597	-0.8280367147632279	-0.29745077229139644	0.6762309467682696	-0.8328486819781941	-0.3452381287868488	0.947879136618749	-0.0923263116120529	2.205023784958769	0.23729479412720791
-1.5690147818191722	-0.3281595983092247	-0.24421099386145176	-0.8926171810533902	0.43839066404662924	-0.557643374471496	0.8563174583543145	0.6671239865496098	-0.739196302645676	0.41676556541360243	-0.10657915261358634	-0.6577501255713477	-1.982842476704927	0.7506484521129321	-1.8897909971579236	-1.0315064608340763	-0.9139365635021103	2.860192789091402	-1.5498880553559027	0.7302411080020392	-0.012009217036444671	0.41619699211751315	-0.39706565079194783	-0.46985784009581866	-1.8777696691852424	1.0335811292799217	-0.27263218488765656	-0.02041793725815871	-2.1227091531628868	0.10994409869923374	-0.5776125591739923	-0.35650647921166256	-1.3402538386729668	0.007079672342961128	0.0031124726656664454	-0.647490169360912	0.8800224430160948	1.1487957727600608	0.7763757293271357	-1.1560238827022824	0.02257452221634523	-1.014955230934515	0.15901749167067972	-0.2715456060303689	-0.6137917284339006	1.338703224148952	0.23843931317177586	-0.7745877440048871	2.7049181081668534	1.357550964883417
-1.706609512441854	0.015036354020581628	-0.3013822976118745	-1.7924609607777924	-0.5805112845386349	-1.0807216582461552	1.7169172012196698	-0.16041870264998437	-1.0107061246298354	-0.5877099775727646	0.5657415729855023	-0.43019360994235073	-2.0792743767507074	1.8850557216389012	-2.2696790068728405	-1.132685496476636	-1.3295588801894243	2.0676583883662123	-1.3138311415040174	0.703707669337481	-1.0929352190162913	0.6373148305693462	-0.6720887369448348	-1.312811533780512	-1.7491360027499523	-0.5742453465390748	-1.09377063899566	-0.9480847546573947	-1.6813446979356552	0.31252169636747096	-1.2361330431387283	-0.9164123659286353	-2.1338679145086625	0.11451511359321939	-0.7006974508452058	-0.8269986026105639	0.06111032183589732	1.33197866738173	0.4804911414982744	-1.4513579252005062	0.15195301071825787	-1.0949283702084036	-0.0012130895145642507	-1.5279504255278118	-0.6090345319454604	1.9005273528870041	-1.016165354274782	-0.9272046796547955	1.9174534145858015	1.0070225743125976
-0.588204852195131	-0.25415601175131836	-0.4863985524977999	-1.5417922079543196	-0.5978505440350785	-0.5147838361447853	1.2891174562390821	-0.8565041863678862	-1.2322610059428938	-0.8901150266904654	0.3521917048816105	0.3105045995764309	-1.4743457518594416	1.3410155492682545	-1.3848109836788078	-1.2274395475052056	-1.4485188282718695	0.008043166902579696	-1.151669304605465	0.3848607840176064	-0.9702685112031136	0.38960216253309726	-0.16373637599732857	-1.975905491490296	0.06085909417354639	-0.747797045340413	-0.9455829713382273	-0.8019121338077989	-0.6701343255917888	1.0225028656787019	-1.1353418615470707	-0.25662974028181773	-1.82619320407715	0.2991018781706508	-0.8357971737676886	-0.9457573330909966	0.5237771892802394	0.8526126000964686	0.40775343073678083	-1.2555115859120318	-0.06351300357321399	-0.7425835830963544	-0.6846788655824133	-1.8144285257264172	-0.826755500096083	1.276520033607536	-1.8594532643955644	-0.6829805448237289	0.6069324564327491	-0.5073507583151907
1.1545517671492398	-0.7989314257718226	-0.24574442571208313	-0.2632931039124363	-0.09519953882413289	0.8441109462845275	0.43432735672181205	-0.9117614357723476	-1.0753697620305676	-0.20857958714244873	-0.20950540111636567	0.9414876494596225	-0.6930810472739152	0.06245884619930324	0.22648221135189076	-1.2591388726335926	-0.6552262729462539	-1.2098599901592857	-0.7289856829321701	0.17014432110660044	0.37227929067260107	0.3111137979983801	0.6653163472999738	-1.6035778033469803	1.5435031151383507	0.482357522507082	0.17859660985131573	0.17266144575890904	0.28842146332341706	1.5402960561110326	-0.09667526348309112	1.7167247429341674	-0.5298296328378203	0.6509802202846697	-0.03399540894025996	-0.8446960436216713	1.3886953333240057	0.20903798208938307	0.6871926537970977	-0.6772571842627445	-0.21918375544341695	-0.1201998582408128	-1.2190785982073478	-0.6477461665547727	-0.911282893230226	0.4838007206856822	-1.5571802419428327	-0.1769703476193691	0.003011525709878446	-1.6694901626197212
2.05592295709397	-0.8699137990847011	0.35136394469424503	1.0997437895409377	-0.12645165393137922	1.7921846213263632	0.23673382368754697	-0.4720245289264417	-0.2589982655081787	0.6687360012658382	0.03768184449228992	0.8560079539866927	-0.19396267375308832	-0.33205241310283073	1.6360969026790306	-0.9600718492481791	0.7553178109927821	-0.32415645258738995	0.13643639847141287	0.3430878426739049	1.6190127307923108	0.6749750770211476	0.8857192479288452	-0.15665530088520688	1.025533390027944	1.3847343441747972	1.4006511383921874	0.7800844369096402	0.7513697672709715	1.1272021673828383	1.1930837316258556	3.4060534441692756	0.9462279232115006	0.9181801323122489	0.9454597311271244	-0.4804600632894955	1.38276994332191	-0.10974151680056914	1.0322983802617591	0.0886247608633398	0.04289522833897581	0.3083998205415247	-0.9523952958269376	1.1250957775243255	-0.6979238875552185	0.46295174735006417	-0.3065921970509039	0.5606408504913127	0.58592147062754	-1.3209210597355443
1.4084164296281751	-0.15343207269206682	0.7662671129133067	1.7575182942161673	-0.8931947306209589	1.4768960429864892	0.8823944405970927	0.03774800347572763	0.9675401377734358	0.7967040109012525	1.332722899573262	0.18411788589205647	-0.03167388828900424	0.656593572379758	2.211756536599761	-0.10056690078606835	1.8699579540888651	1.7604206458399267	1.211119055797046	0.7949539183754306	1.683689446397739	1.2213110079233616	0.19913868219662437	1.5194016406745152	-1.0260688821921653	0.6535322057486289	1.9804598717418136	0.3042232463930332	0.7515359860956108	0.1415176624349723	1.830501168372317	3.2161332268423672	1.8355896334114137	0.8574286083159306	1.223105770542771	-0.03463980990630142	0.42071529604938057	0.00788963455996002	1.2396568898091171	0.824554929738383	0.6707242850313453	0.41361693756332363	0.13708463957884048	2.1384210090092775	-0.4281669089167073	1.1094549555530064	1.0104315680723603	1.2585585644057649	1.6711144311894297	0.2488112640892693
0.05705250469775773	0.8240405464538979	0.6646071486402888	1.6842283602902441	-1.505510786938545	0.23922008914658466	1.6275767956142453	0.33671356737905106	1.7901330560624553	0.08803317395888843	2.491419239894175	-0.34147450157823767	0.05274609130127006	1.9352442315520373	1.9197917552767536	1.0913014008224287	2.0467275753962273	2.918236535151307	2.0047809641914323	1.1021325809512323	0.8456814772730673	1.5175825874312936	-0.6923874373164001	2.396216157455461	-2.5120725497804535	-1.073853878211352	1.8966520007648793	-0.6492853361087655	0.5906542494855453	-0.26651209913853796	1.4914319081572254	1.319629497406465	1.9364029074022022	0.5945092880626974	0.8274487483178147	0.23451438435206434	-0.42371139871005414	0.31507130893926566	1.3542634387310377	1.2988662223259901	1.2431550717463107	0.5635457270934698	1.3735103560027422	1.7792322610709081	-0.3571763775774243	1.469330641251552	1.639930599298426	1.290481041981451	2.1606271538306125	1.7421828572561535
-0.5678187327727461	1.1818926299126267	0.22223437788210867	1.324388588940852	-1.1421057301020723	-0.8217327093640836	1.7117578925494126	0.37127635634932665	1.5105470357281996	-0.6910075384827342	2.1739601480587107	-0.21735486720388159	0.3060580866083224	2.1101515243178226	1.1497960179364555	1.9076951943124867	1.378472990814501	1.9499811138196845	2.185775948654354	0.9305631257666973	0.19666686325408053	1.3244189198221568	-0.8655638449013793	2.041791855319828	-1.966695477530416	-2.03350866988599	1.4715275184321093	-0.8726861191146298	0.49870118443070366	0.37579564238389285	0.5903113791464094	-0.6113306847807489	1.4941355699068568	0.5070794254804467	0.46612857982133693	0.26915361804202087	-0.3666584983992548	0.45432483030521553	1.3562305101819307	1.398722426217532	1.3538706517922616	1.0496017214962357	1.885535991166047	0.5980820203870344	-0.34589967470125194	0.7986810126338975	1.4457900609969896	0.2682212315454917	1.5731635856028232	2.128830640231313
-0.049792060818044215	0.5400179858350099	-0.1846190107097679	0.961156053764242	-0.05591877067895494	-0.9607427372903545	1.0682977565363316	0.22127371013190966	0.32756872298432577	-0.8173625840182422	0.4924036463623098	0.30217769739094447	0.7414699836299415	0.9741654882334146	0.38093545285901703	1.763138532590698	0.3955666093464338	-0.3341471980933156	1.817786326592956	0.37880875968561306	0.26490138022078596	0.6517611933210512	-0.19517096919528873	0.8586387493574458	-0.05376681668560273	-1.388568228589918	0.8033915557009561	0.031162909456167075	0.5203892352386432	1.1347351179779268	-0.2218420460532892	-1.2917076078218737	0.8060728980083668	0.7547623812666386	0.48903315685545823	0.2871836771622451	0.14598184051158122	0.20230231185611344	0.9955354782302602	1.2729703468565396	0.9535657074518481	1.561323807644613	1.2662101992779424	-0.4280657713439383	-0.0340126901978873	-0.6559163941483388	0.7577757182321235	-1.2536137884041791	0.3135127724872892	1.3688186821824229
0.6383450475930021	-0.6265861149358721	-0.3557645810128803	0.5485926362131621	0.7988066085548925	-0.3633808278741809	0.1618642074618379	0.07322866626205683	-0.6994922534378568	-0.3137411164501831	-0.9928869483951555	0.5713544126597068	1.1504325282190726	-0.45876088778778895	-0.05716552666367782	0.8579826319256348	-0.448242774338334	-2.070394426427077	1.2037222439331323	-0.12772474726322927	0.5419697761503393	-0.3162365020756412	0.5205104724175299	-0.29866043338687126	1.2953731235025208	-0.07770272259310486	-0.17453059647801694	1.1957243140786509	0.5839241892622032	0.7527523219315793	-0.6039657478642247	-1.0060294180987455	0.06366772450150321	1.0288650116250646	0.49182061489288303	0.5132195705566399	0.12664872297125082	-0.38746188867073267	0.15595340195194068	1.2005193343616307	0.3572012250678109	1.4742034281025957	-0.0811431110980072	-0.8402538781276007	0.6321698205278209	-1.895132130650205	-0.011513056008073196	-2.015200752071939	-0.8905588235349223	0.1215874168528764
0.3618354137207676	-1.4338698786252932	-0.27168156304671337	0.04027976164403513	0.9094129656613062	0.23872946520679728	-0.5809113448823289	0.1765584291719896	-0.6333674134030223	0.24409105639285977	-0.9838932999285943	0.30486457526845306	1.2527964376978613	-1.2086151480298353	-0.12609424560326307	0.08615957066120153	-0.9537045380985123	-2.1473611155929504	0.5673074580281	-0.32199243845377085	0.31683706356888164	-1.2124294837636798	0.4117593413245645	-0.7719619603324601	0.9918222174794963	0.38770031980682934	-1.2445400825888715	1.4822436699847619	0.5455186846100404	-0.7113738443704568	-0.6258233629767721	-0.8122533636130721	-0.5600293971062296	0.8386407584679049	0.024222229909353105	0.834379189576417	-0.6652246712587152	-0.9910191145605696	-0.767369688501886	1.223862336645557	-0.036509837758832896	0.6228985420098809	-1.1685448419957836	-0.8655673480544529	1.2399844701877356	-2.0870384898872136	-0.5620544988136262	-1.291646163985283	-1.6165438778814516	-0.893303007983516
-0.8309460268523832	-1.3455277837051633	0.0494205884142931	-0.3923380402767379	0.6251007608539157	0.2884167689583199	-0.9890089671929099	0.6169357539459172	0.3722954640032923	0.4211029570311732	0.09581070898132671	-0.18919540797801807	0.8750305046679298	-1.2766887250458034	-0.12408309075153959	0.13559310758781518	-1.076542380525484	-1.0143465785829915	-0.0517000832948638	-0.4254652369881974	-0.4068376471820313	-1.545701921051058	-0.5946021874519398	-0.5523621108357362	-0.25304772988356306	-0.3963797295293569	-1.8838642985131482	0.7175646898579895	0.23017660281614966	-1.7709501217522046	-0.5136125568949822	-1.0156162316209045	-0.9136808179302774	0.03142594680015508	-0.6670686918750416	0.8057497500259342	-1.5114800168438824	-1.2276219530302666	-1.1678585686597538	1.0070631204848168	-0.04436712870306073	-0.44444231797649547	-1.1356330293323869	-0.8553009970361679	1.3453321407801444	-1.2469803681573604	-0.7595298411096785	0.16605922938522352	-1.8533820255417455	-1.2153065667031016
-1.7810361975991182	-0.5395273951423335	0.48547016123235187	-0.5652103176771385	0.4595007142396757	-0.2745532966395654	-0.9856497311730245	1.0888856350673775	1.185602606955615	0.27743296826027014	0.615050655082175	-0.46626150230016455	0.10517397277952496	-1.2753574895536894	-0.4963742226639946	0.7253548331515844	-0.879065146109164	0.059301624587282116	-0.6209296642717295	-0.891033288233373	-1.0290893857649128	-1.0461509098799247	-1.7557038459179852	-0.21606011208620632	-1.0102748305179239	-1.4886133044371277	-1.8115103939197124	-0.22755376577636843	-0.3856199873791844	-1.191113487736834	-0.4227802870295343	-0.911141157484871	-1.0254857963837116	-0.9997600526879578	-0.9219179585415767	0.09650370340623586	-1.7275788196444344	-0.999150108629946	-0.9694876208179716	0.22337978875399894	0.20492148096065127	-1.0660854977895178	0.01915420720528475	-0.8223502692377019	0.9399277415927785	-0.12258756196648432	-0.7207806341375098	0.7245331186088777	-1.7502257746248908	-0.7139121686358069
-1.5289609477941521	0.3586505904213553	0.7088668643561696	-0.5369894196590093	0.36183303717117427	-1.1382275997200682	-0.5638187929651133	1.055572394362527	0.8477432228237889	0.1213448491234732	-0.35720479607295713	-0.41719036640689466	-0.6625347626364325	-1.4367375828982654	-1.399818562872163	0.90384641191158	-0.5450639545959068	0.24784130722399156	-0.9549809823454967	-1.781304875060218	-1.1533693076525773	-0.05073916625158425	-2.229345198374382	-0.35413019028749904	-0.771308152518307	-1.8254005448689936	-1.3363126970346584	-0.49447950716716865	-0.9738355878071435	0.5287229836455073	-0.39805109462148763	0.031712977669876845	-1.10683627059414	-1.6027449526670445	-0.5638276285454468	-1.0334316210255583	-1.4291911534667283	-0.6451717686906416	-0.808949771634964	-0.8965526697081275	0.41118480350048886	-1.139263781494397	1.3284791409788765	-0.5891509809267922	0.3796966071359576	0.48318086301007057	-0.7938257210949141	-0.43740960032014947	-1.4735943211773932	0.2852052778764963
-0.30045795937318914	0.84307936963299	0.4475897848764924	-0.4775801186855578	-0.05048730027946241	-1.8104858834487736	-0.0021741601809817076	0.29907110148568666	-0.42348261273175736	0.1196116255472092	-1.970392150242477	-0.18988465901841908	-0.910716729033338	-1.3543995363751775	-2.3867658829843954	0.16328312005429899	-0.24270373175077384	-0.2952008018271298	-0.8330070715203597	-2.494118567102788	-0.9234726296584282	0.6294439892986392	-1.7297016543225134	-0.9389017906064153	-0.224968177838325	-1.2752916239202272	-0.9541362681350869	-0.109820612500495	-1.0009439672501308	1.6867767059491108	-0.38839104928057727	1.2505513062252303	-1.2597494713826594	-1.335801270226926	-0.13212063653709222	-1.7571046863794872	-1.1140536261639475	-0.6494766765204782	-1.248408217934987	-1.5680183628221258	0.35881763518717763	-1.024755858939539	1.6258855922779065	-0.19768038205590424	-0.053089696126349485	0.30139664786998255	-1.2140604518289455	-2.3448985014112615	-1.2463253693519991	1.0113183979364293
0.8830749796716431	0.887103825019163	-0.07240801018441366	-0.3308247671440166	-0.7182987113497986	-1.756478080763556	0.18834959521697328	-0.6968293875359198	-1.4407887900048464	0.22870712534878246	-2.5764824293476494	0.18806830894138685	-0.36706990567456177	-0.7155416788385177	-2.6446887883842662	-0.8804016221442054	0.09110531464979114	-0.8694189671891043	-0.27123918915795764	-2.2389821291657714	-0.5714223873714511	0.44541999327817616	-0.576066894800645	-1.2495013029533013	-0.08612935384967066	-0.40181031359293384	-0.7041948189553524	0.28710480793065823	-0.2670654411888386	1.305091832332902	-0.22953737413163097	1.6753572621040465	-1.2361517018421844	-0.22469065231620833	-0.10616619639443602	-1.3008797595029542	-0.8045378313708167	-1.0833510800854091	-1.9246747281466252	-1.1652659132841636	0.10468809695811777	-0.9050047752056466	0.62970378458097	0.04517849195964406	-0.3322315103237494	-0.3375517760069561	-1.681944324279125	-3.1162367114386815	-1.2682534481787169	0.7846198950536414
1.3684238356291216	0.8537124714529155	-0.20460506627184855	0.1812858700811965	-0.999549376661686	-0.6760258947683355	-0.17806022272064811	-1.0459721049657094	-1.2391039155960029	0.3830518791654825	-1.5907017490631037	0.8555212200664616	0.7318477473508928	0.05811537643999381	-1.7034400050844862	-1.0794607416105217	0.6772960717715415	-0.9466523065483748	0.40753766408019343	-0.834857784467836	0.012249433172526056	-0.27513335741602263	0.7037658564000415	-0.5530982147940892	-0.11558090633480123	0.4413612923051276	-0.18990682873811074	0.3694626006138504	0.7141845479900949	0.14221113675957842	0.2821147424357796	1.0154298817775502	-0.6480652267365195	1.2917131024255641	-0.20607110515836063	0.33507073272251653	-0.04366950797072368	-1.3743823503753787	-1.8064963257502713	0.07742147566518279	-0.04967916425831033	-0.53877656507607	-0.7062340740390866	-0.05039367018118284	-0.4345932666812717	-0.8902518729438439	-1.4620000469218417	-1.8364661048967037	-1.441354655353708	-0.22004664962319395
1.4098714259090084	1.1020259510492043	0.35185235012180227	1.1198043920057272	-0.4389407230053741	1.1175384267843056	-0.5432040525091004	-0.241040889441136	0.007062656940457531	0.5947385364386745	-0.05911403885153763	1.740593748089899	1.7680664932583874	0.2067400171124297	0.06534272886585661	-0.009011974558956415	1.4838237532161642	-0.5010708471595553	0.836569205395852	1.011097733312735	1.0001769799111346	-0.6106750892482473	1.725380426227673	1.0510985148738592	0.4455249080326074	1.3763267344498844	0.7231127301607144	0.47685850256080836	1.0738383922650725	-0.3619965152152887	1.144733622345494	0.08176472249762548	0.5314830713200529	2.578798775573652	0.2185085797585134	2.2243714596607664	1.2566447236015006	-0.7790110044393107	-0.4182378011417474	1.2032269964196465	0.19521169836643237	0.24864962028305926	-1.051627801762249	-0.27538008561998273	-0.14057680322695051	-1.0300747351172894	-0.1395619004900638	0.5706588381966881	-1.2797619056029579	-0.9233792094049712
1.5666300169158258	1.6380915541786905	0.9872217264718953	2.0254355935934156	0.5554274778311855	2.676303634859044	-0.08271343336034474	1.350213803365789	1.2513296651028851	0.8577361262379969	0.6414963638133118	2.3391947567662634	2.195023930802106	-0.37624053065116886	1.708473640120432	1.5242342376879594	2.012699778893243	0.14387577677184676	0.916729288293068	2.260642584171228	2.072679143226343	-0.0321120327044947	2.3155534982172274	2.5327076837987783	1.6762524883219216	2.4056673429747617	1.503847316536272	0.9983107216033033	0.4656347552589886	0.17207899094585424	1.9586752559526235	-0.18893271386601723	1.7762170825745258	3.0632566319807393	1.201288382403258	3.1498792961700652	2.379768377832524	0.802630012887358	1.417235008473486	1.4328475615732355	0.8580820297747279	1.0836465014388577	-0.0058230779162647866	-0.2262884575401798	0.6974042677422692	-0.7701581906514523	1.7103493707580848	2.326977671463664	-0.3218993106534397	-0.37574873197987063
1.8227864078909697	2.0834304621326667	0.7423450856038547	2.241904731311614	1.0654330449315004	3.0389490554311167	1.2489441787290467	2.76587229695942	1.6464903445958845	1.054373548062632	0.34154111040983315	2.086036712758612	1.9068537812523947	-0.8424281580621019	2.467247156277539	2.3011003070791056	1.73809432256472	0.6458252180775633	0.8258629141768958	2.37362457262933	2.4907262785181157	0.989588224958667	2.4190069390524735	2.80969909672112	2.6081045936322553	2.9766731247785616	1.4922069324811735	1.6510226265823948	-0.4839240258974443	0.7760176283639243	2.112768149213597	0.2916462023685282	2.406957319393014	2.5009668470795674	1.9392945203237004	2.5496455301061753	2.5042101790190916	2.509634329784447	2.3163933614646752	0.8691294657094186	1.6151405117002828	1.3527407021685285	1.4918599629879665	0.25041316686496096	1.7306119956934205	-0.2705069330943864	2.82115217435425	2.478574148476466	1.2689634552610043	1.11504848441199
1.5414712592424265	1.9772428917329006	-0.44245123766649885	1.5755382822408115	0.6678314138768643	2.0335934467264387	2.381959667051686	3.1984646134800534	1.2526374789321595	1.0135989533912413	0.050060410693932716	0.9676160527109408	1.1958786062348976	-0.273306014200041	2.2768725519697295	1.9095488820882698	0.8004411989270673	0.8673303207670747	0.7448398670904305	1.6080728279477707	1.8550999662993024	1.4830883819672798	2.0328091446861474	1.7784550722466015	2.211201461430831	2.4684306756989347	0.7427743850625962	1.6401287101243796	-0.759637785271042	0.5334507092428046	1.3134694652936056	0.9113653053124446	2.1673235048171553	1.1600007049968435	1.7187413484137772	0.9725054296039443	1.6774447262350638	3.1364050100210776	1.7793549495592116	0.2587726333187937	2.026157380731085	0.9806049744130332	2.11673421128384	0.9039510913101518	2.1909699979785	0.37705195584367646	2.381240257371639	1.5194723624820738	2.6240690483731672	2.1426539043486774
0.2961542251726063	1.17220437275306	-1.3412225717785524	0.525627847058283	-0.11922611150385685	0.42978350936627574	2.143168092045799	2.494932678468748	0.7362407806115675	0.6350444170674506	0.5334516557478983	-0.3623812407754233	0.404131609818947	1.2132336519212095	1.5628565696708732	1.0159766287156224	0.03926275239597963	0.8925982272805625	0.6573969971052326	0.6196190694265231	0.6180939938863778	1.0376827803084911	1.2096276374524448	0.41389730423565535	0.5765270246601771	1.0331737713968396	0.038714190073861225	0.556613546285848	-0.019979883230631837	-0.2150311493911167	-0.03607826604718664	1.1927678239202786	1.3683706106726063	-0.2804221397408997	0.8115324898736215	-0.3791275382838716	0.7737980932750814	2.171005958314742	0.6529438956699644	0.13779730043544924	1.8439209179863978	0.6185928789027964	1.4697604277356793	1.3573176470263606	1.5501829696078882	1.1227989216539989	0.8677041377446141	0.5698681606201609	2.8583862459475715	1.6682331127762493
-1.4314920946450798	0.0076286612991916004	-0.668816651499825	-0.2066285706007269	-0.45771962569838676	-0.7798183940105028	0.5973136665983482	1.0696589059141002	0.5469549241303392	-0.04987779337441362	1.3351548955176615	-1.1631770166073279	-0.3357704529937978	2.4467836210460114	0.7233200494874185	0.477998032585244	0.12286621619387353	0.8732850752261289	0.4551076139714957	-0.10309160762822815	-0.34330584843265316	0.20656093756476648	0.08717187659763984	-0.19594209691744427	-1.0959897772814144	-0.3547678366079039	-0.0319097281600581	-1.0643741370717859	1.0384752118320195	-0.4153286584663372	-1.0622688856366762	1.1343129527496483	0.5334728549750386	-1.1675026403205138	0.148165350161357	-0.647172529137453	0.47080685326954635	0.26385268009592755	0.07078955357781413	0.3470337713698311	1.1282777514635558	0.8833321334326364	0.33592892253847634	1.4467037565527958	0.06893190528149731	1.7706204380733788	-0.37417955468220193	0.2660947700026189	1.9053132633852818	0.19521758755829322
-2.5378254331352363	-0.8900822278569644	1.3305198085142762	-0.3821488681316582	-0.10101658539422369	-1.2283640212267048	-0.8965443735083669	-0.4912105408461043	0.5205767279780691	-0.866445732827492	1.4178402569519952	-1.271177079573047	-1.0451993115635176	2.3768888611543026	-0.06569107174226013	0.4064675322068618	0.713200055663535	0.8428146761298867	0.16283486926388488	-0.4326135896598077	-0.6118826099081027	-0.18820648700896614	-1.0790788920504617	0.12368451149545111	-1.679814280853115	-0.8305637355018702	0.21387462026463747	-2.202870940448551	1.4462943467306149	0.15558544477466632	-1.127446392230572	0.8062360404440364	0.00716901072405858	-1.3456010373910545	0.15914991250142077	0.019260036733270973	0.5516154939429679	-1.3293682937314184	0.16162744258758938	0.3890695740728863	0.11055471188890476	1.5541182237424052	-0.31698658698175286	1.2541987797617768	-1.3970114871609167	1.964564183198465	-0.41141298267632953	0.5061862938256056	0.6137103818853494	-0.7582305288984369
-2.30049225441741	-1.0416448079206955	2.885208951883131	-0.34370591077306134	0.445898724149244	-1.2739637953316396	-1.1147083049337558	-1.7116066157707148	0.24373815909723157	-1.4971566667511684	0.5388768780622399	-1.1471546824635375	-1.6882384134264152	1.1641874270835226	-0.652090449603034	0.23761952566409655	0.7444062341855779	0.6825851301204054	-0.05073199379373693	-0.4509502209253309	-0.5331758065672328	0.010273212259233342	-1.9199407629006533	0.5966092016297427	-1.143271025830863	-0.4886397642525449	-0.0009131845795584557	-2.3071898942698748	0.9964516391918706	0.40976042032842547	-0.3795337350169411	0.05929735634865351	-0.12917900645166328	-1.215810927620616	0.27891090231898596	0.718298862645014	0.358864117169823	-1.783716687026125	0.07102413642669873	0.0867027452570041	-0.982240705496935	1.776782307459561	-0.37624665745798613	0.905088792393015	-2.125382247243712	1.4968537285386598	0.46324599393053895	0.9438499977498553	-0.04442274721673244	-0.35072815419940484
-1.0457020589112365	-0.46153591385465875	2.5162085963421426	-0.5412432791832963	0.5798573276086967	-1.3492254163933493	-0.2773315774061045	-2.3056874832466816	-0.35764306129653145	-1.5878614095979622	-0.41706667629315214	-1.309538457371923	-2.0935281811443147	-0.019546717104524252	-0.803457311990436	-0.39745491826918367	-0.369634147215223	0.28839176788107657	-0.09902385008245308	-0.3072756001764003	-0.652165847818906	0.21771978511820098	-2.0796196542717285	0.397651467414636	-0.3671281719596476	-0.1555415033959283	-0.8523886932463409	-1.684793357408377	0.3846881860201665	-0.7388232535589544	0.36930476600292844	-1.1054878224977545	0.029171294523418795	-1.2895325812398846	-0.24790889726038168	0.6875186970517329	-0.30518581556526364	-1.2533063643834612	-0.7947364408850114	-0.2696849341733166	-1.950255372267781	1.0746260164432553	-0.4736653236002813	0.45913245011661413	-2.015652168400879	0.6130678654220569	1.1673969259173975	1.3590936729606051	0.13578188025016363	0.6721718753766109
0.19655185868746886	0.34158647800360437	0.6751702196178402	-1.0543636939456797	0.21929817599778031	-1.4040122181137409	0.3011321393517138	-2.222143097069291	-0.8995149167781541	-1.026750510133492	-0.5607626595915676	-1.7941806111086342	-2.076214691187236	-0.26911172624076785	-0.4648968404752248	-1.139308394262497	-1.9737061261656417	-0.2573817095266953	-0.11505709649881879	-0.20800891935320423	-1.0436361058944594	-0.09701043740071125	-1.4647877977986192	-0.5324542337270748	-0.12000708750473156	-0.38644377007559194	-1.6144594164978483	-0.9956955609401154	0.34312857275475545	-2.843944472084072	0.32192588983056425	-2.129493016348735	0.22636445139423195	-1.6697711031193279	-1.31439221068903	-0.04484953765134203	-1.027835701790424	-0.5217845104524365	-1.884965008813569	-0.37739463581541755	-2.5583644385927546	-0.0759726435643905	-0.9886288752656567	0.0009466146284736401	-1.4338423881619866	-0.14064730208622747	0.939407724127347	1.5591477046227131	0.4995698299206731	0.8950308889840846
0.656549838781049	0.7150306432382083	-0.745789691123704	-1.5865483716875342	-0.24997282630494363	-1.081277743698567	-0.20794516972222876	-1.6941202578934231	-0.9678757453739729	-0.1762370656763038	-0.12604798438959108	-2.1627310230956995	-1.590262441500872	0.10068951078056693	-2.354264284330896e-05	-1.340825608270575	-2.8036484722291894	-0.7417178847341764	-0.28288758116788737	-0.3482578451863786	-1.314495142417591	-0.7694919125017995	-0.4092311543875862	-1.5664921502272184	-0.3808882078668687	-0.8854819184497202	-1.5447578030974576	-0.5425742445178465	0.8053915733922243	-4.12533742398637	-0.662984455227232	-2.282377863766494	0.08807260757495614	-1.9940619655793508	-2.02315819976002	-0.842683074573271	-1.4441383832687915	-0.22659173058311513	-2.0823333976493	-0.3291098007258836	-2.5988413406793507	-0.815867589543511	-1.4943104512836123	-0.29670475252480416	-0.7649666080308788	-0.476185259639722	-0.060709111641446475	1.286885434584933	0.28586382288431195	-0.13961218008637666
0.4170240276288648	0.3163830726078502	-0.5361281146713499	-1.8024627115306826	-0.46679703887047513	-0.3147141798951741	-1.2336767993563207	-1.1426792650836237	-0.5683109729826029	0.3060093871637648	-0.13700014643947434	-1.9593121974096537	-0.7691713162245224	-0.02809273047955046	0.06759522397079509	-0.8984012215893329	-2.3311178040029237	-1.0522990508013852	-0.5754119079831956	-0.7144819069689691	-1.1454314150052365	-1.1964474975791353	0.4894639161456485	-2.1144950441240775	-0.6157470404509923	-0.975744307719812	-0.8408450083976418	-0.1629968283857056	1.03851887366121	-3.2954107950472644	-1.9739573568445203	-1.5206988863721533	-0.589149116300536	-1.8771720389018234	-1.7834181046099042	-1.1889060295225373	-1.661072134124038	-0.4194029823887325	-1.0303281451621913	-0.46720165933007896	-2.098556272217599	-0.8895299488023813	-1.350061659969009	-0.31583978789550615	-0.20139717515883668	-0.6826831739610367	-1.1208234056223494	0.5095646033977411	-0.5878377669776891	-1.506617920316851
0.10280470335897325	-0.64981295956009	0.5268253345039902	-1.5826600255124024	-0.39355540564501224	0.46205025684932094	-1.6031246459037685	-0.8931088497894791	-0.11627932673244343	0.05168313129564544	-1.0000504902971057	-1.1280627721741963	0.1189144550085868	-1.2414450556501977	-0.36952149723700245	-0.4436737746164987	-1.276329882287453	-1.2687291957618614	-0.7677552596192615	-1.021140233118245	-0.6438518453622986	-1.0767695097992465	0.8069956060836585	-2.11885090274165	-0.48595157478329853	-0.4669663151284899	-0.42004901335815664	0.3025540282080908	0.5120923709716634	-0.9500673814802069	-2.713989968954195	-0.6492445429692028	-1.4896823958014798	-1.339158945708012	-1.019162020188493	-1.1387433433256742	-1.8648074413784737	-0.7393223884459588	0.3972953266853097	-0.9295587655208734	-1.4120488144226815	-0.8211497727281	-0.6345632103926578	-0.17543471520951745	0.18691313981956	-1.2176485434999051	-1.7065658442766616	-0.3147681828254974	-1.4890023860386403	-2.07513576532731
0.10755063249200289	-1.589022994399558	0.6959624442383621	-1.0269151540158437	-0.20526897814540515	0.7670893956426	-0.9889599537274966	-0.9425258003602945	-0.020676594455254542	-0.5873223430718811	-1.8056316037874098	-0.059707225379153496	0.7419555992133506	-2.802730532519305	-0.8286091398639223	-0.667681263534348	-0.7298443941512276	-1.4640156234246307	-0.7317518129355867	-0.9852572076801446	-0.16959316533744936	-0.6755390620923267	0.6057150789469734	-1.8847132876498331	-0.12903563139657556	0.13833352936210655	-0.7706531050331112	0.6730670924397921	-0.5243454912916511	1.0537672634654067	-2.347312236451945	-0.41664117350864466	-1.8950578761483452	-0.7414517807542343	-0.609527830841217	-1.0772076967985833	-1.815405455408726	-0.8493421996654237	1.026716989984645	-1.4822975275857138	-0.9872128644186137	-1.1244293502297047	-0.15604625058606097	-0.1568938412272554	0.41011835362554044	-1.9712000485087233	-1.752000120358119	-0.571159810232841	-1.7376701585020782	-1.7664241488369197
0.23087339137155044	-1.9643219113511492	-0.6355087378794175	-0.36054398116502556	-0.05897833050534964	0.6051583095546406	-0.2185172907687912	-1.0295246718005955	-0.3070698320172777	-0.8145318754875731	-1.306490792588977	0.6931912072808509	0.8344366900563862	-3.3073394204995172	-0.777475390697949	-1.5660572182668993	-0.9613333827913786	-1.494112567456414	-0.6097841121145434	-0.6690779247618158	0.011306649318561712	-0.3567528950341962	0.2938185900520096	-1.6316033801439496	0.167308283221134	0.2791052037146418	-1.3302560619557413	0.6580401612663316	-1.3390967616119038	1.4946888615794895	-1.0743192680642737	-0.6455140252446465	-1.3675736086502075	-0.3484847177371352	-0.8230182858793884	-1.1871628737611708	-1.1321887527783026	-0.6706738855448386	0.5999042722393986	-1.7954364301809813	-0.9723679324477106	-1.6179289654882671	-0.4659833071851839	-0.3879597532911115	0.6177115881071135	-2.162873829317489	-1.421971179771153	-0.19219817783378948	-1.2460451783672049	-1.40455686092225
0.06655853970561329	-1.7002054897797987	-2.219021930004074	0.13525566524125568	-0.012347534919561622	0.41753768624654053	-0.16339152494274928	-0.9287205352821007	-0.6275032789334561	-0.19415961080499142	0.5207905288094905	0.7937140832067119	0.3975448524738853	-2.1418225926813763	-0.2902563688252699	-2.4346169335889054	-1.287730779786967	-1.1329616923289392	-0.599735977444273	-0.4168912943277899	-0.17173521329923788	-0.09703938284646697	0.17952067934238292	-1.3485546796368593	0.344841712660501	-0.022629940780851756	-1.1958592384245081	0.30907236761834855	-1.447126335606777	0.8371424942284866	0.30774454469216994	-0.5711335155942068	-0.31035508473696327	-0.07553968940513164	-1.1040969653307178	-1.304545426506181	-0.05089327481844097	-0.31568519653863997	-0.09030318283254123	-1.7515172725979204	-1.0886340366938914	-1.7200430261247441	-1.1215713868146155	-0.6539916279596512	0.9960423719014272	-1.1964558056352628	-0.8513118274962188	0.1645400144669963	-0.5279455658223154	-1.5121548501421838
-0.39340398779545616	-1.2120075263883172	-2.4139958389517573	0.23632641926816994	-0.047646413553849264	0.5212755507090597	-0.6975194945100703	-0.6435476450289245	-0.6064531097567086	0.8482236734743274	2.2117232587642466	0.35279618801555485	-0.2032463266883751	-0.21149789742288225	0.006962334216824993	-2.561530368156397	-1.0246739315900333	-0.4410668087177924	-0.6258182988109249	-0.39003477263375447	-0.6725423213894356	0.3519318633815549	0.21297641626549943	-1.00567404238001	0.5218606681789072	-0.27499402905878495	-0.27396065223612065	0.05787539799059918	-0.9632224856552593	0.4076675298240996	0.9727293149599002	0.009437874809164352	0.3468032356652121	0.27096497007677056	-0.9056724481843097	-1.2600874483244293	0.5333101178570266	0.060768069602971514	-0.1772248537298827	-1.4295651808975134	-0.9468723527949937	-1.2782091310694599	-1.177242541612549	-0.6061742781072577	1.4428329990047932	0.4340026183394688	-0.18117134513263097	-0.16936591736528828	-0.17290221553164803	-1.669060965345685
-0.7020170246357785	-1.0164441314002828	-1.054330026074416	-0.052504914600785414	-0.08855623749487987	0.7332996902746932	-1.0058049112231375	-0.325831067260349	-0.18713640193295697	1.4075854603012232	2.25899280798569	-0.15006585814453968	-0.45651930543623687	0.886315315198027	-0.3104093110059212	-1.845725431724653	-0.27644475509174976	0.15845083943471322	-0.3877470944322006	-0.296012097845025	-1.3182862721384137	0.9281227259697031	0.17429615826283984	-0.708578739910299	0.6626346024041595	-0.17726218448488612	0.5915280427576711	0.24226050756969214	-0.35455911187755357	0.8174710486130748	0.6689560091304659	0.33230204467759783	0.11417070165860684	0.6022864223360355	-0.4182296180921836	-1.1589675395033128	0.0588947439141428	0.3251690239631025	0.38887414971386774	-0.9135461344065251	-0.4792835115102814	-0.8001006231515642	-0.3375713888997316	-0.16463045245967492	1.4487539983529423	1.3845530889888196	0.3246519481970986	-1.059776780489522	-0.3556059020175586	-1.1967085132409079
-0.5282103965435769	-1.2479392492507857	0.42591461370759276	-0.4590899724428955	-0.06039418149403109	0.6217950868100579	-0.7095286185342745	-0.08782125735954406	0.3228457692632409	0.9868647833762592	0.6885739333474683	-0.2577509181548361	-0.1509488160088572	0.4517119187075563	-0.9082047221563464	-0.7713231362351796	0.3385164055807598	0.3265305928757571	0.18935186482283925	0.25106758292133513	-1.7671333731943548	1.1683591996590106	0.018524904246473073	-0.5518697027377963	0.47723176534585054	0.012259622040781803	0.6830483831309531	0.6755678413957706	-0.026527553295480424	1.4400209192231217	-0.12274675062670767	-0.3434200279888494	-0.532228744231391	0.5710728137564176	-0.25916669107608226	-1.1839911486394619	-0.8710406927140423	0.39726678422776984	0.9666086259235734	-0.2739308516925982	0.005664007270968061	-0.7818303014752189	0.6608734664044016	0.34632283943209735	0.5597464229034719	0.8155947056132745	0.4041963027626464	-1.683803785296749	-0.7870184623540966	-0.16376939299624352
-0.13719001501915815	-1.5228299991684462	0.6255896428342328	-0.6763329990493211	-0.02704225913837958	0.05577747372872516	-0.2663897732693166	0.056888105076195454	0.5339688438179091	-0.04555202464781132	-0.9777246602851664	0.04521041107523991	0.3838886232703935	-0.6015259275689562	-1.0259642842863546	0.09309200496320119	0.5296134283914615	0.277717161345383	0.672988031553035	1.1267718456866718	-1.7056159669749411	0.7766700353306771	-0.08710650665665093	-0.4093791457087338	-0.26480446455892387	-0.17642606249572554	0.32112852289144195	0.7877189446410385	-0.14860299314762074	1.3570986388377408	-0.6466001363830067	-1.5787159506494104	-0.7306540549937299	0.05241255361283429	-0.590091606652942	-1.2290304818807054	-1.035766261426315	0.32784926588113	1.0344428806711836	0.28847541652647696	0.21207718689525182	-1.043914963105155	0.9250761501130861	0.4994767131055289	-0.9536145226493972	-0.593264308788487	0.07552324759078471	-1.486859212937049	-1.022407616252416	0.6549763714472179
-0.12207312436775818	-1.302681071336266	-0.39226250477067004	-0.6483791802780142	-0.2136674852556617	-0.6103223752066312	-0.17800640213232627	0.12778928606251116	0.3261128229085726	-0.8713413246369901	-1.2981768275362644	0.3099502824732864	0.5658017248593006	-0.6905114792955132	-0.3258876315438604	0.5054961593412872	0.6118489522099579	0.5937243197065446	0.47331026807944293	1.6590009527373717	-1.203691747293235	0.11865207499561234	-0.06824667580616818	-0.009283785478683025	-1.360770219297383	-0.8189510958845597	0.46435585457988865	0.21587963400149243	-0.6702221585209152	0.5076384968394589	-0.5570349219859668	-2.0180578900893495	-0.2539321527717705	-0.5237001323181418	-0.8481908795782344	-0.9655246098615252	-0.025859260386944107	0.32640849888359674	0.6734500892724425	0.47746302939323054	0.2237833690387385	-0.9747827314459803	0.4456540324024721	0.16803040084219342	-2.0808366922789387	-1.238242124057581	-0.30877942362487065	-0.8206292816813326	-0.7858128288189236	0.7841246953555336
-0.6395307765797957	-0.4405447595880681	-1.4008020216512194	-0.5472464731586122	-0.7457405765436573	-0.9126840641028072	-0.19159000616937638	0.15443597049717817	-0.06480207427007012	-1.0029392690838217	-0.2846181802584115	0.11013282023194655	0.14276157281783727	0.7600659103993234	0.7286366035837212	0.5674098706014336	0.9409939630334202	1.4629402801441118	-0.47771932766075986	1.3221444203468349	-0.736881384166547	-0.09568837751894062	-0.14074923805850154	0.7405419000508403	-2.1913810615883467	-1.4576061117455326	1.4781822245165357	-0.7787703914880734	-1.32036558655274	-0.27802659380134875	-0.1688344233751097	-0.9104061776696863	0.27291672940958484	-0.5149959273576067	-0.4293414538075237	-0.34736668248250824	1.1904205879786658	0.5939414496037074	0.2780512482155542	0.21569023165582615	0.39344601616398495	-0.3699720962559687	0.005297164980790104	-0.4065194848617408	-1.9686499694815411	-0.287602091877631	-0.36660059688878316	-0.47354963395248906	-0.10761557746554706	0.6346034562175825
-1.0889254701285251	0.606368795238665	-1.4726193626591435	-0.4480074964576822	-1.3430289451082413	-0.7513956439942088	0.32761010699507176	0.22129143505154603	-0.3235367796956842	-0.6113823668010967	0.8206924288695019	-0.4251821947439449	-0.5424288887032427	2.6438641781528336	1.3708998583475438	0.5015483980246498	1.3540060652776524	2.2478449014224737	-1.5122849158121658	0.36298024286321073	-0.6742533492782791	0.3348556061722396	-0.5617092885187078	1.5582610664806804	-2.1632628000850445	-1.5662168860866494	2.5876384061001128	-1.5029570924681321	-1.6501719772546708	-0.2576325995745131	-0.009775124805786763	0.9349985056844105	0.22119003484891905	0.19816964364262304	0.5685697975545463	0.14981225257756897	1.3470366881424134	1.04978361183538	0.007206664619803436	-0.14839004608799766	0.8702463693824466	0.24851298821709208	0.10623134009539018	-0.9088585437083025	-0.852165733626124	1.3835461190235772	-0.04343492238091184	-0.6946402749636578	0.7034722631758775	0.8614819240342841
-0.7301317438039702	1.1299913295418622	-0.849515875022048	-0.1553124273528079	-1.4387027907765937	-0.426538631549058	1.3336654099009715	0.4278777649179018	-0.4164606101829235	-0.1854068131679523	0.9380825647349111	-0.6624854205804759	-0.9048482975666201	3.240086233569041	1.289009907254025	0.47898598397885694	1.3883742805835264	2.0358987349479563	-1.808254495211036	-0.44137286741179294	-0.7791753292878454	0.7478042311557901	-1.196455884432202	1.978717556731673	-1.1839785745601161	-1.0688040019762377	2.69264972964696	-1.4414977709641816	-1.3031968544054289	0.4372984804931851	-0.1632884178030471	1.9765427536994766	-0.21208943630514923	0.9547461362853963	1.455746775794904	0.0336430606328397	0.34354697651130406	1.2773940686271008	-0.32015085222395023	-0.11118813987947596	1.3455407057009319	0.2824995398193298	0.3272709682398448	-1.225379738081416	0.0998707075933488	2.119936348568197	0.3570764250939269	-0.9391229939818999	1.1985933349134466	1.356821544118311
0.4081633394367853	0.8025179736726933	-0.39859679521823044	0.5100036331373825	-0.7528051688651002	-0.24501419137979624	1.8742005777836532	0.7311871370073698	-0.6187689067142693	-0.021513688525017782	0.13078993286322999	-0.13799897531570765	-0.6955306917334991	1.9540250606108627	0.8115999668846879	0.5898008407675347	0.9585088363278499	0.6671563792504258	-1.1743434909414328	-0.6284799287582867	-0.4197345916596212	0.2908622227943559	-1.483417033906704	1.7608201617582084	0.23711592074555823	-0.3556865304790322	1.5896941027228186	-0.7039309779478079	-0.37734930363967556	1.0340293166777454	-0.15699441291055607	1.605713142106977	-0.2645012513284731	0.962749954674135	1.7140425444554042	-0.4788060801948279	-0.6778596320755319	0.8740611329262192	-0.8295685691597827	0.4648310281897623	1.369700169853004	-0.14076576924317555	-0.029218952132971918	-1.4027020271785982	0.00599177949555139	1.272460450604345	0.48417090521682676	-0.6227357370872662	1.0438694988383028	1.286262038774898
1.438578166480468	0.022336044757287	-0.517881382186296	1.2931937747967044	0.312876619708675	-0.18485856620669097	1.1845816055701086	0.8978799754244078	-1.1203323601382598	-0.07249621108222863	-0.7264943624003161	0.8651481438520001	-0.166954374049746	-0.05969972002582133	0.4453898883034619	0.866783070923937	0.548966368555999	-0.9466613464157995	-0.18234633467308492	-0.44768314999825914	0.645820026949787	-1.0620771540091511	-0.9557006950892719	1.1221637382849736	1.326775489063238	0.16261545375354353	0.2031992569043686	0.08805672999339655	0.5562450628990546	0.9744763340387473	0.4475596076712296	0.6929930918716806	0.36928875383629284	0.2222334516412938	1.4609968842554186	-0.5057699093116585	-0.6922706825070511	-0.06819148557591116	-1.2456113462689218	1.19821842501981	0.9098991997575723	-0.258183576089944	-0.8261509279101549	-1.4251275210446155	-0.7397989528094303	-0.1548204311455645	0.2668667904807455	0.11330589442557659	0.316344295454972	0.23151962546467367
1.5556286367267758	-0.3639588929931317	-0.7829862013706513	1.5710146322607965	1.0247031695149607	0.012589579115796706	-0.22851935249249064	0.7401595551998235	-1.6384351255998502	-0.1549971384380737	-0.9713831362703744	1.5405732962392107	0.30176273099488227	-1.0316071916570277	0.39777044248568716	1.2788492030108654	0.6394106990227547	-1.6612111127559537	0.4708853581419773	-0.326704227960651	1.854898212611895	-2.3119549524537404	0.21520940371509611	0.588130523227959	1.5556995425809361	0.4456316989483361	-0.37133808644800465	0.34967456178138173	0.9333932169786889	0.40852655516162395	1.445483597944676	0.44683541921260633	1.077494794207949	-0.3566298643951125	1.1526796424493833	0.5317753140493752	0.11333292353467334	-0.881465150698389	-1.048052417937898	1.616739280541468	0.48154308119811073	0.4168783042978868	-1.0151702693243025	-1.1625935885877876	-0.8658841703072014	-0.6869478369961248	-0.034235807411627704	0.5975595060413851	-0.41904510525509325	-1.012642630651937
0.9493269651992298	0.22659653326372348	-0.5631405290324075	0.9690705495373558	1.0867931809925857	0.4702662330409322	-0.9936686337789599	0.40591415447650037	-1.559368078443528	-0.16716843987957924	-0.6748665052027465	1.3955652246111112	0.6097950974518799	-0.2897920850784812	0.5578724270581342	1.7026761042130836	1.0973823238939173	-1.2002370590874218	0.6273508283484875	-0.16421144262458073	2.3884647824036414	-2.3456667512776606	1.2929817080283268	0.5825389979127118	0.9665785770623888	0.764886008209546	0.10326405549460257	0.030099688265545668	0.7214041345704547	-0.10192865627872985	2.111899873452077	1.0300237989763164	1.051530611041912	0.10100810085443288	1.0228359424682554	2.092071096984822	0.7810080549953938	-0.8449115709368843	-0.001459082346464929	1.6496500061262267	0.6298767291408012	1.4612340325846347	0.154321874480803	-0.5740735318361888	0.35422592784692264	0.007282258116943369	-0.05574443976452049	0.4885740261192862	-0.4671470607754729	-1.1258401726522027
0.565506930744053	1.5475278162801889	0.24527833566663404	-0.14567883664908388	0.8925353366782222	0.9737817704826527	-0.41470351243898607	0.2969021352496856	-0.575874919759049	-0.12206376552841675	-0.2786666033290858	0.7630062470674627	0.8864948078182244	1.1901717438199104	0.7529405917505799	1.9235022742490209	1.316065631795425	-0.29698889177748994	0.6516029930126677	0.5297547103217385	2.0773153184287336	-1.0257644879531407	1.6434448952164933	1.0821725016359958	0.11982817348743534	1.3118763239195792	0.9458931987204967	-0.36947231409516323	0.39907940207068315	-0.20433082899557353	1.9648019029098494	1.5353017320468136	0.28878572855633516	1.4078057065146028	0.939953023217998	2.922739833796469	0.8467556452438255	0.12736135118933228	1.4679627288567652	1.5801993642916745	1.290982721399278	1.9579731800238023	2.045673336631037	0.12860326108081693	2.1919035924778054	0.8873431843660748	0.3641962923639336	0.17230487329538371	0.39017539130113454	0.24945794219153225
0.9285182437739552	2.6139484203535983	1.145668767987733	-0.9264743358283383	0.9033435126776953	1.1681199703977978	0.7196570305378711	0.5958367632742324	0.8539646915800468	-0.08787688391858332	0.0020225421426860687	0.38852770580167284	1.1387594987563743	1.8729187666368452	0.8614765898132318	1.708563734292965	0.9187075448511565	0.22095265039180967	0.8691447863942491	1.762522608539892	1.5514966261154415	0.6716710149649286	1.2958329623603515	1.608937968115105	-0.30607917975178023	1.9080278488947633	1.3285499947545563	-0.2760867964182608	0.40679959142214567	-0.018987019276546224	1.289446118865148	1.1728575310333722	-0.3899788324283043	2.394115304086885	0.7036584946691604	2.374651385469581	0.777995193553419	1.3293647585710322	2.4482987915802163	1.562415378404031	1.7594731201191198	1.4786622293199476	3.058347562569339	0.6299572350974266	3.078520288219105	0.8439385711218357	1.0258545590336186	0.22340672311996354	1.5969869315079361	1.9726163815306124
1.4319107843460108	2.4607741443940143	1.554419621232298	-0.8277974065688757	0.9504376599660822	0.9220579415228407	1.0995845849706882	0.9573981014773202	1.8255326795765392	-0.13881411538848404	0.2961530750257675	0.5742078430403267	1.1387128626766694	1.171521834283555	0.7446345039923556	0.9625057193235036	0.1632719720728111	0.28480666682529726	1.1840441868773355	2.6552245536230803	1.4289001845405351	1.5811098409222675	0.8075475331548021	1.5991961485616963	-0.0017149187650150291	2.1102559722198366	0.9496679123700975	0.3930894682570535	0.7046255165644115	0.11543130864287018	0.7946238422178948	0.14494148367268347	-0.32412107767632614	2.100839393481405	0.29798675837274413	1.1308751355019424	1.1539074401620422	1.850396153441747	2.197350593711638	1.384586334114892	1.368219498050299	0.5164682345238375	2.2224215535844944	0.8345642780047073	2.119007956586169	-0.05538331742995765	1.4734511794559775	0.6810298432894605	2.225457902141369	2.527388999092131
1.0281199986121474	1.0008804122901265	1.2993729192492194	-0.05026037277141102	0.4480535201488885	0.4546635565161813	0.47520540852234444	0.8458935863112534	1.8468158651251165	-0.28231688875844685	0.7409936911639292	0.886639588579463	0.7366933824498478	-0.15776116984664043	0.27884499639859656	-0.11471374384748663	-0.392558008965082	0.41712831273326295	1.2734012243782342	2.227187450358653	1.5623259183151759	1.3582843581321755	0.6164204888196393	0.8876119290387897	0.749252623443259	1.608553037879171	0.05309050454655233	1.1137964997518484	0.9254771587535194	0.027550427760546052	0.7982843202480832	-0.7184021889260556	0.2417009792222987	0.8058477227520667	-0.14307001579493667	0.4541795032320124	1.807737467410328	1.3573553228062352	0.7761008670827048	0.8218382856149059	0.20214493423821625	-0.05502683117292567	0.2224749693678798	0.9589341961109642	-0.04645746193215143	-0.7603754668276232	1.330470332084471	1.067948345384515	1.785993718377712	1.5752689508521494
-0.42840966167370353	-0.7682345659646933	0.7049412904897271	0.7926170693888203	-0.6583435705286484	0.09777613258192977	-0.10791655582360381	0.21999091232528517	1.3211359482753073	-0.3670920222102028	1.222084294721364	0.7511556363033752	0.16133643357059707	-0.9757697527287259	-0.4455273289980202	-1.0422807981445827	-0.486067154822436	0.8760908853231599	1.0192332151947727	0.5502900855343544	1.309540704365839	0.5995400710179782	0.6140758488222567	-0.11619460482691751	1.3100025552623136	0.5512041845288291	-0.9364043478956947	1.2433225607357234	0.8737676606862788	-0.17391131337132043	0.9122857022895824	-0.9004687056698027	0.5474349809296951	-0.2740588199387508	-0.4486132433951442	0.7986743182724602	2.059115419554219	0.3064212358208411	-0.9013121735728561	0.09514129513263019	-0.9117263636432613	0.17288951276245557	-1.2839615290719655	1.23741750680101	-1.840352330628873	-0.5041950922339448	0.6343287256262484	1.047229102515142	0.6650559027703621	0.2123747651849016
-1.8016786177726394	-1.5013363887001479	0.3086698384839489	1.3066462041046982	-1.4696172234398464	-0.025538130184210514	0.2771382134751021	-0.2830751186816695	1.0775254708419955	-0.12986395519612293	1.4694741885935534	0.1855055758090316	-0.15900814217856374	-0.91553296927749	-1.0612648643513696	-1.3502582341350606	-0.29476310063703437	1.2434206858886312	0.6301343400905428	-1.1635415073238828	0.48180581515279014	0.08158136965254631	0.38515876823599726	-0.7713907402177103	1.2334441443339386	-0.4932453901127006	-1.6590182060872696	0.6885187718467569	0.7340075301216445	-0.28754096120602624	0.5960381177819534	-0.5404290314390171	0.2864666920452364	-0.2952797377413509	-0.42266181065060815	1.4096245760505206	1.607272732008149	-0.5854973554072607	-1.7430143048668905	-0.24085249325231822	-1.160582609354905	0.8814509435754488	-1.293480345947012	1.5761066300143312	-2.1200908376343293	0.37539944831378474	-0.1408476194941109	0.7975180785458127	-0.2719501385508681	-0.2968117076705446
-1.8092901230630194	-0.6468004606987833	0.45601000889970034	1.5086829499962673	-0.9851771229434341	-0.04680335037470065	1.153514298778718	-0.016270205934890185	1.4367658434508548	0.5438475477050454	1.2985127083491526	-0.21773876239732004	-0.08258159135200922	-0.544655322667498	-1.193329570259911	-0.970083393590093	-0.0808633478924418	0.9504894617580908	0.38279864059575885	-1.7695953993892897	-0.26724878740803115	0.0011436298355227878	-0.21010979481318734	-0.7844251487153662	0.6478131926391093	-0.9214031396243184	-1.8652711410461826	0.07322188882253473	0.7758902496800829	-0.24453347308697163	-0.11070986032146787	0.004534339753888382	-0.07767573174591279	0.35438117660039836	0.09016745763792439	1.3419891197262372	0.8283624544261177	-1.0055861853431929	-1.3700176925830359	0.0767874731129616	-0.49548770857129504	1.4651909949616384	-0.2894515600878557	1.5967617471400621	-1.0000164486665033	0.891929393280181	-0.464260854407797	0.6552555452520117	-0.5113931183838764	0.16166823097835353
-0.4292685601430057	1.0247839736741244	1.0209393162013884	1.5112165534570958	0.6479484382429747	-0.09620354489096468	1.1446647164803478	0.8617320842146557	1.8641857722657371	1.391269453949389	0.7135639865055629	-0.012550923343939174	0.07830242690848394	-0.5544658539103459	-0.7921549740258851	-0.3331525081827276	0.11011757760163256	0.036391992452383205	0.36034109221737903	-1.3264599719013463	-0.15934198468760266	-0.03161210115437985	-0.7985919935488939	-0.4402051707471752	0.11445187702986305	-0.5308235960619393	-1.4862341051171428	0.1519278861972474	0.9776526209850684	-0.14685872804802247	-0.5880065395040842	0.5793870750051442	0.03235263895026929	0.6044661585572786	0.9605238334410053	0.601971358583512	0.17238230605727994	-1.1493745548548402	-0.4114888352825273	0.647524903913652	0.37055482566190406	1.5709872623269905	0.47313544292831805	1.06464565509996	0.4852123573854679	0.47273031839479485	-0.21623357759548698	0.6071497501307368	-0.28947570698128605	0.5979140252570627
1.0321416012922362	2.0747849293834295	1.4653236663863014	1.282737651338389	2.055738926708737	-0.08552971820720069	-0.2878211777712634	1.4333011287408906	1.60854739111105	1.9126615863293395	-0.11505781960227338	0.5686855173273755	-0.036248538611625046	-0.9937788321722713	-0.1340930124923576	0.006821038393674592	0.3385493221982849	-0.8176384659068451	0.4384398002711436	-0.8429791370110387	0.7462457593772955	-0.37155056107070994	-0.8723059696922824	-0.2319077051157098	0.06660147964998922	0.33246181595911584	-0.7549927718639775	0.9952199822387141	1.0254039354811304	-0.11821964732722405	-0.38380978620782874	1.1147877594857136	0.5896351693504607	-0.00963343009622965	1.6443178292399958	0.006769334591460143	-0.3665220873199149	-1.253456381678086	0.12550639027286195	0.7799858121465264	0.6819026082915989	1.2203752984831	0.28107376434977654	0.20953808780803468	1.3503318649890201	-0.5620363018097916	0.2201428203249179	0.3752155547444925	-0.1824631492444003	0.1324972951607131
1.2921150604598681	1.699502071381394	1.2789215586882592	0.8292106883623598	2.013844951652981	0.16962399374609488	-2.0056343356723456	0.9850683743991671	0.5833065428454426	1.8183593921204595	-0.8703538693491863	0.8963721291847847	-0.3504047976303215	-1.332303874245496	0.4765283848503007	-0.10248956751795427	0.5114651109528182	-0.9946552721217645	0.3914716620482649	-0.9994791146863884	1.5380664986284776	-0.8619124398187865	-0.35436287729304894	-0.31498478127689133	0.3732231410859564	1.0281118134117055	-0.13869601244692317	1.7985751030301098	0.624084241703999	-0.13801919753718306	0.19635798244440636	1.3716011156950052	1.0619637051879471	-0.8268816917137908	1.5357577345430398	0.01111618534675038	-0.948094917205249	-1.207197248133493	-0.17919109780603626	0.1763195312043676	0.32086216188937394	0.5919686221617578	-0.5463800440827088	-0.46489339788964484	1.3298296050804854	-1.4422907913346728	0.3453313913703354	-0.05943791985794523	-0.42003756586161134	-1.0559472645207604
0.33430926934951427	0.43968836632449765	0.47759463478060826	0.4224161412506241	0.7734563487585775	0.6198834137792338	-2.3535869420387936	-0.1867860375383234	-0.5318373266904428	1.2905883205333493	-1.1640861133418128	0.6601144206600353	-0.42955811226353424	-1.1267877691892396	0.8905403813118161	-0.30780553695025964	0.40602959677445566	-0.5256783948787331	-0.04072640362876967	-1.4244847210874074	1.416455754706613	-1.036324964101062	0.2765089766609991	-0.4361155480472704	0.48671539021059274	1.0779585531754634	-0.002948754066703809	1.599712240757735	-0.27145067128554545	-0.03276247369595185	0.38349704821633807	1.0996920102497918	1.075303762344958	-0.8909998846686868	0.5851472038433678	0.072429474774067	-1.3194541924516838	-0.7472302459101698	-0.8445162534804411	-0.8667616643792009	-0.21875590243542045	-0.16176588255264426	-1.2891895737176915	-0.6933731712197553	0.8125855343507039	-1.6553126646807925	-0.004039237856743866	-0.3042625023831857	-0.7196931387543899	-2.0161610388104307
-0.7749486652541618	-0.43185451372170175	-0.35463623974617	0.3816549623425374	-0.2325930601170153	0.8904184147708072	-1.0117733434893967	-1.0882264048517876	-1.0586327523085124	0.7334456002718097	-0.8038710740537217	0.16033275425144647	-0.052638293420866414	-0.48350233799694564	1.0040230733274322	-0.21137279738796577	-0.04581666758316573	0.07185039969738215	-1.0162290450394267	-1.3392561467741093	0.49381801553544613	-0.7236690811576851	0.4472783231941018	-0.400562355225849	0.048623382471770095	0.47776268077003786	-0.31277201859244846	0.2427220601464938	-1.4564537584707704	0.3397854868811705	-0.20862068483289872	0.4179928984506582	0.7321568924041332	-0.11651795999171186	-0.5464793177290587	-0.5798615239125091	-0.9974568083912022	0.03762722684675433	-1.1326673135984624	-1.8740301277081661	-0.4571732123260732	-0.9149645350300554	-1.633908541509563	-0.6881951296234804	0.31307371493636355	-1.2245259172013172	-0.5975232472805654	-0.06127292861983211	-0.7602169686664196	-2.0617549307797187
-1.1179316323702588	-0.23829970232170508	-0.6149525268245777	0.6065318153723859	-0.011892874376642775	0.6357199380817847	0.6211590849744265	-1.1115537526349457	-1.0236353610879034	0.3173788466892732	-0.09003820688351466	-0.11305804983486818	0.44489926031565585	0.11046728887715807	0.6689714228786806	0.12006884176772158	-0.6172939094171045	0.38210131270241104	-2.286207375430471	-0.6383536854795983	-0.4523038897391881	-0.307180826607377	0.057301430004557785	-0.42224842898757986	-0.6761201725821806	-0.3514173413955252	-0.6995385761336221	-1.3886898134250398	-2.5265393130235987	0.8659745507019705	-1.1617029307786177	-0.21854170751993013	0.2894285797890647	0.5955898822656938	-1.1129694459046515	-1.7572929776227733	-0.07436768150375767	0.6062741474888901	-0.8884706000216728	-2.585373425478167	-0.4284283122969573	-1.529465790019597	-1.7444167664645263	-0.8087437902541039	0.026799628612571992	-0.5233628474267704	-1.1188027731554702	0.39253031013802714	-0.6268044389463172	-1.366783119836861
-0.7256250416217347	0.43960097373873164	-0.28819606487861593	0.5584548005150533	0.9019456466002759	-0.025444521877701978	0.9559956187126112	-0.6205737268129098	-0.9842511198269134	-0.1010452032171783	0.2808965019867396	-0.05427413245710439	0.5249528632886463	0.28192164317497437	-0.09552979980183425	0.21692804773065213	-0.9903086703231995	0.3763157173831009	-3.0383505530934722	0.0065020258041975166	-0.8710869218363528	-0.2843021305718012	-0.43913686584458206	-0.8168720100912759	-1.0246731255977473	-0.9028859614263088	-0.8164646803357204	-2.13434562624358	-2.906942120607061	1.1512431075789729	-1.708576415260741	-0.525959604834741	-0.19490722320973689	0.40270641350543773	-1.038837949880353	-2.309741534171723	0.5590541422795682	0.5045666327098849	-0.5970114918909109	-2.848618302902582	-0.5246480973064671	-1.891773102188241	-1.7407055369990947	-1.0480590173301885	-0.20255832893264483	0.025353579921969963	-1.4021161608566861	0.4676538007268181	-0.6433462013678339	-0.6030011727723509
-0.1972454460834387	0.4655263117589937	0.06971909872375265	-0.11801878398996636	1.1317893628202254	-0.5632314710708243	-0.11605699324695153	-0.3781001607661627	-1.2566764059566577	-0.6058244303819978	-0.17491139816430018	-0.008421422170274301	0.08417881002740447	0.046994275666357256	-0.8777632656905813	-0.1998646110957241	-1.0401560761068338	0.19788652653473188	-2.3540422188901733	0.08179792454309556	-0.8966514783045165	-0.6137482783831727	-0.5239980507865508	-1.4005746981627927	-0.6201722615152426	-0.9461350979384816	-0.6023978486787536	-1.5693998960398448	-2.0882215384879865	0.7988710392058603	-1.5001159739674814	-0.6867981207525743	-0.7250863392210413	-0.5368681255504818	-0.8961997445994226	-1.4460657598449274	0.12641924253425163	-0.0726013755375195	-0.6428405610170654	-2.3639714576215836	-0.9188350644789333	-1.953492726166404	-1.4114231009066147	-0.9783259073922876	-0.5747688889664447	0.1798563465641296	-1.3601908394916715	-0.013663643184381674	-0.8426769432700245	-0.1997844274534878
0.1245256544160864	-0.5592185105343679	-0.026773842775289835	-1.0599665997773202	0.060998500798683464	-0.6216021379038802	-1.2675929743262988	-0.5755616003967876	-1.5277000500787494	-0.9514347148497553	-1.1456628578979846	-0.3360238635012197	-0.42073954534976427	-0.3095767276226951	-1.1342959876626153	-0.7947677843863622	-0.8727768865698202	-0.10192034130805096	-0.126104957418085	-0.09884123380329861	-0.966626666181085	-0.6606349181583505	-0.17972879792546345	-1.480997262045301	0.202829548370532	-0.6595798919255191	-0.24589111343485653	-0.28875023819628226	-0.1388145569362988	-0.2000013533909982	-0.8307320950072005	-0.9815797197702127	-1.0753307025080805	-1.3148430410039276	-1.111947602043909	0.20560610844085164	-1.0469730817568201	-0.4494099159536884	-0.7480683647111712	-0.9057888317807279	-1.2716748257929893	-1.6955349026886102	-0.5405122327345804	-0.2780472108765096	-1.0231235612443983	0.04060504509586288	-0.869860714360357	-0.5808117763904176	-0.8287689486162982	-0.06541333918681569
0.33210682374712247	-1.8281398126987547	-0.467828081778669	-1.5018624291564329	-1.5076661676390348	-0.47840850757451997	-1.3072648753800136	-0.6850045288287642	-1.2976573063876788	-0.8276638097849548	-1.6723767288223634	-1.02193978366026	-0.5281577381427248	-0.508822473115635	-0.8133607275114666	-0.902924702577307	-0.6521141495713556	-0.5042559395289875	2.491335737695535	0.10834166419485994	-1.2277236870851536	0.08806676431432918	0.06371476428877523	-0.6539700934936834	0.7009397050460573	-0.46115132914233997	0.004319888364449592	0.7275057224093235	1.9951758570290632	-1.3365700714187885	-0.1874513028876358	-1.2567355995337832	-0.9599039560730027	-1.3461103214108558	-1.4023440349382514	1.1575336317915623	-1.8327808138798853	-0.2712519215109768	-0.33829399880149436	1.1027096986179115	-1.0840076464678652	-1.0925386680548343	0.6436837426205503	0.755348987113717	-1.2220299167627067	0.02746516403841343	0.05885745849492329	-0.7022136657139002	-0.27909296994096155	0.08166814919684345
0.45933960525176964	-2.1834330455802764	-0.7438896240765688	-1.1687975896896503	-2.3046432460904076	-0.7525112470425119	-0.3974335303045301	-0.2773822815669722	-0.5435192388947738	-0.32681416022741494	-1.028485787062171	-1.7088863332122612	-0.31952776386384296	-0.4308542066590391	-0.5387582749305815	-0.2345982353319377	-0.48963508061206856	-0.8337443563777848	3.829914309773681	0.7150195312818949	-1.4539118285717918	1.31149260181004	-0.31847974323780925	0.5136244336997774	0.4428668740247841	-0.6642250638401941	-0.021316660065153297	0.9450767974391333	2.995226984834543	-1.9094884429433752	0.23601238423661422	-1.0360883603319324	-0.5298147631157147	-0.945297268046025	-1.1709000500591507	0.652376170911891	-1.630724010475155	0.00823268019628353	0.6194913989825331	2.52676549772168	-0.29616175243591947	-0.18333932639211867	1.5514899804025528	1.3613817604044578	-0.9224913318879243	0.5235386654597248	1.0155789142101566	-0.43824544834775414	0.5448895746375875	0.3117086162240983
0.2230944780278441	-1.3265716103450786	-0.5797565218167621	-0.6556822913114245	-1.9433941629017086	-1.5967746227876711	0.3825564375796214	0.2974723476329684	0.24486781737656985	0.06726109440740038	0.5267826495587626	-2.0151239785210375	-0.27911945794163795	-0.10733647111501722	-0.9153793971863929	0.7943921212525927	-0.46762154318957655	-0.8290395828450425	3.130144035403289	1.010968562692687	-1.4211066267489836	2.045848089684923	-1.2316204280170793	0.9086715774455596	-0.3189704983421878	-1.2056752132315074	-0.32489117372583226	0.5111132788788031	2.269637321589525	-1.5761899566188242	0.5101386326121409	-0.2190186507765403	-0.40095006412900186	-0.7788412385521486	-0.3591855266064624	-0.5721441900989254	-1.044094300542643	-0.35383474830191836	1.4167290623258757	2.395383595017483	0.5677127525417014	0.8186849099651242	1.8028840544641331	1.062568846580081	-0.26719277815936865	1.4089926134020887	1.341081790335662	-0.31014554041635645	0.9958233334618153	0.48502267522687703
-0.5327309139409891	-0.06855420510010937	-0.20406277658669916	-0.7459203761549118	-1.139653872426135	-2.334605303269253	0.41769338758908214	0.29637925360586265	0.6546180123586557	0.030774512644996505	1.9370313917206041	-1.7896261660907362	-0.6499877518254463	0.33852903264490464	-1.6763831353933114	1.4621699258513274	-0.6107743990522649	-0.43899830368607207	1.2064830674289115	0.5035935102687262	-1.1573539817899299	1.6958034193346216	-1.9363411163448023	0.10826150466222846	-0.9975559510201708	-1.6674485481107726	-0.6600314194567599	-0.14919692609820712	0.5668641627507656	-0.6441774505317288	0.616355035833763	0.5801004748672295	-0.9480874062020185	-0.9756945465506791	0.38186296339934683	-1.2065539280977238	-0.9851803580156874	-1.3708911512076534	1.371027993489802	0.9105968257675365	0.9022375092106611	1.5542923705015252	1.6031801823638123	0.20801433571202224	0.29224059499851257	2.0364013542526487	0.7587040292848414	-0.5855862859420341	0.7754701397886594	0.541154225932803
-1.3458477753531994	0.5763556226225223	0.03554326336512191	-1.439264509607596	-0.7369485260457155	-2.096240564463629	0.17761320715270548	-0.4296926064879559	0.7634344522289089	-0.2261546831410219	2.3037509799408715	-1.1653671003805144	-1.09888813070587	0.7388393746454348	-1.8226237580799032	1.3930780651246557	-0.74992559240397	0.06726242628519498	-0.4061502071094032	-0.3671184237574643	-0.8185173496911078	0.7470764254340191	-1.708743001198914	-1.0041511702706634	-1.2944641746992647	-1.6136307586942722	-0.6019630799736183	-0.7726707698177085	-0.685604642797896	0.1812032624266254	0.35504468853167315	0.6261743979899896	-1.697662760584153	-1.0377804066054148	0.4699350523497058	-0.8262757451523892	-1.3783108360870597	-2.0495150173895524	0.6375747145971554	-0.6262043277813588	0.6201918812379179	1.727293618898662	1.455525944108615	-0.32928155668300957	0.43733686610431105	1.832949396791517	-0.2002072567982404	-0.9505063285219463	0.2922594101523685	0.6263494133895371
-1.4380440972701165	0.38223954768731927	0.13834056080884982	-1.8814306692603626	-0.8121351682105225	-0.8238090023025689	0.4468066757269371	-1.1330870522322423	0.8563100849909614	-0.3013814316027325	1.6059366303577578	-0.47055456780657756	-1.1032200294362629	0.924710032648837	-0.79646114356146	0.7675264374736356	-0.5331166132647799	0.3571048369967804	-0.9271577171423414	-0.7253021333486955	-0.49634296893597274	0.26601139801427204	-0.5676152594090144	-1.1129444910539705	-1.360259544920783	-0.9828444290298837	0.0925378180114974	-1.275606899977788	-0.7407562833724729	0.38064096469271946	-0.3237179997810243	-0.06381815984857908	-1.7271609307189257	-0.5972716783250709	0.1280553531293832	-0.16929385797733104	-1.2345738244935207	-1.3631352635569374	0.03706179766927308	-1.0556826780698798	0.18382843462865286	1.316669428648314	1.5337496956992218	-0.04210018071139243	0.302197233764476	0.9200605449214593	-0.630009912958202	-0.9795027669370451	0.14221696973402825	0.8738826263535492
-0.5918308643694927	-0.06242504183260776	0.3568971719860395	-1.3221105229178276	-0.8136654985887177	0.5456987191545111	1.2381176358823411	-1.0090385816158594	0.8882014520583862	-0.2115940436717038	0.4916702934552022	-0.03601558519399355	-0.5669979081761658	0.7786072371838765	0.6799944607685605	-0.005614617214602468	0.23362986293481883	0.337277063227909	-0.8244488304066405	-0.3429708838330295	-0.24045695693581104	0.6531947285451144	0.6855658641667037	0.05367351345107202	-1.3535623940945107	-0.16185387808700513	1.0951539586715116	-1.517216841118153	-0.14022737477891392	0.018435182601823766	-1.0395492020308938	-0.6818181366706044	-0.7302256575990369	0.035994686514930124	0.09577000184034612	-0.048439949664153686	-0.07223368687588325	0.49773410525573947	0.09948476343658166	-0.4487244313850154	0.05436628186785149	0.5980822498918658	1.4519114695690092	0.6647338082554367	0.2784553068265417	-0.02424901126504691	-0.2138138200242462	-0.7090979415565453	0.3326960695234475	1.1252587990977538
0.49257200245766425	-0.16476857119912203	0.7047296684919286	0.02469598205597902	-0.34040210989888625	1.0387627702908149	1.7420964078990722	-0.1737159123434576	0.48416739486098187	-0.3850596314899026	-0.48086941451321785	0.06408462831041135	0.09037012036972197	0.2881420836841978	1.2814447836980374	-0.6471238315070619	1.2202285872134118	0.1355687127460959	-0.892790554907609	0.11910738438921378	-0.1361130091786845	1.1074518935400792	1.2110452811272134	1.3649229021022715	-1.040259452122121	0.3792917500138768	1.6233157493628794	-1.2660345149506522	0.08647313110825622	-0.38195827606219807	-1.2173291683191847	-0.5409685651638552	0.5672732164391731	0.28634221382774394	0.6441809224979227	-0.36004561414212616	1.221832708503591	2.069706905268276	0.5171509469124985	0.17610848099019608	0.20540802539517866	-0.033375951149892544	0.721793351709575	0.8736987065753473	0.5148750674972441	-0.5622913050800149	0.3864648492493692	-0.4995538522757393	0.2611874458706496	0.9852203702130582
0.9001193310948317	0.04863910488045456	0.7955896758701929	1.215962560297316	0.45047480519854455	0.6927356142821636	1.3177940876351204	0.4523582917142159	-0.4738473447459706	-0.964919454736622	-1.227320620728231	0.1284699891693146	0.4439337608614535	-0.40395727532351217	0.6360940325866034	-1.018993778600497	1.7092169979982423	-0.1423356219484883	-1.1564123952681047	0.03996309639189049	-0.19373137788914174	0.5493567432959849	0.928853242215851	1.5296396529155911	-0.05638459497072711	0.5505985887156064	1.170305319958524	-0.47237754389798275	-0.3400277277257647	-0.336591919522975	-0.6580618778256804	0.14654010947592105	1.2379135895444557	0.13148906753547912	1.15463046702882	-0.394176876862654	1.3699290330956329	2.0044358917696696	0.6625791021710856	0.1258533349906824	0.24341918262934054	-0.2994751118278241	-0.5949836721123639	0.1045254897640215	0.7251281624449062	-0.963789036496706	0.2771875096506188	-0.4114431487067455	-0.4538158071989242	0.22925258820935523
0.47733519884193437	0.13987026090796678	0.2976989250514648	1.57412167214322	1.130990531829824	0.4455852855922489	0.2800789642851928	0.25318356032545375	-1.4714129588489735	-1.3887642240615257	-1.8127184028260201	0.55610287140591	0.509826089238964	-0.9879634099474784	-0.12084682404649763	-0.9870028862441871	1.2621100257342823	-0.49181480314232046	-0.9670646248472716	-0.30376050492095075	-0.20899822325278997	-0.9845553310228561	0.5326131212665922	0.5239285026986363	1.404623516644826	0.6901168015332172	0.14339449787567793	0.5211181363701671	-0.7449957877230592	0.19144356765646953	0.19955395897029016	0.5627549780085185	1.2218502067376011	0.19381042058597983	0.836970662929224	0.07956254767377012	0.36287996716143106	0.4900374032345595	0.4435579457920823	-0.24807256085851223	-0.054122949195848216	-0.2028054427144591	-1.7752546093957606	-1.1682246756260244	0.5684464786855822	-1.6900886321063682	-0.575777335130711	-0.05690311168737104	-1.3186205738644672	-0.8468200384013786
-0.08083804042189384	-0.10636748111791633	-0.5735367349144207	1.2478528583991144	1.4294703357217953	0.9553258983548516	-0.44949819464469626	-0.3314115314628713	-1.789609618282487	-0.9748897406468688	-2.0220106078224993	1.3263738838213035	0.6034233955833169	-1.0983598128128664	0.3700740663486319	-0.5032393755810259	0.23503997640215699	-0.8338687448905796	-0.08983430966632476	-0.12282175475077808	0.0617246407465422	-2.1718510387545407	0.6857773406383488	-0.4543521650529685	2.391267001566043	1.0899040039684404	-0.42136381813015145	1.1643801208791138	-0.5092444769896799	0.8144508113730943	0.6617511988357994	0.26340119661037104	1.2498809158091297	0.8971949625308919	-0.2797605149433125	0.4353035149485128	-0.39782526247058486	-0.875550245572707	0.3493370211640459	-0.20252736259708673	-0.45336610595057986	-0.039871565996880465	-2.0366447653359163	-1.9577583998442132	0.13844715805929342	-2.5264465526820223	-1.2262495153066908	0.7665822633594608	-1.3926013338951433	-1.5540636444075344
-0.10633270032766767	-0.44454260280700075	-1.1985659070134613	0.7907081963808651	1.2936441015505333	1.7509917863738054	-0.3717880935721736	-0.34679770140219934	-1.2880395587683022	0.11258051273425834	-1.514485756488267	1.816737429582032	0.8610767735578327	-0.5714910908628703	1.9893203385847573	0.16717756351538532	-0.5066199851717837	-0.9272119412938158	0.7241744260092216	0.7372730958851587	0.5120541562453492	-1.8165775141720182	1.2641122517939467	-0.4074200243157418	1.956122989329098	1.5200692692314075	0.06500460422751042	1.1368579839670108	0.03931363112791518	1.0961613610313368	0.4230445149017383	-0.351566095286219	1.7031008131646383	1.7522131032192552	-1.3067392037582863	0.022333824539001183	0.19227680770632233	-0.7087053736818221	0.6476969780946785	0.2859280075860934	-0.5622115680604942	-0.2090248655419675	-1.2709359723285047	-1.6986149465368248	-0.08875660884888877	-2.577068128138044	-0.8294619584686341	1.530533658123745	-0.39226990731076433	-1.3808013160227708
0.30269717877971586	-0.5351554609893874	-1.1959703204014247	0.44375322887281565	0.7614200915838474	1.7729144275202058	0.09867763573426502	0.4925440773645182	-0.568250501144108	0.8360517659062817	-0.4009888686875527	1.344396392643692	1.0681056653473735	0.3324397602747124	3.094319153030223	0.5096845920586427	-0.45067795298162483	-0.6066264586415959	0.525224098741801	1.4285296112588293	0.6445455300232052	-0.2764404688779515	1.4931476376517567	0.38334070970001427	0.20364661664588013	1.3771797740921097	1.0390479308932048	0.5885943199880989	0.01834719373473752	0.903537207843692	-0.19559037508586852	-0.5816355339138439	1.942668466844545	1.7770669944633914	-1.448624372796528	-0.8931705849287442	1.4980327922924017	0.748821602497401	0.8616082661338003	0.4218758159786201	-0.3157575949629264	-0.8632335112720066	-0.16882235038211646	-0.7278731425892652	0.1621859704424061	-1.3170552576054908	0.3102041448950117	1.4124036549126089	0.839494400267851	-0.494401562543648
0.5433554456905516	-0.369768296654187	-0.7884325998312717	0.04296403120824145	0.017128426442487996	0.6932229427862198	0.19423630189230914	1.4197829522095289	-0.26575358745882444	0.43670204450515043	0.5790966560819397	-0.014859612456140536	0.9731309696613872	1.0285092126819437	2.3126572796480085	0.22331408438155645	0.059643234124339514	-0.06500510242360677	-0.626063513172437	1.083787997340215	0.11392234304084987	0.8282755558321349	0.8551287028029789	0.8507201342794134	-1.5677832471628521	0.41625460670480324	1.3521556646147952	-0.035038907614131184	-0.8177328004357761	0.4296620978617792	-0.6214322292940629	-0.24385917272064264	1.1031533575656618	0.6693183942181945	-0.7952860363855703	-1.325034411118673	1.8746307554001593	1.939624186131655	0.31305232658251153	-0.34559849297988265	-0.039606199981051096	-1.6690995891411147	0.4038815614406275	0.11689136070523698	0.5653192122517052	0.5418650464021065	1.0046049617484374	0.31569221235318595	1.1334319729380373	0.34207529082119265
0.3408124816640654	-0.23439295160098947	-0.4866142845094296	-0.48595175248632444	-0.4861841377923605	-0.5767838974234457	-0.31749239853028866	1.4992635143969497	-0.3142339800008803	-0.5832530761598882	0.6804928581501012	-1.2827166966253831	0.6175696829856565	1.0617887900770848	0.11504758505071869	-0.4170550851859332	0.25786780432652595	0.26851934288868523	-1.588101601745225	-0.05259905801940951	-0.7343073142338501	0.4003458210330085	-0.24147701933917023	0.48671836957898323	-1.9605925721287127	-0.7354895765348999	0.573192450671633	-0.3591189760267644	-1.6249604409251577	-0.07043724398928448	-0.5781745075765466	0.20480643540394686	-0.5979299461387249	-0.6713294282419098	-0.06926703038184953	-0.6999731173929268	0.744072545042884	1.6534048944564115	-0.9139081967876621	-1.4683064451344812	-0.03275263436479084	-1.9842117519933875	0.17703932492698474	0.3090933623681083	0.5159381504320723	1.5708230301211488	0.5147548050132452	-0.83581217438529	0.20619908689547767	0.4236703388165348
0.05326243927223925	-0.335870384377583	-0.5386162280467078	-0.8664272851761342	-0.2695955546833599	-0.8471181956439806	-0.944286387265577	0.7056192811031243	-0.09341025642962945	-0.9741222280601566	-0.04782107434553226	-1.4482408063182806	0.23728446749203952	0.5255859839190367	-1.681717337553163	-0.8049068658035053	-0.17276768591161704	0.1956569445818302	-1.383508253473647	-0.8082951995963812	-1.0946226689191434	-0.8979152585988139	-0.813358525471838	-0.1483102911312359	-0.7739508433985227	-0.9993488114622348	-0.4653675736241858	-0.27960304854966544	-1.3914538425069385	-0.5167016776869876	-0.2466632989005856	0.2602360131543086	-1.7972044508007303	-0.9918322714389474	0.23593223790727155	0.4573493104142097	-0.5976266103998963	0.22458669016278873	-1.871101617333157	-1.8010189944420565	-0.21816513357720843	-1.4152895146126465	-0.3457409195345057	0.033665748974089	-0.1701592272857305	1.0890521503381267	-0.5851748379400755	-1.04115661881235	-1.072915602141338	-0.2641881916409283
0.11742618373443867	-0.5857686699589376	-0.7953469183425039	-0.8407686298048573	0.6173693033654546	0.026327840475905598	-1.1097675605102901	-0.08605443228694919	0.7129751300975402	-0.2561372260053786	-0.7393892162686108	-0.5100079573283285	-0.08127188049119417	-0.0215615405188052	-1.870086827007075	-0.6408395337783944	-0.783152071558561	-0.013507394364228868	-0.2805435512117051	-0.40789256694223464	-0.5773239886945826	-1.4336934589018542	-0.3348622452019089	-0.2788847487290297	0.841864280988666	0.07420962217284287	-0.5840814562815926	0.08857599403853175	-0.13975239301891426	-0.9648814129969999	0.04695549754104256	-0.12030974820564834	-1.439441460008075	-0.01814278999392737	0.23846011647797177	1.1086774071799492	-0.5336345251193714	-0.9687358412651083	-1.7337199699548267	-0.9072213954671658	-0.29988723428577174	-0.24420028385160816	-0.4457793787860201	-0.14361671993503108	-1.0185765697630813	-0.10551369318735379	-1.0300632643346794	-0.33251807066474437	-1.6163232194040125	-1.0490511085687306
0.43472386214781616	-0.7378073456444519	-1.00468359806018	-0.5997492783154573	1.414999649187869	0.9996432835669797	-0.797859950010551	-0.14614114721839808	1.6164713549468475	0.6233470262400241	-0.5827349135499562	0.4829457256304274	-0.46856779945640176	-0.11047661057882473	-0.9499484520709195	-0.21937351425475124	-0.9251315680974309	0.04545790480501462	0.5866019074030372	0.673084834858877	0.287298530147729	-0.5139850480198288	0.6655577709734019	0.07417303605130492	1.535267081871234	1.682300687353559	0.3665121599634189	0.5361449038406183	1.0571836643566679	-1.3720616247338493	0.20308527315372535	-0.6110238348511893	-0.04070459478526821	1.227242177849188	0.23910197600976335	0.8268109748478248	0.8479158833712083	-1.0317322350684581	-0.7039891872608501	0.41461864438887663	-0.1914629225457441	0.7765161221085691	0.09568120751091164	0.09125335559168579	-1.4080445397058374	-0.6335147861275484	-0.2602406290386877	0.3184581878795839	-1.1478681462000013	-1.2145040311285307
0.512587749908213	-0.6235208251186808	-1.023174986764753	-0.5785394850434828	1.2807274235446922	1.0179138622086228	-0.4642578706536629	0.3028616555127204	1.8237900578973345	0.4128160841998297	0.3386376045679787	0.5103255352506357	-0.9550202445042286	0.1946723483983544	-0.19581399782850337	-0.017973772293437554	-0.49435530894828916	0.4042934731188981	0.5517399703400331	1.3364868524982172	0.5940991386291915	0.8386091062987066	1.1081267201936822	0.22413302552054443	0.9899920627676017	2.3805287503716124	1.2690350690221333	0.8218880686702944	1.2605369450379098	-1.4875684441272485	0.37281049148350337	-0.907429350184034	0.8409123673705312	1.484058362720155	0.21234917391574382	0.13685476579005448	1.7941564460439419	-0.3814491775639721	0.26606508742634466	1.0261388062449857	-0.12477966556167089	1.1091345251344498	0.8306213483391315	0.5247896334104013	-1.2082775685271574	-0.023638609058669217	0.9982105496226616	0.207419444205583	-0.2276843822253445	-0.6451418041800513
0.12875328382331436	-0.22469424741378477	-0.7251078354296796	-0.8319824966416398	0.1722035714714306	0.11367141579742629	-0.4110215114626466	0.43898801817271427	1.1547306601548424	-0.8428664204093602	1.1712342730918581	-0.38270193452262424	-1.2472550976030115	0.45615746114462125	-0.03360487190992001	-0.11615355615497222	0.014850935473500915	0.7007720194748895	0.055561177512493044	1.1292026312884345	0.07060520728749042	1.1454573926052387	0.4392711433375057	-0.17551637337161857	0.0016395570429025958	1.4261591263207163	0.9509986795895635	0.73406337066443	0.6205540525443205	-1.0601013689165038	0.6634617769780383	-0.8897563947145338	0.3652750550108365	0.5111894716551083	-0.07045012444570814	-0.22260399799631458	0.9876441073781982	-0.07175681378301346	0.5569998471878438	0.681593690665015	-0.28479851574188897	0.866965032914747	1.1418450976662795	0.7151316660352767	-0.7964691899018554	0.9320235838213372	1.5728210585682392	-0.27156506723964907	0.5536604938201355	0.1532602567422479
-0.38318642279614884	0.3649256931451008	0.03790263894995797	-0.8649957777843068	-1.0328514624489407	-0.7881394112676005	-0.43507406247603886	-0.15110018244474738	0.2813778310706083	-1.727584987637425	1.2396964556963233	-1.2219523731126143	-0.9994519280716684	0.41679684991894883	0.20881366032477242	-0.18491976285703654	0.14107838704004277	0.682660048062591	-0.11299664583368997	0.5787361602489773	-0.644713491984869	0.21892215382833946	-0.8422591197973479	-0.6432740645474867	-0.5300218170744813	-0.4892977532553247	-0.5264266468698	0.2236964216803199	0.0239875942036573	-0.16789667658901197	0.9118952334195818	-0.5468454367539859	-0.6946800778285734	-0.7907063687914502	-0.5375652701043395	-0.12568053022253997	-0.8565094037919296	-0.5331853779420387	0.42328500997182694	0.15279709747068196	-0.47625737319869926	0.5261552308214203	0.8446397757793234	0.49380207432068957	-0.5097527064192556	1.2679921522329778	1.0818044615161009	-0.18679855121986907	1.1232678654940955	0.6182310683956762
-0.5672203641078607	0.940638797700908	1.1569779222485534	-0.24422832747092935	-1.4093641780465778	-0.9817972897937995	-0.16143939677927316	-1.0366725452924974	0.007019121847739715	-1.0863968899996372	0.7568953241589461	-1.1953448688577721	-0.30370972607475366	0.25870349547112964	1.0176637763988556	-0.030260915154552866	-0.030174360233729578	0.5687738165489128	0.10975097581301896	0.3037971603088137	-0.7686375794537894	-0.7073450334759146	-1.713318425175235	-0.5419042076573313	-0.4841450498848264	-1.8828622145117275	-1.9450887524603275	-0.5008371095396544	-0.006524618929810705	0.7266821371260815	0.8166297661957597	0.01109060889543687	-0.9730038106898414	-1.392634335466083	-0.7228810598940519	-0.006325377370340162	-1.8324541170346418	-1.1829708294773476	0.4121191224785768	0.20244219876712366	-0.32404084885734574	0.3074336212761852	0.27451681213424395	0.14102409015033263	-0.2750219683351803	0.9507596161862893	0.19616102451045433	0.7174728820083559	1.6419499938857087	0.6440507461277885
-0.3720563294348728	1.21851188848386	2.0444632321900196	0.7508778470407615	-0.9123631752609842	-0.6305825805038798	0.39506570447558026	-1.5193342996578265	0.4290395428540148	0.5885288026535701	0.5204815693473465	-0.4197251661547784	0.2536839647891562	0.2535775345281735	1.7302606219751093	0.07293324320854382	-0.06443608276636956	0.7635175084713427	0.08457840430150487	0.17586263122450793	-0.22437463590870635	-0.5560902709970789	-1.598289307991426	0.019962592396058396	-0.3788664230935499	-1.846105292160824	-2.2164443145123807	-1.0893015825085297	0.22773701727198914	1.1418351893756462	0.30036359958267733	0.44426620127212924	-0.1636056089902041	-1.0887431049864604	-0.2822916066763658	-0.14410224846075617	-1.0679927831771756	-1.2172922750005184	0.5398026734207629	0.7266947713394555	0.1974653151293847	0.02844910952574219	-0.16016829797985468	0.07242727110956224	0.14317324303517145	0.6741834761328468	-0.22468751550781965	1.6855416241664658	1.9678326047662051	0.5355556829569111
-0.09037508236013725	1.0396746711660123	2.0156452699744682	1.3168806046978052	-0.3243299421571148	-0.3123650219897309	0.7656044708668693	-1.4241178297257948	0.9151305946211089	1.717752636909869	0.9657553020202425	0.41226320859567916	0.14865184982552998	0.2903059631226505	1.2710360383924433	-0.24688424248965032	0.21760606207525368	1.2766059466417532	-0.5052404280315497	-0.36134293970061077	0.43048079991454635	0.3020379416904337	-0.7940569784905015	0.28377968033840584	-0.5775093229701268	-0.7634067628202467	-1.3867669915916945	-1.3236800947424328	0.22403070047033893	1.0254093905243893	-0.31092457947251695	0.3367698128640725	0.6924801886341466	-0.44347799578350827	0.5399425734287226	-0.2861913756558595	0.3476938263505762	-0.5338451883468651	0.3444691515489349	1.052042814551013	0.6081584511387678	-0.4074910945588746	-0.40588137996579077	0.3684419969293427	0.6819643597660544	0.7665778362603879	-0.028924964387416215	1.862528045925938	1.7090893044800028	0.5618263532800867
0.10905185390072807	0.5991355979037127	1.0578503863237236	0.9980268324275252	-0.3220363908490937	-0.2240961608230035	0.5608413349026174	-1.147474761965287	0.8385105706980618	1.460057559135405	1.644867117129184	0.9225884827940095	-0.5005145365880639	-0.04164503797243897	-0.3391326518308364	-0.8443989222709424	0.5019985309758355	1.6180724757149334	-1.055108132031813	-1.318404200963109	0.7920771545038097	0.6206367148952388	-0.03298642069093106	-0.17709298229217396	-0.8785951108309885	0.24703911634757444	-0.33460765992195673	-1.2637318843284762	0.02551979017782257	0.7983519028638781	-0.5411685560444272	-0.3387708033975012	0.5436258596092179	-0.026355975459261383	1.1127681675122567	-0.05657538626063703	0.7417572690606057	0.2748306177287801	-0.31615655125425585	0.8712707771737841	0.431716154725325	-0.6167892868876843	-0.6956037323595027	0.6365740148499444	0.9708450324634684	0.7359791398106439	0.2563945802538374	1.2508446236632689	0.8081034984860211	0.6804296282055458
0.33755057802861804	0.34104648756140554	0.05246894232287943	0.20036461025385527	-0.7603011256183961	-0.08484608073915939	-0.03652212946468893	-1.0149702075069411	0.20221588795929732	0.5844659687381988	1.7010471585869265	1.3363845728358907	-1.005396380814277	-0.8507841500210886	-1.7252994457335913	-1.0538547439432744	0.39131378432657093	1.3414395682822748	-0.7219082628818042	-1.922095565008045	1.0315474051273688	-0.0702316151190498	0.23842616493765778	-0.874170117098915	-0.8899823425012039	0.45941151762822807	0.2865304955864799	-1.0843166998745803	0.09485799042621396	0.9034533741807346	-0.2320511146546125	-0.9964327443073127	-0.41784931486242	0.08976622743821619	1.0499114734300685	0.4615631112408112	-0.22414149314722157	0.7072855386937367	-0.8842861780967701	0.5827433943650719	-0.1919928709670335	-0.10241030947016741	-1.1209535357750224	0.38634324553138577	0.7936760339003219	0.04899063027807301	0.16515939121433654	0.546427253225736	-0.18823792532677808	0.704746112179954
0.6326668870105018	0.49410000693284584	-0.025052396489055145	-0.2677928389249467	-0.9452263563664933	0.2867611237058826	-0.4211665784708993	-0.8440827148166046	-0.4572495579247894	0.3916623473737642	0.8069370659055306	1.9142589548922875	-0.7781966084202203	-1.5985205085289014	-1.6194402507368684	-0.402989089821406	-0.051157313501851515	0.5639240701099513	0.4683493424709244	-1.5050893938612566	1.450618564469861	-0.8459071321629196	0.13181073777571736	-0.973517924472319	-0.5701275487472753	0.0556939164886119	0.5639504416751432	-0.8001259880709719	0.5753680256130684	1.3187027553794972	0.2718421279438203	-0.9107585562540043	-1.0640680733592562	0.12867680442513224	0.5248899348298876	0.7766281530001276	-1.3365258869586703	0.8801291589423752	-0.7294035832184458	0.6823189459393963	-0.5647214697147498	0.9913624896848433	-1.4012566224423328	-0.4103996149228848	0.3892410005450626	-0.9509482130681401	-0.19566954094830752	0.20506472031891165	-0.6225697880258824	0.6065889889217598
0.6929753493599924	0.7636416597484894	0.8521550001683352	-0.05423299242193244	-0.4794825223422533	0.6312180059046729	-0.20207935575146657	-0.26043038632596843	-0.6279058961998106	1.103949909238548	-0.4452365872473089	2.391917689706523	0.11988558454125839	-1.5515378547945726	-0.29344867511427913	0.7917229502453952	-0.2815630308033382	-0.1844125307282427	1.5385516635824728	-0.38586136727361003	1.8791084638310478	-0.5730032663113793	0.010260937740468237	-0.2754423585539965	-0.21555835414943966	-0.33653003507692264	0.8655852933063974	-0.24643447677795255	1.0177504591775826	1.563033170976476	0.467451154650927	0.0175291154448757	-0.6906489865795588	0.17683733286034908	-0.015325433493662196	0.6125540430678477	-1.3560344155206836	1.1987452177257663	0.0182647217178771	1.091829463677506	-0.16576359550829098	1.7768070628517378	-1.1523397951694103	-1.143930345900261	0.17483602778683513	-1.288933834044457	-0.35665727551296617	0.02797121541584494	-0.40646594471471914	0.5260666123431595
0.2018268689462508	0.6483724003596356	1.704004078351869	0.49122768691158614	0.32833950496343794	0.6154854677865567	0.39295516593678287	0.69267181622602	-0.20263033558161653	1.7118269768985526	-1.102972277277444	2.2128888083367007	1.0927991185778048	-0.5875809065679279	0.7976130174974997	1.694862746352615	0.18152790871719174	-0.5674292315418803	1.6513724656388935	0.42748604702800874	1.8075119060663518	0.6166133373036223	0.060387592584717625	0.6253983229693395	-0.004358614050447022	-0.3878917832213578	1.1976324391464375	0.6148671560896358	0.960629066609978	1.1997775746479145	0.23999706176965158	1.1196754979399157	0.2776765202897375	0.12122153203085828	-0.28333776522261006	0.28755061691699846	-0.3274696648303002	1.6826022434526895	0.5570621845240296	1.2943074673406698	0.7600015819210314	1.5037007740792379	-0.35076634199851703	-1.0472780816431315	0.25285565252311454	-0.5325927854555639	-0.03790646373076363	-0.2788138675710939	-0.038801929421617025	0.511297919780526
-0.643686097119778	0.09398151575228332	1.6091623600015184	0.8663462679785562	0.8660212777242942	0.3283260294063823	0.7826644256626237	1.472560950295955	0.5472172758425163	1.3474333729150771	-0.7695731293223691	1.243475066163082	1.5704496126074985	0.5978676002499015	0.715009832346664	1.788730146738485	1.2338813312523864	-0.7264993470935601	1.020122206623603	0.36690577355899584	1.0898701911511601	1.4224713314416564	0.18325561060874979	1.117112746355827	0.2085321157520652	-0.26191506620287675	1.2308990856733768	1.4387453417365996	0.5522092078182574	0.3030797207042029	0.005845982819146102	1.6868449251916158	0.9521451279379572	-0.07145291042233118	-0.23380421453213365	0.34391758608517486	0.7441779436074555	1.8384261815065241	0.3600223156416033	1.013680740000531	1.446711940263391	0.4514859009538973	0.5471311315915496	0.03699749302034023	0.3408884412390836	0.5966951916520844	0.585478238396242	-0.5026127935311514	0.02979662133792318	0.3967106365719818
-1.1850443094720353	-0.33996682632674663	0.6730517885742504	0.9747646671310493	0.8477738423035767	0.15540320836617932	0.6332333280802406	1.607220081527073	1.153414762180691	0.3625294310605007	0.04766820579929247	0.020841419322678755	1.3973304674406586	1.1745314493680685	0.006106561620940999	1.2968947251429843	2.2128396276687514	-0.9301141062671892	0.5308640534457606	-0.1397051393370008	0.22920564354978126	0.9114418013710698	0.20416230214067177	1.2132844635307758	0.5729125124327974	-0.21592052975348472	0.830939321904646	1.685019490475185	0.33876852882851827	-0.5964974608072319	0.24133596488830553	1.7162698907826626	1.0063247038440735	-0.22215579261831653	0.11379712127319522	0.8769708393320715	1.1605493412692722	1.2349594728777036	-0.22122784317363697	0.49403497627010623	1.3964825078724428	-0.32318284282989784	0.9769216282018364	1.3576842262760893	0.190394799771958	0.9917959996559348	1.0611428372339642	-0.22106593626301907	-0.1482589546234747	0.026496094715921684
-0.9978188766259436	-0.11975700937411965	-0.22461603485282278	1.0257648078046464	0.46558158494803936	0.21027151818202822	0.11749918322856344	1.2160966107498927	1.1055617905407842	-0.20495698380970115	0.4702702603218	-0.7866104964895976	0.7768789293891237	0.9818953890383623	-0.15137389173594595	0.7560370310693598	2.424094703271438	-1.130628045162356	0.6137387060967594	-0.3364870987056661	-0.18628299530419068	-0.41662927518757925	0.10112352741843042	1.2741187084085521	0.9198237969643669	-0.23267710744739512	0.27796732979697475	1.1470757094135116	0.4943140819627237	-0.998743638223658	0.8919073342659993	1.7536265273631417	0.7982991234822875	-0.1554630450235377	0.7065667445272275	1.386803052619455	1.1037334180215317	0.05814583333872647	-0.4555370847423988	0.06404638392307176	0.8030229337808761	-0.20116419753270892	0.735090115051619	1.8298122402413917	-0.07699243279133335	0.3895593193490219	0.9906990885270504	0.4167876601627603	-0.2811707788742519	-0.4749332629118719
-0.3795510049018569	0.5383991960851069	-0.5309624429659523	1.058287529331144	0.05728242704436578	0.17225197809258297	-0.38872431328119395	0.8570819793301153	0.10629530051631732	0.034153334641283166	0.10059007247254108	-1.0122029337749108	0.038272374555181725	0.5436929078842127	0.5453484161320519	0.35442986213532307	1.668944746878075	-1.0562546181440513	0.8074624663898351	-0.11396379315641861	-0.15745620846576644	-1.2976893490082462	0.03197969939981705	1.3147443201917386	0.9689648605811657	-0.11958912394201288	-0.11355251947898891	0.2569158702539471	0.547681402626784	-0.8310594002350996	1.3606659672461818	2.0513449712588643	0.663875797587156	0.06772741245906941	1.3016471951401694	1.3312722208283416	1.043086425940512	-1.0196358044641896	-0.1621672542431026	-0.32388921251181746	0.18404311936417864	0.26529938340016834	0.0878539916736497	1.0309075255249467	-0.13840877731038972	-0.419740276840068	0.2600935204792944	0.6337596131292483	-0.3615725089367362	-0.7853903464563905
0.03474686009791766	0.8154369438328657	-0.5791680244324645	0.8340370612146526	-0.1880354100204677	-0.18468891948582358	-0.7289910549703756	0.9033640872320974	-1.5499511099052792	0.43913176088028555	-0.638511637574087	-0.961521194753838	-0.46788487237804915	0.3424870442147796	1.2376504419906802	-0.12263802181315886	0.3510675969000704	-0.6890862136436701	0.49443416147637287	-0.03331251531086793	-0.15780625643673063	-1.190963856257984	0.17815386538932665	0.9354609472513692	0.8033637278749767	0.15564247690067587	-0.3884790033989789	-0.23976876413773768	0.005823437573664956	-0.40108574245107487	1.1543165373497137	2.1615995179916143	0.4822188434974616	0.24326677770320668	1.4921062928998827	0.717562906788755	1.0041772636042496	-1.4788866607108788	0.13682293371560145	-0.9053928418594978	-0.23665788489587122	0.057774021049374694	-0.5110807445335079	-0.3559333762858673	0.12197819166128424	-0.5914953102975349	-0.8641925542421444	-0.04708557936353986	-0.6612335781926819	-0.7547305388069532
0.06995705811372153	0.2440092701245072	-0.963247636418989	0.24352452783788842	-0.20971057914014346	-0.5246411667432896	-0.9916332679858799	1.1821426200847551	-2.888080714496288	0.29922518422312233	-0.967326764377907	-0.8787133975551441	-0.41640626721931856	0.27915052471570356	1.0590732677805397	-0.7575251659152328	-0.8506363067686089	-0.41504468225582336	-0.23748164815705733	-0.43322784035561157	-0.41118364348141995	-0.7301788029721711	0.5518809412468868	-0.012969257546508043	0.8662843921884973	0.3839821376581933	-0.7737725178170284	0.02137415996315478	-0.9426951393323352	-0.05818194385496531	0.4676758383825318	1.5236120796740624	0.044113473202336245	0.29847640352202365	1.0649527013610207	0.050702394934339236	0.6649814353299713	-1.3596820592880445	-0.0026894162588004516	-1.567578469523685	-0.6169089326044789	-0.9658235350067824	-0.7492550948300515	-1.1662397828285673	0.5069281976957525	-0.15868810536048106	-1.797337434643007	-1.0698647758939195	-1.1913283393417937	-0.5830351854970928
0.17905979731363544	-0.6648456845906564	-1.6214369264056585	-0.40195801793093605	0.02500413271387551	-0.30803837015724145	-1.1845209764754234	1.2353632012587057	-2.859189564297008	-0.2431294867578126	-0.5301705572734805	-0.6901467206735392	0.28515562633083386	-0.04796772957116176	0.16740918545662797	-1.1767767614275817	-1.442459183441622	-0.5665125491029863	-0.7398749157133725	-0.8537232917616067	-0.5875118948218515	-0.6928088168400925	0.9133210098754855	-0.9875690853704949	1.3334238595517496	0.37551896015548564	-1.1920041913967538	0.6630880551336443	-1.5892675421371447	0.04340119164798677	-0.016503043115305437	0.28050507102843975	-0.4560240036871227	0.34245829027086394	0.285404303034816	-0.2616890160277459	-0.029648138327949727	-1.0440322371194333	-0.30935625297278113	-1.8076643825109704	-1.0276963012040032	-1.7581515664746517	-0.5574139465139978	-0.8754139469711284	0.7730102226882506	0.18496433857350494	-1.9493603174432808	-1.3955141674368416	-1.4391035995041754	-0.5475085762072608
0.7334734530832746	-0.9632268444441581	-1.8572959590647724	-0.6750373389474867	0.44206237961573214	0.39263142567738296	-1.063606335806915	0.8250224994629414	-1.3066611674487398	-0.5198499346237451	0.2636834782772813	-0.3274541399969807	1.2436267180211096	-0.6693819727585002	-0.5959950170376423	-0.9322173963419804	-1.3847397462478335	-0.9350525409133507	-0.6955987410280862	-0.5710747025791982	-0.35288700408975815	-0.917461669727888	0.8940136287350178	-1.23769936461221	1.657723195245467	0.18565733756205022	-1.2083830423172006	0.9391428339249644	-1.5355965624064059	-0.0768438227702801	0.059601706188973036	-0.7773459890374835	-0.6070826400177239	0.42289765609704755	-0.33074865190782515	-0.33071991225039893	-0.6873921083353832	-0.7729024052913476	-0.1638940312820233	-1.3514998365128412	-1.14993567208988	-1.2697387063860934	-0.03588083612952297	-0.07126131382701453	0.8365964578444676	0.03496183854514425	-1.1888131562393298	-0.773480583258434	-0.8846267108017822	-0.6139367198643474
1.3646031591864782	-0.3978299992144724	-1.2586573295381707	-0.5662957894866371	0.7540477893650258	0.7454408237724771	-0.3996198907846945	0.10732603153569954	0.6930935970895243	-0.36576627913126053	0.6418312511710014	-0.06490133885415277	1.689564913597461	-1.0827146414911295	-0.8265246033503568	-0.11039232931241237	-1.0256530578699568	-0.9385398769782732	-0.5127823202411382	0.43379769939974777	0.014562195526750199	-0.5677122883101734	0.30165246553008956	-0.672742427474147	1.0429287704428674	0.013619508891322483	-0.5779383478107716	0.4766057386976979	-1.1100810386331852	-0.3351784277352732	0.25748895846137476	-1.1130837253555312	-0.3921076153565689	0.3670530716961563	-0.5574521662826387	-0.5645040447400136	-0.9415655703133348	-0.48465937525637515	0.5201975500242826	-0.617007189745168	-0.6240516889556145	0.2458858952996438	0.6112697150446279	0.23116070701004926	0.6606903892909848	-0.2943249932258664	-0.045370625882678275	-0.12145209393165662	0.2713902671749498	-0.45424223056731866
1.282352144508416	0.24469785699499447	-0.28901462136273576	-0.5141565933492768	0.6296139825081267	0.05728718283787268	0.6332713369116623	-0.613384705412816	1.668309851028857	-0.367287481990164	0.20059029067126471	-0.2777616114318887	1.0667068949428584	-0.8277032622413031	-0.9394611427729151	0.6446600257848681	-0.7850570368698151	-0.3020063917939828	-0.6920214789510738	1.3299464337523086	-0.11681171576275383	0.6549233593362874	-0.617545352484152	-0.008783076978044198	-0.5413620321889989	-0.05848314139234788	0.30335466058188143	-0.36975933079338025	-0.8452930438120537	-0.6071440726141796	-0.15945934482845275	-1.0324168393091973	-0.29389930264181324	-0.009539556668708411	-0.6524001463845917	-1.1031098748299482	-0.8646468750608	-0.07570889540278393	1.0840056184446583	-0.3129713004204389	0.3671046153284671	1.400897792265734	1.1077746046662684	-0.2975988557812427	0.11616028342303533	-0.3104510693683937	0.6674145124217667	-0.42893745649336495	1.1386083985480073	0.11079068435304633
0.2527738648229386	0.05637229709063149	0.23064290669971918	-0.8406392757506209	0.05800438085503016	-1.2920380385182424	1.4681362427308051	-1.1573244163402978	1.0730343400341003	-0.9756821177369711	-0.7370090540095297	-0.8834062542449352	-0.3959898543816583	-0.07403469237379304	-1.3983107709421814	0.7757122457915069	-0.8323431992545829	0.5749157790512825	-1.0558277959031752	1.3304026208683783	-0.8534260133350515	1.950271956015193	-1.2612413298470175	0.02766190314877555	-2.030016718009222	-0.1214631375707174	0.7006991591250111	-0.8994259957710541	-0.7474901625719599	-0.722655993021755	-1.276120269963992	-1.1914151096557093	-0.6555977211602908	-0.5712618440707897	-0.9452479614280185	-1.5875491248727607	-0.7663995948927608	0.3370703950254766	0.8856627367490889	-0.5926218516420032	1.0880471672693932	1.1628005110287372	1.209900662314338	-0.9727167161690026	-0.8253260266138506	-0.030082038801375336	0.546578921451145	-1.4875695455365503	1.0190373032244906	0.7894018941465054
-0.9811741565129576	-0.8838114368644288	0.07637790795709852	-1.3017288446444717	-0.5412323303920619	-2.089445659826787	1.6161917160037162	-1.4674024477055143	-0.250922501212317	-1.7296273609273691	-1.447766458786393	-1.2660945856021264	-1.7689602725750244	0.5174625994336479	-1.9239107464696874	0.35958852864529534	-0.9997289006309025	1.0292874171770845	-0.930938468201432	0.5446269191769124	-1.4660974293505757	2.2394283351348303	-1.1424335477621261	-0.5146978323176463	-2.1943406710870317	-0.23601184537831169	0.3148098624868344	-0.7616997678487946	-0.35779738502171465	-0.5641004777359617	-2.2579620252925663	-1.669466662098452	-1.1421923439544472	-0.8834679972546409	-1.3426255389723392	-1.528957646389498	-0.7288964968971	0.5031555312483738	0.07564498401699261	-0.8431498747562518	0.9477169499415636	-0.06500410677811327	0.8786079105344431	-0.9023671955753735	-1.7755924824264695	0.09647378383215131	-0.07181571986511065	-2.0549922277101316	0.15137711595582562	1.0528620796431554
-1.4169915463079163	-1.5595959628726461	-0.20360161625021037	-1.3413280828066783	-0.6841215735770813	-1.545601980090787	1.1016108696774678	-1.4698323409499217	-0.9773262067451084	-1.7155599473417498	-1.4602320775500242	-0.9145146881093913	-2.177599474488096	0.4957960218917143	-1.7817765634479146	-0.07499406308680209	-0.9832605616244968	0.834892526761228	-0.08641560439922878	-0.20946093801183013	-1.1786895761976535	1.3481208522055266	-0.3577129770811818	-0.950861164065501	-0.9190641307986256	-0.28436289435697204	-0.38308588663930154	-0.24148104765507628	0.47947650919148604	-0.2053540852336484	-2.1700166236712715	-1.8345690527742	-1.0865312355482828	-0.6430860181085618	-1.3987040829251791	-0.8562194278901227	-0.5568577556320717	0.3362390078876682	-0.5835586753532119	-0.4430248296064065	0.13442485882764477	-0.9874483053713665	0.33874661880663737	-0.012838762445767645	-2.0548207234724516	-0.15875231624384678	-0.5000141175492463	-1.3098483407982755	-0.5610562006688812	0.6882862315288154
-0.8348702470338678	-1.1838055910491896	-0.06282348519760118	-0.7481883205501204	-0.2996023779422398	-0.14356688624478747	0.3946190360169665	-1.091533141090565	-0.6025906435708873	-0.7230961005200149	-0.8964691410543857	-0.03935845509028585	-1.5184071149425766	0.052161985109406846	-0.7617073683654607	-0.18117214898405992	-0.639465089079686	0.36972677374923685	0.821685347496677	-0.33919848516391304	-0.13387223007631402	0.1400656342250696	0.4507462260499902	-0.781701411033005	0.617270406060511	-0.10975013604724707	-0.6636990386700037	0.11358767662115625	1.210899867441229	0.11228090487395481	-1.0044300711151688	-1.1931403534816893	-0.33122054894659236	-0.03042328264475992	-0.8761016973288226	-0.032044531121882276	-0.16539829952051327	0.02943935768589145	-0.5947901293549936	0.4279789813223782	-0.5671755830990488	-0.8627992695718805	-0.08982020030543411	0.8630563220257758	-1.330997791695241	-0.48997884809138076	-0.3793481299031508	0.16398728292431994	-0.5194499872690865	0.03275594023180114
[truncated: 72 more columns]
