# Supplementary material for: Diagnosis of autism spectrum disorder based on functional brain networks and machine learning
Source: Sci Rep. 2023 May 18;13:8072. doi: 10.1038/s41598-023-34650-6 (PMC10195805; doi:10.1038/s41598-023-34650-6)
Supplement: Supplementary file 1 — Supplementary Information. [file 41598_2023_34650_MOESM1_ESM.zip › matrices-bold-time-series/ASD/ASD163.csv]

0.5400096010776035	-1.1518699679593	0.3889413888095099	-0.2455938798017373	-0.01641298594432775	0.8514717846275417	0.682418174993153	0.4539060180464285	0.4766868646933953	1.514105650112282	0.6099715751787894	0.13720710508131603	0.3311494161394844	-0.2244770659468422	0.7616289913586664	-0.027583996128555784	0.3298202243503944	0.39940520844599287	-0.34548166569617794	0.38841312233706105	0.5650589621702635	0.20558439273497814	0.5562699070809171	0.4824786445580539	0.5281540767996428	0.8191489926593505	0.7230985490896198	0.33784140964085196	-0.669108241771285	-0.9392588417253601	0.8812887442723618	-0.07965322737064325	0.5582091559727572	0.5113973200917955	-0.18438621351777476	0.6090198262862783	-0.2553112437341757	0.1687825169962742	-0.08268889135365119	-0.4128238382768085	0.3238167332202207	-0.04441535293339641	-0.162836613083916	-0.3125903964298415	0.2593198937998257	-0.2989657697699181	0.3290228206721272	0.476950980357147	0.09191899525939612	0.5588178881672686
1.182976223077282	-0.2917255921065257	0.6315927784098361	1.109423211199793	0.12381640350871073	1.4401519191293288	0.6529898740662479	0.9080297387831612	1.4193682770567706	1.8080681583102458	1.5517847761732708	0.41920286184918193	1.1059930177266437	-0.05415685266302141	1.3438139175560455	0.08129763226281694	1.582168125737716	1.745737577999321	-0.052299040092375106	0.20834464224604643	0.23516658912347072	0.4931232440523867	1.3060128965049074	1.470126881874896	1.1788501623274714	1.7496338045729938	1.6569777718825829	0.4041294525312643	-0.11514424846546707	-0.2975407853725576	1.9458547353498181	0.7005764596207543	1.1754144570886373	1.2496802520780743	0.09877594638813077	1.6041667154115822	0.16875425791544513	0.8134314460949793	1.2741147493938918	0.09953596098720806	1.054031358388143	0.08823373132087908	0.5880323762733135	0.9475891861377317	1.0497203404594113	1.2399116079981005	0.9756674886533511	1.2413647286681009	0.7993487249094662	1.6009324121278181
1.5126241995011178	1.5234382532074209	0.5827408519063052	2.139390110135999	0.4233003105051751	1.3391218217493441	0.43426101693270786	1.056468238132662	2.017149165544473	1.5937656183871027	2.1453981252452117	0.6874593554736609	1.480192005523809	0.09318906197523057	1.4029564773034666	0.22048456977184083	2.388254311368806	2.7677213420013413	0.6739726858865303	0.10534852283329386	-0.0010385087413276569	0.8019580303936314	1.7323957024410326	1.887328464524316	1.282987364905306	2.0329366464968808	2.1637899333553285	0.41372512987282345	0.8280777525939003	0.9780511297546002	2.4824317250288592	1.3297348628143852	1.395652192888343	1.3849146489550537	0.5120738950837149	2.2195500113258304	0.7467136329830001	1.0369829436247062	2.2884732053454244	0.9398675014111558	1.8341709507286428	0.8215913964679833	1.3562651411734654	2.3779963276878577	1.7174208490773124	2.707938784676874	1.3945707049114	1.940866404166743	1.455815323156931	2.2955640345673287
1.4925274422155572	2.799617246100114	0.47072997225133717	2.1089881720917143	0.8135591916861301	0.9636074693088131	0.4846342774678342	1.1156523440410269	2.061037412669393	1.351961818274233	2.175578795933636	0.7288144753532897	1.3132350017310563	0.35494827240897725	1.176459974988654	0.5434356560352689	2.3367114109043214	3.1084059254098224	1.585926459961285	0.32832033600994404	0.41077218384848857	1.1357284494323396	1.6669722846052675	1.6275547806251343	0.9587305531455681	1.697707045961083	2.1398487895798524	0.7938056053814782	1.6662274023002273	1.9402467998888946	2.326170864147747	1.5419088405674994	1.3099550512181874	1.0779298988023402	0.8123740926812804	2.374527551842985	1.2867064971178794	0.9893989915725405	2.329046257472845	1.782925669337905	2.3860393044666584	1.862622272172589	1.6695317849536409	3.061342740618032	2.0057424330529168	3.2531158181885904	1.5812532719032193	2.385136825864898	1.818123258492	2.3318004482958496
1.2420863013981889	2.4066733403877603	0.45439857128790134	1.1590182764475427	0.9865301336426345	0.8340146263012169	0.9482082565771073	1.1969325208630517	1.6667800619407793	1.2652113532034033	1.729529367393466	0.5180853591412958	0.8901300208224715	0.8855281102673719	0.9362792435725956	0.8644435597204538	1.5926573283963281	2.7021572977054773	2.021814053402038	0.6035423367176976	1.2735057096975195	1.3347825120828964	1.220673842769291	1.028386236371593	0.6053174807230107	1.0992847026922714	1.6864448663427611	1.4755040687746082	1.8584804805318498	1.8341077118284843	1.7083767013078974	1.2543537518628216	1.1356599401013205	0.7860463111477796	0.7882749234358004	2.1722093381110765	1.501673414343325	0.9804290000060177	1.4793043786083762	2.1406082447978414	2.3648698545504105	2.3822611950493684	1.2623771143070783	2.5876424360218877	1.8368359058471448	2.6540620146050053	1.5674428181618876	2.2643636407344414	1.7554874451502034	1.6966053445000004
0.9600515907871603	0.7979144307202853	0.5081606395446874	0.1192929563896226	0.7816021376884886	0.9669498860548607	1.4290498713168935	1.1797721066338958	1.1869902930261709	1.1650112223593323	1.1542331656162392	0.20700489718696205	0.6246470908292553	1.4207522443501333	0.6958003402194489	0.783625602718788	0.6895094801571394	1.7894096091639062	1.5739272994754916	0.4720641945868806	1.7451252716321566	1.1499960732953882	0.670423962037983	0.44639143327566866	0.48438726150965555	0.5523203806629974	0.9284867667068305	1.86572573278715	1.3581911283766304	0.8661189267055698	1.0627364153595038	0.6075442600289188	0.8876465993297875	0.7262989178962591	0.544352450156836	1.7544770576316835	1.2644454864126453	1.024915202802253	0.48353486980778165	1.794393817940693	1.715363369772526	1.877626411197707	0.40758295261423133	1.4578801283807419	1.3282406063236294	1.5793899934563713	1.3006100367855782	1.5156903629126777	1.32846888453311	0.6340230277381494
0.7749792972090487	-0.5438184524886797	0.551951630160206	-0.32407193792820665	0.4224027285737127	0.9130916590118809	1.3351606133621783	0.8987783576707961	0.9174534601562779	0.8765720666405318	0.8046874897103881	-0.07073760579293345	0.616290238478204	1.352092704509306	0.31278378353861325	0.1844266215743054	0.05799428301623059	0.7958428491435626	0.5739868359793079	-0.12153585065270346	1.2417970950959374	0.5002579166892899	0.2504378104833291	-0.03923563303187023	0.5014030991261237	0.14703530229700368	0.01868635309775669	1.4772286566538309	0.6617731563419404	-0.07936885576051597	0.6644997116082982	-0.09899171676421772	0.41006012710910145	0.6516905474091809	0.36093734509155095	1.2233012264335261	0.7696700595226152	0.827745932208811	0.09451189891427296	1.0293159752746597	0.8173655888168408	0.705955555892906	-0.2168321360629904	0.5393472741211556	0.6534935302414058	0.9732911014456612	0.739435934459128	0.5662653019095074	0.748784715286986	-0.4479128760263388
0.6067929935176851	-0.7799763854684919	0.5935525893703134	-0.1880869803456876	0.2300180513890291	0.3418505977201738	0.445116479838208	0.3491886488038027	0.8323009335454347	0.39555116997405554	0.72504480810205	-0.2908480803902346	0.5579487473792453	0.39751923125515337	-0.2530242120295706	-0.5240572445565155	-0.23860036198771373	0.060290930295704905	-0.2444713083437362	-0.771449701860142	0.1099131666368688	-0.37505423688981576	0.012630288646272214	-0.5256094738424995	0.3740128395354841	-0.1662849559710327	-0.7813292440135579	0.4563110845210354	0.2740918843893446	-0.42759007975632374	0.40025791031487945	-0.5802846877154156	-0.28202909466563647	0.17546337308730584	0.2592813678196411	0.6339885643050884	0.33860801493364046	0.21293721037316835	0.41269732631975603	0.36060581520089235	0.14137592723203077	-0.3557535795834739	-0.1260327977208478	0.1778252869119797	-0.09570537728640702	1.115281349804175	0.004399194030260229	0.00027738220536559585	0.20965320994609488	-1.1276395555014893
0.2296726362064513	-0.49732516838356194	0.6663583247390965	0.06253844470967786	0.16697035874552385	-0.5425607984672929	-0.8428450395588754	-0.32435002188152384	0.6261572177314837	-0.23729550750589126	0.5676043675612411	-0.450066054310405	0.1387749884738424	-0.9310128343611906	-0.869383789818989	-0.785627836126932	-0.36804525653273895	-0.4005233903874718	-0.5250122994396091	-1.1227634097286898	-0.7495896446170167	-1.0637726615459526	-0.1559168696508709	-1.0073000434227557	-0.025140296048376205	-0.4284134840864073	-1.195427209263817	-0.5905836666153199	0.21560605308050065	-0.43662896182967165	-0.07138310695705263	-0.7339658577577528	-0.8386933952620816	-0.7082215918590199	-0.1011816509397491	0.019356753511573656	0.049590822253567014	-0.546234532642906	0.8448485833127392	0.028178281466546006	-0.22863660047225592	-0.9545381752533074	0.474772681826174	-0.007126518497278402	-0.8682572449205216	1.3501343930926082	-0.6502263391108147	-0.05226824013867891	-0.2680903960034785	-1.183410933191222
-0.43486309813166324	-0.7056219321901334	0.6551543863233285	0.1697948865755738	-0.14130854470856102	-1.2024011420886662	-1.7926335651456002	-0.9576017707638471	0.07006466777555673	-0.9886015772040043	-0.06649332172381658	-0.4981114179863713	-0.508070388253466	-1.747226467423356	-1.3543790839674694	-0.48245255156864025	-0.4369864463986185	-0.8177464013711974	-0.557006183942147	-1.233515448380633	-0.8871710298477605	-1.291745876943563	-0.3976631740417774	-1.2873309828400052	-0.5166179431431775	-0.6246744515082759	-1.171338396333177	-1.2004416213507214	0.1379295457934491	-0.6892157886329475	-0.867915317771938	-0.6481617608601439	-0.8709480883835666	-1.4775391487044611	-0.9320410972116153	-0.5674798257605972	-0.33007224399656776	-0.9141318490706646	0.7222289399331016	-0.162297275752193	-0.5929124320132635	-1.3564560557219691	0.8647783152740214	-0.4464898665441499	-1.4869654840059765	0.8322030131691585	-1.0237069251655517	-0.04360137875596513	-0.7915476318723144	-0.7436656787104571
-1.098175049096557	-1.3915505660160932	0.29925887632857184	0.31545807764401623	-0.8646029588981694	-1.2949941786086605	-1.8867093286841343	-1.4110568368522574	-0.6732350121138071	-1.6531684505059352	-1.117242141301557	-0.4133235288422628	-0.8843127503606365	-1.6825372794740532	-1.579584472956309	-0.025840959911792617	-0.40554994019895274	-1.3132153975408831	-0.7446623895397753	-1.3304953530275543	-0.7460803751318632	-1.091313833384265	-0.7483554328253444	-1.1645629705763665	-0.8045796245451036	-0.7167458969536521	-0.9565349007154936	-1.3662524809997543	-0.1642563862984002	-1.2494241482393136	-1.6149315443208154	-0.46036086997880854	-0.39419541732941465	-1.5183327068453591	-1.8216190857795547	-1.0166979151140982	-0.9684378206953019	-0.611971968603672	-0.03600883411569338	-0.47980922565140416	-1.1196641752373528	-1.8263685788877244	0.5304022212231225	-0.9581198815404239	-1.63140242929605	-0.4931076265925879	-1.095489038945708	-0.4327230848587736	-1.372323573427323	-0.20815033909110173
-1.2937922719186346	-1.5010993459661728	-0.5290483921689739	0.7026340604642307	-1.5937637988640745	-0.9333406844102975	-1.2001173103136216	-1.5373794949753856	-1.1472226792995177	-1.8257350705371986	-1.950257472786148	-0.271851870181973	-0.7060503915953611	-1.1747063335673633	-1.4853533078548709	0.1483875297492074	-0.26370770270129845	-1.668570112335376	-1.0222319025472377	-1.3807568385691098	-1.0089217887146567	-0.6994508580831448	-1.0968149150820956	-0.6659738459322682	-0.8012225751091424	-0.6750241103193375	-0.8642033143783657	-1.3013044628267538	-0.5306671117665064	-1.5443757418871957	-1.737536840973362	-0.25802364911291487	0.11928552160897311	-0.7520590594645687	-1.9955200802727835	-1.1954827515536084	-1.6070710568415947	0.08111893452422461	-0.8706582773863386	-0.8619172329741565	-1.498721888470332	-2.110790128281055	-0.32189406253784547	-0.9646109702459595	-1.1180700682026008	-1.7580453210938203	-0.9744361591608979	-1.0982301460131174	-1.7855046631039921	0.04270879941053312
-0.8588350863019965	-0.37617278341004196	-1.5452654980170528	1.0896999291905813	-1.6761129161135584	-0.48146794115691327	-0.30915213687842064	-1.2279754500027418	-1.0556063550569992	-1.3088835162751027	-1.9030425474001391	-0.15223246873227697	-0.2977993276862998	-0.805955075407991	-1.1102731960221843	0.052944201556359954	-0.17802694045934825	-1.5444310196282942	-0.9908699984864403	-1.1361817850180342	-1.6528593247957173	-0.3394691148197593	-1.253369067247931	-0.07207666354534788	-0.723259602638448	-0.5092956345866216	-0.9748654529921289	-1.0844273943089966	-0.7344287445034853	-1.0843409337742207	-1.083156361740482	-0.12894525511850258	0.1824076626694565	0.18655926726304276	-1.1883075053505698	-1.0616789427632654	-1.7291666395210343	0.5536892436119538	-1.1595177123624083	-0.9896874242148258	-1.2994723361621745	-1.7751395393587124	-1.0145993818327	-0.32160082662093326	-0.2199358208612698	-2.054150688091463	-0.7712494356125746	-1.491438073438212	-1.7276709864928594	-0.09058675369765314
-0.15940920521048504	1.2115315460580298	-2.138870037445002	0.9384114119576623	-0.9130399481341874	-0.20434207445836067	0.17679474783960025	-0.5409387346570523	-0.5884526444042507	-0.5174994826694769	-1.021345263098512	-0.006735113631120387	-0.2511336917189311	-0.5744730837904417	-0.6313820864229309	0.03711047173230352	-0.3552381835191395	-0.9244021074214102	-0.5418782407640661	-0.5765379395522141	-1.889487091508317	-0.1010366540470396	-1.0683731204217732	0.2907508382411184	-0.8231452630291394	-0.30246913152941524	-1.1068289913640568	-0.6507714395166869	-0.7995071509968762	-0.09782403954005359	-0.1855438597010822	-0.2094850705785232	-0.23603069095948728	0.4831043193972768	-0.08826797254878302	-0.7400572617284968	-1.1280846404446123	0.3922843435300024	-0.796289407386468	-0.7399684152998933	-0.631562248496061	-0.9352540170639888	-1.1060962403936554	0.3392838938786175	0.41456835446075757	-1.3556044326149674	-0.5303935837267206	-1.3374587174497785	-1.1461100965526707	-0.41908324574325195
0.2717808172536047	1.8042991972012226	-1.8402852894625163	0.0557381621628871	0.21247035329246383	-0.1297687699340891	0.07849651244010888	0.2772239508886028	-0.23775399764884023	-0.1939782171499251	-0.15456449428821117	0.2564274607058183	-0.6798111537292103	-0.0747876241723614	-0.2621386305649906	0.2907866850395477	-0.752275723915633	-0.2276791570583352	-0.060666065326045265	-0.04914988808377063	-1.0969637101685619	0.03618373480560459	-0.530995742289217	0.30737348005235243	-1.0295517971710595	-0.17920616615079688	-1.0517364061034542	-0.04375277184668856	-0.8525977780151855	0.6914594935683688	0.211813742599242	-0.5424157020081299	-0.7060966088364694	-0.06353379473459743	0.3211091226086275	-0.43555845220118805	-0.1935137258370147	-0.2699691600883299	-0.1926528869169575	-0.4017376687820338	-0.19553273129654403	-0.3035030422539404	-0.75415616084208	0.27581389493779357	0.30959507926784524	-0.48354930240439176	-0.23397125684443376	-0.9595464260872592	-0.3627618148366088	-0.6819824298951935
0.308001497622123	0.9140365429151514	-0.7516455074919214	-1.0514734127772232	1.041154039663311	-0.13601896431880045	-0.2722914943796747	0.9556281941389961	-0.28398255119255644	-0.5645933898615207	-0.16182190986049036	0.5454348202292681	-0.9846303155350847	0.6749151360886355	-0.017220224565281786	0.6118258814553688	-1.018604957513936	0.09220636292656034	0.09671036060198163	0.1772159822169647	0.36589307266011106	0.13342970755514758	0.19513994161446904	0.16205048241248682	-0.9357443173186847	-0.1763256699739632	-0.768408039656411	0.49386617702801494	-0.7696805961682873	0.8354139031464584	-0.08400084410993786	-0.8740338113717818	-0.7721665429333453	-0.7874083074103353	-0.13065117751672065	-0.24597414346907856	0.46954823599884316	-0.8749839290144048	0.20710453475824292	-0.33909002688281503	-0.5086805096119714	-0.3422363489659034	-0.38985215421078667	-0.45742089145829334	-0.3359131499236088	-0.2131159903567477	0.16366666900160617	-0.7894544115189226	0.19336274912811188	-0.7531523318279334
0.31347479863261457	-0.43274593358798286	0.49482329563313904	-1.6038195471086842	1.3433709933291127	-0.07003999163626959	-0.3877926070291197	1.3607740818404261	-0.5199304139609849	-0.9598298272446287	-0.9912308612329505	0.5766331702774313	-0.5145155826106066	0.9649964471841831	0.34987437050888187	0.6820394311527349	-0.8308782754476128	-0.0038277030434147284	0.112969744225133	0.32747421749471417	1.4523920698358361	0.2459626867682351	0.821567072660388	0.16910263879555465	-0.24049956565804043	-0.15014956055218487	-0.34601954831667164	0.7343832853267133	-0.25383668694983386	0.5430140179313997	-0.5274509483791598	-0.7572184787345752	-0.36022723760575504	-0.7814524656961588	-0.5619945082796735	-0.0990717409500444	0.6501999867967817	-0.9079107987688501	0.30426585678214424	-0.5209924724345274	-1.2023362620735747	-0.5815525637294248	-0.1870575822337126	-0.9998321358993164	-0.7784824530389649	-0.5542768806032228	0.659195432561003	-0.7331710107026288	0.38096368743807174	-0.6667343844178611
0.6075731208328701	-0.9037738615081597	1.237526877358991	-1.3343683924833172	1.3283534464469269	0.18415357115164321	-0.07745674483916933	1.4626254764018902	-0.5162736341336229	-0.5410144146721603	-1.667913587341256	0.21732169054665526	0.5904385010823624	0.21407662776268965	1.025541012999351	0.43610725945157686	-0.29158432923762473	-0.18562257804872767	0.43585657167216685	0.8329216448044625	1.502007144480595	0.3829054201526083	1.0708868108038074	0.46554898899967617	0.7974425462015071	0.10198918034739705	0.12280344150392912	0.692647571089177	0.6300818187380487	0.294499087229144	-0.47558659155382854	-0.030055011936900924	0.21301127586887905	0.16151799910489373	-0.042064263430755915	0.08372360753105086	0.636600491805937	-0.31995903564861383	0.24751707836440348	-0.5447234186815323	-1.3391479698833888	-0.09464628794206979	0.011448019895778979	-0.6532294940223671	-0.4472455613673854	-0.9348503416111043	1.0950271995511627	-0.29990675153873053	0.4303328256349589	-0.5099610689138928
0.9794306843324873	-0.319376881891072	1.2816031206073484	-0.747896844371538	1.1765156157785968	0.6275210137504066	0.4238830289431703	1.2135319511539773	-0.11863560619026695	0.6190298626575802	-1.3062752329987521	-0.22967231187436535	1.4120729680371484	-1.0969040465811488	1.7395482473761545	0.06327021174296908	0.0977679764430066	-0.20616763785617243	1.0426123901740219	1.642985895681338	0.8591594147469723	0.4761999125495715	0.8453631650338652	0.8373470874846812	1.4582885883413004	0.572999708547939	0.5529115524239053	0.5766637074635576	1.2240353728963724	0.2627320554505387	0.05399991885578694	0.830155515417874	0.5529092702559252	1.2749886351958384	1.2934341487590324	0.20037560328905266	0.7274397998972127	0.43568744103999674	0.11564283535069565	-0.15373060355524085	-0.486122131292157	1.3145424941596295	0.3080108181558033	0.29961316450961345	0.4742661681714232	-0.9261570026459804	1.167345903074067	0.614848003079077	0.6218375256215081	-0.3359646467248865
0.9127808967748895	0.3641815495347199	0.9502943859150104	-0.5429973519740457	0.8049246926442982	1.0786771312399726	0.7420347737451893	0.6024198282264867	0.38226614875340825	1.4768680767366074	-0.09380906057126046	-0.273247560978033	1.2069652767095809	-1.6836475276598124	1.8607243282063075	-0.2625141527996729	-0.054576317160890446	-0.15959347871875887	1.2901180150160068	2.1095356044009455	0.37350368172914594	0.4217296823541189	0.3111310958742383	0.8843293964427785	1.2310688301529689	0.9542240352107252	0.807356525276137	0.5486118803719953	0.8740165980811652	0.2517111082876029	0.3995356949938921	1.02996334984114	0.4813516816999552	1.5710329706140627	2.342950285579985	0.04255881298991465	0.820091815268793	0.7847332776792331	-0.14090894340494176	0.40606235085559145	0.7248469684743757	2.666096377334147	0.5043221202333913	0.9013350892192195	1.2350718253866022	-0.619121836590221	0.6672030282575072	1.3557172688561203	0.9362698212923974	-0.15798337230631135
0.28227446729610134	0.3693177188159783	0.704968378658131	-0.8424554903480796	0.16747232836863954	1.253134371817382	0.7304591449046844	-0.13726550204164095	0.5693669188697781	1.205468671121767	0.8583046020886949	0.16544211856440727	0.23587606908430517	-0.81229203925091	1.0471330518445296	-0.49419206507562974	-0.5671887691731801	-0.2345630131399466	0.6878348365297945	1.7455865141902427	0.4392204327325882	0.20226793205785779	-0.1976616647467563	0.4191525457787147	0.37942284121149245	0.9109986745047502	0.760882864796862	0.5908153755749928	-0.22855338264968628	0.10771798021515078	0.05025825972550042	0.28002905164330844	0.10179374216428667	0.8717903237642226	2.263444343418765	-0.40226703755593346	0.6185428968464388	0.5113394125449426	-0.4602537862231559	0.659757242944772	1.2737221121120246	2.761838086311691	0.35960877177751016	0.5856480898290152	1.2839562943788188	-0.3352471503351558	-0.21645616239814502	1.1659900982040006	1.0847056876058094	0.03151957211757187
-0.38150102324734175	-0.02006580667928147	0.7358938854425786	-1.1003976774259026	-0.4186654345891662	0.9996079287490933	0.5357922726736294	-0.5297533678865505	0.3167182447232372	0.23560394244645122	0.6803955561592332	0.5512245227620856	-0.5109621284950806	0.7911589516869433	-0.2423758067557569	-0.564671638539775	-0.8244871569937351	-0.3593537986416881	-0.34992377560797294	0.9349276553872102	0.6961500715020625	-0.03588704323224501	-0.40840532539729435	-0.29100608146119633	-0.2729922846823192	0.46254346138408353	0.4727241292623802	0.5795806487139512	-1.0660004007133905	-0.029731204079843653	-0.7073177242459014	-0.7821504093688042	-0.31549264525345255	-0.0020044610004951295	1.378435997857889	-0.8044988006958932	0.15035853540064192	-0.08271520361275375	-0.5644716233545722	0.46445274076521703	0.8864117730518548	1.5004310646529455	-0.015039085948074416	-0.2514510315407937	0.7862588957110636	-0.19856201762608805	-0.9206335381855704	0.14275005501176138	0.868740290543611	0.2609882555171192
-0.47350795801153794	-0.03061675107228504	0.8731719892985151	-0.7744510077683326	-0.49839378256344247	0.45908783008312065	0.3540431903605869	-0.261728403477424	-0.14848407347385492	-0.20523935275730532	-0.33994235188578437	0.3146586560114662	-0.3939048736411903	1.6215422382776186	-1.062359677311161	-0.33078996166172964	-0.43002321680333494	-0.2811932704963098	-0.8303582773244327	0.5782417041495325	0.6305496911054911	-0.0877960202298129	-0.28714873263964397	-0.7366948869090433	-0.19206324912210376	-0.00011832400249079171	0.2103974022981343	0.4152401537284916	-0.8474891972022065	0.04233184145967166	-1.068248321118563	-1.1684224587496972	-0.49260106789197444	-0.13112662385818885	0.7147230587677786	-0.771924276746944	-0.15516365292774648	-0.481489968261764	-0.2549417420403405	0.13942969239407565	0.25785776675868377	0.004907201614518366	-0.21621853038106428	-0.7966997173544623	0.3465421406773029	-0.13068477603916692	-0.9813908950207508	-0.7517489525899115	0.4285614679245303	0.5609717383764495
-0.06463498360951553	0.473553999417676	0.8057261624118235	0.0250155659691382	-0.04618634693348165	-0.06562311442163003	0.2175600733949644	0.39488824498601605	-0.5430734197674923	0.40625998848646616	-1.0948803789392252	-0.3991025521987444	0.2381630709435321	0.9687970649798844	-0.8878918490004118	0.1839462974549013	0.3351237846775079	0.012756326681985286	-0.318519966381436	0.9875992134421325	0.23313334538210118	0.09085832760139984	-0.011799056102030645	-0.6607586073275346	0.2953853216011953	-0.1348157591699378	0.20256481319161743	0.07731139989113807	0.06794325022410198	0.26173105138258984	-0.6053841690499262	-0.5814396105707761	-0.28717737724145886	0.49437342457665917	0.7678954516063494	-0.3044181152582372	0.013121625149963486	-0.4245024130901807	0.23615120383397004	0.011388014210858586	0.11440697196168605	-0.6003476721639341	-0.04674077141794998	-0.7630053235627501	0.29211681842331266	-0.13831737430466753	-0.5169299115306123	-0.7531388102310592	0.08182141953453674	0.8921877648912955
0.14788131008063965	0.8269338053858463	0.34816839395284255	0.6484110509865424	0.3933274923475328	-0.400846505380485	0.05883947582084887	0.728315052647784	-0.7973036691061346	1.186397735724639	-0.8505243494578586	-0.7801290777512688	0.5532167520761272	-0.37592395156025055	-0.11998681578538743	0.5876774569561092	0.7933962321080279	0.1624115947396873	0.4892790073833652	1.4149751949940372	-0.09174695909304578	0.2968073346698032	0.20803572728122907	-0.31463636728588845	0.3872327399309801	-0.02788935442074194	0.3835742649158965	-0.3604812041487327	0.5363871411371511	0.3656061050564695	0.2535047435701392	0.2607030885851968	0.20549354395134212	1.0022448321316062	0.994230261337911	0.12321450129080723	0.41164634713118353	-0.08437297949191755	0.37751162502442803	-0.010209527572886805	0.31452433608143077	-0.3317905222842417	0.18814054834882835	-0.6069706628768234	0.34693492084802846	-0.3623407512667205	-0.13728756478855342	-0.1813839458785381	-0.043979939887679655	1.085575782712305
-0.3071850090524798	0.4958251524225042	-0.43988182019567523	0.6213505829917098	0.27477590563746856	-0.6033035234515586	-0.09488328211339975	0.29283840088101926	-1.0163033311019218	0.879594028161898	0.030424938203825483	-0.2835265552813399	0.21451777258553253	-1.0341113489610816	0.3998443542827382	0.3991344142930729	0.6018392594646113	-0.13434433582132224	0.5249681226220516	0.9188480260273186	-0.15614653182264013	0.26161347279344377	0.26738140509839	-0.17885721398762167	-0.24479540004238146	-0.05914440805965951	0.47106624058124863	-0.7192152899967994	-0.06116449026213215	0.24846625578977813	0.7057540278639828	0.4515572141739356	0.6645600223056901	0.6724475568301597	0.5890960561722375	0.02791156860843476	0.5101740650414921	0.18897060064222018	-0.08229650681296617	-0.2588789901678702	0.123286309543095	-0.11890471073985909	0.01501829811300548	-0.8519840701018627	0.03786595367205525	-0.7834307526405714	-0.29373476904784057	-0.04014171748578614	-0.1406331152988541	0.9022731354713909
-1.0626790423928816	-0.21354589937196183	-1.2879841477669585	0.11539456638639863	-0.32210842977327503	-0.7620214686129446	-0.10926014608323965	-0.5778496822881753	-1.2571120108247162	-0.5841406530811967	0.5787248522752564	0.6164354043191281	-0.3474162433558311	-0.4776674214805997	0.29630474519822586	-0.37589358979004023	0.09406938998265563	-0.6631254084208602	-0.4193854862453124	-0.42426720048450567	-0.27795347654419333	-0.07158494729902011	0.1485371858322361	-0.44973798379878044	-1.0300001832290828	-0.407678509744863	0.310685757486326	-0.7958779656090132	-1.098947268718994	0.08486798400535343	0.42989347918672577	-0.05798319153982329	0.7251600653032385	-0.2313545525854507	-0.4642985254690391	-0.5478730801878599	0.1570826288840674	0.2333233903834481	-0.7718496548144126	-0.7781065976223105	-0.7171694607787106	-0.5903252279802453	-0.6218550101777645	-1.4209866455927365	-0.6834945568009864	-1.0704662100515003	-0.7795665245610705	-0.7860675168680479	-0.46286235201811576	0.2177471207828111
-1.3408295931618626	-0.6090316723114498	-1.8412572818805413	-0.3386220655609698	-0.7993769223475058	-0.8033445385613835	0.05145129622964322	-1.103340400774563	-1.4266239534807337	-1.9326557724549198	0.28394720120818645	0.8286681884679996	-0.6028994460967187	0.5909172459732289	-0.07392047550374824	-1.0922971618791293	-0.17440657816650004	-0.8776732482558218	-1.4587754041328873	-1.4973898616613224	-0.835922323218002	-0.4851944164146818	-0.1510305229643978	-0.8701729255367131	-1.1266248944095527	-0.8277648907510371	0.049532938069587404	-0.5698349721307718	-1.4515134571084836	0.029952512808859532	-0.1624091316962981	-0.451963294549341	0.2371162559785956	-0.8169327770706609	-1.3616448691746565	-1.0602591288230359	-0.2326194435827884	0.14336606419377151	-1.0871772722565214	-1.1654083315944608	-1.5300721388084368	-1.381361912581631	-1.2516900985170958	-1.7725849201187796	-1.3433619177100773	-0.9164789908028761	-0.9879608209077867	-1.7686729693441525	-0.9981931728202612	-0.8096839010135162
-0.9243323054333947	-0.546194324756628	-1.8512477098258884	-0.48896490650275265	-0.7691654751552424	-0.605689985670294	0.2025161105514296	-0.9240936779041807	-1.3938471035698183	-2.0159986622946438	-0.4610341206288449	-0.14805925716437157	-0.5963935014013435	1.1612341547442593	-0.2456377302221547	-1.074462997229592	-0.12701956341955445	-0.5772062846570872	-1.6455957236804937	-1.424478303545796	-1.6668052690258495	-0.7083668344255315	-0.5965653025573253	-1.0722657569446226	-0.4045380525045093	-0.991774767076365	-0.0950190429987107	-0.3230614107516712	-0.8121051963972757	-0.06141567442212507	-0.4953678389821896	-0.11516070641051644	-0.6069397520845514	-0.6685673328544022	-1.4378954550442617	-1.0552810153333412	-0.24337007629043705	0.0354161183787077	-0.913949300762532	-1.0366215139641064	-1.4818944128349307	-1.7105424469322819	-1.3902115977995204	-1.5795831763439936	-1.467678777343731	-0.4821271456027192	-0.647556044294823	-2.0175758836954185	-1.4418196564364354	-1.7441380796974868
-0.44771397345745356	-0.5301210470542255	-1.3631977701397622	-0.557886218534415	-0.4952565968853107	-0.2755636177011706	0.12139067929106026	-0.49878051299333276	-1.1330172022335598	-1.0951952201224935	-0.9059092886205327	-1.585092746134856	-0.7679110430618105	0.9447176558511413	-0.294382611665198	-0.37115529607848446	-0.22920034464460634	-0.20459117920222036	-1.0016830096365998	-0.6121637355699002	-2.097371447964886	-0.6617585698007111	-1.031793085082198	-0.9841383326991878	0.37110055979990936	-0.9414643823972022	-0.15162917547254434	-0.4251611122455503	0.00264625062092857	-0.4443477513685878	-0.4729117902559326	0.5356494467126355	-1.391537439617386	-0.3429734384517117	-0.8942423562875353	-0.6590141263266923	-0.04051526687773828	-0.1266255058702605	-0.7815273603641985	-0.5149165714739742	-0.6160297174223274	-1.3708966364472817	-1.0443486116087644	-1.062305376302504	-1.0941435614542498	-0.29051056256334207	-0.15063148757669104	-1.3795004387748637	-1.4814472623956128	-2.0826538212984964
-0.6002015264502318	-0.861935053469927	-0.7308079606090669	-0.792212307645113	-0.4922738774977902	-0.14372775214135378	-0.16310493018241054	-0.5263780739661635	-0.7201330303741599	-0.38154255396505954	-0.7188204587959207	-2.2308088186472292	-1.2273030696326925	0.4248188108220283	-0.6508919298148784	0.2580387673912789	-0.7896050565424328	-0.3010303283642414	-0.34513707887141565	-0.24089447795681992	-1.6227635231393096	-0.45758537148729456	-1.2157602501759068	-0.8012721885056056	0.40418160746088316	-1.0071887129692034	-0.33406088486405283	-0.9097944144361233	0.09527392458162325	-1.0301938566432143	-0.4422253458314621	0.5402356124637945	-1.7424513250821065	-0.6274800239310387	-0.4356221028219156	-0.38901422412188225	-0.15968433951577635	-0.40576107693846064	-1.173066431562866	-0.08896510587520892	0.18631098101495452	-0.8633054280311155	-0.6075822397919857	-0.6178372568722381	-0.6863372288153656	-0.5760978107691449	-0.06215180719258785	-0.5976994208197587	-1.0595271985585675	-1.5563051507280998
-1.2097083487946818	-1.0629755289465985	-0.352076539981567	-0.9933415820318042	-0.8011550892663348	-0.3791329664709853	-0.36654862997077453	-1.0575326256825475	-0.22899146044752366	-0.4543436529938005	-0.12900286877072523	-1.590971115645946	-1.4939542309118774	0.13275651260966742	-1.3395178850192604	0.18784445303838385	-1.360743987327852	-0.7519983245651503	-0.22645409102295544	-0.8021839343366084	-0.4584515468071364	-0.21099993870038564	-1.0332768243229837	-0.6080419572921731	-0.20706682198066553	-1.2541683507704608	-0.6569744446658397	-1.3322890831312502	-0.43206746812748453	-1.3123270574886956	-0.6111593869579386	-0.3240025035764062	-1.5224024879993294	-1.4671602381343194	-0.36091715524603235	-0.5020517338826952	-0.7329155569354012	-0.6806975542320216	-1.784598508231746	-0.007109078376775135	0.27910484759155424	-0.602408937339055	-0.32927350421373786	-0.3047928776757844	-0.5812160436989523	-0.8761745149012926	-0.41080712281422166	-0.29366607312395054	-0.36369442102695687	-0.3456249851844568
-1.3778906739296255	-0.46460247482641764	-0.3068337338442734	-0.6766092718548841	-0.8844823013780773	-0.6920195991454753	-0.29017720125570856	-1.3768196791813616	0.31239086908751956	-0.583007521563034	0.5301136605355923	-0.35124326092356895	-1.0696907870502868	0.13814384993696788	-1.6945734651394715	-0.35437733874411265	-1.077625622735053	-0.8169042804797206	-0.33569253496533197	-1.4889326809613352	0.6489225580717309	0.05247938418707088	-0.657226058034075	-0.20283423286502592	-0.5713170490338112	-1.2185432191130634	-0.7820240092984649	-1.1819151350553523	-0.6634745346530515	-0.8810176016954521	-0.7077371167197641	-1.052177177478245	-0.8525601718680121	-1.9199936620230627	-0.2824964464533428	-0.6537243068625778	-1.1852255210691789	-0.7133606899873687	-1.7017080209405162	0.002994516335627	-0.005212902895210688	-0.3287523752524678	-0.05780135226085203	0.1342771676983872	-0.6291041291124126	-0.4730770728657158	-0.6455995847928058	-0.19806553850239333	0.3607892452771629	0.9413407128810877
-0.5604671020144542	0.7577351707348962	-0.274361153437756	0.2964093385757394	-0.3078452122532754	-0.5953295247032464	-0.10756586407206553	-0.8394267094932819	0.8651100019571408	0.1993648424075125	1.1652712778418162	0.46402796277255054	-0.09896743819307477	0.22248024913274356	-1.034891525225298	-0.5557755162718548	0.33238569238691196	0.0015606508401717145	-0.04708895115002027	-1.2100066341377933	1.1106048098641939	0.28173664025215533	-0.41525373000908306	0.595394722707061	-0.03716985396656442	-0.4167057475813769	-0.3978951634230504	-0.4619329891898951	-0.02427083230783076	0.05088743503146995	-0.3126110714515614	-0.43290746716511247	-0.01860547967565603	-1.2597213439900607	0.22040083444302674	-0.2889378821265452	-0.8938044883512911	-0.46867320156121595	-0.4208459735734981	0.319067045239218	0.12553896855063107	0.4711645635241442	0.44527329442188823	0.7921882469250641	-0.4246631052914337	0.7392461220410983	-0.3106574479176791	0.3873457081437394	0.9289156790649513	1.5832440271669919
0.6993502491515783	1.5316644734116796	0.11735545912794342	1.4029723420513218	0.6296753654695018	-0.0027980229099531786	-0.2107688569464836	0.31235475406850355	1.3351512668969607	1.6738858653280613	1.7754421105354286	0.5545698321254079	0.7449158437247239	0.28451911175966743	0.4612726171123983	0.030717922340017405	2.0372226784970353	1.2823604836699705	0.69620424871004	0.01567187688071085	0.9371003700782489	0.3018249285539134	-0.44614382124757274	1.556704965562615	1.0245422264915203	0.9058667805651333	0.305285858590516	0.2444104586275401	1.0515510475775136	0.7930686901065066	0.5712995899120531	1.5206411650630924	0.6467738498954826	0.09600557626813748	0.913651511497156	0.6817343924853126	-0.03741266669672028	-0.24372829643796867	1.4226848632071956	0.8678662856585874	0.8406424026079701	1.7064785967511225	1.0855814748890464	1.3452893782172297	0.17306811575391048	2.000844000433305	0.4117242698287439	1.539883534514058	1.199043498782535	1.2241227376531225
1.291368433079511	1.0379578303277195	0.849691387574058	1.909289311279277	1.1205348670030268	0.5798840258887078	-0.7435574645223973	1.1327857451800496	1.6238243294258123	2.5240915842126523	2.191326319543091	0.4464800775069125	1.0012889151185398	0.4061028215029776	1.7697992646993008	0.9697996340328192	2.797492021774907	2.0632810908478265	1.3062348569683266	1.0130559805817294	0.5597989280548333	-0.026386164514602913	-0.5311602965849674	2.137409225571443	1.5906258838422962	1.7832182256150937	0.7418414381534206	0.3691622748951051	1.7033967284598326	0.8943394018073988	1.4327033097069959	3.4074855867979896	0.8882475129414261	0.9981985381421434	1.0956621546994751	1.7086794960333678	0.48599856338915515	-0.33703582909697555	2.5279080476282196	1.1831480537146908	1.4545378597821863	2.5552066414714907	1.4909425312471476	1.3985269124133324	0.8441266178824205	2.4255735757366734	0.9590649003017103	2.49048349077637	1.071895967015928	0.19065146714881048
0.7268130053127525	-0.29925880561484564	1.4885292959645189	1.6127063227086735	0.7071196342446738	0.6042921315781508	-1.3465140413221761	0.9651856283760992	1.7068790081652336	1.8807409133427602	2.1928665466035375	0.6890149403486807	0.8562509211858286	0.6258143707319361	1.9911976338663153	1.4491630644824522	2.202184076969133	1.8526474147938632	1.3106976888962738	0.8262596941065491	0.3654324277938865	-0.5219103996449997	-0.32888200933279094	2.031983321735049	1.0937636870487013	1.4802028965071736	0.5995589494801408	-0.023455913484834702	1.6536168010872043	0.6117224005201111	1.7580725593628486	3.7992957366021276	0.6610404907519928	0.8681997005285308	0.4337234865305368	2.1373440119079548	0.08955320683312305	-0.6035648905558437	2.175473877336898	1.0200532095878454	1.3362755671034974	2.3068776857210653	1.462054756813934	1.0008154674950305	1.142413902692017	1.9301273404625228	1.084793169777043	2.5498925639432017	0.5961225018741237	-0.6766659961437934
-0.3668760251874919	-1.2336616587785174	1.6430985477081357	1.0265945407321952	-0.20746238250376756	0.16778083231742336	-1.4282938039407753	0.11149392136600762	1.6320594876752499	0.4182718179667738	1.8555500305607884	1.2198323047421147	0.7748274396677156	0.8365701446435231	1.216738824566281	1.172049688495082	1.0718736522622563	1.0810979550430422	0.9105818716559383	-0.14927421004841454	0.4627294881804485	-0.6835343556990208	0.23456683675866719	1.5212168541597315	0.033240404162491126	0.3700731227484402	0.26375923826831843	-0.3059275266365526	1.3747124058427882	0.5680072139003145	1.5236779341899802	2.6202949505220885	0.1948343375837461	0.3274909647683485	-0.5907140885539355	1.8410717216892212	-0.7354574885712469	-0.4962850032919984	0.9186954372719615	0.7052711596742928	0.7524522593091653	1.1690658493061477	1.2052709435665478	0.6654046183853103	0.9591960744010127	1.2804056270282882	1.0825715598418812	1.9864204827847878	0.0400698371525275	-0.658610540267166
-0.9539322760105814	-1.0660682985395145	1.3841376058470352	0.7955875421245979	-0.7697114813575007	-0.03749052196125751	-0.7046377886279526	-0.5501924827079582	1.4409786418511636	-0.36550210003813055	1.5491686170057934	1.5820408563955262	0.8776206489569511	0.9122637943062398	0.3527058712777742	0.5866534753947527	0.5379783624422653	0.5085629569160453	0.6394659399851189	-0.634694293551179	0.7736297821500548	-0.12779820992751542	0.8736566503249564	1.1502015946011275	-0.5625463826455265	-0.3567135974073368	0.3796886446086643	0.028679701813984836	1.3136168881133503	0.9842922552505229	1.116607997366868	1.0367424020471347	-0.12007950852644296	0.38532676975018515	-1.1699625235179407	1.2577776184779788	-0.9017541167251035	0.33216650469256354	-0.018116921013000904	0.7200305187229062	0.5177203360208048	0.061378994554746956	1.032823006940931	0.831375852818147	0.5965980754729248	1.1998186144276073	1.2727926891652732	1.680750758917723	-0.25319385176531395	0.22794644693826283
-0.6225833472089731	-0.3382031907884122	1.1016703631796114	1.0169857011984855	-0.5344992450766958	0.4438812728256622	0.5240638540369381	-0.5061191438734794	1.1262501531905202	0.16787699451890192	1.4610767567464378	1.5314349697741858	0.8713032044478806	0.7915200647735335	0.15523244341465375	0.259261952894662	0.8074424849869306	0.3850976475017783	0.6412285086653341	0.03967679355710458	1.152232897372652	0.9330146711927301	1.2466673776635642	1.086937336546098	-0.2012721130846701	0.04148080384328831	0.9920107737346816	0.8361250681568713	1.2702932626842813	1.379657191781591	0.8318734977299417	0.08752757702633668	-0.00018964816434691124	1.1660434618265565	-1.0047950708604203	0.8474079245812147	0.033018038987912925	1.5172170660459483	0.041488491360617816	1.0273134828335282	0.8900903189943189	-0.3472985271556892	0.9349675892136521	1.3754926167977137	0.39985651078250434	1.575266336194955	1.4685423292446864	1.9541485068015718	-0.1571334054945886	1.2184198554592238
0.1893028011345471	-0.07233728867856265	0.9564171657906377	1.2231619211591624	0.15270226309700116	1.1738828825453491	1.5862133271022472	-0.037099536837571695	0.6831780599443819	1.1389018032723655	1.2509928815663671	1.1963040395737115	0.5402616225816781	0.4033568995316245	0.5490566985323226	0.2224030488027284	0.9990189097175247	0.38427788984206035	0.5400208525932555	1.1755883067029367	1.3594182767112055	1.7393024948889502	1.2663187961442612	0.9320045603094732	0.6176177768079144	1.005850033221126	1.3244401331314808	1.498543750807585	0.7329307419631729	1.0888050408298495	0.5694342986156583	-0.3111526366620943	0.5125054417582576	1.7252544314129383	-0.5375623895964717	0.6318415101949083	1.300217840890812	2.2045828825229323	0.6838172200936711	1.0370996388080487	1.1614113232153962	-0.2291839958767514	0.6031729235600123	1.7189951222485353	0.3841112389618662	1.65677678752942	1.166468813134201	2.069005360691652	0.10610944989733377	1.4718455842849352
0.8429413200607841	-0.5423558767336906	0.6267889206736162	0.9807018927006138	0.5875188259670752	1.1880825058644253	1.901053041062634	0.24425113967370887	0.18272660009199176	1.2112601337171747	0.4009191820134555	0.717774532951476	0.07015011378814788	-0.31851991197232826	0.8666930498201338	0.07315017785333215	0.22093796057785753	0.24983498654276756	0.03489698287935585	1.5087579576924735	1.0775854801272815	1.6197217672008744	1.0519801898903278	0.21925753392090364	0.9641868144880184	1.2558268870583342	0.5849489152044948	1.5416693519986109	-0.33303502491648806	0.012351624126298177	0.06325866956597166	-0.9194339486115978	1.0820744424096493	1.1804419822594554	-0.3997107240189066	0.31758053904264427	1.7021937352089178	1.842992045955524	1.01070292250418	0.3172171340576795	0.5266236982928082	-0.20726909176849975	-0.11374941242772979	1.396070473562526	0.26471757816868746	0.9671415689806682	0.24317648813118092	1.0994867177397505	0.17795295549218398	0.824466451769766
1.1177533432093216	-1.049724553908979	-0.25719742311380267	0.36650068263798075	0.420972552148728	0.059070397091671334	1.3113050273124363	0.09901487133047866	-0.24204517658281285	0.042793156406065125	-1.0567159338093857	0.04003913995889464	-0.22286143275139908	-1.199230419083549	0.596701313744299	-0.3896137666819109	-1.3515544370289323	0.17690484199212295	-0.6129549838579187	0.5783868047206274	0.16120131545905403	0.6161692194271827	0.665592507430056	-0.9877785637803328	0.39456689638910386	0.21103707748730505	-1.0616854974369745	1.003086636632881	-1.313124441613096	-1.2272670916696913	-0.6777839274171237	-1.985038440371354	1.34458960283944	-0.21353030321809582	-0.7693316061896291	-0.2189747152700257	0.8551868610039445	0.7083189265909009	0.6151262803006031	-0.810901204666614	-0.8328414304597315	-0.5588406496075171	-0.9125141357867279	0.4791140749404316	-0.16694655473026665	-0.15578910089990045	-0.7521914211156637	-0.8476719613923228	-0.07383021381553334	-0.10648526632571585
1.149586134086837	-0.8660096232689246	-1.4702844351141369	-0.19900737911909064	-0.07255710374735037	-1.536086846319193	0.13003062468173102	-0.19564376814852	-0.499194306330497	-1.501830188207536	-2.3438398931807627	-0.7964676050150461	-0.3227299689473272	-1.7111957589243414	-0.1881688462160032	-0.8423581214594249	-2.613585187379657	0.39890683654731507	-0.8549234376669691	-0.8631387631194634	-1.0666969038383745	-0.5457848516757378	0.07341534761796366	-2.1029809684045384	-0.6954346910871727	-1.322586353236567	-2.501858924491153	0.27177334835309935	-1.605557700821236	-1.8653561689558287	-1.2632210992165034	-2.8266136080205055	1.175923641141871	-1.3307101889653874	-1.30735020635895	-0.7052251631238359	-0.4898278826336501	-0.3972283753858838	-0.12246551387113092	-1.5497096776306851	-1.8307113415420986	-0.9672248514104811	-1.2908665578851959	-0.5231180686875092	-0.7508988630479333	-0.9627765362169066	-1.126838381478357	-2.558659025705124	-0.4299288528411925	-0.5671461399288471
1.0090107599829585	-0.10573531050924931	-2.1775906919799883	-0.4753843714053016	-0.34895560560315153	-2.4211190334776553	-1.0351515710385266	-0.29447762097704816	-0.6233581479875405	-2.3977554655940008	-2.634583755944232	-1.3675963202626076	-0.47056523455335986	-1.3684444681293981	-1.023169601217115	-0.8250992975665986	-2.689622251348768	0.6265077619424863	-0.5226668501139398	-1.704155043984221	-1.8936234794465736	-1.1210333130918	-0.5789548771738751	-2.5877664608933357	-1.5125269214284673	-1.979971020358566	-2.723720976562892	-0.2691168502867437	-1.2506833669329132	-1.6665161073711252	-1.2785931722997277	-2.660728568051365	0.7391692638836911	-1.4329347002593276	-1.5880496356689848	-0.7707310435733566	-1.3163259880864457	-0.9094941377607417	-0.5859596942439163	-1.4675753771098814	-1.6685957755758452	-1.0026983273849894	-1.0538302741558792	-1.1106078949253033	-1.0705988066939	-1.0987199332207602	-0.7758844611471029	-2.9168406686292747	-0.5743854045910596	-0.39038515110192473
0.6054840126924672	0.49317056531615416	-1.7122374165244518	-0.6146052096648966	-0.13877316955846944	-2.053583753748321	-1.5884123825050336	-0.1805374879750809	-0.7459345784218105	-2.394631484566063	-1.9104123075093549	-1.1947135268598106	-0.7298901584863544	-0.3377497279638588	-1.4872497655142387	-0.3304063897024088	-1.7892496133315456	0.2540896261351211	-0.028219525609846717	-1.5158993160275573	-1.7659107092516326	-0.9690280784564528	-0.8355268512592583	-2.399443679316295	-1.5643581183065316	-1.260774354255017	-1.7698052828855997	-0.410620820753023	-0.7648414864757379	-1.0204542124161353	-0.713125615468948	-1.603487394302754	0.3042929660409354	-0.9034289481050479	-1.4517713105889756	-0.3989729555491327	-1.3295474894228052	-0.9005576601214812	-0.5795287111885825	-0.9077614306894368	-0.7127380996044139	-0.6526825451173387	-0.4791409220195159	-1.1297090464512438	-0.8562195226454751	-0.8719983067850904	-0.2486910778490097	-2.003665011515495	-0.44727191496963553	-0.06329746207197413
-0.010400313286826102	0.48737119122366673	-0.33574766521531874	-0.8573140911964885	0.3300573503390411	-0.9626555373577219	-1.2893470212460716	-0.0699113546177589	-0.9632773034600488	-1.8923158682049372	-0.9730389331863396	-0.4109988579450654	-0.8291211424865603	0.526433715940813	-1.4367816841051482	0.13464588357512794	-0.8602318263324865	-0.8054034465837616	0.12319423576847018	-0.7278754244525804	-0.8299605818446374	-0.5378369168222108	-0.3216208610449067	-1.85951641609729	-0.9739674159264678	0.010348676422734304	-0.5656778320452864	-0.12026102286817872	-0.48394137878263654	-0.4627658941269901	-0.012811753033626442	-0.6123794109382004	0.025288109199374458	-0.6370918658326442	-0.9760973516939634	-0.00037361711371532397	-0.9937178677027823	-0.7771209026363196	-0.3908213989430265	-0.5151729854443454	-0.02746617936865564	-0.29186292822269383	-0.0012267312490041272	-0.7715625013747617	-0.269749660229561	-0.7713653928897634	-0.11146850379401407	-0.8820267613632954	-0.2964328563294427	-0.12487598926490168
-0.5034238326377932	0.16891635177640604	0.9084173423265377	-1.170362396641593	0.5720168676966972	-0.08911617408090355	-0.43565054231565936	-0.06537368584322939	-1.2161465768586865	-1.2418219878293904	-0.5803367546420225	0.1657828516577894	-0.5537620707962378	0.4866902489353186	-0.9823766057459677	0.07248563484935527	-0.5431188015952132	-1.7696448072268132	-0.14048840168805796	-0.014769272499236293	0.1249114430640185	-0.3085880395654339	0.687306811284396	-1.2266030251665065	-0.2588523073628117	0.6316306646126251	0.11015635618873093	0.4165104069967033	-0.2977239570970416	-0.18559544252860344	0.27679362650734846	-0.45695697481144315	-0.13986039931156208	-0.9170390666668018	-0.28444494995538977	-0.02840452880962373	-0.7690607192585998	-0.7515911725508153	-0.3444702040753523	-0.5052346982945524	-0.17376459653921664	-0.2361891921506297	0.16290766197866716	-0.3485133598381039	0.21315041273974178	-0.8970528182515087	-0.3899133397717539	-0.41953589909852873	-0.3664990533500162	-0.5879649212591731
-0.5803235570867648	0.08253738297881241	1.1559800519786623	-1.3051302105198774	0.291506235009842	0.15971174323220344	0.33250744184263487	-0.05386714989428153	-1.300822841827799	-0.4833445962825002	-0.7100995399675776	-0.13278373232353347	-0.13321376621734485	-0.24864281810339145	-0.38463449078069645	-0.5082112336798771	-0.6422601849057926	-1.7430062653026295	-0.5080698754511742	0.26919083616129985	0.3530408483905001	-0.3369343352273603	1.2982502430365177	-0.5468284029264071	0.11053958629746054	0.26929500354489166	0.31947167334041227	0.778241418458433	-0.031347934214604654	-0.004067960358746373	-0.06739395869911291	-0.9477141897594014	-0.33287412151618434	-1.1615498590824396	0.5015231946742558	-0.5588053982282916	-0.5841015285186845	-0.7097995908030942	-0.4485771462023639	-0.5503961026880742	-0.7047230865143189	-0.4487866149735575	0.053623872248255315	-0.08173037821444452	0.21638293495413938	-0.9715612446882053	-0.6826286145566581	-0.5378992933524591	-0.579607692313886	-0.9933233929905853
-0.3675311633928444	0.3431532350796206	0.48464087929317107	-1.1646066569951488	-0.3491398235775352	0.12366692506562224	0.5422894435374187	0.06516682878452855	-1.0375725553441282	0.31821927139048806	-0.7822277626135238	-0.9841438803383806	-0.010216656725704192	-0.7095417711046971	0.06322748836031597	-1.1351995532141261	-0.595746818491804	-0.7789746436176291	-0.7280592631316071	0.12823527611470076	-0.17008551454445334	-0.33894517939602054	0.8341726294306041	0.12138723327454216	-0.0013591681373170139	-0.34623942136996827	0.616058533990081	0.5559123224748638	0.16681244807074197	0.2934545104981771	-0.8047828756679757	-1.2730342014766454	-0.6332409758748371	-0.7708654347521123	1.190811414842595	-1.2460533849063438	-0.12979078664314003	-0.5113173359485271	-0.48684921147180765	-0.3272585743277442	-0.8490875910148796	-0.6480649976845725	-0.22422472016795833	-0.0206938791850153	-0.21057014978982733	-0.8168386001270697	-0.674008314874681	-0.608567069792032	-0.5858468836346877	-0.9596715689267346
-0.2775910912189405	0.6014771373988551	-0.3034603031714391	-0.9647598561880508	-0.8719494279223473	0.29386555299677974	0.2756608439304763	0.18218436958918308	-0.476886273888886	0.8480302857422877	-0.49112994656058534	-1.322575313242841	-0.23950903823726552	-0.28033540174838373	0.19314187664422622	-1.327758987828425	-0.23567934286581282	0.07077744058023612	-0.8131730939695389	-0.29833308220855875	-0.7564376333184123	-0.13033683002514224	-0.35909652198492015	0.546413821479304	-0.4030041095794861	-0.3641922662251758	1.2019414830682424	-0.21942275191126873	0.01646044611944046	0.64095127265801	-1.4333337685793162	-0.9577305138620577	-0.9728283622922932	0.05598521143920473	1.5541692528036422	-1.6432057327370242	0.5309634534484592	-0.2427041459353649	-0.34016813922623756	0.04075988090244031	-0.4365860349939059	-0.5777085647212419	-0.5827515074635441	-0.0853285012511208	-0.6484218334864806	-0.6385328292232748	-0.38844180607952483	-0.32100572107948555	-0.15578377141002972	-0.5690110201470598
-0.4815369873200421	0.5734424491623478	-0.5543601612283169	-0.9707323838236258	-0.929572292720336	0.7136175240100694	0.02390817524549283	0.0879990917857067	0.06066092805956528	0.8446301196866751	-0.18195006517648546	-0.5372574120665423	-0.35615998625063056	0.5205249735789731	0.06971278666930986	-0.9642695976721903	0.09221372954171538	-0.11280186719209019	-0.8191931625926214	-0.8105633967117349	-0.7041941483861496	0.12158996372675578	-1.1329762577880245	0.5323806773185806	-0.7879121666086354	0.24629136067095228	1.6369132759981524	-0.9733758297230968	-0.413466239483951	0.7396248034989256	-1.5447171794204473	-0.30714988326106024	-1.1926662113616409	0.5519802284554287	1.4848504005877308	-1.5393349909260756	0.8905401113436531	-0.11183197224113839	-0.13178173561880066	0.188034295583523	0.03712535939843246	-0.15834387197653985	-0.8648306104930309	-0.17132289998268713	-0.6902867300959697	-0.7655071666098079	-0.01158587347278179	0.049428924695269195	0.5049916050685906	-0.1940066636842642
-0.6746365337224146	0.36740301980692974	-0.2961054832130688	-1.1585580655778975	-0.6470653005691515	1.0240637659462357	0.12911706187076416	-0.259776833101458	0.21685590871138957	0.46597204894471617	-0.3276909298971158	0.7364918141606079	0.013091816547445068	0.5860408569642581	-0.10601125935853087	-0.2855619360227046	0.08495916275980742	-1.0907805734803093	-0.641467220265775	-1.1026321144577533	0.007973546603077366	0.09425962789193063	-0.7040395368446597	0.22642094884209998	-0.9614588682667998	0.7630172192318357	1.3913661665575772	-1.0947784732991739	-0.6664639276375821	0.37223820650710626	-1.0834664603767954	0.07780103049699698	-1.186976086148043	0.321496554533466	1.0813919914793586	-1.041540046399242	0.5666588716246647	-0.19434544159011044	-0.08281518638585629	0.016846548272110365	0.12831136068782492	0.48081341795354515	-0.8555381107202513	-0.24148576457552176	-0.30367290346927683	-1.1948649140677778	0.3228854950794449	0.132542660251091	0.8835999395988671	-0.05148358658445056
-0.46982167611046965	0.23497147671064753	0.04280230818012299	-1.2400471226518648	-0.48188347765750816	0.9528853410153563	0.41411483009247657	-0.647022602245044	-0.05718132094486206	0.12264842648592697	-0.8202254932620864	1.2245448390019331	0.5596093216852995	-0.4629897412882453	-0.22722294030561607	0.33738365624193417	-0.07333509351621204	-1.755085100020109	-0.18908848301526154	-0.8754429629569105	0.7237833871918276	-0.3067774552000486	0.46602900858950946	0.058250862352340206	-0.9197555586916293	0.5813668421313818	0.5179061537307112	-0.5887720045057927	-0.42838410487528666	-0.33389507646433475	-0.35350367254980714	0.026092899390696887	-0.9975222666967043	-0.2041765146816928	0.5396884731949622	-0.422499483197072	-0.20160875567384026	-0.38861745450948154	-0.28549308640364457	-0.18860043960591638	-0.05384656168577526	1.0108561648544638	-0.5018146205947883	-0.32748843635253094	0.15408170451891678	-1.514985654545887	0.49894699282715643	-0.05468972712871822	0.6374054946598392	-0.028259482311664728
0.08111566414741071	0.18803242890642533	0.214481494270936	-1.0013616304714117	-0.6827199277546165	0.6006728432671458	0.4276038199021054	-0.7720569033355796	-0.3849108069520445	-0.01986034872200155	-1.0129572927695822	0.4018521808357957	0.5707102771001374	-1.7219073146814754	-0.34884400722510517	0.6314633714510384	0.061517200213261854	-1.3832549618594734	0.33534835367201626	-0.10188584885391634	0.7957532324269441	-0.8072885678354533	1.1128677784969754	0.3179192150650919	-0.7466038144128025	-0.14123692544455116	-0.350755421610265	-0.09583927974526212	0.06122663535683834	-0.9429394835447021	0.22647583357665985	-0.09119132020875041	-0.7552709541861287	-0.3184748076727853	0.013152833697058035	0.07905016084844445	-0.7383062746944812	-0.5734470623508375	-0.6109904328969653	-0.15744280561614973	-0.12434635214054604	1.0380967266857692	-0.05361230655432093	-0.43827694592295546	0.2828507273432113	-1.3063772098508277	0.36146550099142244	-0.22007683881377121	-0.04925231656545733	0.08285255211137944
0.5313192018219914	0.0456343553379387	0.2831821397717851	-0.5111098115165205	-0.9174591786984219	0.26875409944868917	0.032940396339184365	-0.46315457319870057	-0.27095589600257763	-0.14658159557383754	-0.48296632068905554	-0.9021352131868599	-0.16855846644250577	-1.9112167109870672	-0.47466451699192536	0.5485460261373515	0.6255630418548328	-0.3761485426099108	0.548358265061482	0.8782425395991248	0.24954269524111222	-0.9896005751044553	0.513866880704308	0.870148958398776	-0.4602849547022553	-0.7050309457237882	-0.6252323223267221	-0.1667502054731399	0.28866011360183635	-1.0246391379160187	0.44674719575076743	0.11813991365575545	-0.5185148171495682	0.1407804020706215	-0.37537447014644854	0.371720084828945	-0.5738664855959594	-0.6757667182377473	-0.786565502625914	0.04023020002736789	0.03235042070287339	0.4282415117985034	0.1599846477594167	-0.48278137717790853	0.03451762147784816	-0.5681753908828708	-0.09008758329382513	-0.2173119468044713	-0.597907026362177	0.3054985106812534
0.6059328342678537	-0.18816577793081293	0.28410925590602937	0.03409690138957611	-0.5610397142967285	0.1516550885722693	-0.353159963161053	0.24097891109246464	0.4063392410109809	-0.3426260513568991	0.43564532211840196	-1.3716205622145996	-0.9751149681403658	-0.7605081509712659	-0.37919637988607285	0.27951090418348434	1.2620166171063851	0.33270298008538207	0.3412804189863639	1.597833543831763	-0.2536662302068367	-0.6312072365192467	-0.7405361024274938	1.3383877594046882	0.005821764299293895	-0.5940281414463179	-0.2782602990492573	-0.610540941711811	0.1009988558703074	-0.49217999017227726	0.4492616072325619	0.6138449548432443	-0.19304777957416763	0.6984827221585551	-0.45375913138754476	0.5153059659206097	0.1692819429212137	-0.563064937448782	-0.5676204460398444	0.17125793865216557	0.2111694962819498	-0.4471855870038616	0.11908788115320611	-0.3249339269511283	-0.21723086619145138	0.2798040243760278	-0.4912674591729899	-0.15705095220058166	-0.5450596357670888	0.5049613138660138
0.548870635641793	-0.20075464622277722	0.03985975363059033	0.5563086848568551	0.574918066091554	0.252688559149962	-0.18676515965999343	1.1235317552228472	1.2141445524613061	-0.2811376025918289	1.0047753833876676	-0.5715561556170023	-0.9557576243474974	0.6821066959715318	0.17094968760714205	0.11887161320940066	1.512516657312224	0.3891310229775968	0.07253508952792576	1.7876463427507574	-0.11710422142420493	0.14357076716318026	-1.406023505040465	1.491279674445594	0.6585592838555485	0.08743121723811624	0.23900769396201807	-0.720448106560729	-0.12274808965334412	0.3166810750063943	0.5457397192249304	1.0307931798563787	0.3358047019575041	0.8878379031981231	-0.08323166380564269	0.6340460682462444	0.9931319311167478	-0.031817056522188344	0.07663843129627738	0.22445982998410619	0.29642303769653394	-0.9366343692818414	0.15386073131012687	0.05722690256607561	-0.023031624145823274	0.7828549409084903	-0.3494792835162739	-0.13511420448164407	0.055447656466004594	0.6063188430311443
0.7778111704201237	0.2597394146519274	-0.5270724169345212	1.0706108546190873	1.8794223323870989	0.48170529592617684	0.5641712654538262	1.851990398342727	1.5314756988767324	0.381448315943144	0.8784821142082857	0.6749251768926854	-0.018782622352152743	1.1397977415193243	0.969132009813891	0.21733031516137374	1.2698637617931858	0.2844003640269024	0.15853500140249663	1.4607076528500302	0.5543512405616572	0.9626638697958084	-0.9183206231079404	1.3458551287564222	1.3199099856971226	0.806653362662727	0.46955065395430595	-0.14433388563720526	0.013378901209717598	0.8921419424809706	0.8613356389106722	1.1089251663764066	0.9737886949812892	0.7539425793216541	0.6045195112609489	0.7845150333742937	1.499293890382044	0.9248705604227868	0.8725972206271554	0.41349306280523124	0.44492873191425913	-0.7319230602236521	0.5052689909463093	0.48325502732514997	0.6793209592923132	0.8074838309650507	0.36083923755411623	-0.059938388137045114	0.7066812511869502	0.654630714647777
1.2848301446817707	0.9733804276260051	-1.0472866823578781	1.458672900254815	2.4517905952248036	0.705116008693422	1.2882705150481175	2.10003404644313	1.1261319745696803	1.3630023184742512	0.3903681318453131	1.21952513165527	1.0070374734110474	0.3711599071882791	1.3265676507479778	0.438220580114489	0.7834716176178774	0.5444810132938737	0.5310005985605691	0.7742237246028869	1.0519649158973008	1.423934241197556	0.09188269409069745	0.9492418355674311	1.7114468453566545	1.096101646161308	0.2849379373946966	0.6476400678174361	0.3938500744294301	0.9366557115082906	1.1634254245376354	0.9029663494668599	1.3791483075376572	0.6374056300075033	1.140875569291335	0.8838784317479701	1.6069590683393868	1.8633309652580887	1.3739534742345196	0.7732202339843164	0.7458396324381413	-0.2236760948076677	0.9265716501927109	0.6804899841181664	1.430194767816556	0.5549200650703898	0.9806861175730501	0.15354879742206526	0.9231467870758726	0.646288370903683
1.5760201936960316	1.3551912627494205	-0.9453321499227619	1.453506809072742	2.010916460044081	0.7444396729857835	1.2856976004562917	1.7623081637651772	0.3545463883649378	1.8298364689263191	0.0663008101331958	0.7348085395848826	1.3014276266088058	-0.7222203987303983	0.7156215656819638	0.5201855423342936	0.32709515214645973	0.9656961298229358	0.6868018778825209	-0.06111548085940259	0.8135694196475632	1.3048084128517956	0.6156055806735272	0.26804090498079597	1.693965471619108	0.8697594137582026	-0.1318626001647494	0.8867718553449887	0.5399142712890767	0.5663082837937962	1.0943411361945274	0.6230487325656684	1.249962040693259	0.6533386038492052	1.0557857981365733	0.802947859048626	1.4240683424116045	2.1093902847787627	1.3002821901185484	0.9569458079355436	0.8979395301252142	-0.07284824140354988	0.8939924701281043	0.5112986965637579	1.6202090049008842	0.30856310092151434	0.7870811059717673	0.3614832376313335	0.6273228500230027	0.4382760450360643
1.2629424257073274	1.0264450589368153	-0.11864354629875504	0.9755117090117635	1.1951449425795675	0.4970927521126285	0.45184955778486563	1.1063200167699125	-0.21236901232892044	1.3027015460192075	0.04855224641170604	-0.10550518891537448	0.9195636031723605	-1.1280610625755867	-0.5087727649550389	0.41704045834097286	0.008701465659464634	0.8981946472896006	0.343341926706123	-0.7396892952229138	0.05058193111377162	0.7045311617544996	0.4040597748061989	-0.5797984375833651	1.4001774099365019	0.4071822317453097	-0.4735235041657451	0.40498323292056115	0.2466275325457041	0.1802116734131118	0.6073467536058119	0.42074045127161636	0.6892157296224792	0.6160639306472313	0.3656446000144745	0.5702776982800394	1.0749082329957653	1.4010835194813605	0.8128378584340622	0.6250851184327693	0.4963727430815434	-0.39398709557408607	0.2689824428245776	0.10281399189632955	1.0698476980201952	0.21306472419289463	-0.1320282272478796	0.34663590081530743	0.15220220345611735	-0.044893460984666594
0.5680397948629101	0.2332519418324071	0.791148057491846	0.40472819200491816	0.8655191324681871	0.13026262546555387	-0.5955405920845274	0.6209979502101076	-0.3219124828988374	0.3314127065910964	0.12292134847499558	-0.4233798654177217	0.5914160516450647	-0.6944768992832072	-1.2251282931701741	0.4050286777393449	-0.11606135794368473	0.18855753987325594	-0.10496776564694997	-0.903028657494244	-0.4264838712913731	0.03969736943709163	0.12669291672232771	-1.1164869380764701	1.0996717422283313	0.1312103519384472	-0.4734963034990111	-0.17187158636646482	-0.1108194009508929	0.13652410914778254	0.12907897687601128	0.3758869565333593	0.21538700360555718	0.45113688004967334	-0.32512909899899245	0.44906270530193154	0.690677209332754	0.28013338266694066	0.40898522083286976	-0.01635548219914947	-0.3433373745732458	-0.541338609529272	-0.3820772312093181	-0.24345993009651745	0.26463544707574344	0.2572517270895529	-0.8246557403813916	0.17261968126775437	-0.08989934131935977	-0.551405204193881
0.08599783164661783	-0.3527270497627842	0.9970117612700078	0.3170492684943642	1.1586705005880842	0.023411569112282052	-1.0574024673963291	0.5869597703748574	-0.18147792289686698	-0.0181255473272734	0.1703466226455169	0.043853276778639726	0.7639004151265582	-0.07400409546147328	-0.5882539789790996	0.7545781517493665	0.049316095823412294	-0.4751764665038111	0.025422777327627554	-0.4016190025161435	-0.04089376876368988	-0.19859556353837876	0.451833167555788	-0.8071864340191051	0.9366400952488851	0.3165608957089606	-0.05536387715229551	-0.1638477100248206	-0.004993863307695137	0.504037112672313	0.18922045856065142	0.5557536326332194	0.29271923330100524	0.4155444041043987	-0.32254873956866215	0.706610426773336	0.4358478117249682	-0.32108561651823736	0.45174179460256436	-0.29316960550145227	-0.8905181904149406	0.1171908036106109	-0.30091579008881886	-0.28228535598664134	-0.0443826032586179	0.37855820277714797	-0.4667999781043354	0.1825577566016503	0.05946564880741747	-0.6227574094711111
0.06873661269515192	-0.26264567955526635	0.41962552664039826	0.8381128744556928	1.3515828705181976	0.3474114900425724	-0.6401481890819055	0.7653514541772004	-0.1391084453186253	0.6017499251803078	0.3242861157732946	0.8484368433984053	1.069983788170369	0.12126355944028436	1.0223142869233974	1.3034673084923598	0.4547679372206106	-0.3245733935022581	0.8464977871794901	0.4686915633000338	0.908430501627991	0.15259311435397158	1.1818787606804797	0.2862186277612371	0.8154122093453383	0.8359950892811798	0.5333805266853903	0.37822419562779536	0.5924142713686825	1.0369057728725395	0.8187310982757567	0.9216092618797461	0.7974187680446798	0.7251135422789664	0.48366761536296654	1.2362428344655458	0.38969796578488	0.014817779811065022	0.7716463046665838	0.18695557309863434	-0.5292020347824243	1.2806659499131932	0.5960886831237658	-0.01369198081406299	0.43509824779706013	0.519313732191771	0.6578691053542058	0.5332238626750603	0.4232846974925059	-0.09585082543814827
0.11036592775415233	0.31926874783685244	-0.22614404438693064	1.3425460756503032	0.6882051194822261	0.7144800460727961	0.21992663509974733	0.5848416996709239	-0.3267518672964745	1.3258334422026412	0.6148424231491204	1.3324190842701105	0.8103286120957042	-0.044431656887361407	2.221306744480247	1.4745340872862558	0.6956501728721854	0.5267794669863958	1.5838522984904593	1.1167010986066976	1.4806199077050393	0.7019280754119299	1.4297050315725734	1.2835992237332137	0.5264289880940826	1.1374673674827105	0.7821069793701692	0.751529520078205	1.1132829202069952	1.328259106562049	1.350408339162604	1.181933111195452	1.0120837505311033	1.0831953175139397	1.4416518782008854	1.4630529445481173	0.385483832495459	0.7378843999229977	0.7815175943689879	0.9604937411293494	0.47385696569794356	1.8281370921491071	1.4738680451401496	0.29765253270638975	1.1799284715271705	0.5950792490225233	1.3555407887535798	0.8588238083852295	0.6495642887546139	0.5743281975802761
-0.36430345615576	0.6938429997685952	-0.26302269429425484	0.9714083582494065	-0.7682944326324126	0.4401990040080312	0.7533408129321425	-0.28639628583860893	-0.6270354932667771	1.0089884594789562	0.693878265322117	1.1333080892341716	-0.2022827431610699	-0.01585210874313693	1.8855167865533267	0.8160198657113105	0.24103613070818902	1.1289141204948716	1.2739929904991243	1.1546391780147796	0.9932550385308553	0.7781009389143371	0.5866112574313577	1.1705327404220784	-0.044884775134457926	0.6208254885733614	0.2980425211876947	0.4049697642745342	0.9603678064845246	1.0369398564277932	0.9445352093561868	0.9173801295080178	0.2706981818412194	0.8591144775173536	1.673945661419288	0.7790601944093587	0.08526263344190142	0.8715605691367178	0.04676026161031314	1.0777209738697946	1.1310461282588467	1.0120655987421592	1.3197159495649753	0.29065166660612674	1.2822941620275372	0.48456050830586034	0.7525212034052748	0.6089437111850922	0.4520660602034272	0.6623127129081648
-1.374520716902281	0.25064934469480027	0.17291276873420108	-0.4540771232230838	-2.185981577545437	-0.7009401879521465	0.5171269466583718	-1.545675495673018	-0.8659545717603274	-0.4261514675376557	0.19145690834472942	0.36019522994587067	-1.4226029628532666	0.5618984747761636	0.2119993873392432	-0.48896112145178083	-0.9577537423987124	0.7642479029798005	-0.2086925703942156	0.7568542244332465	-0.31344719036508345	0.08429729395521642	-1.0096225837402766	-0.16833687664182007	-0.8086019342507521	-0.7689101768300394	-0.7506757314845582	-0.47857025319745183	0.10324644849847278	0.11607004298794021	-0.5636236647315992	0.01505438237631898	-1.3125402991802184	-0.14871579538733437	0.8567110340659271	-0.8046925352030541	-0.67034826120418	0.023790496969347305	-1.2357358605297288	0.11199315245190229	0.7476294654896233	-0.5715808189255348	-0.03846827678820002	-0.21633458443308992	0.33204801322121785	0.12805559606394737	-0.7871571299776126	-0.24493418752765106	-0.1981076913847042	-0.060684785538398976
-2.2753764883743015	-0.9608666911585315	0.35181545591506835	-2.07344841627647	-2.7918313013914524	-2.0480128989778525	-0.22606481470408832	-2.466066822095988	-0.9180082378877599	-1.8032396466504699	-0.6537796164729726	-0.5104836812140136	-2.1178129790035407	1.418561992020303	-1.4908223618892604	-1.717964983511819	-2.153591002349121	-0.19105506378926373	-1.8977687519239148	0.47554866107156074	-1.5087478464251467	-0.8806159457030623	-2.370835735328256	-1.6733197998904439	-1.488815717983826	-2.292772596699691	-1.6284805284939088	-1.2198202557185434	-0.902380770559688	-1.0567362658396127	-2.3200611479529925	-1.0351993021109993	-2.7716087830118967	-1.2860878129142708	-0.4698484429612547	-2.451196275934359	-1.5844135310081797	-1.1892235199787393	-2.3326733530552004	-1.299500265877146	-0.3262269828161431	-1.4423799664878094	-1.6789825554043891	-1.0157989264348368	-1.1045385648898827	-0.3454732012927659	-2.0481384874831385	-1.0123951027717188	-0.9993518105833811	-0.968692799233919
-2.3997935489969646	-2.169845431440001	-0.10271757562791939	-2.64215968027479	-2.5237157060528017	-2.5620821423181206	-0.7312963035750824	-2.529299928209635	-0.6721985908426019	-1.9324034916872015	-0.9911342901027761	-0.9147418607373843	-1.9665395651746165	1.91804136453342	-2.0219250712461343	-2.227738498897988	-2.315806892983539	-0.6403740442399113	-2.561798029053818	0.675834127291362	-1.837825786387639	-1.1764747020466362	-2.723727379796285	-2.0159450458765757	-1.725596516398699	-2.913789216681874	-1.6179242435333625	-1.3337848889995656	-1.4150279177406637	-1.8140050187199974	-3.0552633877930564	-1.4336388629867483	-3.0302699842426963	-1.6003579820602358	-1.3423703416079773	-3.070299122721438	-2.066270024238696	-1.7551554752661342	-2.5625688931075663	-2.028959381255173	-1.0648431700931158	-0.7527344099758126	-2.3741266345754206	-1.575757746152378	-1.9529480520619507	-0.641809683583141	-2.1670882232212616	-0.949200447423343	-1.4388100119227025	-1.1240259545529228
-1.7343803399901259	-2.4454165818316698	-0.711500355714237	-1.6322943062428346	-1.8744530280576985	-1.8439093435026477	-0.4504414252142709	-1.865160610328326	-0.08420109282081882	-0.885731690897836	-0.2147995214825334	-0.600140650788504	-1.1394283080245418	1.716017563979016	-1.283494753583878	-1.9470205234667544	-1.1089213786316061	0.010985122192826957	-1.798194212570358	1.1541298986596384	-1.3411467940791604	-0.35447409918670264	-2.0698078832541777	-0.8626243956065394	-1.2694036925071095	-2.206037489815321	-0.6979347908406579	-0.9045490757126126	-1.1948731743756036	-1.6472810987314817	-2.175290416870137	-0.7940543458759991	-1.820359168772546	-0.8622755274776959	-1.1815688859609526	-2.236159121582336	-1.7590351276507021	-1.273537758076584	-1.8298922294153648	-1.5583554815820753	-0.8507307940876538	0.7785532447030139	-1.6628859775916494	-1.427742358585001	-1.6560142413053802	-0.5296268161666831	-1.32747046328604	-0.08443054339017596	-1.128011875758152	-0.2432120923647701
-0.9072890834482245	-1.4962951488129799	-0.7170222576397695	0.26430220510570507	-1.266647378055589	-0.5687444349995013	0.39842728000946676	-1.0858481031761738	0.6302093081551983	0.12424946839987662	1.2247893455423504	0.08240445494430931	-0.025055457247260323	1.1419174449112048	-0.17221302755678583	-1.2783966478655495	0.6596582559303777	1.1445462864691665	-0.33267065181003275	1.3075685293008377	-0.6637724530616895	0.9393277858647981	-1.0287107055226958	0.7700145707791576	-0.23928387028287565	-0.7950886138519505	0.3893838640549687	-0.3712226788820147	-0.492082913423432	-0.6811287724271279	-0.33262781942648584	0.414803887084327	0.06272539398512293	0.11087557248246246	-0.27497038239754934	-0.5888569959971022	-0.9201848515318025	-0.32815407996416573	-0.649948604070612	-0.4373974318006531	-0.07768362257613554	1.5915883989347397	-0.21171158966449444	-0.6036150394443098	-0.7372935885970904	-0.08087947559795661	-0.335931629739185	0.7612314585126776	-0.17343312439672331	0.9262910554296939
-0.5448208245028145	-0.02790595638859855	-0.03649562725100814	1.7046482151445204	-0.7238252315547277	0.1816016217750064	0.9446031556779599	-0.7103369233294267	0.9740545255331668	0.09240446378036361	2.0956018836464403	0.3644795279285154	0.953998460876525	0.8774920749609959	0.35452560936872785	-0.6228715528219139	1.6854693217943555	1.5256712969649653	0.7065330113382537	0.6813003073455739	-0.3551948838852822	1.4301480936816326	-0.2689967027530642	1.448407924428374	0.7771159123846768	0.19122803666836868	0.8140318133003872	-0.09203644329229818	0.21376330433138335	0.3138934325438144	1.1139390087597643	1.222709481873084	1.4049223205148387	0.26881061979767934	0.4689738677743399	0.7075987190155639	-0.22908171176112554	0.12272510350543551	0.29184049819525276	0.3457475213592377	0.3398541709633187	0.9187864804336899	0.817024149021035	0.3158208382479892	-0.2791578880258113	0.34896505899746594	0.24536400917117696	0.8318166188215289	0.7739018551874004	1.2771807908120785
-0.697068245849841	0.7709984738142085	0.5930449154785591	1.801601718404224	-0.0928646679339819	-0.009957270219300604	0.47615434490270864	-0.7462488910832581	0.5655862914044029	-0.7363455065381104	1.595444944519188	-0.24774927285619433	1.3882736606495756	1.1929797968276348	0.06550397979686294	-0.09171261052879917	1.3430726451788888	0.5764236933295156	0.781569766802216	-0.5972846262292797	-0.4197720125016352	0.44561275440835924	-0.05686859447795468	0.6397175392453204	1.0422684360234185	0.17047263938974577	0.42837984469432727	-0.11402851231667377	0.5499095836578802	0.5313545011580288	1.287164994315591	1.0114321139328377	1.5353301123226055	-0.5713209453783789	0.2874118182753159	0.9633065377143409	-0.16258433415900533	-0.30690710100201457	0.6244387362557993	0.34725414093598267	-0.05347193445454384	-0.44204373389193796	0.7679733592411923	0.6811773139799799	-0.7993334463211985	0.43520711528404077	0.42682800348088945	0.21319804994545327	0.9734133577232943	0.42669497106290105
-0.882964174073693	0.2784288418028602	0.476044012656496	0.7838811937636789	0.6059094505335636	-0.57163313695137	-0.7697800544857424	-0.7934121989683174	-0.3667337419598343	-1.247860534889305	0.1991625587629669	-1.3822990747912909	1.0529143303404818	1.5352833131100665	-0.529218809819707	0.3655242896515975	0.2298987091501662	-1.0118726562427833	0.27635792458585723	-1.8490408553597402	-0.49636264058885077	-1.2898544667221787	-0.18127135875267492	-0.844243044600517	0.2933655109423991	-0.407763563663534	-0.13785103570466947	-0.2131635632689899	0.45308953182343314	-0.1283964981138577	0.5043820459599019	0.03372128014957799	0.7647257201892211	-1.5331053158694274	-0.7944616718664662	0.4665691803781189	-0.5476776724665572	-1.0773767398916325	0.4509475201445238	-0.03628975396819821	-0.8430034078034592	-1.0335777644619462	-0.015194952975988786	0.36818637092977335	-1.6858820845927938	0.1899692354845011	0.4476330767062256	-0.3302809131521398	0.24455505212593315	-0.880490499721678
-0.631346424072897	-0.9298562959559912	-0.2133384816923307	-0.31178662317042843	1.1449061186478944	-0.6619920332481714	-1.695400005935786	-0.5108099935443922	-1.0287575677539265	-0.7581024617102069	-0.8396708005343488	-2.0254798730836585	0.170640785942196	1.0358201232609963	-0.7518770159533064	0.7128624679122012	-0.4710980697322107	-1.9320921696733242	-0.04767230771107249	-2.313492879281264	-0.33654285146674073	-2.207927953574302	-0.19593848309679907	-1.649106997355226	-0.9053617308565174	-0.6254057965176055	-0.14144202867202998	-0.067495327601284	0.1532229887870703	-0.9381527530576428	-0.16160442715308368	-0.896772792932658	-0.02246764821498221	-1.5956178496276388	-1.9950958401569805	0.04216365791759063	-0.757109682520912	-1.2651831709924692	0.1467280359947446	-0.16479830444919283	-1.2397458653055105	-0.30766367978502457	-0.5820176659370966	-0.1294971493333552	-1.8182245664228474	-0.07920122015062082	0.41210260040841395	-0.23239391152792746	-0.8117751821979106	-1.466709911930172
0.052068141935896164	-1.564838139711663	-0.6372292670649342	-0.5770844688866077	1.3125671883159034	-0.07451013789147251	-1.3704535321890865	0.030635775150959565	-0.7788665436129731	0.2322156892313794	-0.8115942481269252	-1.4891549243792366	-0.6440582779876202	-0.4488324543963407	-0.32328885793169576	0.8163661344732314	-0.1626886581665739	-1.4826009462704248	0.14311234678215956	-1.7265586753012425	-0.019850445624322057	-1.3774850816225421	0.2103977779358676	-1.1192925547197694	-1.5678558414871648	-0.07695292519327812	0.5333215933687351	0.500904961153323	-0.04920028378485418	-1.0488749544354974	-0.0036489632821547252	-1.1843873619007133	-0.1820063683846829	-0.6247602119595275	-2.4599961375680297	0.16837791553842235	-0.3713025045032689	-0.4514538180542652	0.025754510771014684	0.11202271901895525	-0.8568009641706053	0.8319153140144715	-0.2640641032061733	-0.23756306093841217	-0.7586843848360115	-0.12986123054636883	0.34369620522062283	0.2960545543252873	-1.3204472773459262	-0.8239382280048618
0.705572890028488	-0.8542974425651242	-0.27657582424283067	0.021711083160019087	1.0583789393191971	0.6510953255267011	-0.02381334119519943	0.4361770938015245	0.183062658415698	0.5986780515660081	-0.23225508554021615	-0.15450200161158403	-0.9053877380071997	-1.9079730339867302	0.4828528821494075	0.6344727020721465	0.6304875150335316	-0.1554566114650615	0.4754609180008491	-0.5764529939587117	0.23929606349953203	0.5330946572260786	0.94264469611579	0.16556520992152543	-1.1819342505343777	0.7829882153994481	1.2840715986754594	1.2879742404572294	-0.05586177017321805	-0.34651333688080277	0.6639135343248818	-0.8995575845170126	0.21198835259582602	0.5316654409685826	-1.9903364200000733	0.5674077921841791	0.36493938534361653	0.8653357865886723	0.13509790430268903	0.3796185069768301	0.015684830269419685	1.0315298469940481	0.7175377502972486	0.09839853898301358	0.7323610881992316	-0.05630405498194564	0.37385636756771284	0.5846507789081374	-0.9336289197206233	0.44745860483945915
0.8437235742316138	0.6766363748192916	0.4888213581876711	0.6793311480374624	0.4599047697253941	0.9091467617674024	1.086606079932731	0.4035661064895422	0.9591035822216203	-0.20420915733046055	-0.14982875156622064	0.8570095686720975	-0.7265271334094427	-2.0538694812537943	1.1024800948216564	0.3057128614585717	0.8551797318023584	0.8935104683191581	0.33597980806209926	0.2204571419006338	0.3547712550724336	1.8291994255295647	1.541386247486285	0.980900957822066	-0.20397685387226128	1.2238355340589713	1.3961542140107768	1.718816175321661	-0.03457267269227357	0.43553048290298907	0.9457873362331827	-0.5196158887313648	0.5807513626575882	0.8957145361508378	-1.1534679779570405	0.625304203936315	0.7770967267472721	1.6807149866403575	0.2914764430679878	0.21997830195769308	0.7689557840518482	-0.09319935762786637	1.4494114349902878	0.4083909053679079	1.409270168039118	-0.1457134119542063	0.6325911257227487	0.26517313337025467	-0.12948298133093825	1.2386256160210767
0.3888761983058648	1.6912860216950034	0.8537809756086584	0.4975373406507514	-0.3098251386171353	0.6351975722697153	0.894311659156804	0.041601573758268506	0.8377174164447783	-1.5754062387492085	-0.911012142099787	0.7944374357338541	-0.6335543634876392	-0.7521639225094561	1.11689376193105	0.011483062997283949	0.010655316751846368	0.8845051137788768	-0.4245899213954632	0.0524744612776619	0.37664857509832317	1.376472474103399	1.559352738533498	0.5750073972544918	0.412674807838314	1.0141990003349395	0.714982753804286	1.2850194069040508	-0.17562255736991828	0.48617651395045564	0.36644076977485374	-0.35607910497254636	0.450992244340137	0.23539719149066005	-0.6870745996320163	0.10168353353927868	0.4620790510041312	1.3346199854139078	0.2879738875887374	-0.2937988998197784	0.9886262878085752	-1.5955344294084737	1.1586613186674366	0.27425931309528806	0.7397653236084883	-0.4865250706643656	0.9655500888305505	-0.40684436370519633	0.306778342067197	0.9307008572430682
-0.2611627722844162	1.3263051113572513	0.4852460456697398	-0.693494760314237	-0.9472207469538021	0.20499398041066366	-0.40829638966643006	-0.23669300965676637	-0.03961502663720708	-2.353583169297283	-1.792938342350986	-0.013361568611238932	-0.8799716556080456	0.6138173745140305	0.5594289927301278	-0.18282806903973262	-1.3581969545099764	-0.02159855735907259	-1.2678543642051476	-0.8455751901737848	0.318246430401402	-0.37567126481003427	0.9658143770174314	-0.6917928654187177	0.18600001316859602	0.5207652813171801	-0.2538394024924816	0.10374094174401713	-0.40289212122533136	-0.2414505153104353	-0.6609462132842502	-0.3207428680025108	-0.13746277198643284	-0.8381195431211823	-0.7935024521508525	-0.6584294124758927	-0.27748149980044295	0.057874425407308853	0.08329987577090192	-0.70339955851253	0.664085390842182	-2.1703438920635167	-0.06516852733488954	-0.1989226699595859	-0.6406740461543997	-0.8172502142533369	0.9703616192117169	-0.9423780366422089	0.07457743147296111	-0.155413012570919
-0.5686274071977511	-0.021770630073006697	-0.22637790252793139	-2.1300256168940006	-1.1001821703439751	-0.09277706352478605	-1.603160171724511	-0.1453819508296147	-0.9411470161675028	-1.8945477987920583	-1.8624462256812695	-0.6006611183126294	-1.0974948450339548	0.49420097575469596	-0.12840910271179534	-0.2972841112299411	-2.1870870296647236	-1.034853743813314	-1.4532206826726963	-1.5970688162796172	0.10345686362123171	-1.9300133250388383	0.17615987739664982	-1.7090464050777794	-0.4701109865733596	0.1402768879259598	-0.8552695947296608	-1.0401422030430971	-0.42148133354963435	-1.0035407336213065	-1.3407854752307964	-0.20123305626181612	-0.748392432036936	-1.4871100380528264	-1.0195625654127771	-1.163115753865234	-0.7407380011422474	-1.2413001001041348	-0.18385840432244743	-0.6825666469435342	0.0615402975200186	-1.3872511649527552	-1.3358285584287652	-0.5543007591086857	-1.6161174215686105	-0.8226353325955091	0.43682046711078704	-1.1578960053588998	-0.4073225133070438	-1.1774141318725513
-0.3005075353990685	-1.1636022047400458	-0.7480620818885431	-2.71803142430982	-0.6530338061764075	-0.29561794475949604	-1.7259521033105254	0.17225923585709682	-1.3520395727718588	-0.5842937648819666	-1.0205664752232348	-0.4189516600540282	-0.754149165384551	-1.0927013108382622	-0.4727803473338828	-0.29556658446579964	-1.8644922252245215	-1.482002250997544	-0.7463783913952312	-1.5229171357207438	-0.2761519703469668	-2.2148774404305263	-0.33624756903501873	-1.6085840705039292	-0.7934093329619197	-0.1447971214934811	-0.8680893624841141	-1.3743618141441785	-0.10126433604289098	-1.049999822374107	-1.3247605888034457	-0.011148792987698563	-0.9829155668795032	-1.3032614102056117	-0.8009523361772134	-1.2685270744883983	-0.5610785209041896	-1.7378783746077238	-0.34367611213953203	-0.3538936530927425	-0.5008317243514089	0.01897538482882017	-1.772442417788794	-0.540255069977918	-1.6155161031359284	-0.5151659547361231	-0.3378888197181049	-1.228542697199721	-0.5252982492260311	-1.5342089363037106
0.3043544911237724	-1.277994951331349	-0.9761690888491019	-1.9474575333266442	0.07173901617385081	-0.5037180999738912	-0.9808152502482584	0.3174984257527225	-1.3466049166124257	0.6163301036577135	-0.050029882534300074	0.18792401151968768	0.13151262969504576	-2.4514104313486835	-0.35885478295988466	-0.06914206069877736	-0.7126781819381717	-1.2627529925360814	0.36242429224674927	-0.7979028631059004	-0.6265624044289044	-1.451565385146646	-0.4257608436397767	-0.48693759327107744	-0.5144190293907112	-0.54488707264921	-0.6069409406916192	-0.8855168972033218	0.27779020038337515	-0.3536497722388412	-0.9220373640046144	0.04344104068278024	-0.7728646190334622	-0.4881351117123457	-0.06134027021911407	-1.149570206636354	-0.06694161640649628	-1.3123406864639773	-0.3352000342449456	-0.08556765084441549	-0.8012445822018628	0.9501007061849791	-1.2574018511845422	-0.33894741519150995	-0.9254288517790739	-0.2076822520243912	-0.8037261561608998	-1.2924188380353583	-0.12728843382884453	-1.233119781906025
0.7898891115905925	-0.5601066665315207	-1.0879681408632937	-0.32051511117837217	0.5347725263119911	-0.5841872485345126	-0.3198582768354745	0.11932929012595157	-1.1835845357092387	1.0651567020251427	0.3084749065566565	0.5450891052692097	0.9320017392986915	-2.030783681664565	-0.06898175715097783	0.4017747702869609	0.4028032799032982	-0.718293401262836	1.1355400032835075	-0.2052814170732008	-0.6596479238402908	-0.6216821923649722	-0.2541050569718942	0.7660910930118668	-0.02874958143045795	-0.9486201004635185	-0.49794260114795175	-0.26992542900224864	0.2988676536185845	0.4641774643958975	-0.5542173751936739	-0.09645898426517169	-0.3103864538510623	0.4170955614540331	0.7603663862003853	-0.8808117261891162	0.1336319996810908	-0.5021101329335099	-0.19488062697089129	-0.05055918043274186	-0.7679270494436311	0.9463643452952526	-0.4096845643721937	-0.20819423052307384	-0.13554946939470217	-0.09803755895761478	-0.7095752840962417	-1.175711707059953	0.402573572325907	-0.6458942042193199
0.9057138160007119	0.19196733657537285	-1.0093582724050965	1.089555203732631	0.4885294342946545	-0.29388236799841433	-0.26213573995010286	-0.12515242354810893	-0.801438340629155	0.9112413576852667	0.13476885320957216	0.49148113565927537	1.1064699429296112	-0.1840863052427257	0.05779169042683529	0.9189901428317129	0.8678410078964806	-0.20443565500885272	1.2423411898038925	-0.2256597090299713	-0.24885348153359185	-0.28501131364205123	0.0230213223948446	1.3198346745198122	0.19925512812002555	-0.8839929930081241	-0.5993911886659262	-0.10233915695851188	-0.07015563215642452	0.8449442974282199	-0.22146951663672773	-0.1827472093371208	0.19716667749697592	0.927227231022088	1.220753461406264	-0.2680839648131043	-0.12057980645262777	0.09902877623429047	0.04782056992963523	-0.05952100773285832	-0.4625438165665295	0.4502040512071253	0.13635605693755876	-0.05946376987892807	0.5008172906706198	-0.011237577653345954	-0.2940459851171088	-0.596029270877283	0.6461387128431394	-0.06499325698933081
0.7751007366722531	0.46602653359973006	-0.3761356439071649	1.5330210025876407	0.21447544392148002	0.35052242490420826	-0.3662348259991119	0.022012314567702546	0.04415389743005469	0.7738581790332366	0.10361120714305995	0.4966589717257157	0.7890394507218494	1.2153840905188618	-0.038488013610131315	1.1562249499245298	0.7447988917308801	0.16688405985598034	0.9185689364434353	-0.48702675773934745	0.45493080014218773	-0.11121778905478265	0.39481117319505843	1.093843568918333	0.18348010997530306	-0.09352420478373791	-0.571836776207143	-0.20351392032422613	-0.37395986989298863	0.8185557087773591	0.3443854530834387	0.06167759475985302	0.6322331945951503	0.880749445336777	1.3081421562649285	0.7809254964970879	-0.3453189345097669	0.35439804728580354	0.3869476283875718	0.16932188163805945	-0.008682171856633992	0.21291942244088308	0.3183997947799369	0.41842068371241425	1.0823821249447985	0.33152704486257134	0.06843122300797713	0.4175468643341124	0.5818805629519895	0.4425610134828563
0.6582183051615135	0.4442857237769655	0.8404124789262964	1.0989964099278497	0.18243555279887183	0.9793696630684912	0.07370618618212448	0.5832097239031696	1.2094094132684574	1.029224842807693	0.6046110266670077	0.9710127252947408	0.5506733762953885	0.929932270769029	-0.1679903972364178	0.8979829980896208	0.5102517056454341	0.4591311661748871	0.5476901994741672	-0.2398903337341069	1.1565854887387168	0.45396831728569964	0.7900737657050731	0.6423974070390551	0.25356239332569086	0.9899502072226961	-0.12604401720090203	0.013488124708780327	-0.19593392403958707	0.8147761432367551	1.0976278443059844	0.5458071614531238	0.8817841564236982	0.48922214713209544	1.3394470084953851	1.8329718433667985	0.006723449006352689	0.5198898728067777	0.7265805505037888	0.6346143634250405	0.48056492666474165	0.5166331688434026	0.4768303060140777	1.22000130028953	1.612860965674448	0.848825762820021	0.25999662134873774	1.407197157056121	0.4705313975084542	0.8369232742078392
0.6140961816838385	0.6258621180517497	1.8960973812367277	0.4305028797069846	0.5095120378602462	1.2075828709361713	1.0251243610458312	1.0560587371606134	2.029681596047159	1.4426398342072655	1.2685614714632956	1.6472663050291263	0.6708765655027744	-0.2504725430346373	-0.18856921104114674	0.20249455260015925	0.48025927698350684	0.7167457445988261	0.22966877813098516	0.6740054345214533	1.614155133292867	1.3082337904959784	0.909747760631363	0.436787243611039	0.49455969597158433	1.541688661112573	0.5390851526560936	0.6576706418878977	0.2923702359920844	1.0613707842256093	1.5041242544065065	0.8148690671943062	0.7973867833747968	0.15806665807713532	1.509658675732309	2.121676662884172	0.8387357471350437	0.7717759019971636	0.8276236067163679	1.0008340605025499	0.9049653752599498	0.9497192678726004	0.734201715219575	1.8061704752627143	1.794720824359734	1.0868204777539776	0.36600835218531286	1.831083664330571	0.43367979486283253	0.932757842240637
0.47486788190530566	1.1788147181476072	1.8065140920813745	0.036774173126610174	0.8450423713122615	0.9896966206374611	1.6572522213835972	0.9568170696636267	1.9405705306646377	1.4920835197202138	1.413987657639728	1.7809175664952106	0.8449964924514433	-0.5669140530345318	-0.1567780694822406	-0.630734296137771	0.535947035374934	0.8855422067781631	-0.15801383665588242	1.520083050014766	1.692887941540171	1.7006087258124167	0.4802759010300667	0.3725501652009742	0.5946973365373749	1.1640947880653107	0.8204453171900133	1.093608338275015	0.47702314821790637	1.2822342288165236	1.0897620101457406	0.5220358821890287	0.35515800188317076	0.16407019886012203	1.6587129739325357	1.3018752499450215	1.4139178986501002	0.9345758176935947	0.48818703946184716	0.9276779214603151	1.1317911793157955	0.8763205505580626	0.7664427118886806	1.5960222498036565	1.3616414155744105	0.7569065910415449	0.358325053650821	1.5196077220552509	0.3028365996028566	0.5394590550814516
0.15168324656494941	1.6930119644949844	0.43309357721494435	-0.05566637509416202	0.7842172007030284	0.572644569379509	1.290588608050356	0.41744825081090103	1.116945992903283	1.0030687472492732	0.848313722674139	0.9389788415954425	0.6375047511831003	0.48239789622021073	-0.15954646264413788	-1.227508597868915	0.37022869306125206	0.8687487791195162	-0.5786694864013348	1.4459247409091205	1.3157809592646186	1.108039681130053	-0.3145053834565188	0.03705466824514931	0.3020002313251861	0.29609234637985593	0.2954175456502454	0.6951301378996135	0.03332990785646965	1.0137428329159344	0.061988087392954284	-0.14853251606090817	-0.17895415128386355	0.42633577704818904	1.5032420769354775	-0.06818207219600014	1.1126842696498611	0.729721216803235	-0.17876131946976695	0.4187536090475449	1.0210174710147082	0.09454953597479172	0.279264967958924	0.6455929490063745	0.49289346403656276	0.1642447314782963	0.05708071841528522	0.7978652660038762	-0.09645938223598148	-0.24130530130069996
-0.142381767082593	1.5251469739411851	-1.1436896135216663	-0.05355035725387283	0.2877733519420649	0.16231964404706617	0.20033362693971465	0.0860273926861277	0.28693919244858707	0.3874546146051641	0.10146222343939856	-0.4953249222197957	0.0331180467500617	1.5045473057602046	-0.12253454752746108	-1.328183722507035	-0.08510831805694427	0.5952430708784543	-0.7264619532875456	0.4598479860611054	0.4970307619459088	-0.08736541847035868	-0.8577660534851846	-0.6244637550153672	-0.16436401865075354	-0.27501309060651086	-0.7761112352602768	-0.30413732035362956	-0.6320202216048219	0.1708018941806381	-0.8064463480664594	-0.6170354540973481	-0.39481430200583484	0.6083718599802832	1.0108571628295502	-0.9655153018856505	0.11475091328728347	0.20334083182122475	-0.7205860598020328	-0.17881663442756376	0.5624172634464747	-0.9485065385577301	-0.44398147280779315	-0.316128527758996	-0.26329916136649695	-0.08098930118111834	-0.5339071046741447	0.18735788103707612	-0.6394001466244705	-0.9656310617165133
-0.08113815227791778	0.41055746416029776	-1.5650828390882263	0.004002509525876746	-0.3471336785534919	-0.2338643001853686	-0.6679632914793211	0.3717485169303863	-0.07738628904278748	0.21048690264741768	-0.13732535649615155	-1.6086873504448078	-0.5978896319431749	0.9817785807168941	0.07863613478351651	-0.9257855429956489	-0.5389564699809025	0.05777636553827825	-0.3913683837638465	-0.5251436616485823	-0.5255770953883974	-0.9306818927943594	-0.7186853323705302	-1.0817352832617864	-0.3403159801244136	-0.23563207780050408	-1.5895220939840686	-0.96980440712116	-0.7970846351859154	-0.744145832771318	-0.9531526230311189	-0.48744660474367457	-0.15465113124656896	0.49453762596688333	0.466287553242981	-0.8727972791717646	-0.7532244716049767	-0.2345185136411685	-0.6981344022759609	-0.49943523379528815	-0.023826858649659013	-1.5578087377834606	-0.7042518756539504	-0.5938452123586679	-0.49317837160494765	0.20989609007878254	-1.025663047948063	-0.01068085618363999	-0.9831939848444567	-1.1878305716869766
0.3763051231422552	-1.150965142557028	-0.5416610934130215	0.2595553532927661	-0.807930563992249	-0.6169752555777793	-0.6894455276674469	0.9161381378122757	-0.16427509160507867	0.5606729171640026	0.2711851903948934	-1.7000241511965237	-0.9526497001806384	-0.7503704275937884	0.3510361058621764	-0.2778866214289541	-0.6353059445961242	-0.6168391500734636	0.18828870867281033	-0.6293065507514345	-1.2834314351095166	-0.843804642189347	-0.17083638730744177	-0.7495636601367978	-0.08555490500597124	0.04080743184781857	-1.4884901708807592	-0.6947014090093734	-0.2208216272897847	-1.0141287053655637	-0.5492256465328457	0.06278666176103448	0.1923921065470373	0.25119646050511485	0.1884826961951573	-0.2171487463639593	-0.8296404292541304	-0.23386409630817792	-0.08824748949745077	-0.4412177907207325	-0.4001729104064858	-1.38918479867423	-0.1506682630884985	-0.18559495198769052	-0.247536817834787	0.5418716778404429	-0.9604907066918262	0.1094644029248977	-0.9092294318071558	-0.8566009070230602
0.8833552219365917	-2.082643352133876	0.8637299184737134	0.7080181486927067	-0.9264406666227404	-0.7966218011989397	-0.0932732950532898	0.9826179328197466	-0.32592525310551246	0.9345098725140203	0.8101121395712771	-0.7789221808968523	-0.9897488360955736	-1.825327186009695	0.4032902495629122	0.2688242401582417	-0.31324312777699553	-1.0960742280687494	0.5201196201190452	0.1517609324695966	-1.351923578064356	-0.11312885740562649	0.1036425377939039	0.3205897245234334	0.28620001695624125	0.07392966097938425	-0.5369045155328436	0.14914540685353186	0.6289589318398889	-0.33383039919908847	-0.15602410329893665	0.5082106137786349	0.15922843079640653	0.24627789956590218	0.2510303541532357	0.22044001544562664	-0.20154870598376393	0.12424461560917335	0.7046675618991035	-0.12992972286086238	-0.3833383057016626	-0.6695273790170632	0.7757643249427695	0.337372833713423	0.15250625711197693	0.3324101976488039	-0.3179323717273887	0.22796506114384368	-0.48142086161984954	-0.3186408079834759
1.0600897959749391	-1.491138234600443	1.360248802025447	1.041027165277888	-0.6006625808177469	-0.5429210382351354	0.47532019270924963	0.3591302183407599	-0.412380859472395	0.7749319060996464	0.8568099057014085	0.5160800294786575	-0.6946041074039492	-1.111900560088296	0.12349599337921134	0.5479922757698182	0.1562885272238668	-0.9562946270944591	0.41810688838310095	1.0903036831961341	-0.7157674483326836	0.557835351061727	-0.14412200615781381	1.398513074318155	0.49192153609944533	-0.12189202655755263	0.5886213135420527	0.7112391049995763	1.1449175428668	0.8570512894498874	0.015134646295918342	0.5392456640482175	-0.26685690097504955	0.5848683386717215	0.47869484854809663	0.22119732967605701	0.5136096682945778	0.45773357374636464	1.2407920615823669	0.3064594305491226	-0.09964294307017395	0.11737599430934721	1.3011208489788022	0.5245474159198518	0.5109150280798715	-0.3235100679646762	0.4310550534068313	0.1221718230311855	0.12172419725635508	0.09042866066789247
0.883341460263603	0.47878858067047403	0.7351032071669493	0.934163109993761	0.18374311084451103	0.05049721347867472	0.6978462272848076	-0.3249875431690974	0.0696831018027462	0.058280132621533635	0.2757043760798764	1.3764894005851258	0.04151377896936117	0.40188337726186374	-0.18327153795089382	0.6704229758039821	0.45937251973520415	-0.06134128793900136	0.20619121150701317	1.5427220228498668	0.15961159146359383	0.8037859403228027	-0.39065536942688694	1.7443192299824128	0.6789759992282272	-0.15959579210899114	1.2289555626797195	0.6440084480728095	1.1897025607702354	1.6349027449120226	0.2758653789801442	0.3186781270729796	-0.49210490429380266	0.8919143978055404	0.6279477026064395	0.27083872960729355	0.8398687370444528	0.5209483357515259	1.385543762660577	0.8081236804740517	0.14701057864004138	0.6808114361287568	1.146204344635673	0.4508583596209999	0.8277615148968455	-0.6990021608795971	0.8109833230755251	-0.15048058650616103	0.7814191816751679	0.39406224345510554
0.6335177481029466	2.474932740201174	-0.07406171965732317	0.4227750185880749	1.1165017360020735	0.49008819118724944	0.7275794894802761	-0.3233860616471443	1.1049045456619493	-0.7160314541421787	-0.5235868369939786	1.2862127141503257	1.0791703617530777	0.8569468474691109	-0.12074212484423484	0.7920434321328474	0.5074524503947484	1.1001281874546274	0.25481945624846425	1.4345080392224387	0.6806698292224453	0.77666314038154	-0.021521639933803065	1.2431615010351509	1.1284222292533121	0.08646129433993097	1.2249548044773977	0.3339382913285837	1.010878249181675	1.2791691780889978	0.8524931131091558	0.17926589889106082	0.03263289435375453	0.6490356077115496	0.5121965257740049	0.7716655957934395	0.7924617172463079	0.3797334902858613	1.234907722837922	1.208780897434558	0.13863929016938317	1.022313376481768	0.7136980837416946	0.39404634546135614	1.031569405424274	-0.3154947989112479	0.7700479686579212	-0.3556469400586779	1.3456135149488395	0.8357248950794627
0.48643384554627095	2.868275242838871	-0.13975331704295077	-0.13680161629723964	1.5289811769902135	0.3000680672472165	0.7248129264820489	0.2917518703162606	1.8079736188346704	-1.065776208659523	-1.040035433129896	0.27268267300848886	1.7329385115971165	-0.16006969852752967	0.23627101028466924	0.7950948852563211	0.41657210715343873	1.6005531193758116	0.4358669256377899	1.0080894412932202	0.5884467075253048	0.6845163995820714	0.758172897247956	0.360825822601681	1.644286570805705	0.21366273185483015	0.8351844243240208	0.18963461809026427	0.7039013219096869	-0.1347325450874954	1.341502638763955	0.1815134965829715	1.030892553833581	-0.23148251333572895	0.02962701964927633	1.3423120002197373	0.6318450595060552	0.1456180664545456	0.814775288503977	1.1350545108303958	-0.14813402721275232	1.1654079599525307	0.43922067207116083	0.29337779116740814	0.8648175501125275	0.3880944239036719	0.5592831367753336	-0.35118159228635115	1.4800174212175794	1.4157132163583985
0.30340282316111994	1.186767459347442	0.43947535801231574	-0.47892442644058747	0.9217658367187926	-0.4645980630899198	0.5531214340889009	0.6564940933576776	1.239925176485243	-0.9334052813351624	-1.1349823570387165	-1.1131637713365972	1.2249868351909425	-1.1521925321746904	0.3136302856521397	0.3356106593476121	0.30154732746103147	0.8378763115631241	0.2632531795033808	0.4122507111157964	0.10021952836499476	0.43054738698411954	0.9982629129045251	-0.38956186110267566	1.5561799144391075	-0.20423501345323355	0.3484347920130268	0.03978441766688911	0.07110152355805306	-1.7293210640509635	1.0562127289766283	0.08582646150448257	1.4763952861996537	-1.2217972990970842	-0.7707096618311858	1.1650239267903362	0.4760302368905818	-0.2747528628795093	0.037023812526985285	0.2942427973359643	-0.6337414617990467	0.9594835786137524	0.19628156879837297	-0.23405469221735603	0.20475119361494154	0.46743825744822826	0.32533826642677843	-0.23925051629122104	0.866339223948347	1.7153086817725118
-0.09326021183820704	-1.2796597146724327	0.799445157749034	-0.6609298390420018	-0.3635588892274313	-1.1819875729170215	0.08794439811133085	0.16000995580936034	-0.43618918828588393	-0.5444509582535765	-1.0489263793021117	-2.091193187690639	-0.3633912461488926	-0.6744283607124668	-0.26632770923967003	-0.6635739197600953	0.18411998164705268	-0.7704949053848406	-0.3827085603379825	-0.23872318640449133	-0.3528234307577238	-0.12734292156597576	0.13263737526874933	-0.7810253111330647	0.518538560337895	-0.9584007921594547	-0.08228089321805637	-0.5062552628897344	-0.8760364949422894	-2.460915169688261	-0.050901655464247776	-0.25381158489100164	0.6531909782571117	-1.61424122061215	-1.5776951877006593	0.04645047454398444	0.27962763162139076	-0.9659169339268338	-0.9857847970079608	-1.043938649195494	-1.1998301786060996	0.28180105032295494	-0.4203157974269152	-1.2852861574029664	-0.5647161448723054	-0.4429434397197305	0.030200930579582758	-0.2290459952719482	-0.3169883437128127	1.3328172691258298
-0.543336961478135	-2.4891409409308016	0.4416040558673583	-0.8051156789920992	-1.2103392338704653	-1.1868551043674296	-0.33673369373181816	-0.7190769656697555	-1.8960049551133993	-0.038005386052162526	-1.0289274241318642	-2.1105382941212474	-1.8083625954175149	0.7837091038109137	-1.0576522147687102	-1.6226040402216355	0.10434702536333462	-1.9566068539777317	-0.893029466323017	-0.5623890519636373	-0.47459334701868466	-0.6893449645668289	-1.1542607052727507	-0.7380774738298432	-0.8487869651861495	-1.2735134040307425	-0.2850857174429256	-1.2511396843849183	-1.5233976830843698	-1.9053141861694685	-1.0556093348608324	-0.6070676713870561	-0.8772272046448151	-1.1404649883090678	-1.877262475697952	-1.1185839176132732	0.09753596750794662	-1.5725434255015998	-1.7362361181019734	-1.9808188862730036	-1.5952872936376858	-0.6093065686335227	-1.2930731147841237	-2.2506238950336153	-0.7263709733442956	-1.6286921248648991	-0.2289252671959936	-0.3517247299401869	-1.241731548811448	0.4885073625204753
-0.6364939077255367	-1.4916296965306786	-0.16859789043572876	-0.7446612255460306	-0.7334273262548658	-0.34835470011850506	-0.08275198597343707	-0.858924614630063	-1.9224832728728118	0.5632853497976924	-1.00074413346828	-1.1909582423938783	-1.765058929341065	1.393757140246093	-1.1119478522392472	-1.6333314065825222	0.20646741294670484	-1.6551616775480757	-0.5306246796839524	-0.06061097709256976	-0.2226067707036828	-0.5822819362766377	-1.4859357891195273	-0.16279233657744457	-1.420601944454256	-0.6240536831271167	0.00022410186179428618	-1.3579912861458616	-1.1145306316548886	-0.5361190308123004	-0.9009004250552657	-0.5907994490477738	-1.592566648325865	-0.15463738855267567	-1.3122717730004683	-1.1884302138314309	0.15447048701577162	-1.3524392774451988	-1.632212344061159	-1.6500218576372443	-1.399388600734672	-1.1101545628900582	-1.6032635894448397	-2.217127319982815	0.062189492006618496	-1.9931714362271442	-0.08502614697923336	-0.3688138951674023	-1.0207745687311853	0.015471312571089826
-0.23728144103699148	0.6683884502628601	-0.24460319065649797	-0.16742351295952246	0.7422205621910146	0.8360184563680776	1.0613159278800324	0.1970334539718302	-0.6429064762411124	1.0405057108206484	-0.6542688948871236	0.1196662083119469	-0.17507090460741676	0.30219817117662723	-0.04432582700148527	-0.36504933244326077	0.584521019684577	0.0020145155351519294	0.6187358332448589	1.2190488286611596	0.2821849142303732	0.5090074050233018	-0.2875565176790893	0.8581840150676824	-0.7659702418461029	0.6188158579681456	0.8282009280833666	-0.29812608132070717	0.3054272350896401	0.7205616292349988	0.41399170516457173	-0.1555764313761346	-0.4986228803488423	0.7429632752480919	-0.09460506398813433	-0.07356545531632097	0.5511727261994188	0.08596246827807802	-0.6603866964564206	-0.10035275334765792	-0.3173106369277314	-0.8162735874368137	-0.7047008852405012	-0.8825213022686337	1.2582329958020608	-1.1893318635663965	0.6660903803248781	-0.03715051079212361	0.39517980051379376	0.5571868795668354
0.2048673909851978	1.9435068762928573	0.2530091127743452	0.8114273234246331	1.8715167828439216	1.657022328607942	2.4093617108263095	1.5664408050625536	0.6352377789957415	0.9007088903157688	0.12579489607777947	1.136852124565975	1.5255439779947115	-1.2707131076272147	1.3539853061212501	1.3835530171567378	1.028241623986172	1.7512512916396212	1.5225238656606468	2.3522453154215155	0.821953420654301	1.9584784832980255	1.4667260337290524	1.7419392045156288	0.28504508620190094	1.476678501599988	1.719790966794622	1.3334670736425325	1.6278429682639826	1.207800049319751	1.652442970903242	0.25708815451700545	1.6929233504569967	1.18596072920213	0.9810970905742142	1.012034918837223	0.995814226437279	2.098721586434191	0.43379773513178665	1.5293462504957718	1.3482186196815078	-0.02202302634039822	0.9119543235238045	0.9773644019553763	1.7682141289794184	0.057671001344085794	1.543690889570766	0.5246203692050077	1.965914998296586	1.7544802489036677
0.029147067904347082	1.2022632151656278	0.46272277815486745	1.4203721268790326	1.5616899702779008	1.692054699626066	2.8156975681180563	1.8241411600827084	0.7588793027322993	-0.14731584421436503	0.9443535977530573	1.4455366599152883	1.762912219627135	-1.5138032282083524	1.7660029502431354	2.2203916470489604	1.043765628289767	2.2965352221825217	1.1918701399849265	2.1982932743779156	1.0626317754927246	2.5596379616246536	2.1638280924503617	1.6342357468015305	0.4579558445055129	1.2883355339268292	1.864805784163843	2.2307506538233395	1.612473219668947	0.8830687483860852	1.480924179187732	0.1119061000870065	3.0279307575429746	1.1586611751125524	1.0692250300675248	0.7468817264278279	0.9797008085353002	3.2813450522795224	0.7372081697367858	1.8888015252725472	2.620419699355799	0.45445926448441387	1.825883458383546	2.0362523657892195	0.9003027044346422	0.7287233210737722	1.5748590846108153	0.8114465273342082	2.358483307004183	2.394504955709577
-0.9291278201075353	-0.8415858357137006	-0.3740404943167714	0.8586969609788457	-0.0040287566115195395	0.9974056992372037	1.6784092162861681	0.444268617132017	-0.2588812089318868	-1.6639389697208207	1.107636868761948	1.034223440642828	0.3430305482725574	-0.18902345850090227	0.6528281420564307	1.394984487981013	0.2767187639806269	1.3746900835545286	-0.26117396108568974	0.5295247209888374	0.6462224978789279	1.611940163823402	1.1539031744233963	0.2127331942279857	-0.6114686194011061	0.2694389579947415	0.8536906377433542	1.6494076304340144	0.1167941764948368	0.10351618641245502	-0.21780069792835494	-0.6784754722495311	2.090150950100126	0.7818714562464745	-0.04261567661703984	-0.9005297867410171	0.26761829327489306	2.6443674168165403	-0.003957896658029471	0.6096677577377698	2.497357312877964	0.04594895299898534	1.0376744795279047	1.490778526690901	-0.9777721265153162	0.4747394926756968	0.22680734734897962	0.37167660505545924	1.106950833719074	1.5468545903444262
-2.091284399274891	-2.5090397163979463	-1.9162228409834972	-0.758662696428718	-1.6582476964503963	-0.025361949140978415	-0.47308678182444275	-1.6591241762734368	-1.509026463316522	-2.6540696609268526	0.27026034267354415	0.18964493819033054	-1.4701132456637576	1.2151230538137314	-1.18244618715847	-0.48289509967040717	-1.031642259637814	-0.1980254931728002	-1.6910272860762543	-1.6079822547926939	-0.4902084494817924	-0.3477256031982157	-0.6853759634822673	-1.761366475049033	-1.9846718748569292	-0.8154096056492675	-0.7914726903470678	0.11648100044082031	-1.7161077031202718	-0.742616978711198	-2.2138015920615244	-1.6312734324642766	-0.6397208008397021	0.1573637053108028	-1.6908498284380014	-2.5914256739442423	-0.8371000316467382	0.5677331315387382	-1.1774436057776705	-1.338020857477968	0.8696425551011148	-0.9689514611021012	-0.9501774593414599	-0.2903794852149145	-2.7119446374474956	-0.2223310441977257	-1.8811001854597265	-0.6956354177841587	-0.9721264937800271	-0.42047330595020205
-2.644203669419045	-2.75735857330049	-2.940993775532233	-2.2463443845063766	-2.429509573451197	-0.8735991771317471	-2.3711643514569793	-3.019810207915304	-2.171244768329774	-2.433396903587627	-1.0853080017598338	-0.6426602340223876	-2.285703637902866	1.4094648703381185	-2.3604319878005544	-1.9884662220075857	-2.0780721381994685	-1.386903110606357	-2.041811540654285	-2.7911319417122336	-1.8376816511878389	-1.9514539656943661	-1.9313919951377105	-2.920105669511309	-2.401130674843319	-1.3780115898444911	-1.9504761487616313	-1.1750037608632826	-2.5354373056862296	-1.3347518492685684	-3.0693886649592277	-2.0870115849295257	-3.2002342178992245	-0.5381484168080203	-2.768583734521593	-2.933818772980077	-1.7407393219247314	-1.4768997654806686	-1.9106481093525978	-2.498095694114105	-1.2078929156640352	-1.691758838224461	-2.539404549002555	-2.0796363998625367	-3.2818429177885746	-0.6774267834956043	-3.3554047826279536	-1.726718189272175	-2.485462736576504	-2.069754868370642
-2.256796750633768	-1.834862337430491	-2.594112816273302	-2.35037159168835	-2.260800582911506	-1.1515204945993294	-2.9932389958667045	-2.9304391437235324	-2.0416612784955133	-1.2780960184675039	-1.9029853500800802	-0.9809374263214653	-1.792923793761622	0.7779484001781232	-2.1652845688592466	-2.1397385239061384	-2.104372403689429	-1.7368045822115155	-1.2942841359409452	-2.474863029070654	-2.5099593353044147	-2.177876109664311	-1.9524389558810675	-2.4817149681967328	-1.515084749408339	-1.3230772328086315	-1.8662540796828693	-1.5143869671622423	-1.977268056899589	-1.3391025524269193	-2.3484328368000327	-1.7051494830068963	-3.900791775678822	-0.9543886399148429	-2.5045221982807417	-1.773576490651059	-2.0325283920944393	-2.204470293614628	-1.8145162943195627	-2.1697929112027463	-2.295236245286242	-1.4338082486157488	-2.534014099894882	-2.737897271679458	-2.5164681391302115	-0.6102956833884601	-3.207912329905653	-2.0352465777282394	-2.5848906677821906	-2.243309403154782
-1.2727899613038485	-0.5924676928195274	-1.2859466787014284	-0.9631545864833017	-1.6357291967365457	-0.737416237904304	-2.2654946726378102	-1.8606582187050031	-1.3006665044502081	-0.1122190855482726	-1.440604608339419	-0.5341973893064781	-0.6679471262671794	0.5971985720478558	-0.9944436234321673	-1.1237718715563147	-1.0606289679116112	-1.4150774285899823	-0.2946970695547653	-1.3296538923252303	-1.933863123457149	-1.176577505566174	-1.2029108535447537	-0.9657315799723645	-0.0901331576656598	-0.8078020505031477	-0.7815788900491114	-1.1023992336942612	-0.784140935361553	-0.5422664967898914	-0.7684924134297458	-0.6427717858304526	-2.6796459290870773	-0.768978975255938	-1.0016862822450334	-0.15678202582718676	-1.7098505404266269	-1.5462695565654634	-1.1286005945655817	-0.8727794174502331	-1.7575823116968292	-0.3173347539677922	-1.169716572714637	-1.9984514170971683	-1.0633946209160983	-0.17948254517112233	-1.6642198854634265	-1.4971800118028886	-1.5002134277347552	-1.1887430054414636
-0.2903862645134788	0.45549324765111426	-0.22904465568188817	0.7387618990272709	-0.8452043417814294	0.1101506651880607	-0.9800167089043237	-0.7718270478498057	-0.1971253128414307	0.4113075631362022	0.0037198796645158383	0.49640882714937246	0.37432377944652123	1.1900010179593707	0.24924964589424956	0.1050032273338551	0.302622813669798	-0.7534178666416023	0.17192769534021812	-0.4378853041657502	-0.45009980529905763	-0.016075395345288093	-0.4451309246380619	0.33075750214738864	0.8789686643099169	0.016580295647714505	0.36951127687469226	-0.5187813126030276	0.09200133952925389	0.7749621669835408	0.6291093707716894	0.616185062681917	-0.8658772359965821	-0.07168015606210168	0.8413800330608598	0.821557743613536	-1.0448941973378512	-0.4925692334537656	-0.2818948640505089	0.2956014315409292	-0.2607856123372397	0.8932650165234733	0.30292732872570444	-0.5285381184736853	0.19588101129924684	0.33719246595662433	0.1515808629650425	-0.6102953289646992	-0.15882566902179712	-0.2828985504575411
0.3233682540096346	1.2479609885218084	-0.14200749618800626	1.4193854821795644	0.10591099041254622	0.8235492485855105	-0.11676899902466262	-0.23512609395158332	0.8751743333819919	0.38728968990393586	1.282043234733944	1.3702301682103255	1.114784170073622	1.5101571125643356	0.9781189925527639	0.7655357939609764	1.0194217937627048	0.02268651475759456	-0.013244308441107544	-0.31397213292556797	0.8422493024855927	0.3057532363204063	-0.008554164525390266	0.5447315449368137	1.0273609381679032	0.9029153629320429	0.8270147504266907	-0.09396939762426755	0.32545318323586525	1.744948087424378	1.3066279539304197	1.5465841009468622	0.19747564115405097	0.5411577274013297	1.9556989423603774	0.945512203553315	-0.3603898630194364	-0.04946774898025435	0.5021264954567994	0.6600357716001074	0.8805918762456871	1.4637755990465844	0.8809888606261296	0.6749475856580661	0.7130914208488122	0.7294284294011808	1.2196112775889851	-0.003003215087163578	0.5997468396698226	-0.6244156265554276
0.5266664862603226	1.6688732317499024	-0.5619195855779863	0.8049657163997378	1.0106741489444784	0.8398875241121578	-0.14733746560045363	-0.19450375316854943	1.3099046825844303	0.2379950172827038	1.408111895349503	1.277442530953071	1.5197343523383289	0.6529219862198945	1.1367737528798516	0.7486644284339923	0.6533466892989843	0.6745774546950434	-0.49258862392789216	-0.6966864193818446	0.9879590979435272	-0.36369771436927933	0.16693531352939064	-0.09795829486243109	0.6405364215619361	1.3517352273618295	0.5198149710199089	0.11000016760007901	0.21343618879912432	1.5007497666316738	1.3405192791158116	1.8163451449412902	0.22064705276787958	0.4116949580428615	1.8325349477991884	0.7160874101061586	0.07286290946606158	-0.4071861707237987	1.1484357684667101	0.36583486792730696	0.8473214954745478	1.1916124513114104	0.5593141343369908	1.0273228655148237	0.4635454587361816	0.8315383507159918	1.2934346045533778	0.09356508445940497	0.5290091947051734	-1.9513601892544457
0.4143027602767177	1.3824243824924152	-0.4832790313654158	-0.23278480340396257	1.3126603356647708	0.0012009439472831774	-0.7981104169468713	-0.3162276466244229	0.7387161473217103	0.06691490761452236	0.4468277656966179	0.05835864833122304	1.3542342478972644	-0.797242703156756	0.8980558147513011	0.3817694717887984	-0.42552009466702767	0.8638286160035487	-0.9088734331469617	-1.0567811908140035	0.024743844300907217	-1.3780196474507689	0.10886198804051521	-0.7427969046033303	0.11460939587201027	0.8862607677316656	-0.15841568859432614	-0.0008931842942254798	0.11413919385640539	0.030571410801473096	1.0102449944532446	1.4442995275346346	-0.15032060859648824	-0.5514230531971221	0.8359717169874981	0.5636418690790844	0.08710526017328424	-1.014411644389306	1.4800944349101655	-0.025978053942786235	-0.11524850906718798	0.39565517338277456	-0.014623764545268446	0.6734161219292694	-0.19889460613738166	0.557980047961667	0.768545680808545	-0.07112621451959307	-0.048480279744810874	-2.97828771729257
0.11128326627762325	0.32490763638025083	0.4604496336575801	-0.6981653001338387	0.7008633951686655	-1.267953716868019	-1.3820688001392367	-0.33689019604763243	-0.38423002549738405	-0.3317784920233102	-0.5882230558679857	-1.51558883105871	0.4382366886633089	-1.417574798851143	0.4369049068113048	-0.021315698653002847	-1.3982457655899767	0.4222065622395277	-1.0514524561292922	-1.0873868212313829	-1.0515489012271255	-1.9514770071545997	-0.23194535564078833	-0.8302546752936969	-0.36372347355423756	-0.38262514477015663	-0.8499983878046894	-0.5153050046258708	0.09539105011651516	-1.6304399345089102	0.49209419730540366	0.8226332640455295	-0.2134995325147611	-1.7033362462664448	-0.14921019915248757	0.4647487149312858	-0.273260678402199	-1.2594879478554577	1.2511236396524286	-0.15363374323690407	-1.1123113995993439	-0.3991601401586733	-0.33686899761253863	0.19611666316329193	-0.8113336470524706	0.05856786699099506	0.15668423201961848	-0.10371808264926491	-0.5950235156129212	-2.734701318879454
-0.18115548710681786	-0.8976484117191422	1.613355512033133	-0.41767002873200754	-0.31461676674487715	-2.192426529143763	-1.413114265965738	-0.13007817789853815	-0.9763341247074856	-0.8867480936277007	-0.7176800311827216	-2.2897554264089406	-0.8305849787151659	-0.7414711888305687	-0.01030407401616167	-0.29505461096559593	-1.6183666573250084	-0.3259687851959006	-0.7452374652974468	-0.7658329883367015	-1.1973378040435723	-1.7671818912759545	-0.6594016723849175	-0.4817028590325987	-0.6905270443163809	-1.6166331108278718	-1.3928960521790061	-1.1718610498838506	0.07207770929677534	-2.2357007479413986	-0.09119492330498188	0.48768851988621736	0.15829911942376182	-2.1769313744207097	-0.46406551964420895	0.2670342574148674	-0.7015423904882798	-0.9854261793683909	0.4769482339483794	-0.056196695540234196	-1.444196960759448	-0.7437864367755032	-0.3777044950587007	0.03729352126714675	-1.045805425088576	-0.2869413401592074	-0.2363995645562473	0.18378808544251798	-0.7380018559909224	-1.4724756647581532
-0.2249859490385474	-1.4238643338589736	2.0779974158452763	0.03687180451125403	-0.7561967219985993	-2.157586199567906	-0.9923260854234905	0.3077644633120689	-0.3830768436550148	-1.0076771063909615	0.12922737319961822	-1.6800055324458865	-1.5832681647127835	0.18235792340196627	-0.14077641569267396	-0.30362981937698025	-0.9963881727324458	-0.716451030087776	0.06965129309149289	-0.2162981042263002	-0.23432556812663188	-1.07466994016314	-0.7112519166388751	-0.11756706657281098	-0.7072531031118475	-1.8978260228921915	-1.6313969938550226	-1.3660453194948636	0.05775357997790814	-1.4303718610376066	-0.5395347562283794	0.7042828456002155	0.6139145428768893	-1.6125086199926357	-0.17288324663796487	0.08379119360707046	-0.8176572335864832	-0.452754531592617	-0.39591359161706985	0.07418932944030862	-1.0510441503349404	-0.42710979988838027	-0.29968960403696576	0.17762326944945592	-0.845620021642117	-0.17977083941479513	-0.3118528691062164	0.7092075674114592	-0.47365785440184016	-0.26017966980558155
0.045593001201314605	-0.9885733182145616	1.699740324262967	0.16408899328338936	-0.20609655324867773	-1.1377284659179925	-0.6097734761952146	0.7920677278024385	0.8501801407560134	-0.1826289356532798	1.176867892094784	-0.15288323201894735	-1.2929163873276237	0.19503435596617918	0.1534771627147757	0.05568753874506231	0.05859978654173206	-0.34870062250888656	1.0750425695700532	0.3328050261216535	1.0869936660398045	-0.34009854724763583	-0.17228538091555923	0.07015483783311437	-0.3605062932280319	-1.0828903390177755	-1.3546183965173846	-0.7425319134347882	0.1562283561390601	0.0006604761784245203	-0.6510790086076432	1.214854759535941	0.7962380787603499	-0.4188814386416712	0.1471958604915867	0.15660973310263457	-0.49019982176525284	0.009769067489914268	-0.7848906168336638	0.17562321411036813	-0.30212520592256215	0.41588683209658717	-0.12573155944679143	0.33470702811881947	-0.3913471865951715	0.29456116962562584	-0.11296984186060702	1.2674402298232748	-0.09592198101155869	0.17496743324784172
0.40926479246217634	-0.17841466132041678	1.1363970914727575	0.04753086898247864	0.7088991599590682	0.26945580617738535	-0.5418580264051643	0.9840182105524923	1.5225264162035628	1.2627793833031078	1.6248710213580313	1.2040137422020718	-0.3434792710449596	-0.47917036810451236	0.5841291981892616	0.6637392967468276	0.9820608810907869	0.4979773321129359	1.6365180166639024	0.5984878999409786	1.8457667331205705	0.15521258651704223	0.5256544842841017	0.19523987372390258	0.1208099106122648	0.06435245215963115	-0.5650814834178672	0.3005266915758814	0.3839158863307306	0.9624720095070072	-0.41554738820691334	1.4603858036351747	0.6275783291144046	0.6305686251851976	0.09452839563247831	0.422384977946745	0.057696566860203066	0.24811009215636257	-0.46841232373828684	0.32824125168689755	0.44122271372139493	1.3112391652504387	0.21742678404307358	0.3836321880174086	0.08384085599994458	0.7585447794276697	0.18128065059366327	1.6556170202748353	0.10444592405164331	0.06830289995223941
0.5627835257647724	0.2458275538598155	1.0160256474169966	0.046044540775072355	1.014695381886616	1.2305963616635927	-0.4923988358965332	0.6778650867614455	1.11481599027645	2.2790901556464584	1.3176010063547807	1.5749049317765507	0.3883811712076865	-0.6277805587000684	0.7053684561509352	1.126616459850857	1.3900553453032574	1.1161558177549622	1.3659524065122823	0.4798657650963221	1.7111652591312398	0.4332535167001547	0.6681186897331742	0.3856302859401501	0.4053260301443434	0.6304866819308227	0.31282145153347674	0.92163548654822	0.6159579590774892	1.0284480889595664	-0.050014709232906664	1.1102935649527963	0.25279390919017425	1.0180583192209858	-0.14378007634380197	0.4683792391841413	0.49785195551475453	0.2789385389601305	0.2273010374557256	0.5699496580695692	0.989100183992108	1.7041255219972276	0.6572578080050526	0.47157374742616315	0.4721883375946586	0.9257440823679012	0.3278429427403827	1.7012091048602187	0.11443411577851222	0.12864387931371185
0.44420254147941124	0.13993501314029202	1.2235695424055708	0.18790160751348073	0.4638612577938275	1.2177369376709228	0.05721654022846886	0.07878671400110981	0.32716074300556186	2.1038779670256504	0.652629738314415	0.9461809348499213	0.4578309427983161	0.21242110114402804	0.3866834344468552	1.051666193073727	1.2207810902070975	1.0108242991379015	0.5811415365454027	0.25942886940240306	1.001817276679292	0.6301828906295263	0.05733084173416126	0.5938433557635361	0.42249626370585497	0.37663653326734736	0.7073894129515058	0.6963815444694255	0.6948477076500783	0.5749135133427556	0.18245145205408345	0.3568122130793531	-0.1352965464543535	0.7471702679610148	-0.1225706874110032	0.023499778486166772	0.6999434335205419	0.17547360802159673	0.7172335003699487	0.7710594722496799	1.1935483460741192	1.3649779718236739	0.9344487546494115	0.6935760077332936	0.7959179794758253	0.783589919975878	0.19908352500003662	1.2988561471517752	0.14927654377526317	0.6262629951901432
0.2668786150407506	-0.04740291548564879	1.1266847395068496	0.09544490731229513	-0.28587211639196297	0.3308811861507217	1.1163239327711698	-0.3343201333140702	0.13469988775482558	1.0474528143746236	0.023264250178873548	-0.08525389025341112	0.1757497251320504	1.0154905328762098	-0.0735482963844633	0.39649534489874044	0.6685166593487084	0.2466892856568753	0.002171625725287267	0.3768601106256631	0.1675774620354869	0.7521979137281792	-0.7327700357987301	0.6979046118261407	0.3922987539823908	-0.2214436161927774	0.45401685893842136	0.024044070802596434	0.5158088072666045	0.12832552711916323	0.1649877177693758	-0.34208118344541094	-0.39221514376926864	0.1422932732942707	0.1908395028061459	-0.6340950642179407	0.7237919110125164	-0.005748495236045809	0.6121027238508244	0.6982865093433094	0.8828890646452807	0.5715438231051283	0.8252394486415026	0.7887963489320802	1.061908647023333	0.38906622923049006	-0.11911878969260513	0.5102624145229565	0.30724690605213684	1.1237657562208954
0.21893530473076706	0.02602863867285068	0.403861853482783	-0.4683442711587041	-0.5368574256131702	-0.8095774733455873	1.9482999388065751	-0.29492255656038446	0.541788872816768	0.1241102355198204	-0.48161311940084983	-0.8697771472071164	0.02347958720073893	0.5574589621309627	-0.35165708642874066	-0.49025641264985603	0.01264375217185241	-0.7523986690577098	-0.05224559899164137	0.8935432933182441	-0.6088663527653827	0.6555043896118061	-0.9959966013379962	0.6567856194357583	0.43983475662401	-0.6181738725176176	-0.021685400040925965	-0.3862124241673928	0.03880556779343211	-0.16712678474836817	-0.04320741631542085	-0.7546830154419986	-0.45059437643570527	-0.4642326934136445	0.2727624827459534	-0.9209626554886055	0.580482700836352	-0.22327508340378394	-0.040527229253765944	0.2100805787066954	0.05765942960898254	-0.15508892136904295	0.349447519175199	0.35376692220623546	1.1703383207665201	-0.31971758966906233	-0.44262602200934054	-0.38508348442276985	0.3609102203665261	1.0775379641055889
0.24272520612059886	0.18692318262714042	-0.5355676206396889	-1.1456030085715478	-0.3305611873893165	-1.4980035764532418	1.7518716604873723	-0.01323017088167708	0.6414013585374533	-0.05071653102147191	-0.8700714511845511	-1.0747649133965855	0.010281138189985193	-0.9150373648454073	-0.472806753951273	-1.1516517618443363	-0.5276573679098301	-1.5620286055922201	0.024058251574793212	1.3159548605707962	-1.2805290257093767	0.28120387489808407	-0.641828496282482	0.5023951562991557	0.3456767171635976	-0.6854783955200023	-0.1589800285468487	-0.27592985796317193	-0.6363243595558205	-0.39209882690528547	-0.29038332229048935	-1.0158145622313512	-0.3346283441202979	-0.8283360460365278	-0.29811455192810965	-0.5868653996336312	0.18401111437860135	-0.4035968585850012	-0.8202194179241052	-0.5559954155026828	-0.8916538549574514	-0.49961694329230105	-0.2361784281698436	-0.5815728463699287	1.0114819052384545	-1.3006487574177004	-0.6485527086677725	-1.0078581218861595	0.03461451718162047	0.5296743822431278
0.2054915839648854	0.12159973545007266	-1.0025281389594731	-1.2358423500158269	-0.19916582920502054	-1.3706228570449763	0.6042174143223793	0.1429229649664843	-0.07092358493546436	0.18111329694919118	-0.973675053828055	-0.6940738051421647	-0.1786459786991374	-1.8333020010733814	-0.6366992604951707	-1.2989954825295296	-0.8331769533206248	-1.86018056370633	-0.24518815189961446	1.137111573798539	-1.5964197784806744	-0.12638481372323723	-0.1291571218102224	0.2678912838568684	-0.13483184451519262	-0.5417612191533204	0.15587245823986756	0.07556907778004737	-1.1434849794020718	-0.420827528169397	-0.4010437859217709	-1.283550705538878	-0.1252525039805164	-0.7299648234754434	-1.1342684519732835	0.0304729919940291	-0.3686805130346074	-0.398031855776128	-1.17888894763564	-1.1514030324853655	-1.3203618426320185	-0.5112504060724165	-0.5866303542771534	-1.337735107363257	0.6380113864830287	-2.05568358256325	-0.6507953112224519	-1.1031489663074345	-0.497868607787706	0.07897164725448613
0.2081643387410225	-0.06350736286085885	-0.7730654410813087	-0.4210500781866209	-0.31387012165423583	-0.5309522091546596	-0.43613117321726264	0.17139727612173564	-0.8522143769570137	0.10215579246401776	-0.5750951417902209	0.08667420118660661	-0.5203141750300118	-1.154170535862396	-0.7537594612242087	-0.8663260656051309	-0.8398118453902601	-1.385889935884726	-0.6331258250217213	0.5165550660881996	-1.1387451233093917	-0.12381642137824515	0.2615317942599064	0.028672417001292732	-0.7499422370805388	-0.13244499751167885	0.5639586850297427	0.41247435522630693	-0.9478966911020607	0.05409641531757506	-0.2235476129155984	-1.402617034325751	0.13797480733245795	-0.016893665905450547	-1.2394022742486266	0.44071299385342233	-0.610827364349743	-0.023570850846914553	-0.7549062415905365	-1.04502632293185	-0.8265634324795492	-0.3651227383881154	-0.4232490590080026	-1.1487064600855004	0.2900258415982065	-1.8184638132523394	-0.2866772672469685	-0.6814239840997388	-0.5789103063732401	0.21192940133996405
0.5384399502190929	0.07104145187643032	-0.2657418511844919	0.8408825914220087	-0.20720654461895546	0.6381223144147408	-0.3220074531405246	0.4721069063819114	-0.5412623853026581	-0.430467552638749	0.21601260015554974	0.9738729306737997	-0.4714106603338547	0.38046989077598753	-0.40978678873553137	0.03579419007424688	-0.5055578773050977	-0.10556370473038502	-0.35870898008214197	0.19469647432751555	0.1925910691947536	0.5265767387576845	0.7935108058200867	-0.025427794707754085	-0.7929410237733623	0.7494221252649291	0.7590127527157867	0.8481645212457978	0.20405587154889454	1.0327938032831208	0.27535317141073623	-1.0513134980991623	0.5046866019997296	1.1879466236075589	-0.05964936100192946	0.5657804575956027	-0.04557837917019424	0.7712856861796129	0.3480654964118694	-0.042948712238198704	0.3430110506309006	-0.11345996611895066	0.3179321025324478	0.005232792722138189	0.21804437920788616	-0.34847119195811266	0.5801331183655208	0.02092540470289912	0.2649339540648701	0.7974791310142245
1.2453002724219404	0.6507653844650204	-0.025036660739939893	1.7045197411932196	0.5546740117492658	1.7345113522378146	0.8991344253090864	1.2924263017491242	0.8843799125211401	-0.8209247798656304	0.8983745155628319	1.6386178330808203	0.39043228490372006	1.1154656247718253	0.5788431596954087	1.1002162777511415	0.14374648104562696	1.4866357581849585	0.8879658499223043	0.6198976239918964	1.819967175420851	1.5448077124871866	1.7594950081099003	0.2980134546720433	0.16778576526829098	1.9935293082286483	0.8667858683359427	1.519904068366476	1.8666161654731646	1.9744358661923829	0.9099683770394763	-0.20261932728621465	1.0080152158079112	2.382092415925934	1.760862193584941	0.7221112445056258	1.2324361617282915	1.7368421079691507	1.5266198534898345	1.4213504992381427	1.4321783012867804	0.2282988804461107	1.3567386333465723	1.2468666314050758	0.47776826466938827	1.5268787886687558	1.7433969204582136	0.680659720919263	1.6270069974792203	1.2951972294079976
1.8894166885719967	1.181103093888468	-0.17935927268786986	1.7110900330383965	1.6403608062283732	2.449716651468646	2.100717524479226	2.2536178324715856	2.0225243718577888	-0.49994762241616886	1.0166449650223541	1.8592890987234398	1.694625269940967	0.37962247325996507	1.7231509752937406	1.8364021763845275	0.937889331067676	2.453722182866485	2.303313305561599	1.325549969667891	2.7798558824337274	2.282445175010686	2.796612431794214	0.942294199322402	1.67041682443945	2.941674075043164	1.179434670444064	2.1131487014571366	3.0637595227392582	2.252410092273373	1.3182191971782509	0.7097947768909235	1.5114360305495078	2.9239877401099577	2.8699544796311747	1.0649297935092303	2.391044147419546	2.3768025991846753	2.052075294338618	2.477124425338752	1.7947655277520216	0.4449449074439505	2.1167454567732915	1.6049400387574853	0.8830187944984135	2.440381460520269	2.569798140821033	1.0081316744175732	2.4046676425582563	1.3705840935261888
1.884325685366034	1.0725244796629316	-0.46096063300648127	1.1596149550327468	2.1403049592481085	2.555195753622406	2.192955088933571	2.5876304005200472	1.5475366324747595	0.34982107890620906	0.6179610659303075	1.6396302004809182	2.4768449867120643	-0.8731526540440278	2.201108314188691	1.8104259098279196	1.5726264384128823	2.098849554368835	2.627780252099874	1.3979965209672267	2.477798390688428	2.238882379373471	3.0369965310307303	1.5375352327424172	2.6437477305426746	2.8489065068379875	1.5988257995551745	2.034923890328312	3.0350019957581336	1.7980404352949042	1.1911151504626893	1.1718404548353034	1.7374745547871873	2.482140155663072	2.5118020433649044	1.238395596423533	2.519240949371045	2.2821603884857233	1.64582197058442	2.4484166605012665	1.4178736701911736	0.1933503902976497	2.068868532487546	0.9541737841894347	1.125037699592232	1.7263120758774952	2.451970535135499	0.8346784622666703	1.8504499141033062	1.1833254598866074
1.0969182731015212	0.38058665392065527	-0.6238546646314499	0.7308353907548584	1.4917247608009099	1.937027599523879	1.1288960646295267	1.8710641590512587	-0.22704447066300934	0.9633175455620864	0.15998329851303122	1.1487686772298134	2.0850782441465756	-1.292849018404592	1.6676001705780616	0.999093232433534	1.7530732873023873	0.6595381522130094	1.4534207975129374	0.5381131657300559	1.1658139097877884	1.444710580496209	2.0285949918083843	1.6850099780915389	2.3670593818799754	1.6070450450242222	1.5616066283936412	1.1013464195714149	1.8447841746218985	1.1179160764532028	0.5132701244520298	1.0639924617113177	1.5128816149611835	1.2800722151116632	1.2364133740513825	0.7279750750867364	1.4658101006516104	1.4640775794955516	0.7121903742006881	1.3943282863529076	0.8335256620457333	-0.5746227244645891	1.1547730630044224	0.07246786140134986	0.9457151420195361	0.07410272851728174	1.415340148871768	0.20043799817371702	0.3878871475668485	1.0670786999432018
-0.006806998513452122	-0.1921149481158466	-0.6683603320152341	0.7804445992755162	0.06827769387727663	0.7298415659580487	-0.23259962030785686	0.445403434609219	-1.6293837231091324	0.8079387088847497	-0.04072552260825461	0.5315476047644248	0.7693358748354289	-0.5919940640496878	0.5707483670111475	-0.13505627151857794	1.3727489652485818	-0.8033208398020373	-0.32384106206174607	-0.5849138808141362	-0.32920588944987106	0.34709171792268745	0.31064210493265637	1.2973673139682764	1.0858813012256525	-0.08872489177980693	0.6406871145301274	-0.166462483614587	0.22289268416471494	0.6416815003555214	-0.4078682799793686	0.6573420251872729	0.9626807962382461	-0.10057728818847293	0.23435939182347187	-0.4733817992346738	-0.0581852041147323	0.33120523567978544	-0.07635043600279141	0.017010551833118077	0.5175827051144849	-1.372832922795534	-0.14181532587034473	-0.23098592812889607	0.2880928880563168	-1.1651602715418972	0.15335936813695802	-0.6113883192623246	-0.7886248753377266	1.0530915698790364
-0.853770456754438	-0.08603006405133315	-0.6587270110245933	1.0087642852815117	-1.1865317072132984	-0.6265026851423963	-1.1108663904903997	-0.9104298422814334	-1.4799707748436863	0.0868642531142199	-0.15026043926815788	-0.17883786652351666	-0.6500590098523206	0.44121328644424285	-0.4053902061020346	-1.0123304647386764	0.5793864785337002	-1.3422237221354567	-1.4424220880722547	-1.1497262007779108	-1.3123361255666348	-0.6247302535069617	-1.0963392528010594	0.5946782710383877	-0.329474533136481	-1.335962288789152	-0.8575573101942164	-1.0697322373742608	-1.1436781903977171	0.22860327521742593	-1.1459704694148263	0.18695648046638774	0.3960724932518197	-1.155949049917864	0.06718156981290994	-1.6923629106534588	-1.215770763725295	-0.6795183798495937	-0.44662612519113276	-0.9892015447852411	0.41318045662198444	-1.5584191986397664	-1.2079994063101431	0.06867944056472854	-0.6130382390925593	-1.2850861352691034	-0.6431326588035371	-1.2022425302434014	-0.962127247638271	0.8304783170974939
-1.287869500610955	0.46990932249303907	-0.5125557014913708	0.8007301177177361	-1.5857952720784745	-1.5842261908742048	-1.453402543005782	-1.6400958460864254	-0.3537476744733138	-0.5647535637059345	-0.5269784473610559	-0.9412640584117268	-1.5466120446448925	1.074517873706484	-1.052134126726846	-1.388389685619506	-0.32030199899792194	-0.9532092533466522	-1.5080274726785245	-1.145482761907134	-1.6445867652898725	-1.3202208390913783	-1.679336750253761	-0.20567115792728557	-1.209337589669129	-1.7352696682523105	-2.0494452860102643	-1.4172424063840554	-2.0538667874946768	-0.5262945612503948	-1.408039339063736	-0.39355385446253344	-0.007521754784453091	-1.7236936009080492	0.2184473722004846	-2.1419253577559734	-1.7611714673456331	-1.4092840428563815	-0.7030094265141456	-1.4749596269719178	0.0865200797943431	-0.9970998130621664	-1.7845359702343286	0.32350464524418027	-1.2925663498226965	-0.7332131015534682	-0.9214320815966849	-1.3209428753062507	-0.5924222359666732	0.16737809615530722
-1.5081340858262418	0.7205888670506577	-0.1296015203988568	-0.12343554640222205	-1.1149135895953382	-1.8375704534548967	-1.6269361038787484	-1.7094694409375075	0.18933192818551495	-0.7408641637199458	-1.1673205201596648	-1.5674086354905699	-1.820703764821463	1.312704940299766	-1.6142465956678105	-1.406588043680651	-1.027046391592645	-0.43328196263259466	-1.137232221430197	-1.2458517640883329	-1.5644707017467474	-1.742893239040257	-1.717969689483006	-1.0613702459572352	-1.4821731791130794	-1.5086071241165937	-2.2720321389627567	-1.496599217894001	-2.5696281152937686	-1.582618472668782	-1.1587737604583792	-1.1481760676699988	-0.33722604838190995	-1.8990929229569613	-0.11378963443843362	-1.6230551782100893	-1.963104542376702	-1.89942198324169	-1.2072003560950362	-1.7227712777558848	-0.6685150951377308	-0.22858464428071476	-2.004512465764987	0.02929491248874752	-1.3475849085856437	-0.3773215823378908	-1.118842258723679	-1.039582392583619	-0.656556048438497	-0.7406112092873188
-1.593551655739905	0.22184977459194036	0.33404000278688406	-1.3743533418254394	-0.2253131019392278	-1.5002604083592084	-1.735076873582134	-1.3893355420160916	-0.5680813997025419	-0.5462279151608113	-1.5997368111063497	-1.798005818528364	-1.6344705189381583	1.4385957038723627	-2.1503147875005517	-1.2567098539761052	-1.3666847575091832	-0.4654986739006989	-0.9985961058359847	-1.7616049144455708	-1.2673373546199467	-1.83205028567604	-1.6235399727055513	-1.9074283851773084	-1.385089575817217	-1.0619009259772956	-1.653052074253371	-1.4523647591711242	-2.598686862470643	-2.2886844778278412	-0.5933920840542256	-1.795213678661624	-0.7424566581684721	-1.8026376024102007	-1.0041812319796555	-0.6280024166956437	-1.9787904342059737	-2.1087618235380807	-1.799856016330261	-1.9045035044793386	-1.4733375867264291	0.12696274091249604	-2.0110985746082064	-0.6310257065872142	-0.8081966589968035	-0.5047918550034965	-1.4475649367241836	-0.6486509970995789	-1.4093109710039782	-1.419028516696487
-1.3269743502389948	-0.7199996410507261	0.5258522304290267	-2.1826045758324835	0.5363309297060155	-0.9281365447293136	-1.495263971106927	-0.9392815067639603	-1.7630222653059118	-0.3283858130289979	-1.3903833691250829	-1.5416339190641528	-1.1130469229791051	1.3508195455637404	-2.2320435936884646	-0.9280169033614801	-1.3182203798382308	-0.9545388843727349	-1.0261415945833838	-2.07668017524698	-0.7680144295881568	-1.5135805885561715	-1.305899393602191	-2.4229470297280327	-1.0489673666813937	-0.6041619378717256	-0.8466297047599645	-1.0192443166958418	-1.9422044094942235	-2.0404661653429965	-0.020840458456700888	-1.8430105379143962	-1.147974379318023	-1.483753636974098	-1.7545179114935392	0.19084345594944868	-1.5774568971591953	-1.8702797712496506	-1.9079034492076168	-1.8159577398264282	-1.6976254496172702	0.04248658862990831	-1.6973246228337897	-1.0709524123714864	-0.2041569976972728	-0.6989152465926801	-1.5609585477505787	-0.3634047564964167	-2.042591267259056	-1.5779250860790914
-0.5855099754422337	-1.4300785139256174	0.3267450475776421	-2.040368197791025	0.7280562306358372	-0.3836396637730839	-0.7559346062172192	-0.5348325831573504	-2.050557647715223	-0.2941517943671302	-0.6582900885074597	-0.9817624102720925	-0.4114152163945883	0.7395851685883971	-1.4740439482075112	-0.3682449591284343	-0.9845072974125129	-1.268686402548039	-0.7199803913397288	-1.3955809365598006	-0.10964388417753854	-0.9398632639676724	-0.4385248411072419	-2.2129216768548816	-0.49607096911760407	-0.1899069647657555	-0.2957369290096734	-0.04442787790087412	-0.7426345652348861	-0.9968630798204997	0.2976660663062084	-1.1595159356498772	-1.2755833245957762	-1.0010828493929478	-1.7685003721333472	0.5596405579624875	-0.5774936603714157	-1.1777793176199471	-1.2402101614962415	-1.2100354848353463	-1.1492915600050428	0.009150336927120568	-0.9252136015784755	-0.9669268539813566	-0.12152454833602747	-0.5475935592809427	-1.0578456316792693	-0.1563386602618642	-1.6553371722014862	-1.348012704217544
0.26729053305861394	-1.528205599556165	0.09254523616371979	-1.116769676132087	0.17391472705351482	0.09552456417426944	0.1297601855938076	-0.32025632179052566	-1.1239915712046875	-0.4132866289000638	0.02855531831641186	-0.40763911094597943	0.13053192690147178	-0.2367110647079809	-0.21389859608562625	0.23700366764518135	-0.5383753358270862	-0.9878595626103156	-0.0029563897057675805	0.09156994174739576	0.46853319119836145	-0.501418424219373	0.7782721780492672	-1.2891443065829953	0.09948025579665114	0.07181677713796135	0.10910831927617334	0.9486373756805208	0.3642311689854234	0.017892029900391675	0.29813880584010144	-0.2562292840807002	-0.9742976722792123	-0.49276717444319357	-1.2226617413047214	0.6117093422281329	0.6387582450281734	-0.3792510396254639	-0.21133962827019892	-0.26900052973301647	-0.3504574219401039	0.2960425218329067	0.08951957147558794	-0.515861961823345	-0.5994093490258031	-0.16293894339663936	-0.15726628023234854	0.10500005871006551	-0.3723945074801268	-1.0450427765081247
0.6175976080929342	-1.1397417210610754	0.2726003839433976	-0.08805051485251712	-0.8137099393917187	0.5235541997017571	0.621922688162971	-0.34686320116157704	0.08381853417630294	-0.5668439857986275	0.25394696872039296	0.020462483834714513	0.1705221144047739	-0.8985977054403665	0.6350911078099832	0.5354562276353722	-0.1538645102753485	-0.2835558135039434	0.5497796827269678	1.1699800864321277	0.6806219287920325	-0.4632178881687315	1.4905596763072988	-0.22750180116061897	0.3876418112810386	0.04291507145621114	0.6425120242251517	1.0901559557048401	0.7429175853849698	0.31957793097180515	0.13551921049025048	0.16334237538316188	-0.45923599709604723	-0.11012207290146282	-0.7659782734803053	0.5360791644685351	1.3082162434194147	0.0882782405778369	0.45893219470954916	0.43547885019975185	-0.05045886428152568	0.4977111858926881	0.8067082280558827	-0.10455223733519954	-1.0302278850202657	0.09442968361791981	0.40156879303697657	0.3972995221951092	0.7275532170151481	-0.7855422439362163
0.2569421081893846	-0.5912766252486019	0.7696510283997489	0.4388413001910449	-1.4795606554392597	0.7672041415198046	0.5938571508186284	-0.47836138597485506	0.5539072835641273	-0.6733488566030424	0.13371926613954863	0.2861029493525372	-0.2582092714103168	-0.8225079396002001	0.506352243421993	0.3955675267066858	0.05697505534716079	0.3748609185876325	0.391172186445996	0.8884965720527898	0.4739674856806498	-0.6342093076933579	1.0296400204070786	0.3151808243584345	0.14754890676965127	-0.23000113799806404	1.1963571253441332	0.15173355634048158	0.3684974129373022	-0.05235563092108232	0.013717965243271074	-0.0746934025604649	-0.15083539418630929	0.09341677800451662	-0.7256314840160292	0.3473888294463872	1.033989858807811	0.1658388228854381	0.49541563130588434	0.498214813117535	-0.4689347231313105	0.012136868079817646	0.8588715088129744	0.09084412277191134	-0.7845746339018443	0.1654944308191989	0.18943817180371483	0.4941485303064484	0.7856284924781843	-0.4276303418312988
-0.37615403100033284	-0.09885365722306164	0.8720091813818143	0.3717577991886708	-1.2176126782301029	0.620452497101829	0.4235197574745032	-0.5137250452607531	0.20963156258374838	-0.6943337126350899	0.052261008940545015	0.3470298075152748	-0.7158465314874718	-0.3896878945104407	-0.21033970575003785	0.07967611231180527	0.06687048407316465	0.7026381942365079	-0.32121778377855925	-0.32333998983754386	0.07348261932765358	-0.5476910480331743	-0.26486438468438034	0.23330856434147423	-0.4900527547456472	-0.4920815314456662	1.3062649797006403	-1.0439943075462865	-0.19502378074551482	-0.5760874971715781	-0.032332345322903716	-0.47712930320451613	-0.27929511835087206	0.16352285282097428	-0.8374095592212717	0.004144037867774768	0.19946690745538712	0.2272017082115154	0.25298169113979346	0.09109730135018045	-1.079945867912831	-1.085758283991971	0.4273782550149926	0.12263931498684409	0.04986156093018082	0.29968889392646436	-0.38998491420227516	0.21289231751154475	0.05262464080727144	0.1174947733426392
-0.7190913705306501	0.23634068581428486	0.013448296242977128	0.06722683820843972	-0.25930944494236474	0.08634273412986891	0.46838376508329316	-0.45645135341812	-0.2544588211219949	-0.6148442380851511	0.13403208091879001	0.09285299419281393	-0.8034705890364661	-0.290262631773165	-0.6270264465695854	-0.08200136596124954	-0.08420053061042933	0.7259109718814482	-0.9125085360083851	-1.0951149944814376	-0.2568523700180132	-0.02516365679197567	-1.3030444716005172	0.004420104026283485	-1.1903044272344907	-0.5531121889115005	0.7404093436117256	-1.4351344066565535	-0.42790669970977047	-0.9053055514133017	-0.14393225675517599	-0.4985572910030467	-0.6853491690799759	0.14636360538614493	-0.7499695728471527	-0.3761738640912191	-0.45544939656010414	0.5766097337577193	0.1558479638682611	-0.26278331326009435	-1.166701062042521	-1.8920488541716718	0.018056381968623005	0.05136626887274962	0.6705800718322134	0.5604476919481954	-0.5842647277379824	-0.32789094225135246	-0.5018242423804717	0.6296292389322298
-0.7170114291808115	0.3321949301905547	-1.4186665200161397	-0.11119443327477709	0.4127849330423544	-0.4981151371041439	0.6287421731070061	-0.5312245254527165	-0.2662730708042522	-0.45031299710424555	0.13203890336842247	-0.43596624693936625	-0.5495613295311523	-0.6177224800789842	-0.3326174574090153	-0.10393028394237594	-0.30025303604301423	0.5825010489387816	-0.9538310911777449	-0.6396788655704279	-0.4214781217303177	0.551794309878571	-1.3475729158006744	0.0731041394594144	-1.6912619387248802	-0.4950571306216227	-0.09021653697960348	-0.8646394563816199	-0.3231972201206298	-1.114951950418536	-0.3884454262468832	-0.15257985584120562	-0.9980832594738812	0.045182857961720085	-0.5445376423654926	-0.5338474128625682	-0.5647107869376793	1.002058604586207	0.16954281316477102	-0.25507250479049404	-0.5413599091711692	-1.5519648231391578	-0.09065934914620648	-0.10861128344745101	0.3996579727171776	0.6236513163950932	-0.2011714113646279	-0.7528658466646047	-0.31154529887715426	0.7458665871144853
-0.7291045408493007	0.20457567851814634	-2.229933142415696	-0.12013929090613223	0.06974521837079825	-0.6996542579219857	0.568996606891314	-0.8121360379572219	0.1649529031529599	-0.22330299575989218	-0.14603679306051223	-0.8570933980066404	-0.23778762970716416	-0.8075915698004378	0.27587303729253626	-0.25731368783925396	-0.4167198884289681	0.3837720859075528	-0.6214806090265731	0.4351652477602875	-0.4365978744297516	0.6673127746435471	-0.6807169187957545	0.3477763158926888	-1.836433773104684	-0.4955651285182377	-0.4566799077295774	-0.1703020968456206	-0.16792984665608834	-1.3312745285198155	-0.553356522848808	0.11899178414999259	-0.9479140435558293	-0.0974592944692007	-0.5638414587480786	-0.29934433617706063	-0.3083290464965158	1.0144399949784917	0.007417139029567049	-0.007622334646698184	0.32740231871363984	-0.21079457824094425	-0.039845136123326984	-0.2397059499319076	-0.5205417222620807	0.2364310580772915	0.20592155285159222	-0.7443172771179863	0.2817426673048502	0.3941454106772265
-0.8328914805124419	0.09229820794072248	-1.535625804588624	-0.13371450656202363	-0.8754228384309979	-0.36268505171036397	0.2787981500705093	-0.9225142519425282	0.7588785201196799	0.08701362856495364	-0.45659536171490467	-0.6489908681469443	0.06917549402528562	-0.5305424977844109	0.6166361522587831	-0.5583970792614901	-0.2320279837197707	0.2635753517968294	-0.2869032016248404	0.9641339252097678	-0.26294406639088297	0.34909790368312943	-0.0977240978598337	0.42964982866705204	-1.4328670734251179	-0.4864070203639244	-0.05058772537382702	-0.09391758981258426	-0.028948823510978265	-1.343385553608195	-0.30256134239628274	0.10452226558109629	-0.4974939902153727	-0.11952082233332785	-0.8209821102370313	0.2471006643766973	0.06159536821358543	0.545254629159932	-0.25356792413027174	0.2593019655983068	0.8555819225776419	1.0816108542351683	-0.020854066413752738	-0.10585224474237218	-1.089445086095755	-0.2969148515732399	0.10658467073414754	-0.29270934707109264	0.634839622944439	-0.02115673768517148
-0.5150888261529475	0.31289281758596565	0.27332209738991964	-0.20064945717448598	-1.2122082282543107	0.27971568841603023	0.19716034906648797	-0.32744491619933147	1.3691907551169349	0.5120804260046153	-0.3216471258584837	0.33841484610730665	0.6180789210276062	-0.2818435356355462	0.6263169423358608	-0.5518465206696135	0.34843271196302766	0.3760651290471246	0.006389779037389611	0.6544274169996482	0.17434121177354722	0.25673075633163905	0.07251805968158719	0.24406008330077858	-0.32942706482570205	-0.1512710967117096	0.6994460547705396	-0.3553364289345953	0.31528075365315356	-0.7630115430808638	0.41628699084123116	0.12212447351812539	0.22933726388472273	0.17901731361259401	-0.8397561488536817	0.8538599824073817	0.5962073981491101	0.20017446153743992	-0.07904002128566799	0.5844064647036605	0.9138207637444604	1.4391376472836492	0.10286671793578984	0.3835976418384784	-0.550837281604195	-0.3685522640194798	-0.2868174206702403	0.3546614169623611	0.6461590328414129	0.04354742133262076
0.6924309483918482	0.8962447625209891	1.7838084634349611	-0.11890575043287997	-0.2696260888408368	0.853632527840733	0.6898756927121589	0.9778837013595322	1.9208025057340843	0.9601506644319161	0.3846829713141237	1.5992710126493905	1.4940005364345519	-0.7467161200444068	0.665016175003538	0.1970785517641978	1.1357809626961328	0.7151487747270597	0.4605647853554415	0.3682734106571643	0.7788848687313021	0.9649972436132546	0.19871673001883283	0.20568896115970375	1.2291781909827026	0.6455769935090552	1.096428397825744	-0.04995738326157584	0.9216973190660118	0.44756734382250446	1.1967844980450124	0.5525362589073579	1.0164246856253467	0.8283029414631968	-0.20791579998985027	1.280416997061641	1.3933318647644732	0.6194394917857087	0.8352478713603478	1.1308049597817802	0.8303894361134485	0.976969867589761	0.6178979666034098	0.9579004636569082	0.8231599779866687	0.167200074245622	-0.2917823074661563	0.9315320170389366	0.7750229271529434	0.7182265518155109
2.34121742076129	1.437281475561106	1.8417778273206067	0.29278907077937516	1.241805101878804	1.1427400169626873	1.516614896909362	2.2081976185405656	2.164604959761303	1.1702361701157185	1.1713124967344595	2.2935924252975814	2.2276772905569278	-1.7031267727941786	0.8579396015810398	1.431588845368621	1.6613960275577417	1.0076161644679649	1.022142171836596	0.9527699480318264	1.2057823098009437	2.1995181978674756	0.6258957956794865	0.6498645377309417	2.467483040305707	1.5132888921692642	0.8873617895012555	1.1110755697086419	1.389032393577325	1.7371388318172356	1.5027064962475831	1.2173770421713317	1.5464353939901954	1.568635789352319	0.8328037913951276	1.3790315438341236	2.1178606690589343	1.6201482681002302	1.9447795612993364	1.7533588390463655	0.9186385063425995	0.5101043670829272	1.43003890418376	1.1721839469106914	1.9856586973468109	0.725006973156666	0.3224055058293118	1.291280771936648	1.3034501229391926	1.5251487708171396
3.1466901979497184	1.4236163923127647	0.5771497096242263	0.8514010492535723	1.9072429299054192	1.1206019857655052	1.9630400986861898	2.410120948511777	1.8034241245719014	0.9134705588211157	1.3466673651118304	1.9182758581116885	2.1080791697745367	-1.9916352495643905	0.8345448369860872	2.235783562512772	1.4700660247764632	0.9358997275518889	1.2425030492447007	2.0786290558459366	1.1047681579325188	2.934142865826006	1.0196641167639304	1.255353261838462	2.564954360660572	1.7671203593561993	0.41216767998885817	2.250380528039269	1.2107367751025004	2.3305924731765537	1.1688142752795792	1.457522999584303	1.4698706006860514	1.9693493399680035	1.5315380012738158	1.0726162563729051	2.086114257335312	2.1899907903476445	2.2132279939704986	1.9217991043394975	1.1173550954599678	0.5556954517172613	1.9193692811214953	0.8396802112560898	2.0898826426505006	0.6577350884903465	0.9550548562669127	1.3554640702281577	1.8566123476211003	1.7656094671532214
2.1702174239836083	0.7220000666443305	-0.828492281296041	1.0522933443829943	1.0940059585873578	0.7777140303692343	1.5180211764240095	1.3856678094027546	0.8976361760613428	0.28042613906487046	0.6944962667516673	0.6862284965850977	0.9472245013055273	-0.8001403726781187	0.23857550395781849	1.8691925940213947	0.5099714873695357	0.4935395768185519	0.7699237522548228	2.5131015104867833	0.4537547874682861	2.3457544303851225	0.6786198461384401	1.2718001253359643	1.4103389568584068	1.0652580806749932	0.06964703869583856	2.168806850423326	0.37830034952523783	1.8402475254364674	0.5036012152473807	0.8968602921539045	0.6519806668056745	1.7085701737425123	1.390851586634255	0.3775781602165068	0.9766677458705979	1.478812070877889	1.1813796658454365	1.2258230739208495	1.1107267118007227	0.8465041146689728	1.4846043147938328	0.1938333740923905	1.15788882127371	0.06214277191661508	0.841556209611225	1.0524757659063624	1.806573199873845	1.1209107108964158
-0.11366106306949246	-0.30038603186374024	-1.3100068348306304	0.5379212953044129	-0.4061479562569397	0.06688551711042397	0.35509482735631687	-0.09189079189537445	-0.06947028412077662	-0.3033935021558489	-0.3039083327287719	-0.7077350413603418	-0.5862297142114827	1.2351604880733014	-0.6828055204852713	0.5120863996555759	-0.744451437207308	0.015357374898620647	-0.14930689342586248	1.516825133587441	-0.398085148458955	0.6577386714742272	-0.5464229125919028	0.37901309820967966	-0.18934468698825835	-0.2255530636497309	-0.19819942955444486	0.6323848408277697	-0.5356251681583309	0.5615484381561341	-0.09856579196549295	-0.017266236396613222	-0.5999711638090738	0.8002733335119162	0.6798898374720773	-0.4970736309211785	-0.6563806992993981	-0.2586681691282098	-0.4662201143284115	-0.09248040751105913	0.708543641158412	0.8494574225934443	0.2016553537122532	-0.41236463865796913	-0.11868512143106483	-0.33611668177942594	-0.05149346867420048	0.4064461170470712	1.0323509377693076	-0.09653814249344612
-2.0925574835191956	-1.113583680738486	-0.8018313818284408	-0.4750558517253453	-1.2431780851325376	-0.909830172163897	-0.8512597800236686	-1.013053818632555	-0.6675930445534372	-0.4282702591505781	-0.9089566098967059	-1.6249583664580958	-1.5023816896477387	2.530281684594741	-1.220476119059604	-0.912648158896616	-1.5977932916788702	-0.20199285221537797	-0.8411124333675765	-0.26287549026430773	-1.0247687292886245	-1.0118972673092554	-1.8807957439573044	-0.8337491587539347	-1.153291643148155	-1.3226306130003025	-0.7397875459498912	-1.3309878174640783	-0.9415921804199345	-0.7378066591410924	-0.5222576292729848	-0.39214735600581785	-1.635604488242787	-0.37859458221778286	0.13195312298447098	-1.1482858023069502	-1.7599306806395334	-1.8292545166655434	-1.5401542172934317	-1.2488417110804213	0.03481651321675938	0.5265741324075074	-1.1743937089931606	-0.8707146335381555	-1.0358536596716004	-0.12005205306948485	-0.9856176199348957	-0.3366527810082486	0.08195891375998503	-1.233193145403985
-2.4314786025117643	-1.4168514799020455	-0.05226027746949695	-1.2900281525551953	-0.8384663835139293	-1.7500070204644422	-1.5011786371449787	-1.0053218070587675	-0.9523950061904732	-0.06764382653165167	-0.7526444451535376	-1.8079798530564246	-1.350068430576612	2.174233151061075	-0.9360186633701406	-1.616796445014299	-1.625550605340601	-0.22414689575416155	-0.8801532753342602	-1.4145924900234292	-1.2209607533818951	-1.6443605458101473	-2.306613281832717	-1.3944466744911572	-1.0082330958044596	-1.6553452747267117	-1.5534275191413918	-2.3844413337169628	-0.7712529469613695	-1.3106178334967014	-0.8301731304216359	0.1903259142938743	-1.8981179012021254	-1.2681556013739959	0.19990606226496743	-1.2177652813504032	-1.7185055967875598	-2.2166136789831232	-1.5008957299946402	-1.6106863403252067	-0.6147850452506034	0.3395563005636602	-1.884597976985247	-1.2884096358406902	-1.273835351845934	0.2557706007325707	-1.2592751165397424	-0.7936209358815851	-0.4409871431331378	-1.801790889609039
-1.198817261266481	-1.22839450911049	0.24269225046796084	-1.3076869487230538	0.254523102566459	-1.9612159101668318	-1.45482043901271	-0.46099708429611785	-1.2716890685472682	0.43149170224822087	-0.07660704503893337	-1.3498436056315042	-0.5292588779077425	0.8233748712229391	-0.10709895192308935	-1.5445143742285723	-0.9380086353354099	-0.32888023269515176	-0.4806663121081134	-1.1846110674223065	-1.0305602318339904	-1.1646101967084002	-1.5507121751701785	-0.9340112171607994	-0.1562740478203751	-1.2219897186263795	-2.0371596724781247	-2.0147564885725258	-0.40217811034643414	-0.8886687633049323	-0.9303186376427203	1.2199212897887808	-1.3335800329976082	-1.4365028673225653	0.680608030457664	-0.7260348192444828	-0.8705453630400533	-1.4606657546419757	-0.8624726942574518	-1.2369240531082015	-1.0068066625899492	0.5319144285515337	-1.7784321752060428	-1.6657755419388907	-0.8673385328481265	0.041084657040797785	-0.8637391879604516	-0.7590000331758313	-0.5038356581874303	-1.7514168037083104
0.36400322448957145	-0.7500613885521229	0.010122660664438704	-0.5513697052341492	1.1247111506010325	-1.4278246360306572	-0.9973603199402934	0.030370311539422483	-1.7026072870061046	0.6875606308597313	0.5387194734643941	-0.5590525329747358	0.16370828411464486	-0.11220352795669836	0.5939700101531663	-1.1499093423383855	-0.03863507852353745	-0.589868422026416	-0.18880383064983405	-0.15794719569263638	-0.613863130791212	-0.37163430534754094	-0.30529389100105014	-0.0404809769494151	0.6150995294412365	-0.4581913362479902	-1.5854173918435994	-0.7762143289562449	-0.18532388232497146	0.12199123622027366	-0.598362878739001	1.7420051611583867	-0.40494054327559675	-0.8845087849979184	1.0196832672983145	-0.1520147075747376	-0.11334960551392428	-0.4541626427612427	-0.49368466735761646	-0.7184772777365318	-1.0609659773558016	0.6823763735646089	-1.2669485382729053	-1.78486739425903	-0.10615298346236812	-0.7997483014484839	-0.30384475768283764	-0.43811927831781977	-0.571872067850381	-1.357111664758555
1.0444480521934463	-0.2652676839068654	-0.38080263295409816	0.35092068468734167	1.3363383446095356	-0.6255414797070451	-0.5808125992356563	0.17662632611901183	-1.900436135848659	0.5471467379868402	0.6265796054276952	0.10844562295555338	0.2048769880726221	0.02873218772521597	0.7335593531549339	-0.8062549043155236	0.5357858001846405	-0.7688368405990897	-0.30226188394267395	0.44117598436753186	-0.20074710588710726	-0.13640577914797045	0.4876484739496699	0.38462868899868513	0.776821660124394	0.11559253929817408	-0.42310877830282206	0.3472235179060389	-0.2027218125060182	0.8710281418517374	0.07634619564616675	1.2329095771412026	0.27858335959565717	-0.1275624550109656	0.8683159310251714	-0.0800138573783225	-0.08570015734963932	-0.026231706064466294	-0.7089157789048871	-0.5649869835997023	-0.8274043662559131	0.18699912431726257	-0.8158333562597723	-1.493375310906225	0.4676905948693257	-1.4549083072226392	0.009999139802178472	-0.2905392244638859	-1.0011726066817135	-0.9419196584974406
0.5813592159251091	-0.08112655707481709	-0.6291992014771328	0.7017326756667978	0.980923129032001	-0.24496983013833193	-0.5623453270882516	-0.03412497257302145	-1.5835170100484814	0.05074300760639301	0.12483428719509028	0.20160137980141365	-0.3638419254458232	0.6742293278594756	0.35983275029851164	-0.5781771420938802	0.5017330925932318	-0.6690310012110919	-0.66721480666715	-0.0007583508643368515	-0.10004039379826929	-0.6775011845311866	0.4678640761111716	0.030070000119809415	0.29988746294509505	0.16967189275751515	0.38225596478295987	0.6932856730503739	-0.4149578953054123	0.7017473802037874	0.4805686523125064	-0.0027697271208188537	0.3793920263784757	0.12456800262430257	0.3301101470552198	-0.6639497699502467	-0.7328338151949325	-0.32359092689674346	-1.1249928211208056	-0.8055662884048352	-0.47415119561758157	-0.8814662720749347	-0.6010580963697585	-0.96997437346495	0.2566658250950674	-1.23157243750218	0.008392376157927452	-0.5771071300081878	-1.6342475605921083	-0.6915863526780248
-0.40693993388133365	-0.34595945198618194	-0.6974917342470358	0.3014161622011697	0.2684187067489629	-0.5204581607897057	-0.984777594003508	-0.5290473002687714	-0.9801194310089427	-0.6870796924291293	-0.6022443527610993	-0.3625805209391804	-1.0775711516860969	0.9160690801728233	-0.21790581844439477	-0.4299413212747766	-0.06878005710012089	-0.4490801480221736	-0.9367235684129176	-0.9583190063851134	-0.5174546148669338	-1.4961542358269597	0.010874331144360542	-0.6055114330911565	-0.47351841325219546	-0.27604870697108613	-0.03756045810987833	0.23951537864735623	-0.7751424712697854	-0.21948619136483263	0.0208307383868074	-1.169846471189405	7.987028493432961e-05	-0.43617955301574896	-0.20635829130043018	-1.40815805693448	-1.498285076354369	-0.9507339723108088	-1.2309915174126629	-1.1048009550905606	-0.2507490594296986	-1.6416298468240154	-0.5694415228760191	-0.540324604124421	-0.8461638878442754	-0.41911440919157134	-0.24429833974696655	-1.0641329318004218	-1.9870499446862617	-0.621360772885135
-1.1140504972894167	-0.8180588993387934	-0.5976324089671369	-0.424974545498544	-0.5818882663774007	-0.9579116437633399	-1.476925871764181	-1.093709210362592	-0.5772337011158116	-1.4302297871535148	-0.9796055641286655	-1.027424014058955	-1.3609406667732105	0.5517405789217658	-0.6578732335686764	-0.3638672378742669	-0.7837578710693919	-0.4257668293554372	-0.8594273934727925	-1.3692156409137892	-1.2092860170026845	-1.8807477908118695	-0.2623381146522303	-0.7973544301435671	-1.0262723632829978	-0.7973527323056123	-1.2938999895879117	-0.49197074467433594	-1.0605164945407124	-0.9279194680403403	-1.0614646597334685	-1.5965191129960115	-0.43134232450270377	-1.3462733314766056	-0.3712757367360557	-1.5379439207312169	-1.7779859093289094	-1.4434600491437808	-0.8613039857639267	-1.1093151613129228	-0.32047582944289027	-1.2778163753320082	-0.6023539871212822	-0.24624546836634603	-2.0711107032413794	0.06591640716299413	-0.6542718570440994	-1.220755824433214	-1.7188629207440747	-0.612960553888011
-1.0992403295424866	-0.9460328287335733	-0.21565203764016297	-0.8070778186567368	-1.1273550634796712	-0.8095195593374304	-1.4752888831419662	-1.2551424117666756	-0.46824363815900694	-1.7521077868654147	-0.6102290020144996	-0.9051189071462176	-0.8580142971953012	0.08878425221488373	-0.6155077248816379	-0.2647689757441186	-1.0973991910986634	-0.6073935458163972	-0.32924550921006707	-0.6783061333284642	-1.4378022550371423	-1.4853464811112531	-0.013723232696072896	-0.2848147893025037	-0.8844019262697332	-0.7654075473413465	-1.926556740173462	-0.769696612390042	-0.7986103723949642	-0.5249440291933719	-1.6719612822395356	-1.1019050478928833	-0.43392566879443356	-1.6933543836852576	-0.029970191311429997	-0.6947112328142144	-1.2653238144921914	-1.5098215799882875	-0.13454538053456663	-0.6506886885636101	-0.5591142691435422	0.0252757190399969	-0.5154427693702369	0.2169771147128004	-2.232907102972141	-0.16494806206448087	-0.8876906550912887	-0.7405555474585067	-0.8920129181537858	-0.48744604024573124
-0.4199042622154628	-0.37291548998176677	0.5038783405538759	-0.4786976219680246	-0.8171617181319998	0.13598466036167456	-0.7585908235293001	-0.5882075057710432	-0.2044927244576086	-1.2801391555378794	0.3532294100745715	0.3758701609974894	0.26930987061053124	-0.05506515462783712	0.14458007084864122	0.15791182373054746	-0.6415607612052964	-0.6240981325090196	0.6251147991205995	0.6447104653046293	-0.5626263958292343	-0.5726482064128237	0.6571477209177558	0.5753649256270464	0.02983888060532952	0.13502220950039034	-0.838903397849607	-0.16140247851701328	0.30351149091455043	0.8463595671126382	-0.9350260658862031	-0.010869996728341458	0.21783109086609234	-0.9756440543318924	0.6140888551265247	0.6634647947815385	-0.12641073048417506	-1.0262688150252286	0.7788023252633679	0.21975672963125947	-0.6036972914661412	1.173394135258188	-0.06249295585973333	1.0221786404131334	-0.8733205623097676	-0.47498100815223177	-0.3666024088119194	0.13227741680560667	0.09489622333758724	-0.14517350091159392
0.4697336273197541	0.6183387379488902	1.2565857989686102	0.3331077247922053	0.38057768146296533	1.2591935673619976	0.18402995555647916	0.6847498692647347	0.5647197138106519	-0.1666037463161845	1.1954194202232598	2.0829672438081657	1.2971812372911495	-0.029857444238827937	1.4070644423698602	1.006784404952005	0.4181621936357473	-0.22408571880407577	1.7242823647722143	1.4983784222819998	1.165717996832074	0.1863793324733876	1.3605295081754465	1.1748934049856499	1.1268260447567235	1.4522291556933171	1.4494962398660698	1.0123489358116766	1.7852002384835952	1.9803559506346706	0.7243945551524094	1.033794811893978	1.2808554600501223	0.3128808382007084	1.0631667005757643	1.5730460145028025	1.005751168672671	-0.09905412283404579	1.6201813698051974	1.207911156142585	-0.2249443384981429	1.2296549274224482	0.814197132788578	1.7853259749632897	1.0676879569273992	-0.02354221064771351	1.1338949779244385	0.8000186415497972	0.7114913540594767	0.28338363598053024
0.930313049143186	1.3053985990323318	1.4526609409252695	0.9866945466029047	1.61357523225111	1.6563136308355688	0.4867800087412685	1.6047129741151822	1.4589370478066155	0.8046707184518915	1.1590873274958724	2.834318645763422	1.4088737959700304	-0.19763086996735366	2.371155602523077	1.813691546563302	1.3568625001370025	0.29211734975416237	2.4045728484069304	1.0680282025969319	2.538455019870498	0.21045259700016036	1.647948625065107	1.0992148889011064	1.444915022006316	2.1685172070601286	3.1331654383253666	1.7721005878272245	2.558996213842191	1.7370930054562956	1.8156950340755025	1.3878005329421785	2.110416639352324	1.0620725148493468	0.8175951720914293	1.3731649531905201	1.3679943556545984	0.8224087843190361	1.929751320332902	1.8137275103867603	0.34232162297786584	0.3165986708179703	1.7040912104563832	1.8302291224995477	1.9689893482853529	1.0911717342981544	2.867934171059075	0.8291903962600726	0.5365642170876429	0.4583524602062924
0.5246811928312436	1.2554839320140339	0.7519864415061412	0.930689366900293	1.7688343718217776	1.009930768521652	-0.21607762017693558	1.3035351962054487	1.6274199733415278	0.8335003688217878	0.14677052639969076	1.8608060568736886	0.4522008648506511	-0.5531532565447737	2.191293312169402	1.8136388109389203	1.3967959095993532	0.3286568138538138	2.1596531881411662	-0.47860522649210696	2.383796120852608	-0.5158178477196864	1.2610849939101114	0.35116740727352713	0.5202490552134637	1.586644828072187	2.817021504235492	1.302117321745341	1.8984517366844407	0.22418234986999633	1.2661485688382665	0.8043674465976743	2.082905585860373	0.6237577934727772	-0.17547194508260436	0.29611497592807234	0.6911566616739637	1.1331115868194825	1.3177635132983596	1.6126595663612613	0.5531734148420969	-0.5888908250415453	1.9117566990872583	0.9409564721006419	1.0888530978892386	1.8013262789813826	3.467874082753523	0.2848030534857481	-0.4455743145938544	0.11617912073551567
-0.5619235552217897	0.7582677548915425	-0.4531833879413686	0.1493167297594649	0.6018357643654058	-0.085526500679286	-1.277307254911608	-0.02335939335848435	0.69877160747372	-0.06994956596648239	-1.092861674627725	-0.14778239017938505	-0.7712031720895081	-0.7014421064166346	0.8428129400527004	0.7850302661957448	0.40911786892391755	-0.29849013869557256	1.0563574363508816	-2.0714850917575003	0.7546073785680457	-1.363243540483142	0.35373798687228974	-0.6606531505272162	-0.9934787635300215	0.08345208319858984	0.865167142713852	-0.1695432098491975	0.28800334871185523	-1.2617341229070766	-0.4195434960753653	-0.332699573990053	1.1163362985163088	-0.500632487526743	-1.3258327149684277	-0.7316521990764273	-0.421053310169899	0.6065027595404635	-0.010347407818580762	0.6713299831608798	0.12262087766280542	-0.6868736431929227	1.1219017362288672	-0.2821729083544948	-0.6441935081137984	1.2427559340200973	2.2336865014669653	-0.3957789508993444	-1.6559696267789776	-0.5898710776198751
-1.52969826295391	0.41358573881551697	-1.1945459395095241	-0.8069383841081784	-0.929306724351963	-0.6736070699888431	-1.5770233149631148	-1.1862282791777996	-0.6949326929450592	-0.9864391471855877	-1.5979553346150672	-1.5783355306437579	-1.1655535402620085	-0.35011226699754217	-0.6770423396209502	-0.5187092885393063	-0.8731572390507086	-1.0717335322570296	-0.18168065169954664	-2.5593972483635166	-0.9753078227706345	-1.5285985909920714	-0.5117716887292919	-1.3260233758581044	-1.793712150563551	-1.1446869076139623	-0.9984815828312745	-1.4414225314113935	-0.9394772917560101	-1.5332389415952243	-1.6573786553733159	-1.2498541695277934	-0.1891098816711696	-1.1390118815728507	-1.7904250527225267	-0.9264706813960217	-0.9203024359262004	-0.2749486736826884	-1.1988347435543885	-0.3672160146794851	-0.5984254716182426	-0.08622987239248593	-0.144734296832645	-0.9508953629801165	-1.526026972584663	-0.2384574854842558	0.018418041124694463	-0.7899539982897895	-2.1744801987858526	-1.0758903522081429
-1.6075169741459205	0.3647813707396121	-0.7113651964079868	-1.2429232805188348	-1.6265627319783769	-0.3076340171254377	-0.6642446446269855	-1.1944308258447955	-1.4781717788433342	-0.9522069323942672	-1.0855143027354865	-1.3801491834257433	-0.4001456091837711	0.34221065591386735	-1.2290620249998778	-1.0234737619623835	-1.4425597838171416	-1.2932481723005735	-0.7578950791840514	-1.6279777815225809	-1.346812951273284	-0.7231832065615159	-0.7366483391617152	-1.2059205642057806	-1.1863771785137993	-1.1972654447617084	-1.392671186029359	-1.4721210255174018	-0.9177746754823584	-0.6546832590930122	-1.433615992349883	-1.4040814692299486	-1.001014068644357	-0.6337277298929241	-1.2017478449167602	-0.33207364147634016	-0.3118290161086381	-0.6991607865989375	-1.4642314128981098	-0.7802294945532631	-0.9133261196689201	0.4654320591476916	-0.9133905293568826	-0.7420568361228714	-0.7577196336100969	-1.4169535739842654	-1.45137775254601	-0.7348762677993186	-1.444626244136604	-0.7690275812834587
-0.7892757413596002	0.17035095942586567	0.8233899358859684	-0.848950565396333	-1.2610753135616488	0.6179448008588583	0.735452332327199	-0.2657155825505944	-1.158181610912657	0.0916064200018179	-0.17118891391957636	-0.011829179763645961	0.7741316174542064	0.9175920796979297	-0.6383551466897083	-0.4479253514122077	-0.8976159433032993	-0.8086098222104685	-0.49310281560310054	-0.026855594353938413	-0.17402863037677765	0.5564374381472482	-0.18185877743070264	-0.3812979306152533	0.2043746603526816	-0.2911232062744857	-0.4790474998819626	-0.4228160437422499	-0.06391789393462662	0.3076062270159301	-0.27419891162291093	-0.9045968543064492	-0.9218629286797517	0.5357826599230694	-0.02286595491399763	0.3222035220293143	0.8115758507037827	-0.3104670030016892	-0.870236845428388	-0.4153393854953532	-0.46578636898080356	0.4387042210381029	-0.6733909697542809	-0.11062384021576532	0.8650345891549699	-1.4471999364109165	-1.2494733745253797	-0.2727800166418407	0.16912820394049338	0.35321337911397277
0.16717322979865132	-0.4706270342259365	2.351620689294965	0.10601159796404838	-0.6363493301817484	1.3565846424565644	1.4686282245720945	0.5334423610528888	-0.18051578327318551	1.2997225128826841	0.3452730157574618	1.1223327776339336	1.3560446370646337	0.988926945146104	0.20637903458740506	0.43189915272151397	0.2536361066811089	-0.08053987784828348	0.12897182797393833	1.1159038190540551	1.3728563453805145	1.4901041678388127	0.7043004017593428	0.5722271212482143	1.1339337106433658	0.5997153876100082	0.5155760404916615	0.5833048588613198	0.5426220736711587	0.5687923339533477	0.5124527717380161	-0.2816226506034816	-0.24383665419722877	1.3597838535368671	0.8799251499963787	0.4370533915255265	1.3910142309721127	0.4755214180902712	-0.19340003713801462	0.2241457308779799	0.4288735091322147	0.005175498975449242	0.16514447126555767	0.33945188780870567	1.9233433456488902	-0.6133445038667821	-0.09688689745526134	0.5000117048964398	1.6301949773032793	1.6661004515375568
0.5632931753620116	-1.0777710932918914	2.775616453577799	1.0522231584672428	-0.49453466723429523	1.5474845758295925	1.165449009933087	0.5744267263829338	0.6794396205271598	1.8355913722142199	0.3439679951005962	1.1188298738240903	1.1411100310719369	0.4419036285077033	0.3741294758981144	0.7283722991941349	1.1566651099870737	0.40881559086337527	0.5692737555064873	1.2564459731302389	1.996264482350823	1.6956173689663507	1.2940897373366778	1.0761621887223871	1.0828313542924042	0.8374875529535998	0.7511492221872711	0.7385480223961315	0.45191085886179855	0.41176829427709494	0.366077993928676	0.12526699319035486	0.4166811097987436	1.411813948835	1.0246553624478085	0.16314944339960655	1.0572979931352227	1.006562725240385	0.02371854812024813	0.5789431532189334	1.162557680930558	-0.28556111254588173	0.7925866869725227	0.529384859787437	1.8415909457129394	0.17306898049660677	0.569800315340742	1.4286590864936	2.148460692775112	2.387847009511553
0.4863110320276217	-0.7891610930089216	1.8547042916605179	1.5627803564329152	-0.6609298415776007	1.4153215239131418	0.5535177388473408	0.2932979809871143	1.0733956552346493	1.6231978272355534	0.40891235807854515	0.3520738621768561	0.7556110342571168	-0.5430369680380884	-0.165797778704466	0.46097070302957366	1.405571698350092	0.6293069733275547	0.7305057203724662	0.7515419617848603	1.4530823872555116	1.4918529353600936	1.2954191611878325	1.0593727974957283	0.6681240727637716	0.6626772148206641	0.5117845568011992	0.3681126647121229	0.2301355143760126	0.596515340567314	-0.025085589498930475	0.4206706707860781	0.6642363412818726	1.173924645722906	0.6343244109221673	0.1428045789021051	0.4713696849471144	1.1216422884514037	0.06042081918324506	0.6082371989849866	1.4523052761082336	-0.16948049255235892	0.8694139416335814	0.8207117008015049	1.2314094252383383	0.39962772346647374	0.2035049774503157	2.176246716279217	1.824786672745933	2.2031895779757136
0.5551890939364116	0.5230166456867539	0.3320237092432818	1.5465722122403058	-0.4698279068358239	1.285207367144833	0.5285274098700677	0.40503927043601307	1.1463372695698124	1.1351481264922063	0.9811222062702675	-0.1776915648076341	0.6709727315865843	-1.5019819854852818	-0.7426236473839867	0.37566457519045304	1.2257690241550128	0.7971203530295513	0.7778547299835247	0.2764448784142061	0.49113144155086624	1.3854305589963996	0.8311869185119517	0.9065507566841517	0.6449105673017369	0.6080540083242136	0.5187610261426857	0.32802382215633397	0.5065345894526643	1.2021584970919892	0.23357341290535633	0.76010546941706	0.49052469122173714	1.2325595700090004	0.2016576159872105	0.6505112490307631	0.4039205641273516	1.1701107684673893	0.46456807342019835	0.6410198223064586	1.47198219716846	0.06736586806367742	0.7170633621355409	1.3413281511501267	0.8931273153795686	0.3059535281089914	-0.44265404760457044	2.2549930262927673	1.315908113408355	1.4215584772810768
0.9827585184702373	1.7799332852541927	-0.8016978735004122	1.1063597079740897	0.15589220236140713	1.0504569254409681	1.0801744131712585	0.77424811095179	1.044987862593355	0.6380100561098994	1.6592972528700287	-0.07486497297275703	0.4862577957244934	-1.822197990363224	-0.9519854479049927	0.7960715643946505	0.9567839930096464	0.8868501639684424	0.6394521901954814	0.05257270113197111	-0.1806449836615561	1.3938884968545404	0.09666893019166384	0.8721879403477386	0.7938106977418994	0.6209047456489432	0.8257537205265062	0.7773294763327515	0.9525494117891399	1.3899186850942036	1.0043421299196134	0.884568650196629	0.03357962174596328	1.3824502376808852	-0.12353222974913242	1.1225907840496876	0.6779341287925111	1.3398661505099332	1.0686039140671302	0.7328528575901248	1.4089888929846137	-0.0625805082275919	0.6793810057135934	1.627157414364795	0.8005416509430759	0.32355278768070916	-0.4795553391315273	1.350040465416342	0.9490010783685617	0.5666421938276026
1.1673074453527947	1.6289157032952304	-1.1671940695935905	0.3563856121983378	0.45212274640091304	0.27939959480512505	1.3360048346896518	0.4952212993240839	0.6582431665847587	-0.060462123067763315	1.5457175808467314	0.0872687499426063	-0.5270166900491617	-1.1564057140895119	-1.098273073695607	1.0211898816676428	0.56982641569923	0.6147064799500584	-0.025167042641788245	-0.23910770905226816	-0.5798544252100838	1.0359426472224968	-0.8637908482820311	0.6836615402152838	0.1919048406716191	0.09007356612244724	0.7188235356097287	0.9168958250916598	0.5804616081674039	0.4241881846642234	1.2241887378069554	0.30993015834058596	-0.6134449707465938	0.8140931140435378	-0.5849651722951802	0.695121251504794	0.3612966118435375	1.2427176504208153	0.9644201707841448	0.4440649618833573	1.0928400754490017	-0.7185407530786542	0.5616309509775652	1.085571654221934	0.2871080404838514	0.4549714016113236	-0.08394593141297182	-0.30309110507739717	0.3976245123113896	-0.10688160219215626
0.44646220281012855	-0.10342980553554226	-1.1441797628195693	-0.5370814824435169	-0.2025887914033108	-1.1144235758152485	0.6641852768479253	-0.8139117997933408	-0.06860001352998325	-1.0674680006873183	0.3187072521547704	-0.36788390887360745	-2.2331768216894003	0.1411737391555626	-1.5726812125725709	0.15828065986765896	-0.15211335791574476	-0.05566325150963373	-1.253223927504189	-0.827662065814588	-1.0705232949315904	0.039680998151468465	-1.9320043385405228	-0.09165196129659059	-1.377426894691128	-1.2003001920228495	-0.27249014415327155	0.07628309962625979	-0.9202634408699514	-1.2804001812620531	0.2383125247735896	-0.9469054238195521	-1.2689962290429935	-0.7613820911408291	-1.3004321089071968	-0.7552172605559492	-0.922485769749985	0.40321365469167936	-0.32969935637228603	-0.5480583580028422	0.24331338238221953	-1.5521201347541165	-0.06521289984299589	-0.23250895214117218	-0.8858518685926761	0.3703952970400697	-0.21412945846704623	-1.899159369545432	-0.654539278517172	-0.6467261768704401
-0.8386762733700018	-2.0628099142094887	-1.2369519687354875	-1.2152313820615797	-1.2988213523565855	-2.439608583206265	-0.4699108204760946	-2.1574787471734087	-0.7657597173007523	-1.8884249981333923	-1.1986162324351384	-1.232470705128883	-3.3474130909928688	1.1283847862817744	-2.066799672786463	-1.561597834046784	-1.0429660007641948	-0.622566284690185	-2.365758958169635	-1.343904928168116	-1.5750910773659559	-1.080177098646579	-2.6107034300494	-1.2905417991834995	-2.688263583736888	-2.4267848009848385	-1.5526032842047452	-1.215443081903998	-2.477372664651266	-2.3947787682621735	-1.251918813101588	-2.034890129388386	-1.504018358486454	-2.417344874268837	-1.8845190622205092	-2.222491868500319	-2.1941333831424954	-0.9140797712045806	-1.9162476118597616	-1.733434007885546	-0.9451994389024624	-1.9906146403636455	-1.074698643013731	-1.4670538785181504	-1.970143898311557	-0.0022528290149671235	-1.2224378199940558	-2.5392770278384047	-1.7220954407019662	-1.0367104895954262
-1.3758200123618485	-2.611097742402072	-1.4198667504948304	-1.2277441679149705	-1.5451001305771335	-2.665136011169242	-0.9090645249356021	-2.008632128905038	-0.8399335261205642	-1.7658859737027361	-1.7096937785719533	-1.545782986943791	-2.623268984565858	1.0582796056422188	-1.7651929447670502	-2.685273534322928	-1.4269882947321695	-0.48267599300772474	-2.4085794962620835	-1.1211421752510071	-1.4976587412938382	-1.3509394253424885	-2.236761744085726	-1.9966397970982401	-2.1645853486729996	-2.3583140727077794	-1.9189166413026801	-1.6075529532181811	-2.5693119551288714	-1.9997289232679463	-1.79336218536103	-1.9332706671093969	-0.8959611101912961	-2.723083254521752	-1.7525864109428058	-2.379859961684367	-1.987632665755112	-1.6690871860609693	-2.159367200071545	-1.9904582462817153	-1.68705792479531	-1.677587222235042	-1.6089718220919431	-1.6421018533543152	-1.928724670229389	-0.2324535138638356	-2.1629948444088507	-1.8667547272419727	-1.7327421141050852	-0.9777531084228642
-0.21825058162514915	-1.3902268881743975	-1.2176081657087419	-0.43378906031327974	-0.28669348478577333	-1.4151110889320029	-0.030791019125084165	-0.0433040399759767	-0.10113147372558041	-0.5673744207324726	-0.7148725852242591	-0.7346466726054124	-0.28064176690293646	0.11071956584407416	-0.3811180532756144	-1.9804629297980303	-0.7637078750172922	0.3669528789690712	-1.1158776319428698	0.007496003155581675	-0.49891990835303146	-0.3255566787175461	-0.6808217329425509	-1.3734287308016597	0.27002933377739224	-0.6909259568731619	-0.8511575802443685	-0.4306426751971762	-0.8538015545670157	-0.5287916154635139	-0.6964427161693719	-0.5328236407234634	0.4246048229069631	-1.2159789328938249	-0.7958168172374946	-0.8533899158170911	-0.03680139690170591	-1.0439954611530529	-0.4368541764627122	-0.7315812128881698	-1.2724098886652915	-0.7161546971899445	-0.9163900150633404	-0.5451955658389042	-0.6143554891552337	0.15137390641931486	-1.7612809646685814	-0.3375318908534192	-0.19603587817765875	-0.1813811942779853
1.988749729281271	0.42287049140969013	-0.4100976006522574	0.7020374472607227	1.6271447491870559	0.4997475483810358	1.5598434636542193	2.260948799442832	0.9325035391378648	0.8819700294481342	0.9563115863827978	0.5842005574309876	1.98017504446684	-0.769827953349152	1.2543643522101133	0.14254012019845924	0.6070123732569938	1.2436767980399976	0.6615831371385943	1.363560259335869	0.8729491074118062	1.3343437446362507	1.2408950054563967	0.33040703893234025	2.7564254020240337	1.4307577127212325	0.8334846699548069	1.4259475489606868	1.3402924112757364	0.6971187308257483	1.2079796046644695	1.0726157796595641	1.6037467273802783	0.97777264859558	0.37171868781645145	1.3297746242159383	2.194832031456482	0.5895115982693307	1.9686229972657774	1.2573962666030427	0.12662328270644352	0.41068178580746895	0.6929800035566551	1.0486139383569413	0.9288525300085606	1.0333205419772655	0.03612114060816512	1.1046677509694376	1.9907771896765065	1.1241170099669913
3.3763837202412867	1.3568959069672009	0.5081465437161498	1.3499162552258328	2.5809868149453634	1.6636099935920377	2.592210385256362	2.9742734613134427	1.4590091605280038	1.5190313845894194	1.9104897557198106	1.1396159320613863	2.506860026856257	-0.8313236160914381	1.8715198218414955	1.8837281262686274	1.5502980428455	1.4669482708475419	1.615704471594034	1.9805443606411905	1.5569772749565796	2.356595434846704	2.2702853427611287	1.7862866629348486	3.170935616103636	2.3849121182808144	1.718173405179212	2.3339341918792873	2.2429401963582656	0.7857909001481608	2.3575561565554275	1.5220605341399367	1.673491139666675	2.1239745793553864	0.9324657813615189	2.6069589836902343	2.881384612211769	1.885350301934794	3.0021959880243294	2.356304556543734	1.4346243120915794	1.1437951891704001	1.9392577983605783	1.9801477627528454	1.4068335631101379	1.6763682453476962	1.7733938555802016	1.680037600749835	3.166759932413677	2.128689008022652
2.598175910615567	0.9985159803051946	0.7358156488260835	0.9830650321102012	1.7733553026819513	1.2720987368989436	2.2954325694412008	1.5914294532177524	1.1102520009677521	1.0392850388001769	1.4469297945055528	0.34049008905760325	1.1835674957454996	-0.22649991089221946	1.0113842584206099	1.773809331741167	1.1214722292380095	1.0200891189110588	1.1045520900585954	1.4867310750862397	1.004301369701127	1.9659769859305136	1.7694529921090107	1.754051304435523	1.1945583760302774	1.554359293276433	1.1222335602863194	1.5447293424751989	1.281328931512198	0.0158717359033664	1.9016739721776528	0.4495952889154616	0.45751331724321315	1.4708897484217804	0.6257898170929794	2.218027585089403	1.640639499204754	1.7674695712606123	1.8706956608836627	1.61258490713395	1.5726630425861188	1.1839341222887985	1.7296315591584925	1.578108077301631	0.4661956203356272	1.3784563173217708	1.8714267107492988	1.2412888526000028	2.44448140715955	2.0439326974528806
0.16234707055783718	0.10836457619719615	0.037063173191563846	-0.15119330954640017	-0.04696276796599136	-0.19093751395129305	0.9679509262800564	-0.5841972980213869	0.2178372163612681	0.05914875881127518	0.05284765771369284	-1.0714423279438692	-0.6267753113348346	0.2968199615509239	-0.5382136645425614	0.03193523935106543	-0.5049401466872183	0.4331581247555667	-0.36761833965743257	0.3916918550620664	-0.2902996555246591	0.49676622610580906	0.2871608086820205	0.2582924454413004	-1.4324345617086975	-0.21318493785826273	-0.3559097136856871	-0.1756095192418369	-0.5528613046208368	-0.665274943498825	0.33304505220555275	-1.2040355661398852	-1.1694659023554326	-0.1871498863824389	-0.04656407653079861	0.7309775962334395	-0.21455541495071861	0.3893875942355777	-0.22430562219122163	-0.340380965739294	0.4199188349762528	0.6656039843993303	0.17854102730419893	0.10933246314544148	-1.063088573401718	0.1610743644780867	0.2042033486805059	0.24720093923263692	0.5496452680301448	0.8344509630385755
-2.058182494074858	-0.38978371976664206	-0.9377251607736399	-1.2469497811637102	-1.3942660484574518	-1.4775033653139755	-0.4814017435402286	-1.8581136236045828	-0.5795153155177849	-0.6551388363494417	-1.2294179165208874	-1.7826680416816016	-1.4873639038974793	0.2993987243763816	-1.5498783593481702	-1.7982367183026537	-2.1288469877506166	0.10688005021922277	-1.7064050272082436	-0.4556315438389115	-1.3176128401027045	-1.0281222409802486	-0.9715051124519704	-1.4509559610756246	-2.686300670535319	-1.5428451772405913	-1.5315559058173303	-1.477179848309938	-1.821576239415741	-0.6824946026510759	-1.1521613034687206	-2.100654775513788	-2.0145444419952176	-1.4545513818535822	-0.36283790433944235	-0.6521482148225919	-1.183664277028444	-1.1564447231975354	-1.4185894447687026	-1.9234951026413654	-1.1132392049731645	0.04366243572357634	-1.5631810221372118	-1.469006747892828	-2.009012603406568	-1.197546581439151	-1.7942518413297759	-0.6575725593458223	-0.9408763471117629	-0.6914870183397186
-2.6082851344867293	-0.3012404691926018	-1.3191310339852507	-1.6434727211594822	-1.4508036305033214	-1.7499032916450632	-1.3743827648471443	-1.7169954981416844	-0.9109252053558088	-0.9184991238928127	-1.7781454212361922	-1.2426601617952906	-1.1019972866426873	0.05206988872307436	-1.4609600521986497	-2.384275962320302	-2.5726924117577603	-0.0623731039926895	-2.1711499590228813	-0.6074106250540231	-1.5129814632132692	-1.815547275021719	-1.2365836048005245	-2.0976351686781394	-2.107738115608546	-1.775820783378269	-1.7124647735308964	-1.7465080371975734	-1.9398993808628646	-0.2775532343618791	-1.731654440365842	-1.671932579820856	-1.598200694776578	-1.6685596566866694	-0.0882827561111211	-1.2009307615441194	-1.0681718340299584	-1.9423893039429596	-1.0612970362535816	-2.1237544292140895	-1.9432668018034933	-0.2573778085159126	-2.413328358255624	-2.225749580927033	-1.8553202437679421	-1.818290948162557	-2.520749023644982	-1.0898245356095289	-1.137933252654672	-1.5783815986432836
-1.6660036659317	-0.060872255951195574	-0.9529027441107868	-1.3294592797320277	-0.6246450798051134	-1.2259747842555646	-1.6283725211845497	-0.9460106891274712	-0.8820001920342858	-1.0238876502922072	-1.7385950302139754	-0.12975561814705994	-0.23476502345212438	0.032086380775363674	-0.6525784162486565	-1.6561423462375744	-1.668289410029746	-0.3700172390606844	-1.8167492525617275	-0.2474374030631506	-1.1198616557281245	-1.7914245704201188	-0.7341502656380332	-1.4913086646661087	-0.859601874007608	-1.281243464335864	-1.1031494758051226	-1.393174903683185	-1.4055443667277123	-0.04860390331549096	-1.4321370641688003	-0.44844110249064323	-0.47775338140510404	-1.2421515452415188	0.35813680842137147	-1.0868059073379437	-0.8203397754565048	-1.8949536311823858	-0.12135131862300469	-1.3066032636003386	-1.7331207487773725	-0.17150329106924875	-2.207055067674547	-1.9251934471032586	-0.9836250562210455	-1.4580520308690772	-1.6071154298200876	-1.0881223173047476	-0.5392602479986444	-1.531210842564344
-0.5435273806012118	-0.009577736664831391	-0.5161282014564846	-0.8017518895484221	0.11987488798851206	-0.7246940606276846	-1.4840917865296654	-0.4703409942202972	-0.8422829196803788	-1.1255552890313922	-1.5847181015998688	0.4834893984534368	0.2818982072117413	0.25647395126718175	0.1592942726709558	-0.5047830057552205	-0.2893670621009205	-0.8168906331161299	-1.1951929788747482	0.15134315881871332	-0.7086533052887838	-1.3443624622874146	-0.24014838391923668	-0.490779918171384	-0.22326807926795977	-0.7645792310190919	-0.36465383762155057	-1.0494661741655218	-1.0084434726766545	-0.25399914691361597	-0.799161659369553	0.5836612477580367	0.38573835186928795	-0.8773731040441041	0.3900646199594993	-0.8882925989049936	-1.1341358271993773	-1.4911251844476965	0.12091526430631952	-0.5960323683412254	-1.027182436438317	-0.0035455606160874143	-1.5383365011948416	-1.154137271835997	-0.12702821459430802	-0.6721634575073732	-0.03111004740238807	-0.93671401990886	-0.2646935602439939	-1.0407770095393898
-0.19429218160166223	-0.012676810703486231	-0.6582161057350131	-0.5108352720326708	0.2816618756103657	-0.7046880667708164	-1.1055776767213792	-0.4140851441790589	-1.0291085623974483	-1.0098691759343146	-1.5350718166710924	0.27216740282922713	0.2807416698796785	0.3234803316506644	0.589338062279533	0.2250921702994041	0.4905024193248481	-1.1048864250477632	-0.7752859431048327	0.27269315877955186	-0.5270541949445153	-0.8074035221940293	-0.20756651281078106	-0.020432800861095154	-0.3485328303190681	-0.511916971325169	0.02330658252034004	-0.8242325926416769	-1.0240349363998182	-0.6249806029247555	-0.3229604419481475	0.8345255962078595	0.5037824187570458	-0.7273261013364951	-0.1327107375100788	-0.8698911042978322	-1.56497868371835	-1.0537308356343513	-0.5285418052466255	-0.6305298452691976	-0.5986082253841271	-0.08993450476479319	-0.9981394771257668	-0.7649339624000778	0.29424028251411494	-0.27617848113865767	0.9464667958277481	-0.8542730545115251	-0.78772170647904	-0.7588924689156524
-0.37800643810325124	0.2145603460451517	-1.1757732913198171	-0.4874367771865448	0.1652631272408434	-0.8474495160347737	-0.5130904314928222	-0.3042811307080248	-1.3775127290582567	-0.5130650160601178	-1.4252342173123596	-0.12600412505614708	0.1461479095360632	0.03074640800114265	0.6980522248878861	0.3242204789565992	0.2721448593760067	-1.0459591229011918	-0.6128645033477189	0.12531223847608824	-0.3811902382641277	-0.26863359006510673	-0.39339323115653224	-0.23285468356041528	-0.4776623625362261	-0.3159332271640648	0.020014658160876123	-0.4262770414129164	-1.1179643322910289	-0.7372876190720463	-0.15102018910044848	0.43800971116372367	0.1366406089959975	-0.4318883891032134	-0.757132465774718	-0.8036700206208411	-1.1691128544678835	-0.5241215698364761	-1.1828381914311985	-1.0304307954072949	-0.7327991154590252	-0.4197493908120384	-0.7106016685035608	-1.0601324171545063	0.37489008433346527	-0.5988947711753929	0.8648245584168568	-0.8174301614079817	-1.5325623403330721	-0.8315184110963048
-0.2287187146916229	0.618257535330066	-1.224623719044218	-0.45356851303707946	0.3807673979741599	-0.5507019358921765	0.21136460515383929	0.1345051651337967	-1.5621902230181477	0.08524252168102847	-1.0122880479680816	0.05920330301804278	0.2594941194869549	-0.32951282870317516	0.7320500849868387	0.06755053419228059	-0.47638219054158887	-0.7665282992066674	-0.4186164163802787	-0.05432670681158869	-0.012625251738158467	0.2428303934041192	-0.27013699415863734	-0.5658543575674085	-0.060016423203735646	0.08570893754822781	-0.10142763676993238	0.2277879017942367	-0.811256768588607	-0.4395163653731712	-0.1328234053127402	-0.01600553142098454	-0.14409914888043412	0.21343890735148624	-0.8633592826108852	-0.37592299217654157	0.23074173207146337	0.1825647583615515	-1.0217444812885852	-0.9835583032190682	-1.091933302414601	-0.5992053431022701	-0.49498384680759	-1.4760427804279006	0.45195868602381184	-1.202487050381197	0.25838857109282876	-0.6462160666489886	-1.6209036099549905	-0.8830139589851207
0.6011143371793929	0.8129030657418105	-0.34579360558718036	-0.18516792537831644	1.1344087858839724	0.3123334156970018	0.8057570072527022	0.6737842049118199	-1.2176192582038166	0.32139901721448466	-0.27372016394159315	0.8647863179311133	0.6644434164834706	-0.4120766662344203	0.9246247514567011	-0.169484660386224	-0.9147907089752794	-0.4441538655139923	0.1409322583551973	0.012184923289341124	0.5737652302343436	0.5860988272704346	0.32523962314446636	-0.4295230402680188	0.6545595535694101	0.6872323570514013	0.009347012111737748	0.8003746233796901	0.06726371681313488	0.06351357797566763	0.009998910964008588	0.04039974665026466	-0.026579462194028687	0.8996113915772017	-0.24359427159338556	0.39296030188266584	1.7128855146437163	0.8632967343419987	-0.1325884838505411	-0.15593632193708748	-1.1438874723143233	-0.2182019314660046	-0.21651267826992235	-1.1525621048556465	0.7284667409509985	-1.3266523533383732	0.012620086253719418	-0.23846856321035928	-0.8199394050388048	-0.5867087553584768
1.5302272270985937	0.5470726428503202	0.9169803210683914	0.28567736328502674	1.9731483137397414	1.2279762550809374	0.9689270947106886	0.9843686498874302	-0.23898183505455528	0.15586603104587177	0.5776222359365355	1.611957390307023	1.1236807384930676	-0.35204097818801466	1.4099270824709629	-0.09097422031717604	-0.5013194929436112	-0.018738606360351587	1.1271429967046325	0.4497824393843136	1.1470656160708386	0.601215488441633	0.9983089753927369	0.2607187969151845	1.065857127361916	1.2688735125175012	0.5459290723445721	0.920095633872673	1.2627948256411248	0.43984014537720073	0.48916132398879003	0.7907584655549785	0.37450900182306646	1.1799586444346029	0.6960436098622468	1.163548484611302	2.1965197244676298	1.190295948159445	0.7784033368592793	1.0341209047522366	-0.6438786817136989	0.730113036570934	0.14433009447536302	0.11230828737724041	1.11072579182912	-0.6345850043273601	0.5626291912418464	0.2952062987932099	0.3026951535396696	-0.12012157615374101
1.7103862458121593	0.01769382841533464	1.5731225812574843	0.7607791596848881	2.1330667048008567	1.5919266611605336	0.5965108044534445	1.0441148572322527	1.0304410666627675	0.08636041076474794	1.2684922138420565	1.6630194200237483	1.323207977639645	-0.5773320230754296	2.0688543520588687	0.4466263123215218	0.6486094361271737	0.6437933763819311	2.187553807472503	1.0743520171513457	1.468684598995409	0.30087200286191434	1.1880330700533623	1.1225784385865867	0.9603258427672303	1.5867726998602478	1.3336748715282167	0.5810041595752908	2.263050099951552	0.5046157834963794	1.2491598505337724	1.9035083612404748	0.7453549271560651	1.028631371102714	1.2826428027443084	1.605029557767355	1.5015722424121936	1.0775621526294832	1.208064350179625	1.8972189053078379	0.24495691515972318	1.7863229059048675	0.6271623685486679	1.5273519342732045	1.3169414857198176	0.46653576170030914	1.557114212634346	0.7354918879049179	1.015009974807623	0.018090591989049217
0.917015868373149	-0.3578052147646419	1.2794100046013561	1.0647221027969496	1.1690198175278985	1.3037880438893477	-0.13345438040010513	1.0121844324495897	1.9487030162271466	0.5319238639495042	1.616025101268397	1.0226646848150291	1.0500680737536063	-1.0820077195706723	2.418117647715824	1.2845160390176413	1.8751061595689575	1.3438496842126568	2.7362895811630246	1.4310858463223977	1.4057667402540146	-0.11689813432890338	0.6862034511524047	1.696254567649301	0.6363611444991615	1.4618491814446684	1.8279864560570702	0.06484060572619949	2.605190522968458	0.34213666190735054	1.8943798559716478	2.693043112466999	0.8408073826919414	0.8383958836013377	1.156048154512448	1.6177553978928958	0.37293284008569194	0.7356393646590993	1.1785843582088575	2.067036544755173	1.16376973250901	2.3738489196400976	1.2739573607202117	2.028996344961	1.126079234303098	1.2381960713012603	2.1716157923404094	0.9718015534801914	1.0501969799707487	-0.39988078086977674
-0.2833150436277457	-0.42333081104074183	0.6807257964124427	1.1246257436963665	-0.6097364865815091	0.772522086949689	-0.8851167385022262	0.8739535481734653	2.0404226537723	1.2333354887527654	1.5808633153588847	0.20996933333314136	0.3513933295438249	-1.1754252744839553	1.8873517820173888	1.9240735846216688	2.429924039437246	1.5314250733174075	2.4070882664729933	1.1234881482749228	0.9367645063728793	-0.4435246376599606	-0.2068957070501759	1.7583878846888383	0.43465064895450345	0.8379253318155757	1.5153549233512476	-0.40254180283748764	2.181803242352218	0.223088652367019	1.9142772630842844	2.5690657932162986	0.5811556982175363	0.8769385763792986	0.5619399129291387	1.2756624372164636	-0.3873694741160318	0.3769213443864652	0.8860644020206984	1.6514272750047108	1.8060197382268965	2.2249611087645045	1.9284725629526842	1.3470686610067963	0.5785459064018267	1.3013782307047348	1.8073107999268634	1.070311654215052	0.6365260514708341	-1.016860033998416
-1.1385464069566968	-0.4300020905123225	0.6051610662803805	0.9385027668541197	-2.241085175402336	0.4280009056533151	-1.370769025058048	0.44730145842235	1.3919978756244924	1.4677109638564332	1.2580777688359084	-0.31160319211673954	-0.39795242179981466	-0.21424210712820896	0.42452218960207183	1.8678056890698331	1.9905543837383506	0.8404521182820454	1.4219074843990762	0.20758646376516118	0.1927912589457267	-0.5957936279751727	-0.9640143147688405	1.3813126425687159	0.3700947804033349	-0.08836790608731451	0.4727182728838105	-0.7645135685751813	1.3411059100930223	0.36525780311511774	1.1133660160827896	1.5144614217138215	0.044113759549621025	0.923637018878373	0.10107744212128685	0.6845183162543705	-0.6078695846336367	0.008229261726478511	0.3583025186884666	0.9891834236543096	2.0104959076786404	1.5185435510706038	2.205385542014628	0.2631787377133143	-0.024177665696838234	0.8696359940581068	0.6317666743203089	1.10608173964953	0.09941104274171862	-1.2102922089299692
-1.3538323400484489	-0.6647922654423344	1.0954733768334437	0.5427697836711449	-2.7451944386698517	0.3518009665796419	-1.485514776115562	-0.2526372776859775	0.5639834833881924	0.8845419186229163	0.8132314136573013	-0.4847477373543984	-0.7043917571097045	1.4640641391333984	-1.2236291936101553	1.1115990077773759	0.8921119424356496	-0.43201630592428525	0.4708209970835139	-0.7717602751051793	-0.5081638825853738	-0.586271122059852	-1.2362164374819242	0.8163407908618416	0.26136989362398116	-0.8348361253590894	-0.5461993189447888	-0.9554336669042575	0.6213876978597322	0.6986629965398219	-0.14656807260789428	0.1499337807890877	-0.5528040404232728	0.5719127351937455	0.17902840769102393	-0.025678136223562464	-0.6147578016894398	-0.42119589645455274	-0.40459420284154785	0.3883317056118486	1.7511403601573132	0.6788222490806635	1.8138884606269277	-0.23352419860304416	-0.34266195084553763	0.34294117103785426	-0.5229810943100531	0.9843214271071664	-0.41760708303326716	-0.6951003341569885
-1.1627947686383608	-1.0025740425256764	1.4335716186689444	0.013725447244589588	-1.8600998079215252	0.3843047590002424	-1.309365529236947	-0.8560458071653908	0.07001291341417173	-0.030594650290215332	0.3669976221669425	-0.5287622587202179	-0.3925626930346515	2.6055949024933707	-2.051728766300488	0.19927668252470024	-0.13233806820400104	-1.5209802486803055	0.1265590798870523	-1.2249948759596452	-0.8171894663546643	-0.44498537577778613	-1.038156411021241	0.3173748014095005	0.05691201103113909	-0.9204107697722639	-0.776311812077046	-0.8131126176591594	0.2858780303983146	0.8686541839504964	-1.1857376237208672	-0.7685291725874741	-0.9255759834890211	-0.17208372739393482	0.6751753172400169	-0.6361173381526709	-0.6785458070354544	-0.7772900896513663	-1.1411483656302335	0.027602022784934125	1.140685253768045	0.07250450919902994	0.9075400148058178	0.042469023474506505	-0.27858198690566643	-0.15798932782162134	-0.8876360371656657	0.5287274035005617	-0.8842551389153536	0.22074560918525643
-0.9326111769903662	-0.9422612910892862	1.0818348493948735	-0.5465663230632166	-0.26818535894340384	0.43740848792842263	-1.0098899679672664	-0.9853821640535319	-0.05431212632786306	-0.4512247965171105	-0.07438066355276914	-0.6204791292641126	0.15476152345808572	2.2154467658824246	-1.7213936885680525	-0.3283193760585721	-0.5462723183599614	-1.8838221954553116	0.33632657062155963	-1.026562577643687	-0.661662580182868	-0.23663984785147987	-0.6252907612082306	-0.015459022340978868	-0.10361829331947088	-0.31009940800773794	-0.25206018041787037	-0.2840072484349109	0.12049337610655582	0.5573642311713298	-1.5462084562375387	-0.9825391803225767	-0.8990438222146646	-0.761652020034987	1.1176000586208643	-0.9122878982139415	-0.7734846457240793	-0.8026659956926802	-1.4446810764947462	-0.07505443838860566	0.430899659015752	-0.16627024351923095	0.0008044063674860068	0.40325966839770283	-0.05930249502368124	-0.7124899947254996	-0.4672547652962962	-0.21704758498441126	-1.2107377770901455	0.9445812484598991
-0.8262921563308474	-0.1611647015741866	0.3491028452284754	-1.0472248267493054	0.9319590699267981	0.5473251861308517	-0.7270097032861805	-0.6953399046303484	-0.16087234008312712	-0.11409694050613259	-0.5314753764765849	-0.749237841220846	0.3070262438767839	0.6133248103114013	-0.8628817736335929	-0.48973512006928954	-0.4360581827334826	-1.6171504514468094	0.5180882420615136	-0.5588762479169249	-0.3638974986546379	-0.11416225917605753	-0.239298884748265	-0.27197787282395486	-0.1059770865976825	0.4697228910731077	0.1819687609634068	0.3706711242797412	-0.24729032529328174	-0.14191827378754	-1.3218147029501255	-0.8548338786437052	-0.5588839808934816	-0.6692319828332314	1.1403850011046355	-0.8228828422394657	-0.7897927853310028	-0.44579709126925904	-1.2104347485470857	-0.09306906528815581	-0.09847071335090239	-0.14855479019208848	-0.515640123274455	0.16793369954901466	-0.03020945716310312	-1.1502106108093642	-0.014460750881921385	-0.8662595707378847	-1.2607021689364812	1.1002482895814378
-0.8025954419440924	0.9898228112282569	-0.03600965574225413	-1.4078105751205565	1.077490759792705	0.6392788130859033	-0.5145416723572791	-0.43031672032274476	-0.5256887100097328	0.4085121619980034	-0.8837118292094954	-0.789402915655099	-0.1941226137129186	-0.8296256763153056	-0.3695661631941929	-0.741287027037034	-0.34965210765436666	-1.1918269290390953	0.17365027947992864	-0.2703250918023579	-0.34817581226348193	-0.2400987724775637	0.03778748587663843	-0.5834330898493479	-0.013621124081101551	0.7683469677276203	-0.2014300191365736	0.7264522712568042	-0.8421077076356539	-0.7166443048130055	-0.9734144385161195	-0.8691927493065081	-0.1936786568150881	-0.014871299879454845	0.7498788512886156	-0.6410872627485347	-0.7511597190706736	-0.019800352510833587	-0.7984438934903346	-0.3083736641355259	-0.3482745584380521	-0.15034769361771147	-0.7155492299691234	-0.5656521894295016	-0.33322813046197075	-0.9835692116055529	-0.24486652257279654	-1.0021222817749669	-1.0144201462634843	0.7385681549563226
-0.7759569258772715	1.649570936739242	0.12223142192949141	-1.5111668338441808	0.36955720152046995	0.42746512278774046	-0.3529839000098652	-0.5242882568196038	-1.048027238297788	0.3729000766122345	-0.8712052782650321	-0.6221549453917667	-0.9648275829794645	-1.0415421328088166	-0.4668198785094939	-1.3026266069953678	-0.6806377139707669	-0.9090263743132054	-0.6148346246734228	-0.2623682989617566	-0.6964822256328277	-0.5819912766275448	0.2316856733273773	-0.9076280553973951	0.02575119140901324	0.3985452700703042	-1.136618716565347	0.5970962534663723	-1.2495216992790803	-0.6853641602924317	-0.8450890980635163	-1.086770670950299	-0.04052903106681019	0.47859797542162863	0.19397080343319625	-0.7223068039641004	-0.7267866149914379	0.06768350719471818	-0.6253155791600052	-0.8520881269917003	-0.4981406241963121	-0.4603931188682576	-0.9292584061985835	-1.1030385099841356	-0.7679844296360457	-0.010191199214072383	-1.0918070243825595	-0.6470937124354633	-0.6314092240052017	0.1715131657496387
-0.6674940992197755	1.217226115575825	0.233584429644679	-1.2089207257640073	-0.44956660565147366	-0.2826889063740051	-0.18561067919510665	-0.8347553609401122	-1.3988186317836744	-0.30619464572900024	-0.3685214352393299	-0.21893570836156567	-1.371721769979328	-0.2578549428997123	-0.6076367821997486	-1.7656266976265507	-1.221855630161442	-0.7106002352782675	-1.292108561424506	-0.3327230897589536	-1.0500239954712167	-0.8232674999563964	0.3476490163704819	-1.0009382804151286	-0.04942003688898779	-0.2380098677695421	-1.5876599141354113	0.22452714614174155	-1.0799460892094295	-0.07780489504082938	-0.8698819443001206	-1.1651167454953604	-0.0791538162743011	0.2053931606796942	-0.3217303367885005	-1.1247912344968245	-0.6436271807212494	-0.260826040413283	-0.6636909225432703	-1.4791527258888828	-0.8140461418249517	-1.163714029111722	-1.2412468494094027	-0.9652486825399548	-0.9616351008589062	1.128702945096108	-1.7842220099641304	-0.3118805796567761	-0.30674987908490187	-0.282585109327735
-0.3632432730124674	-0.007684052641469711	-0.29387648834868096	-0.4529052464889402	-0.7736396804728171	-1.2075622299907423	0.05955593141577463	-0.9217996394219761	-1.3712973609397658	-0.9926431654720802	0.34256260750484785	0.2957272755291555	-1.1514075010991418	0.35640380044257913	-0.25448932146618786	-1.5038209927786947	-1.3717530041367938	-0.42816848186247547	-1.3754320185900992	-0.3241466945615998	-0.9847255659154684	-0.5826751055067168	0.34816340986066147	-0.6693352451544213	-0.183010343137001	-0.5992303085564786	-0.8964607633775195	0.030557248677545026	-0.45073790071533815	0.577450469955317	-0.723739973095474	-0.8577241755270253	-0.08185574925364299	-0.685752206836119	-0.7283024056200396	-1.4866908179629197	-0.33572122821836214	-0.6555885633840536	-0.4941184383817749	-1.6838233962788232	-1.2959869192858615	-1.99292279008873	-1.320133062200609	-0.3357279170648093	-0.6926373681575883	1.3331361042195249	-1.639667022661374	-0.4577549163533404	-0.08821848791039703	-0.4093099938042844
0.21579424617848722	-1.021815252317224	-1.212900215954788	0.5498708604437232	-0.5182089260964937	-1.671599564426166	0.43187672685584744	-0.5329959937243015	-1.027620020006613	-1.0691440571869513	0.6924097450440553	0.6499817751313683	-0.584821020433479	0.006287175302605343	0.4338518201770852	-0.4185586707370665	-0.7918671821989811	-0.035278508053766165	-0.8656049925111717	-0.30299112286291263	-0.4405091156732659	0.19859975496307297	0.25914095104229834	-0.049954796927769406	-0.2908276547611914	-0.5151869426581043	0.4232021127177422	0.20877339480311088	0.09320356741846254	0.7655907658428102	-0.23605835374164263	-0.35210072399813963	0.14145615918832455	-1.4196422474698074	-0.9817955028424682	-1.3545570824218303	0.2043196471457013	-0.6860921947501764	0.12580955458620433	-1.1532040421979854	-1.5621872712057567	-2.451580060279747	-0.820419796602098	0.27653547603769185	-0.09581159220888846	0.19449354028115073	-0.7036056819295117	-0.9317970935628886	0.12864167233163581	-0.12146990232473423
0.918044449182746	-1.04285539400625	-1.6166498571899102	1.3631451507488292	0.004837393947940654	-1.2317169321681738	0.8723242059383983	0.14410530829806806	-0.5691409505234198	-0.6220057456223288	0.3326343704588363	0.5943513466909943	-0.11405533712010137	-0.9183648166092073	0.808819873758733	0.8624133149342007	0.18471649572187163	0.38113204127249606	-0.18259195741668371	-0.3916296086240256	0.25799408889462205	1.088955834041425	0.226834216527965	0.4240650341969258	-0.32512220640803813	-0.24922502907706556	1.1696665884809159	0.5771032080707656	0.13267175005951645	0.45157088670588397	0.3583176922349927	-0.05021441065282378	0.5466226830536672	-1.355106019979589	-1.0089015202603597	-0.667526217254083	0.7082813169362153	-0.26159097513337026	0.8731181233366334	-0.1429537297835103	-1.2011016658591769	-2.2115316524156454	0.10577479442447005	0.5914450828885122	0.4075751365143795	-1.3698937246346972	0.3881639321549602	-1.0795033056449506	0.42373649705579447	0.4693245367342616
1.3169861656231059	-0.2548912759300493	-0.9649001436286079	1.588271686941836	0.42285648188255426	-0.21258120872210615	1.1579831538422243	0.6659830409251533	-0.17474754271495638	-0.3098034801070892	-0.46879366300058206	0.15044166351459096	0.07957920766285552	-1.3270510758553746	0.5046512429372727	1.5645875450722098	0.840842402421636	0.7454047493506418	0.21152403243239673	-0.5493962618685386	0.7463939297753517	1.4516534911363352	0.37578823461775324	0.39789996884970685	-0.27680834599993465	-0.14972201784777706	0.6906041863450822	0.7808952877407751	-0.23641099069727628	0.01902773195398901	0.5766971513241138	-0.10208064905629545	0.8705784326643546	-0.5843796270782361	-0.8282175636090907	0.11750007344540897	0.8213716340396829	0.2965670888421681	1.1521383703671544	0.654036392707548	-0.29459228303117907	-1.446071177807012	0.8240606768141959	0.6358002750581844	0.40559813403832035	-1.90569626550679	1.040323200008716	-0.5010387229577079	0.7025712337276174	1.0098105706679943
1.0244989731377199	0.4194651061905625	0.2627631461210511	1.1727709357380645	0.5090658928110801	0.5033640564813392	1.0184859616382003	0.6979868309633831	0.03838621446267396	-0.5817264777268923	-1.019267057521306	-0.3487251024275705	0.08760830635923665	-0.6259216623133874	-0.18518659262798529	1.4579977655761125	0.7637183677082615	0.9746452858514923	0.13546199823901017	-0.6110411827596655	0.8937206828710025	0.985719953454166	0.5921129493174347	-0.06594330258195213	-0.17916955105757928	-0.33607336151512246	-0.494047113630517	0.5956510129683283	-0.5783097989723409	-0.1850778550752955	0.13919882403184264	-0.2699160429601432	0.8240937147542843	0.22709171060611083	-0.6285591103138455	0.4363779294346413	0.4073707371962408	0.569543104192992	0.7524676807752652	0.6996273249452152	0.49811784043448926	-0.7128550520607517	0.8160859839586337	0.4290617412624234	-0.17703767464338444	-0.9192768929370122	1.087515511789193	0.4019340219376026	0.7591060806199271	1.0874535057015817
0.1322839884784085	0.3060395490577633	1.059700577001903	0.4813785950079963	0.2381637327687878	0.31579327474196683	0.4093804683110805	0.23954971209877252	0.034132058345734746	-1.1212051178744036	-0.8371533561388506	-0.5598043836788508	0.019886735361389758	0.6534101766247032	-0.7045083909500994	0.9342681747384575	0.21896254435061624	0.9401415847889578	-0.2346619842165445	-0.4939067380816771	0.7589251381714046	0.0423046526571927	0.5422191319710329	-0.5471475799952213	-0.10637079673322913	-0.6830713722756756	-1.311721562562768	0.08030491870614757	-0.5786486986767319	-0.1475197945322872	-0.6792851331419757	-0.2365523217140598	0.3211706415229959	0.5449254410746748	-0.5863799256699839	0.17112129154098749	-0.3127599824220992	0.4167997025725599	0.11601329665083646	0.12157189072742515	0.5321975074773665	-0.4245099389483848	0.23217336892575835	-0.1007806951165565	-0.9547798933548509	0.5947207095694899	0.6736425412375022	0.8028559879131556	0.5101375994545961	0.5908397649267897
-0.7245169491205363	-0.3363035679782363	0.9323820387722204	0.04815233135922745	-0.19283643696983765	-0.4795429910322688	-0.326081915130333	-0.37598296329403647	-0.05985606771356172	-1.1390085048929726	-0.07706465278301763	-0.47138149534023605	-0.09179665795192717	1.4147265548862633	-0.8176816050703749	0.5050485055427183	-0.1587739713031343	0.6363159925023992	-0.5150119417777962	-0.2687191427845534	0.43830348773755823	-0.6054779182682418	0.0253937833828816	-0.6667867210613213	-0.09723067539783038	-0.9662708586798902	-1.2237523152750807	-0.469800179832903	-0.25802798887622963	-0.03629285549719655	-1.1597302901760418	0.06982057859092244	-0.39450847405403533	0.44707152881328094	-0.599397085460604	-0.23241343249070734	-0.8684254949109959	0.08066581320440457	-0.09972940312899117	-0.3782268524093899	-0.0960908068282727	-0.4322280383393502	-0.23158849653136254	-0.7895054789009063	-1.3062667056940378	1.27005294886737	0.0071793113524982735	0.4037248796147424	0.16014928632701136	-0.12355246258612299
-0.8749383600821982	-0.6901985332239216	0.2808668173266868	0.1971742411615106	-0.4306766762877441	-0.987360405426211	-0.6668895731183764	-0.6536764219548873	0.036085228922251945	-0.22897145769504043	0.6899872856134766	-0.3490568905518587	-0.16182491420338574	1.123726661000433	-0.6815529363929607	0.3497108667813319	-0.014157022529152012	0.38127205618551924	-0.4030025133830659	-0.03079983595459935	0.07796835312943905	-0.38898903253129946	-0.6805656795697332	-0.4194672378725146	-0.056625928418417175	-0.960360452614385	-0.5880508819634359	-0.7116184785783249	0.18170968486191943	0.11494839710035863	-0.7156971358029377	0.494846466496461	-0.8389512566281205	0.3978244138380505	-0.3430401716436376	-0.2272745578238439	-0.7964864458048602	-0.04135685067785038	0.3068660127339636	-0.1812459207977431	-0.5289421396660252	-0.20116027195905795	-0.05041307735101746	-1.0632262568035573	-0.8531487710293073	0.8844098961009499	-0.6459424899544418	-0.14467007448031083	0.08612944717185252	-0.532529727366206
-0.24394119366502562	-0.37591393633765013	-0.22887488296494593	0.8085026702513443	-0.23202855239668635	-0.6396369991274586	-0.3727515771636917	-0.24362338438906025	0.4945383026430315	1.1101478597761012	1.0583553696203323	-0.3066942411993452	-0.020204140821007202	0.32837193824826955	-0.4683203912901052	0.3215903958302195	0.40271932714327086	0.610929838860145	0.04373817136786588	0.19492794838794553	-0.04593218964938773	0.553760810745235	-0.9410796490800747	-0.13313084539355052	0.18792824125822874	-0.5175788775422006	-0.062487714855047165	-0.5002317734101613	0.5536419845699303	0.43701834225510783	0.5219367434631148	0.8786690731012623	-0.6168251172400446	0.6189906240907271	0.2991261228370219	0.2648998510256325	0.06364199729230077	0.24983527858090365	0.8800711638788301	0.6310899981201878	-0.006124833883514642	0.5652431484319337	0.5600244229772874	-0.40494971940437563	0.17657493299833352	0.4989003134941343	-0.9103775451581528	0.06314010617836387	0.4918557695273061	-0.46506029238441776
0.5684612036802794	0.10583558028661869	-0.4360211332394781	1.383824682510868	0.24047431348591236	0.23331405814919268	0.2831317568535922	0.7362765435195057	1.0912863949701956	1.8676593673966708	1.0765001065898263	-0.06949539810106999	0.3595624369130046	0.050711133333492496	-0.14361964057805415	0.22586831238731833	0.5257760159817583	1.2968147202228262	0.3922034674976959	0.3807907953212063	0.3192879929325541	1.4538425235887682	-0.35557210576024423	-0.14050247079768802	0.6499916925027777	0.279238104663217	0.11304818607770019	-0.028094019899006274	0.701483362138131	0.9439111875589	1.6997552642798137	1.126075987411735	0.20356411329698693	0.7966965610628888	0.9337651378573135	0.7833241621050175	1.367350285015856	0.7678982499023828	0.9648739432732347	1.317461885465127	1.2420927708751912	1.5240690788710294	0.8489856398924377	0.9527260203592519	1.0791123710420705	1.0491177648576353	-0.5325237017178102	1.102703950334471	1.146842169201114	-0.2542950105063956
0.897886262640446	0.028483476926106747	-0.6603972970649589	1.374957322709709	0.48687471792181314	0.8022694151070019	0.8040443041511489	1.6547159799060804	1.312328157609252	1.480090755825276	0.9909942802378093	0.6583506738935238	0.6979393226010707	0.6842372031610844	0.3405793411507812	-0.007150249726221177	0.05453577924856986	1.705236647352777	0.22581503821977397	0.4341456071542183	1.0506813485679194	1.5420134216938972	0.7619039075804798	-0.48310798300513497	1.0438911023397004	1.0321700277531396	0.1719528116784534	0.3290829022560562	0.496344113160205	1.3454683607791347	1.9412141441138056	1.1034875395109383	1.0379753774381295	0.47100848372285103	0.9627459808245313	0.8359338291485205	2.357713529208365	1.0913921271873912	0.3526879988380915	1.1838869544888342	2.1016418214253187	1.9828697592749356	0.33789017278640654	2.0220931557520054	1.2682545209227167	2.08855411708459	0.2627342444574695	2.0130787120271445	1.514946425096381	-0.29588846925579165
0.6804151686588582	-0.5853575349657548	-1.0282199794782616	0.5859519298505255	0.1804968467512409	0.6543203887247115	0.9828359839292805	1.7997189968108305	0.8899228258305563	0.3955915456853063	0.8549754901556904	1.6040729992468685	0.656609735761121	1.5398101247485345	0.8182798016973779	-0.32668189817441107	-0.7380840929829217	1.0483855979733354	-0.3479241641541702	0.326188636697942	1.5606046533722535	0.710572464235031	1.5780592526082635	-0.8733896324941706	1.003516343222092	1.2615873025745863	0.36015536294263817	0.3983279344128898	-0.005489555942566122	1.2474979837543274	1.1515502823659522	0.6602297221322453	1.2393905228083077	-0.33407339223739047	0.2598963498618285	0.4310516511232285	2.344583597379171	0.9509097103622572	-0.5035030115471579	0.2985711490749621	1.6970905829020049	1.5919393845698628	-0.6025062946810258	1.9521424070930873	0.795751868111015	2.2414736986496275	0.8395999609871048	1.7892044552323418	1.2276285017246207	-0.5038192507444766
0.4295774314076209	-0.8856351524969872	-1.1227819749866907	-0.6217172855317661	-0.39811122411751365	0.19580629596881569	1.0334975518499787	1.011103735478234	0.18978584571088802	-0.3626982345107087	0.514964736825338	1.9413455289560742	0.2739400344118402	1.5338540333729938	1.0359095139391654	-0.5882512332952635	-1.234501455563182	-0.5133195152655713	-0.6678071839563642	0.23998113949793803	1.2619291635101013	-0.38926489861685304	1.4831505705016672	-0.9085438464934449	0.4883818620049901	0.8600746226018023	0.6533390010187402	0.41917568606738115	-0.44291737689295985	0.5423738852500865	0.10683848251971179	-0.13209518858488767	0.7137209112215865	-0.9927200135445374	-0.5725425770286123	0.04289810740572544	1.272325564836841	0.5039079036529468	-0.8905254544557575	-0.5139422455139675	0.36516863071891625	0.6948991251131961	-1.0478659411621363	0.9007556603849449	0.24765991931739814	0.8710270050839931	0.7639599914464665	0.4971761213523626	0.46712761262368974	-0.3585674070556919
0.5459839179017927	-0.19339747356909145	-0.4755760530646193	-1.5315445361587814	-0.5842582497499871	0.10256920068478485	1.1766588576197625	-0.12197743453394957	-0.10375106133758381	-0.22259191850565863	-0.0548344646356528	1.113145541779152	-0.004058194970246301	0.33371450398371155	0.9478404310512538	-0.5862577337458726	-1.0057146938023191	-1.7476518469913849	-0.17775404285203492	0.42331367949605286	0.1948880912771844	-0.9319683971301529	0.629363570664381	-0.3842222236969953	-0.11973467746434963	0.2655090842945587	0.923124352502161	0.7399824999391335	-0.39556254530679125	-0.4482193257082256	-0.33086921157902416	-0.8620244925733929	0.045497434522557216	-0.8792832365373062	-0.7749993373646284	0.05171861169975292	-0.17649898507758802	0.18681919234055802	-0.4856743045816828	-0.45934325826939654	-0.6388002699136014	-0.025362275567464797	-0.4468124529458616	-0.13308657872105167	0.08876056797113065	-1.0342195388580528	0.29968031938079454	-0.7574610042041962	-0.16814158176374158	0.41905461421244217
0.7772674678965327	1.0735838011825867	0.7115944692836499	-1.6160777903391583	-0.06588917557408007	0.4738357684522866	1.2215873319786679	-0.7953622136720798	0.24465054591503096	0.3841225737016345	-0.5712681830712574	-0.3982623876862162	0.15306710627370895	-1.2368620476058414	0.7241196303693247	-0.22063304375750872	-0.17946237812511856	-1.5180385116088142	0.8478237764633515	0.8219703932151099	-0.9085165914863851	-0.6624365501697536	-0.2908540028776469	0.4913805897849584	-0.4227936056760246	0.038959783204385624	1.1578466619874432	1.2642155629287164	0.13561379590859546	-1.2315203246447681	-0.0816043617439772	-1.087926832375921	-0.10778286468655238	-0.07154380267572213	-0.2610656662473437	0.3039114622495834	-1.1491546780352713	0.23648770392333612	0.3181359692863537	0.40154241513639183	-0.46208645001759546	-0.1899152512504145	0.7522773653370213	-0.37692685992657615	0.1655413216313445	-1.8634482578957114	0.11140453207318672	-0.9912382951054726	-0.249677862515864	1.3456984037087043
0.5115013296668963	1.7026371166254046	1.5707893769567447	-1.0028095403691761	0.6978270781735063	0.6933792733218193	0.7485063120728287	-0.7583613064379658	0.6957375646295207	0.5461400121044069	-0.7047027806519939	-1.3610198639143363	0.4952007955345456	-1.9925305862090192	0.450701203987807	0.2788913830565151	0.6582624468352093	-0.08255761310134949	1.4093038926735102	0.9918624610575654	-1.2917810229629902	-0.09278614559175465	-0.7526732496347014	1.172319628711364	-0.4633257748180289	0.23814432486926235	1.3645423334456523	1.3558809066264983	0.6002421208573508	-1.5234085429612554	0.1517301964069266	-0.8143971267177013	0.23331487100480847	0.6407598629166001	0.25070760389086827	0.3138946520839323	-1.3521683421049546	0.38247079007876994	0.7183516531326805	1.1444569585303028	0.42649916041245023	0.03232586149620909	1.4557035327675485	-0.05197067696750511	-0.04603326139619872	-1.1449129888762528	0.44051738181705785	-0.3339725929574103	0.023950731147433988	1.525772609515337
-0.3992356294488923	0.9687209403169184	1.3883320438049698	-0.38890382021921893	0.9264322085505711	0.17888007931918937	-0.26103623391837033	-0.49340760338364853	0.5287198470550432	-0.08114136799541072	-0.47220551364882346	-1.0068696898697116	0.4331858348798808	-1.5666262812288092	-0.010186458683446536	0.4066533956746984	0.9387961010931184	1.0241093426803436	0.782280262313169	0.5525070488305529	-0.8888716879802215	0.04786933642378657	-0.8097378927757687	1.1769933859775088	-0.63773480638692	0.3305551372394531	1.357290625496288	0.4904236107178433	0.42148881475118344	-1.3939786052047232	-0.2291142461370936	-0.5343003037514897	0.3456514560779412	0.5155831039978535	0.01115497776731514	-0.1142299087904047	-1.1810435387442275	0.11312090276621657	0.21287165765132704	0.8658442025166636	0.7629564326153709	0.2520397730956621	0.9565993038220707	0.014764752155707675	-0.7094409350498967	-0.027372603991575546	0.7620433194704569	0.22908440079467132	0.017869766943073392	0.6142803777347403
-1.2879256375379298	-0.5284653773689754	0.33122703547338866	-0.391493660588337	0.3664550903617461	-0.8562526853361239	-1.1600193780853665	-0.6080672771918332	-0.2751544205713521	-0.8768706937468795	-0.2458345715929952	0.13025989605413443	-0.22446625840024625	-0.7140097678321244	-0.7459194945101812	-0.16503749158354145	0.5672638454307918	0.575868071074382	-0.6339244110585128	-0.2799506686857661	-0.3046150077616152	-0.43731925971394514	-0.8244672765170427	0.5443390399088546	-1.1215628968056792	-0.17542587355282535	0.8657311821754053	-1.0158026059383773	-0.34533715874353066	-1.119573731328917	-0.9548352750719199	-0.6844855924444154	-0.3646838684955745	-0.39576839582214945	-0.9256298447889963	-0.5838882770324227	-1.1249983161608283	-0.7071270404511355	-0.9017680210029511	-0.4003491529158402	-0.10290169429110436	0.28441836942696347	-0.3813875767196505	-0.5684392121933004	-1.2935357639268623	0.05278550764171923	0.4151493078739802	-0.003188875025380339	-0.6447044098821373	-0.6739645088786388
-1.3140254909703517	-1.4403384898212896	-0.7403359964959204	-0.9311742554396853	-0.45068796486893903	-1.5540525386326773	-1.2082980154616623	-1.1376576239296652	-0.9322232447013334	-0.9822889619849332	-0.3332127996558894	0.7545561075246711	-0.9489810539345581	-0.41147591058614186	-1.489652849671942	-1.1653759210673642	-0.029404527077238528	-0.9928591657911253	-1.658095684897375	-0.7921208750069282	-0.11214419433002298	-1.0303270701510074	-0.9436653032909622	-0.11633693729214874	-1.5340414674856342	-1.0904181022900952	-0.07884075294367252	-2.147824835742984	-1.022286028438308	-0.9504642004807141	-1.1691390273188607	-1.1157484329464313	-1.5720508680234913	-1.3179517028248047	-1.7465446553735116	-0.5201623025984755	-1.1669353269978515	-1.5711517518776748	-1.7415230843849165	-1.687393003753015	-1.4874951498970737	0.19136127338964862	-1.4910946037900412	-1.3036571908641021	-1.1111419878635431	-1.0473581159486653	-0.5284261998872826	-0.7511724034083939	-1.6105098921628263	-1.1873096971193944
-0.43491206670609595	-1.0405478286438297	-1.145623689814619	-1.315915048050178	-0.844283789018029	-1.34997302873235	-0.41608121377536395	-1.5482075860465427	-0.7446712168209406	-0.33547372003480713	-0.6351264863936571	0.1864804138503822	-1.0616892754009022	-0.774792110914864	-1.7890787519291849	-1.899809476870134	-0.3148199482080891	-2.030980020149531	-1.5811537189432614	-0.5169996845178595	-0.2979535444261399	-1.0679502458624306	-0.9832952501319719	-0.15533991893313343	-1.3455579981432373	-1.6887526913990638	-1.008056838437919	-2.2158770965274965	-1.053616066498349	-0.9834148195682544	-0.4675693783608513	-1.2433569905754789	-2.2503945052924204	-1.556768122962045	-1.734671276517541	0.14415179749739357	-0.9060179539678539	-1.801182101107097	-1.6299837961734727	-2.048954154744338	-2.1403926601225765	0.025229719158237608	-1.6447336273285047	-1.4332982415406614	-0.1667219057079034	-2.131975988462237	-1.2658739994737922	-1.2138070323654018	-2.090333979363855	-0.5202207682197505
0.44138902795501067	0.09732401190833738	-0.9716861042865332	-1.0020676127827917	-0.7336158812973962	-0.6248622576650469	0.3586998863773434	-1.3875928535820892	0.030328708952071366	0.21680808978729296	-0.8027194934473	-0.9634415905303105	-0.5639528307851912	-1.030740707126736	-1.5076660216282223	-1.9407222675182194	-0.14901835805845928	-1.468185256647096	-0.9165832469662715	0.2197638326292847	-0.4604523004187402	-0.45637054787241876	-0.7984088664843896	0.4537082913657612	-0.592935784233907	-1.5133013695426567	-1.4100311987092662	-1.6246246932620891	-0.6306519735999754	-1.1581879703330293	0.5275560004343346	-0.7453786543317183	-1.7594883810607336	-1.153742669344231	-0.9610235107878065	0.8192135125015658	-0.22528911187229206	-1.2922751324947477	-0.7447498967073022	-1.477152732242016	-1.6104943493920454	-0.277669533390635	-1.0935652066700474	-0.8607025658758077	0.7023197219297052	-2.0988076527244304	-1.1925254859629064	-1.0269436770556821	-1.6505850328955147	0.5214197602395811
0.3987903805837436	0.7852009765272623	-0.803582069305438	-0.23204537294781694	-0.5974239513581976	-0.28466490587186305	0.28136312741941244	-0.781300796325582	0.40021207515502843	-0.08306315484253607	-0.69786851062207	-1.5715531292303324	-0.1918131714503095	-0.5607433659806079	-0.9917834575522373	-1.5618490899764008	0.09774223504380235	0.039859196924816875	-0.7297186136771722	0.6528277071876883	-0.42637770850643114	0.22922500303208032	-0.5747164868248051	1.0330157698449007	0.015217585923820701	-0.8848437976082999	-1.2305257211032132	-1.3939118956765417	-0.4263509375254391	-1.319255685912288	0.7927242365309409	0.024741241804200932	-0.5937503332280006	-0.6927076171488055	-0.09113793976458803	0.8700023465750532	0.3881957357663523	-0.6627193301636011	0.057689209845567524	-0.8177014915219132	-0.6706743623966172	-0.6954256486788679	-0.6639107348982474	-0.27082758497686915	0.6569287612454195	-1.128895049620122	-0.6215059621327812	-0.58181151325633	-0.6706937508181171	0.7344778788989552
-0.4566071699379988	0.4382619304604011	-1.0048288288272988	0.19803935028228675	-0.7457614828465309	-0.7110102584988219	-0.5595409719932105	-0.21467197591660556	-0.23517682827260328	-0.95035971104898	-0.5783937489083799	-1.2775280343380309	-0.5495951855556699	0.24745749088137617	-0.6237883805301409	-1.3515463047639507	-0.043726837664325155	0.8843344097802037	-1.2971508027166663	0.45300052814533176	-0.4642738975898872	0.3537687359330878	-0.6031300846112727	0.8847736819060371	-0.1507148595303557	-0.4838767505133192	-0.8669086570697255	-1.887076617409747	-0.7388543495522754	-1.310098438301195	0.0625636488599889	0.4322268914094093	0.1166849556683869	-0.5390741308390137	0.3625957096880243	0.32357098014738167	0.3531057586686895	-0.5731596251390151	0.11755934883324395	-0.7886922955303025	-0.37487596432147113	-0.9546976708410198	-0.793274590774031	-0.34439271874341326	-0.21392954832092323	-0.33152036004637436	-0.3683221554100502	-0.4440693645209459	0.029299931990593567	-0.22328223985436105
-1.064558042749657	-0.46896037283000475	-1.3643066349597799	-0.15348132531682784	-0.8697153504680101	-1.2815957375762037	-1.262681204009951	0.06011979620246537	-1.331052243076884	-1.3212504633021351	-0.7641796163405963	-0.7478066020337044	-1.3173177059259593	0.4051747836448273	-0.3246329076678349	-1.4215424688976221	-0.6048460985098133	0.27391114278174444	-1.7013734151092919	0.06282148751988169	-0.8335246784880921	-0.12388244891462243	-0.8140783923198192	0.05856873924256686	-0.8622174687038633	-0.5047843605100422	-0.6608117437595236	-2.256814687174441	-1.0898514086116542	-1.063216410870025	-0.8171094583591683	0.2987328579479608	-0.14863027997764955	-0.4286282318268076	0.45117569564106585	-0.14520117284199627	-0.2531994799852188	-0.9619048462135051	-0.33819033333310694	-1.1847458782408338	-0.876057332362519	-0.7398899983639502	-1.074805743525929	-0.9956109953892688	-0.9258325438906807	-0.39922076082175534	-0.6915760058580899	-0.679835026452329	0.0005776395659302971	-1.475398359380747
-0.5552706757794006	-1.0317163774049996	-1.3947184100997736	-0.7972751855037618	-0.45560030546831887	-1.0374336161879802	-1.1198242636481543	0.24124320111954592	-1.7175553737512346	-0.5847054818178334	-1.1805992341589113	-0.6805632145127246	-1.505160077187693	-0.45222498559309143	0.2952890609418835	-1.1897731639442817	-1.0826620179620612	-0.9877574624121536	-0.8977527299233428	0.06892695219596129	-1.2839994782606696	-0.6371752208560977	-0.7194273559466474	-0.6637639937474211	-1.184285791410118	-0.42781739584329453	-0.5322769115922179	-1.376034200582427	-0.7859580039936054	-0.6136361715686838	-0.7892846558541701	0.08660005140362269	-0.7154519541248755	0.12360905978898941	0.5047742267124201	0.03689973324297067	-0.664545868108614	-1.0979607894142822	-0.445795047448506	-1.1357888076218894	-1.3308047425573983	-0.08816127247424463	-0.7823634024767304	-1.4672013092660594	-0.6104113217816305	-0.87867243919699	-0.9258092317223261	-0.8726858245292974	-0.4317604904736074	-1.8378813030392176
0.7828769366039815	-0.8000041375236553	-0.8404429121096438	-0.7768593648922019	0.4775273507271227	0.23361239158639047	-0.3540180001984386	0.6087601472784336	-0.8384708719450589	0.6615902864104295	-1.340376201024041	-0.8537543148244368	-0.5230900443220152	-1.4894638227894774	1.2804842881867764	-0.07809716244111811	-0.9197381777742654	-1.4785562762211837	0.9747321274945004	0.4063828493894483	-1.2040401359626187	-0.6095817445502507	0.06513086908745071	-0.6047292147265638	-0.4640988048575238	0.2926845253386358	-0.2022756073883219	0.7536611491465216	0.2280949734353064	-0.019707142597965348	0.2555972291262371	0.3068859563225001	-0.48583110037134236	1.117100350760708	0.6573879993323258	0.6905732893708977	-0.24422160131406068	-0.42244256593024	0.3349308507667289	-0.1176718396063503	-0.9065687999202295	0.5467724809065942	0.25038527390460436	-1.111681498752687	0.5775939150939399	-0.7973694304475194	-0.3092322591074219	-0.676915242638614	-0.5598506774789981	-0.997698714536068
1.784660258090388	-0.02514045926191055	0.14150491555764594	0.2756544763586593	1.281324270130719	1.7117741607513592	0.237742318365781	1.1054766863467382	0.6593118284478832	1.260951753477888	-0.8209723181622838	-0.43641241640271755	1.1264072302821169	-1.4962273902137937	2.0464231283814693	1.661380211681603	-0.08482381757583865	-0.6639674428154145	2.595093912651371	0.42740862509873223	-0.3050075894172591	-0.0028558293038889854	1.2890870355528066	0.06411205113494431	0.9381467275626166	1.4604917512214783	0.32743509437926505	2.785935674430355	1.2521842764224174	0.6965593127473634	1.3569979389636313	0.8800733779559341	0.7872819530541139	1.9387173864720881	0.7899367020978992	1.0674207082246312	0.7750831583314917	0.786960027412345	1.5748289614068316	1.4079015221691402	0.3144862730509142	0.7167697945221908	1.3892993504397564	0.006535495739502485	1.6299689832661057	0.20342869676124492	0.9896715832452656	-0.15595557291420392	-0.019800797256644215	0.2770416377134257
1.6120600983490583	0.75932757283147	1.1754250508746205	1.655745806603899	1.3692438782934193	2.369468002213446	0.2483109489608672	1.4015920929449566	1.598559227963799	0.8101029478134917	0.2726723244273203	0.8250208716597012	2.3013441078276817	-0.21210138177084054	1.936834310559693	3.0019554968640723	0.8534137741324105	0.7191779353913977	2.7978167259198257	-0.22898003225304286	0.9562692512986947	0.7200785184180234	2.1783962671050263	0.5202647840774557	1.9995207663234948	2.2417868455774306	0.6981515116097683	3.3354325900490442	1.5755042883792085	1.4770849105323312	1.5072605004988824	1.2248057281087725	2.1596063089710293	1.9883512154542657	0.8360569072589861	0.6608938641918857	1.5072136114509451	1.6955191054760517	2.2601922060673183	2.4093891493541855	1.496329192737127	0.4232688402098689	1.8384145163506467	1.2371372982435624	1.7127432548455084	1.5191664256442452	1.9256580464884778	0.42490973712568836	0.8966319421830828	1.01362710056613
0.5523064288369199	1.2049283239484576	1.9112525882274454	2.247528837989438	0.8463810652949028	1.9722825783417144	0.05129924647880636	1.305218509503142	1.417230461152086	0.0775435688505708	1.3503365113500496	2.064894284917004	2.3020953853840624	1.3617568972364946	1.0012613778165402	3.0875547883723633	1.2460906379709318	1.6068458133390093	1.7189568604035983	-1.0793393215568272	1.7369779440083608	1.0837218632376486	2.128004195138041	0.21435786195985523	2.056279098430267	2.040314802790522	0.6304237684226639	2.3498543331301893	1.185971014001991	2.106530335312132	0.6593089173787787	0.9482887478350189	2.4637462171259785	1.32466719253204	0.9200663277877222	-0.2602405147957516	1.3472393076433873	1.7905290391482296	1.808628510523535	2.276059746253804	1.9506381008094	0.058787851141596285	1.4202189308752808	1.9369059740966938	0.9298207457799149	2.267977978372875	1.6873046912464322	0.9330100525008711	1.582478864324547	0.9592632916942497
-0.39826693146494313	1.2501343959037705	2.1197491075208568	1.63607649911061	0.32497616758289616	1.1743882656398807	0.20090781710800296	0.9604288024806619	0.5675976464908068	0.039883971328931414	1.8269691483509047	2.1544954810857684	1.4242728386561458	2.0073144147270767	0.01746384555053387	2.0381163001354814	0.9429408938567129	1.63575633789563	0.5029969657778045	-1.297723234547239	1.578339049855143	0.9806092403449039	1.2523104834528387	-0.5354854408819181	1.3627620512065857	1.1199438583918742	0.28908920059434196	1.0194257415563934	0.6523125136758908	2.265755613931766	-0.344406950922094	0.29535734474395886	1.4945530782545904	0.5801265728941906	1.1184876544176325	-0.9596938538578073	0.5606178790907353	1.333744902272998	0.6323372513149803	1.3274726976208946	1.7064545638142592	-0.06855228681934793	0.6622383454606476	1.9051613192455312	0.07358496053153697	2.1266656089140876	0.5666269997372495	1.3508442346438985	1.6685687281017834	0.5982117504642732
-0.5946276375663359	0.9888252864911315	1.7331676831837244	0.47627530358290254	0.2019506922151894	0.7012537704330151	0.6585528980234026	0.619708621415653	-0.11507908051884297	0.7164799132756939	1.5678516093420112	0.9828313108905228	0.5006083849954595	1.4858623281240217	-0.3183135655088399	0.7584750595539553	0.35452203252098874	1.1908535595533174	0.030536879338241053	-0.6817705125349081	0.7763633476136761	0.6201485405016628	0.23180748674033408	-0.9405753076370731	0.6584381232978064	0.27709867623292567	0.0856954997996944	0.4186211199000798	0.42196768315443617	1.8090590639922182	-0.7185476377028441	-0.15258911029270336	0.13721453874784306	0.2690286026987586	1.2349870264676537	-0.9910290586240107	-0.09262958507794042	0.9218850476064564	-0.3200839802647276	0.38790369092325633	1.2358620602037138	-0.03436600405346914	0.183732001906279	1.3668220225088028	-0.2426775967992176	1.4564735161629052	-0.4000245290969576	1.5395063897722687	1.240233506119248	0.42166419629931284
-0.2543393398843646	0.5786685810624661	0.928508953007226	-0.23818421638486617	0.3009865366047597	0.6204774063358957	0.8351912236149571	0.35536843542062446	-0.2468191343966462	1.2038860605424868	0.9068705274872886	-0.36525054442789784	0.060431412511595624	0.5885999960774569	-0.07751010071410616	0.036683787985123104	-0.009031513443062956	0.7269063945618277	0.16911642797543344	0.11554627436666155	0.024047380677403668	0.23955604565901237	-0.3342292207847589	-0.6311889052235038	0.3584241358698407	-0.00015472543445761835	0.17421926762562845	0.49755724942130003	0.4173628740795746	0.9850778808948077	-0.444312263208862	-0.1177525891202763	-0.5968898475629106	0.3091094534184983	0.9849641783221887	-0.5597975712356184	-0.18600410788071498	0.7704021273158523	-0.49685906971527954	-0.014245657817064742	0.8501606491408297	-0.08061343728219307	0.12348972965827318	0.6918457860708609	-0.09010556863023246	0.7874237358074959	-0.5400624427026488	1.2641441270805722	0.6286535722388461	0.399375940881351
[truncated: 72 more columns]
