# Supplementary material for: Diagnosis of autism spectrum disorder based on functional brain networks and machine learning
Source: Sci Rep. 2023 May 18;13:8072. doi: 10.1038/s41598-023-34650-6 (PMC10195805; doi:10.1038/s41598-023-34650-6)
Supplement: Supplementary file 1 — Supplementary Information. [file 41598_2023_34650_MOESM1_ESM.zip › matrices-bold-time-series/ASD/ASD164.csv]

-0.06426791428789273	-0.10064035115570749	0.6772072934093954	-1.7044426657488658	-1.429289928837333	0.13908363405745322	-1.7233836677623628	-0.3243410848499052	-0.24034084884049867	-0.8458446283640016	0.2951965069395022	-0.22254452412262457	-0.8637148871837663	0.2515838957101624	-0.2296422878061568	-1.3099255605608993	-0.1296133041299424	-0.43414544507691016	-0.0010421195518048206	-1.379711271335529	1.0140760422211175	-1.6342789351606333	-0.10802332057238359	-0.5459417793259037	-0.9348684451112526	-0.06566282439856896	-0.23279347378235882	-0.6698572001429053	-0.4043813524329603	-0.25533784764795725	-0.6026573485131533	-0.17982767452240647	-0.47968960688389795	-0.8255923495860759	0.555118479246053	-1.0676211439767138	0.10785239906919608	-0.9086065775583868	-1.0880786677246708	-0.9384587401776409	-1.8078625960999541	-0.3237298489250447	-0.9364962984264236	0.027724429492964383	-0.7285629840995603	0.23203040514823187	-0.6337190119182123	0.38347660308651954	-0.7962546495820405	-1.6105647622570416
-0.6404328914729637	-0.4046214411711401	0.6708478579849726	-1.370450506229618	-1.7178972572237805	-0.027929131065434296	-2.134313844955477	-0.5977702266178507	-1.0130715348031947	-0.8913974313536566	-0.22652450301540253	-0.4041356578685048	-1.5519321555501837	-1.53218827508808	-0.47394514097893686	-1.6274442116978873	-0.41229431237663466	-1.7078480559511666	-0.6403147474543697	-2.058431920268747	0.6238044217555886	-1.9337662282774042	-0.2383903574695079	-0.7294223452467486	-1.177722156324626	-0.432375737768982	-1.1711953879516346	-0.7618734896201237	-1.1379111433949352	-0.9415166384883458	-1.186601384077884	-0.474104105075478	-0.8112522522616266	-0.7474910374236052	-0.1865899557764157	-1.799683300869907	-0.8190069152502367	-0.7225984339184874	-1.9750682137044107	-1.6723281631839186	-2.7091305187320653	-0.885142910107877	-1.7569512466349677	-0.45520128541815874	-1.0996322495963047	-0.2393309347822508	-1.1922896331041832	0.19365723354291822	-1.5814675288157622	-2.4130360578973864
-1.5796900452282243	-0.6569422033948121	0.005684573944436586	-0.4522852930250769	-1.3678907792004895	-0.0008598770523408918	-1.7473465730995075	-0.9349136159191634	-1.480929018893253	-1.065094278975373	-0.8540751783234471	-0.37962424257028815	-1.9815930269613262	-2.140655911064213	-0.7126308591747512	-1.7145514591434894	-0.3310508702825357	-2.31220936617849	-1.052622464571688	-1.9771795744859506	0.13866842044540337	-1.796255933971951	-0.12885376950195776	-0.6988133516728637	-0.8409769041515206	-0.6786248880784717	-1.3832972017325798	-0.3741691943677301	-1.4197813508293726	-0.8706722338724309	-1.3014507570254341	-0.7871533685576301	-1.2655177283719163	-0.2554187568588201	-0.6160573918048294	-1.4863231746586147	-1.839102536107996	-0.3253870910226659	-2.351571717177	-2.024523900269332	-2.913088251462748	-0.6950033040435487	-2.3518542409195087	-1.0072814852863448	-0.911966018292528	-0.95559373292935	-1.5574360043800208	-0.334580202548803	-1.8981269647698527	-2.4885589772416195
-2.268986963931175	-0.5123924105838724	-0.7590249185119755	0.27135748939360654	-0.8430170969560217	0.22304364505697108	-1.001451482494988	-1.2715613294025212	-1.3558581325937697	-0.9906204799559105	-1.0424422425902737	-0.05060214430146194	-1.5237824520873646	-0.807112241258401	-0.6550852150909168	-1.4549736930135193	0.1831166670741569	-2.0810341031054964	-0.7711950369320051	-1.1390855747177142	0.1323982517087634	-1.313959788922078	0.17793721509671484	-0.5177131707752255	-0.053634169118885223	-0.6007936270541868	-0.30132431198371956	0.08283625535303926	-0.6897348894568234	0.45308159503453527	-0.5409224469964025	-0.6984731977353699	-1.4151769691260225	0.3599953393767443	-0.39051492109018343	-0.13592647086759516	-2.1208094746745414	-0.17605617292731837	-1.8077128936223261	-1.5022938908988677	-2.3663197411973416	0.08661326968261783	-2.155388851977891	-1.2508805201357507	0.06136528602302346	-1.4201172263683053	-1.5487486886447717	-0.8637304243962373	-1.703259387876653	-1.970312714405744
-2.1158250165680896	0.017773163565381257	-0.8763621072408271	0.40205382851703336	-0.6095703841907629	0.26409821219858465	-0.37456697306399156	-1.4280982262235786	-0.8580785102841487	-0.2774235901135953	-0.5855894573720745	0.33117551363375264	-0.25501526125390533	1.0228527528913933	-0.3370225093611491	-0.8710676932245424	0.6180627669900551	-1.4739933238911216	-0.06326059169750169	-0.0181660503009742	0.5340844854045034	-0.604104764000429	0.24866718456921733	-0.3778463058091507	0.5931718005755737	-0.2986732971138041	1.3700829314528116	0.07281711185586652	0.6108272432477618	2.0956002057703724	0.6891049805687497	-0.1707304583618487	-0.887371891845771	0.6946743272397684	-0.020121064740965148	1.1522303976037722	-1.3937594835633296	-0.3608481346200536	-0.6481731035778094	-0.34198874186946215	-1.4190447694260444	0.6682912318682328	-1.122062606157789	-1.0117667474936436	1.2982429301099512	-1.2532028208430281	-1.1669741089106878	-0.9745872589275991	-1.344658415217419	-1.2627740844599638
-1.1607044646114264	0.4079848692706469	-0.28763909869382975	0.19585252451617352	-0.5752276982862329	-0.25760377146820695	0.05541618732820302	-1.2604246334358673	-0.4499996461192603	0.8034028796408827	0.09588121898362771	0.3199217487433316	0.9119066693895819	1.3434068680591529	-0.19400022210007967	-0.24636467376292695	0.4051736244702796	-0.985809226415657	0.26626690920528673	0.8023280082472448	0.6830866039809017	0.13754593034242574	-0.29597093434096633	-0.4390911663543912	0.5653837672679125	-0.09043818254762129	2.2463480765998947	-0.41824467279456884	1.3276412901440025	2.4398054691826174	1.3863727099587926	0.2379912834058827	0.10212397725372482	0.5410555060450536	-0.2699551184229437	1.2174139179674495	-0.29058509205082217	-0.5327938450085542	0.2671363731521695	0.530799553712613	-0.5392424704351639	0.4845498618382067	0.05031271630431184	-0.5109006372310414	1.8112224672448813	-0.6230145611643384	-0.6555239244169899	-0.5829013261371793	-1.1574098681198306	-0.6723776351591261
-0.06502413369726977	0.15113586979277902	0.3296856184857487	0.11878380795526745	-0.2931495153053877	-1.1924692470282126	0.5161658276998085	-0.8075517231900591	-0.3210743580742267	1.404510541444465	0.359537134225913	-0.18695045036688598	1.1124988551155814	-0.14259492869024903	-0.5565801574464524	0.11982726334504173	-0.3528300882025528	-0.6684854877116879	-0.2025202914147781	1.056307008412381	0.1501046296694217	0.6645165417190455	-1.2101052295983283	-0.638649259072962	-0.04520257123260494	-0.21434639067350653	1.6697123692916533	-0.8422381830663079	0.7822017539999203	0.9563747268048263	0.952616869009818	-0.06514683978400297	0.8740217966471033	0.04958495564969351	-1.189321180622325	0.08740895101348228	0.2579018836029577	-0.3370377681692349	0.33432733691881555	0.4278981061903394	0.06117716395291949	-0.22062625210730444	0.5627368853159193	-0.12019755471381223	1.0823811378580803	-0.1136793888264678	-0.30363211514855803	0.015384695541501613	-1.033612791264405	-0.20067765469945695
0.4913556193328562	-0.5841458437175281	0.36778329438080815	0.29698322921244397	0.3298444376978413	-1.837738333957211	1.1056464234119108	-0.27338575068762067	-0.24595654686799226	1.0137112122837875	0.004193676271718156	-0.7033616754588209	0.44920668210579245	-1.8005218238849474	-1.1361658247997748	0.2946863910895079	-0.9094276777263565	-0.2774716195685517	-0.9623818076230275	0.921290273619493	-0.6797453421137276	0.8458203266952857	-1.7018075018717342	-0.7423889367116919	-0.5494603185813091	-0.6181515808334199	0.35815013883028657	-0.7582088815614739	-0.4646851514147705	-1.0526746660685238	-0.10439841397775727	-0.9976568255750683	0.9808903595085144	-0.39310286333356403	-1.9682261701084367	-1.0277779973766383	-0.08384717721678767	0.2020993201747661	-0.2088205972321813	-0.31585400470488334	0.5158971357456075	-0.7819499583317158	0.36893737374329894	0.02510306113106996	-0.3003494109723469	-0.15912907920258124	-0.17704152865042064	0.48637003557489533	-0.5197300915544735	0.33515040535288015
0.35306703549590535	-1.031906877465664	-0.08709317094394561	0.48497155791820534	0.7830980005087727	-1.566236889724781	1.567653769434694	0.14145010111996262	0.031346527355890184	0.1220155809849374	-0.5536082499242757	-0.6400545582060548	-0.16708514821887005	-1.9832390409449026	-1.1983701003348846	0.6678501449748547	-0.7190130887395506	0.2450307130886435	-1.1329792465524484	0.7721068624467586	-1.0060697777600733	0.7630605710929509	-1.2336747299230597	-0.6191066647992043	-0.330429935190024	-1.024823625825588	-0.4288951594989063	-0.38908772432587935	-1.1952024289609553	-1.7489595844665695	-0.6575293583469164	-1.8224331307549402	0.6563135533768166	-0.464038604394169	-1.840637113632284	-1.0827213441266181	-0.8284245460603774	0.7472846062851164	-0.6202737968662778	-0.6996730887191824	1.0066488674050338	-0.9385743801536752	0.1968491344909739	0.10598446556449945	-1.1007973719451236	-0.6465636832346954	-0.08969545228713773	0.7461371342318465	0.5596506212025633	0.9977352701371373
-0.1135919753881745	-0.6560945411010387	-0.5240625624434508	0.4772234346112664	0.5657511951849944	-0.48389480377741656	1.5319416554312961	0.3871610576205035	0.39602715820050705	-0.2525768267368622	-0.7575081249118666	-0.015178090364378088	-0.0729847276153266	-0.725429226164207	-0.3484535498886762	1.397792792924484	-0.08751160131985326	0.5999568026512132	-0.48124435915558234	0.824980903734884	-0.5323133568121734	0.573640435445271	-0.16113303137461793	-0.3894586070465149	0.5312116813843077	-1.1785818207901828	-0.22749482877751684	-0.3286935243516633	-0.8251652806024817	-0.7047523671508445	-0.18813692782964073	-1.9133246694294916	0.4887827984703281	-0.13246647407640955	-0.9649878425661575	-0.3413195723827743	-1.2579330640443207	1.0147510322959634	-0.5297300374978804	-0.21058769246864958	1.4262482564767123	-1.0218660388450347	0.6329041284403072	0.3337574573823569	-0.620468289303651	-1.0687441535196636	0.1377528035820648	0.8780460213967588	1.6541025001680694	1.5598424749742825
-0.42354489801556716	0.22950410328574147	-0.6842524175227231	0.38372554071548287	-0.08454976773282913	0.6163981761037239	0.9186737501864684	0.5481736878150427	0.46727242230414673	0.295388871314289	-0.47123838659988243	0.5258613920596842	0.47060800045762785	0.6035180649446376	0.924534775557316	2.0147603232251123	0.19848205834874388	0.4623986598821538	0.3253007438053602	0.9913230025234592	0.20044553288937317	0.3010031336876917	0.6071353992184237	-0.24177105290987058	1.3466021773066659	-1.020216191449179	0.29692102724488934	-0.7289110329327462	0.07109244125402647	0.7274030854483493	0.6299008803185521	-1.3712376692472479	0.7229665863810815	0.35569392572773934	-0.2206207130804296	0.046023950555239196	-1.098268920980171	0.982213583988226	-0.30569610891972293	0.5922287160771086	1.4392365085204204	-1.3097226283973555	1.3486664695068538	0.6718896068051669	0.6265848408871554	-1.0094318224693644	0.4348348847740298	0.8735501316493534	1.862504442396707	1.6650823565179886
-0.3155520953456361	0.81283819220219	-0.7221000749158382	0.44668650097759327	-0.34246464033421087	0.9935998714457447	0.04489561313387062	0.6851562518754003	0.08108526195337329	1.1098880395485515	-0.029676131205604733	0.48882511950541424	0.7537722355323958	0.9454183761988162	1.6103103414273374	1.8037259054030943	-0.18025231889796947	-0.13608723251941252	0.5270900200676392	1.0188998961285542	0.4451044669545634	-0.14793104884460645	0.5945386936882165	-0.17260557405335003	1.5151630509428757	-0.6553501720873937	0.2836786376058684	-1.016179819005225	0.5476629269503718	1.0282069862988052	0.7126826490052653	-0.79356228604972	1.0057705432846484	0.6903536846710565	-0.1691841910300583	-0.4729568976470562	-0.5873746609279324	0.7565768419861215	-0.4879105170068359	0.7752963239702577	0.9162588805231646	-1.4933123798787125	1.4516797164759603	0.8824233439897292	1.4843424510132275	-0.47976207599042103	0.5444402542437653	0.598658452393671	0.8661203283402404	1.1819516426640513
0.1809489999272137	0.6954723768671491	-0.7674125019359533	0.6900685251471451	0.24752693078274307	0.6150100675079294	-0.6588884198750882	0.7005566192907671	-0.46392229688264364	1.2660103887638112	0.16577419750431466	0.14383613943774531	0.562802859373096	0.46566185746624666	1.1247869085704878	0.651006883729834	-0.7282812542985202	-0.8360559641621923	0.12701629930624542	0.7343209684363731	0.057086621970934094	-0.7301906962178574	0.22140211061388576	-0.03713070817464468	1.0707559808843428	-0.212914608675654	-0.31641199931473224	-0.5754854240159746	0.37144283073673356	0.1869046218596883	-0.14266705965711574	-0.5391383852294325	0.8278498130201153	0.7049062355848735	-0.4312893586244322	-1.1219503954419723	-0.057953997631479306	0.3641540144509316	-1.0185726866841565	0.15416771204822302	0.21501836037749059	-1.0553959498616812	0.583599787621637	0.7951178934762769	1.33300821111945	0.12522974561435898	0.3188689230179722	0.039869938990152294	-0.5999515046857855	0.3888005551667753
0.8332344996963759	0.272991387811811	-0.6558930499228135	0.8756922787929142	1.153134238346068	0.05874294958605387	-0.9847967181335767	0.387291590905621	-0.7153767409870161	0.6344343015135727	-0.008519789438755023	0.1342285128322243	0.37527592001007254	-0.031179509670139507	-0.1331341581545892	-0.6507416031450985	-0.796740666232588	-1.2965988002811777	-0.24502993989218816	0.16604748923188825	-0.46239932551616725	-1.1282640339705876	0.18113608273237583	0.15203438014769072	0.5382946773489	0.2206572790576866	-0.8090810102443798	0.40663115145027884	0.11321837693808347	-0.4961781378753948	-0.9623317670019916	-0.39807098123768553	0.11053935061497545	0.4241583766090942	-0.20586217051299116	-0.7395066230627705	0.34691607982382466	-0.22855648454407504	-1.2474956960446266	-0.5306369880725075	-0.10659695899747672	-0.08365974942597769	-0.5712048527166097	0.4652854344378677	0.587710190774251	0.3267885751917363	-0.09474259072475306	-0.527427127027267	-1.3636934801248675	-0.23037940805996807
1.3129165713102857	0.1735815420444644	-0.2563402124817895	0.8044722291313615	1.394237948223282	-0.16335491591353843	-0.9980714264707863	-0.3379587759902304	-0.5525786036399272	-0.07276759697765094	-0.41369615121867853	0.5329589690527594	0.6171002695134297	-0.09752013426094049	-1.168507584190195	-1.1133529788995409	-0.37924706196970076	-1.4086398228029675	-0.21196280683560378	-0.5041784733926782	-0.6368982467796658	-0.9872111048244316	0.5137125903010267	0.147178678732424	0.3458746466224	0.5471221695689172	-0.6752275526102844	1.0404690573115019	0.2583046315519682	-0.12437769920147917	-0.6906681607677668	-0.001399985675308979	-0.7066178088106163	-0.026653534868084215	0.7165724132659027	0.7287797220549339	0.5650793999675141	-0.9165659631944989	-0.7036961445194285	-0.5591570122113627	0.11773070239283087	0.6391602048006131	-1.0211836767012916	0.07969613072534959	0.06112469329460271	-0.10399149032853307	-0.3828374749939441	-0.7255523879005747	-0.9383185015413061	-0.3959688851033405
1.3431362230534447	0.5014550853588834	0.15335193895303792	0.5466394548400144	0.6578433120774831	-0.08665101043049594	-0.8360065212634115	-1.2164448902485911	-0.2649537354490648	-0.2715346240947299	-0.8411480849472256	0.6089512148847765	1.0117630197734802	0.15327379228055	-1.2854742956845029	-0.5515890137920081	-0.040881333199526235	-1.1938547484170927	-0.10393240163931737	-1.0617680274440928	-0.5139466689632349	-0.31479632434689375	0.5600960004104873	-0.19350841368320687	0.4557231257820088	0.6190364001039289	-0.16439921247602718	0.746419687992709	0.5517317668232271	0.6987257455041244	0.5429983754500421	0.6222842427470164	-1.1105855187594662	-0.5226444731045702	1.6474092025686533	2.0059871739721036	0.46366660301224283	-1.4000325684360788	0.33316619354340987	-0.08352325699915171	0.46314669234386613	0.5209987764492754	-0.5777759147181214	-0.22835603417846626	0.029538394621044923	-0.9458096124936184	-0.3567688897940121	-0.4414483778603865	0.05841336099778762	-0.23054438383574186
0.8750129069144094	0.7923981174802545	0.13870609117746116	0.2978925141720501	-0.3387448803667502	-0.10944339423990818	-0.5582422168700193	-1.7049900186000004	-0.16994090025134784	-0.22269697456455365	-1.1085282109053876	-0.2674638498635405	0.8835575532347498	0.502683217665474	-0.6058250450078352	0.2569683657268001	-0.14495431410336412	-0.6677114542476597	-0.42792309413915963	-1.353616000727577	-0.44998980219944634	0.42924748234540316	-0.1334899755265921	-0.5958893441896846	0.5189097413275778	0.34020519873165983	0.07064735984581196	-0.031875081800935796	0.3940311585848746	0.6726901299329229	1.4415034510540508	1.0494065599271138	-0.9890571624991802	-0.9738393771795385	1.722847722790924	1.830552827414687	-0.002113961386697172	-1.4181056684521336	1.1557072358434515	0.15087163176599905	0.3940075227623801	-0.07351016280703884	-0.0022139596957821126	-0.45877121951393357	0.06742132339678224	-1.6074866954564366	-0.11156065739756077	0.03266223544087998	0.6314770917264471	-0.05297940660859657
0.13155025696515468	0.622234896381049	-0.2855808068417399	0.07765181946110994	-0.6788249551874871	-0.4612357982129767	-0.21434679783581725	-1.366474600338823	-0.2827218866012708	-0.5941823573065239	-1.0794123668080364	-1.6644402445383313	0.0059101392715679235	0.8561476246385901	0.18341997766675341	0.4288452446082311	-0.4375526232507205	0.06570452701444428	-1.1089619121093528	-1.3397017192946583	-0.6015959353734136	0.7093216282500181	-1.1274885473642573	-0.6199944026323487	0.2606860201456351	-0.17870864975912146	-0.2725843430967433	-0.3392283555888956	-0.31142302952968176	-0.5606750256587565	0.8661128471738662	0.9691815930303909	-0.696843178963132	-1.325321238461514	0.7985168605884352	0.31006293549589603	-0.5244734713507205	-1.038292653977281	1.4100317093642856	-0.2231180508917268	-0.11151143596242853	-0.22903714320504026	-0.0399952128686887	-0.7037615521538672	-0.3040660767670342	-1.5458560164659116	0.06358753401050696	0.23427049467528718	0.42994131221235327	-0.0313214330255052
-0.5737940516441262	0.03810694503846132	-0.6013036978217434	-0.27970326704206533	-0.2628284708160425	-0.9642205832803823	0.03502197953465838	-0.29549661547848755	-0.43004735443253383	-1.4671458721734878	-0.7634302349002728	-2.3733541795649753	-1.0930844435512341	1.02726667606561	0.47608754774381107	-0.13778610087522428	-0.49821188954987855	0.6640633987273837	-1.542777871611727	-1.1100327431624513	-0.8268870355934648	0.3767523357549253	-1.53622362404739	-0.2585308175138539	-0.3226547404750135	-0.6187947148503224	-0.9168159973163269	0.12971394610574594	-1.0197956361398663	-1.9486408264111692	-0.9594948228914189	0.5373665852039569	-0.7089342303805953	-1.565296705295154	-0.4411969042794562	-1.250377381089785	-0.5559470251886077	-0.6527947058756342	1.3633938132622945	-0.8072488659997589	-0.5487647945057019	0.3760989189477427	-0.555232269335418	-1.0652962334053504	-1.042008076576517	-0.7642973822620568	-0.09374537167437018	-0.0984044337022596	-0.07273429570956803	-0.0986014062545306
-1.048964696452929	-0.6327545868293076	-0.47217171497665394	-0.7753257805958886	0.2110182556283524	-1.2809341891247394	-0.007447642247238137	0.8652660966584872	-0.5825512139564342	-2.0893124392599134	-0.4152837392990227	-1.7393431483789223	-1.7075461393504687	0.6829266521365454	0.1742882372778297	-0.8047282439438453	-0.35216367792902004	0.7178820973257637	-1.3869990513753443	-0.8395265903445612	-1.01206983088265	-0.25436548978316487	-1.0782675604759597	-0.06039525852649509	-1.0250922205551924	-0.6715370417544592	-1.4153124218468458	0.654755464583602	-1.2762814798846622	-2.222875624190846	-2.638868980506893	0.18668360402955023	-1.1645208068369388	-1.7091739642686081	-1.1556605061593448	-1.7529120208568048	0.17061615251935325	-0.6329407740838496	1.3967616374826162	-1.0611312936646184	-0.51990706581234	1.0390021577680726	-0.8043192780242553	-1.550703259096888	-1.7108510848632095	0.11909724705857953	-0.6261109376579468	-0.8330877059249084	-0.312451911883433	-0.1759671730635457
-1.200464662893129	-1.155598369075042	-0.23494837498952378	-1.0095977711715731	0.22318769927158952	-1.2540991493739744	-0.3294701567894617	1.4404690670634992	-0.8954829227134721	-1.7122805110632255	-0.3740730388846722	-0.4551947917962433	-1.638449451995774	-0.24570377324075982	-0.3500285757474427	-0.9841432120359261	-0.3408731483321476	0.2065152037078833	-0.9987625732285256	-0.6661743230710625	-1.2198234570145428	-0.7419174448381899	-0.39783834957371894	-0.436795588382907	-1.5587730820809176	-0.27793429285978727	-1.548651496101893	0.41414817500635803	-1.2826512045426355	-1.256964265285637	-2.92292801853537	0.1944842692878659	-1.6473854372399357	-1.7208104551233834	-1.0103956031828578	-1.2836023418818399	1.2901963707676531	-0.9661224085858506	1.4569710033480574	-1.0005942787229898	-0.22975697844531465	0.9163520389314829	-0.42492147048681445	-1.963807146018148	-1.9798094678918723	0.45286593700985917	-1.273126042809116	-1.523699635280147	-0.27490017503085457	-0.3365321047729358
-0.8575729297954919	-1.3848345137989726	-0.4077037149237698	-0.49778883360854514	0.09904871047895858	-0.9309243282442508	-0.5982371510854281	1.3284606038766171	-1.370451960278248	-0.4803012562910447	-0.6667204951750184	0.2162962981130766	-1.186209500079152	-1.2505339014489845	-0.5919556156612508	-0.677816873791686	-0.44145624637683983	-0.3032883865879655	-0.8808457596016668	-0.5709068405794178	-1.3921048081987322	-0.8554320344104134	-0.23200977425345773	-0.9323985535996467	-1.6636363176594586	0.36254188808633325	-1.2683297895020074	-0.40529594138576885	-1.486706773231282	-0.025037120323646696	-1.7529857778300197	0.5106894532414152	-1.4263089918763232	-1.444071674836627	-0.25045683884385567	-0.6623213146634653	2.1035329173664303	-1.2363593298895876	1.196683356516288	-0.9904701064970057	-0.19112085525088499	0.13034458713427222	0.15833547185587213	-1.9275214164975802	-1.7936639551795213	0.271852408496447	-1.555035117599635	-1.679380265756101	-0.27203437087169774	-0.6370816444617009
0.17243343039867184	-1.061943828711527	-0.8067118196937102	0.6861038518785059	0.5119519364844011	-0.34717028810026557	-0.40217500210381507	1.0642692913705538	-1.6120046669402164	0.7013444797183802	-0.8226138723151797	-0.07695397720550544	-0.6326159163389137	-1.6143158040621508	-0.28155921498579445	-0.22252581474094232	-0.08786441860782085	-0.10718225576702585	-0.8573866321526701	-0.39046981465949654	-1.1163992747851392	-0.6081990496636864	-0.47377931233886283	-0.5241226436494428	-1.2640656087198534	1.006736007408249	-0.49129976102956113	-0.7253765560801734	-1.7445540286294718	0.6152858253049921	-0.0673762490959165	0.9191976855112163	-0.09886881321660895	-0.6860061680202512	0.6527063355873651	-0.3121826713085697	2.2511470036010373	-0.9779848690676736	0.5748453963631429	-0.9620361477003063	-0.47023552226201865	-0.33634554500360736	0.3932025999345929	-1.1618823859976113	-1.1471900961626198	0.3242299202566188	-1.0624358294109295	-1.1015240534929513	-0.2875129430862704	-0.8543304594755625
1.7113552248255952	0.008998717527648775	-0.5797322856638774	1.6936231153903487	1.4642815550347252	0.5510732885482142	0.3384856216964651	1.2107361350557422	-1.0947143402650763	1.1129572926138354	-0.2529083024202753	-0.37291247432306146	0.011180966208967932	-1.1098747613947082	0.4089015297453695	0.25534850731635933	1.082382318011644	0.9032595880176618	-0.1566046094611504	0.007289156448753968	0.0004264439863930974	-0.09697755079201209	-0.3287103557779615	1.151200928467934	-0.6058695420233474	1.5409423947224938	0.780567232711815	0.1407793215972507	-1.2762201962220654	0.7609556609712761	1.2029062973597011	1.2252935920403187	1.8348050879652027	0.545712137238461	1.3101530634796785	0.12862577866257288	2.003774178567677	-0.07773832231524458	0.06812160478045705	-0.25626463444568526	-0.44180827875831763	0.13235410370006115	0.38610880978344586	0.15324749839941035	-0.010236874639066222	1.2461150686808988	0.1704993788752155	-0.1115001579200133	0.0988249259115842	-0.5930278706403344
2.971152052529761	1.4525778479044336	0.6657562907936946	1.5477041523401658	2.0761208745342405	1.7129314447743318	1.2257524243301847	1.697312329866459	0.2752611333055047	0.8377289356636605	1.0963974502294465	0.41367822715544234	0.7431640576991684	-0.17038344469626587	0.9616315746691422	0.9011118850306302	2.475153794987692	2.0392139650340897	1.548783410631204	0.5375954548750095	1.6700206909998305	0.558246548663723	0.6246955240059014	3.0404858209114622	-0.12927177600503525	1.9244423852943497	2.1434384205794297	1.5738492655553933	0.3510613651720171	1.0256475405069967	1.804799367200075	1.2987880230107298	3.11761406732639	1.8800122815018263	1.5225030512829085	1.1013751412409336	1.8382157865422202	1.1332286764577466	0.16335671096034865	1.5056175577411814	0.5311297692877137	0.9855214182868595	0.7191472544157674	1.3561108592033646	1.3562733013749908	2.7516394871801406	1.5416568260340104	0.5847353103438938	1.020369002700924	0.21832917071278238
3.0114796121332352	2.271011148456088	2.0650642361823515	0.1332797742488925	1.5217092923619373	2.7962977220511296	1.7047682005977833	1.860578402093417	1.932726031416095	0.42563966923017393	2.5348456433065656	2.11312641282882	1.3370616835724287	0.6377800905122835	0.9330055801587765	1.6998787847277517	2.9063600507852905	2.4567187266095383	3.408643295251119	0.9052130547203505	2.880024609785807	1.14283874453262	1.8169439053694512	3.4924499647342993	-0.04441014051133785	2.042330329290099	2.850121900452972	2.25706574827046	2.3955325917380246	1.5658453858945587	1.9634429620629523	1.108691383343166	2.7327506748123414	2.7363187142096628	1.3305099493517374	2.333818959338163	1.8191506166803533	2.1557892102792717	0.7592359182599648	3.5817272801484794	2.2175327836195153	1.1744559010863436	1.5181489477929921	1.8078255109017458	2.2174434243538017	3.8150743517430237	2.2535426692017375	0.4627991462805604	1.8205445720039284	1.0423030921026446
1.6475540201694636	1.6699262226603024	2.2702860296260106	-1.5157822424049898	0.01859018426240676	3.296272944311234	1.5571634025856533	1.2021688816078107	3.05529723073505	0.18047857674849505	3.174252210347385	3.3730671679672692	1.5713301269684592	1.0968360555422454	0.4058491049208391	2.247105691681551	1.8569874133784905	1.994183958052575	4.012914565314128	0.8352869990197846	2.7607964816844452	1.3811800149293973	2.305092704173852	1.962805778131072	-0.03656004840629189	1.7439601762454977	2.4011485543632567	1.640861954327077	3.4260780195182927	1.8477621224630723	1.8215558519221426	0.8255030838294484	0.93845895478319	2.730354980696648	1.0294329149822234	2.971231858697962	1.5391201664792313	2.6890363717282293	1.2423023900435355	4.513198954957586	3.503712795510215	0.4698625708426164	2.052450740109363	1.498584122553087	1.8630945095349465	3.717244431839614	1.962509534151337	-0.2460447507149238	1.586198041238864	1.1601602226545356
-0.17607795501612533	-0.02047181657508497	1.047539140075493	-2.0808317378643344	-1.3231671962329974	2.9145648026358324	1.0603984926796615	0.03635072312530362	3.204654794372407	-0.01830316026200613	2.710187671713518	3.088998041730621	1.5612465085669216	1.2144128627174287	-0.012723271277561019	2.1180132749262923	0.1513397094008272	1.2802313153693066	2.8114090077297975	0.3299361351962992	1.4908423961835342	1.16901861449147	1.8631770985437106	-0.28643854222299087	0.4345737672177976	1.073986582065935	1.0694706701281722	0.5374204297813954	2.7250090023069142	1.3579174435108026	1.2816257525001928	0.7767431044944251	-0.7953894125816678	1.958701477173147	0.9690987594472168	2.4505397184772684	0.6852306335206487	2.7495854500812698	1.1527096032031225	3.5179230513603326	3.374754909766461	-0.23749946983045447	1.5187304849156187	1.0722204822724133	0.4226160810358331	2.769151019176266	1.0913681826532173	-0.6430449526023072	0.241694772765078	0.4626802499184781
-1.1516150672917407	-1.5069825136586714	-0.3047737407601822	-1.2105134739502508	-1.6318428805103795	1.8055591951937977	0.6450553318896558	-0.7492373371248375	2.5829899937442065	-0.27972301397501703	1.6360102022895053	1.5325049776183433	1.5924238097842383	0.9049226645876428	0.2048980533974263	1.378000731464434	-0.8486295155940232	0.9856067831166929	0.7522560273842013	-0.29167041001888033	0.17061320262715093	0.7403013448680639	1.1983009628855796	-1.410131008738619	1.4244362242722237	0.3684065951036983	-0.2869798163130603	0.13751004633123054	1.0367752132545616	0.27820135749974473	0.3414858186033079	1.1039228982353202	-1.1164126320774117	0.8753202001567204	1.1680805996005104	1.0878685833547728	-0.4686049276757554	2.476833515585602	0.6299387571087757	1.3357872076986212	1.8787374894075168	-0.043100943669265	0.10396633760784615	1.1373855517379021	-1.0167385734756178	1.8649790447586267	0.4227593774965161	-0.04342459877386537	-1.1415279025680705	-0.3366852019149165
-0.854650299183138	-1.7837951845188058	-0.4065058106326931	0.11600039925068097	-1.0876303318802116	0.4729817422649665	0.42458544479061106	-0.6197785998547148	1.7265737011090083	-0.37391230704377815	0.708430218607409	-0.0388494078211707	1.5955310258012707	0.14586620356107827	0.8535201249292325	0.5488118645512936	-0.6686695182300899	1.0732399484079973	-0.6195827252488093	-0.6158153195260293	-0.26928022912314875	0.48117419936770733	1.0505901805936044	-0.8621629838809682	2.1921830831870692	-0.017355803641831292	-0.9737561889920331	0.6196283134752778	-0.20890206959647675	-0.6940176787690063	-0.6393363232823148	1.4444055353538965	-0.1273080570138797	-0.09380388790243747	1.1618307521748843	-0.22710979137784143	-1.2629575045217718	1.8872409503872403	0.14310265118013038	-0.4637409894044367	0.0534195063425703	0.8436164084856335	-1.045414972362972	1.5678896814264094	-1.353833576116275	1.4256195651991979	0.3308423188586505	1.1673352677700837	-1.361783966189449	-0.45973614311908423
-0.130406187442618	-1.0872327017060741	0.5801614911590892	0.5494147493644272	-0.5505379562488674	-0.555533909387927	0.11962961337252706	0.012527317776838671	1.0253215920157825	0.01258818666675968	0.2754750017423793	-0.7017290555586125	1.0640338796151514	-0.6040563640099882	1.082581884336149	0.05254031770128177	-0.1095683099081728	0.9048469784382377	-0.6246955440343939	-0.42936235926655	0.07602662610878856	0.531345687441247	1.309818256547037	0.1557394879677205	1.8136732449965371	-0.09799804778743394	-0.9676179011784651	0.9928560767397728	-0.3078705821174526	-1.070141198314164	-1.1599559132577166	1.154054612263408	0.7388865677889443	-0.7745959183803468	0.4215072273198469	-0.8144598089651582	-1.3328297689159705	0.8893005346515922	-0.08339141919497378	-0.9457675692367611	-1.0634463201155402	1.3551317808679189	-1.022134097208609	1.6072290387950725	-0.5497116870074404	1.0366188177822948	0.45727728477336893	1.7414040236078616	-0.3689980287755692	0.002329704506406229
-0.1335490962894958	-0.4168432023107683	1.2049027141372848	-0.2907964086731415	-0.5398628065319611	-0.9986897318598932	-0.531854615877648	0.22458213957999687	0.5313192363060973	0.8150638146407296	0.13722866763707295	-0.5838606004683385	-0.2702655046367142	-0.5950182854020645	0.3026505976477656	-0.1621884520611362	-0.16139861314222378	0.06500207214493242	0.10265989876934149	0.15037020775360938	0.39170791057980064	0.6489008304573256	1.2134578566176992	0.1779283559687318	0.19973822338142136	-0.2605953410102249	-0.6964260803261236	0.3296861283536592	0.251674287122394	-0.9362846103624353	-1.036216053774345	0.023602469578026995	0.2817452182082227	-1.117262263601495	-0.9708241214628598	-0.6527272151193831	-0.9738642392619223	-0.436735644186586	-0.21600117712504108	-0.4495426993858348	-1.2599058305927358	0.8642194652501749	-0.1241911860834143	0.7348486485634992	0.3997639964149269	0.18744448365781874	0.20567843577161923	0.8412320502393601	0.6790054965233819	0.14598845302381777
-1.0514985871486795	-0.22179079362696402	0.6001409904444573	-1.4743905393389058	-0.769567742552858	-0.8998214614104938	-1.3383548549816338	-0.40334911712011823	0.12696010013259482	1.5678123141589875	-0.05150882726558094	-0.35745450283916597	-1.7918955405788637	0.30507427552929195	-1.0110581495085311	-0.36585484271834406	-0.7754251051636988	-1.0698522206073422	0.54259350916526	0.788478819343049	0.16682714640495444	0.5533631852258858	0.3296645416841546	-0.8203998762390533	-1.6024360966445002	-0.7740966938448439	-0.4685249379325932	-1.0899152259379583	0.6496092938627029	-0.6433837117008923	-0.5345414798576495	-1.2887383040137024	-1.1339716929124806	-0.9933004794786559	-2.1582633687482655	-0.1903049488053755	-0.7716324566383223	-1.6408407612296854	-0.42297457152553986	0.1363369982997936	-1.0262210307923583	-0.1010085067558374	0.5802518403696166	-0.6455992215589957	0.6166946267182501	-0.9054596175647139	-0.47743468074843115	-0.9142471872331508	0.7102669532268502	-0.6090221463499433
-1.934712666526525	0.07802452566124188	-0.4002493660397738	-1.7565416155342268	-0.6645726802768314	-0.5490893132386843	-1.7121864508323295	-1.321381786617087	-0.22627434324264575	1.852700805123621	-0.3771340084123972	-0.356822505146802	-2.3571742651161576	1.1288287625327171	-1.6089284357926124	-0.5628899624532723	-0.9689909591868856	-1.6823860957924428	0.41497434753096235	1.171118267594762	-0.30361202089117617	0.3561860660740777	-0.8899456924244784	-1.4459597317140442	-2.278024144978833	-1.3491537538437361	-0.2576535783947648	-2.0509907672445555	0.7359548773435238	-0.3622858521832631	-0.026643797988314188	-1.7584669903585355	-1.977272053523965	-0.2876208578657834	-2.1957983997888597	0.12776842039173628	-0.9380078965645268	-2.114549126906901	-0.5482855991959619	0.42128735891103103	-0.8140159059377237	-0.5750165380653927	0.5550047832844534	-1.50291058804734	0.29957408411513425	-1.5155417441483576	-0.9249396521325741	-1.8894581055734898	-0.07584253824154864	-1.5927717470793423
-1.8021226240184687	1.1080915257408956	-0.3745986895263603	-0.8468497067811348	-0.1171303273938119	-0.3115053847843807	-1.2216100218739507	-1.6199370091062144	-0.4189360892437084	1.6446580084955642	-0.6599879600638696	-0.3960674910706721	-1.4536085858340497	0.7140819316634898	-0.70354799786287	-0.4668939733516546	-0.10397179157148503	-1.3765380624843344	0.24533812146245076	1.1875016955301128	-0.4567619546828034	0.5043273593058598	-1.598919457195399	-0.5684182658560133	-1.4563258121220761	-1.353390857232303	0.005324988921724558	-1.7340535672712722	0.9567671341823921	-0.06936923767734236	0.3975777889025715	-1.0414853987551487	-1.2538234914463886	0.7780107487367183	-0.9859435178351331	0.15061137247556391	-1.1310872497528226	-1.6052080726995084	-0.3169717046035767	0.6489285674181754	-0.6107052995910934	-0.3528481101821216	0.36126131429661845	-1.1949196677978697	0.358942289165494	-1.3973756753230464	-0.4209728149791074	-1.0634312470124183	-0.4868375255292796	-1.4043163131042955
-0.7350982246838821	2.3760907166450127	0.7315317229417939	0.36647986895015616	0.4142913092454074	-0.4078284901524416	-0.08780062187692353	-1.0386306984717852	-0.3244291087320371	1.1727231717011393	-0.7184470229402037	-0.2900738950525547	0.13863044747811448	-0.8044407145399903	1.1319059452480273	0.01809568025460119	1.2193443296729107	-0.5696495788948907	0.47149883909424745	0.9479777237419186	-0.2658108655923588	1.211471473980245	-1.4298612095600198	1.3058567214481696	-0.014277092243087042	-0.5559949477331544	0.1405969819153435	-0.5631718785484265	1.4409366297884099	0.16842617109842825	0.8796447111584701	0.07767420480705349	0.41055004969873826	1.5664479667061537	0.5101414348564257	-0.009866804002448578	-0.9487792440379219	-0.524042040868076	0.20638665820612836	0.9786568770950863	-0.22655887276667477	-0.16872319353971937	0.7974103056163048	-0.1303787159190487	1.1654061959134816	-1.2038279849446953	0.9800527527348871	0.8498247156625499	0.25942946288491475	0.5044858722538528
0.26804509537216925	2.538578858715901	1.372847918606045	0.7964312248341104	0.47012024538238667	-0.7640192065903911	0.9106322625695631	-0.25241641358995703	0.019868250257903456	0.5714880147994793	-0.5480939490716065	-0.2249356084839222	1.0395260666265524	-1.8084226993280297	2.441983185856968	0.4810245576106519	1.710940208864983	-0.006536187860444985	0.7883847528385128	0.6544272598370408	-0.2711192976488153	2.0214877276018033	-0.7468960151953967	2.519276132397381	0.8216398897895	0.4383103765912963	-0.1380279318146935	0.32128209417911324	1.5515088581892855	0.13554251040271534	1.3836872346180658	0.4302279359228407	1.50759615946992	1.4670426013643556	1.0677464004050892	-0.18631212043418885	-0.4834898014597773	0.3396486796086275	0.5422819867996597	1.023050555200014	0.21828169319024812	-0.6847137582258275	1.7075377617184213	0.6261581887715832	1.9234419851425717	-1.6767373460311394	2.3746330675381215	2.0578599181864172	1.6316256222076904	2.9354308653003063
0.43218442912127714	0.93724167930056	0.31612719727248656	0.23360734532313346	0.07725276145650316	-1.0825712489738262	1.0827628684758792	-0.1234895350227314	0.3441596586138853	-0.1910811917453317	-0.28697243081903234	-0.4954753666018484	0.6132367660632516	-0.8892188298214309	2.3042432995310698	0.3463348356078059	0.7302490959815221	0.00949909186873516	0.5165937136891611	0.42987671127367466	-0.8265488564151973	2.0985751343862327	-0.13306928846987415	2.0024977596965226	0.6046044044506955	0.6765691951215387	-0.8398067418441237	0.2685553839851859	0.5692281744387837	-0.23647873637683825	1.4910164083388455	-0.33756068474188333	1.2981000649257408	0.4848376055153058	0.2553786444776767	-0.33837228037999006	-0.2531020649528122	0.49046533970121436	0.2561788255761835	0.2919054670032491	0.2920336895652089	-1.5866572044960008	1.990504463680337	0.38280326551454436	1.4700946518454217	-2.594646095002516	2.7736770992535127	1.4770262991733871	2.3878831341567324	3.903367774460731
-0.01638451779101582	-1.4300150747492781	-1.6750083150583392	-0.5849097080666322	-0.35353173996459747	-1.1249357855958078	0.42219096101182246	-0.7458828479602315	0.2834664325851029	-1.076679580495905	-0.1043739214177142	-1.05060249143385	-0.513181189196013	1.3802918001606603	1.1794438602189206	-0.48217964554197207	-1.081077778172178	-0.18457150683810655	-0.5162595762667164	0.2361394784328423	-1.5356309809697946	1.0428446593423188	0.15707384987190104	0.3117854688265377	-0.10238388385087568	-0.15369450987032512	-1.5871104321440317	-0.34580670222770893	-1.3090607598180708	-0.6613944268022568	0.7655801428512538	-1.4081621092348655	0.47216368527466845	-0.6929736255816626	-1.239161762493584	-0.5662813751589326	-0.5672690935705919	0.13029192206989224	-0.5707736872688177	-1.0666415174811414	-0.26065960554772144	-1.887115633585951	0.8738609066288712	-0.5691337052917783	-0.3720586198769684	-2.8914297935710978	1.9373272949351714	-0.239911345857455	1.9365469334443737	2.570823613326176
-0.2643526296423296	-2.7637893037920493	-2.581516681926384	-0.8413984845198669	-0.481003432909296	-0.9454185831553797	-0.40788009128607594	-1.3182312792008317	-0.3213986305748829	-1.830260200549927	-0.12885021584623138	-1.4918368457044393	-1.258273660805048	2.798449212085393	0.3011890480838616	-1.455329870539373	-2.461485369943823	-0.11579880238524594	-1.670847251976439	-0.05351762961190776	-1.5986411150351711	-0.6206527887415948	0.20097776663805458	-1.0702864885122343	-0.48258627687261646	-1.3160339397188447	-1.9260060096710816	-0.7025452347588909	-2.925293179260866	-0.7473445450079574	-0.6341628593516005	-1.6631401160077	0.17206800131493735	-1.3151787977634644	-2.2532149592677166	-0.9278964989811153	-1.0816302229390693	-0.12772446677248547	-1.3963024952253562	-2.237428562997736	-1.1596043397798	-1.0324093661938678	-1.0596961398999352	-1.312479025605544	-2.419963692177992	-1.9267782501625021	0.4876639730021809	-1.4694659901823024	0.8897638725546763	0.10278583439185764
0.08669312122684056	-2.234289841928234	-1.4797518739152546	-0.4037087152585578	-0.29459967590640895	-0.815076043217546	-0.6812290151932614	-0.9757662917605174	-1.1868465866793478	-2.1594756447889556	-0.38576847958761895	-1.499416848701254	-1.206918669680679	1.843456400589016	0.32262162697853064	-1.9114776372408133	-2.6452688873982106	0.2707175005856083	-2.1087812932690393	-0.4846053433064711	-0.6794786275025173	-1.8523562307188859	0.08207565971000258	-1.242997326321068	-0.2930371338110061	-1.7225649810828974	-1.6888188265499906	-0.44699356511283045	-3.2066994489913148	-0.4550041990124762	-1.82428763025629	-0.8198576436210192	0.6595963577521623	-1.2464850857688603	-2.1009669699105853	-1.236476535057568	-1.1180736512436213	0.06045276109432262	-1.7093363894963247	-2.5128557364513076	-1.802239829349431	0.4880262107584804	-2.355399651138849	-1.18059453490098	-3.176009085271944	-0.3729080054125859	-0.7139784905123367	-1.2486133939919277	0.25772075804044653	-1.4985305993673221
0.6335479498786244	-0.6691160307222482	0.3719066535006079	0.2593463869534792	-0.009502542292272613	-0.9012979662185634	-0.23597167147288492	0.2881041377942792	-1.7001455421940457	-2.004920222904061	-0.734882317427479	-1.116233959294468	-0.8005595935019325	-0.626966014327349	0.7160426456226323	-1.6987891536710769	-1.7985158718424694	0.6151744486403231	-1.589016806651586	-0.9098378786888752	0.6894232174019724	-2.0349946395755363	-0.22419844149742257	-0.5578025795434134	0.055326087810243944	-1.0411573972718917	-1.0355116650784946	0.056006559555159804	-2.147553015165679	-0.18819886553701343	-1.8594394990145673	0.35469780301469717	1.1839761819792753	-0.9670502900034714	-1.0071580494543222	-1.1345496924728478	-0.45453626894684024	0.41723155059411876	-1.4166731149740805	-1.9565836918088373	-1.8061708418306395	1.6367723037309996	-2.163981761747924	-0.2818200222580232	-2.1915043416300835	0.436009638715768	-1.248644518165227	-0.02157660678314682	0.30273000896221763	-1.3209805733974034
0.7491960589717797	0.5228671670760914	1.041010854443352	0.7127489384959983	0.15887657588282234	-1.0617923176752668	0.4422991406059994	1.5428843004081725	-1.4060524500772889	-1.5567118949146352	-0.9157790714392948	-0.5931945994370965	-0.5791370124508302	-2.263703294800115	0.504999986071264	-1.204733992309661	-0.5895981721071125	0.5961413893831438	-0.5895773699405813	-1.054810549611592	1.5763140834996427	-1.4909496411939906	-0.663568150116128	0.048108054303905	0.07548175916260776	-0.01964292157595047	-0.22867283293409973	0.23051343200469357	-0.6761057108440434	-0.3448623704751046	-0.6390139709432661	0.8650615261341017	1.0232237821579193	-0.9009613432096467	0.2175491753963446	-0.4954504410203556	0.3075194199219882	0.38913107339996955	-0.7956476710815352	-1.2101566279322171	-1.2942123425893168	1.765210772166944	-1.0408252798687818	0.7235876233384932	-0.3718135064443654	-0.030059148206612433	-1.2830708965546318	1.0977682286003028	0.3681472788192951	-0.1921878011098292
0.32648966990477196	0.8125641965924584	0.14691893556556676	0.9152198532271506	0.11936451065308099	-0.9899885539278719	0.7191639580784958	1.757290314847723	-0.4603832065397021	-1.0261328593288146	-0.7456594967027463	-0.10079104934545112	-0.5315474328523361	-1.6999613158267526	-0.5917466037546844	-0.845535993201677	0.4172977052648263	0.25649538588017645	0.25107357583092127	-0.7190160208607312	1.4499194292766513	-1.0720954906047702	-1.0000319720361157	0.08241079336308196	-0.26835762713814615	0.32765798429463966	0.548349586401074	-0.1076913941109667	0.3300475462175063	-0.8045160606114293	0.8818163962155213	0.3880519211458988	0.2920289087368753	-0.8616725284046144	0.8611550772209327	0.26067074103085036	0.2995904020355973	-0.19903151075713435	-0.19852094452005656	-0.7526077172296078	-0.6799846174167519	1.017773662857253	-0.21803318636590288	1.247370703485836	0.9666617080892769	-0.9592448147381812	-1.2033404166016466	1.5023621911388008	-0.22318450172704915	0.4871448494414427
-0.17900136262864372	0.7345301004761343	-0.89167341733153	1.002466796264709	-0.05498066519038257	-0.5362640441382232	0.4005271899344613	0.7546503732883999	0.4470706397202287	-0.47108065493834267	-0.28880779927731914	0.31101531343507494	-0.2813646379327956	0.18732008830547317	-1.8844204427683187	-0.6687610431083277	0.9793821097137752	-0.10676304635079972	0.6555268495971152	0.060276966607859514	0.5254597279158071	-1.2791527984093758	-1.0149714794075573	-0.21921064534229212	-0.5659080151443777	-0.21889979938070997	1.2001535696519434	-0.6328691959994579	0.7205139503532617	-0.9438296649947286	1.5020177107564452	-0.5976117997600048	-0.4069027311768285	-0.28269577239069454	0.7969528796961565	0.4269878511143684	-0.6384760995521375	-0.9022072979959063	0.14550164137743873	-0.5145008813989523	-0.25885269587687243	0.012339041945435381	-0.2704005547760692	1.1909417247377667	1.238354637575654	-1.197494335833353	-1.2113314308285184	1.4161948417934411	-1.328683529917334	0.2607280498878815
-0.3322505338674288	0.8365822377208678	-0.7358756764187318	0.9678816694764574	-0.13439323491795918	0.1645755473878104	-0.12620394725407302	-0.5856105722698827	0.7060969520574771	0.15642812439720447	0.22029197307965026	0.5752060277078094	0.29807471320905504	1.4961209465025906	-2.4937295675492743	-0.4858698603900669	1.089703899834772	-0.24845555434968608	0.6875444243440284	1.0125435294458822	-0.5367479131196283	-1.8160829477964089	-0.7409672194220969	-0.4015621546249222	-0.3710683820798036	-0.9093954936254198	1.6779858915161316	-0.8455525208054948	0.8108372014919286	-0.22634835888851698	0.8735995348079019	-1.3512323604598044	-0.8416049956384432	1.007832119921726	0.478333006226418	-0.27025564748886116	-1.6088058673342647	-1.0862391067512196	0.15442616302490955	-0.21017715535243386	-0.031930520601020466	-0.6713112475393944	-0.6993425840874719	0.876645080141414	0.8596881274231294	-0.5288406361022346	-1.2406457202092847	1.2897315666199796	-2.1639776541641513	-0.19086927252287317
-0.15625604652919253	0.8952772224158666	0.33027013763426977	0.7386495966892525	0.12020153712552761	0.8646560291665425	-0.2949474420029577	-1.0571735431990152	0.3329627718927291	0.862965617235457	0.6290725768262148	0.6088771601431106	0.8825363863092508	1.361105876936158	-2.2063502730102975	-0.2566568962146073	0.9061879761105596	-0.11120001596653506	0.43083539593306036	1.77469164444472	-1.1580045961209744	-1.9751894637276486	-0.3992395475792873	-0.3074333565337963	0.40260729819561847	-0.8624108571919893	1.9756974498955262	-0.4756493352410391	0.7369225775777758	1.1882289722610977	-0.21815647604904553	-1.3967059859404638	-1.30021911653918	2.3647622653356537	0.5062624247264413	-1.2712406241473861	-1.408582024954676	-0.5630567877798337	-0.11002415263472719	0.1454856272275865	0.14510134520976944	-0.7648011334096709	-0.7671247411038854	0.6765039626642169	0.5900319797449861	0.2795884414832854	-1.1453113473044314	1.224938448120167	-2.2127121320724004	-0.16267487945016432
0.026313617708126003	0.3520079830309863	1.0413947428566666	0.478518417155686	0.6768867063531671	1.4104871013485956	0.09395907363243906	-0.15881759599988493	-0.13627248626241514	1.5353529904607215	0.9709735035939734	0.4697967655874414	1.0828619992672122	0.47910852775825885	-1.494918435889187	-0.1870553380347211	0.705933753365876	0.23396108681743416	-0.09767562230930223	2.0401923295371462	-1.1440152869942393	-1.3827017362430156	-0.13630016601824665	-0.08476022668961403	1.3790606147584958	0.040816323006435014	2.08685117964713	0.3283046031033699	0.3297494274940665	2.417440755296078	-0.7011101613099113	-0.6675970609550462	-1.8957363410062928	2.788858198770794	1.0929058613053426	-1.6712071623777418	0.2807771140805772	0.23551926346259822	-0.4335666476610212	0.21185842162921883	0.3292492609239801	-0.3764744251130191	-0.44690386271252414	0.7069887054746958	0.740574168842822	0.5698584316505447	-0.8911370637324234	1.0730355179880955	-1.7675710152424078	0.1686120652465257
0.021599230370764964	-0.7463935898362464	0.9201345382602236	0.5610120004706229	1.1181385560509498	1.7343342651067044	0.6895788875762726	1.450842351003721	-0.27581772037577	1.9461022313274245	1.275781689722464	0.36503293283426325	0.8478956797234217	-0.16211587041798192	-0.8661565160870086	-0.4367822368305869	0.6976492344970238	0.6256929278301151	-0.716664436580136	1.6519542633080688	-0.6728900245504608	-0.33669083845900666	0.07552712153512615	0.08975885892826159	1.9466702273700205	1.123229453633856	1.9074308291257327	1.0825021487879487	-0.4055019502811321	2.499894845293317	-0.30704277251899015	0.5482362652680361	-2.1006563507031997	1.8369539967215207	1.8343400356611976	-1.1484414299312238	2.4601414496453744	0.690537747745674	-0.5496412057050204	-0.2202919172932746	0.4161289152113336	0.050938126498240185	-0.3482500101007375	0.8135280252138463	0.9856853016792462	0.5440804202108706	-0.5767345007366992	0.8350754431197603	-1.5068437735130584	0.11500253829944451
-0.08619426910200982	-1.6090945617146686	0.7539184439456772	1.104405862496287	0.9689643648270526	1.7259504013173388	0.911882446631767	2.4781091659014622	-0.18872202719075468	1.8176175477319108	1.3606775841891114	0.4111238833023233	0.43716824915752855	-0.4718130777037564	-0.40636493468315593	-0.844847514007368	0.7954468871560448	0.787869085618363	-0.9736402007801374	0.6704784336664533	-0.1053917759936123	0.52357953368769	0.2791466077664445	0.13013199086435806	1.6931983736277876	1.6415263158355728	1.2690213363620786	1.2790511562565265	-0.9777384165569092	1.207649444246249	0.25283778055606493	1.665017621816415	-1.2883490038817353	0.05411519364617091	2.0242878386283314	-0.26286482853378035	3.6292058082210485	0.5491580023931588	-0.3528434632501413	-0.887208925906228	0.2525587945940078	0.004361506137045209	-0.8160226314864648	0.7901801046949427	0.8167521804626632	0.7737812100029279	-0.3230390246401393	0.6936899249821403	-1.654636023673083	-0.4884830264246408
-0.14104987694044127	-1.5362221107584693	1.2347478846699949	1.644101639843807	0.23434884904537556	1.2627520705703377	0.46153431719871524	2.07226536264284	-0.24611873796891848	1.002243816342179	0.9541166274275256	0.4750745230458568	0.1498093779945658	-0.9317855979972167	0.02551410525135932	-1.0330336711260906	0.6842468678988667	0.4411574584610381	-0.483727659587154	-0.5797170636423353	0.260421627474482	0.7897989569207828	0.4033545714865999	-0.02670297643662338	0.7740585990801091	1.4148405729028928	0.20935532319380393	0.7751929870802053	-0.8205125899219498	-0.655320459708337	0.18632675736710866	1.9960474133532262	0.3381447752309769	-1.4860369836304064	1.2971398751223935	0.2629525869634833	3.098891467639579	0.04837315372719697	0.007040940908531417	-1.237173528692735	-0.19186037660038135	-0.6224473117159637	-1.3863442172682552	0.587539163242982	0.11953007827278189	1.2537222451088286	-0.17238554912871723	0.6812985214080467	-1.7161011163672169	-0.9841967702170621
-0.1180018622832005	-0.6423981198827307	1.7454659943127215	1.479303877421721	-0.48423470849050176	0.42375288370562136	-0.43886853945505244	0.5276476885119725	-0.5246230453483485	-0.2550061317220477	0.06794376024783502	0.37955643468774025	0.18694660488726264	-1.50812646344505	0.37919748439030815	-0.7652641328679758	0.2103417539764428	-0.3999937580898451	0.5826988268826598	-1.583841635698051	0.3841614018265534	0.5261336192850399	0.3729157383769406	-0.40642598457264956	-0.13833590513549132	0.7758619795005872	-0.8014870919808945	-0.04087767510574827	0.0072577124076607024	-1.7835001847427925	-0.447238390667247	1.216144280428462	1.6745294395047106	-2.0425374795697833	0.022490077206369995	0.40890869272984354	1.5346093043246503	-0.4297450784811862	0.3162277762970958	-0.9222812642243502	-0.7325630794767467	-1.2856009237758907	-1.2740546114725375	0.2983881179309391	-0.6575172008594506	1.338246127358145	-0.089587618461954	0.5648503027939421	-1.0768206402721052	-0.7078690686566171
-0.08879447069278153	0.3804745546319437	1.0729592979603522	0.428060630656563	-0.5549780344718783	-0.4185173382872013	-1.2471719221199942	-1.0177223077082522	-0.6890408727388053	-1.2670843866191586	-0.8625825662981446	0.2191176068351625	0.63607931719939	-1.4810665182948997	0.39581026847921286	-0.15525554218441628	-0.34814948324881106	-1.268941554147247	1.4701032125625464	-1.897495997965809	0.47688382547432895	0.05547895393507844	0.2649839638801567	-0.8528783530795074	-0.41424884455573885	0.1110989567723286	-1.100919762860035	-0.5416557845036031	0.7343516973363734	-1.3792184760722477	-0.8367208754774722	-0.24839220623379457	1.7416905342842257	-1.6573078626111715	-0.9714378047685728	0.7608241663477705	0.23953687923996195	-0.7306701158555958	0.565389615653934	-0.08359303398208903	-1.0373975197918903	-1.2234545570901934	-0.28508634238069497	-0.03712714068056972	-0.8780026557903998	0.6453915974826041	-0.040940755570303786	0.17546125237419688	0.23252248137296289	0.1500614659013798
-0.09091894487259944	1.0324355966590744	-0.8165736704502344	-0.8614674822230632	0.0022623879345950166	-0.8463122393157766	-1.5219499758035606	-1.6014610902000301	-0.4732042967562996	-1.3422497665508055	-1.3298493046015165	0.2894765870348314	1.3481944405674393	-0.45918929848911516	-0.003929680103237676	0.47114339937850314	-0.5184829664355987	-1.5509388999186666	1.4347035413954952	-1.4505319433228678	0.7457525522464656	-0.3683702646358671	0.22362352459271384	-1.023333297911347	-0.08388080159789381	-0.3990256641630723	-0.47224925919108335	-0.42162164528014767	0.6298461988121014	0.16828176480546975	-0.413107608655223	-1.4310590344892014	0.6775010427995665	-0.8944567847730613	-1.1241555418319777	1.5501345576908756	-0.055948574055817636	-0.9413190004927413	0.9187938686971424	0.7945842470550165	-0.8402888260139518	-0.2675648031685391	0.9267404393036053	-0.5332869308763825	-0.31215532122517714	-0.318175215143121	-0.043692610382504625	-0.304969896955902	1.4704109965908558	0.7479235776025559
-0.10552876760390037	1.305097078378626	-2.3501867949338573	-1.48308355133481	0.5283605745688363	-0.7664659117455281	-1.197483746137527	-1.202511017257769	-0.10559049055199517	-0.4522569475574308	-1.2393682355775615	0.6341073057099599	1.813298631147208	0.8620427696182118	-0.49218049092075344	0.8680095798764272	-0.149209906848359	-1.0520346880545857	0.4272434541027497	-0.6094824786970081	1.1169230449532521	-0.6626613683299056	0.22449664610273853	-0.6676156582368383	0.1591027920330021	-0.6769464584277278	0.5006701320046308	0.026532430667339846	-0.2029857745961687	1.556185173645511	0.44481509412799064	-1.6145594500420222	-0.4462494237921375	-0.27079382955219533	-0.6108499666506166	2.1023960836879887	0.2964244108056302	-1.1177877469583877	1.365246292127874	1.257306721442096	-0.15717936728153248	0.8767299633915224	1.515897229540572	-1.2779863703014644	0.577562354087863	-0.688364519012056	-0.10917664844410949	-0.5800315010463893	1.890227934381206	0.5960629185517452
-0.10925875742427625	1.295969152212623	-2.02405427866921	-1.176254773650892	0.46756769717575547	-0.47663382652961095	-0.5539005276657392	-0.55066210804204	-0.07163894571842234	0.5893995998832268	-0.9578868725012792	0.8280008409543002	1.4172596620268372	1.3178546149815644	-0.6249674575251479	1.0228378850340467	0.40564195485625804	-0.21891451558540623	-0.8358076772155926	0.11033848986416453	1.2645902230133	-0.8075283498828261	0.06420021415324427	0.07570735732702084	-0.31450149774212566	-0.6377165767527366	0.9060847777703147	0.2493979434568331	-0.9070979423987461	1.6260341383463277	0.8227603591146914	-0.9561466166082326	-0.7579001924162364	0.05377850902562145	-0.09415724092047593	1.5349139812472303	0.44176904148660556	-1.1164558888548268	1.5092442873745562	1.1598291197847888	0.7001010750065781	1.317440426631796	1.2294229119589393	-2.0556697069734104	0.9665024741616931	-0.2583689308186655	-0.14654339892015592	-0.711844346226052	1.4485053787354634	0.08272168412196468
-0.06590229127885616	0.8679989831547487	-0.20040471122775047	-0.5885487422836436	-0.026433892676892567	-0.3377595446295856	0.0005940585508906444	-0.27869431173232856	-0.4775815045222095	0.8096729133354098	-0.8596639141659985	0.42234934519480616	0.055204881612349155	0.543321719700636	-0.33347270466065004	1.086768538723956	0.6537549845079121	0.29342424421924496	-1.5064703073088455	0.42991987301813533	0.9618153516422082	-0.7717965621135513	-0.3378989077741537	0.7284549966865098	-1.3403473605332417	-0.32344717584397736	0.42290688374848084	0.03132814137965111	-0.7757501676246815	0.30559244327525265	0.2971290491204298	-0.27333824653802546	-0.38765478533236825	0.16373466989719335	-0.05817386983033283	-0.06275364273137711	-0.04861519753149058	-0.7585666925940302	0.8856599624578417	0.7063042838574385	1.3638749414866969	0.9111888934901051	0.4945021050717028	-2.3826314855984574	0.37706103487924864	0.33781554954849236	0.0013548713445720507	-1.1178865404723746	0.7651267025445246	-0.1271595844945825
0.09703840120104493	-0.1006682118313364	1.2145204845952309	-0.5857145934739084	-0.34878517509980744	-0.4300925816572533	0.14863700497753624	-0.37829955039780483	-0.8480955202370334	0.022645278888716043	-0.9155621354608061	-0.4069006278789453	-1.5614639706569047	-0.687033616237362	-0.022274519632781025	1.2040912380323674	0.43186677241668636	0.25418568847083406	-1.3246923935109642	0.41151796740300683	0.3649217715375323	-0.5780371093425419	-0.7224680175996592	0.8490035183880577	-2.0695223091338386	-0.03762340026002451	-0.3346489804748849	-0.3282385646109123	0.006776253955673548	-1.3974793015384952	-0.6387321397807114	-0.2032377037657501	-0.1254466179624507	0.12861380975635145	-0.4348309917701016	-1.4739446498703133	-0.8704095772613346	-0.1345906978040458	-0.45855178106147443	0.26942883918520605	1.6826004119896056	0.33900495970199457	-0.1367171603219911	-1.9574336002208477	-0.8751066961307222	0.47679059396514684	0.3399447001323657	-1.9741281563139461	0.4125671925732264	-0.021201434203129893
0.39049182053020415	-1.2842620272992797	0.8634121748737436	-1.31919211819499	-0.2190862874543414	-0.565848888998208	-0.18698905262454946	-0.48561939583592856	-0.6711487351297599	-0.9897226862450873	-0.8027687989277026	-0.8738747790142195	-2.4272724565387525	-1.4010336799368055	-0.1288586436165712	1.3817944002613312	-0.05141614991972399	-0.02782188850716648	-0.7422389934240831	0.2163109422069966	-0.11601693458388615	-0.3560731749800971	-0.7129358770793202	0.35982685632344	-1.8456508020025242	-0.12358134824262464	-0.5129623878937707	-0.4446401721330355	0.5958544520456984	-2.3000322331339302	-1.1982734790360805	-0.6319274240469526	-0.455872815946399	-0.08768436609611305	-0.8371170728747225	-1.5584059301598896	-1.4647941064316488	0.34716217335038035	-1.8036069936168058	0.10172521019373976	1.7373050145280535	0.2186902323062768	-0.4668116887873133	-1.0679184774848265	-1.9442954233754695	0.2788294762829997	0.5578558664873796	-2.777553366326064	0.33557488473222286	-0.27284262940457626
0.6319389206201408	-2.0164810354616534	-0.6926799729118578	-2.0241127319153853	0.026887862135115993	-0.5680296066576255	-0.7660067440372782	-0.4961554772622967	-0.03252806842675161	-1.3127156184888753	-0.3593283411138032	-0.39998795376254875	-2.1564741589492233	-1.395461381798397	-0.6121206901188442	1.465711795154713	-0.5332673486238884	-0.20487498816576052	-0.3994148277287704	-0.14736221728076102	-0.2217142049632568	-0.2306285955094282	-0.25087379381843067	-0.44186020035852863	-0.8680479402191011	-0.5261851858643806	-0.006623412331142388	-0.32071736191354056	0.4106078104129862	-1.9647884147539247	-1.1511396290180942	-0.9470837596428874	-1.0811430941563454	-0.5065819021087328	-1.013338684620399	-0.4510283463378779	-1.5940998697973248	0.3099574259338037	-2.315099904479078	0.12806748252260405	1.6098059168990408	0.3593823893548487	-0.6029477796913405	-0.4052480213954149	-2.181591152865096	0.2811000516861961	0.23100403165854178	-2.7472762066004086	0.04031607654220306	-1.2923301341655584
0.5545683744385386	-1.898881723353757	-1.8492217901971204	-1.7633248039154912	-0.013757087370672572	-0.422833009207799	-1.0949027021975637	-0.6459125508634341	0.47080795990556773	-0.828767145501318	0.1913400891683772	0.6681460552630212	-1.2727225984783126	-1.0977211493133983	-0.9179905251228283	1.2458126620022412	-0.8877177145880749	-0.34029936070670885	-0.5281038169938526	-0.7518921549599241	-0.05954085803420048	-0.14150480260868556	0.3149083896899572	-1.0953850971553347	0.10528460293403877	-0.705276789152161	0.420827221880902	-0.25724203675490415	-0.2775610646730504	-0.8375315717289564	-0.8732796119495683	-0.7284120930739686	-1.3360562447533069	-0.9900342991537748	-0.9774060907244623	0.6650272537686222	-1.381480210464683	-0.15544668128876177	-1.7936396192209416	0.02661499283993463	1.2388162137040117	0.10671385116200231	-0.6294660375089318	-0.3736618914532097	-1.6059037975179487	0.5760527769364285	-0.6589666250699957	-1.7100682460323706	-0.6789278388795351	-2.482135801924248
0.16873738433656493	-1.1418202285353196	-1.829744907310391	-0.37528442304763227	-0.1961304925903503	-0.15992851779819728	-0.7160426093264377	-0.9660129922524001	0.44642656478605797	-0.20202882261770191	0.4828633151210927	1.34062687474252	-0.5394894008213468	-0.7533282491352953	-0.4747515342682626	0.6578582631708718	-1.0039244668586136	-0.7149808394727505	-0.8411701586643096	-1.4592530124136518	0.07631954095324268	0.15338511390577594	0.620619725288075	-1.1937755944453552	0.6052231965248243	-0.1631947123545529	0.0546481210843457	-0.3491993749581255	-0.704253877316555	0.3390725666184491	-0.6592083088648618	-0.0861517550937002	-0.889923955210496	-1.2505528004704025	-0.7817567616444062	0.9171755074444401	-0.9485892286277081	-0.45108064623270333	-0.8125308679839393	-0.3984274692867367	0.60182478348715	-0.6690631034147785	-0.48698640454883574	-0.6536465995068169	-0.7018862744068213	0.6579725070740493	-1.4425502876344156	-0.4222269833344485	-1.3315420662072934	-2.6947665754852745
-0.06756224981819638	-0.21653651591178555	-1.2584465034048236	1.304383795425419	-0.030682101480256064	0.2665612515666148	0.4000903521692693	-0.9403826605010812	0.15115802197359118	-0.01691222271045935	0.36746084631956033	1.0179410967317548	-0.16317642128919066	-0.1813601208986137	0.743085065533155	-0.06475739174165329	-0.6989893064168526	-1.2569591713055324	-0.9075382370009315	-1.8446835057736084	0.0036030123380304097	0.8305988346669456	0.6597664656511664	-0.5653206766447004	0.7990236130033227	0.9169142629608071	-0.8922335360980388	-0.2856046058336152	-0.4579913669596087	1.1155489375521588	-0.3027401178826823	0.6068124087378232	0.024723156628955127	-1.0346496730264534	-0.36369808049263924	0.5905339644922744	-0.2516179835709114	0.027208062750998966	-0.09155663519704622	-0.8865977854259618	-0.011834282739387624	-1.2482403362382288	-0.1286748613351872	-0.5787792811733109	0.12215538203448059	0.21099698856611723	-1.2163130105161792	0.13077625887043887	-1.1637190778526996	-1.45346947330519
0.3494485797177815	0.668684863866792	-0.9814112771412133	2.1591880724242385	0.5294972616359074	0.847288915764545	1.7162994742512605	-0.01490319146642204	0.11356090985524145	-0.16614925943077696	-0.01903598666045119	0.11103805129413342	0.17085169482478643	0.6334297097346607	2.092734971477629	-0.47620038801485043	0.04452955980397482	-1.4053795738529342	-0.5511406373655525	-1.538273434623699	-0.2715903252190019	1.7648186395538512	0.668413833092837	0.5524730712044466	0.9901675495357999	1.6943006305521355	-1.492281765861119	0.22624463521645588	0.1479851714248916	1.4285951930760867	0.4733255127660994	1.1276545377429075	0.9441452911944443	-0.34579641317593074	0.28804493858285063	0.5287130907486852	0.6624189869250209	1.264133747481093	0.2009372431925681	-0.8414154066218223	-0.1034379944759387	-0.8768196383530398	0.36720527331058145	0.06934038953653246	0.7730485673770484	-0.2860351420410207	0.2285395462502327	-0.2828994480632117	5.8150198224497266e-05	0.4480317148731887
1.311548223009123	1.556639578191576	-0.8909490511296535	1.7678600918963794	0.8300401613688804	1.3274094501864642	2.4887747596970087	1.549098762698579	0.4486296192321487	-0.18245939937522818	-0.44760526674265166	-0.45136295808870475	0.5959548043131772	1.1396226100814904	2.7045625576537557	-0.2480861464798686	0.816451853832168	-0.6970327853414654	0.09690947424011624	-0.6435070758037131	-0.6556163959798582	2.5888583389988034	0.7356838753961402	1.509907829150422	1.056371576451844	1.4623002307357007	-1.1554668007195812	0.9613434685134147	0.5350392164729132	1.3779665090526834	1.374376105294092	1.4744741177342549	1.5798309170635751	0.48180946889459936	0.9286771797551062	0.9834165874824904	1.4117560786611245	2.5059054122058484	0.47168424808753184	0.10426230492019517	0.5071062507537868	0.2862382268349618	0.902271530786198	0.8089401623245988	1.2474259752501002	-0.08329523561905113	1.9637293257984736	-0.9558764113859044	1.4538364164717912	1.669645332222486
1.994479901051612	2.2959681329126824	-0.2737096633181108	0.7326834064234429	0.2879525160569032	1.3404627869558607	2.3835782504098915	2.6282177763044956	0.766394901408408	0.04447595600549348	-0.712993057014423	-0.23203798135542408	0.7524840794697816	0.7918567142596821	2.151621300269107	0.5236709654225461	1.0101234148571174	0.6051379277011296	0.8194736545328131	0.2791473925169741	-0.9802924736786368	3.0002617271779313	0.7255915169537774	1.6341357280794762	0.6587142265449203	0.41766540729305957	-0.26725195952540076	1.3217980929781816	0.5439588198236616	1.1130360671852282	1.6699170279666615	1.6643283434335265	1.9083898100578613	0.9691820357751909	1.2000858593596673	1.4027246956322912	1.5087426928275036	2.8553846514692074	1.0919736114532725	1.6114401473005098	1.3054511839297245	1.3046424916171624	1.4664271549446184	1.0886735821715228	1.39948131127516	0.7823497457262658	2.6227166243879005	-1.0097327873743651	2.237266351061798	1.5893072410126512
1.6201031436573055	2.423641107436868	0.9629798312432911	0.06496575254949385	-0.708371176738661	0.8351922414993814	1.7510719149799976	2.3004102398031456	0.7664410261224941	0.17043819616737133	-0.6014322178600034	0.33419005587661454	0.34361023884915853	-0.07970130707460737	0.8206343912918107	1.3445947295680716	0.4603497195844504	1.671198941103742	1.4806874035029185	0.7079545798432028	-0.9443658760256833	2.964079914439676	0.6116915936807413	0.8357597471709435	-0.07450707044538975	-0.45239831085276105	0.31021818479915586	1.0258566996094132	0.5351963372198696	0.8630067814739801	1.0615101370666316	1.6456088056046947	1.9978263758099353	0.8481609191951749	1.0157773035204025	1.303107826384867	0.872627109864762	2.07540047326982	1.889139834318902	2.7901704208260116	1.4305615673583696	1.524246497849297	2.0214440388737245	1.0178562594949712	1.09255711161884	1.3294790054537025	1.6996248347656875	-0.22973767697018282	2.0381683707855554	0.765710187464619
0.3424974099995262	1.6742825923244962	1.9705604328266155	0.2175860916543446	-1.0227817925638782	0.26202965237751097	1.2337085110875075	0.8982032482702953	0.6750829907170594	-0.002120552430811741	0.03810398723955219	0.5205623713103886	-0.2506199257259612	-0.38864080220412295	-0.34707783172818485	1.6862714326938688	-0.26941685710885416	1.939703117406831	1.9852008852799106	0.6106816134609405	-0.29303523485260313	2.5899692026700456	0.66054391066017	-0.18479851373276923	-0.45216782910970504	-0.31675222963839594	0.21024715835910857	0.4793407654996065	0.8407434158234574	0.8150356896295246	0.15867353270061152	1.4262848608479846	1.8417025068714348	0.30382553426364156	0.6803276713285411	0.9279733577500575	-0.01882889717317889	0.8161672011316224	2.300358626000775	2.911377313061093	0.5264278046229378	1.2138907029935762	2.3207303830356163	1.2221092096151573	0.49573556186433515	0.7369989083419368	0.1077119683856745	0.8691264043176052	1.375897119763335	0.2059453337027287
-0.7949290376087595	0.45768527663422354	2.0052436263857083	0.7006831646435978	-0.05281704197412498	0.15455234321549677	1.0901588814667527	-0.25153973100886906	0.8857490457240356	-0.1455092693409631	1.035580160989674	0.07389282905662792	-0.29468926099728254	0.509431280045123	-0.5965010228051805	1.3597975764650192	-0.4376565233842754	1.6426759595184306	2.1839175937596083	0.3626184820291415	0.7466776488259741	1.8850540190265526	1.0589172041799677	-0.5221037197471243	-0.04214819695138111	0.6711107608890111	-0.1725144082272791	0.3060608863226244	1.2810373377237947	0.8251730526865753	-0.17237171563286818	1.1428045352470195	1.3575267221614995	-0.1497804377782469	0.5259670219829888	0.7766549313804824	-0.5975459730463777	0.004002350034447771	1.9691786375496145	1.999128070118369	-0.808911209260273	1.005927715768781	2.021108604878103	1.9382661274242112	0.010188900713723968	-0.5900034241863908	-0.6957370122832812	1.627061353449391	0.8822358719358674	0.3318186571557538
-0.909650998508161	-0.43230880318721093	1.398755320716086	0.6661201160151107	1.4082908354543164	0.49528668336464066	0.9683958094688635	-0.23927733899317916	1.26798366282954	0.1509939353300431	1.8115797298947989	-0.6764255399030333	0.3321469107227117	1.934889453367797	0.008715329250223718	0.5818913089156875	0.025561730542864237	1.3762378064415628	1.9249688056019518	0.2660892372987888	1.332410516141414	0.7614329315300163	1.4323299205325848	0.03034260426269296	0.6036494771962689	1.5089077853735962	-0.347118616334437	0.5782434176944715	1.3489410094045813	0.4067011949896575	0.13936444521886518	0.9025404457605228	0.5231819171998026	-0.10320526303802681	0.4965331396674042	0.7291236545582961	-0.7724810990202013	-0.0215975606766392	1.1104423873519234	0.7342482150135253	-1.5537978720638719	0.9386297221438837	1.0834736697488097	2.5062257266939785	-0.172193703680009	-1.3689682469586486	-0.17583106437871165	1.7332405190889388	0.5533484434523143	0.7239448826887215
-0.21571391394754252	-0.6221372663414524	1.1041517203242335	-0.13151350415635485	1.8683705560995598	0.6471649867432031	0.38126466296937084	0.44887961388707004	1.142087710108007	0.7274795634339243	1.784016538827019	-1.2995646023272163	0.8360064681173305	2.4890857102562074	0.6473949830118418	-0.24728974533708234	0.39588433630702713	1.2658895389055014	1.214799419039125	0.2587526334205535	0.6539340928457159	-0.6599751761208174	1.0438052649773824	0.7382171401003637	0.4287444427190479	1.2970613126160246	-0.37817963810381144	0.7115782098252602	0.8286817818811424	-0.7354052173966253	0.2767967399593718	0.6301409001036181	-0.4707043471521109	0.3896188869300448	0.23876527889283813	0.1126842145121772	-0.9096901864214807	0.24600974367514258	0.3008102787157787	-0.18407601731764936	-1.26656855863416	0.426285456177279	-0.011362056496468282	2.0193941417337222	-0.2723186385982684	-0.8722422790323956	0.7776957319973067	1.2344189587435992	-0.11451122070705157	0.7468206997558464
0.22794004916490168	-0.4843101542635384	1.395959869598575	-1.027855645657735	0.7175798272280745	0.04892151024264654	-0.6686457388769602	0.5516359884433284	0.10130460935131085	0.9748938206083375	0.9635321816909418	-1.6292168975691408	0.4519483751593894	1.5596125304713344	0.5062305719865983	-0.7864984253633224	-0.007554505154600001	0.8152298650616061	0.2832397786633516	0.1248656403455252	-1.0954591245822582	-1.8621405676321674	-0.3406454462424467	0.7089013691744733	-0.8173478590117915	0.052783234615097305	-0.6790434355025776	0.18542132697887412	0.08746011269788671	-2.117546601009257	-0.38189765991124736	0.19468405194169144	-1.217237384083555	0.8820736391972136	-0.3672211335021592	-1.2470234750104792	-1.248961090050029	0.08134337601389328	-0.008777883369431149	-0.5461740978903897	-0.47265413214551716	-0.7673906389022662	-0.5999569124989002	0.4446671705182535	-0.5203900629883604	0.25362835633108005	0.8594464862950115	0.33704347719513367	-1.2722483655956223	0.24351927884878033
-0.30596372329915905	-0.5640428248361311	1.4672816710721022	-1.1794995477741606	-1.093597289286851	-1.0696081652224048	-1.6463642274442123	-0.4530901203834334	-1.2955426173756868	0.6590134718890246	0.02512299390994974	-1.6671463241093378	-0.479354593399347	0.017063082478566582	-0.4309991653814426	-0.8466366138010873	-0.9741034651721433	-0.3265187661897318	-0.5395250914956549	-0.12387622986090172	-2.5710745937774115	-2.2311457721836496	-1.9255536527531603	-0.1140675138160578	-2.033758619910729	-1.3604371963851782	-1.2847332213028861	-0.7858770299999684	-0.31252969709228	-2.658384573921285	-1.3392761013188201	-0.32046574394799465	-1.3452622526529447	0.9722376349442404	-0.9143869294617648	-2.4297949879018046	-1.5005391074919463	-0.6940203853012887	0.23915518158526675	-0.5656705498851136	-0.013873052899804965	-1.8745087683407207	-0.444803037771385	-1.1685641408306444	-0.6448502963248107	0.7629901889093169	-0.24101788391605808	-0.6377045817402327	-2.2411334805694008	-0.4016151382412557
-1.4420674090622885	-0.8561338460062016	0.5105221030378165	-0.5597784242247974	-2.071307347087493	-1.8205449638582345	-2.0583788349610574	-1.7297429156233934	-1.9113711590907168	0.311686073983874	-0.3480527571519246	-1.3786897092991075	-0.7707088148709892	-0.6975879475611325	-1.345702872629121	-0.4101643529808476	-1.5779181637650646	-1.655693344893376	-1.0017783094794084	-0.22719932818868743	-2.427183606180514	-1.635760110458549	-2.494382416958842	-0.8861475740290955	-1.8406167215739508	-2.020492778289077	-1.6415152226849419	-1.4512987197028204	-0.20401165385437878	-1.6895074983564615	-1.473037961327091	-0.6107189030405421	-0.8805354560669441	0.6626756117123737	-0.8546250276717318	-2.287211845086758	-1.166617826006678	-1.5827653476218368	0.8020653782539394	-0.46425611161863595	-0.12371458237326305	-1.7895595511089177	0.06120420117763724	-1.737839101311946	-0.05720990735453124	0.2374203352194503	-1.556675708844228	-1.245170231571792	-2.1119953635932016	-0.7253957013572968
-2.1814175420132043	-0.8822221068034798	-1.08667399037168	-0.05135506379325216	-1.7275037211836555	-1.5628304071670494	-1.934201631820439	-2.088205873735555	-1.1771101758191143	0.5446269462942565	-0.14710237631121648	-0.7741578315099277	0.1742711319021277	-0.06854822863783556	-1.368450237480417	0.3153301820937003	-1.2148035939080462	-2.1521380136581	-1.0036716543030508	-0.04206164721055375	-0.7207297714451646	-0.6469717909053917	-1.6181504592402451	-0.838758596501471	-0.15480235708078688	-1.6540895731911467	-1.2551740519705221	-1.3378937222722687	0.09415959603386598	0.21600695575950288	-0.45314589516893006	-0.48901268309297574	-0.3189456350394688	0.28724694991563643	-0.16223515468374988	-0.8628197315376186	-0.22173478546835365	-1.997419617987513	1.3493175814294656	-0.254683757506379	-0.29146020862986544	-0.3726498115485159	0.3468068049570077	-1.2570269074932645	1.3049050823459043	-0.5291508223227029	-1.9201369771569927	-1.142022758512523	-0.8080771848643815	-0.5784181040291745
-2.0125332043460986	-0.4448921293478441	-1.9987053038839604	-0.42175721001925237	-0.9213329922553721	-0.5754665814911755	-1.6425096843037592	-1.376546202952056	0.2880700799728466	1.1371535667486437	0.07162766977858667	-0.09460604705032655	1.5061087691993174	1.0288178151166911	-0.41603389520273654	0.8918206114495915	-0.29069248349852994	-1.3691911879621592	-0.5807337606802883	0.21738832772934	1.0201052206670809	-0.06064739862703577	-0.10572049762865036	-0.171560426658009	1.5970886544410121	-0.6878480685342468	-0.37237479118983113	-0.6994682354515284	0.23992538890442683	1.6156784946148295	0.6849703899468658	-0.14942094892804092	-0.1849711129013931	0.1269268506110392	0.5330160584585659	0.4438287131841267	0.7079915389134215	-1.8220887442595053	1.5727710976744913	0.07599407831380091	-0.02083184786545195	1.198844381469972	0.2490216515662509	-0.6548475756326251	2.516227891929647	-0.5657884827819303	-1.1315732662612992	-0.4285461470288229	0.6574899247233223	-0.11941403854241278
-1.3526688939597307	-0.007698378907746937	-1.428800225003446	-1.316853464126079	-0.7130379522238423	0.27195097847794325	-1.3278455995812466	-0.5731489547796079	1.3044899040141649	1.1989572619752187	-0.03859053009963959	0.32755687781721904	1.829616282431149	1.285557014068554	0.7567936826418535	0.8541347185831262	0.2469544061764324	0.018296578625764504	0.08796044321599954	0.2347728537908279	1.3131728873103339	-0.15862790409538935	0.8516912308674025	0.2057715431217484	1.9668602462133313	0.23501653389810234	0.23303679482445164	-0.12662966479143375	0.25364884013366545	1.5230763696996488	0.6631180392324293	0.0239761250293474	-0.4455026532895291	0.16213137906523245	0.568276381963396	0.3560340838957496	0.9552289806359846	-1.3198421544731471	1.2433341310225154	0.3175814948328848	0.4784027827571265	1.5463611814096636	0.052777465090781725	-0.6094149808772715	2.3831255556834927	0.13869362753024564	0.03501540759988464	0.3634807192270734	1.1362758627010403	0.4071935882671851
-0.8954608807368897	-0.13428984556419216	-0.033605363997005186	-1.542318818640826	-1.1556670714683377	0.46486562109512103	-0.7471763693558945	-0.501707564537086	1.3017685065363502	0.3445089764675893	-0.15643017570333118	0.4645373561467778	0.8490054892306853	0.24510309850417994	1.31481507108738	0.06173964973898133	-0.0239193868564449	0.9190006287042071	0.6630397061550649	0.04660854992788978	0.24298992723476104	-0.48967411529743393	0.8601756864180571	-0.2061776588720452	0.9869631778289345	0.7374124223448373	0.17417024246363938	0.11237981573279364	0.33885656817350424	0.31524223666285106	-0.4645883205649428	-0.1042360379945025	-0.4870888615094284	0.21019202444254392	-0.04873162802514358	-0.825414031975142	0.5322360291076356	-0.6243457990100306	0.3366325698098556	0.12993896696048057	0.5204219106772577	0.4488382124286586	-0.008817570850608903	-0.794903945774893	0.7399357743539504	0.7284390315658206	0.8197020151471894	0.7767109644596711	0.5000726568225273	0.8154000249069409
-0.7577599735511042	-0.7014870358592085	0.7796460660073868	-0.4694675824729	-1.390514594168206	0.3089916296345391	0.24486877747883137	-0.7923226039713904	0.749414885245955	-0.6343773271470693	0.2429671139649213	0.6725234073447921	-0.27190065457345514	-1.3290671458399692	1.1030815960303764	-1.1194464507808388	-0.5708527227445748	0.9861249997779071	0.7743693051812329	0.08477110824096691	-0.7187016830626871	-0.41345877993923136	0.48953515782923096	-0.8486604133166341	-0.029869059785003628	0.8282745640628589	-0.05145976965188451	0.19374023314253283	0.4310822550564735	-0.7480039593278186	-1.2157009169420494	-0.2905883891878195	0.16245868567776547	0.2214376906121079	-0.6544353110537788	-1.5384371948387883	0.10958648554181784	0.41268182451151225	-0.8498033450679612	-0.5657153261193772	-0.18846060557564193	-1.048871258001344	-0.10157034393191232	-0.455612827492292	-1.1662625526178627	0.5632561571043614	1.209480899581039	0.9003113795680531	-0.2936639860684931	1.0084435900539075
-0.47027573757425195	-0.9655169514725026	0.3290921431398255	1.0357555225346322	-0.7838497578088591	0.40809376689286836	1.2126714477040934	-0.39666165620527893	0.4824215204576528	-0.6164842112105268	1.0902817444162365	1.203688824423919	-0.32474998895264473	-2.1808818096428206	0.6572800209879013	-2.0431607678969916	-0.5577414884402363	0.8623888625254008	0.31683759413012497	0.6771331359364672	-0.40418343487449615	0.18965132820397282	0.36023637719805085	-0.7219595025517567	-0.07772320271163828	0.7146600566063969	0.36620476142141883	0.3043514311863725	0.15803234743631617	-0.8364375411132796	-0.31525120332781936	-0.2559941026242212	1.131572170127729	0.33285621771594315	-0.6485146819888903	-0.7230187719192928	0.26051337296725596	1.7500712393202544	-1.7987861310290816	-1.3576446316552218	-1.1063296029492775	-1.7844243609147434	-0.5039084142834351	0.49076904289415463	-1.815998133545016	-0.0826951897423612	1.6441850434886491	1.2107293901709395	-0.2870055162491322	1.0139543251007752
0.2658709393370735	-0.4758732648712949	-0.7580990279455374	1.3964280952331574	0.3217276604062127	0.8247105997614944	1.3957388779826707	0.9745850237258091	0.793323060602626	0.4261520951297968	1.6602999938789325	1.7139754876933428	0.48583526540339367	-1.6030055896505224	0.5483054334104126	-2.262611589214328	0.23358555965323594	1.243332246971064	-0.363482374121085	1.5862660526098633	0.7787392922707388	0.811018494251904	0.37920617056656547	0.44031344750980594	0.49065398255169274	0.566403602865885	1.5506772011905996	0.33537619891331266	-0.6476804870722254	-0.2596430997764579	1.7718661527620514	-0.04343789065246828	1.4500739782081324	0.6110498456950526	-0.11051757344265983	0.992656766817573	0.8452429378714731	2.7172419739754257	-2.1155102377443593	-1.6171701825797717	-1.3886551782732581	-1.514073395146319	-1.0740903232214631	1.2661095804697902	-0.9456634983457182	-0.4608270520905455	2.2382152124241834	1.919671980902061	0.48276882035230706	1.0002831328891453
1.0820122054729995	0.30590188630012766	-1.3500041576969632	0.0996584015813558	1.0573090255502624	0.9509964194265239	0.5318280488519506	2.289422060339491	1.2713241032081204	1.2618966842433215	1.400151369703397	1.4955646847154684	0.8510991865554948	0.026956620830623793	0.8118006538398769	-1.8409076088610907	1.2404321849825581	1.939892006126593	-0.6939956500073099	2.1881447146402557	1.4259983889302652	0.8791294445681304	0.05042343361790439	1.8104430777059788	0.6082574988328144	0.40661631105890716	2.6897211287749827	0.10124954164451797	-1.5379247971546088	0.08581657102840796	3.208839921318782	0.07590839681321619	0.6274540188342252	0.8378965890567374	0.34928176406377553	1.988467221415454	1.236125126627193	2.383581953293499	-1.8239321333381417	-1.0791825513834548	-0.7897028613135552	-0.8050729392174663	-1.2564425643028077	1.1935908006690483	0.21770140747901104	-0.2456342725859352	2.559561225820307	2.6146262716590356	1.1578211514271362	1.138999283619999
1.3474449506075934	0.5067335569664219	-0.9353279887062661	-1.5647071797301508	1.0176774210636823	0.24958676686946335	-0.7141057555739639	2.2602088797601496	1.3797859973484206	0.8260461350300007	0.6289457309879699	0.31031694963455886	0.030628518535191857	1.5030577137448604	1.0144079344879204	-1.2345513397450927	1.7842239734010303	2.112505746840584	-0.4035784762146151	2.1429478943022615	0.8184396213955012	0.3287792415727255	-0.6672461911224454	2.331098823571105	-0.11119808808551733	0.1459293101051503	2.8455251645514537	-0.3044144261027905	-1.7774523017101702	-0.24837649253012087	2.6856395359316028	-0.01169608749513429	-0.6599189761271046	0.6696005714844883	0.29354554072811884	1.3446974112603813	1.0820965664646838	0.5567154796551648	-1.3184035292326304	-0.16273210327645501	0.08881234107740105	-0.2037570974677066	-0.7573943877199877	0.5486967996250576	0.29302624140731925	0.21422622380958897	2.1830843729731457	2.668208522151636	1.0942148962261624	1.3666619518775778
0.9527313705276078	-0.11513800142426141	0.10797527467063042	-1.7895729875849715	0.6095945680221317	-1.0112008604423381	-1.3045063961013008	0.8172831631751206	0.9828484228697848	-0.48398509675999374	0.19339729566789968	-1.1450649497641652	-1.2211101628718484	1.6475263649167162	0.7710259639118578	-0.9024208938405938	1.7316237762053677	1.378594541980857	0.1690084638599523	1.7829838512964686	-0.29728907743033206	-0.42586886335956364	-1.1740738774829256	1.8022953561875599	-0.9824569695288418	-0.29148654386336337	1.9206188159123119	-0.5695246988164536	-1.1494248573895334	-0.9212642377579325	0.7410005906080246	-0.13767991288182893	-1.2044493871116966	0.040151558846660516	-0.07685389757959638	-0.35952835128794025	0.6886325161353554	-1.6939788656264585	-1.0120082575950669	0.33181037040900335	0.44089719803093375	0.20748430019236364	-0.08808635196885961	0.19604878489669444	-0.8262588279080495	0.4338297690516101	1.2439055553978355	1.9584904270245822	0.5065542623924935	1.3433083232490322
0.47586768580165234	-0.8581060722849928	1.085874785722218	-0.2109134619514804	0.48231287435067716	-1.8950277999708074	-0.8163457967277937	-0.7358797530739102	0.3082511145834733	-1.2971336489109488	0.46142691682399056	-1.8001438238364507	-1.6169427056437065	0.2561490427226094	0.1171595386305424	-1.0031820153000424	1.479634052147768	0.3841895272463657	0.3748809390175302	1.7272686315416104	-0.6774357972832872	-0.9789744003179028	-0.9875196285167742	0.9873853739137471	-1.2162434799537494	-0.8328817637668416	0.7342243031795568	-0.5500606396203898	-0.293816901357918	-1.3464181390513665	-0.891423298976397	-0.14727023785096863	-0.6130697404078874	-0.6646142850368452	-0.16723605277370815	-1.8089406594235466	0.5817728207790863	-2.769237823465867	-1.0325824156759167	-0.08267646236067713	0.03272833904003902	0.5163735598731816	-0.18343130757308773	0.49085312578672724	-1.9898357251670415	0.29969589688644194	0.2996957233109342	1.039464850690933	0.05693266841542369	0.7750212277518483
0.5155931858833079	-0.8724110023449675	1.5454230035901442	1.6883337776292626	0.8276690810782721	-1.678386281547382	0.2131481908464686	-1.0724063193280167	-0.39498032690135626	-0.962386470779426	0.88402202380466	-1.2625362692126592	-0.9327841687823333	-1.5778363310198267	-0.5802266861914727	-1.3827158666934027	1.437738701902894	0.07556122979170893	-0.08281191431188706	2.125961560874963	-0.04190922954046459	-1.2648301592451232	-0.41871006864345806	0.7119938060918165	-0.8800751455829338	-1.2334498476127227	0.18346618346399232	-0.40458307668759097	-0.0850993828008232	-1.2890462759500867	-1.0696549348071507	-0.15479034249665852	0.21427550660530828	-0.9269470453474126	0.366922974032537	-2.1847721108972515	0.8168374944688738	-1.9627058672527418	-1.2353011784088574	-1.1286939757839551	-0.7030873752063039	0.6212883160165347	-1.3752144637675665	0.864407774935999	-2.114351635992637	-0.0364868208207549	-0.25958935618871865	0.5452677490036368	0.021924081988657074	-0.1853350926547496
0.9981843349405656	-0.09347044887406894	1.3503892759795597	2.219982212261439	1.3102715929941322	-0.5375985184551397	0.911871806458512	-0.16829074914334885	-1.0147069817545227	-0.30388385446520183	0.6593813925454945	-0.19284963674628727	-0.21236933162053462	-2.231961201775012	-0.9747332361705612	-1.7613751174822594	1.6336316643306306	0.530676766674021	-0.8073386289489911	2.3919168921838634	0.7250361048285322	-1.4230780796648774	-0.22461544015528576	1.0313107888249093	-0.6307833762454474	-1.2410985914865857	0.4163234958529219	-0.28249896747356146	-0.6775950734943664	-0.8509630650111025	-0.18552442059242105	-0.3492253792240648	0.12245879582270487	-0.6189072503546724	1.2521141641639315	-1.5674925300181548	0.8863284886631522	-0.14975104586350446	-1.4342778263955716	-1.9904505656591123	-1.2237830308375368	0.3958627019579803	-2.8651057498357675	0.6044423579096581	-1.2564744523027114	-0.5233564609609855	-0.5035285204813933	0.5184089394666601	0.07878528581606278	-0.951285292276489
1.2788921107926052	0.7722066856397093	0.5932007676043795	1.2838601244445687	1.5247009777152398	0.6420431201469299	0.9036262992627053	0.8209542876027404	-1.4947975134534268	-0.4627314052128411	-0.3252328116498112	0.42398357978995255	-0.36506979713552007	-0.9927583825456823	-0.9934345352045997	-1.9148875839612924	1.7513941031459277	0.8041955877159681	-1.0686851416572924	1.7522450865064705	0.755131496171445	-1.5014059577660717	-0.6458316873121883	1.3228017223370465	-0.6931353485231014	-0.8439496720562542	0.814770938268383	-0.05902785878155251	-1.298033137373482	-0.12166791027058793	0.5660640982398117	-0.6262610195756998	-0.9196980121566706	-0.16091540942647672	1.8289783919271327	-0.46695701191787164	0.34437653670395313	1.011604405828338	-1.5436816622185583	-2.016665763475366	-1.369410924653395	0.05905296651858927	-3.3897729942963823	-0.2048105288628885	-0.3209564975207553	-1.1913251692735816	-0.6980471094489018	0.4250131940331893	-0.13552470510516104	-1.0209920138560384
0.8983692190556255	1.1009368578554681	-0.32485294165921014	0.2554165603924617	1.357413451807299	1.0816356935310285	0.4578334743140629	0.8743225501147618	-1.793103014190876	-1.3156520497280808	-1.3983958167730426	0.2896374353484974	-0.9818399154608756	1.1233100898022	-0.8468246018622728	-1.7381305967684395	1.4173570072992046	0.04289441732909808	-0.5074561224212677	0.05370927739194754	0.21720636687503986	-1.417387592756345	-1.0707500259189808	1.0313898155838617	-0.524813959847551	-0.3413363406596989	0.6746166281113751	0.4339599896024099	-1.0575436807244607	0.8569072949280901	0.5266758207639316	-0.6501162623559823	-1.754291294984237	-0.10225734485589776	1.6160100288552055	0.6512980778733508	-0.5996974117306919	0.5995694784354546	-1.4960591463073718	-1.2392127023049904	-1.3020774472188235	0.07168183217081653	-2.4362124594265615	-0.7855134673980554	0.06846119862452105	-1.7974235602788255	-0.9586885722561861	-0.19420396597133083	-0.5086711254638459	-0.48588513192595617
0.10692301040401954	0.9726414136501349	-0.7119843584632668	0.20546103139130895	0.9558616295280343	0.72839877492929	-0.010102748490851481	0.10597529111076552	-1.9444277871856186	-1.5483475836368497	-1.8862060391174862	-0.013575448957206663	-0.8747668849719432	2.1544645986182687	-0.8658376619604945	-1.215050372104735	0.4654430139420152	-1.4225415866889584	0.5276396957191553	-2.006309110321852	-0.03254908149492351	-1.147662907725727	-0.7775020044276117	0.16003352245136138	0.3773683018770862	-0.0954352283194646	-0.15908602247093723	0.992731856770492	0.09301122430139663	1.7959856393544342	0.023794618006527577	-0.3658576570626195	-1.3887417496271381	-0.5316463140921751	0.6964553134478149	1.4045507503686958	-1.2307846479382785	-0.8167553646511098	-1.127715587044073	-0.2350358510495293	-1.1248989257289053	0.5780615885470278	-0.7066488025968809	-0.6292924854383392	0.15453838045732451	-1.7877862037878434	-1.2695240572171962	-1.1903620266298511	-0.6394646372974723	0.04999625271393484
-0.41310438352317963	0.8890237581331449	-0.08348284011624645	0.6709006075409464	0.534401547554793	0.16675031239453394	-0.3286254165080881	-0.5309135001410137	-2.005860984144458	-0.3637918400370527	-1.7562600761261316	0.22700287726521878	0.3667472388110725	1.0340546498876144	-1.2592656460559588	-0.37239897326857596	-0.904706567669398	-2.3252829495452207	1.306449218274312	-3.4303162534365215	0.39513626306398436	-0.7838779086499466	0.1730934948796085	-0.9096153156987068	1.6340624854416077	-0.16590308822529756	-1.2368666733414952	1.1252885723680643	1.2959205720452665	2.1443353135922827	-0.3014934916192765	-0.24703434969386828	-0.14816511192796805	-0.9488670767917612	-0.35822426750621006	1.4838958230225308	-1.0620492307164149	-1.8373623980901685	-0.27473655689010235	0.4746179367627204	-0.7236048376539265	1.142281968715912	0.6439692266455395	-0.051829089255981724	0.522509496346913	-0.8419538621203656	-1.6848072113700063	-1.9475053094512826	-0.40719606084696175	0.08921015133127747
-0.2649477784653312	1.0619101382702458	1.1862721397768181	0.4405397321427079	0.27219397529302986	0.022376764562491037	-0.44218069673220567	-0.3309951201307842	-1.8513381126566388	1.321141648106715	-1.415020173980146	1.057706224611111	1.767950229983681	-1.3099159796940176	-1.8919299915346541	0.7177932103289552	-2.1361246539326246	-1.8166965914561297	1.3313247573626084	-3.6877759310567626	0.9662943695059971	-0.35576893581319347	1.0014632909132752	-1.848342167001443	2.262802376747537	-0.22411938146252247	-1.9412635925446782	0.6677056587849879	1.6453618262878464	1.6100057264101684	-0.2730926624990293	-0.7791658091586535	0.7490908830288109	-0.7794629406763032	-0.9339280991100316	0.9259145960122934	-0.3280377969457279	-1.5397142685909861	0.9668423538081393	0.838058635210933	0.01031780999431977	1.211783552554886	1.1172910257495043	0.3166739358788248	1.2421695233184653	0.6088682369205806	-2.2658169029360926	-1.9852946927097497	-0.12866072543267812	-0.2745619502014626
0.30770339092590143	1.1717082979787719	1.9123667476649082	-0.7239095840623748	0.25424874167686295	0.4389335681968085	-0.19119582254469597	0.5071726671859378	-1.16655439844738	1.7603782417832714	-1.0936032196864516	1.8429949848429645	2.038170375952345	-2.8011654007989866	-2.276313260962353	1.8769052521968046	-2.613952674168406	-0.40899374796448507	0.666584502396255	-3.0135846144640133	0.9692638279936503	0.24677497881256327	1.1178471699583317	-2.5128510985146413	1.7598227943156513	0.1057452494496169	-1.963728548913892	0.13220558896839518	1.034913234400514	0.6165389902697872	-0.20822099899230842	-1.713353506115645	0.6290931888589026	-0.03034631209480267	-0.8443346447103329	0.2812327269228022	0.29366377784525916	-0.1715249714300663	2.1381482375684024	1.105316668908981	0.9164424316163322	0.7677661185817702	1.1374734016814594	0.33317891345570694	1.7212302042615786	1.6212981353547635	-2.7906477146036117	-1.3801687772330145	-0.11260580005254218	-0.5418952414966279
0.750902263860835	0.8046677183326469	1.1169299234192556	-1.667388824172381	0.3675784644781596	1.0218170295262612	0.4780812876409368	1.2075503684621354	0.1420477049960688	0.34094524336731075	-0.6885396274044915	1.9227373587870769	0.976039486635514	-2.210201368167463	-1.9226242776170395	2.781811713711184	-2.1675477936252725	0.5393532972861395	-0.19833052516737354	-2.0872689194380167	0.42418513688221404	1.0164030123510717	0.7386313271447696	-2.793490343369424	0.6290865476815293	0.809807386184046	-1.4672896743789523	0.19544119841487548	0.1653363006403382	-0.01250474500426219	-0.401128757716517	-2.112946975578318	0.03649754477867255	0.6193128909931591	-0.4647818774227026	0.19253425319318265	0.38689740419264573	1.2511370305776746	2.6872037246144083	1.3707959532467267	1.6140613866790579	0.3291079287891416	1.3329842342682983	0.35093054792206035	1.3673381735778696	1.5925364748534656	-2.7557439214180914	-0.6521322200021096	-0.24175484929729651	-0.4290761775644659
0.7764064292715801	-0.03334970159239539	-0.8926071451924149	-1.2803145867187582	0.3134740544616466	1.2166202538353528	1.128902798179792	1.2051702601172538	1.5465900667909644	-1.710379587961317	-0.15882849758389894	1.1916581930416503	-0.4321538802060064	-0.2581452282553606	-0.8424392277191517	3.080569427050755	-1.302926894591897	0.2027951140910172	-0.7101868019600965	-1.4808329382977126	0.0021689004525947105	1.5577514399546142	0.5187186807245864	-2.5677199958086647	-0.2547594454516354	1.4392025767842216	-0.8787656319379246	0.8547183981385353	-0.17086645021329766	0.08928743732015547	-0.7992853762314197	-1.3459616877450598	-0.11180163580235238	0.46167785962634256	-0.3916465139310237	0.7040655570045511	0.14460816102746568	1.8563133561282257	2.415968357032089	1.4383197449813574	1.8130752780719437	0.30002733890392913	1.7965161840467725	0.5209137986175448	0.24914738314101356	0.8038676168453428	-1.8749214633972044	-0.3144946418417874	-0.1521538716247829	-0.19082428497913898
0.5558391602534595	-0.8923768988519787	-2.5976988885548145	0.034558211146491526	-0.10643364589633966	0.7903369905345343	1.014508614932251	0.5780134993460404	2.1541070515682956	-2.663675114224649	0.22237307127161782	0.11028550308326349	-1.167864384476972	1.252399383010921	0.3148639758482323	2.6677968614805865	-0.7685400529421381	-0.9624358947662439	-0.5682597087736097	-1.3230170460335042	0.13977101822297258	1.3255584984231845	0.7580867780644767	-1.8764192706205591	-0.5812012062008373	1.5403861345532877	-0.5063733376284838	1.337208622212646	0.24743817634081955	0.4428954152448465	-1.1464426967623402	0.08114203606586627	0.27541962202297904	-0.4670820151597316	-0.8737568155495025	1.1719003456255888	0.03357657399677169	1.4889505613458016	1.6556710056760127	1.1745571118329148	1.5561088836253654	0.5058769682206598	2.148047345606822	0.4674482694952318	-0.9318710537177095	0.06195617203989563	-0.5339073956333328	-0.5042053694678856	0.24004201052279567	-0.2774426768174577
0.4016477501414956	-1.26215811001119	-2.5983670022931316	0.7695523008134413	-0.6817234463720426	0.03762729117423024	-0.08930969746570208	-0.15045183463362174	1.556548418368177	-2.0288110461473106	0.1779668065617854	-0.6974922448942664	-1.1061027936111363	1.2540931763301668	0.7779056744698993	1.8834972919876403	-0.7822098679635181	-1.809846928018448	0.08680466531412935	-1.3315291734592	0.5238832780947865	0.29558068049002273	1.1643378397728454	-1.014950307499362	-0.6953529057712996	1.1036325445791433	-0.30032083956235894	0.9787001279186136	0.9993902852261368	0.32892881800904794	-1.2555827961116437	0.9406698553136976	0.4568137616252975	-1.3038399579549431	-1.5307801890065769	0.9927839344264752	0.22119129326017722	0.6362603908015508	0.95318682237095	0.8415959626476202	1.1737469167588812	0.49753675866012265	2.135719320358523	-0.14494600347991296	-1.4417307701195703	-0.11788530347337484	0.45025778149020973	-0.9369969244744857	0.5735223331827327	-0.7600498669851626
0.3589765270466018	-0.9271050588444144	-0.9369608210338838	0.13982655494880902	-0.9234180771122699	-0.4714804156169695	-1.3427350195389542	-0.5082031295382607	0.34691543120151763	-0.7534817385725615	-0.18306234559840415	-0.8480488968981557	-0.7682464388719532	0.25646158241653344	0.3997647639187538	1.3402466699699136	-0.8085407829449105	-1.6794369911574505	0.6705545765348492	-1.099425812533579	0.544114941174448	-0.7182533624818437	1.3178138334173255	-0.3216157786072921	-0.9048046198362276	0.5311866192470919	0.01275022967321242	0.022988763335540577	1.4305278784462674	-0.3181865656775084	-1.0982153705650592	0.5995112745248454	-0.025304108458452143	-1.1445575781662956	-1.6900468943969111	0.2910740639700424	0.41467583695644483	-0.02719679350044794	0.5620273254526652	0.8717523012491111	1.0216931051846416	0.17286853551876458	1.896070169970355	-0.9677837366645551	-1.0700061872076705	0.12157412282701947	0.6066126831810968	-1.1711954576864037	0.4541117416916828	-1.2276499500349214
0.16782950042238926	-0.07717209263565918	0.9196223240330923	-0.935142513146687	-0.6230454084577308	-0.42244702915847854	-1.4666753774202346	-0.42738278287389764	-0.4232094156913301	0.07322053245304798	-0.5321675002445381	-0.39115131841372797	-0.5248991514977462	-0.4882947436842219	-0.1676080047100797	1.4105194763402316	-0.27863303912697196	-0.9117843680417417	0.47916207935114935	-0.43541709343965596	0.04073216309880253	-0.6848687853980673	1.1129548970970302	0.09025307043985181	-1.0508839776082781	0.17001490387393758	0.5257369574845407	-0.6862794949225882	1.1200827875015287	-0.8326153730715854	-0.7813602313940028	-0.2769256890133659	-0.6395611815879062	0.02939389961965063	-1.0766532056243017	-0.29975693250864294	0.23425042242776292	-0.09754486065804482	0.26669614640559386	1.27508322526738	1.2142799147692427	-0.14623968885414917	1.5859027967394796	-1.264490361319369	-0.2165457162199065	0.34565032905122994	0.24455190333920063	-0.9930266038876677	-0.09257962946838193	-1.2744440298286959
-0.38724299274342655	0.7645024664166075	1.4364746872311367	-0.9337548638763302	-0.18882516223209803	-0.0849761095240422	-0.07462671342514152	-0.24293914777630374	-0.3438027126064584	0.2873248693079239	-0.8277934831691788	0.22596359863949578	-0.3539755375403746	-0.3721783308310961	-0.14318986914393117	1.8415829231994685	0.5323211132382311	-0.32161229692207727	-0.7072696169720851	0.44899316623263946	-0.6035207296778192	0.5740200114021063	0.6658133491512505	0.2918038635415893	-0.8811351667562661	-0.038542276013406124	0.919463912566459	-0.76059677536523	0.14116722379822347	-0.6609703177913665	-0.542449523156687	-0.5014017321883386	-0.5248734453387651	1.2462609722536062	-0.15377282273955625	-0.45391169901049305	-0.35727977520262216	0.31630802210402176	-0.26693989517747907	1.4543164120325256	1.529804130387018	-0.27239047751250983	1.024651880511362	-0.8717495830881954	0.46252300226655274	0.34869105806226214	0.026014715458429066	-0.6353558029604527	-0.677326487529637	-0.970587746854373
-1.138876681259804	0.9806746949786969	0.37903786856236354	0.42837059695375174	-0.23843262243051208	-0.06146860196942989	1.7676896041205554	-0.3755346967800353	-0.03132478403986224	0.384094656916542	-1.344842675258689	0.43762107019373575	-0.22957741913308333	0.1367370987121009	0.5498089651768222	1.9571375184850546	0.641383644647411	-0.35244437065653134	-2.225237686013849	1.066383127706093	-1.017388834920982	2.0457253375918345	0.02736206399528703	0.271138610050867	-0.5575686213435961	-0.38165321892320053	0.750355387888095	-0.7119492005369492	-0.9598663340061571	-0.0645869849706922	-0.6389700589693178	0.26662458839149294	0.36182470475756684	1.449582319980231	0.30721331366424226	-0.4737104756425258	-1.0426571722677875	0.6863998300788552	-1.000228748486361	0.8118339853379181	1.5605601853315998	-0.5277858921823942	-0.02944309201431014	-0.5179450726975814	0.563174289195954	0.21460873587552698	0.2053142642327831	-0.5841390452055997	-0.9714846850030785	-0.7347427113858267
-1.5953941632062145	0.2950321705250056	-1.087496081684677	1.8651917057232406	-0.8430151506331494	-0.6292347714097845	2.528482520665372	-0.9226760587695217	-0.2955829799908164	0.634106526705669	-2.0490505254548017	0.006638090936706859	-0.3059873216536227	0.26218901347548773	1.217925504813632	1.3223738443174868	-0.44305399269345175	-0.7798755691409581	-2.891685476438297	1.0558489983518407	-1.2108657741072428	2.4357882471667804	-0.7511239104550312	-0.1086732041971699	-0.4661425877719179	-0.9010422254298032	0.023372496316526728	-1.1837711597565426	-1.4930356580345419	0.2170706976953333	-1.0415243257285867	1.178660817836812	1.141379302570575	0.5492861301331742	0.029255548868350422	-0.7180022095459908	-1.4996609054112833	0.5079064419481402	-1.4568124411059793	-0.46583508943076113	1.0455228569553208	-1.3229060002786621	-1.2892876152747017	-0.9275062501648572	0.2601157919208622	0.012005863978602429	0.46176946952692716	-1.0514972037540058	-0.9331584493739115	-0.7748676733303668
-1.3801125539550048	-0.8587639454847953	-1.5695268561501274	2.049191226506774	-1.3710669258712627	-1.3485642561101663	1.7528272562277085	-1.502106774122079	-1.0692214024222089	0.8591434149228752	-2.2111612632008772	-0.7023286188203421	-0.5421200436613568	-0.15478148233160338	1.1884409823685564	0.19499640729561388	-1.8389636776925737	-1.082999635349791	-2.024116804807534	0.5354711809907006	-1.3194647991110078	1.4487979220949474	-1.3388555133148423	-0.7761260856538647	-0.5778803624087673	-1.225588324333992	-0.6333933170481955	-1.9587941688106172	-1.1511418023763718	-0.07960602741518838	-1.253297659121026	1.2618853018018674	1.1059430308546254	-0.46945157138093235	-0.4621354545948594	-0.9931351514195789	-1.6616189185292096	-0.18903984739826835	-1.1993674062368627	-1.4259532887828255	0.15084775844833523	-2.4211870811268517	-1.9264930613716045	-1.784206175543024	0.17322259464719597	-0.3312286891952607	0.4637021693455933	-1.616156191365894	-0.646147605144734	-0.8113032571182626
-0.6379627848882177	-1.5367297696384528	-0.7175260813377435	1.0895162899649427	-1.224270513025872	-1.4333321014163405	0.4532005845666182	-1.5671167595360844	-1.4280859312097154	0.9508260460720749	-1.0594315845539617	-0.9962175723997961	-0.4520151189470018	-0.5577763553908748	0.5545185805299203	-0.7410155950016706	-1.979291871224034	-0.9463595163453259	-0.18361146243357723	0.029143668576014487	-1.2291164468210578	0.0664587469404747	-1.247752638359413	-1.2121602687124637	-0.36902343290808687	-0.9514419838157171	-0.5404009717113823	-2.092563897722836	-0.3261946654775461	-0.39375412212759303	-0.6813031824834767	0.5702784460199113	0.5813974139154122	-0.5396150045848914	-0.405532450697416	-0.8154004323812948	-1.619680808421353	-0.7680908694490933	-0.34482855306216614	-1.2956101461474159	-0.592783141851266	-2.9067266716583138	-1.3701638219610772	-1.9669879004221626	0.7701641571149735	-0.7941281655097359	0.35628353411955577	-1.5222750895905208	-0.15585706397912075	-0.4525600089555875
0.015480536266534114	-1.1259705533803062	0.554303213258103	0.21468432068076465	-0.6039943561447121	-0.5829397170982878	-0.08136900742112939	-0.9706056632585208	-0.718572286613944	1.1377367629694513	1.1076440460100454	-0.5446069579959966	0.38191940421061943	-0.3378609000690322	0.025684490037255373	-1.0720808269376652	-0.33056214578467213	-0.423191150428504	1.2278902020596478	-0.030246754773231587	-0.7240356944126851	-0.4900123219359808	-0.42987434078776726	-0.806314066732446	0.42210616564415837	-0.13733081719282192	0.25314551339679325	-1.0970944966286993	0.19917205241720712	-0.06757405018131787	0.6422183237788921	0.03882263605574001	0.4351062466682914	0.39056385662253157	0.3469473784188137	-0.1932293130986065	-1.3785400766861375	-0.5753240796190657	0.4715582315149729	-0.3411342850688955	-0.7352587164928049	-2.0724380069534103	-0.04193828498252337	-0.9080932143303663	1.77847655208777	-1.083564896264376	0.509631730935176	-0.4775393538699416	0.39284970701424404	0.23415210660972954
0.012088947969145973	-0.062136757471780595	1.0073123243962392	0.20750889328833377	-0.30442080783302616	0.604449120497652	0.3268272061369704	-0.19268408036511164	0.5809578780975231	1.5359431768373024	2.808714251918148	0.2093140190567077	1.5643558515080667	0.5361467264793388	0.09940773997930254	-0.9977791654939666	1.8030751013084354	0.2252940197041507	1.2565154724023542	0.26162352774344483	0.03696740511873289	0.021259785322987602	0.4141482857614688	0.43843436890471343	1.1930858790647092	0.6792726831113682	0.9064557600623201	0.3095188726581105	0.021324603650699443	0.7480831486618253	1.8343288052937983	0.2949027464319911	0.8942068033807368	1.2978920677611088	1.14273946884194	0.23783983674737041	-0.8441141742240685	0.3130185310344457	0.6901427636811466	0.381282989118907	-0.35580340065447175	-0.26799490637417694	0.9363128254161193	0.5949788758732548	2.270078256982437	-0.8823870349580721	0.9036190618956372	0.8791093742015474	0.6032870498742819	0.700379772880127
-0.6458292146755323	0.48736205527390297	0.24675041874621204	0.6039886385649756	-0.7134362739091236	1.1463150344563149	0.7225325896587779	0.10195568748205684	1.343576519429452	1.7366083376321955	2.7318291768881835	0.45386033638959367	2.0290785791337838	1.4879862446230772	0.5591653972587475	-0.9606794675070147	2.496536140040851	0.7423158297921523	0.28590177039716985	0.3952856364691364	0.4822684137669121	0.7594356373999562	0.4217623215812827	1.7033339714068712	1.0078588789367422	0.9786555089293654	0.6418742463066862	0.9035979230322394	-0.4475970816986066	1.1628943942469288	1.9146589073616238	0.9523472379783738	1.2462022893919922	1.1261143575391237	1.2285809858955192	0.03924053392979527	-0.07602879828644607	1.025920553733094	0.358557741018323	0.15754023811285736	-0.029160303437402075	1.3134798248246875	0.8545599827658925	1.2170066379843922	1.5199686160227202	-0.2715444622806917	1.0540845659423037	1.4787604930344564	0.11201099263828074	0.5381142649565509
-1.3692855288904673	-0.1552143313210844	-0.9467432924450294	0.530049947024593	-1.2668693418233814	0.6248523364943108	0.2667297933933884	-0.23234735805586754	1.0478909796555125	1.2182833837147287	1.1700858443536055	-0.12892372679481334	1.1673853775186789	1.8176743686176613	0.8562237355591232	-1.0660136364714885	1.2406539121812619	0.9911563289656982	-0.4296101119923147	0.03565031780857552	0.23128650987415925	0.8161560851063868	-0.4769477274406262	2.0692041842877407	-0.21830259155957765	0.69807879376121	-0.38381451902805547	0.3091545832877949	-0.4574650395674816	0.5521813844725747	0.8477561205159435	1.2351462254607137	0.817404717077024	-0.1650008344014099	0.5605959468143276	-0.35092109584906633	0.5692141841484814	0.7337173930113955	0.02523396285591544	-0.6495691220766294	-0.2735913387134832	1.743525762578734	0.10745725941376572	0.6444120460510698	-0.16545149973510143	0.2558072811611991	0.6570228281995811	0.8948587975357477	-0.8640549321442784	0.025888978302307644
-1.5089639704245654	-1.3374307639610075	-1.387981403942092	-0.08939369602107762	-1.1112403013513488	-0.43472904438682936	-0.8065136652569792	-0.6510340133918571	0.2795823089752748	0.1296119760817182	-0.18764179779694767	-1.0112047486441977	-0.34934161757726395	1.2516211332923404	0.8213824019008623	-1.0277085416873952	-0.47955929113888607	0.9958890074723049	-0.09781473366599064	-0.548778201192439	-0.4021383157051748	0.1353182421197682	-1.3988226276957727	1.4721312709745993	-1.3775880467376937	0.1410483303922136	-1.217653157530703	-0.641143414733562	0.14619279843978222	-0.6958143002738307	-0.3483791934761059	1.0494873584666748	-0.08103167093880455	-1.6160354832168098	-0.1735023274093432	-0.13428434683744525	0.7020823898899496	-0.437819357216484	0.11424829106293184	-1.096483915016513	-1.0288536037854266	1.1754769934114506	-0.33899586742394644	-0.07910530804324223	-1.6155583009471177	0.301617853951953	0.0988222217690121	-0.16034933945943905	-1.4702242371964924	-0.09481921865815197
-0.9134946136458542	-1.6682253666138838	-0.6213649942956713	-0.5645172308908946	-0.19853960309836843	-1.1510930728318685	-1.61094550617008	-0.5242914023304508	-0.08682447862536233	-0.7008494953264954	-0.030281651211510035	-1.4243412125459514	-1.173514427028026	0.16833175207154163	0.7817457944754084	-0.6761232668383838	-0.7830495789858272	0.9184849102097598	0.8572913238324933	-0.7172563206032373	-0.7249757427009001	-0.6307694606988106	-1.455787570268373	0.8051231625612087	-1.2778071160973854	-0.4443083233144334	-1.1523785871988879	-0.9481097683391573	0.6587460254846605	-1.576163866974605	-0.6717361555836855	1.0671992416116127	-0.5232992845389423	-2.253577447186306	-0.3136203349600819	0.7013579756543417	0.3539787749676442	-1.4625242644095646	0.4768020986625178	-0.7676808795033405	-1.7289734877052756	0.5377141770060334	-0.07705528501200831	0.13700767394713323	-1.911219811823583	0.017622633016064794	0.07071749066663967	-0.536538984966955	-0.9773044536769423	0.5787290210800833
0.021265032787777718	-0.5121318120275766	0.6521027198079489	-0.5467263593436735	0.5937597517928714	-1.162197287431798	-1.7411323041453275	0.15926820549651705	0.0573122473734382	-0.7000057525559088	1.2010878265573746	-1.2324773100705457	-0.7243518270128154	-0.6655635690338864	0.9801248079894176	-0.314349829889199	0.596503328284552	0.9393688091061191	1.3983320988817178	-0.12835328833810147	-0.464612448688717	-0.9829077116953182	-0.744928807038417	0.9626729091829264	0.012440717996043335	-1.0279565232319412	-0.4708649179663085	-0.5492072625530724	0.35847616209595107	-1.522887140375529	-0.1853243811942729	1.7047094109554262	-0.1957498503346798	-1.9434718006790828	0.11320585887158573	1.19478336834629	0.07322626788991562	-1.4719075319321218	0.6115384163601475	-0.17413620368665925	-1.8876497634675102	0.5315840749443642	0.3496109358973569	1.0691284469903013	-1.264623195891793	-0.06170996982887549	0.6957888346298027	0.16520333889154962	0.3655769596817701	1.6292136855691437
0.8083835614596357	1.2660345277618783	1.2683904824081755	-0.5698377046424145	0.5521461131728133	-0.8184151825135272	-1.6378448097454548	0.8231636137512682	0.09520573294814867	-0.24886243212103015	1.914262359084738	-1.015919466323932	0.229313344039391	-0.7103620137501953	1.1319551585380068	-0.39473168467519204	2.1380100961370108	1.1039105436136551	1.0741437094386073	0.8740426983697854	-0.03420131030169797	-1.0435357008159956	-0.17477978480801357	1.8570491622564183	1.217987067079409	-1.5097514247579944	-0.007872856216067007	-0.12179269375980137	-0.4958847117712305	-0.8959469189881002	0.22158721150349392	2.3674344987125737	0.15100548835835687	-1.265286903953034	0.5476100572609699	0.6377689731170074	0.4340381680712454	-0.6750240034735825	0.2852606438912242	-0.02125733886164932	-1.534165363608481	1.0369313549714223	0.2166752059922231	1.464967018420182	-0.6509645738209318	0.36090683036955706	1.3010005673968144	1.224491362811363	1.448022832876938	2.221668359393146
1.3023212261189596	2.1836993103651667	0.7484872366414668	-1.2052239537016805	0.09277572248579956	-0.5520740906941757	-1.7903059764892981	1.0230519781691092	-0.3024072439884237	-0.16516611288317654	1.2300994507339271	-1.2372455823400101	0.5564452149696321	-0.14186073673243013	0.7760995151156939	-0.8965415275463888	2.3261336143691134	1.300179480946704	0.4352017780702815	1.5831215765263587	0.09211102771876314	-1.1497055569805301	-0.3084888128925603	2.523785236642844	1.3145931848441095	-1.463174296434192	-0.0690763437875404	0.043301579029776584	-0.8136000003845847	-0.41501983820809396	0.07849491536620029	2.044763817810507	-0.31175530884550456	-0.7141644122193365	0.6064285876433104	-0.2968610295671485	1.4056182534732955	-0.07673085992001888	-0.16643890627905755	-0.3124539052724475	-1.0353973448223242	1.427652644670728	-0.4313533076492138	0.6374096993578777	-0.6200762048774539	1.0025276043043083	1.2161159084442545	1.660908582911311	1.4244495655465994	1.9458365434847844
1.6629363578737704	1.6693266434343295	-0.2373935011984213	-1.9893253066243997	0.3255332689373984	-0.2535218363142962	-1.9134612972436948	0.9544518585769234	-0.5869854690878507	-0.5973154378949436	-0.059899718751926755	-1.515688042461754	0.10815612505490836	0.30560610716088127	-0.0034818153587073573	-1.240435991184369	1.2910337439755852	1.4185562572472	0.27604160352387597	1.6086711139922873	0.06155346713131808	-1.2241851246428963	-0.6323795547121951	2.203150965449512	0.6661634054430193	-0.4344833308907234	-0.05744233285565261	0.5095772662864871	0.04437504414138562	-0.3106597997204177	0.0011474677639158714	0.6089351577652351	-1.2912592432420067	-0.22465241462309563	0.47476151164577624	-0.16746449666001015	2.2807727062008776	-0.2807267766703401	-0.2060981704366508	-0.4054161529720655	-0.5902255156375482	1.2705333966311763	-0.8282082071192214	-0.6007137080953401	-0.7273118267145673	1.3374145696468442	0.645251437571536	1.3220576198529561	0.6358866152640098	1.1602678513006295
1.9831723663501681	0.520047157210241	-0.5653926053714051	-1.7297231616240945	1.6505543061223356	0.5557278696167195	-1.252920106809397	1.1108843165461673	-0.002855765645613239	-0.808705575220248	-0.490223172325011	-0.9693075067162008	-0.22468161831152442	0.10722869528997368	-0.4785489927541669	-0.9368122781812345	0.44271301538883656	1.501455632133927	0.6941854750362093	1.1953686337546878	0.43076912122969363	-0.8006330498387794	-0.1688057003513897	1.1578152946822642	0.4719185145882441	1.4052129516450693	0.6964954705902889	1.8156342405627042	1.3451034849159726	-0.20204388721666972	0.8577325761093867	-0.8151322648006849	-1.5477810291462704	0.5048787485018557	0.5611516674750708	1.3876787767655754	2.323582184035878	-0.7546159866103173	0.28936075347396617	0.10379182092075123	-0.057313562276613404	0.6320172263871983	-0.4537076681142874	-0.8216169759084782	-0.27966293753829996	1.1994411199155253	0.47096713664091094	0.956320205521414	0.21818944709088317	0.5011422183886777
2.084076838625538	-0.14073402315472955	0.19692387943077522	-0.023956971731840363	3.0893896041805093	1.9575525832526741	0.32467471877665205	1.5435606937629598	1.3143116735802456	-0.1923237455047719	0.3894964626043129	0.6913804500782526	0.2456641251966236	-0.4415184670736977	-0.06050792515731645	-0.2077975646262639	0.6622265008109601	1.6648114165059982	1.078555522563707	0.8915631546628489	1.2877433654262707	0.313011414357326	1.2841901388414032	0.3069706306077905	1.2068276692815054	3.0595719577509604	1.9205649454950564	3.412530575236936	1.664201321796419	0.26491456532481195	2.42545430825908	-0.9889708169380992	-0.3521969760873199	1.4166449610929148	0.9100064453260294	2.848924211101204	1.503433416116329	-0.4460983556001949	0.8615382726140013	0.8343000621237815	0.6931696458883878	-0.14298840415244726	0.28988584231880576	0.37591152606925926	0.5742337343372123	0.9279246118082365	1.1449174273356035	1.2390796470148095	0.7760391015017146	0.1891666688705995
1.7195825261384012	-0.0844676593963818	1.3807897375208271	1.8932302240627936	3.2439306174085734	3.238366702202976	1.8692861962404732	1.702217943432086	2.2666071924427555	0.8129336646457392	1.6039596370041695	2.599457509780386	1.0756827551380046	-0.5281016010756335	0.9259195876417462	0.21373285135746425	1.2690385659935877	1.8625462643263617	0.9396220082516252	0.9795843866130556	1.8931720468834892	1.5818678074488375	2.773623087832606	0.15065458018941166	1.9716418174232437	3.40050943837637	2.5159182987911795	3.9394937032204767	0.5168856015816657	0.89786779882446	3.301614339730353	0.0511579773921815	1.4965210329899694	2.021127874523814	1.1247351478558647	2.3104370275667048	0.5343962362685774	0.9204461002341887	0.938406445268182	1.1045270770682845	1.4176786874221405	-0.7308687430778996	0.5333586553456255	1.9177776565595037	0.8745077709549056	0.9075353760961266	2.0084623955274736	1.9409625868842322	1.6493750035001247	-0.052913873234351816
0.9034204915703673	0.03748408374689135	1.9416418900432846	2.2205195251129353	1.8216214340644759	3.422339011516098	2.199019277484279	1.1009092355511136	1.9487755932143564	1.16694193452139	1.9537471140710088	3.433847445656289	1.2554837174455746	0.1953516276690399	1.4691709922868477	-0.08365351888660232	0.9539588740526987	1.8159569240785034	0.4928117362549494	1.262435766554374	1.4445697548053111	2.1068246049247183	3.1289628529309232	0.26558688242555306	1.5556525099209915	2.1816663496612745	1.7584985717830834	2.6859718905667394	-0.9794939839987937	1.1925601619620338	2.373803872427018	0.9852476549893309	2.3581101575777534	1.917569847201762	0.8805837985683709	-0.2816299374711607	0.15700971143043008	2.363635952631407	0.417762957164064	0.791457645922552	1.6584702644998355	-0.8988000860454362	-0.029136603167729404	2.461900780215227	0.06548719159982802	1.0871726503715478	1.939343484446833	2.2056021028421324	1.668752271744459	-0.4592109222682955
-0.05481256150196218	-0.24810883196835237	1.503204476221547	0.511157922035481	-0.044744901698585526	2.219030857894142	1.133769349203285	-0.022271881609936622	0.6694824257165005	0.5132475590926631	1.2840994046561713	2.6789640389264635	0.5179723225732313	1.0890556249020653	0.9315304623495111	-0.7139113420688968	-0.5280317599680376	1.2711157184792674	0.30135882204473663	1.3404883731041175	0.10944368911074694	1.4403179406857274	2.129236138306702	-0.07163037843361028	-0.07423139282997308	0.3132199808287721	0.17677434695330274	0.4990201034333138	-1.304554471289029	0.9609499072149961	0.17921456384129594	0.6295561608088646	1.414346715048032	1.2336879613143534	0.36156870835346955	-2.813166096143498	0.4186457248355457	2.581519390744271	-0.25745934465350034	0.436651043966917	1.2566974222439955	-0.5142160826645935	-0.7849674724086563	1.7697972847147914	-1.1241473039866214	1.0627185427651833	0.626585498426981	1.5532756548561806	0.5568427846022926	-0.8152462856549539
-0.8196688127258372	-0.5847208383864074	0.6034394143334407	-1.7534263198156101	-1.0373714331703776	0.360336241204336	-0.3148298872672292	-0.9036936065324512	-0.399797725431547	-0.3623694271606963	0.3967497321392413	1.0859550250742165	-0.30192072164450057	1.185904368873093	-0.246754887778843	-0.9484425774191887	-1.973935987627019	0.3261361701630586	0.5006437899997045	1.002523224774107	-0.9889070667041427	-0.009991180451204803	0.6161900514649598	-0.9365171125719031	-1.6529905230541515	-0.9590551313582374	-0.9739630371518743	-1.0357329630478036	-0.26742736890109203	0.5294876736996462	-1.5255608192139156	-0.8110943025335	-0.5308635306053624	0.4648100607975349	0.057834395775783996	-3.1455253832379	0.708593435109159	1.3021829232371342	-0.5776252432369596	0.4744880204399641	0.5585343359060775	0.28534210432539087	-0.9345011751954463	0.700172419546528	-1.360913583398611	0.597721584623984	-1.016273609276051	0.40024832726169013	-0.6625884418759087	-0.7363012974823818
-1.2558364636971227	-0.35453524362482175	-0.029467069590481135	-2.6420097505488505	-0.9885072987822082	-1.0478690033908822	-1.0004729338239922	-1.0828090116314204	-0.525467018903467	-0.5134178405226968	-0.050980067904932966	-0.12242995172474018	-0.3216679312677218	0.34047793767614276	-1.0174272213808733	-0.5480632244673306	-2.0942934957188726	-0.5781433546040902	0.616864283614445	0.3475467523320876	-0.9414009175477466	-1.3602032035585077	-0.4421850116391699	-1.6394635180836423	-1.99921009423127	-1.1619935417525498	-1.0503006869859908	-1.2343275344725493	0.7813387379125875	0.2850076360483009	-1.5847223215273114	-2.034554156542008	-1.919094549335042	-0.02753667259069266	0.16333588172067368	-1.349320866046346	0.4717053835619723	-0.42420806634880676	-0.45946504913561903	0.6220653141068291	0.03219563968869584	0.9610251026831351	-0.4103647839999204	0.04940834861720816	-0.24694439441728408	-0.07637410992799226	-1.792800842839656	-0.46447614426129963	-0.760408916943104	-0.26140339465728246
-1.3886829947674768	0.3579667200696578	-0.2560679079290927	-1.670941946472007	-0.8094484841530608	-1.4779480004262708	-0.7244086455908175	-0.8367360270210362	-0.10804442017342818	0.01700297665463912	-0.1981879133738481	-0.3913489353205928	0.27170270912755756	-0.5342598743991246	-0.8377984246084776	0.027354204326283906	-0.9706644370288253	-1.0478278292594634	0.19486121888756766	-0.3648731729851101	-0.055579449316985115	-1.9573252420396565	-0.7956765187683313	-1.5523516779264221	-1.2546328053484863	-0.8657306315032243	-0.6034781986063024	-0.8674356039587839	0.5576301782511052	0.1894804616569903	-0.5790078907019706	-2.0759618230202848	-1.924338329842673	-0.22600353688274089	0.319645469216694	0.4930115352552012	-0.20526004050604255	-1.2828888621606809	-0.2508989172432918	0.2702034456735455	-0.2183341073365278	0.8619692509795333	0.1026014011757486	-0.23228648549873185	1.1431112501174032	-0.545873491810949	-1.4331815016007212	-0.7420592285791152	0.3309089094969035	0.05735586974653302
-1.2632276137710718	0.7441939625443937	-0.4718876482002833	-0.08189182357690436	-1.2337760720923412	-1.2745744122923786	-0.18542672530249785	-0.7126302351879868	-0.0049385996587622575	0.360647121444073	-0.5147134384525167	-0.1314589891294773	0.4730870641594711	-0.5160455908422068	-0.1785561895082865	0.24718779732687615	0.09007056735042565	-1.0884458811605189	-0.5777034895208707	-0.8880321470234633	0.49739289114492935	-1.7401576900109537	-0.8264807318538963	-0.8530738939296162	-0.5680929768895859	-0.9005562713108183	-0.5580127659598637	-1.0398106911492946	-0.6154003879874027	-0.09941474841611173	0.006686991672251837	-1.2557522468509688	-0.9989626691654276	-0.2141801364802929	0.03970893740236577	0.6155298606732503	-0.7528530925073338	-0.9316942057932155	-0.30058046020755613	-0.6019657934343704	-0.42002385102423323	-0.14713358866326826	0.023497542608675186	-0.6030745924464872	1.4561061834746862	-0.7128130369364346	-0.7196059764199608	-0.7983717939022691	1.4299057217749893	-0.22143772346653193
-0.9447079038953332	0.2793647761368593	-0.8949151003290636	0.6273112945847128	-1.9403554018722857	-1.0866083818571255	-0.017707853054925237	-0.8039879484463628	-0.397721623367428	0.03698814923432808	-1.029911411595245	-0.026516184807453796	-0.23228582747821913	0.22461410983477623	0.08370117228245579	0.1678938081648068	0.05705156682225118	-1.0212999703566301	-1.0365125476060464	-1.054367689270969	-0.002325182207713906	-1.066630647317163	-0.8834323623463983	-0.3004359974543517	-0.6882145821149334	-1.4214076053618068	-1.0353879581495178	-1.8119071665633946	-1.1765669699800763	-0.665041860691921	-0.4536980396900282	-0.6779925249326176	-0.14042518590912023	0.06161590732452114	-0.6823080895453667	-0.6761257565730461	-0.7822355090177882	-0.1400622624223207	-0.5814306589469889	-1.1971111734045174	-0.6523480666362552	-1.3745697457433725	-0.43984871544642007	-1.051586190954798	0.6009095515211832	-0.8682482265412133	-0.4899378481770141	-1.0450547006588096	1.3800193655021438	-0.8186691716885469
-0.6004844282190147	-0.5263657092246303	-1.158271270198122	0.16283728065428887	-2.03029884328819	-1.139998454790067	-0.11980861270909558	-0.7103647146794924	-0.6165933831408039	-0.42938702227566267	-1.3112827619945195	-0.2674239103001824	-1.1604847282317388	0.6456533374199419	-0.37859988821683077	0.3131390084191288	-0.7648045412397793	-1.0708084359355028	-0.7908756554601759	-0.8151721352879918	-1.059427072273684	-0.33772260261474235	-0.9322660768501166	-0.35383677774542666	-1.157653255843605	-1.813969570887926	-1.2680204061998488	-2.2077019553485098	-0.18154066266753555	-1.0783873997763735	-1.1195024949167776	-0.9785249857025138	0.10896496565859537	0.6383360268046375	-1.310500184349164	-1.6867465661259422	-0.4809016980618539	0.17455498717880255	-0.7438457895365883	-0.7423951043268869	-0.613683865697625	-1.8080957979293693	-0.5620686926165388	-1.024899221758037	-0.21375073658050175	-1.2425797944922086	-0.7471184670118208	-1.377679305166608	0.2407541156643081	-0.9389193488921006
-0.41998492636153273	-0.6442570561448642	-0.7486872591594995	-0.6063970999881498	-1.1577516580920384	-1.128946992482456	0.023083840379721984	-0.18754942752347026	-0.08387359664188518	-0.2979556720563078	-1.1127899972257242	-0.5364899153612482	-1.2313290238588253	0.13733252582886513	-1.116289183856655	0.9564629446821103	-1.2777601309099513	-1.118765468068043	-0.15702473214009835	-0.31621011034978697	-1.5837726384828639	0.22364059390970903	-0.8094415883993819	-0.7231155696379816	-0.9861404580926217	-1.4569628242965482	-0.6717093549981191	-1.500550814458997	1.5512440480314682	-0.8434635483575619	-0.8610567045273931	-1.7429010312562077	-0.08651208917010626	1.235217727424299	-1.3516877891376688	-1.3905804302993265	-0.3420879215781324	-0.13309725160690172	-0.5032362354831466	0.561665303015706	-0.013457511836209643	-1.0727840365599	0.04050151648226102	-0.23752098160713325	0.016105349424228112	-1.6090290179853137	-0.8471659194690493	-1.3557594178324568	-0.8859676004936421	-0.14817777464400536
-0.38698730756192795	0.2580575760256795	0.25231560853511475	-0.8351448547655909	0.07263875789540072	-0.7426891165450233	0.5563469362466769	0.42237157789703256	0.8506336834854739	0.29631393625617214	-0.7288070671395339	-0.5772141363000534	-0.3053656841443732	-0.7187899007091749	-1.5379355931284238	1.7094372250881942	-0.9626167090184179	-0.9132709780257731	0.20603178728720484	0.10161736602146937	-1.1049393597021906	0.576220848042891	-0.5634706732041074	-0.8546917524664002	0.08827749581698792	-0.4438538308014792	0.29624318852424636	-0.1491844169129493	2.341183354835466	-0.05261601271176985	0.2866712595491853	-2.10896453585253	-0.32844433580521787	1.3375232912140647	-0.9145494909978201	-0.3791489223914631	-0.6066428895059645	-0.4959438415721352	0.048616094197564456	1.6366927146015469	0.8923515981884703	0.13988966273143175	0.9682405671761938	0.7548652764615423	0.8782951955967496	-1.481836169112715	-0.397691287125931	-0.827266834313011	-1.0928445361457908	1.0590262116080547
-0.23934878423120798	1.361240549455619	1.071168116864033	-0.5348296750446411	0.8209448493960297	-0.1462888471938168	1.0040877446034482	0.5858095441836189	1.2354523282979335	0.4684081199920289	-0.5844109403192086	-0.545508890374408	0.592218475466389	-0.9072653669053855	-1.5570779905559597	1.9102741640742023	-0.4155399778938661	-0.4614769184455976	-0.010538756290631487	0.09558397330713819	-0.1770765218538343	0.7684965583186293	-0.39416848714606284	-0.6879368383512584	1.2466201102887364	0.4989333028772115	0.5983513353972277	0.7173079605728148	1.5025084749326543	0.561454244112451	1.1460529492661695	-1.7345822578707186	-0.4510526740924083	0.7025609484648386	-0.5854080285309847	0.17930590279389133	-1.0566065020588604	-0.4276578765782133	0.5069224289227137	1.5946169957774272	1.3795012035535539	0.7059110766803842	1.464880737453747	1.0276101576926657	1.0888210399722644	-0.7229403981826533	0.2589520490495118	-0.1740388592304102	-0.5337864614135389	1.691943031264551
0.21470071128986631	1.5543310520610765	0.9761852553127153	-0.26577770255048133	0.8899599863709131	0.15548976423448058	0.8047324390206843	0.28505530644939386	0.6065890708431123	-0.2066778660987001	-0.6752730228099443	-0.7315554292330019	0.4522077032745599	-0.29128877488888144	-1.5198596872487997	1.3312586932686357	-0.4998641596120845	-0.10553482006182713	-0.5277614504011512	-0.40210641743797476	0.38007063352843995	0.8415836305448169	-0.3547357203227082	-0.709213107181375	1.4914060255507127	0.7356630373506663	-0.13335464676938874	0.5657872908558466	-0.0038595337940431538	0.3418622527268282	0.7940724574736642	-1.0552127830033353	-0.5348960401100616	-0.30092573769745873	-0.7465976357349727	0.013033319365470726	-1.3107979525344398	-0.05703267793280395	0.5210869341371546	0.5810911610597174	0.9717819753908213	0.182491331699127	1.1738926407134844	0.28055218127445475	0.10017659251970491	0.17228132956245262	0.4706611832087758	0.1129051406255041	-0.04214414369449434	1.2584336098831104
0.7718819234415313	0.6099145301277411	0.039868946803334485	-0.3190295019278162	0.7616366259928009	-0.09449093612534598	-0.03248773970511705	0.0813849770902534	-0.4690007885285063	-1.029072087186955	-0.6400691964575568	-1.0725381734611859	-0.5376854048247978	0.21741958590791893	-1.635783892395229	0.3884090536595062	-1.2249702323760625	-0.16215909020124142	-0.8708418258701781	-1.1001867885596055	0.398172711191515	0.772693955484165	-0.2909220289001305	-1.243676111039117	0.7124214095935208	0.2883310453908712	-1.081593783551409	-0.047872228875488615	-0.7795896553125315	-0.5432228060467476	-0.3869979895011992	-0.6869231357576854	-0.6600641068064536	-0.9934528061674047	-1.114989163860265	-0.16460285816751682	-1.2008456638765443	0.13978100900647777	0.12432547762378	-0.49390221072225077	-0.019840913345354	-0.7467701288949068	0.41490507901216045	-0.8194990051498371	-1.194637616717965	0.5099874464839972	-0.0018760746372030815	-0.02746596743798302	-0.09751167554636919	0.24030980945364622
0.9815330701387549	-0.6425847801352074	-0.9162358574861438	-0.41345852123874194	0.8981113873836452	-0.5537017783814802	-0.8710595847311898	0.40391763797161684	-1.0157909020350901	-0.9991280010015957	-0.33700497083510833	-1.114356090711331	-1.200276697066779	-0.13118702794088977	-1.6959977737689798	-0.3201253718180764	-1.700471997879431	-0.5399327311108675	-0.8539083012838456	-1.5730529160393847	0.3747160559219984	0.5201825636980287	-0.0949304871405845	-1.8989406593611688	-0.2580418234699294	-0.2770508361018776	-1.1223952193777789	-0.2385482118488594	-0.5319251942143698	-1.1710563056848435	-1.205156358922464	-0.751730110025042	-0.7673864025883562	-1.031390688350178	-1.043753356475577	0.1956818370310134	-0.8251089115801241	-0.026975897650877795	-0.2767400588710861	-0.9295901582703381	-0.8024523997647454	-0.9797192105158677	-0.20337284856028795	-1.3283216959535358	-1.4917798277645673	0.1057338462175679	-0.80118594930619	-0.2262254970995988	-0.3856728338561977	-0.4455924468754888
0.6851830909721672	-1.238082075097055	-1.1205528721386167	-0.10421880191096249	1.2223449829891284	-0.5945266013137166	-0.9951180257584405	0.9598469214888257	-0.6835186400847432	-0.10068563821237418	-0.09847795075566375	-0.501100184933923	-0.7003471865310031	-0.9061381967239452	-1.400807532924913	-0.561639704357509	-1.1648559857040564	-0.794418404349823	-0.6317610292908149	-1.5837442105658146	0.7082003306793617	0.1627015892477606	0.11029368896534483	-1.898443036011754	-0.560590151202772	-0.4218190737114272	-0.09410704486027556	0.20738047077324362	-0.17078694865937336	-0.7648547371637103	-1.0071659392106795	-0.8358625451465591	-0.7114757615298875	-0.6629533307146781	-0.26822959025902404	0.7510188437386531	-0.35224196024709814	-0.2458887047776711	-0.25886492533012345	-0.8001108729951149	-0.9206889396291306	-0.12585175744998836	-0.3306927396004261	-0.9437495167776264	-0.5677385955627787	-0.5387584520952676	-1.3993658005647587	-0.173050540016243	-0.36498995257885436	-0.3714474679849003
0.28665067275076417	-0.9730549396310965	-0.5347563353799549	0.7161950214469558	1.3144935526686627	0.01984940370704022	-0.1890596738405841	1.0452747047304096	-0.02932237656171225	0.628212318121356	-0.2919732531493801	0.5756297332212954	0.544739183542702	-1.0280489367943846	-0.8073248572530254	-0.5340469702118446	0.15634606833412454	-0.5837261214532092	-0.38549784000813825	-1.19631795882658	1.1747787769776135	-0.03898177484678454	0.11915140840603584	-0.9427454485734467	-0.13178344380189488	-0.06615334791293344	1.0133523422967325	0.7360718627809015	-0.5196499548209479	0.4778150799999014	-0.27161536728368835	-0.49904561241594236	-0.37799992376368097	-0.3320539612921564	0.7391653507395964	0.8492408809107083	0.09671627553187093	-0.11150414062693541	0.222289301835081	-0.6230009291484379	-0.6456583921391381	1.120417528332575	-0.06191193026099323	-0.1853891538644197	0.5311323195987957	-0.7996351446701122	-1.531178442219754	0.03756330331837293	-0.03589631924951476	0.0874544818294919
0.32988015396763687	-0.36151275166435326	0.23337668668337344	1.740009828469979	0.9511929983204181	0.8214837897749707	1.1255814543399711	0.41145808509691456	0.17521423122120194	0.34860512042369646	-0.7696664711978496	1.490659325633914	1.3614285249808895	-0.20340906213156565	-0.2896142723201935	-0.5203835317668568	1.3240593926258566	-0.02949685691881733	-0.09962953887888211	-0.6215179760366408	1.2467555256887861	0.169215169581698	-0.09245160884030959	0.4234844891962072	0.3843174810680273	0.4436005274455061	1.1553317779291266	0.7777955164350512	-1.3015836769326175	1.5135248605140128	0.11160156483068018	0.2871682988535536	0.2091885114385303	-0.1686302264544742	1.2213596755912575	0.4911199657596827	0.3999356574974245	0.3767873221715869	0.7685862013383138	-0.6935982591985193	-0.5253701206146684	1.7274218474495155	0.27130197565812286	0.22465374018399878	0.7335653100829646	-0.580287190617366	-1.2187335937839223	0.09985074859629851	0.05391052795628917	0.288957603527056
0.8316052513698283	0.06993846438982045	0.5795987364125798	2.4994445439646387	0.32889509607383915	1.0541025484759405	2.2024860502552914	-0.36623048925393975	-0.2482611428975025	-0.5972308731312406	-0.9528983474996184	1.7438847546288052	1.0714448241766805	0.6083359658376085	-0.07143497810517628	-0.6102250482897419	1.6987354188835813	0.40590494082850853	0.32451413881147534	-0.0288511329042645	0.7664565608790382	0.7155709560771721	-0.34374073227997554	1.3748304498146962	0.39398011284099055	0.6802315663723927	0.3495110699360674	0.3488256132959642	-1.5621618669372181	1.4509168908926104	-0.13983392110405862	1.1800161732776564	0.8188044315020535	-0.0024219552025219007	0.9180306132206002	0.3182302432100579	0.43638071792069133	0.7986770856825801	0.8940650299696865	-0.8680415901116498	-0.7012195810725397	1.364657657087186	0.39431141744740694	0.02190476221550184	0.07743756969077209	-0.29497026879214544	-0.5909889565061859	-0.06303811897004759	-0.45683807063040127	0.0158259934437445
1.2087333594920007	0.21218825128631824	0.39673349935476665	2.6244596182527293	-0.17191778576838268	0.4238338223876597	2.4426027985649967	-0.47790715289303903	-0.8241598546509792	-1.1921030773524963	-0.4793259423027735	1.3652645503671286	0.07360844466215358	0.3627351415566827	0.05078835851676819	-0.7280379625913831	1.5124025215183605	0.3817641311446049	0.8220549655094217	0.4671517327174956	0.11805927353726633	1.1383427100795251	-0.46533556470194487	1.6285811167576292	-0.09314469528307395	0.46084507930841184	-0.4250094426096905	-0.11817405079206879	-0.8767899434684165	0.4111423652437676	-0.5789206951540405	1.8238816002043348	1.0907969729528622	0.1893198042821328	0.3221172264011585	0.6825896735884057	0.24366856589704208	0.7545941055965313	0.47329747105634074	-0.8803784235139297	-0.8223977769733309	0.6274094382617783	0.23775458378595118	-0.5195629324974074	-0.5401682880560108	-0.2491554085493732	0.14312989540195803	-0.18304249404696207	-1.2017662781495373	-0.4234411632641756
0.9551618567174835	0.1594401429924829	0.006307138592364469	2.0020554043996714	-0.3106838998818109	-0.582173458119862	1.738956103246407	0.24848151962507248	-1.0394479021735428	-1.0230064109870378	0.36509781526940566	0.7702043286994339	-0.7774394329449703	-0.716234930790683	0.43365477202699976	-0.781182495723951	1.4273078791131553	-0.014374834936094484	1.1168646538863638	0.7202605591111931	-0.2458320715113796	0.9679281077848614	-0.44014253345272225	1.5786802557618904	-0.6138188436454826	-0.044774323638465965	-0.3606585104230768	-0.32507618378569814	0.16637170413467942	-0.6330365139031358	-0.7503991078824054	2.105981573783304	0.8272914605326118	0.08567638568542449	0.12616097667251813	1.1089620050253635	0.09584765992238373	0.2485815956729363	-0.16554903340074098	-0.667872268700565	-0.5864797913574727	0.2703496376137937	-0.0691331345599384	-0.9761966454712611	-0.5307989117995591	-0.2243185677803779	0.6268594057051593	0.00510360756299439	-1.4261696106192072	-0.6533307856466495
0.2608363776992809	-0.12831396642517343	-0.2372810833035247	0.8833308206428053	-0.09730095350277096	-1.1457458725490277	0.5180517354763244	1.1657390161072008	-0.8642808859061155	-0.6744692074207089	0.9212256472239903	0.2872101699794258	-1.135351519968705	-1.3404018400135047	1.1141260254502225	-0.6993768583197831	1.6877906687592474	-0.40787862691400073	0.9428770471614513	0.5913131205713681	-0.2603445361930504	0.2132377319909657	-0.3088178043330072	1.6531527499410417	-0.794433089463573	-0.44006899889074313	0.3277893414812705	-0.3201566907369212	0.7022264671544054	-0.856024410637096	-0.7102753510312177	2.1139646833365737	0.27162760574335937	-0.5689789915079289	0.46460111472116983	0.9030474368919685	0.2633537419114479	-0.36626691790314236	-0.6021082154253774	-0.3446795524547621	-0.15402172675043496	0.3602873807331751	-0.3021374494333044	-1.1215469544530383	-0.22303878517804115	0.18319457832330535	0.5200731254169861	0.38746015119989946	-0.8331074902909863	-0.6115070635948381
-0.21530359727035328	-0.7225896008244801	-0.2064936310636081	-0.16350145012497033	0.26079446696058023	-0.8788527563403022	-0.5563677777924881	1.4606952719891126	-0.6497321439915125	-0.8066669365596068	0.7903165466883479	-0.09074140651487056	-1.3360091513748287	-0.7079348215385722	1.743702071941581	-0.4148914343526173	1.8521730693161353	-0.5233856967380537	0.3101863771938846	0.1484596438583341	-0.13616895965022907	-0.6074654819075105	-0.03253937181972696	1.737218785433694	-0.6512865594136802	-0.3832080653892751	0.7396307884992508	-0.2504755500914368	0.5507990576482202	-0.349529671484093	-0.7407777715782535	1.9477652958926859	0.0006516913208739941	-1.4462484210608886	0.7866881206469509	0.10414316550573281	0.656442892908384	-0.7422299818498806	-0.743169342734551	-0.0068510208854372315	0.09221279882801629	0.30148424383850464	-0.3111022186620055	-0.9561316030925536	-0.274939990195852	0.8966199049377198	-0.1151898213358396	0.5371734493533913	0.050326125869245786	-0.4506279769336522
-0.1567356349183585	-1.3681080866995323	0.03357004792803435	-0.5882969340359886	0.4435025015959888	-0.12238262397746999	-1.0310787244583786	0.8891259744684056	-0.6364736303066376	-1.207108369211441	0.14536087450725488	-0.48886230135034503	-1.6982383763413764	0.5301953117205709	2.013227035855537	0.06302104074229518	1.3488653215525848	-0.38788145192909507	-0.44570267338527647	-0.2255286578008907	0.06872139635539173	-0.9829922963724103	0.4599174886529738	1.3756197628227838	-0.40721462607741615	0.1395441892855961	0.34878322227361386	-0.1258219650105619	0.25961755828351585	0.13323011716263342	-0.7970002091956888	1.629608151127933	0.40585098683033094	-1.7543863879039472	0.5007665192684299	-0.48236601849439154	0.8330333989764198	-0.7827162308441643	-0.8272710001104477	0.3046013086306475	0.08360265393083309	-0.3395109091290584	-0.1675043566107649	-0.5601201662732919	-0.750549609159034	1.2718038051941722	-0.685782024278061	0.181722420252369	0.4287916623453921	-0.22908512007782528
0.03782022278860186	-1.5027764839298972	0.35659299361792857	-0.2844728765858208	0.16844176038724556	0.4829895408223258	-0.9106471853306871	-0.12017195538808219	-0.6816028676932027	-1.0650176302993422	-0.49591787734042025	-0.801662203036697	-1.9204282270917605	1.091498310938117	2.022650441124241	0.5400530310485375	0.18060605672693583	-0.18199452826291604	-0.9018835667821158	-0.06345284025183667	0.5305997040089421	-0.910491799895832	1.1085262207524602	0.47297294002234946	-0.154474001557206	0.7707345305569839	-0.41476495147039266	0.09097990098963363	0.2895922024644774	0.11150542061963246	-0.5268904019099573	1.1758822488748957	1.2692022079932332	-1.019371699773657	-0.3243251794186091	-0.23466011203607567	0.4816786230375325	-0.5905292516137339	-1.0255729931334292	0.49600432743110096	0.15861550521655066	-1.2029966458293913	-0.1370546333771504	-0.008333306342873471	-1.0227879522145176	0.81277125418891	-0.5252118305926587	-0.435437703343437	0.09760242532109323	0.12671058242276273
-0.1992567595785	-0.8119968328394874	0.6099494053313408	0.3467562674660396	-0.5711220186559756	0.6403527158922586	-0.503291906052128	-0.9420481014832968	-0.4795345744740085	-0.06135438445089792	-0.6958129066186751	-0.7157335373575929	-1.3754097100755027	0.6200471558454351	2.1073217280054464	0.7084937496293048	-0.9888275754115196	0.019335254837591145	-0.9015729644252456	0.7377124333502442	1.2396143525994834	-0.8039051676705216	1.6771683571466598	-0.41226506864735507	0.19679865639119568	1.0628441212013042	-0.6422725471176138	0.29226251508889356	0.4073173844140691	-0.1072719046154586	0.14999354361112519	0.6957445430279521	1.9346626159821803	0.3032349360029201	-0.9844575924485878	0.5480216686638351	-0.14643808901766148	-0.29578578465650246	-1.1529882668722682	0.4234332832026866	0.5798925571862349	-1.4615509652759	-0.44229556282913646	0.5958932927789427	-0.551361285180982	-0.13806292376142232	0.4279139496072644	-0.7200298083566745	-0.36829449407909737	0.5576033261794904
-0.8417169012837303	0.29898371663232887	0.603605708014934	0.8193202344343827	-1.3940385557184074	0.5561872314213433	-0.07535568918013112	-1.2474899101479993	0.013292453541136905	1.171302651346215	-0.35520779552159587	-0.14456619606987783	0.026267550024762155	0.021971889340621897	2.316928704066898	0.4133721423910491	-1.4138354731553782	0.28921927446251433	-0.711853174006172	1.691436789294836	1.671051755247061	-0.9342122079543573	1.8853188761398914	-0.5853617012427027	0.6563552659218088	0.8678884414868218	0.1021404101015431	0.27857587412825574	0.0038521300168356154	0.0845637293722031	0.7380700775513132	0.3672158720345994	1.9242588568664578	1.1318115163782385	-0.8775480392766886	1.015038526244684	-0.4320996888157093	-0.004897744071051027	-0.8898015174747395	0.06385587611819686	1.117626321937884	-0.7539095734498671	-1.0218770245653657	1.0682780646197942	0.4604245630631591	-0.6467703421285649	1.4771991111866416	-0.303754736226852	-0.3078344499771515	0.7374624796521044
-1.2808390770549876	0.963014307645429	0.2057481373604193	1.0008780978232434	-1.7769858278882398	0.5243927112874266	0.27971780992150475	-1.1310637875300997	0.4356884832109731	1.7784043356178763	0.25423359390135464	0.46094809278645943	1.476838641870256	0.19987986027689197	2.21700943711681	-0.16389369954643393	-0.8984187467195074	0.6537258167499694	-0.7692924463766709	2.0351725316843976	1.1334795138966975	-1.0961090313267285	1.5587057062504914	0.04141711167775781	0.9703554302583559	0.4517432097212024	1.3547271560022824	0.002848494724315238	-1.0713880904830715	0.7197399587842483	0.6531901496167014	0.29483734759118013	1.3250466029353896	0.7529365989772313	-0.15187721896775705	0.7371910796837163	-0.0655189940174453	0.14107084250608184	-0.26471517878249207	-0.37704715104039943	1.2666909926965206	0.3332724367617941	-1.5434498865761594	1.1749001329405238	1.2840072827920093	-0.1924268315365739	1.7945083854795014	0.5256781424134452	0.24834656797932017	0.3525700685262605
-1.0948978123768356	0.6773297107940927	-0.47569180260796334	1.0465884072859377	-1.5020823343763272	0.5195321406133968	0.4710974807207357	-0.931413508985875	0.339282387879479	1.6194843585034826	0.631133354805399	0.43121936832286933	1.9603667481667237	0.8428243605433013	1.3442172671186323	-0.6324247279074371	0.09193043827572017	0.9500114970117948	-1.1630026533275608	1.3835015425314101	-0.4416250514727969	-0.904307718956567	0.6996533306358518	0.8417465492524028	0.8369996998819355	0.19864752421737206	2.2003290601512098	-0.33974546461003774	-2.1335737068814646	1.0956388218326263	-0.023628992109907394	0.40046859904060245	0.568179340364696	-0.48156551226783867	0.4433432034431317	0.09535475604254827	0.5762339148142984	-5.229070914748471e-05	0.24361654533891502	-0.5916596604434856	0.8466738185323837	0.7994527866279987	-1.6663718547779351	0.7753060947566854	1.4336647701074516	0.7261666006971715	1.2196150622252433	1.0069175354846538	0.6185376410777353	-0.4836245130612491
-0.5671595808550078	-0.16109190710937854	-1.0480533294230803	0.9685117942291271	-0.8320021513479605	0.3208840754305896	0.2992397455139258	-0.9570449084340023	-0.3230898839009439	1.2593326205612423	0.37614426000281825	-0.3826607134345597	1.3174261352510268	0.8319449152971032	-0.14200773120886445	-0.7023171567880706	0.8483446807144219	0.9617140738504384	-1.3763549828817723	0.12543088082780865	-2.1583316005690727	-0.32422590936947066	-0.46083560594000744	1.1180257038369936	0.3321460697877061	0.22299560159609022	2.0632523968944114	-0.5032850781188383	-2.17917572619447	0.587768262067479	-0.47892359059533796	0.4836273299434436	-0.033789508986470394	-1.4538580297320767	0.34768380519324404	-0.28404068757133355	0.8372312539083624	-0.3870845922129089	0.21346474236515595	-0.3992371139908077	0.23824898493172095	0.21837487153975318	-1.2810826552078465	0.006255276811053536	1.092978558331175	1.1423246783750787	0.4014150070348144	0.5953176924321781	0.29368766053226475	-1.1971932623699655
-0.28047652192251027	-0.6149159145507668	-1.082568463421298	0.49579387194472585	-0.20306837937284342	-0.030801127654239226	-0.30822951638730667	-1.2461563134623648	-1.025384318103293	1.1639369640715704	-0.3994756766263741	-1.2741372114915117	0.4902598000904826	-0.2525934740561619	-1.3870082068245217	-0.35836295102306515	0.937489170616126	0.6891397304638155	-0.7080971154779975	-0.8619174077315059	-2.795754265987161	0.24585880216983966	-1.4355524176101757	0.7567729519612356	-0.0027761212964258803	0.3213457014392913	1.0979065377882777	-0.41590967286538655	-0.8110976938696425	-0.5095102182016337	0.019002048034747806	0.41176294599901453	-0.4112554754387257	-1.278492908812266	-0.2245427371171447	-0.24432623754200572	0.5166014383496528	-0.6867765921967259	-0.16105134592396692	0.15365346739009958	-0.034332151911657116	-0.8540033677909519	-0.515643853526393	-0.6724803930105626	0.8050153557883736	0.7188956218020371	0.13646571437254457	-0.4724754076535437	-0.41164410672122154	-1.2173857336652345
-0.3492181475239411	-0.12289314530774126	-0.5009448162129472	-0.5074163373767551	0.1898293679661046	-0.11136584032374751	-0.9946423374704341	-1.4840758601261577	-1.0461727030625096	1.2073001374294967	-0.9920190964364339	-1.2811615929843978	0.5754015543330668	-1.4433849425585146	-1.5537784578310343	0.2157052483698636	0.42410898573932254	0.4003369776527399	0.8935411719638185	-0.9785692083515363	-1.9103074656675607	0.43410191352642896	-1.6682189390152131	0.20193597794199578	0.33057029420261863	0.29221700003432005	-0.05401191737067408	-0.185947685332247	1.2821748680628862	-1.1711035377846424	1.2787611597380348	0.24100480548169925	-0.5160120871154898	-0.06034191522235786	-0.5153520953447389	-0.11107307862874083	0.04282630154469802	-0.48524244614797246	-0.1841764381827349	0.8458754073449197	0.1414192285958921	-1.4183297372589627	0.40300012799531815	-0.731617788360612	0.8588693571249536	0.0878126558917178	0.5979853736026537	-1.3253245664292248	-0.6669105002305776	-0.4916453412918619
-0.33139997098224194	0.9543005473186251	0.2824863613072144	-1.6281533695040538	0.42019802159743647	0.41188882113153225	-1.1563394117474366	-1.229421939542917	-0.11420480551257925	1.0205449418279733	-0.6452220095397453	-0.2180286327336827	1.632564376379461	-1.4202243513092838	-0.6540154763627679	0.7846253757324954	-0.2784937918065347	0.34520805686165495	2.4738965745195802	-0.44009010424660966	-0.29593471978661634	0.29538220169215407	-0.988290917961878	-0.12668545407961276	1.139928155302675	0.1989831617144034	-0.7942833903566109	0.04634838269701979	2.742302411648127	-0.7306755105183168	2.267684794496411	0.11793637601902078	-0.2573504178853484	1.234999185740034	-0.014632713120049762	-0.13981175956575415	-0.12152498863478281	0.288760882358088	0.5754423768751082	1.3622514821620229	0.4226325875377512	-0.9004692592451882	1.2270233053799255	-0.020380115851432318	1.0263779529824348	0.023706187485883084	1.22518360981872	-1.2421276736930487	-0.0734236449281144	0.4581956543479869
0.06765713630560903	1.6984069931418024	0.6844839457193389	-2.1681549069014716	0.5180249047311771	1.2533087253039903	-0.6047804260711229	-0.37383068521884305	1.2794621379263251	0.5510290839507526	0.6616533685160687	0.9915309123731312	2.552868121567956	-0.041714126623653355	0.3820209752346739	1.1232479773051032	-0.746423139048751	0.4469255820893356	2.7883611269619544	-0.044300614474924956	0.7199245016198004	0.15956563314893657	0.06557706570182252	-0.2539370618786761	1.5386794478350712	0.23074804940027063	-0.9222387023300426	0.19333393432109663	2.569047140640923	0.3567118198649518	2.0861389952742133	0.05659031291667652	0.21400864173772083	1.619318742118039	1.005145862425899	-0.20636657094001973	-0.08399982593572616	1.1700993762296563	1.7057192214924102	1.3912739617053487	0.4631282063546607	0.4699276347552252	1.695755228310678	1.0071998371970434	0.8405398139501469	0.47380192630237705	1.3246055374106587	-0.3326604701920603	0.8430503124675024	0.9716122473890016
0.48934679476624676	1.517359913695133	0.49691949307500993	-1.8897077407742409	0.34364031669383127	1.647068813113677	0.05532234796457588	0.6033857867932703	2.256846740793363	0.057012219056912596	2.0293658406347306	1.1774579218943984	2.2009963149279983	1.450228311906377	0.5424302869887038	1.0647761648847482	-0.8273332347584077	0.3735072687814418	1.5431400845827048	-0.35559728423044523	0.48192021373955213	0.1801784902846565	0.570417197591648	-0.4836934137167335	0.7801867224429608	0.35022371590424783	-0.6316284364966364	0.20265391702556856	0.9671501645634233	0.9832468223928083	0.8438400526164961	-0.14074128273879197	0.36577100635489007	0.889358789184081	1.7214948906982641	-0.1002949375918906	-0.3444266533183843	1.4940784220420937	2.268037766785073	0.8302922864955007	0.2633403488108094	1.936193465153853	1.6357437815474847	1.618128374685783	0.08533177611679489	0.6562623623804253	0.7304730650726731	0.5833308930556892	1.2010432767010433	0.7500806535318906
0.3601065251878181	0.6592126862906179	0.09742141567645136	-1.3162360742416657	-0.12126097468617074	1.1091253280559124	-0.03310351215756772	0.9770437171198814	2.3023939378753204	-0.311962817703807	2.4108478871976553	0.1490079662716824	0.6415657454481413	1.771448072143382	-0.3201183913914691	0.6340629752365954	-0.6929106958461663	-0.037687798931839836	-0.16374951017080241	-1.1079827410403578	-0.47942372288178065	0.20917424599583592	0.07851937477672641	-0.9477242700670105	-0.8578547230694481	0.22444220920619623	-0.27592146995563704	0.06869284105334428	-0.7321614678595366	0.5799397010643573	-0.45298225206671017	-0.6809400844441155	-0.25541375877446076	-0.2383752261684805	1.4902204493994309	0.06695435674050164	-1.0385367245416024	1.010742141631461	1.7242317420727749	-0.006659425913950114	0.035234365018976484	2.702108321084497	1.1528956586679873	1.4482184940347755	-0.9462233089180608	0.10914352396188659	-0.11162192037712897	0.7947158645009149	0.7607149568771288	0.012428718528046822
-0.28217529451129386	-0.1190608599950116	0.03409368089359509	-1.1248888453670758	-0.5188359597027579	-0.019212126412002085	-0.9688873367055679	0.4809760770869205	1.6485282959307626	-0.635594974089264	1.607971840078489	-1.0661444300914	-0.8914269069363692	0.9076345472002719	-1.3818763123170021	0.12662667223156948	-0.6290269183795382	-0.5045420773213641	-0.8510305435762104	-1.4627885598714387	-1.1059063089170682	0.12944126385606972	-0.8608564096432674	-1.4342958491847306	-2.1614350593738187	-0.40768783066327763	-0.1223864211976705	-0.11177417473608504	-1.146867799602819	-0.31689326843727383	-0.8738988887572346	-1.4886196502751274	-1.3722176425097785	-0.7498377699536004	0.3719395542752446	-0.06224470733717251	-1.5893476748520485	0.15188095259787002	0.47902626232597656	-0.5062602748542709	-0.14067071680378362	2.269052945410483	0.6482296495805423	0.8006355010598697	-1.6302300576672661	-0.6417917178369823	-0.641346124029672	0.3612439028064562	0.17619105520050893	-0.732870180253364
-0.7298142148588856	-0.33611347705415634	0.3653338510947499	-1.3337696115184436	-0.4126404058227121	-0.9090818096455009	-1.8109974579269725	-0.3799515032849702	0.9097810986273406	-0.9005274621259275	0.40184333834673797	-1.2978372601309702	-1.2747893562729469	-0.04122611481864719	-1.69319500326998	-0.08720173093721795	-0.723467972907931	-0.5769325264177882	-0.1676503354031573	-0.9027401359943251	-0.9057698467984506	0.11221892953857823	-1.219651136209265	-1.633096321761147	-2.1031817287170536	-1.3535688876761047	-0.23985996022533349	-0.18859429976873793	-0.07657809558600442	-0.7366804472000404	-0.41071587623452027	-2.16716888161616	-2.0508865265456446	-0.21381666579974773	-0.958614597477646	-0.6251017858279423	-1.2976392916407025	-0.3787120668059382	-0.533111098530774	-0.28820510359498636	-0.3716257904386709	0.6647382499535774	0.4884157111068902	0.2360879871635143	-1.5027266589673158	-0.6816032085718999	-0.7126514834156106	-0.07431602787716611	0.18049721764466592	-1.047310261767501
-0.48490654341956246	-0.19983296884793939	0.5100528831516579	-1.3264897475422097	0.11729481895806235	-1.1117695581627143	-1.5337930322134767	-0.8276721951074613	0.40298808879653364	-0.8475708273910866	-0.330074896730274	-0.46575952286020955	-0.6290058686916854	-0.1648131807149381	-1.11203537609079	0.06975360315293111	-0.7421671706211389	-0.21464072618823	0.7470471924481732	0.15752823375973402	-0.32782411183896554	0.37290446947527833	-0.6069000262325767	-1.4334757313303963	-0.8699161266343536	-2.0592288620228913	-0.5439303720265538	-0.1330237032442036	1.2793213103351155	-0.36351913464627394	0.12416105546235219	-2.3045395392493466	-1.6626012981090177	0.8100871447675262	-1.7470485967838971	-1.293973097983417	-0.2238486761521873	-0.3029193414297203	-0.7295459047426484	0.33356740706126303	-0.6897134664298376	-1.393068552647803	0.6184602581517816	-0.07945840694372608	-0.6896794573083629	0.13368221140231198	-0.6472715938256588	-0.06726121397773206	0.6685469955825765	-0.8080397728780585
0.061843393817242034	-0.24974956646717106	-0.10463823152974348	-0.7257708602291828	0.41240822399677457	-0.9630920964695161	-0.23931126506697956	-0.6019043662382014	-0.046276529451896524	-0.34964386856837765	-0.47396027156445053	0.40668391840466556	-0.06428032918114031	0.34894889446675137	-0.37486103529707204	0.27317545359508116	-0.3694453787496722	0.0429221717158666	0.5450967645195134	0.7323585576115433	-0.08771959925216972	0.7510359389418584	0.274987684306235	-0.9482980785469209	0.3481472915725152	-2.108047208323632	-0.9204125985731042	-0.09660864020672798	1.4713398925653856	0.20671356747571368	-0.0021412967751280668	-1.8260585155261957	-0.6773477189088555	1.2429034395494158	-1.6630356215505389	-1.5659087420579705	0.7263074043209757	-0.011891405876769349	-0.28852267387721114	0.5804025980253209	-0.9000577227513799	-2.6987323558363228	0.6091878115096954	-0.4653097787766373	0.12442609852168443	0.9070197792158802	-0.8165746294710238	0.17810306027127423	0.8152710779776681	-0.24302158276850216
0.1255994896892062	-0.6581133983946316	-1.2479048392460625	0.0033552540608248827	-0.01408477908394557	-1.0697588434357495	0.8229215893304571	-0.13388572634223833	-0.6084950996412839	0.21505930798228293	-0.5384022543430287	0.3891091371098536	-0.37142851390108983	0.6210374094417979	-0.26240154790501347	0.16619427882451074	0.37030784961803326	-0.3548306804389711	-0.7828859128711212	0.27693016921211483	-0.2804478714650437	0.7774559425694945	0.4436025818704274	-0.3516650366883095	0.6177566958240116	-1.5699396821585438	-1.3026022370581716	-0.18569753410680456	0.2741253484037118	0.2540469982565803	-0.6827847368947435	-1.0275325375177662	-0.21581668171893195	0.49852464822762027	-0.9445176774857514	-1.2367967482740463	0.7079278344858819	-0.07821452127346151	0.22963168990690436	0.04275315144232399	-0.7981536297635673	-2.3538278869312768	0.18325429901563817	-1.1251618419512963	0.2579904883118128	0.7066616314131972	-1.2091929346786514	0.1862220579732353	0.13860874019952144	0.23479476682614156
-0.3656424712419864	-0.9851885164965942	-1.9223775484369232	0.0609428625103983	-0.7494868327283672	-1.516706030186058	0.5839860543147903	0.08700090327531082	-0.9596252228828613	0.270824210243202	-0.8010588065735178	-0.348615342820163	-1.1806470681482695	0.17887781660726626	-0.767338622277973	-0.1822512362933947	0.9609152943388483	-1.2253102936979103	-1.8573018666244123	-0.7111579253340549	-0.31344919772413177	0.26928124341053156	-0.17134184613038894	0.1935853527841155	0.17311218204851048	-0.8367132458131509	-1.6360689543930282	-0.2074281329389664	-1.0630207322209695	-0.23062599418720534	-1.1224532661690951	-0.2753851443802236	-0.7338566359446671	-0.8867299733998809	-0.16602478524416378	-0.5405574818014313	-0.14821104221891984	-0.5729667837107505	0.481198438391397	-0.7810358174239215	-0.4670697678653815	-0.6485500656105692	-0.3726785139027829	-1.6483543812620682	-0.3364611256340168	-0.3401936803351724	-1.4272116847908904	-0.11133000293130565	-0.7791373224950312	0.31278634515654063
-0.5213656286551783	-0.681991680328785	-1.3740329750765063	-0.650799404504562	-0.7901300857883026	-1.7559815686864164	-0.6361934171358531	0.14976924093347108	-0.5462847861125097	-0.24204770677199264	-0.909497506407276	-0.8564642686939352	-1.5221973996755223	-0.5330194406163539	-1.1467405233531751	-0.322866578274404	0.7804938730611953	-1.6484157397889205	-1.4537195600023647	-1.1805953273179746	0.29145648158692494	-0.2989395741371974	-0.5928851178986208	0.48988751448324935	-0.04624164102071489	-0.19639773251653128	-1.7994781106245128	0.18705373011735937	-1.1587186307523274	-0.6168998151416601	-0.7264632532703685	0.2769437776976034	-1.4060951035998057	-1.6953783459843876	0.17951772793918352	0.11977796026934504	-0.840822959593934	-0.9623044812068939	0.49328376237338645	-0.9611763846632677	-0.218571326259913	0.9692234664576572	-0.4738477207446919	-1.3635394438569164	-1.0149497290051668	-1.1771495238392706	-1.1128593904707151	-0.28741876568747227	-0.8695898775575412	0.00768791208430594
0.4415826632140967	0.21751429821508508	-0.016664056613777994	-1.2942992512588214	0.29982469102173864	-1.2925543528512211	-1.4639306274663288	0.5576857622783044	0.6038185560710104	-0.7267760794926349	-0.4517131105217286	-0.5813729273544558	-1.042255481003495	-0.7052390729514768	-0.7717457671547165	0.009964520873372157	-0.26136223484116966	-0.8782598736550041	0.10570694496579434	-0.6180951509548421	1.2161351929963737	-0.2377622899178355	0.04543484406475181	0.36210746167205626	0.35567898547212673	0.34130362258603614	-1.6214968347527885	1.0066960147215813	-0.034715146893086246	-0.42358269044104774	0.21963350909745283	0.6689658398183164	-1.072352407208581	-1.2057972721513344	0.025217914125511456	0.49558009648841767	-0.5080444474368472	-0.7100700907167482	0.3855947691447021	-0.1961331133709147	-0.21494758840334122	1.1356766374822096	0.045582760812670736	-0.2171084614886034	-1.0853775938909072	-0.9992727751804767	-0.3636817380613406	-0.03247872337022025	0.14112597997704363	-0.3566818416141061
2.0722183530700575	1.029902244533513	0.8837180133929389	-1.0456051250071472	1.7344477738055875	-0.311272383320701	-0.9996166476534466	1.488019446255433	1.5669428793983537	-0.665741950173155	0.31953750056517977	0.06220631324394657	-0.37098413538567077	-0.08074136752652285	0.17089464783399116	0.49800251029217635	-1.4816887060016009	0.7490923837880529	1.3048290010722605	0.4327761384616164	1.639132375161888	0.5337370521241833	1.39357703643461	-0.11810739965190419	0.7288414443022138	0.845786481139269	-1.031983461121168	1.6941595934071119	0.8936039175534232	0.15984819603514847	0.8259228256187369	0.9170486642485177	0.3005703746314257	0.07059596639190653	-0.23759073493263494	0.5846444933853947	0.7524794833551872	0.09988315340650554	0.1730027016019417	0.7640743480797385	-0.2610628268975362	-0.07233918952622335	0.6181241534554239	0.9358063710689224	-0.5043263053254979	-0.07488625021009385	0.3173355960408442	0.36178599706086273	1.2803702077916828	-0.4354879651023625
2.9688071967452543	1.11854986776757	0.5746166156057511	-0.09118375121764256	2.2644059280236535	0.516608623516564	0.22955264176757323	2.443585995538239	1.3037524131997544	-0.29599360242211825	0.6636663307932349	0.36230822852940087	-0.22865411512491818	0.7467860825509814	0.881674313490179	0.5584353210726953	-1.9200949934146632	1.98092051640473	1.108174108708288	0.9979514919448407	1.184714977231302	1.298106995999719	2.184895469559992	-0.5252101957700126	0.25189254783182546	1.2522488677315853	-0.20049945298219196	1.6112636250357137	0.4333648398275036	0.5603440287561734	0.5634571158103115	0.9331070957965978	1.4456429459512177	0.9193258306643198	-0.107004950354593	0.5356957342848271	2.058357212012778	0.8344775199438595	-0.10678565291180209	0.9051149258580183	-0.05852327404752523	-1.172897699645099	0.4964044802496259	1.1328064343300523	0.14131743664718838	0.6861727536855695	0.5226699739235328	0.3429602053190256	1.3417237089728735	-0.1580949163657274
2.2561756197410476	0.5945899385973196	-0.28924594599331593	0.5913401092809222	1.5624222923553255	0.7867566633935292	0.9829089101352149	2.7506774866291153	-0.19165764314931258	-0.25179943723340925	0.2766730452580786	0.2705432145486552	-0.44888012451302794	0.9177594736359211	0.802707791820618	0.048762881543874335	-1.173143603128492	1.8400615287850905	0.029136930322173293	0.7441735649362841	0.38322602803543926	1.2994244227152194	1.6398596344987921	-0.3626651125778925	-0.8960477663233504	1.4358575174662211	0.5258835123123222	0.788103699044799	-0.9782100472667316	0.45954015254503155	-0.12750744330324562	0.6872417545618486	1.2326030437755706	0.7138457014640246	0.5492645106693592	0.5307803042545265	2.592982278916722	0.982840891110008	-0.2503925827295338	0.09665300914948592	0.39341799113945447	-0.8429224693814469	-0.39063340112304734	0.3450236088500154	0.34693348931152757	0.7658882381707348	0.37562460239868656	-0.13644689852915146	0.25583811964029696	0.26210729146042716
0.5429197427724383	0.19632266549054125	-0.3701003814463111	0.4441057320667408	0.5815722852525281	0.7458359237224701	0.792499432882541	2.2610654914135897	-1.7100507366327915	-0.58060611579167	-0.2561399257917805	0.382716775854355	-0.2042925686811994	0.16904924908507177	0.1744313807346369	-0.5185647105705693	0.23677785959496075	0.6113291495767909	-0.5727780888740864	0.2887936867419194	0.04780511239004996	0.5913188378948953	0.33093117137430716	0.45100929365591313	-1.5691498547172116	1.4112050838817134	0.8803417941134586	-0.003094372326219543	-1.7283313432099372	0.029380374563447584	-0.29958737361543497	0.3649027782169118	0.03760518512220248	0.06690856595844541	1.3260135095397965	0.6830734907628945	2.1970317477995445	0.6473705246607544	-0.06121674179935096	-0.7339712461353773	0.7766093525966093	0.6266253412142091	-1.2717478326268394	-0.4956992225738924	0.25166353931255586	0.4097375349996444	0.39768187036394764	-0.46203015740629716	-0.7896907714236145	0.6025696302919159
-0.7617006203599996	0.43471713560127523	0.7317964638756176	0.04252014834000085	0.3920011672929902	0.8745033342433718	0.4366036606796321	1.3860684249487414	-1.9612896049112276	-0.5082593229443709	-0.15261121808909942	1.002283052376675	0.8203635643943122	-0.8578370346059963	-0.27987763558310874	-0.5642823216836879	1.3390000007495584	-0.462861058291249	-0.05155070784770048	0.4119503829755756	0.2895417187149095	-0.04979877641226232	-0.5061382429345176	1.4205119283017134	-0.9499664490044544	1.3099470137014708	0.8924241590710573	-0.08906260319236525	-0.863532084622224	-0.3596837254583174	0.42459791921986506	0.2558971368130898	-0.6452369278301024	0.08906561170094637	1.6455201154395636	0.9296782573464002	1.2505637661831177	0.3193489260227121	0.35193948673859193	-0.6270876763437045	0.8544265928390676	1.6486141795982638	-1.2941810325321674	-0.5666399537317065	0.376040038701682	0.06921403168426433	0.8973993236201772	-0.1126999955789027	-0.6732086492094502	0.8693499499958078
-0.9259072720329043	0.9719502097898732	1.8811420110846042	0.39620525681238083	0.8721351705324346	1.2414097879426491	0.884169903354607	0.5167587540876876	-0.849092327088023	0.5587727000779757	0.5636173964311424	1.5910309088724173	1.8232519945020782	-1.1757284382403332	-0.13432687808313185	-0.1319360425210213	1.5686443905303886	-0.458858344808377	0.9280931785518908	1.1036630305164938	0.3861217764437262	-0.05004159204230469	-0.3776094620907383	1.8840649743760853	0.42480859420293116	1.1468051449180574	0.8329208932075046	0.2772888578706506	0.812567032799194	-0.47249729561011483	1.356729938948665	0.46521969609376623	0.05200177123584659	1.0683875747848275	1.338608560319975	1.014026902068664	0.2253097502794914	0.27172654500003934	0.6118741236672585	0.3669595643104329	0.7764734671710035	1.1300842535128746	-0.3771454028289716	-0.05303593294688261	0.878787702643724	-0.1640410538558732	1.5403563367841144	0.5942386575031895	0.40533392632388404	1.220889581482196
-0.43799564008118513	0.9802122704451701	1.6852254356734404	1.6577567536229878	0.8790535011520071	1.4433451315545665	2.046073217286026	-0.311725727264226	0.5183887640527559	2.0139923764360095	1.0657381190118231	1.4123895656304721	1.7159723700090113	-0.401791188579777	0.36689933718250756	0.18316119473246292	1.1554796694511082	0.37612055637106934	1.3136517578218097	1.5672216854980474	-0.2760227533294853	0.32005838426928734	0.010271389145629957	1.6085767201702572	1.1927818266127816	0.7518419657788837	0.9288337405787884	0.1703388473761706	1.6513877618592834	-0.25203436088326847	1.4413004770248388	0.7872703646685769	1.3430085382718715	2.084900965995041	0.8330809958763049	0.6757357659612864	-0.5481556830594985	0.3234250249595302	0.4866104932465656	1.3064588372917867	0.8735959952176422	-0.3046230259113277	0.769406525638388	0.2076884870229059	1.283357946213739	-0.3882063843242701	1.6325370224864029	0.7927904341078198	1.1906428779932587	1.681753021279622
-0.1360383879408473	0.098235949597187	0.23915783459359485	2.80964890660265	-0.26063801432896894	1.161136999356468	2.844258103342851	-1.0824523589668236	1.0656223859311134	2.456250562231185	0.7862201118276019	0.5586061859316469	0.4533527113988535	0.7908965348929224	0.6846241814930228	-0.019976511328124343	0.7212397146452487	1.079503090635889	0.8704824699419743	1.1712698801042554	-1.3026439155786913	0.34688838851776443	-0.2735532220193225	0.949379022219601	0.6924012592151205	0.051383256372859294	1.1364908932608964	-0.8489729855990031	0.9962680755233966	0.24168090728386304	0.4200361893443381	0.9007519232257182	1.7125746712203345	2.025297647095864	0.699742270161668	-0.06074783788666571	-0.861788505415031	0.20465291737920088	0.163275453974079	1.4192822623447943	1.1819944310608155	-1.078216940727242	1.3991968274651227	-0.13332404778462642	1.033322044106577	-0.41959479055558524	0.8770559674697801	0.14468490656892918	0.8332090237375838	2.01198605327313
-0.18150300609198286	-1.122510752048259	-0.7977217562426722	2.733045284841975	-1.7630041805196206	0.5826596379924369	2.456832092517475	-1.4086516668869402	0.7994800225619699	1.2270881480658258	0.18041251908066863	-0.04219914971895307	-0.7787533454794197	1.2332188323985234	0.5978933645307993	-0.47558370879003325	0.5915853534098419	1.1093822895733119	0.26101662495582567	0.21940188049637233	-1.5863767327575409	-0.2206285213563972	-1.201384872910126	0.4304516221363958	-0.28969472797498247	-0.6510046758802094	1.2036830040225812	-2.027621346812924	-0.19544279302668802	0.7543947143602802	-0.8476679533422431	0.6608736625824199	0.6854101371387881	0.8387788885328176	1.0041255218770286	-0.8092545386522337	-0.6728813386975521	-0.02612702197333022	-0.015704721201453938	0.8236462779978139	1.305327523666404	-0.4932542489758948	1.3449963702991448	-0.4688787084945765	0.17917859792022325	0.08624280781882647	-0.21900208609538876	-0.6229164659718193	-0.17675125812991413	1.913505039705641
-0.1533288895924064	-1.8106668854845047	-0.060002950649952355	1.4171418155341038	-2.1735857463264887	0.15772661956221393	1.2030102836488297	-0.864667841687401	0.5209301033586363	-0.7393513011452646	0.14965298193598428	0.23971780525378544	-0.8284072241893922	0.38704799303583326	0.3617725243667879	-0.6492415608094058	0.5652910413964554	0.8117293765548721	0.09053575175737186	-0.3755058971307061	-0.5509511204929393	-0.8954999778530458	-1.797401509245573	0.23634983350675007	-0.43174420634426247	-0.8475047852107814	0.9467979245116724	-2.116534622327976	-0.5870049452528822	0.8117528999056433	-1.2997920409696186	0.1781128642862512	-0.6638218945525822	-0.4117252363915266	1.1754366262507898	-1.1040615238461358	-0.2570696024247987	-0.09090679490207931	-0.044031346337697744	0.15951824612716217	0.8272472575463287	0.5530638664362972	0.8809862897348497	-0.04627833654655166	-0.6633135038520582	0.9608042420551075	-0.789823362823365	-0.4787569838108382	-0.6697731149343381	1.3455666064709864
0.06335698858998086	-1.7045581380622234	1.8360165634334025	-0.06195878159721292	-1.0447824250076976	0.03816831462186065	0.07442636102663149	0.26167648933789983	0.6823087463995536	-1.8446751392867657	0.8086716335334654	0.8834676988796002	0.1586878856316405	-1.070298175707202	0.32704958484044455	-0.46911080368599045	0.304172984600937	0.7692004924626608	0.22025766581358588	-0.12065794005883991	1.0866154958056677	-1.0997025768152742	-1.2630163246801618	0.15774267769929798	0.6146926638973298	-0.3550257236625475	0.45017654609961744	-0.7695194524211827	0.004081351360374266	0.06746790377701586	-0.7945485824930184	-0.3332442662991983	-1.0072277934157283	-0.73528585776416	0.5833444833398964	-0.7903936366810151	-0.1410268399862222	0.04319437763853725	-0.30153769001615366	-0.2460163300183608	-0.19027719496247877	0.7844981648483402	0.2078791979223757	0.9834149515283163	-0.9992394512478394	1.3303192754350748	-0.47506627970854687	0.694797430764671	-0.21516071754069313	0.5881502269408053
-0.037103789343868	-1.3162858321828876	2.840937633890864	-0.6850613801914635	0.5003796560399798	-0.04998194655979591	-0.38487340433462963	0.9102423205490139	0.8576485853173544	-1.4685096021826924	1.209135876413332	0.8182871758388522	0.9527006149972211	-1.8791716031521304	0.5446625384021064	-0.4132835727700348	-0.18604137862379458	0.9643550266487737	0.13413956734057447	0.5439132953098249	1.9787460803016226	-0.8538485624811003	0.14034287134633325	-0.03151412758517785	1.851048607846177	0.4158742771181961	-0.006280554130636871	0.9674997247947152	0.5743668667890262	-1.1800496209514435	-0.1590569592414102	-0.6935603732979835	-0.2556578945186298	-0.23188356369398483	-0.7543215885095078	-0.1304782906636236	-0.6566605179592471	0.0344813295699965	-1.0263958384479783	-0.5953611528258081	-1.2056024675668782	0.14483288256717752	-0.677351751658985	1.6541967310975503	-0.8926447975446731	0.4709561447082791	0.22934260478978172	1.9052339782963497	0.40452865991040327	-0.009710374929542123
-0.8268995578945647	-1.1688725546926466	1.7477706233378483	-0.40250803262282353	1.0043267150548345	-0.35136920286818457	-0.4550313955704559	0.27640982786839025	0.4404631329511862	-0.40772276484611286	0.4852750027189923	-0.18788918282087355	0.6484937508599559	-1.456761162328218	0.7836160012837904	-0.8264940131031443	-0.5421800401226481	0.8460722662487945	-0.2694455710373032	0.8306824964209997	1.531624490814092	-0.6324421546879817	1.4013970813916214	-0.26890345821890144	2.0523881287873906	0.8231794522176791	-0.1953595304725	1.6914041137830982	0.29223826697938654	-1.985482412584002	-0.14198769781457546	-0.7522823132114054	0.5022035835619096	0.2047745220950596	-2.0755970112611766	0.45566614161423374	-1.520464169109809	-0.3667464759086099	-1.856887979094437	-1.0761023031040788	-1.6959362788774517	-0.20664173293952062	-1.6256244694131625	1.3517952456647602	-0.6550968201248074	-1.179834927126737	0.5204202391747953	2.1463025743123207	0.18614864485481442	-0.3062806688685673
-1.7876010012034633	-1.090234891397262	-0.41684914487278774	0.11080027943514405	0.24348517857970853	-0.6765093849958455	-0.5640047559126533	-1.1696741307985854	-0.4062628883794899	0.26499651047713013	-0.953820021057462	-1.1136798505121461	-0.3986337303893441	-0.4344736207583877	0.8255503989328993	-1.377574130851915	-0.45841261951211015	0.16342860759737962	-0.5482727967157034	0.5449867695098352	0.45048849083234704	-0.6430756525680679	1.7700143396537869	-0.3190515352471297	1.0300116049351093	0.5998179210062106	-0.11240645034715908	1.0472278590602917	-0.5092075727768262	-1.540731322732073	-0.5499721716842936	-0.38847645322881574	0.4041862191593003	0.041295378903722535	-2.5084847843794282	0.7108347981561786	-1.9890464813792295	-0.8449730693085821	-2.085098250226489	-1.430508117714862	-1.596461004141127	0.5357116767920234	-2.1440050260816483	0.5925488339535249	-0.32470128348144095	-2.219739537457454	0.12689967820405126	1.4687528527505302	-0.8638170085768692	-0.3905921466508498
-1.9130935752615172	-0.4769265522738877	-1.5370856403583515	0.3517175820312426	-0.6934938369182017	-0.6191261470576385	-0.6097807417792565	-2.023767358698164	-0.8408897126678699	0.36815239621037177	-1.742405352305518	-0.8733318684882968	-1.1331969376400568	0.13557871717622572	0.6251443450620652	-1.4140932370550567	-0.01465767672568403	-0.5847330149347537	-0.3584864008361569	0.23536114497305796	-0.1423851786361598	-0.5423954357043873	1.2985447424367866	-0.11622301497614021	-0.35090731351403776	0.013005311070756927	0.06822120070167176	-0.06325450165363146	-0.8577898574765761	-0.04282384350862457	-0.6090978172737526	0.3306299820346509	-0.2215633714326076	-0.3329773673259248	-1.8214679554677329	0.6233957490416584	-1.5493465371121067	-0.7524989047626504	-1.407451388248693	-1.272881429209372	-1.236727411654533	1.6926340290965827	-1.8097849660834149	0.3861137558436615	0.27121252222783765	-1.7004164118507408	-0.4775574869458917	0.7393433220701923	-1.7161621644324558	-0.39902044178264334
-0.8958690020369182	0.783507223915833	-0.7760011815570671	0.3925959066594937	-0.7979527983254073	-0.13994561466432032	-0.21505927206959993	-1.4532335382632848	-0.41620431380915074	0.39855925056492697	-1.1344948614590806	0.2857912826859267	-1.0630006296615166	-0.010573237677548392	0.22546414166297146	-0.792641555468142	0.42674932825207895	-0.7301153369584068	0.04822149297937629	0.40456841372433244	0.0487725042058641	0.014075328007585371	0.4967729236627054	0.11397181000279968	-1.2316974449790297	-0.5494367478516828	0.15970005346520916	-0.6034418284385297	-0.3892496564172196	1.3544908019676285	-0.07130514525991773	0.9958953288936495	-0.4307917916367383	-0.27190451786513964	-0.5988123700782975	0.3065551453973191	-0.4418607677728097	0.09979900164583043	-0.3038569396784424	-0.6895828429209766	-0.933017345441136	1.853614937760612	-0.8350824670516557	0.9276362488553384	0.9753419431286847	-0.19786657770034788	-0.6673951817099685	0.4497976629280994	-1.4808357737135944	-0.3809685183287485
0.4116902068757021	1.9119734960667785	0.5799031789451307	0.4594287463236794	-0.24616809315276497	0.2535079615218912	0.5031567819150514	-0.15116927949947903	0.23105933231078102	0.47148822007603125	0.021589615320962867	0.9355362153440477	-0.6888460189062767	-0.1585101813835281	-0.3138274350200023	-0.10067207290530927	0.5748528189230442	-0.31316448608317476	0.13364842075714847	0.7925962360078799	0.3227067605749128	0.7460525919530474	-0.25480626338752166	0.09661193581513941	-1.5475190009315123	-0.9822291601161979	0.08397409420393755	-0.46484206992927335	0.2835129283673989	1.5829649515874118	0.3638666539110241	1.0317684883114289	0.08432808245750886	0.15764727574199677	0.2630661773716098	-0.09441440358991511	0.5645194945276877	1.0392662514011202	0.42505063039609936	-0.23232028947634753	-0.7333664913314221	0.5921437162149283	0.014882541265461473	1.2542120073000007	1.1775709934046075	0.7784284385663277	-0.3423286321293424	0.1277586724544835	-0.34800063919326035	-0.3364035025719979
0.9341003131240032	1.9508679475706083	0.7212642921235459	0.43553507980676015	0.06259570424660865	0.02523181131438169	0.8091135498673458	0.46057002023511395	0.030887421410378164	0.04093623796917912	0.1528781309641538	0.08742568314978402	-0.7065197126225743	0.33855073209379455	-0.8170771301173289	0.06027156864197982	0.40943066947956946	-0.08015588427965702	-0.2538307723244267	0.64509411151955	-0.008521474226687434	0.9481828934380293	-0.8278746792955792	-0.18489343972107558	-1.7230984535128995	-1.3521734082313046	-0.11327491349287967	-0.2916370568561329	0.43163711510998154	0.6367688619997298	-0.08753770418223761	0.20110823494046304	0.6722122823778981	0.18462050961722445	0.24653633121348278	-0.3937762062716068	0.9105539831732588	1.119576256805867	0.44796070738556143	-0.2459877971544713	-0.5308114597018517	-0.9839007688059217	0.1905111092349053	0.35999221203809184	0.5016211357884102	0.4171372331469381	0.05819953789858175	-0.8893719577737409	0.7158366317425896	-0.3019536436527158
0.6013520413992216	0.8232520791262739	-0.5978421580923083	0.020559316503760226	-0.1952574369379257	-0.7549383816684734	0.1719711417815348	-0.10583134869634857	-1.2242594964215954	-1.162449092479161	-1.2458606548621907	-1.6128623047995	-1.0899007373586411	1.1053730554553762	-0.9457188841902119	-0.16202780208730258	0.09457910972551913	-0.5330760734929151	-0.7314651631730439	-0.344439577137913	-0.717498095075571	0.3334411049039442	-1.1006616843578612	-0.4646576250739158	-1.8778991375633842	-1.5263572194670216	-0.3016912800675449	-0.4760538313269809	0.08672920785966157	-0.5358333587343335	-1.1770541658132898	-1.0398594922938356	0.646510967386529	-0.6627676055307207	-0.46319203485381844	-0.40044150438648196	0.7034944820199764	0.13614207724276584	0.1382556917977704	-0.4169311424550586	-0.2881690342692075	-1.5132540514347212	-0.06299031604419518	-1.5221095801246933	-0.5162875144442926	-0.6021926849757062	0.12269262001887427	-2.3366573112053346	1.0219882221456094	-0.33967096118278683
0.34509343314846175	-0.5025639347938621	-1.923728591812775	-0.7058820000777405	-0.3539457082974185	-1.4189493481883857	-0.9761556067772621	-0.8664583317169309	-2.48745531834563	-2.342887130964542	-2.944523660540918	-2.546849642824698	-1.180731414012662	1.1411028492120208	-0.4623125175642601	-0.04978861276079059	-0.18895794149019554	-1.2335756328619594	-0.9017383353917293	-1.571304383167878	-0.9582075797944157	-0.5521560563257427	-0.9081736932597172	-0.4611059203454478	-1.6403262985858835	-1.1795136466562273	-0.32044921586123437	-0.6785494471759969	-0.16699192379131547	-1.0303043637079057	-1.6950709373586654	-1.805474185588032	0.18857543988588638	-1.8255061178834244	-1.1886589363322906	-0.07283439623669778	0.45218727965454625	-1.0847428159534973	0.05357329925291742	-0.1807480105552367	-0.05504680450543795	-0.8998781985799388	-0.04313098561459066	-3.0044726468382392	-0.7987787516468214	-1.025591128689699	-0.1128235929049209	-3.0696606852582993	0.6967070493958178	-0.4676830416429892
0.8638251718980023	-0.9749025513550489	-1.931863925307266	-1.155466142417825	0.26531042284327366	-1.3631940992714184	-1.5833159601606186	-0.6161138661938937	-2.498354866313279	-2.279510795449529	-3.220191630030267	-1.875207572790793	-0.564975585316037	0.132462537831881	0.39260578510209554	0.7593049495582448	-0.3077820359090195	-1.3103932142872585	-0.8063017004188257	-2.117207057599513	-0.357326958360048	-0.916011344211329	-0.32315431667210504	-0.14551223336923988	-0.7495231088182834	-0.2748064082417064	-0.06898459143065637	-0.4137531234266518	-0.07273947496846032	-0.7350623626413699	-0.7829895434290044	-1.519583326954161	0.066389727331692	-2.213596798743585	-1.2780643761299646	0.37442572412106245	0.4618634299417091	-1.506730804421451	0.32454325085430413	0.5081636924407084	0.185049175616914	-0.24752232088859458	0.5326670144048504	-2.9333859710666608	0.06723020294364655	-0.47184427197607043	-0.343841476325107	-2.3314598387547805	0.2351872430628978	-0.6602760428818134
1.7032452793134523	-0.48348412726990814	-0.9289073690563984	-0.8186139512493188	1.2985126354820875	-0.626948575364175	-1.1095735736782653	0.5592941796270416	-1.109309355783838	-0.7525153262310553	-1.6363297157924366	-0.3574536734171973	0.4144869074692214	-0.9793160990733801	0.9360768065353121	1.7574112619789553	-0.19117481711112339	-0.5922932093891595	-0.7396942470743908	-1.7164538363361777	0.45413331638105126	-0.6046852052037681	0.20364788997638514	0.23151228934617163	0.42378360307585033	0.6438596002282636	0.3812273293560713	0.18352226563519186	-0.00030818478837533916	-0.12428714665279814	1.0050202727889588	-0.42720773847080273	0.5751678591807107	-1.3898864768015373	-0.5623373003135317	0.606899908245611	0.587854170189132	-0.9278352629483859	0.63065980923935	1.054435743671767	0.5496493996110091	-0.41111773518011824	1.1732903643610761	-1.5256585731236991	1.2110760556303954	0.3193889983086952	-0.439135331480751	-0.7144544301740289	-0.16523315913506675	-0.9073347992946822
1.7983417162351871	0.16890652376287196	-0.29627701808387935	0.10248438416534413	1.6199476471030616	0.22245919569229264	-0.12152844626797069	1.367226218867657	0.5808034771084412	1.0608929492402002	0.5682233585495042	0.6186573611206709	1.083942887036304	-0.9894394963261676	0.6454213298760376	2.1172582371065096	0.09894785687507575	0.08116147275945046	-0.755016296562349	-0.971208087207953	0.5167512322916769	-0.1902683696120683	0.19656329251278049	0.3463885645647878	1.1579747328616872	0.8891230189786808	0.7707625222091276	0.48118254638479446	-0.29964546116083896	0.4283098526710043	2.179234735778599	0.6458832556252476	1.090152962247779	-0.0520665606786297	0.538283371164766	0.46557065462585506	0.5451462615608367	-0.09682058540954239	0.6722613050719305	0.9373866768713079	1.0750089713095201	-1.031177240674168	1.219529857614228	-0.04651113849601461	1.343569412899995	0.5874887052727212	-0.5298796419609244	0.3987167281845381	-0.6197053692337379	-1.1949075749057256
0.7930825051377407	0.24325605386805646	-0.7261510917494312	0.8059502587904521	0.6715132873577847	0.6984366200665298	0.36113839764129796	0.879540416575902	1.382392298961956	1.8205502814091599	1.8012707251997764	0.552379691279863	1.1772189505420703	0.15638638925765266	-0.24582350185335108	1.6324720694641117	0.3355516298240521	-0.14933629453321604	-0.5835508800510814	-0.6091791534779357	-0.37270534331595984	-0.17532315644489885	-0.3273626077397076	0.061060381445319355	1.1272168976992707	0.39192169470111915	0.8271035272656092	0.19476138363308876	-0.6783078389383019	0.8986930844312516	1.850892876751338	1.0406148670292557	0.8194716077082839	0.7312913518950607	1.3364449986091846	0.1136510507053589	0.31302646672579715	0.18286696635482672	0.5020884572210115	0.36366656232327293	1.5599088421666136	-1.1681189848462195	0.6604103624665741	0.4972336868571459	0.2229673976307288	0.4858292054170253	-0.671837461279883	0.2973646220466482	-1.05376451334834	-1.388549212187611
-0.49465894973823976	-0.15482882906701279	-1.4641777427953886	0.6791806050548619	-0.7906748259669748	0.7929123691257702	-0.010527942919221522	-0.35262359520342607	1.131875928517014	1.4174359965796428	1.6293061789129493	0.14125593557502886	0.9810808076630073	1.254468393283112	-0.887993308054193	0.9003575652825381	0.29033061390553666	-1.0490765402742024	-0.067861915146612	-0.6960142215561707	-1.4124370455652113	-0.3623007098039452	-0.8040838228118699	-0.44909613340203836	0.7031944224055561	-0.1618199251401709	0.5202731640749405	-0.19904718454846757	-0.5285973919634456	1.2667604066759082	0.6048751086897826	0.7608385158629051	-0.17636910581361726	0.6115202544832278	1.4083138114865603	-0.12862541664723076	0.13636542523587591	-0.09519762338918467	0.373379377077947	0.02149993561455659	1.688758939685734	-0.5675491535999396	0.14864760676816846	0.1823991253416859	-1.0119561501498529	0.6818222419886208	-0.6181798999529701	-0.39440774888471264	-1.0357521810385864	-1.2202627218366238
-1.0037081690081768	-0.3262573921827034	-1.3636145842239726	-0.0907490376797867	-1.470863359324226	0.7919960937191782	-0.627657202042366	-0.9973017163341545	0.6018188566903696	0.8473356145726731	0.9206508246627865	0.21049329915676052	0.8404589996754381	1.2073846478363734	-0.6669487063389377	0.5631786665019641	-0.0061672438340862785	-1.477683232773646	0.5246932015718395	-0.7023258612915069	-1.6207780641995775	-0.2060525911139928	-0.6571792145122749	-0.7983620183460112	0.4779415068638448	-0.0955125269726365	0.12559601110856855	-0.07085512462115437	0.20379964012352067	1.2603305154306919	-0.24801245979576442	0.2745021742733871	-0.9682473756174791	0.14237099224329391	0.8969689707236124	-0.08598577890971228	0.17301636658246783	-0.27671681817268473	0.40320629040579614	0.24323501459870533	1.335306780286994	0.11491760080770043	0.19722118442118863	-0.22203924499981387	-1.1147498506853613	1.2661159888141686	-0.10334411439948746	-0.5700785474097344	-0.2913995887751655	-0.5342214449236671
-0.5874363676550192	0.11324529007990511	-0.30348653319511715	-0.7393092874250797	-0.929320198567071	0.8281323995838734	-0.7391633287184187	-0.5534938215141888	0.4785545541821137	0.8225080268697031	0.6831339933447664	0.6935870303358452	0.7456485604753972	0.22734060209156381	0.11439767912056453	0.576852215679312	-0.24542684172506554	-0.7409900945457961	0.7701331726698235	-0.25847378213658667	-0.7867839024213114	0.3339503863140347	0.1249729927884907	-0.6945651440410204	0.6050699329546044	0.4517281702918932	-0.03955410998374546	0.5017142809408492	0.8079669068789277	0.6653347814508991	-0.13137607265537687	-0.05891900263263529	-0.7964278916671609	-0.03926617593299015	0.29657173198304043	0.12940141977979588	0.25920705858839005	0.07131449580276453	0.4929387128911945	0.6242869017220702	0.6963453417483714	0.3063157096336188	0.5514189212764569	-0.19245132188097616	-0.1568206535808755	1.5023125023628525	0.6772956489428671	0.07741204816355021	0.7563335400694583	0.40297460868826007
-0.03313801709125807	0.7348035562911256	0.7627618914179468	-0.7183494059718722	0.017737821492632345	0.7155800668128464	-0.3390886274786821	0.1246442851525339	0.6556371801330838	0.941839267068615	1.0033905638511589	0.845398588247643	0.47054753385695897	-0.5324204762782131	0.5148724714920617	0.3804791938023007	-0.18616661642059065	0.5095373964431086	0.5860033758555405	0.3611425178879212	0.42056090233246296	0.6121767040639281	0.9511810777349881	-0.23165659460940682	0.7039636842159007	0.676787979602787	0.027917857698005685	0.7606586726346962	0.6108387266776429	-0.22872488901954438	0.29422735916595255	-0.26959623743692046	0.04424664431590057	0.029106525240051754	-0.07442908056762118	0.2306182740683371	0.08532103807268718	0.6086904483509092	0.5103701713102033	0.5484889510287339	0.09081313834283347	0.278972941665978	0.5077304324125175	0.15425548710018208	0.5745660457857247	0.7861253650292135	1.0606312845822141	0.8409559632583777	1.2233673869701438	0.9411723283001797
-0.04188714404976881	0.7436982616919904	1.0177869406388365	-0.21828806091372785	0.2888568727583381	0.21210157065309673	-0.0934451270892753	-0.009030318323176781	0.5569602317045527	0.4184567377526968	1.1674498725524	0.26051026974069363	-0.043710362386173596	-0.3818135391966935	-0.04798868749041817	-0.31692734265217115	0.0037510865719643663	0.9692214011678543	0.2898919667000829	0.580126403865905	1.1434558647108801	0.10740493638529684	1.1346464636065632	0.13044552541131582	0.3630361788964401	0.0963468884304797	-0.024620429509474274	0.19831209973009528	-0.20095686916978409	-0.7718558841917565	0.0709498179268846	-0.5262117122113267	0.4962205843885768	-0.18244852578237558	-0.3344931323855393	-0.012638352095227155	-0.42875108951940394	0.6214550708896331	0.4046095272944687	-0.06834861747723629	-0.34337318670241096	0.6314154783322579	-0.21412933865277486	0.4501258279217948	0.08575261892192491	-0.45622759054642403	0.5373197685746206	0.9645876893517831	0.6400315421883194	0.5605429643894305
-0.48702754392836883	-0.1424395508781201	0.6379475898227995	0.08873117323924568	-0.293944452481457	-0.6301042676983051	-0.47508041052814576	-0.8462235775752583	-0.04786967232923199	-0.7024343417410143	0.6347876190988265	-0.6215408246483164	-0.5850086741506003	0.2128064517528534	-1.148430268257421	-1.1383561004475302	-0.11663655964318856	0.19321525933449993	0.1585612542613322	0.21679851321393825	1.0198341992091133	-0.777915418324211	0.4647068817934967	-0.016886488955081647	-0.36102760012665747	-0.8041827798619172	-0.517378608093391	-0.7581460293158186	-0.7936950677967076	-0.6331298858693037	-0.8602657905616774	-0.7556614560225552	-0.11127137017869008	-0.8901936395127109	-0.7216874618487588	-0.5867745260865103	-0.9884061395311916	-0.13276933981121003	0.13172543262894973	-0.7259452688074362	-0.7091583604561543	1.2557356083403353	-1.0995581226352378	0.5867139259048129	-1.1840131523671336	-1.1520951057475952	-0.6319979782403435	0.5169930687563113	-0.5082700919030702	-0.5725589578515465
-0.7751991241906208	-1.3091936101305133	0.3382092804556106	-0.22519950549965811	-0.9552519085697871	-1.3982468098861731	-1.1725988978208748	-1.273248883040324	-0.7360318816000111	-1.484012542157654	-0.30496247840721435	-1.048006782606947	-0.8782743741333777	0.39186853705065	-1.7630904037707296	-1.469462479699647	-0.7111872602884983	-0.8621980035175236	0.11009821346366264	-0.31668384948392203	0.29123913542670604	-1.0153391627506039	-0.5990078883185898	-0.5679849115251313	-0.9438619734415449	-1.0605505025365896	-1.3029349644553556	-1.175061035004957	-0.6619423823605987	-0.16967273580218598	-1.5927691542147	-0.644351665391193	-1.3070919717917242	-1.5919866381816519	-1.0850788187250786	-1.1735241466406587	-1.1682241922411458	-1.102048971481948	-0.37141610373932366	-0.9664793047923029	-1.123098437631235	1.3095786056523275	-1.3909276731386815	0.7425656446172041	-1.888784678666629	-0.8093605472668088	-1.5315263116631872	0.17020637311416634	-1.2238748231432868	-1.61275781286925
-0.6905978905500887	-1.7266626472462976	0.39540384093608916	-0.8962471961872952	-0.9346837651120486	-1.582116925549436	-1.424774009265412	-0.5832974065139783	-0.9051697864395275	-1.2433979803923214	-0.8557232131505753	-0.7500453584550927	-0.7514287555260548	0.020226732548044916	-1.300237749779318	-1.1177884800971103	-1.3414157587536126	-0.9237401085723286	-0.060245787728494725	-0.5020086156668807	-0.5185703240364016	-0.10339354755951176	-1.2099821869279581	-0.9197695433246735	-0.8252580500459084	-0.30254090804333117	-1.7918205335819573	-0.6468724751382197	-0.13382625979282445	0.039736431972107196	-1.3049851540281894	-0.024036012128675222	-1.9071221991668577	-1.5381805376650977	-0.8809791629804092	-1.2816243016067053	-0.795547701463671	-1.4556715194844216	-1.0036714422955297	-0.8406251917530478	-1.49196656542142	0.3519196778327848	-0.8825734930926555	1.0421547384748973	-1.2753288467222186	-0.0503096045926728	-1.3974492959757259	0.3075461620595516	-0.9630817813449588	-1.7040371440980406
-0.5875574575684714	-0.8352160161793527	0.46203396737098484	-1.230097302895679	-0.2667082084424953	-0.9354303674257676	-0.8295262600391352	0.6346043291506125	-0.3943730996726635	-0.3586003082463492	-0.5679926912260239	-0.06668665478443588	-0.13590570149556097	-0.26787404055833375	-0.15196311858060127	-0.41321058522947424	-1.337180050941278	0.16603848769724014	-0.25541260786142395	-0.2570933216291711	-0.9268497908452697	1.2718731701568875	-0.7226325096980574	-0.564378606504465	0.13303037365925177	0.8390251698399025	-1.4875218161321528	0.2972180454795082	0.1750918505630624	-0.06422189720405164	-0.15606709507116007	0.8372911806662217	-1.1664453608417822	-0.5122476712751262	0.19298811439942917	-0.5978097008657838	-0.1082056846294815	-0.8396667133555421	-1.358583052404285	-0.6717016199924554	-1.5537408697636292	-0.8533389270911121	-0.049824188967964554	1.3462098049340299	0.09823348971801531	0.20111512104276408	-0.3163942132216599	0.6203690959960622	-0.09319423189642369	-0.7173701662309033
-0.7639406928227516	0.9404100891733067	0.25579870507978375	-0.8030313243403736	0.4224673939506624	0.31238887510894847	0.2772465768379098	1.203755775061906	0.4213369450563409	0.28672536935575216	0.21897213515179434	0.5647540667675834	0.8711518319374176	-0.021647446504538204	0.7644726832811367	0.24390439754753004	-0.5238641639916624	1.3316524193877972	-0.11630564338501431	0.08539765572623871	-0.6742475889196403	1.8969361664699833	0.7476065784866229	0.31863619538465376	1.474587074993334	1.4255787800400128	-0.5056071732423358	0.8452894720003817	0.16569161801232032	0.019543960760466494	0.9406929028561445	1.4086708092694373	0.49284519113114894	0.9319365389759973	1.6362547181547904	0.6347212126703523	0.44342471738096545	0.37472443140919076	-0.9732415564156258	-0.5305047585769675	-1.1204647524233629	-1.055092303416025	0.5412738383599418	1.3782371488190441	1.1171742334895771	-0.16504821978502432	0.8816734239132094	0.5942529302744585	0.5895241212185072	0.645323433448166
-0.9405493857988401	2.46098190957167	0.028620490371752867	0.08315196360914853	0.6661669150109949	1.522102819494179	1.1804394591479592	0.7372445447265177	1.034290745574841	0.3933790511839124	0.7598229663528567	0.985643422281454	1.8271791077704607	0.4257929961394496	0.908418723621966	0.7234933200996321	0.5170692605053296	1.5321970055619707	0.46018676357996097	0.24045968757194713	0.1391092905871787	1.2895770478851374	2.2244321139594385	0.9601000238568698	2.3498423549205163	1.1476672739407057	0.47744650222915036	0.7639916010017317	0.24637842253236691	0.5914399488690604	1.2746043119878707	1.358621785014363	1.840276495256442	1.951061655009482	2.422363747741065	1.6143299444489347	0.5624431445256585	1.4631660628718282	0.15729189832178936	-0.16584617741543042	-0.25595714541105263	0.008186134596394648	0.7678417685843896	0.9672153913457554	1.277929728857347	-0.4034884993104362	1.3906313585943628	0.15452489340622813	0.6832841117497749	1.4671951043611446
-0.5818533469404223	2.7065206912663835	0.14928719965364076	0.6516865115046206	0.5250779713786087	1.9910095123337515	1.3908374549451192	-0.00580852968643386	1.1775588957371352	0.3953217716867538	0.6540150021061019	1.1785413058527205	2.0159185340420334	0.47470535722573615	0.4941327292165432	1.023878480512899	0.987141479050721	0.8669391824313103	1.0190785043508765	0.2547745173589661	1.0194936256010434	0.1298098723569866	2.5001476749502944	0.7666570230627296	2.03106013474765	0.46085058158780207	0.8141100183419341	0.4604561438368455	0.5935787958058819	1.1668487653079682	0.8960346169341832	0.8075010998710814	1.8935352272752717	2.0483572144917233	1.9528086447088515	1.553827418310354	0.32499215992953184	1.872383078596345	1.3783174964556555	0.5349911301237704	0.7529398241840844	1.203943708299937	0.8380905479847311	0.16601366758123443	0.9130825687152812	0.07452041067795603	1.0675092210880592	-0.3231895483039738	0.4631654839665788	1.3483961640381352
0.3517995561969048	1.5358326733720908	0.4605158027787543	0.3975895685666246	0.30654515262817317	1.424867257456719	0.9088192929251468	-0.13086335062121232	0.8563949592210403	0.5777276982036075	0.18429402206792966	1.028993605130321	1.0163349465958833	0.10812809161524625	0.05598570646865155	1.00497899556348	0.6269862240840086	0.2657359302544376	0.9492827200385884	0.31214138419982007	1.3535540153437784	-0.5749798617811266	1.1691507759024604	-0.057745074149219484	0.4951339541578078	-0.06645516206966952	0.42263205927157077	0.31511086147076284	0.7725109047277685	0.9122442820304063	0.29353931106940795	0.1296169394553199	0.7007648561081264	1.3008971284337842	0.6711736309228978	0.41649283352584315	0.07309089024316053	1.474391115757077	1.8354345894554547	1.213295258671577	1.5374333897715926	1.2481089856254792	0.8170562253182034	-0.7586037769715707	0.4652328892275807	0.9476937547715967	0.3753007761137699	-0.5117169625127843	0.4243603875232932	0.6028257829307998
1.2084455852971534	-0.2152212795187382	0.40552214908495654	-0.38964415260714386	0.1724038118747104	0.21265750267546787	0.07605997276428797	0.34334645621462845	0.21420401918559387	0.53653336596061	-0.06551709250478707	0.46531289193443776	-0.6983762704701305	-0.11278538743204836	-0.18602574024271343	0.48813601779632404	-0.12447212863176499	0.2713279403946145	0.18436637968702232	0.4038332492650969	0.9209817725597099	-0.5556404347676767	-0.8442814898819323	-0.7428866379585772	-1.3784988615460176	-0.2816259761955714	-0.23334617221711199	0.23751961651393347	0.31037368034158985	-0.3151849707788061	-0.21488370633177778	-0.4217306977710662	-0.7903380424664967	0.15926238034607154	-0.3742090931561985	-0.9440694560308864	0.08019380784216008	0.5356718518309199	1.2175175416979904	1.3235869585763427	1.7707605895081682	0.13746827035433495	0.494537399672367	-1.4006427207386163	-0.0537464006618076	1.3823065834618395	-0.1737710832467382	-0.4207697963378476	0.6858842275724656	-0.14572107543420473
1.293927500603536	-1.3879457732855536	-0.18255944284819525	-0.883758630079547	0.11788234144829507	-0.7870166476748662	-0.6743395888020698	0.6585596968954213	-0.49796724343591076	-0.15742099891736014	0.12673213430991312	-0.2205766061716305	-1.9281034915842223	0.13032502686052777	-0.43231464102609063	-0.3828349262551388	-0.6561274973568751	0.4591700263491048	-0.6337079604752791	0.33534218897218704	0.1587671644590272	-0.3516452604530947	-1.9478160445291859	-0.7822507773729338	-2.3324249538461275	-0.2924108547824388	-0.6180931300934348	-0.012985754000684833	-0.5260147624478053	-1.5766515707081181	-0.6032015809187113	-0.830850559240672	-1.5707572787888107	-0.8466045996269156	-0.5517442615764524	-1.5098652898022171	0.29814855323426076	-0.4247602621238637	0.04112183316954763	0.7207720387379476	1.287159356062941	-0.9246225704895772	-0.22120028843680292	-1.3987362315804717	-0.7440246772866922	0.9975482392188842	-0.4266893178558216	-0.1929088459213297	0.9074774416922411	-0.4847120421359228
0.6128015676854021	-1.3830401172433373	-0.7186441672848071	-0.5525914613137907	0.16319186815111797	-0.8778855881272091	-0.9752183603301913	0.3744046787109393	-0.900188283581791	-1.0166909055491387	0.39783023770618675	-0.4513105562401216	-1.7537320946462924	0.43684303379724077	-0.8565143820357516	-1.0723699337073775	-0.7207597675621428	0.14751478418242878	-0.7646939613478538	0.043903339588855485	-0.2098659245550625	-0.4270922926093969	-1.29639229285006	-0.4047039237434839	-1.7139347525541784	-0.07176183923439775	-0.5263928818810379	-0.2852733154302725	-0.8665899803043603	-1.6907464223048192	-0.7951115779852096	-1.1012601571512497	-1.3312480398618936	-1.2945616268416034	-0.13055055838932597	-1.025138003834541	0.4349658348907789	-0.8442650704491071	-0.8089317625379839	-0.14911819997974438	0.24117985776179696	-0.9582182031281525	-0.9431305284662457	-0.7250351477495564	-1.2623103169994325	0.20588128020886384	-0.4921462783439317	0.15035964880394362	0.7384188318556314	-0.39298098647783225
-0.14493925433650168	-0.5283201895244176	-0.507041455021686	0.28160336076621834	0.34821100540428035	-0.08204428675134424	-0.6505750312456615	-0.08091698817336128	-0.6485365788752739	-0.9057378943353103	0.26166804815152633	0.07177652113058017	-0.4210637262647148	0.21987129269901598	-1.2207809085678676	-1.0881425764534256	-0.4323910357370754	-0.5833538352103782	-0.10296634477553179	-0.22709160381620114	0.10331822502144004	-0.5167628915153031	0.3924924455488311	-0.16531533316918742	-0.07564118717451437	0.4775188089832972	-0.09338970406715873	-0.11664664997183131	-0.25760605297047096	-0.4602758519096095	-0.5181353757001652	-1.0576833316811605	-0.522091849249496	-0.9983442291498387	0.22305982042490502	-0.1594688590085224	0.28968639246943867	-0.424876208088931	-0.8175804859316086	-0.6659706846806978	-0.8184339660279629	-0.2390519270373936	-1.041493172486893	0.1654673789450744	-0.9882337477852065	-0.351966754198413	-0.3979141394689276	0.5925691396515552	0.25402755998639953	-0.06956856352296348
-0.31918532959320367	0.3521625237750006	0.3755049010586143	0.7790841145224475	0.5413723123533943	0.8864132871708622	0.1571528532793141	-0.014746162595058126	0.22878803794282393	0.5599048831375851	-0.2559056949696488	0.9413744681383358	0.8788127933955703	-0.4789897149551053	-1.040331141872611	-0.4647251166854711	0.060087436596642244	-0.8891156676757428	0.7275813181470536	-0.15766300549392048	0.637487543118644	-0.0318517839506292	1.521738980639823	-0.20674619653732382	1.2467829306853366	1.0948535049794639	0.42415511396322747	0.591894026180431	0.6723740004850896	1.0505059810011497	0.3264650787438273	-0.4989467641219474	0.21022547679410752	-0.1110495199296009	0.22100332621997684	0.25829539885234687	-0.018919549366871336	0.6019523893975981	-0.180879379199909	-0.5787213817626518	-1.1846754425812402	0.2194349118431472	-0.3010162789206503	0.5993572313472573	0.17206563530581642	-0.4497630327973283	0.003026755083680678	0.8723381264577927	-0.09809520765274092	0.285448481132894
0.1088705523486862	0.6933131109704198	1.0839001102329957	0.4943689345586174	0.45346724706092983	1.2293455858926303	1.0095158941353688	0.6017071893645114	1.1846506676092925	2.2316047542319475	-0.5612335748325503	1.3257624870277622	1.1375851668553085	-0.9940023598406404	-0.11498799291262705	0.26037173788159756	0.665230907787314	-0.19729056501647196	0.951110254592486	0.28723352804430563	0.6545445075321378	1.0153037537917067	1.1566232378729961	-0.1291163385791764	1.262822720449555	1.135394311301421	0.7816045701896476	1.2109316990428494	0.8093843605318032	1.5134997868424214	1.2680926998981288	0.43475860668274313	0.5715017511955464	0.91418558758714	0.06825171475662309	0.06863974242183381	-0.2019342055111018	1.5414219240705245	0.4555019553241555	-0.12724489541471795	-0.5165783126177125	-0.057262594978381445	0.7412423098148199	0.2416858808966606	1.408938439484523	-0.27323896054454905	0.7524680049763358	0.6079101779123526	0.022284577355813923	0.5372285527154299
0.6000892092741993	0.5187988459462646	0.9263189881760441	-0.13680576992515997	-0.023670178373770834	0.708633329596595	1.4497419859077412	1.0538915450767397	1.4821931357370326	2.464499934031645	-0.15167929035675723	0.7395436703674837	0.3718887646792914	-0.8450328534139525	1.168912152839858	0.5474522266015716	1.1453192639024155	0.9953675437064748	0.2782919088048307	0.8078787471103207	-0.08742396851590387	1.79011504502974	-0.16484049255976216	0.3925065438257625	0.10718503052392933	0.2333962006822244	0.7672369713589692	0.9353989780918809	-0.19078714745352437	0.5815237434846434	1.5034804025700934	1.166058050623052	0.6435030110088364	1.5804617019762168	-0.06398238130520213	-0.22681902949585808	-0.16368224763887707	1.706898313493833	0.5306588468121622	0.27606179977876455	0.7725022250903394	-0.57389049091544	1.220369818917042	-0.578796180655014	1.6918660438332813	-0.025970212337072928	1.5122210612148455	-0.23375416497454699	0.4460297162204335	0.6004548769291709
0.6346651134761769	0.1286829082267645	0.10429243037511744	-0.30817266610327776	-0.5723220864201319	-0.23218928024787194	1.3434908971548614	0.7140730187961031	0.8023868572956405	0.9401082988873265	0.7304762505888415	-0.4818838849520265	-0.6259910559110361	-0.28449869185198207	2.10142019724435	0.2895976214070637	1.1089744213643586	1.5573003120707427	-0.9109172402254497	1.0826596325999331	-1.0875987999797867	1.4967740949935193	-1.1577659164349052	1.081251606611967	-1.2353559393064537	-1.0908725229758203	0.3040479504601544	-0.2843704082753615	-1.4321860873958105	-0.8540211277780038	0.6778319548356673	1.110042205205956	0.5241010060384063	1.656288873571949	-0.35042338096303666	-0.1859646366284434	-0.12258233281451855	0.9542368370706363	-0.04191695523798589	0.4086393575370632	1.7286945805704246	-0.6632754230707086	0.749245798323589	-1.1461938193984735	0.8247618763545648	0.19160477131288503	1.7193309295064598	-1.1332667478156122	0.6044677304260665	0.4792236588587507
0.1595133208473087	-0.33816892925938213	-0.5602011209922947	0.21351459075228532	-0.7041651116422504	-0.9081418403703581	0.9484387958037864	-0.24532173434036494	-0.42421302734069705	-0.8732365716175171	1.2617822540105192	-1.4730071284084572	-1.1645389491522777	0.08094721489589156	2.2222963489844645	-0.20288319275094657	0.4375866292662507	0.9174034228696554	-1.8395941853964228	1.059223498443049	-1.6225744850442285	0.3513611680463926	-1.1720701146039432	1.351305850403811	-1.8799952988326603	-1.7690505404588819	-0.37069997579747677	-1.5330167774870367	-1.6608910215065857	-1.5606958397706532	-0.6270546620192688	0.272650969681729	0.147901057903285	1.2755652118874172	-0.9340561947085023	0.08695404984827428	-0.29496353819004956	-0.1989158262694373	-0.8131677599544989	0.3444577563919568	1.6164908589859905	-0.33984766062820587	-0.20161954872996543	-0.9867200735008358	-0.3363539060145537	0.18768160485356478	1.113512196539906	-1.4444192252751082	0.08977068987151116	0.3315089855389274
-0.4425992896712893	-0.8972850405437024	-0.4996931921043965	0.817474036918039	-0.29224606183861046	-0.9437348908220565	0.6357634185012414	-1.0492964579610036	-1.3171453690418997	-1.261410340302491	0.9317195996864932	-1.581990118499723	-1.1177406751255872	0.02036574974810034	1.6669938818931715	-0.5267561392804224	-0.3669840084669351	-0.3209402993386622	-1.7922204899553873	0.9038847959091364	-1.4416441784555414	-0.5232589507463218	-0.6987689844185271	1.068160351744908	-1.6721138539839844	-1.2622827676731354	-0.7507540357983549	-1.7793957300428287	-0.5342232759538789	-1.0700465542420508	-1.3307445008325616	-0.6344040358250376	-0.46236628798047424	0.768224897750023	-1.4413980511921567	0.24219305474252437	-0.5158946748227632	-0.9957719481035769	-1.0711052511956352	0.3226755821088555	0.5595734389726126	-0.1261034076429659	-0.7347061896108824	-0.2323380234418823	-0.7670443589865327	-0.28305491480447004	0.09659010774121152	-1.0156920955811721	-0.8644556798278137	0.41015974655274556
-0.716485446463316	-1.375914226223287	0.1414795254742541	0.7923240795592277	0.2595698461093079	-0.4861110712609344	0.5552388883353732	-1.1063646896197623	-1.2532696968509014	-0.09275402538215295	0.15969968700648596	-0.880534527041443	-0.6669815448308859	-0.1815398443133811	1.0006920976918305	-0.4591544342408751	-0.5439055854188314	-0.9981446801326803	-0.5636332848928948	0.7348350546103558	-0.9194908802495811	-0.2656510303506367	-0.5765557651694455	0.7669049207344308	-1.0042442463777501	-0.1765203030303495	-0.48798735701379264	-0.912183735000177	1.0772323822030878	0.022984282447348948	-0.8627604067989633	-0.7850419311150272	-0.9233951855942765	0.41325639010759285	-1.226352952945311	0.2602289503398503	-0.3340314533701337	-1.0408766277451253	-0.35997526695968135	0.5269596234671386	-0.5822789177006553	-0.2314605778810411	-0.34940650493183945	0.580447019400797	-0.27069124198840766	-1.0971885388780709	-0.5351265574804458	-0.2901210652761317	-1.5017656520260276	0.8544582478786874
-0.49031461271275606	-1.3494147796696756	0.8178038902930486	0.20270414280129206	0.44695431980216443	-0.010810868387139887	0.5701477519571895	-0.48097189226326387	-0.3693420932875407	1.120498709230046	-0.1579639293785884	-0.06055140558881813	0.05021338154706232	-0.21468432524363623	0.727602755579441	-0.04081706316698671	0.08562932111274565	-0.5399102183386051	1.2775833145319198	0.5075219629033499	-0.6022398649162605	0.7569176422038937	-0.9719948602596491	0.9807106956951381	-0.2616805334506056	0.35359136310590344	0.17048520305887066	0.15120619961383427	1.983986957253109	0.7103536937720972	0.27706456144067687	-0.005814764249908779	-0.7310504859285294	0.30976014949498765	-0.20219247915858174	0.45679509352170533	0.4264438997159637	-0.5725205858450221	1.0439870487552678	0.8929588592971511	-1.0145834458389724	-0.28192284870905315	0.6212334977362038	0.9779979610609925	0.46597259035001276	-1.5882595886095954	-0.3176381467095709	0.20577875978411866	-1.2290610553750874	1.5160716413510733
0.006865617005517006	-0.5979463075351283	1.0962755591653626	-0.181352758924526	0.1935011386210486	0.04614608683334137	0.46885915560166413	0.32779496977871486	0.5799923488550033	0.9235767540436916	0.2753029863070185	0.12775992478505027	0.8506975131877762	-0.08599423642510944	0.9050783256774707	0.4591130354464803	0.7978223482097445	0.5637582159948518	2.5958397533458863	0.1764200895371675	-0.7019729505198212	1.28947858718652	-1.321350219148023	1.5023897603741811	0.40924940771596746	-0.14281792254103273	0.5090739379732271	0.3969563854215922	1.7450623404008578	0.47535751565380857	1.0007314872713309	1.0573738949868536	0.12107418300174777	0.37807629075982324	0.8067529249037674	0.9073857766451202	1.2928844728746456	-0.20813201653389304	2.168118720181594	1.0813452879370231	-0.6937228694619425	0.0548923306391454	1.346324385471874	0.8202584570060486	0.6935201447711865	-1.1331939311437018	0.40215188517030104	0.34936019905725335	-0.225583835712379	2.0219332558352
0.3305065135329074	0.46361428004337657	0.8145186757922697	0.15028252980186144	-0.1407918106021589	-0.4167369032510538	0.18971223445848287	0.8802892187126463	0.884772546933182	-0.5771313514545374	0.7353025279883871	-0.5351584515648579	1.297459545742965	0.08916559047158337	1.1523434157896166	0.6822865434580577	0.702882687402998	1.3234318607235709	2.464054186961434	-0.12466408616278335	-1.015436797888617	0.5283822746997333	-1.1351229432116872	1.558573062821597	0.9164361621810088	-1.0420602526945468	0.056869253812145894	-0.2903761486354217	0.8746225576653034	-0.34365256787978204	0.6819613151788997	1.5559128924457077	0.917982445576003	0.4152411832568123	0.8139799158382671	1.1492338577871943	1.5141295737601483	-0.39638833832990245	2.078763390478369	0.7442733613955145	-0.21378789786067767	0.48742065178748656	1.2608566206341993	0.27406088490933184	0.315548828316915	0.042570179325817845	0.7768443448153195	0.35954669417259233	0.6878916538261344	2.054071740491096
0.2132692268535018	1.0413412894148972	0.007658806260631313	0.7632432814978939	-0.22336836687841286	-1.0772197668543328	-0.14279746594458853	1.0299107779623935	0.48780307303058773	-1.9784913712022778	0.3109789102816545	-1.5227434140805332	0.9695522388968132	0.35954884356773337	1.0060193312182517	0.4555737434864115	-0.2132989015555338	1.1819955556604151	1.002450332857025	-0.16333788087049061	-1.1950765269032049	-0.9649825152022816	-0.5528634481907045	0.7528917576204824	1.0868201118693732	-1.3860098858016916	-0.8384043991342484	-1.0573249170568377	0.1912565551355225	-0.9645056004774335	-0.27529537312600105	1.202200728556437	0.8542366372589876	0.20407183584790664	-0.23701434257282403	0.7034119664360596	0.8704609140002042	-1.0163042116748287	0.7801195122606187	-0.0488706690575326	-0.06901077508253593	0.44730597289172436	0.5392103403994468	-0.29747974890853157	-0.19987762743738907	0.922714097259003	0.3128014409990464	0.40226689791588116	0.861759746993052	1.5999977356184216
-0.12433742361956711	0.7422834334355831	-1.0302549313346903	0.7563410574012244	-0.06344504508300781	-1.3693416954893867	-0.3370476033384464	0.8551396220508793	0.006955599148701842	-2.105850634892408	-0.9190928490244084	-1.9126389775302026	0.04292811107932358	0.7613513221814907	0.31962363554294704	0.02010797686612001	-0.9947067388365526	0.4246705268448638	-0.5752542357228497	0.12034574990379936	-0.9947751971599795	-1.7769930720707041	-0.006500665314772702	-0.37120780169721046	0.8500233769029625	-0.8818345751213889	-1.2812592683584156	-0.9309975611330478	0.10839231208151019	-0.9170751117176279	-0.8900838347221479	0.41063408045636973	-0.05867410976567656	-0.30580217961915795	-1.3429923432133442	-0.1812669821776486	0.0029499555257945322	-1.4451761376995111	-0.6548917358015858	-0.6878936707614219	-0.13822217011534793	-0.049857042298682194	-0.13833693012757997	-0.4372946594211967	-0.4326652679646359	0.773356013189745	-0.5907817366672597	0.4419924594179303	0.4817886066055722	0.9431380763405528
-0.0894702095609932	-0.01449602786215979	-1.6732749224439618	-0.12711673050811395	0.17880094169774424	-0.8948485400153742	-0.2723133217607059	0.5567436123915139	0.1413168224329785	-1.0516714658004653	-1.8085598433275916	-1.1323378256246717	-0.6652486134473226	1.0175508543546423	-0.6058177458477979	-0.12140270463001215	-0.7655198843108765	-0.17791844954286212	-0.9691074302621525	0.48687569112749607	-0.31793841200754613	-1.075396722316259	0.4254904850690363	-0.8789326137572235	0.43268654721408745	-0.016799556222249587	-0.737897827700727	0.28704816432626046	0.4698740649569567	-0.4487679705165578	-0.5851926648313612	-0.2423856876533639	-0.8788976366932982	-0.871700441963105	-1.4935886751708065	-0.6006671750066416	-0.20594274817282543	-1.0798964800437463	-1.0308969902102645	-0.518026215426578	0.03970234729340876	-0.22635973208552326	-0.26747009307594033	0.17225562726069205	-0.3918338250241824	0.027468454244812705	-1.0166986573405228	0.46154564667481174	0.32730468081617997	0.40756073035561774
0.7189344242376747	-0.4811595152695846	-1.308731814377992	-1.0966007115621177	0.5193938942818858	0.18950205557208205	0.013524053560969997	0.39643181906103203	0.9770364981377602	0.1821676022428775	-1.3863563680710442	0.47058259907914846	-0.5059859439978451	0.7667171045055202	-1.255121752012666	0.25712774017229933	0.2789710611757232	-0.056621731759408066	0.011883432219662187	0.5942978530232773	0.7913654781822771	0.5180000742815644	1.042070330043081	-0.47411137943222986	0.17455072994591136	0.6708726905158676	0.4032748347967089	1.8776788179490178	0.8447477673426271	-0.2040188702361872	0.29139804591123253	-0.5616779059024267	-0.6785744859726865	-1.0893047650021392	-0.6930219524295708	0.027857808634805317	0.4221327846701058	0.07177931592890487	-0.19344970123419736	0.41865520368018433	0.5592003710654634	0.5796073544947465	0.025895656906838663	1.354232438429798	-0.3494935555780915	-0.18102219725947633	-0.47638705514558083	0.6058031190810569	0.8367142002657161	0.09975215954516384
1.988015199335823	-0.3987273800231519	0.004716847987199593	-1.147501960919522	1.0699756600322636	1.1891152307826631	0.3089565350913694	0.5396315743782208	1.830610945066249	0.7330288172946057	-0.03741934962769025	1.825577454659306	0.2009933410305052	0.1570250814994417	-1.3055752777202723	0.7400495390595236	1.1262005114681441	0.7136955763694297	1.2918231986729576	0.3225590319733833	2.089005666096599	1.5140343174737678	1.9115792262758775	0.2201977122202364	0.1279248248934812	1.1434304384630953	1.2684649306815223	2.8260087022743114	0.8710077505011614	-0.48341941562950813	0.8792863232312471	-0.696097457962089	0.4469052026842062	-0.7582110591160146	0.2307525835182013	1.1965954447154665	1.1554152563068452	1.2577086310819947	0.8292584084537917	1.2435603360539547	0.8881621649586131	1.9925012310594472	0.1941674006206963	2.342966806993625	-0.46733641520820135	0.6032740711022218	0.5544315290529074	0.9509042576939608	1.5306894992385174	-0.11736075970264163
2.8077350081656873	-0.16368222578756506	1.347238178504455	-0.17674694128264534	1.640250757168369	1.4077262494343092	0.3366554172230744	0.8429070822257747	1.8194541538226243	0.44411200371120435	0.8032724231216728	2.063055699393825	0.44213924078368655	-0.12529316295179135	-0.875120348016142	0.626841571058083	1.1344241840371658	1.4908032160728157	1.620151565402839	-0.1188378539553626	3.1200768933409995	0.9933830856721516	2.5262574491000436	0.43768694627352056	-0.0093082518691892	1.6105589552176836	1.4406519457108564	2.595872998685079	0.4361757896930336	-0.851286965508161	0.6797559801873447	-0.7138365805151907	1.4656266034127907	-0.13019208338140414	0.7128851236057038	1.7402949366805072	1.1505014338659436	1.5362503753611647	0.9190334958432829	1.0442097257052438	0.42334100023609106	2.804462839997337	-0.10344151927930206	2.28372497476129	-0.6587449748471235	1.5203409733398185	1.0979874982902484	1.2336535236588957	1.5163975261083764	-0.41391916733290696
2.437587967919534	-0.18255259889656308	1.6874895269689596	0.9157411894212149	1.679140601467668	0.7839670415518439	-0.01970291248262147	0.8887629796007559	0.6834132284662372	-0.3365462020528307	0.18856086657787305	1.3219071581125503	-0.3130478548756677	0.29730879307904545	-0.4067281184667926	-0.24470065414690456	0.7028552576426097	1.5700393238267174	0.7762319168924658	-0.4054767010259689	3.423725715449919	-0.5599869329540968	2.2850148751650585	0.12013909250066697	-0.4587553712714505	1.9851667197684804	1.3159771115484251	1.4589946151168505	-0.28033876920627004	-0.5751546633369367	0.00017852615264914628	-0.45315392424054296	1.5243614553605287	0.28004271830777605	1.0300615232934176	1.068444836994505	0.3678821208575294	0.6256825019097451	0.02995074112571795	-0.13611951960724253	-0.7418508468817827	2.171332761151284	-0.632123979399109	1.021258146353941	-0.736368277152983	1.3649146633553226	0.6620795145389009	1.043211374277474	0.5611463780857541	-0.7739082792546049
1.006890748878511	-0.2939961562532822	0.9102863461422428	1.2255702731593046	0.8482698139480704	-0.010382704716213529	-0.5505151710077933	0.38608733166721587	-0.8994494963483276	-1.1526478114566892	-1.2826804212354963	0.5725152836865106	-1.4005946082634602	0.8086740031380625	-0.289461345425181	-1.1615603567849273	0.6298582157294111	0.7653896888154621	-0.3683478712294942	-0.40619280684290704	2.863162507158035	-1.8158433398576568	1.2520832005673657	-0.1754645140082187	-0.9501321661450671	1.9012158884308055	1.4778224741772161	0.22536687552891763	-0.8935818879775563	0.5041731520144882	-0.4319796432725642	0.12489739169611636	0.8239525419289385	0.1758043930314967	1.6729772169448933	-0.19606598894080887	-0.42444236715567085	-0.7433914215952229	-0.854351976002537	-1.2556079645604405	-1.7461888495223379	0.49251362391627984	-0.8698878723590971	-0.6260275530859292	-0.5979384602621063	0.07673995697657307	-0.29394153468225986	0.36088674628164247	-0.5144597005708569	-1.0030256538353763
-0.5802400274957391	-0.033344866574413316	-0.05117923548061506	0.7489823457267099	-0.3878854178139886	-0.18342202889293052	-0.8504792923241868	-0.44922842576675237	-1.841237750638932	-1.5928715129307267	-2.0865238086630176	0.5805576931011325	-1.6339992079032	0.39972342291290847	-0.5450162716423442	-1.223393047210804	1.0142810815912162	-0.38591595351139435	-0.888651890789575	-0.28549866506735366	1.7671055532142088	-1.898319042102637	0.21562822050066868	-0.10698384835111846	-0.9168176671962271	1.2820495128277931	1.872640604211093	-0.36237948871467524	-1.0613489035516497	1.6470885788416791	-0.2337435130821481	0.6190777096264831	0.27636383374476803	-0.26737702790444423	2.4120813499656513	-0.9099211140289504	-0.5355940901836644	-1.410591155382555	-0.8793755944738332	-1.3418194227268216	-1.7488403597614124	-0.9740563381617342	-0.6211360795121521	-1.5185100786218209	-0.28322994563479076	-1.049399127267476	-0.8941267099279289	-0.24676440324367196	-0.6662737095896872	-0.9652753093890195
-1.4584552095359213	0.6220788116750261	-0.2179615406651218	0.19142478112377975	-1.007254591444504	0.42414418439071655	-0.7055255009985462	-1.0346402146964464	-1.5760668160083444	-1.3526848527259254	-1.3716139298162742	1.124306795506443	-0.6282733877285618	-0.9546126873640564	-0.8510019486131895	-0.38099401681221495	1.1134018920868265	-1.0422922604559564	-0.7121625722983979	-0.32721978746063046	0.7001961372302982	-1.092841718761533	-0.09414463760191079	-0.0002743940648851934	-0.14939280526334034	0.6077179218331537	1.8106091657112002	-0.14606181643055288	-0.7687368000957251	1.9074035706936234	0.283399140581189	0.48446655107522635	0.41049069676026784	-0.6626360751736863	2.377597448951631	-0.6377209762619874	-0.09572919350592934	-0.8322910145303887	-0.24238655083968133	-0.5343318981739871	-0.7674581499778368	-1.305969741414032	-0.24831503710647282	-1.2046756913129864	0.06724739220728283	-0.7597883427192145	-0.7664407597673907	-0.1574228232322944	0.19901802584210543	-0.7954781015862422
-1.5066278395966684	1.0640606346112844	0.39899131232833907	0.03695158859230019	-0.45657235037952953	1.2099705236856364	-0.3474468023485615	-1.021383521095192	-0.5482548469154451	-0.43348093711163477	0.23227498440958957	1.3414238575823594	0.7699636503634731	-1.9367960663423942	-0.8714842329218445	0.4005023425189241	0.33090228313527814	-0.819512546482747	-0.4503035125106829	-0.6626052578863381	0.04194411292679146	-0.3415479920472397	0.26083964372232943	-0.3610100490539298	0.8609938135756265	0.39576784456163067	0.8111522796527113	0.36414382869867085	-0.3700781225680005	1.1516545148168067	0.4933099033181739	-0.2971321407857143	0.8374588769691492	-0.863356531228697	1.1502188404188758	-0.03817592133401494	0.15581376161648872	0.4267746892953586	0.1379183243875999	0.08558049082771547	0.3325440385774891	-0.6675158564562562	-0.24888464886071077	-0.27078073752296794	0.28884611170729696	0.7419717648121333	-0.33885871135417	0.5831250853221255	1.0524504058531257	-0.8292390567356581
-1.2729464539786681	0.747844058607048	0.9004751780221159	0.05997682601843711	0.6278003803351879	1.4289156885817436	-0.2379742441697528	-0.693943218113719	0.20140819377470953	0.7200598146190826	1.3862857994010729	0.7801611874665322	1.4268639859054704	-1.3012789843469763	-0.5885793019059264	0.1531647239562912	-0.9435838461204152	-0.18903270500630828	-0.5508488571071151	-1.1395149864544083	-0.25544744232916317	-0.19938109824420405	0.562485950435608	-1.131017523896047	1.3476539057379642	0.5128758345040234	-0.7179111979968261	0.41091769697785263	-0.2845931578997734	0.22901856978201102	0.11958091408113095	-1.0414413137004115	0.8285566331127667	-1.042433043255648	-0.5218316630661528	-0.05012510117710829	-0.27789036701274267	1.2749033530669398	-0.28559644567343584	-0.29737956729220777	0.6876405944232422	0.02809566322198392	-0.6761793951352043	0.30911843916439574	0.29770403799688017	1.978801215480403	-0.24312884667297838	1.2052537341433913	0.8174327191500742	-1.2749656903905124
-1.3067529013446921	-0.09441100755821437	0.5666047236097734	-0.2061732813722335	0.9203319257415546	0.8940313751610202	-0.5550182027752418	-0.6689509819313338	-0.028062262655418422	1.471564992742934	1.4040272207169526	-0.10766042503463971	1.0891134846142803	0.5070037698051423	-0.32616047316175667	-1.0082141060004428	-1.728530644146995	-0.042914326335274096	-0.8713252569014897	-1.427400128589595	-0.5330237413706057	-0.3931737050219235	0.22905046187394168	-1.6908835433144709	1.0222088388206119	0.26765777645882227	-1.7914361741759917	-0.3831090242845847	-0.6222247459970123	0.021877702348685888	-0.5116841353524839	-1.0604607797580752	0.1968140575754396	-1.3121557065201244	-1.3925359218551676	-0.8695456692209954	-1.158043575419284	1.1527769825575247	-1.1608326004948983	-1.3615873209437293	0.22472080543889458	0.03788312710163157	-1.0970115875909818	0.10265271061756318	0.175005538217569	1.738039150707657	-0.5693304071667962	0.9623827154298437	-0.4977422038300584	-1.9507389947692393
-1.6520679788160801	-0.6703758014301155	-0.387317404163729	-0.7545772217956025	-0.27729261060928045	0.04289784433585301	-0.9546664302174173	-1.198471026912531	-1.0001226495288005	1.496781793749623	0.7112828722589278	-0.6003401613526778	0.4418007360645595	1.6541422887322537	-0.4343803940064342	-1.9853652037577498	-1.5825382570626116	-0.7881837684064129	-1.0667038173938022	-1.2715008974153321	-1.055382633012661	-0.34504306335838364	-0.6517970540501674	-1.607917941846336	0.3234273299440839	-0.7254159134864648	-1.8076125774723284	-1.6934412371098584	-1.122138950023142	0.45079529580563843	-0.8489259969504215	-0.4954271840879824	-0.5927172071338622	-1.415157298080778	-1.072229083056405	-1.8230628751887723	-1.8565920095596216	0.4636243323837064	-1.7970070084299261	-2.075732346952393	-0.40130608630349235	-0.6364164408621458	-1.1310596855486659	-0.5225499422299915	0.11472302759883282	0.21334799862340798	-0.831581990374181	-0.12069188468370734	-1.86860986851567	-2.3871810042452393
-1.9497001580196236	-0.541081846289027	-1.1744324857650594	-1.083982938102026	-2.2825154259539855	-0.6121341916713323	-0.9265800471954299	-1.868231521873351	-1.8057366679609415	1.008911781291044	0.12395551171418333	-0.6233385527490347	0.14807612531746067	1.0056293936585028	-0.9189623961804456	-1.879490274443458	-1.046758881963113	-1.9054336414711213	-1.1016289283817273	-0.7096553289639823	-1.7298614782142852	0.06500412928848211	-1.5442810830571663	-1.1459946936499106	-0.08803919016763487	-1.9644652900544073	-1.0845708496470863	-2.77338685334933	-1.4421908936822625	0.6429090932281566	-0.6811228508630435	-0.2192631339726672	-1.0838498534181589	-0.966276693536075	-0.45001090057763604	-2.131919036396869	-2.0272779198537325	-0.025886291545537815	-1.973290544482844	-1.855925196203679	-0.5632443056403887	-1.3987405381336708	-0.8949941339626702	-0.9447777980228362	0.22691835282973685	-1.4072898110741054	-0.6288177166835818	-1.301345562336137	-2.394587236663583	-2.2346337987942855
-1.8825029720246742	-0.07833008319732844	-1.3434331621557805	-0.845374241594236	-3.66103467831627	-0.9704546160522654	-0.37365849661625294	-2.0359515502077583	-1.7021484375097113	0.46391691189698664	-0.014522294762439915	-0.7526380483052347	0.1472799178381097	-0.5004971488624091	-1.3694408729651792	-0.8907226775584132	-0.873166249375987	-2.4774940957288023	-1.1593561971758826	-0.08261576106983459	-2.147641470679981	0.3980077284703476	-2.0307848496560443	-0.8779618157488509	0.007674584899467091	-2.544534984051847	-0.4353263002583811	-3.0875780186719304	-1.4530943971849122	0.10251961725970068	-0.305345419253499	-0.7822032438433618	-1.3038817073975346	-0.013066292406109568	-0.6372695361568905	-1.6312927016747407	-1.819118943027873	-0.06485683659995253	-1.961506357399815	-1.0888155050141517	-0.2521093359215413	-1.611678161220047	-0.7853527151218647	-0.9160490034223037	0.3997722962720106	-2.2286433987701457	-0.17257862066641744	-1.8574548592324855	-2.170951998303935	-1.5773512636680505
-1.4334209421978483	0.11020095894310249	-1.1118825003961377	-0.2793194355603322	-3.5606937549284017	-1.2470498699143098	0.25430914680364636	-1.5027186337238463	-0.7369925248298574	0.12102968331696554	0.10399738952934241	-1.3000210164195651	-0.00509542579755826	-1.0022930722088152	-1.2862623784346754	0.06032137719358716	-1.0670225735238794	-2.1339938682185795	-1.1732123139281818	0.20023843618097323	-1.9208699140102408	0.26063243546002435	-2.053600283033643	-0.927464546785468	0.27807826107732514	-2.175458216538514	-0.33875904522565137	-2.6941009336979542	-1.2375585557630246	-0.5542738037434756	-0.17468885633684336	-1.609624135970918	-1.470753410426548	0.8075292788489407	-1.652063964637732	-0.756405953189644	-1.5198253230387881	-0.06436994386896167	-1.870064620513403	-0.5133066605855217	0.07072274788028478	-1.0553011116295485	-0.8772651095988857	-0.6223610396361934	0.4195781100404504	-2.2934535887333074	-0.04943328277266744	-1.6747975928609755	-1.9396815073617908	-0.8314319109107164
-0.7902343356992072	0.014183594938225899	-0.8808996699874441	0.09894130889772926	-2.3459873248406042	-1.5121560321149408	0.44694678501303325	-0.6693259446894095	0.3699843579321683	-0.04797826418996047	0.2700040941291346	-1.7125201709861526	-0.37639133687718873	-0.05545971931524638	-0.5352624317381239	0.43661676403090444	-0.9710304528706597	-1.3680928850681222	-0.7754391086406737	-0.013459156130536639	-1.0507936971077494	-0.1744126921432994	-1.722824936206179	-0.8456610826297885	0.3012522774245181	-1.491433141740592	-0.6119078084034412	-2.021944088070608	-0.884271491962702	-0.29021749196936497	-0.4363666319121898	-1.5138568487438613	-1.4680033923644185	0.8327051170881561	-2.375731295533058	-0.020444336137575767	-1.1884332634966777	-0.41997115574605764	-1.3357700230064118	-0.335227554445012	0.07155582110442274	-0.046341293729336874	-0.7413663795080204	-0.30267810033461284	0.24517297466373117	-2.0712238625871655	-0.5136526496791363	-1.1400710420218299	-2.0437739529277583	-0.3357999019432569
-0.14593003107229596	0.18898504190878004	-0.7177799391531051	0.11022921880900545	-0.9820131081799243	-1.4977387794133756	0.181721101848139	-0.057861398967696175	0.8994280446312894	-0.1162920391722767	0.5028968290161049	-1.1728262763738648	-0.5497844965112635	0.7910775927007836	0.4911395236121602	0.5529496566928545	-0.2364964264122194	-0.8907472881656799	0.15340797997852354	-0.4688861451796637	-0.006507513897019678	-0.36673285532970157	-1.1132525639649764	-0.2765723447384883	0.01165195681289206	-1.2480680271298252	-0.7904979777931623	-1.3356589059285415	-0.38559598111711696	0.9904536546834817	-0.8165736235744316	-0.06861422715061403	-0.9310168521005149	0.0990854120441225	-1.8109498229701944	0.3647796890252338	-0.7089311632002292	-0.9112340555593204	-0.07203035456626626	-0.1514168861427363	-0.1250024164372838	0.7813473583571017	0.01695514033600513	-0.009397876096195518	0.09610718558593487	-1.692566012490433	-1.1474194169134346	-0.6361913550353987	-1.991521157585484	-0.06914983820501672
0.37632568937043287	0.8803424176446845	-0.4611442814308056	0.02766975856438808	-0.008907496258589982	-0.9259788831883047	-0.10065047965967931	0.20773850182356973	0.7025290539124867	-0.051388026391796175	0.7651111387643105	0.26719758739030963	-0.25561833395727857	0.011509575024054005	1.1822714557778946	0.9348048999967439	0.6209433158273675	-0.8064101217942183	1.0830150702358479	-0.6909753597998111	0.5990494758636282	-0.05718487969570176	-0.32707626428245923	0.4853639978112349	-0.32775546877241335	-1.380872617671509	-0.6383613664520559	-0.5132157409330823	0.25249040697466213	2.0832998110436796	-0.9022385098623162	1.7247294887510844	0.11839982398475295	-0.6093037360079966	-0.1853438119761195	0.46292200539708883	-0.07145244516716225	-0.9435624074315158	1.4599383777317163	0.3606281085509122	-0.17403313127655365	0.9070487052087295	1.13444553174767	0.25369889117315036	0.2014363359601402	-0.9287999021663569	-1.273635447881605	-0.2746108472929666	-1.1292363805854917	0.22592024490980966
0.7153705382424598	1.484067046334461	-0.14010871032150551	0.11774367910716207	0.7350297712551148	0.05125259159941742	-0.0420921462064269	0.39802280275488644	0.19187476846991725	0.14663745928680422	0.7283084322944983	1.4755125073194075	0.1910565465400855	-1.7973441260902752	1.2205055832588911	1.5014715558510439	0.818667511118606	-0.5892251150623277	1.248956489328083	-0.3821156098078251	0.49232066717907175	0.4360481442649526	0.38332216662071167	0.8048237322120932	-0.477006755272189	-1.0972981514080313	-0.24350954909154507	0.6176966057883198	0.8851565266388954	1.688543674121423	-0.4998746945204511	2.3479079476567883	1.0058244695275373	-0.5178495150189885	1.2947251800915955	0.4274282011851297	0.5578947760331964	-0.3222666535322668	2.2679724115237834	0.9693880501865894	0.059389865428198255	0.3062875727793079	1.8096017326812572	0.3474490731566643	0.4867389323272327	0.2160452306072198	-0.643496165927178	-0.03992327473175142	0.4385042590243255	0.6871233065876601
0.8928244834030921	1.1460240700958573	-0.0036914720469610396	0.2763186961771803	1.5093755131807616	0.8596717465122496	0.23364318754619198	0.7466370245241306	-0.13788192851693198	0.29952514366554606	0.08448878200221467	1.3540565792858847	0.2684474547990621	-2.4797152229880886	0.8155836407552594	1.6518978821887138	0.2828023360182581	0.14351170723250892	0.49725848009846324	0.31303123926048204	-0.05345885853480528	0.6175801589201546	0.7286544693651764	0.4986772335583295	-0.4368280866390379	0.08147094585437727	0.20945515425636832	1.8198576517131597	1.2861212218454656	-0.13921110259783034	0.23381094473997496	1.3222515759634605	1.0126080291276027	0.3593146880378681	1.656717403165258	0.40723254554395544	1.0320216506523776	0.42526715723431036	1.8338346177253664	1.2161687533654928	0.3926642025214737	-0.5264395588343703	1.5216951564198362	0.11050641560028959	0.5997617982834669	1.2213094409084169	0.3421115674154765	0.01986070161546132	1.8081711051683496	1.1594989303312508
1.0101637077263392	-0.1637496792654401	-0.1194988005460987	0.2350457054512674	2.103368627132753	0.9936027056725604	0.33022438849054614	1.1463340978870071	-0.14495121428520463	0.195777021279153	-0.9509013271676758	0.041838381511633896	-0.07869449833010023	-0.9689510830994319	0.443371962557941	1.0982414734864003	-0.25714848742744406	1.0400608775383953	-0.471599794990817	0.9250160425950121	-0.4979279989969212	0.3972091550569625	0.6448386417608428	0.08225403227061985	-0.34709311381011465	1.5892393420622268	0.5791842954838818	2.477701446759386	1.3244284491274976	-1.9709982256143885	0.9241852558013691	-0.30838274693298984	0.19308108938178134	1.247254276893574	0.9761292620947005	0.5039392224666356	1.3449736818015519	0.6054326784655428	0.7287326420007019	1.0262558282287941	0.5880881313303388	-0.9885670305176844	0.6187890021504753	-0.374456837730567	0.28885177907799386	1.4995409409366853	1.0481290667804528	-0.13933862913331319	2.161212877017253	1.3775912342561707
1.1294151183104402	-1.448529007162627	-0.19161184916451368	-0.001746730503739381	2.0489462469637822	0.4765666124563456	0.09975308596152724	1.2937971959664367	-0.0429787647366806	-0.1316180462612604	-1.6733740431211146	-1.2063249399272769	-0.3827265701856726	1.2793699813675752	0.3698288866729093	0.318078848071796	-0.16694373041365326	1.3582612557453249	-0.8143814392658073	1.059149471084406	-0.5319218676409311	0.14560610653448863	0.35817211622840156	0.13593988824380435	-0.2853496323584635	2.3064171900279025	0.7199316080312079	2.169057853152075	1.0537814285059077	-2.449885769115773	1.2192442050413923	-1.0928545104352103	-0.6298578373988585	1.3975271565677574	0.0634723018026432	0.6864795053770077	1.50291891639989	0.1325164907547313	0.04626677694755103	0.767345917627586	0.6022080957240249	-0.8632921407035612	-0.036517611088626736	-0.7662543171669174	-0.29072132614935764	1.010718553109536	1.1558158321576417	-0.3910689573573552	1.545815899646557	1.2576270954945046
1.1483875444899665	-1.6788740745217507	0.05796045034381123	-0.13086234189946955	1.2885917770727342	-0.1808589766026304	-0.18274882631335038	1.0503367130557182	-0.0580964864449236	-0.39390580789004775	-1.5443318889103392	-1.3388942214944808	-0.27104594956743877	1.9395958285709562	0.4549979062133145	0.021421625788661264	0.3524111307725269	0.8420820475780508	-0.3997880874863564	0.7104241748093223	-0.2934825278563417	0.193755153652811	0.15074166478795378	0.5926915215716474	-0.22330018093860676	1.7360073467595454	0.5027673993759137	1.158678243374044	0.6459387117877976	-1.5697958962932668	0.9920945777840974	-0.6173586589858017	-0.741971678444014	0.7869041318633138	-0.408191829408763	0.7707538514337545	1.3928163637674722	-0.4031994478993129	0.2704137045956897	0.7273236020494441	0.5437488417163118	-0.4207108827895582	0.026823719277870986	-0.7795347417794017	-0.7051975730233379	0.2882908420400914	0.813833389864722	-0.49031011906127775	0.717731883337137	0.9585030967200266
[truncated: 72 more columns]
