# Supplementary material for: Diagnosis of autism spectrum disorder based on functional brain networks and machine learning
Source: Sci Rep. 2023 May 18;13:8072. doi: 10.1038/s41598-023-34650-6 (PMC10195805; doi:10.1038/s41598-023-34650-6)
Supplement: Supplementary file 1 — Supplementary Information. [file 41598_2023_34650_MOESM1_ESM.zip › matrices-bold-time-series/ASD/ASD165.csv]

-0.5528857319550559	0.07328362304591339	1.1819659124539763	-0.5946867375390458	0.3131307766393141	-0.7377462811556247	-0.5259557739256722	-1.4947671130433424	0.03726233260470215	0.14782377167654634	-0.5028521871559104	0.16527029942965527	0.5611114873420734	0.5051905168541779	-0.19167506691139952	-0.20171747344926394	-0.19607010430051544	-1.2483936038589847	1.2980001252163293	0.20043249476257413	0.7412531520617686	-1.125426212514736	0.5169984334154192	0.05173716004164873	0.21943579493605977	-0.36188144025255214	0.23907455273816422	-0.41731563499380964	1.0698287406434865	-0.029268873380547376	0.802083290367035	-0.17386302694073136	0.1521321153496021	0.13781520549308296	-0.8318890977831538	1.0616507703244864	-1.2638013931863261	-0.7745081102018916	0.5843082153706598	0.25052724882457095	-0.8775284011443908	1.378712109385399	0.5051210127192407	0.6507968022488387	-0.1720234460682394	-0.622768300465811	-0.4288444151439526	0.3035904135934468	-0.03353112058192725	-0.6520614522339017
0.039879383199252105	0.08778586330922279	1.3438119131601534	-0.33892654442932363	0.9397115334264692	0.28767720118064954	-0.02130723504123729	-0.2231343631747199	0.17964124793861594	-0.37619663115648505	0.1629242902419189	1.0279016538168904	0.9358081001338421	0.5058777232889687	0.48457556973407173	-0.29070690406999433	0.6600571793289629	-0.9492485846265499	0.9276617635891437	0.7235856431485793	0.6760384502868795	-0.12138502865729367	0.667026578561161	0.4465291915216242	0.4318900721802503	0.4070713661846079	0.594897864869188	0.571241955262055	1.077273884260149	0.789377956096765	0.6970929820005832	0.631286265787077	0.25308943574938575	0.8410833218638192	-0.06933017307973237	0.9542800595289929	-1.0623791795653061	0.13801392389080785	0.6630177967025358	0.4930285050108034	-0.20007651943545876	1.2244280463326527	0.5737157553051399	0.3247981153343647	0.2196284498242998	-0.4930989860328077	0.7741009813321029	0.5212444681475891	-0.2091512551551343	-0.9133950909970342
1.3445538894759952	0.9309963510320441	1.6136405522786743	0.5873913335401282	1.5179735838632007	1.501270445801312	1.2910837079096011	2.002438456256046	0.48386371379663223	-0.1886397046365139	1.020347720461041	2.293497701204915	1.8536901327969277	0.6892648236217869	1.6833753822274395	-0.21340103933285556	1.7472749572260653	0.3375564911370749	0.8112535574975555	1.27276984369132	1.2240659638052136	1.708574462944881	1.366354673249981	1.0418841234874474	1.2412017122126329	1.5707905691506776	1.1054843790636402	2.0980051326806404	1.206969078333245	2.373482302051397	0.9072681477336568	2.2994185689971576	0.5369470872858388	1.6343075560413753	1.7802060780092397	1.3267202788231183	-0.08829599204798244	1.904697975260967	0.49939548956538354	0.7548606688338352	0.7403586026441304	1.2508927979490627	0.5849371319447548	0.33879674720491854	1.3834245978600244	0.2757313823463778	2.206438660479059	1.260264923096017	0.2843467904703981	-0.5297215009291975
2.2719812491987916	1.8244793846140166	1.573932852717278	1.448818623284389	1.541920292953778	1.7538930869837057	2.264621648829489	3.36960900620319	1.1131789973622837	0.7358514333419321	1.696091046493515	2.6830337880351665	2.407392737302596	1.2104919084282222	2.482122958333772	0.11300283357954818	2.1237729597323747	1.9450859117379333	1.0834374945808478	1.4186979900908823	1.7898657479791238	2.6603124508206495	2.1231002739386198	1.3920120666356768	2.008179163679697	2.1310466879860632	1.3743944022118029	2.916953800522264	1.3383599668800434	3.078556479831072	1.364555598407124	3.424628903153233	0.7933807183694106	1.7042646762178935	2.888990871174408	1.8324328993457253	0.9532422546658469	2.9521135259514772	0.2787086788981672	0.9516399188721629	1.59295136782346	1.1507985205573257	0.6505450602025054	0.9230586972710887	2.396065517281287	1.390526310556694	2.593840357997669	1.9294507346279872	1.1474601442352832	0.3959064403184866
1.8134076673066075	1.3073451222443964	0.561393977351217	1.5043429140795073	0.833657970237558	0.7430653558506087	1.7567688809203237	2.5120969491303398	1.7814272492825833	1.4538416766226923	1.8729793292211094	1.2353762917053244	1.488816216450378	1.6858131698033265	1.9834212609790325	0.4322861256406905	1.430324837600129	2.745250297589465	0.9988020884957978	0.979404029065329	1.287596400829962	1.6766536417936557	1.9797990114027728	1.168587675436919	1.75072439424552	1.5723170300723388	1.162277772893103	2.206981621973842	0.9234404091165654	1.491319090516753	1.3982047902706205	2.438214865771284	0.6840388563328307	0.7742208978231383	1.6673151786705285	1.4371355102612682	1.2464713143729769	2.1084260786004094	-0.02750668116870477	0.8084244108954002	1.9204264792265553	0.3079744708006558	0.5664508211014143	1.3569277654976246	2.0893222547441135	1.9786583770519917	1.5268498966498552	1.5436925948531952	1.310785121037248	1.2666564392553323
0.19125965918398202	-0.9550096607024826	-1.3129973949130922	0.8011617554794002	-0.1592811151176425	-0.6364268198416259	-0.10727826510516474	-0.015892814101945603	1.8831826135932557	1.0653113705215276	1.4368768870971795	-1.4154020720006144	-0.8346546892685137	1.4483137715017869	0.4236731134763669	0.32273704803165576	0.4076991064430866	2.0662662102944713	-0.07902863672435376	0.30002509007129247	-0.44665144860054856	-0.4071439018476528	0.5820774061325931	0.5432193717634906	0.2663397843555645	0.4044500975824538	0.6092639730379878	0.4931727962545933	-0.2830435101047393	-1.7003081654565573	0.5431898234075749	-0.44511056116775166	0.10577781112793087	-0.48993716320680974	-1.2620462094298988	-0.2491256365695623	0.7033991620721242	-0.10470844039110287	-0.5983325952994802	0.17235501263737776	1.4228732852016568	-1.1158302632246437	0.027105947690175863	0.8086033143966976	0.33354675239959874	1.2478368619051363	0.01014972404614028	-0.053683036181304586	0.15843080702000104	1.5130047208991348
-1.2467298810319334	-3.3439153505103336	-2.8146037328649305	0.10633531628507108	-0.7093090390929404	-1.263227165762708	-1.9495098009630392	-2.1224426174705493	1.1292491545148196	-0.2774402253615496	0.5688495886727721	-3.330222573598769	-3.0500911596887716	0.2735618392422412	-0.871040519665581	-0.32708650881969475	0.14558682277455692	0.2974489960850203	-1.6291047963350054	-0.03599063718169148	-2.1892025782580897	-1.6729931154878523	-1.3093137392399241	0.04845368349477974	-1.4862617337714055	-0.4453117204632565	0.00532927624590649	-0.8590275961877504	-1.6663046081821284	-3.9772347064672355	-0.8132983379472106	-2.9805934100852403	-0.6245694254334792	-1.1384581777487257	-3.370677980314506	-2.200364025872157	0.09471560715436804	-1.9564429434271735	-1.356403992313318	-0.6443485596232056	0.2742788728208376	-1.947606097478688	-0.8931461054642263	-0.5473741925457926	-1.6813235817071888	-0.6747973981169803	-0.5341968741927876	-1.7216676510211508	-1.530501280749247	1.0672487428936268
-1.3863089100909496	-3.716630610444501	-2.6386448813487586	0.02627757679263973	-0.504590832038403	-0.9289078791087559	-2.48168977932478	-2.1594742126193474	-0.039126595916986376	-1.5120434802247011	-0.30793926606590416	-3.0667575823748225	-3.5470464649908315	-1.2101328442012365	-0.844893406043827	-1.0840914883156663	0.8237581544728793	-1.4005100472210639	-2.3232680176136222	0.15999836413509774	-2.5547368558943435	-1.147563461786681	-2.4756361003555365	0.00775380337034035	-2.2719835565557984	-0.6012291783091844	-0.5328410173113589	-1.041269226485632	-2.1813468153899316	-3.4323573102893135	-1.7651224797021925	-3.00497155794011	-1.0272542593799685	-0.918192364098801	-2.732724540223493	-2.8954844120676215	0.23141843104175977	-2.221878306463395	-1.8016258888476804	-0.9981437145252053	-0.8153215066516873	-1.2117872758257264	-1.6341797837325989	-1.5644281922380439	-2.5460191700801165	-2.60828006807278	0.21312809607613356	-2.0661872157553924	-2.211144426703027	0.3168774627898925
-0.4486365999220192	-1.6632757405006693	-0.8538234644293163	0.34572915519687575	0.06464376503383909	-0.32225840173412973	-1.6830001497759002	-0.45638957203991853	-0.803918612534862	-1.737187529916502	-0.7667471966987912	-1.1104606873658083	-2.183880173678592	-1.9771345222876657	0.12631035184036768	-1.3001558943746798	1.4388689407626774	-2.032471168145394	-1.4950557737544854	0.42642796296837415	-1.5302497476839887	0.24662122392583785	-2.324081506436974	0.18007448118329397	-1.7650474912666838	-0.4121772468396395	-1.0284683095997458	-0.4916960397360343	-1.401279871393942	-0.7643353114275196	-1.8078650995865821	-0.7116234014126557	-0.8999699170515075	-0.40343643691320036	-0.032825061414806664	-1.9579056375948487	1.042667026970324	-1.208666996499039	-1.4102579835373237	-0.5066971828340585	-1.0735725518889065	0.5583213478303485	-1.6286828362585337	-1.3284901666681548	-1.9197065247692233	-3.205537625316425	1.1359605263540715	-0.9122469624191112	-1.205944664851657	-0.3184043787606274
0.413663079712974	0.9983741724207603	0.9757258364578212	0.36879509612097683	0.3667163125246526	-0.020929106811591294	-0.558250000248355	1.1898396983455966	-0.7395531962673481	-0.9914354199740566	-0.6521597350681358	0.6601790888207688	-0.3441668433846808	-1.5546065092113845	0.7013898552215909	-0.6869085370660484	0.9408844593429598	-1.5170060433558568	0.045035675485776264	0.16278483798489857	-0.450727801938127	0.8622179526145751	-1.2610104091469987	0.06928412311120281	-0.7242583679545095	-0.2826747367762893	-1.3645432170619503	-0.14769256125507718	0.005301788032466538	1.463192077661308	-1.251409736506161	1.5350709919183319	-0.4475111094759314	-0.17746230828859627	2.1746502899953315	-0.5384933355182985	1.6127250773371553	-0.1074825571996872	-0.19244970583666007	0.5268576266841257	-0.346619656849597	1.6311221562702098	-0.8359748103644266	-0.10301406367141391	-0.6556889995363903	-2.128020251908	0.9512227903101459	0.5183542651651408	0.5457216947344675	-0.6566065426466404
0.47926158653531076	2.117950219727758	1.3014649853062645	-0.17575007127868758	0.19758029023809068	0.12263180104156207	0.06177650131213254	1.4141242102223466	-0.1435370160838197	-0.019439038955364685	-0.14988134017941734	0.8807287109911041	0.5333049377510609	-0.49757202337872297	0.1637371295600485	0.4562506166012062	-0.4942553917169011	-0.616254830253961	0.8895602264029024	-0.6130647810873046	-0.4249860844925611	0.18040056080713246	-0.14853433802932473	-0.4479245844970483	-0.06602542953956625	-0.18508896797480867	-1.2728886984640317	-0.2832790514368075	0.9430795381912334	1.4851616790739512	-0.7028535179492674	1.7172086953810062	0.010749557484835602	-0.1723833548753853	2.1068649076340384	0.047295354773177874	1.195357998836279	0.3297983819088778	1.2428143829264684	1.3718871987022843	0.7041544252462526	0.8793115250553063	0.2695961156054263	1.0620777708860016	0.19792530075260628	-0.36056470292255244	-0.35132283406970033	0.9664664326693622	1.537425594302718	-0.6537964937649174
0.10451491056448176	1.3463837816938689	0.12707482289380634	-0.7954749332698458	-0.1330062650871731	0.4493025504925459	0.177464056734623	0.45554050989921113	0.39198759048191584	0.4932683104842627	0.4080496607592755	-0.12233595882054968	0.26819113988006266	0.14395935113441496	-0.7895675341516719	1.5386102279730505	-1.579800221854774	-0.18046836584617096	0.5694571142869144	-1.1890932411392527	-1.126148467911421	-0.8160331222918107	0.3961626516463005	-0.9526331987921777	0.0066620159886802395	0.013692941419891297	-0.7273974530764397	-0.38621023459427856	0.9518534961047235	-0.06505014738633705	-0.3481585930973766	0.16906273650978992	0.3483832467923378	-0.012548876069417946	0.35619439312907414	-0.23942879527804733	0.06066656243227375	0.2155501678985865	2.197363632544594	1.5571198843150051	1.1716929219786536	-0.9452292405517618	1.175366932763222	1.4795477222370705	0.2993682465100298	0.6958393305526605	-1.5442826246350307	0.44576873195801875	1.3044728751240802	-0.2573220254087978
-0.0481319541421315	0.15127473150049117	-1.1222833159101473	-0.8747069080660038	-0.3506983278967983	0.6947464486615484	0.12264518040836261	-0.5180074044905693	0.5922034475711198	0.34957635463788644	0.7855311723364355	-1.0287976477509337	-0.2578054886723997	-0.15120071555745881	-1.0176782080469753	2.117291288989003	-1.341970046483317	-0.42454262221452577	-0.08484894433131948	-0.9654652963088135	-1.3722724160503739	-1.0345572184697713	0.22901675103195057	-1.0096155550953116	-0.10374980084090747	0.0320277436627413	-0.19382541142239018	-0.11011397679373995	0.49004801831853373	-1.2469252570738805	0.07881990037270978	-1.1300685139153328	0.5801577756611866	0.20131853215551343	-1.1349879648820596	-0.37729647771085045	-0.824210211164315	-0.11887646494387709	2.3969344289814147	1.232743212245438	0.71439595023573	-1.993206308868636	1.6693174376309257	1.3298055159352966	-0.03487177337406019	0.4808688184093043	-1.6010477632894622	0.0033942122457034573	0.6949219793941835	0.4644435221256347
-0.05576252175402702	-0.0685940028759338	-1.1853345686587466	-0.46385592448478663	-0.6240822995671549	0.20229823118944593	-0.14256686596941562	-0.8676065772828814	0.5818262219692062	-0.2560179570086897	0.8910467561577564	-1.0478617658641851	-0.3140088894507746	-0.9093214605779089	-0.403902704282289	2.0623300665025552	-0.19891960379106494	-0.8559613575926595	-0.0933854527955824	-0.23235112235696515	-0.6631875878094095	-0.5918732214678999	-0.42637099652266724	-0.727868990261645	-0.09767075297345812	-0.5948990533100139	-0.22157422629515186	0.08563236842428894	0.236985117969323	-1.053442615788885	0.7158759088716393	-0.9458424151546337	0.6168172773666933	-0.12183814784683815	-1.268025748535483	0.2322290965699018	-0.9037227780414362	-0.651814302575969	2.0086645172773445	0.8476330782870711	-0.19901668760898503	-1.3002097054003743	1.735908908252385	1.0874013176425537	-0.423585482066549	-0.3550605322869614	-0.8243353889845119	0.325439499037887	0.5970747877387367	1.1192778356140476
-0.5864452136740244	0.5878302381005286	-0.18280695482711892	-0.1955293247037621	-1.231519630060547	-1.012706467030519	-0.8575976077512031	-0.9307695298263389	0.47276382908803977	-0.9332515152788466	0.6657056009506276	-0.4740107532754699	-0.004502050710748241	-1.2194007554086734	0.07687563036840334	1.459083170835995	0.5708550798942635	-0.8409664410883859	0.5158218096755705	0.09441467485408485	0.29335017447324335	-0.45608275637429024	-1.0553663415266779	-0.5993329872338193	-0.06648419097447979	-1.7038990860819998	-0.7263906335795262	-0.45044975017137506	0.3303937086790092	-0.15438586681655658	1.2386787344913064	0.03250826865835612	0.2831421773537219	-1.1566845063333717	-0.6036092248461115	0.9860828409278125	-0.5916689217183446	-1.3415287075210385	1.3045666318433822	0.5901295079234636	-0.8198331994954909	0.28525347085291763	1.3454679619903307	0.8148650634360479	-0.6871416383554756	-0.7668176204422934	-0.35107516587068394	0.9304050530362564	0.8200543642429725	1.1735767334518736
-1.741303174146565	1.068000864292687	0.7753184589105699	-0.431981035029763	-1.9154761650080898	-1.8570444887922954	-1.7158539845718945	-1.1533726417005483	0.12145378498969797	-1.180808666204488	0.05923230748477377	0.07170608117635688	0.21432905342745884	-0.6987557718263079	-0.23917033415805689	0.5205953126300492	0.31404015601885205	-0.22871980547046716	0.9140608849556267	-0.4116064736899416	0.625368841860923	-1.0118060658162584	-1.0033690747923565	-0.7785587927696235	-0.09921192636418585	-2.29985590911987	-0.9016254740129671	-1.498997744190738	0.38569683331508264	0.3824439870534526	1.236684866900017	0.41843722489928725	-0.34563592776266133	-2.0740930431015805	-0.2099369944939499	0.9749241353130115	-0.6168578740098772	-1.6561292092080624	0.46201391922114055	0.2703558223065593	-0.8235851774491231	1.1961441116241545	0.5407985500903977	0.2648061592257707	-0.659940842506319	-0.3816680140326602	-0.6913710628425009	0.8688997324541132	0.5271632737250075	0.4941627855141077
-2.536940323191564	0.8549481234459599	0.8998916873632554	-0.7641358441977522	-1.8946278614789505	-1.2393580851324886	-1.81409703838313	-1.292446967084334	-0.582011384791646	-0.6104841296014973	-0.8060937157200961	0.4432582643783941	0.29098251152736143	0.16108193525559236	-0.7263783580520669	-0.417462654958319	-0.34383423879023406	0.5490158049175365	0.6017937120651068	-1.0522371833691522	0.41994184741124435	-1.4875090395936674	0.030917621619181247	-0.7680141182073417	0.04625641808095637	-1.5241616393016966	-0.07919020490100713	-1.9807262318034384	0.10057977870106516	0.44448091413602503	0.7767727064925778	-0.04252769461319592	-0.7940246431716229	-1.7792108517585015	-0.30300001391960285	0.2827449458774359	-1.0209574320778183	-0.9786186276156844	-0.34340028871825923	-0.2833831766346662	-0.47484732055612705	0.8637819738382052	-0.3422770258040513	-0.5071925653990006	-0.147532050549158	0.29948067341892803	-1.120508042329433	-0.03843401670154142	-0.45179818853610926	-0.3918099327155128
-1.9373878885810645	0.4176471794693434	0.3654429708134899	-0.5571251257335483	-0.7351723793055199	0.5242348979740569	-0.6638880060391928	-0.8133686242404637	-1.3292476760094205	0.6298877854119235	-1.518548583319054	0.7967782770188545	0.5467561257153534	0.594625331005637	-0.3005569137496356	-1.0021970315856388	-0.41728978558208346	0.9476957596374861	-0.063953290209406	-0.7531724474347415	0.4375371657467475	-0.9924036891962305	1.4957991728154618	-0.0467332276439589	0.6141297068929501	0.2342306369188813	1.3570970620067224	-1.2140709773370628	-0.3919492178115678	0.6179641052196921	0.38129671148444366	-0.36685635294721985	-0.6044972768296479	-0.2597296918350577	-0.32413607989669957	-0.09349761347847678	-1.1185154891208549	0.44742381745212984	-0.8662301338975734	-0.8906798644063662	-0.1978757714573188	0.080743672270136	-0.8032355398044414	-1.0186343267603903	0.7257430152707461	0.6465476446662095	-0.6729287146793769	-0.9759585839153365	-1.2416258451942677	-0.7761224599211404
-0.2498327273628752	0.28645916373484714	-0.2242397313441931	0.1291298667151668	0.9220646598880001	1.8136247902156073	0.96744839258514	0.15024266848468212	-1.5502449143889796	1.751338011158644	-1.5925461051556073	0.9817841770355961	1.0256947968953603	0.39913607702361076	0.9674401224349592	-1.1134021318053573	0.13765177762779418	0.8373683794151848	-0.503324503357479	0.5637221471710594	0.9103204178794841	0.22455265075602052	2.252679043987458	1.062080089642695	1.3196989239819188	1.5480011169277466	2.1704868739193732	0.12808168884799875	-0.781195453224293	1.0061488082086352	0.42622003179307927	0.1374626645800508	0.06192954121915595	1.1609625475131047	0.0007463078949675682	0.3908307434753099	-0.4788133564719768	1.4223258035792836	-0.9771693908235197	-1.200940941984371	-0.1220020877868734	-0.18658510809670287	-0.666731130154994	-0.9639661764601942	1.3504733142835799	0.6266490064975317	0.5137545173752373	-1.128059417285643	-1.0193501002777978	-0.5395712222711375
0.9918256642799734	0.2656810052744794	-0.5949863073220414	0.4710042912925364	1.818680381242138	1.4284307753347993	1.6669954558756512	0.734764214088605	-1.044755457076248	1.9476914282667903	-0.9204734428394692	0.6243841169929788	1.2623830918934933	0.07379838467322052	1.652380825101716	-0.9745756787674391	0.3670393468186509	0.5469982890639169	-0.6867513236830164	1.6574853585024256	1.1638447809114945	0.9858259939121241	1.6669684522372483	1.4696740887789344	1.4814604934588573	1.4390188260781231	1.5368537448311976	0.6894834081131537	-0.9777179104195882	0.9801604585656872	0.7123057591520835	0.8792158836825442	0.43885179018043596	1.1831824384619962	0.25844943190109987	1.0276225768571976	0.3793019611471903	1.0174520402556617	-0.8646904129347349	-1.140751469121226	-0.07716150811543522	0.08010610041803143	-0.32266402011843737	-0.6861059138649115	1.1550542266154717	0.6830960909746312	1.2205964874310364	-0.6122201277309044	-0.13978964999513774	-0.2827536755314229
0.7327914113878446	-0.11170255953835524	-0.8346395909994418	-0.1431718281671849	1.3797412078231612	-0.036150544841882834	0.9348714854921333	0.40227111271420796	-0.31743024526872465	1.2258222668579613	0.017364205533917897	-0.1407434012095396	0.8569671621760562	0.15371736688182278	0.6556211758231923	-0.8925088095545667	-0.4427384405786548	0.42249359010307613	-0.9726108067992331	1.2543855619878848	0.6170055126783645	0.6414782188344444	0.3901681034929582	0.4794507813265403	0.8041518008702423	0.44620973989832685	-0.004472919546161197	0.02790867408126965	-1.1069125539190674	0.21519311551123357	0.7177056163599865	0.8123010972868372	-0.05020149441735742	0.0029806228750196583	0.08948027832994675	0.740580664367136	0.5606429675930191	-0.24601641545367914	-0.8737178547580297	-1.0176705085070106	0.0786104783226707	0.1802299855908173	-0.29252288240839536	-0.7804526252919961	0.32112236196185834	1.027366205551758	0.5732042361189683	-0.2516114566279102	0.2405877850497239	-0.5802374537748644
-0.3397267836261451	-0.6926507050188851	-0.9517771196044392	-1.2678290087791368	0.35354363655703375	-0.8684230342977455	-0.1783026074307555	-0.2971083674614947	-0.09967937822916872	0.40930386512057704	0.5196605493451858	-0.5017378574225752	0.06478676464501047	0.55839389142277	-1.2780970322453	-0.8692288495566571	-1.7991493462123822	0.43599188952942847	-1.3632724327767907	-0.4556268162414806	-0.2687747208442612	-0.10800433691728463	-0.26397848755914205	-1.2592633351695695	-0.1772924282879305	-0.057512940672298805	-1.0675900943754693	-0.8427406863833927	-1.203665993849201	-0.5891408913309366	0.18458664922867457	-0.14241163212348645	-1.0570587775761617	-0.886208110169916	-0.14241113041989087	-0.4826735568605138	-0.05970249190972372	-0.8644887273512668	-1.0744578819673583	-1.1175442239282896	0.2571732629640724	-0.2646332748439948	-0.5765362542740735	-1.2866937482294063	-0.3101549930049663	1.3055931201958544	-0.8614298855043987	-0.5605760098292148	-0.3838449808686242	-1.2290583428908495
-0.6412046101597936	-0.8206225260960278	-0.8118870794738288	-1.7999314494297158	-0.08445689485266049	-0.2381888312433894	-0.2636673415024716	-0.4015639428604223	-0.5182045693941769	0.15269669242566528	0.33133932084453394	0.07879736901243019	-0.44412738078387654	0.7304600428076016	-2.2448592163972454	-0.5888471476838594	-2.5257687174886643	0.3150480782957886	-1.374418662644718	-1.918256738071629	-0.5286626197445762	-0.12573127437213455	0.16180399838856985	-2.2510417500265656	-0.6493928714509731	0.46181038825768844	-0.8907552657342632	-0.7307548935936846	-1.1163785212536717	-0.5150618632634488	-0.647009232605859	-1.0321985567198975	-1.5708442827430764	-0.4035890709444907	0.1691323210859703	-1.513558745361965	-0.6513476448227016	-0.10006559970542396	-1.1054455325578942	-1.3007920751367972	0.26957708413698717	-0.8901906382221552	-0.6317104263988127	-1.5425954946433267	-0.22586366017270867	1.0764329862440671	-1.6911695021884328	-1.179350215203917	-1.2004496241351499	-1.454486608523977
0.28132661191335356	-0.3722926499245576	-0.5321243663517319	-1.2319126888759449	0.2125974883205254	0.8689800015907277	0.7658520665460302	0.13417183490141735	-0.8847285591157004	0.13359693660823974	-0.08221791519303365	0.9389963744381127	-0.364359599644459	0.3729327280706133	-1.4016293369144743	0.13308023888577583	-2.1248980369361385	0.02029058665416942	-0.7833246557183832	-1.9061464433027862	-0.08165660236968243	0.6518096926969825	0.6583676699191162	-1.7150153931447505	-0.43187225350522196	1.0598502215446088	-0.08883522542089095	0.17209400502001795	-0.7581515547226784	0.25050027093766597	-1.3181781691683871	-1.178537169484561	-1.0070305643116164	0.8909306211245969	0.8826159285599902	-1.4843423473044257	-0.5384502065381171	1.0959954215370293	-0.5824136321173533	-1.131606389879252	0.061325560675944815	-1.1903956066865935	-0.09010884877628302	-0.9559365368837806	0.06369349074597305	0.46642050087347176	-1.3185013531584744	-1.3199068234919626	-1.0823500529986003	-0.8736364544649347
1.071639775981592	-0.14356631779150997	-0.5491258056250761	-0.2529323575604939	0.1487569863978151	0.9117644105400446	1.5611265424332736	0.27416248158487033	-0.44520521749767955	-0.44789500020193135	-0.026492829063841764	0.7699357975413218	-0.044371542721884344	-0.14917951282367567	-0.015743306898624677	0.9787510869613627	-1.2905607815376947	-0.07522107734985943	-0.1591124949562818	-0.8558744771010418	0.01209174826328049	1.0804292950667511	-0.03151469153641025	-0.4547774176400633	-0.0907971453527887	0.5240617978727671	0.18346263460372197	0.4559649595249433	-0.30337353291262226	0.5010139078839614	-1.507247343891905	-0.9938154108804419	0.09518461436277965	1.489853795019772	1.0888536805630307	-0.8236370561691871	-0.16814621825886045	1.2286055396526887	0.3530445930764079	-0.41873870245136013	-0.23891936124657262	-1.1528180683160267	0.6739293462274689	0.2325033151416227	-0.3545508493683687	0.10807201987043034	-0.5834230693445166	-0.6015569477225992	-0.011892466398126675	-0.012871303013373636
0.23786232340181798	-0.8027557214813058	-1.0021014854618215	0.08474238022946279	-1.1728256318629966	-0.2885265141164881	0.9950965803157222	-0.6917585558016801	0.6825647357385083	-1.5633290757018679	0.6026399329593017	-0.723954631371345	0.06389890538411062	-0.27468037344292673	0.05191025329878058	1.363060756231924	-0.9522667536530933	0.3646058405746787	-0.26393331076690113	-0.24556998384673956	-0.9867941585670429	0.31216231968702185	-1.70272735079244	0.0498763622289858	-0.11349869573503359	-1.0142503424644902	-0.34385388004721	-0.6899898006771604	-0.011704935613739496	-0.38950052111670774	-1.1190851492550586	-1.193244581392487	0.6384239511826431	0.7019144844988146	0.2659293075925322	-0.5632085083505938	-0.5404745388002016	0.14690941566527566	1.0349723686522192	0.4761684236678623	-0.4576140368674676	-1.0586719573287582	0.9224205073923817	1.124471114487566	-1.4746992666634149	0.3651482664167224	-0.6166731193997674	0.6066224922824137	0.8694062690501674	0.3304061431257148
-1.7661205107195623	-1.7247874106163035	-1.235356173080891	-0.33146010306853224	-3.0132435229978447	-1.3055096388583813	-0.3914564022573142	-1.9142085234959132	1.4564087300019597	-1.971862192521791	1.0525091726280464	-2.106101756972261	-0.0018300043439607103	-0.009463422007758092	-1.339301103980729	1.0625361708895777	-1.0677590714124074	1.0455302181627215	-0.9861321760152546	-0.7440905732575767	-2.1547564567374504	-0.9300042697890598	-2.6471943131112474	-0.6370185144882928	-0.25824023487228903	-2.0493941714352344	-0.7510613137200451	-2.212720173605486	0.08187591983002564	-1.4260009543834051	-0.24939179564670205	-1.5774212584788612	0.21202009184050802	-0.5932884478785201	-0.8711936320447401	-0.8707445595115938	-1.6865880338617898	-0.6937665116818399	0.9150426899559204	0.9511689613148168	-0.4941127496321154	-0.8779724085423902	0.47935570105262754	1.0595966253266011	-2.043408646028347	0.7970720804635014	-1.3140833976674735	1.5140005063408564	0.6349960561500683	0.1195077051467133
-2.6881429240664394	-1.4687920788729083	-0.345993334447046	-0.5045731042433234	-3.4330402451055213	-0.8195529089146321	-0.9397210815579706	-1.6927623306143467	0.911543943356345	-0.5358967822782069	0.40227536956232746	-1.6181065515124575	0.1029454920541046	0.028463477322535083	-2.3470896620506685	0.4758601898108584	-0.6985905284983012	1.1163383880115147	-1.2683678507283263	-1.3861797769882103	-1.6786340393294883	-1.0056114531614444	-1.5590253230497522	-1.373083750821225	0.024542306896349758	-1.3527619181313342	-0.11113490109675629	-2.16049588104808	0.17195048079674272	-1.0731341102194614	0.7533963594725877	-1.1984511398995934	-0.42532718565506666	-0.9991197821684955	-1.0547005844736619	-0.8186632443938314	-2.21295639358602	-0.018876834022976033	0.15638070107263372	0.7637349072161969	-0.3235530847318592	-0.2638814766296332	0.017001334031375458	0.20562575639119413	-0.8800469179898254	0.5974930143165674	-1.3736018848886389	1.4754685464945105	-0.3515578104944253	0.15331745533052382
-0.9141545099642833	0.4056698321069247	1.6328530712953215	0.4296932790892933	-1.352791117829326	0.8036365787235359	0.20009890841181582	0.47865152274046474	-0.7711699670038398	2.168468261807765	-1.3909827589651738	0.7144952183365689	0.37950124992677886	-0.5508614484884802	-1.3356430534307553	0.15558617686561751	0.6954476893510062	0.03248467789855479	-0.311717365154027	-0.8080424060625625	0.8785527032323727	0.7071879078959338	0.7939135399046633	-0.7714934833413275	0.664888338663316	0.6139204932992574	1.2672300147553746	0.10134935798579424	0.38675638478724544	0.7297783609971683	1.3010083492843272	0.21812537635798543	-0.2338938810791834	-0.12328794278333649	0.05183661564767847	0.25650975342670157	-0.7893927925507959	1.6004991243277176	-0.5074220532304768	0.2558526647356794	0.016176769020065887	0.7909619623399343	0.24197803285861047	-0.706397283850658	1.5692710903782818	-0.43119406138421384	0.05468510722368399	0.41861637074534885	-0.9452630526539655	0.982687697949048
2.559552566884181	2.447954634345781	3.390572439950447	2.0035524581830293	2.03106765092609	1.9410942317357092	2.047381181239266	2.9938372828239053	-2.268790919204446	4.0144703329241835	-3.1764022161333316	2.8265792476255647	0.36777836897023103	-1.1997589061264238	1.095330225710163	0.16195607225229877	2.345406027106258	-1.669177851884632	1.3631772892852743	0.9636311541451341	3.5913356591573273	2.8893060909354404	2.2304898891368063	1.1080503685898841	0.8670644482896346	2.160678560074406	2.0535686254467334	2.992429711086021	0.6251308541436519	2.2160757122001047	0.9496932916690649	1.5844628669344514	0.8486994900723153	1.1717371281915605	1.4107021203714287	1.6366202031101618	2.035870158145287	2.320941503983533	-0.517197412186969	-0.025419139148557028	0.38585570680219616	1.6384993091896685	0.9375382918067882	-1.0486820926658926	3.374731999381183	-1.5152333737968027	2.1012319334548946	-1.0064057582489203	-0.5840178694479848	1.994548552538125
4.9684079783141355	2.7182887787646766	3.50905521115229	2.748753792368667	4.197390194247147	1.563839707013532	2.8584764550235593	3.6594093064414217	-2.277344406767598	3.3874662815819385	-3.4913076764379167	2.730484717843017	-0.18703800804310264	-0.8777223413028669	2.7058205252386336	0.047924320394307995	2.8339681233735763	-2.657361218746055	2.3679077721765798	2.4070748243070814	3.9730588579996695	3.552846746091246	1.523212261531707	2.6962302893584837	0.11126676252269257	2.139510595790078	1.3579874305454807	4.249463635894738	0.7463523184683717	1.7522887677410706	-0.06750163771354697	1.6259369869224258	1.7603477113193329	1.8642876208730301	1.7956031640819374	1.94575651119104	4.009193456619918	1.2146534768766308	-0.027263478797816907	0.12343730560708034	0.5600148359461785	1.614550840952474	1.1117955580957732	-0.6582211227319178	3.0217177296052333	-1.6483993440234619	2.9423783100629874	-1.7117505966033029	0.2022679763556182	1.927799506280413
4.56017286469519	0.9974593977654979	1.9534852835119225	1.7776483276185508	3.7154167848980086	0.28441933006159803	1.9865357783535083	2.045921115138903	-0.7311575244770702	0.9261294812066828	-1.9057136718582364	0.6705749616334954	-0.8029615352733727	0.6754328275265887	2.142226937440492	-0.49461450717530375	1.6427373435873225	-2.036706241728193	1.946359096433045	2.276119490694895	1.7002467848397378	2.111612002476196	-0.2675116162270625	2.598732444076086	-0.9935954775702408	0.9999570723538026	-0.24454522183823202	3.1976232386585743	0.7991722894205221	-0.1920229809400748	-0.847933448841365	0.5155789654884058	1.4937192200021732	1.7595055840743974	1.1524475036451516	0.890464285092132	3.4305202403451207	-0.5896008604247767	0.32396213400954876	0.42629397056594515	0.39451479913374665	0.8878317956846961	0.18652396542195696	0.22372699829497666	1.0053532956060376	-0.6418606646736481	1.8321447275875076	-0.9674083347620077	0.6337615586173363	0.3684934609926773
2.2144701832613305	-0.8738290823664717	0.14911927694055344	-0.16525776560665437	1.5358108156672545	-0.5268011671201605	0.399763703901856	-0.0710932331917357	1.1194745124673025	-1.1014184897042305	0.47819335750420455	-1.1843304992185761	-0.7139474327763922	2.323500626889869	0.39787801637120573	-1.1558733456990025	-0.18357076350382145	-0.2837838544141888	0.7520969035055575	1.0973013771396058	-0.9287424924813946	-0.08717526466828285	-1.0729398787819537	1.1131431037391841	-1.2305769643198912	0.059418018337527426	-1.3007257799378205	1.2452388222524646	0.9236482870262838	-1.5223080311929396	-0.61556701388377	-0.2261874418560438	0.2646607532217245	1.3197734200731142	0.48343992270532776	-0.24294181570972934	1.0134419862070696	-1.2291810018915192	0.114073075141652	0.49783826725193375	0.011928249964863807	0.34959002376052456	-1.1850193180516515	1.1134543562419126	-0.7062191353329013	0.6853533688116108	0.03391862890670603	0.7892697262717232	0.6478880369953521	-1.5383840038094894
0.20435181507169523	-1.0533790730334975	-0.49154444768219324	-1.4010576421027052	-0.18342640650648945	-0.338027874652084	-0.5649416249326269	-0.7266609068898938	1.8692563203712202	-1.1655045513573108	1.9470287111079794	-1.158931928820227	0.16118008116179408	2.5056938601300596	-0.45899594586473375	-1.3442750212268826	-1.0416769061827231	1.1596845522800412	0.022978058710765522	0.5287026068697257	-1.4538979227106321	-1.2999403430062517	-0.1883806727637324	-0.14218786315381163	-0.1896601868910071	0.0021993513658940733	-0.9919315292649806	0.17688760345400198	1.07873837740111	-0.9319000803941384	0.4402600819102963	0.4072526537466199	-0.677720076466387	0.8719330639705491	0.49118729864822336	-0.0790101377096203	-0.8590065169735618	-0.29211045530058766	-0.46369581437840734	0.2773191053224821	-0.25335102651789015	0.575205152366424	-1.735899199105133	1.4567145522005687	-0.7568282207567639	1.3660154019027941	-0.5145608146373406	2.073108848872195	0.7608860137589749	-2.1345630160711555
-0.2992598286308078	0.2465639070597942	0.09444520082199968	-1.007585715874495	-0.31454692798408457	0.14916147400391266	-0.5887160679455239	0.12407054643174181	1.2385970875940646	0.054284925526781914	1.700669850922952	0.2091354928955851	1.0038979671976636	0.9067485940458184	0.31975774476949503	-0.9459191216243117	-0.3517457976915073	1.2803572769135345	0.21683791553735557	1.3248227451230306	0.14932520742225872	-1.1560008289316772	1.0586173813717807	-0.01923662830283701	1.1371846681210083	0.3408941947249507	0.11376181558665023	0.30117308360869066	1.056781156782367	0.6586057834076526	1.289770784984149	1.6177405449941424	-0.39353072412240564	0.3489907720318516	0.7521596125561546	1.184465332786061	-0.7030281782376796	0.7855205326689101	-0.8687475702855149	0.06664592102463278	-0.17316334861886062	1.1526074070216044	-0.9972438774152237	0.98477789342475	0.3041370727615541	1.2073312579730164	0.669192817086818	1.6768933250917966	1.1697330301307234	-0.976330292765319
-0.10849311813079329	1.1430317649431507	0.8753792211453081	0.3464724248356076	0.40276706913831306	0.08478642535418539	-0.34390774056939216	0.8435894956156702	0.2377590357554058	0.6737943327527949	0.5140676593494978	1.051890307507037	1.0175500987122195	-1.0477029679927834	1.4795298662030871	-0.5276592208351036	0.9765138173007606	0.4314206050650292	0.7191070889002871	2.3832010446129215	1.6795511950476556	-0.6888625438755472	1.0401337313976533	1.011517017216983	1.3996946356772986	0.2540994285856081	0.8065554907982961	0.4960497857893939	0.8302072196796766	1.3323637488774085	1.1399521755991062	1.7949058666020352	0.762433241359937	-0.24983742542993262	0.4232701915539088	2.0359767626674135	0.6094823320047439	0.5445946731443672	-0.7716868383687255	0.17414570863369452	0.12084648269954767	1.25721366419597	0.14258142972978718	0.0996383175604914	0.8874774121072212	0.7879946346446821	2.114719432095108	0.032423486671993275	1.4187261442726729	0.6974337111418207
-0.5303332495930473	0.3910891036376642	1.059605362323522	1.2555582449101332	0.6232195060011081	-0.4659797920499271	-0.3819508465340811	0.28239349892366006	0.08571527617149632	-0.2078833439153239	-0.10826166263992403	0.4382188312656137	0.369878032457505	-1.5747848919513745	1.43759918827624	-0.6586111498039238	1.5988267780794572	-0.14954965672419618	0.7906484045456568	2.0511683415621675	1.3467807807416	-0.80800144434931	-0.2207036475143454	1.581744363526201	0.39138961105488784	-0.3826341706683344	0.5220448637558966	-0.14281052503971028	0.7067397881635844	0.48093933766967606	0.28029938830752194	0.5889600659611411	1.5790121818936496	-0.5630217438043083	-0.5273911202240573	1.5117391132503293	1.1265820464090868	-0.7244588931221639	-0.29219879979163893	0.5704754017069954	0.2715917700576915	0.7337698899350721	0.418349649783949	-0.2880426904422271	0.24827894372837064	0.6599801127130805	2.0826091362934256	-1.0251580858326772	1.0796444094631752	1.2969501234545004
-1.5576038148757525	-1.1906556703365925	0.7987316500170748	1.0600712714829608	0.046907568740324285	-0.7544978967247228	-0.49104075505096306	-0.8251677882162547	0.9875192297424054	-1.6760887507775954	0.5759648261645558	-0.71354559317742	-0.07109928055370525	-0.37416895499542885	0.15855791724709156	-1.1488819755263098	1.0820704902141638	0.3201725588775321	0.42849177800208654	0.12804667593932537	-0.3184152328267472	-1.177492639014294	-1.2059721060695272	1.0418188918772069	-0.7766631546974898	-0.9681990131628265	-0.2525650871487683	-1.1456498164503202	0.9390488771281527	-0.6503230485379725	-0.3101818050672576	-0.5953427367227289	1.2905806553183197	-0.30062726099563225	-1.214700181893985	0.31763024770223475	0.20268806584441884	-1.407690053949558	0.240230064034935	0.90877706412864	0.11341953134223175	0.2578694317528317	-0.40928521701666276	0.3632411284249246	-0.8169782355732708	0.755170394792931	0.4808128450115605	-0.17292963962787042	0.4433851324813	0.5111183953898149
-1.942301938699145	-1.8170822664676896	0.5642010735610004	0.32129783606220463	-0.47904688655973116	-0.4167460068564741	-0.23815992183875362	-0.8991245181367481	1.9884043571554053	-2.2970149909137563	1.9036828254388205	-0.993929727559909	0.08720044290105249	1.1121526018102068	-0.9691227307579823	-1.1846923958368623	0.13671121103645345	1.4091011742752029	0.1246866597193379	-1.8308009337614772	-1.3822699328403671	-0.8176025847463234	-0.8387479415408974	0.062415803829229094	-1.025901365561676	-0.9999559264945534	-0.7310895706427478	-1.3277385802245236	1.2259638755660631	-0.7054203403484035	-0.15944489992821193	-0.3763791299984323	0.27434441953865807	0.19006344050442253	-0.9932318356696465	-0.16831390192392592	-0.8769737012181202	-0.6021838425203402	0.6250037521544051	0.8569241025302728	-0.10098431138807343	0.3523620294046456	-1.338914389475835	1.4632095319257448	-1.1217519638479436	0.627409310455725	-1.1369009951428262	1.7864326639484644	0.1937943677352275	-0.5514914496961383
-0.8965945641884553	-0.8959597644852332	0.2847170891452189	-0.05975171859915158	-0.29840418891745846	0.04554709391808257	0.21102980794080242	0.3850803368025086	1.999830410650973	-1.8048251996019504	2.5904519226341467	-0.26968580194646985	0.19496497714904829	1.3239914542806623	-0.9012870057867538	-0.2918386984098427	-0.3367376596404753	2.0146514668201534	0.04810125972628339	-2.236294687884629	-0.9034283415240878	0.42600896032761076	0.24143491178355814	-0.3507595506704557	-0.5398551491587648	-0.658157271986268	-0.7290441643433071	-0.3463148817942413	0.858854533982297	0.06900588009974061	0.12370993568752753	0.7851932869095771	-0.5304043090359736	0.1376288301281798	-0.3577570950703005	0.3043990614116252	-0.6785046823634854	0.7561746578823835	0.8391503771139788	0.380780317146773	0.03165376238439159	0.5736142131064385	-1.3168797414886526	1.683149536829927	-0.5614717053826758	0.10071929406783865	-1.3743507828792791	2.5870311714847483	0.44981196736272133	-0.7371935418026497
0.7781775804435656	0.3845561149978269	-0.48676488553829905	0.10741182644171753	0.11176702798860383	-0.08813387334606489	0.175558424242227	1.5673682035594734	0.8945082105304663	-1.1939468619708975	2.030954634033262	0.31473284930203743	-0.5930991504951562	0.25098965628751746	-0.10112864076300429	0.9768143790755011	-0.21614596953417403	1.507259278880459	-0.15575209066658408	-1.148337639055601	0.13111938569868858	1.4304674466349174	0.5484753733707101	-0.10239246589007835	-0.4111266523290205	-0.5249199547334987	-0.7134042398221375	0.7612398958930217	-0.4725576873852624	0.27565373661310905	-0.39434330132681955	1.0724934933656955	-0.6809500655437868	-0.7719278102803635	-0.39805138659231054	0.5559007710734004	0.4918926958090623	0.9991235958628033	0.840995120341345	-0.29318062626054825	0.5558862619652012	0.007195497444134798	-0.43332621015906003	0.3389448218581223	-0.14428989194053352	-0.5278045134380485	-0.4618441424676089	0.9416807297331508	0.4817939623050918	-0.07929094880233195
1.501257431865246	0.6033032585100147	-1.6713961406228468	0.2828406810379969	-0.2119019097632653	-0.8704032655095522	-0.6628158293277628	1.0908852525899473	-0.45120865595417997	-1.329752012706344	0.7486307918618279	-0.07695769567674723	-2.069849752885527	-0.7361974229922481	0.19865534512232066	1.4908334494652276	-0.12382046227802779	0.24512130572534438	-0.7326575971574788	-0.012037418108194115	0.2454623692184518	0.9688135764031435	-0.42193417395348315	-0.0006021459950576043	-1.196228634054444	-0.892295083717861	-1.1013731784267726	0.6829626854823853	-2.1306516838686496	-0.7202112810100144	-1.7769117828199383	-0.43578094784045684	-0.5409667477883537	-1.9218493462572492	-1.46390621822595	-0.4711693377245482	0.9534024826277191	-0.32751594749268126	0.4819048548965788	-0.943019341775987	0.9760522013461755	-1.4980874789400611	0.22348953451648057	-1.7192275372054	-0.6620050686007203	-0.921125850872115	0.21054197152310003	-1.9226873372756	-0.42785971042226395	0.4490244826597039
0.6359258495033007	-0.23924777753942228	-2.4252539688959724	0.04346702294471866	-1.36070179798987	-1.625937169456161	-1.757463695709653	-0.8573092263063683	-1.126116991651432	-1.9106939239954674	-0.34200636227009207	-0.9163618088433347	-2.9418709367124545	-0.6207906879666818	-0.4539000031440944	0.7119090510960422	-0.5745902796689991	-0.9343799358641425	-1.3201244989010585	0.07178988611545445	-0.7056212002239771	-0.8505512910486568	-1.6371118905899706	-0.6102013008867939	-2.1650592513120626	-1.46742702663262	-1.7059622461221842	-0.7100591451611687	-2.998956189497833	-1.9211603489340596	-3.0079620404471896	-2.5250843846434083	-0.6210712119206171	-2.3469195527938727	-2.6820151474483525	-2.2819770744082555	-0.20505811759899104	-1.9811243393871119	-0.2931858619147672	-1.5127057472898209	0.6620371682571561	-2.9488645738520067	-0.17008948706081728	-2.8443736694220223	-1.6778823177666284	-1.1349029063375153	-0.2167862290236511	-3.473470030302807	-2.0080587443708566	0.19165677557223643
-0.8950087041997565	-0.9174963363632721	-2.064879600125148	-0.36484532171853784	-2.249736778929006	-1.6783366547944383	-2.2273392950025026	-2.535696933056484	-1.0571498748232715	-1.9558914161166703	-0.887019368270317	-1.064719001538749	-2.181025149529041	0.052642365655430345	-1.2795394222138943	-0.6735901502931928	-1.3294224600521463	-1.526324685606289	-1.318440681901302	-0.5698912877724863	-1.5499502845194364	-2.5536431876970567	-1.7765310024555245	-1.4531292881994187	-2.124049247733448	-1.6883132584824374	-1.9101525717559535	-2.1756931173774356	-2.5482468663236513	-1.9304254293957868	-3.018270443000298	-3.157028529555894	-0.8718601692022206	-1.7213718292581786	-2.8933412094141797	-3.294293708931868	-1.8785710213691738	-2.446687820635948	-1.1885476849192544	-1.9872471493230142	-0.5157513532729957	-3.233270694782085	-1.2454913333785744	-2.251101619550597	-2.0122770325337105	-1.4687487047963992	-1.17720718198371	-2.5430871621889013	-3.1301016590413693	-0.4760979731721828
-1.6932683165052382	-0.5727125031110629	-0.9889892025786587	-0.4231458452877875	-1.8021211373283934	-0.9564282330335546	-1.760102774683083	-2.559012663988961	-0.8720388428011281	-1.0317063722860522	-1.18118530180495	-0.2553703792548957	-0.21042608692542328	-0.0736884592929524	-1.2930137682769365	-1.359751283960686	-1.6308158309577612	-1.6070179969952663	-0.6338025113419598	-0.8635641249610013	-1.3839314521972819	-2.7325261266214613	-0.6669319084215644	-1.5403823097277474	-0.7822670860033825	-1.2191756533228155	-1.2861668189965367	-2.335982273540827	-1.311407642444021	-0.6499444761042277	-1.7574861083382398	-1.7459430475546691	-0.7929961978049309	-0.6174736805803974	-1.8680109067397892	-2.5871840565733426	-2.1599565188449703	-1.498562523276778	-1.6189987209099184	-2.1731096928799705	-1.9427503235198091	-2.323952057875355	-1.8356430417527902	-0.7411392075001066	-1.0840431376654067	-1.9586603245846554	-1.4838357586409694	-0.4449647855775399	-2.917909799263213	-0.713525218790678
-1.3133519831377227	0.3582186794909328	-0.30125987765467566	-0.08090460847562367	-0.22011644668041913	0.08495349363584592	-0.8318890851929123	-1.2506684567236712	-1.024133812004932	0.3126466804876393	-1.4580503819855182	0.6101600963807796	1.4752790897964723	-1.3928769260498177	-0.408860080145099	-0.6510079193750652	-0.9973352863986695	-1.455904064546092	0.21092362141722681	-0.3731826688548937	-0.5991996946979311	-1.3804176367338596	0.7087301362924839	-0.5633634609925241	0.9344549538459244	-0.18772565517029838	0.004470855067375358	-0.9988884815108113	-0.24281177307287158	0.6769184387885333	-0.1449250350113336	0.2943088345016732	-0.15082889003343036	0.17682420792629927	-0.42131457796345373	-0.8267164336571126	-0.5718610479924935	-0.1862516146459666	-1.1491854769733905	-1.7358667811018929	-2.6666619517172254	-1.1930468264538796	-1.1806585261005031	0.305435491712789	0.45264636563183863	-2.209720929820034	-0.7250734507744175	0.6790359031366372	-1.5533346703853632	-0.23591176268254876
-0.49613632472745955	0.8663208606015278	-0.5110538014546782	0.15360756069579037	1.1563932006279258	0.9181187822226142	-0.11032934576575802	-0.010969564201056409	-1.251848612078636	1.2422125894504668	-1.4143252115926102	0.6371738587251865	1.8117460766576439	-2.681677462175593	0.6310984657937981	0.9186081763848714	0.2781541923603116	-1.1632284319496449	0.7190997776047683	0.318441856323806	-0.1820803790573091	0.23183961643727544	1.370049425618978	0.687617596755061	1.8714034687782286	0.8992557710409481	1.3335341799542264	0.7232297268587258	0.2525876364100294	1.0009738294245536	0.9063685270495436	1.238189303470651	0.627344414701671	0.3909200023723653	0.5475359411877736	0.5868395917739075	1.3327323114342213	0.4681299013580004	0.07168373426614025	-0.5611788616730962	-2.113611079594903	-0.5948955282262735	0.360458574425466	0.4299360602449912	1.4010686731246804	-1.8181643622260077	0.37573073608294477	0.25682793225756306	0.05118619563727815	0.4410870804443172
-0.1970703290760953	0.6106835192414548	-0.9529238399613628	-0.12356296644190054	1.2267252913155853	1.2185620932185983	0.14708699434854083	0.303190606826863	-0.9674323864048777	1.4316833839446748	-0.6298549296857785	0.0031318351035798464	1.076703722691719	-2.3886709174507943	1.1721556937891264	2.1333584784487805	1.3879165673486409	-0.6630757537816573	0.9302473088288697	0.4714010238862244	-0.4101643106436301	0.8672736490129387	1.1688179496297177	1.1363424600878045	1.7016193245516196	1.4353696524750157	2.0407491569766436	1.4797702343305443	0.5070517465288319	0.5687753000911667	1.2139619198017917	0.8345350828467654	0.863898965071679	0.26059653294197915	0.872123517502552	0.9488650288762884	1.6710467362671677	0.403801757759497	1.3372839133145344	0.9369000111851453	-0.5229025953964118	-0.2676523240306426	1.735279496334656	0.32397086614023596	1.163560287890288	-0.8676670284281844	0.8648681179969597	-0.3715293333604597	1.163876249223891	0.6906347304983111
-0.6481946485952881	0.10368587029961525	-0.6932440804651953	-0.6739121061986812	0.18268382977174552	0.8947866683689057	0.07746863632549786	0.02464862248798436	-0.042835114719807554	1.0707751490544717	0.6634807465902592	-0.40211237929105503	0.30270016291417634	-0.3911064336458615	1.171135915879352	2.195164625179484	1.7052306465119278	-0.006182765946324628	1.1540323818642042	0.024556590291043817	-0.6700107929011178	0.3877953279339016	0.5418829129072332	0.49296741525885024	0.9486728494751906	1.0933396217580769	1.8306609960012246	0.8333030584089304	0.9133977653103036	0.31620812905658563	1.1238351352035447	0.17981034217517478	0.33947295926017507	0.014180431695236835	0.9547335628711708	0.6094669674489654	0.21929705048423107	0.1850693992194265	1.915381534936758	1.9905817780985415	1.2138580987247853	0.4903870918863003	2.184822480871304	0.6684617222147511	0.12769411051120416	0.10867428720412271	0.5165408207331692	0.11078734387766043	1.6501447627931984	0.45509295481814
-1.34795154035636	-0.15817775343086846	0.2228576702495741	-0.8996817719944501	-0.8362233419309221	0.12770204348020983	-0.15150979373531565	-0.1503427469132004	0.9584343449556959	0.38892904099771175	1.5229400341726447	-0.17287266658354195	0.06802197577425065	1.7736055602772536	0.8741002639440918	1.3145163562594528	1.2409630089990786	0.554784730356664	1.3851975654269617	-0.5646771874403543	-0.45348052491193	-0.39099308747792355	-0.12554846054533578	-0.5763317028668371	0.23033063414708393	0.13607703682879038	0.9359395774508799	-0.4964777116452992	1.3450642736589298	0.5445584069585039	0.895567504790211	0.15386149842689964	-0.5166988937688286	-0.3536719180536831	1.067708225140917	0.1785614858769556	-1.517461438148433	0.13570230293722357	1.615893543145403	2.0778666101789303	2.1424755929206833	1.6917795592999865	1.7790503554349508	1.171432950115018	-0.8963606464712511	0.6434123312748357	-0.1780486843121343	1.2921044376203121	1.6481614149870945	0.15178054601471339
-1.6839974820298036	-0.28787995915841774	0.7835190084665209	-0.5736900296960475	-0.9429865169287145	-0.5899863597709712	-0.4556487837986624	-0.132210017227686	1.328218301375984	-0.4837806061770834	1.1620843172810986	0.17377799374748032	0.10760741348890533	2.419372262343101	0.3628993717673723	0.34678940485960486	0.510309621739627	0.7616455720947429	1.261507031733225	-0.9996813930896195	-0.04511295950666125	-0.6579172490473612	-0.6395893595194992	-1.2161611268742536	-0.24097081279431803	-0.6512973251841889	-0.01673870301568429	-1.354683591300559	1.381120144975239	0.6586694237099657	0.5269105852985294	0.4921075092156696	-1.1031433164887483	-0.8038675965865033	1.0792079945933837	-0.1586327520979095	-2.02440367908694	0.11034207739191959	0.8631615693515444	1.3666039406477162	1.8308541182778293	2.47046107898212	1.1197428139898085	1.0181514502011964	-1.3960308877834544	0.7151523163113332	-0.6971106396698821	1.625505454876383	1.197502969554369	0.086303674728148
-1.3900816341495326	-0.5860635011208042	0.26463330422097614	-0.0782625376426355	-0.21449705547632428	-0.698709448190315	-0.6563760271642677	-0.3080759824859483	0.8539188516547169	-1.2389449254466418	-0.20317744279995564	0.004080958610573973	-0.01526760539283562	1.272226158470838	-0.336547277965134	-0.04746540437251083	0.03360762525703978	0.5608149107829103	0.6093357621021651	-1.3118162419944266	0.0002558947173200976	-0.29015858085172663	-0.7633550161753287	-1.1311503145479311	-0.4810678909348241	-0.5371480054628169	-0.41416983142851505	-1.1153017220081947	0.9198253205588086	0.17610833360684996	0.08086539261725252	0.4532437709320123	-1.182357696715041	-1.0326077585088407	0.823802168906662	-0.45575285896580814	-1.211704944548214	-0.011944600351422812	0.2228357387533141	0.5120727502964159	0.5904245847573493	2.0777169409958263	0.6816463450444987	0.049786736735640186	-1.3389126035352397	0.6108247837901383	-0.8844253339744088	0.45065170395156	0.35239431299746676	0.17520624103217658
-0.5584763471188973	-0.8697192792032867	-0.8710227583934218	0.12618920234129308	0.6542858949224383	-0.07633589941131919	-0.48041011308182086	-0.7096170766677764	-0.12664578722783998	-1.3589867706703735	-1.514564120643942	-0.5459622429176658	-0.24295662392535552	-0.493846701976309	-0.896044707130929	0.09221830701340149	-0.04509001823923865	0.11344103027578781	-0.22974594198230688	-1.4298865460158856	-0.26073313454233393	0.27827470275345123	-0.2983878529319765	-0.6053400368397349	-0.4266241389747609	0.485628275783523	-0.11926528145498093	-0.10198390156820666	0.2983501813441888	-0.4894618716174375	-0.1413277195185255	-0.065199267640619	-0.9211453703947947	-0.7498918702676504	0.47156860786874133	-0.5576062803691676	-0.12192393211866381	0.0024500032448536465	-0.1163219251021714	0.000718072187487742	-0.759783575418127	0.7979001432694589	0.46964434182346815	-0.9329276419253161	-0.9091863603712244	0.5386090415708368	-0.751289148877473	-1.140191408685283	-0.546454669602724	0.2212731739952018
0.4904352899963613	-0.6196982882536439	-1.5347908963734789	0.07583974754611177	1.1109354611145377	0.7317373146198561	0.09695859667438829	-0.7896351849913089	-1.1392737916233735	-0.6187316915291144	-1.8755233293757416	-0.7908275888547877	-0.22035791192827053	-1.5263714735957912	-0.8285934986046073	0.22491991352907928	0.05225854977790003	-0.32908267035218636	-0.7812990669343968	-1.0128373419726577	-0.2272235007027912	0.6109289190968578	0.49567220849354743	-0.0373543994725437	-0.04068408029974708	1.6182794593262617	0.4034624744690357	0.7921459733481905	-0.20005521338969123	-0.5617880709323423	0.07401713014084862	-0.463301929406492	-0.5564470867591533	-0.10716424403887655	0.35799187952122397	-0.23936248595551723	0.39455326177966404	0.39474119476470537	-0.3808785890264387	-0.24805216983775302	-1.4206264930408439	-0.3424021265620108	0.20743833428484665	-1.1314012677844791	-0.2945087499288814	0.48610539575277384	-0.2600254297669359	-1.6121174274797123	-1.0205912145121951	0.22543425012776666
1.278325767055145	0.2182510445987724	-1.2599513966864655	0.15711562969006138	1.0602067472719776	0.960280941571187	0.6367071855150613	-0.16900318069233256	-1.8526250955707053	0.5099088274871475	-1.2966262384951475	-0.46822036117972277	0.06755264222985394	-1.3905830690466947	-0.11263168847331874	-0.09088222248292119	0.028401203681886117	-0.5375148412409382	-0.9999181925015284	0.03339672052896429	0.3236779901539803	0.5897138362564692	0.8907298946561907	0.3480145244489415	0.4211851039399191	1.949085440168845	0.5054626321265611	0.9019050347148988	-0.690025391770234	0.01112045611339058	0.4973952424386999	-0.3262351597587494	-0.19426359481961736	0.3673051459430107	0.5341595427151207	0.2978153001837868	0.374983056059007	0.9227405919649014	-0.7904373511189401	-0.5967587394989483	-1.1089671713307803	-0.6667932612958345	-0.2543742241383641	-0.6845385218998931	0.29970218004692634	0.400652189438543	0.47559152588577486	-0.7560392587514049	-0.9275534296196677	0.27661696289834387
1.3497220522340867	0.9371609840405781	-0.5631371957153233	0.45880782480157073	0.6469745584563439	0.3788199668752093	0.5956264002784355	0.7025417060367517	-2.0098337237564556	1.2259114606670958	-0.4511499219826176	-0.10563765198421106	0.21272675699083857	-0.5630354858639305	0.575363743169545	-0.7814368352462726	-0.21948104720158002	-0.3948361214043798	-1.2147224106164145	1.0890962887706255	0.8079005931317269	0.33030292697488084	0.4115643248891196	0.435083464105757	0.5606334427408148	1.2719334172433512	-0.009616736297169588	0.31562708429080627	-1.3549863192457425	0.43915211003076265	0.6551494080539767	0.07187091508142034	0.08591822261441308	0.3274882181756543	0.6672143185529856	0.4826162824452437	0.26662757874148535	0.9983706943275095	-1.204316325235079	-1.095756887249384	-0.20136213319492058	-0.40866574921300713	-0.7373108622178075	-0.3644837469887063	0.6497300223254412	0.3395948774483612	0.9698779466930567	0.2530893019126261	-0.6006582541059009	0.2581912550251566
0.6473277967010956	0.8053213783235491	-0.09809000092426878	0.5481409548602049	0.030861722869027768	-0.4664580173868837	-0.04002774823812049	0.9696864429756962	-1.3965499424142942	1.2225972222503558	0.12452615995830986	-0.2667221895019433	0.0012372677368307947	0.253408577304931	0.5238688911557451	-1.3559139643465927	-0.5480418983775406	0.007497498649152722	-1.5365667507818161	1.2671898003200497	0.5857895423004417	-0.000972028228299603	-0.5054518731017558	0.16392065030129113	0.33659600517718075	0.20192670912844476	-0.6685565894402027	-0.30531126413670423	-1.9301291137002277	0.13921064681312018	0.40336540348916167	0.27888411802887736	0.1459820127092956	-0.015036760742196448	0.43865083589558995	0.1009759921915702	0.2229940708289427	0.3745678187733376	-1.2575296128814526	-1.3224747862873183	0.5902718186880028	-0.18404508685850182	-0.8929419435471203	-0.499955315007219	0.6879067460573683	0.3669592454950566	0.7135114050104268	0.4176824225718614	-0.4051286442525564	-0.08732622335308969
-0.27986965324646135	-0.03259494738163397	0.15413589912422676	0.05460659832472796	-0.5699233827010731	-0.8107055657197225	-0.6143744023033534	0.42543743039664245	-0.120555757107673	0.9683378689890059	0.4245430644012573	-0.6976993397189204	-0.1717420613803045	0.6158399266745134	-0.15390547281082997	-1.362354171978125	-0.7143647692024341	0.37503244089125387	-1.5914421679888278	0.4248440023101979	-0.09355200794667386	-0.22419303139290464	-0.8699990854343613	-0.3096044527189632	0.20374222032025704	-0.48648399380991286	-0.7989804041608932	-0.40455235270992235	-1.8251008692049546	-0.44544504854411976	0.12388406240906485	0.3406206632354149	-0.022466006518633126	-0.15682587648476262	-0.04934003723101626	-0.296489899207515	0.11286550571630034	-0.4631436575317548	-0.806131163280052	-0.8698901633166006	0.7860789094627424	-0.1959498931499281	-0.5336796019372163	-0.5975557334559558	0.6381025079596052	0.4075174006681829	-0.15296253111679123	0.027465850203261737	-0.28479114275806067	-0.7257198780814534
-0.6345085971646817	-0.6438344189721424	0.6015368681871202	-0.6828566631049847	-0.8382264177046727	-0.4099401192164503	-0.41731339547969154	-0.16132804028164244	1.1695090711469067	1.0722924694529556	0.6556191242022423	-0.5708153620352396	0.22485761394934603	0.4162401429950705	-0.5798702307154988	-0.7680539706447856	-0.5817601956394031	0.4341149980196994	-1.0172750971553601	-0.5282565901076837	-0.3036915410331517	-0.14245813827367063	-0.24886412986213843	-0.55831597274543	0.5498155814507957	-0.5484682112985418	-0.22398114122181512	-0.02937388464285512	-0.8582985321698694	-0.38334092772549344	0.23775882706944204	0.628786770868249	-0.10562287182081537	0.14478186554901337	-0.3448673215841152	-0.028473792667182213	-0.019759579334590605	-0.7242889854512579	-0.13365446138396544	0.09806205600072863	0.494304404218217	-0.18295198048800226	0.1748225441827949	-0.1375789559039587	0.8351681162862572	0.3443587515554289	-0.7670941603348069	0.0039209187909288075	0.07220693549064834	-1.1426520100374857
-0.08459966880352618	-0.3327369396396981	1.195569575861522	-0.8612483951452483	-0.5935640803411609	0.3186243736300368	0.5760774997775604	0.05901248245634362	1.6564764024092575	1.518853463040384	0.7988155772251527	0.40650523285606954	1.0327936968023124	-0.10922845157599012	-0.15491512372608693	0.04037444240548465	-0.2550270778480504	0.21709424688011095	-0.0833565827063859	-0.5596809980283604	0.3602517371278622	0.3163406377285987	0.6848955720103242	-0.24987968943494543	1.0720987607369716	-0.3029397276423106	0.5479749111328597	0.3259240394895795	0.33530972401774106	0.49725510189766864	0.6338496973134591	1.0986396916069383	0.29018674542459727	0.6925304121650158	-0.11537506765686262	0.7469146562961002	0.09066152279068154	-0.11385420682500341	0.3203145718311445	0.9031799329357386	0.2358685112126968	-0.017965302786147396	0.8221974836115296	0.5884761562963702	1.333164527386238	0.2478837023676826	-0.418428205017831	0.5140986153035003	0.6617320171003279	-0.810639802142834
0.8946326070577905	0.5930677207432425	1.3295684862490185	-0.2070204933768568	-0.07098983363242142	0.793189211906004	1.6444156905947385	0.9481176903661775	1.1227134879234095	1.7150904541608476	0.6538398405799534	1.4314688052972098	1.3569052965819008	-0.38068662754853755	0.6233029811262959	0.5761029612232115	-0.0599544364663002	0.05123167388238852	0.4461170611453002	0.33508667688558014	1.151815828635096	0.9101912526029553	0.8944493760004428	0.3720322562500484	0.970836165948396	-0.1442963871590963	0.8242101531474398	0.30090430049963396	0.8456786110842468	1.2566374383433296	0.7585419259816456	1.118592936212464	1.0732900010104145	1.151944477421982	0.48377596687773583	1.0548515618134644	0.4473029952591096	0.8574595267592574	0.3612209289031801	0.9780195681223423	0.3795533511597988	-0.007758164409688944	1.0503184758477453	0.7760465571740124	1.7370415811789424	0.3552553260778242	0.5432627356796175	0.7398836118106253	0.9945850838436873	0.12703184911257556
1.4634851815428098	1.1781782022544247	0.7020713829785421	0.5027956928293907	0.20226924562262613	0.7660063649584392	1.9857502609934328	1.4562713966446283	0.23611763352677642	1.2501139263595322	0.2131077354281866	1.4031776631368487	0.5334846660270238	0.16215384084091944	0.6303173338712524	0.5833760054135495	-0.33027304223329446	0.1689670560997237	0.11986260070062682	1.1356169251912103	1.0210299765546251	1.1495081210140028	0.1671717777118609	0.5641886157075239	-0.11338516003582061	-0.18481611418493862	0.37005495645644043	0.0025730270429597966	0.41190092408764406	0.8980495409346111	0.2850394541287331	0.2342883975749348	1.4881811686552298	1.3566448386808976	0.9066456166687713	0.26689148359948334	0.5686242467203667	1.3490333242839296	0.10802246900295161	0.3644716417206406	0.7255722178192966	-0.43942229347519296	0.774071697361697	0.16227838201383998	1.5186333897994884	0.7309682343208687	0.9407797611396423	0.05403625905078422	0.6419345101134118	0.8074781014229938
1.2095262101149058	0.8414058934420965	-0.058607511824663915	0.20696870176315188	-0.07712159459600412	0.37252537702110045	1.4049110224119499	0.8088456282839056	-0.11298826775501761	0.39427000497968995	-0.22362895173388275	0.2162853192770849	-0.9576149283026765	1.3789482694494037	-0.563348407502602	0.14953270791415724	-1.0840335549681335	0.3739303399874841	-0.6911097182468011	0.9619855183376893	-0.060894657167292074	0.7027502670171815	-0.6611197557783401	-0.15670676132209935	-1.4866001662321842	-0.3358867455361286	-0.4461397808272606	-0.23343869072732665	-0.348499559082749	-0.41249679721158766	-0.45483927301824456	-1.1017445732691433	0.7750568727774925	1.293763715359266	0.69885369731504	-0.9850095129739496	0.028091474350153738	0.9410522505844225	-0.24917012156765192	-0.4092451499590943	0.6847018281770021	-1.0174555322286896	0.1747654893840793	-0.5757446727289295	0.5657401908862125	1.0435498614876089	0.05392707104852104	-1.01250512255576	-0.15384639538981795	0.4499542908247339
0.4772628520167189	-0.06715545266006784	0.014233232789831593	-1.1267539502808839	-0.6305317698242149	-0.08357652954379233	0.3986959827817648	-0.5531990596620375	0.25578723428618155	-0.226798569404311	-0.35745823949159805	-0.9792842420665784	-1.7812748208433595	2.227259982157457	-2.027216989169779	-0.38609516869688104	-1.8438729799006675	0.24639821595215958	-1.1836678298543257	0.021897276965079735	-0.9829258831825377	-0.20436534368133924	-0.6706417013268541	-1.3430730228000556	-1.921131944571392	-0.511416059675391	-1.0403812697135983	-0.2651106571284529	-0.6343126884918637	-1.4221423779260824	-0.7940335339037062	-1.8452816730667605	-0.8778996166728517	0.9978596386737941	-0.039972496306854906	-1.3642108109987363	-0.8584894443122733	-0.028423608008472493	-0.5805659492153803	-0.8244210736540271	-0.06744121125605945	-1.0303529331975996	-0.44218523595879183	-0.6149410757235569	-0.5748081244968888	0.8506502709889134	-1.4676580201678888	-1.3048439094671413	-0.6031887982303883	-0.7798773461867635
-0.043165345658901226	-0.6650677251119375	1.0603643913896006	-2.2152429844117174	-0.8358918184421573	-0.2537135375443519	-0.30432500933703555	-1.3519938384333186	0.7098966086814853	-0.282210798039378	-0.17353049075715937	-0.922366922001104	-1.0482964000833812	1.6397133388613803	-2.300169108035049	-0.5961513719626915	-1.8736214027310951	-0.2658673581872814	-0.904436872197744	-0.7195248412518914	-0.7821634204727455	-0.85159999188275	0.18266299094026936	-1.8874009342857454	-0.8397939380322368	-0.6016369275128006	-1.0423149735908401	-0.18306906981465312	-0.20901129443952776	-1.0915704548349152	-0.40164163416528387	-1.4142155371037564	-2.196288685796385	0.6388611744761866	-0.6251575972535296	-0.29809169778797323	-1.1753705364379636	-0.7576642065386222	-0.6700366227763509	-0.6621384055739691	-1.1068624905686764	-0.13354048280057262	-0.7556138146037114	0.07282890415593654	-1.0526542967200527	0.14584539876941124	-2.1803983700474485	-0.3917028084655406	-0.15146525053192725	-1.8076111489039668
0.031141932296051635	-0.3592581415296882	2.134977527833432	-1.7255526747791754	-0.33838557175471273	0.17579992250691703	-0.26003095301064194	-0.7520453132487132	0.6582529492756786	0.08678743197549152	0.16592690062016985	0.4481306601283208	0.7431016264398831	-0.21635638656989076	-0.882522710412667	-0.16491582886754325	-0.7896993629475111	-0.6152763890305408	-0.0326301765227701	-0.6349497949747446	0.23564817078703704	-0.5997151169204494	1.1832753478592795	-1.095846233328382	1.0814681401957646	-0.3724221944288272	-0.4068137559976539	0.010661780300028586	0.6069951391465941	0.3388771134233928	0.46783486414155867	-0.24857268976896726	-1.8859078498555395	0.5947797480017207	-0.3126455907511502	1.3587049594995049	-0.3732646683068979	-0.6108665949147131	-0.16478674416046915	0.061354539202772035	-1.5134968538528528	1.1893342612669575	-0.5019112857486441	0.8257789122200508	-0.41748218121822683	-0.5102496864342783	-1.3336925313258083	0.967049097478896	0.9462320986325337	-1.634356694462038
0.5220817123771219	0.693329372826089	2.2384041615201626	0.21267502081348547	0.6005377960357006	1.2045892910560476	0.4564985273676326	0.8206723725269217	0.2828402603105051	0.6002523611519959	0.5725710019598796	1.9318329014489561	2.146926579123337	-1.7984237379302621	1.192290659375105	0.8574068701022619	0.9452577544166721	-0.21568839268487958	0.9716098342553533	0.03369278074606011	0.9131868039328087	0.5028547312327357	1.7171754228657183	0.5446877449461834	2.5052189977210197	0.34510101087064676	0.671600517302324	0.5087629865716679	1.456674547634067	1.6299394077508242	1.319487881147647	0.7134140401717259	0.05329350418690822	1.1281327822326064	0.9575973799193556	2.2398751378767496	1.0398881221631358	0.3741202317060866	1.0301771191815532	1.1626638910264968	-0.7282827876572558	2.0550120470572133	0.35396819126274276	1.1918845847053385	0.9222678120767419	-0.53790758122928	0.38304721656721524	1.7300834337048958	1.8565298948582831	-0.29489176628579666
0.9478216514019114	1.7382813219639726	1.3892979079126526	1.9888935204717828	1.3398869844340395	2.226572989452401	1.318957592277722	2.095541909500431	0.20193754997867033	1.0667451698184751	0.9807665644137687	2.2795122189857713	2.1318077217999094	-1.6443830372059742	2.2991374350753353	1.89057346197825	2.214892398932136	0.7543798570185584	1.727722992842793	0.6727143547560075	0.6474115963156668	1.664294467519761	1.7343916365106424	1.7780902737346755	2.565881154675596	1.2769875609430759	1.7874393895995788	1.3077552250956783	2.1619020014065313	1.7618320500334324	1.8223412062987416	0.9325280288498344	2.164453473629283	1.8790304362724302	2.275953256493364	1.8627530756814696	1.9414779843093317	1.442823741106642	2.2716821018697124	2.167353768896596	0.7822303441332288	2.0056582952772204	1.3931741626621268	1.34018735607906	1.9233475149625157	0.002920012241229054	1.6264645850093624	1.6343399365646651	1.8869602377682333	1.1755316947046253
0.92403072339116	1.9407019636307752	0.46784522698679126	2.127184979110705	1.394335217048323	2.2893403402928536	1.6575501845486706	2.085682603447441	0.5089017406782589	1.235931922586843	1.0874133817179423	1.3689513683116747	0.9680691737760219	0.01740599594777512	1.6930349410173509	2.052189247919452	2.134425947250142	1.3214856461322764	1.9298247955879615	1.00378074351325	0.04286571231953939	1.95804798955968	1.4076873986772593	1.7878196099222636	1.4423285801855854	1.7099875343468418	2.362844713555425	1.8448242057901747	2.4568437681884374	0.7918754518978033	1.8289613433405145	0.5431611801932662	2.816948524960829	1.9339733114675237	2.385002379639431	0.926455934982256	1.704133468076362	1.6416087065115634	2.406366110136368	2.338338263996112	1.7788115331080678	1.3239512490198038	1.7987727432998117	1.483951327588271	1.7090794473863091	0.426867866029008	1.7562828969855508	1.1551027958707867	0.9570147556810901	1.7150723772203407
0.3865197628298825	0.9509540960543543	0.13017909388114154	0.8128913922215487	0.7679899750727547	0.9845018444013021	1.1307608690104722	0.8334559173171299	0.5047924084056005	0.7399914700996238	0.4431003360898006	0.18767652561606724	-0.18046686913882753	1.3906418193056966	0.0800732067477701	0.8409344963163927	0.8856028071025708	0.6907070572197893	1.3416208420905582	1.1316428031681303	0.07599998814288356	1.0998664483787624	0.7231906798131444	0.9508816293459277	0.0003922727645768814	1.1171758935637677	1.9466048062040502	1.3627853077347543	1.9115383371419437	-0.36984254029124	1.2189367959563615	-0.0551001596282727	1.7023393440110608	0.728974732647044	0.8304742263835689	0.35210675008073966	0.7391735561437858	0.6121334565834267	0.8484016343968059	1.2142656820822044	1.309581244385485	0.604349311947422	0.927813206031083	1.2874917308710563	0.32704155312442074	0.15589259765835858	1.2502179931321538	0.665610246510379	-0.4613094990303247	1.1719848642574242
-0.3919747656681615	-0.7431059533124271	0.1983987376023576	-0.34457409892669777	-0.10832577886607532	-0.8910952449938001	0.08355142229427504	-0.756401324612392	-0.4024587235035917	-0.48830860886311617	-0.9563107085693363	-0.21517874572503035	-0.42183442909759944	1.0054753425410696	-1.1255979397045552	-1.2243970516651412	-0.35405402812609155	-0.7766380069299933	0.15029751288863674	1.1209777288753162	0.8936457686399171	-0.2829054870889757	-0.30926562739893165	0.3781194550871638	-0.9426449181687109	-0.18880858401870118	0.6759599766778246	-0.17462692006351874	0.46796734545048957	-0.8364685590778278	0.008176173866308532	-0.570599564722626	0.04747028292731082	-1.104855712564425	-1.4379739185025524	0.3478177909849181	-0.05281905603637181	-0.9717404617602815	-1.51214779641574	-0.7079986336277531	-0.35996071592412926	0.17974576749699753	-0.9579160781158257	0.2874480345236965	-1.206140319126199	-0.6333681382447692	0.8941424627349056	0.061611791535639455	-1.6470876610566618	0.3296662801537812
-0.9300380171724815	-1.983784508346847	0.17467200354793508	-0.04038115380684718	-0.6796346687580969	-1.8515498666414658	-0.6261542279995698	-1.6571325099089935	-1.7195486014314496	-1.7843157251468489	-2.2709368478924628	0.3256662487241166	0.13441599035320784	-0.6786728809279698	-1.0145171125685264	-2.7423730907668777	-0.44173054942013146	-1.7568620315520276	-0.7655979380325683	0.8799519331066069	1.7212835711080803	-1.1451543410042904	-1.2207409306348245	0.7684897465863012	-1.0627611182426473	-1.2026577629693063	-0.6315028810122028	-1.6954264783928412	-1.0536427344479788	-0.3973998583590091	-1.3523843898799486	-0.7821911206182635	-0.6258350090228479	-2.108839273093839	-2.767824273192763	0.5079644132544089	-0.1970519186334167	-1.8471447003797246	-2.7674097863141944	-2.0331307189611616	-1.8557689048342303	0.0015445101928876763	-2.5975491340426076	-1.144220946345478	-1.698753448293532	-1.184084475287037	0.8799440569101711	-0.7167263911731845	-1.9154632952157438	0.09092254910869627
-0.8285760896363701	-1.7518102743272193	0.01084981092324644	1.40323114866096	-0.5994646944789777	-1.1569682738111906	-0.37968068057626486	-1.3937994512964829	-2.1489975150002874	-2.1040655098082715	-2.351711321976895	1.0867023019128914	0.6663582655124939	-1.8026127046665728	0.21404604514192044	-2.4821382412014734	0.6669477586317198	-1.2674444919050312	-0.39384289126014876	0.4882599714370435	1.8555304574639322	-0.8831258060091026	-1.3039974305123245	1.7596899852719994	-0.5555139206825515	-1.1729288720262652	-1.0852206006364735	-1.874000105613543	-1.4243017349299452	0.46198889323806763	-2.05307399799821	-0.48132445596562523	0.10406050015710377	-1.4615583041208706	-2.2885016108481904	0.5238767740111373	0.07719951142443476	-1.266286358262209	-1.6825682218195053	-1.5681379473561516	-1.8254904145569286	-0.09820511309836347	-2.6444087590395124	-1.7522093284009652	-0.7987571581725641	-0.9632588612460453	0.8419235733493361	-1.194710948398698	-0.9491695277334885	0.6640137712779492
-0.1382486617230176	-0.12328408847259353	0.0317661733505571	2.488891851643916	0.027678424235733454	0.30350230866171024	0.5133677592746949	-0.2832656316233775	-0.9794946087670358	-1.072264715096421	-0.8943153672652918	1.1990599127160448	0.47285728414711353	-1.181586718959725	1.5660811528792447	-0.5137141976662344	1.855164015864775	0.2782338317165235	1.2548802367327276	0.3003156453191414	1.3777252131751963	0.158524320831199	-0.47468305184286896	2.342573893118898	0.023534180489339803	-0.37631572762192905	-0.570097140765151	-0.5146241510083488	-0.2702906691430074	0.9773684750151918	-1.5965218816727162	0.2428329887329868	1.3488433902895898	0.00890295920895316	-0.7373850130317214	0.43939252168826926	0.2991398455172839	0.21963180834050408	0.9976439339190536	0.46161022622716424	-0.11249574395249787	-0.22472981391734653	-0.9071440352956435	-0.6870820776135993	0.6589393343082689	-0.20053477035411138	0.5432648965516395	-0.8014026305206183	0.8264729882628372	1.4715279443248646
0.5378006310213976	1.55794246196079	0.20212592555192202	2.137908364887022	0.6317210820164757	0.7810849513252924	0.9841570193062688	0.793952641628975	0.9904384938454811	0.4207588365707227	1.03253948444897	0.33993570077548296	-0.5053692468856664	0.4495737793799213	2.0109602255000887	1.70362780689462	1.861703252584557	1.437615075472846	2.715967053144407	0.4601681172954796	0.7439731410471686	0.9626499418388078	0.31759346108223996	1.806763938048443	0.01221057717093585	0.15099324263459948	0.06582593712836728	1.0688701227037962	1.268781312447723	0.5976240337699872	-0.4443633349233843	0.7577006983631753	1.9025035844730869	0.5437267824152183	0.2555179697688504	0.24238747825428536	0.23911086289012867	1.1504618972517657	3.076159251134372	2.3972626166824638	2.065272283077699	-0.47881011416741265	1.3029236498030112	1.2821462200270521	1.3225963825177935	0.40096528150069605	0.17088058385530722	0.23952850442623624	2.235167694302502	1.7389752257495354
0.4816275154817098	1.7121734099993906	-0.08739568477693949	0.6469788577082707	0.5309491189421914	-0.5707649476704314	0.22148382638223355	0.9609791250503587	2.1245793330419205	0.9396594756338117	1.8409485117700495	-1.1479973734459898	-1.814182677854942	1.3853147216301838	1.099372821982928	2.4901474236772843	0.4019626176598574	1.1683099058304345	2.243030894820599	0.4776443176241405	-0.014021726364212256	0.6776871441125287	-0.10892916199928762	0.28934016475679963	-0.9472975772088383	-0.33566984573971786	-0.19002833517807496	1.2693862063838015	1.481479581637531	-0.6736729972049443	0.19811224378727044	0.30067189756469076	1.2946174323664668	-0.7190985165330993	-0.2710623739303382	-0.3945085421266175	-0.08710560879000669	0.47603014525486803	2.8680036742820607	2.5372331557505663	3.074157656527435	-0.9843442299807554	2.204104490100621	2.2416778463862985	0.44913629349485973	0.4029623999028474	-0.09178244208339564	0.8374172807726509	2.0757026800093743	1.1364615197875232
-0.43559516260573095	-0.03526881989400551	-1.242907097152657	-0.8619473702066046	-0.47537975713364194	-2.782659288235891	-1.4572476091734046	-0.028229189493227436	1.5222495869974282	-0.08134406100656273	0.9037152950299191	-2.5880358496902285	-2.911107475444878	0.8734038655554648	-0.8036089894188626	1.3355886323845847	-1.6383598036728932	-0.19308343726209792	-0.3629893964045105	-0.32697610872502514	-1.2514032505045176	-0.6742209446577531	-1.867877168115083	-1.437488384633745	-2.5089458814483985	-1.5687120391510494	-1.473644854677655	-0.18813854577046474	-0.1757219786476628	-2.224065167644872	-0.5420528181930361	-1.1419555426732975	-0.04794486808542182	-2.7860676665479223	-1.7770107643487199	-1.6672773485168408	-0.6211973486626564	-1.4351660775741613	0.6659070110257519	0.6442140158068763	2.1177863154484857	-1.6979050800173292	1.0679729830858866	1.0120470337249932	-1.49465812302437	-0.0049751764068399745	-0.4581838976251739	0.1113158724053007	0.17948336478137858	-0.05781396807214261
-1.5053778151050077	-2.4041592410913575	-2.674759187741564	-1.637697719074883	-1.780669872680439	-3.997912453132069	-2.8373474947173203	-1.5367338481787591	-0.20270162308421466	-1.761549680287734	-0.8712798401399638	-3.35093519977312	-3.407519727488047	-0.2441121591777384	-2.6766700884802277	-0.778551608421648	-3.0099662810660677	-1.3860764808429122	-3.264117478227493	-1.8404111893936201	-2.84505645704571	-2.2041305316177704	-3.6835901357881293	-2.5627818923468224	-3.67651738958545	-2.582026949018184	-2.847018446888509	-1.956716506159162	-2.41400661018327	-3.1483116999848395	-2.278129526984082	-2.506026766772036	-1.38971818906219	-3.8075831711213812	-2.873257473599684	-3.055501028962804	-1.2218363538653123	-3.099555212935518	-1.708406337057051	-1.9028095983360693	-0.23126608540384336	-2.2433382782241766	-1.1974966141973005	-1.5743721735840799	-3.238447743793395	-0.33605137785859	-1.2100024945658132	-1.557094965195574	-2.235765321731584	-1.2700923748075663
-1.775925882104716	-3.5389859492884486	-3.159648582774399	-1.7687661423160077	-2.3535140957173977	-3.254693368081086	-2.942063107715246	-2.4659816289797183	-1.6552720176230544	-2.684100076483692	-1.9577668370225594	-3.0857224702204276	-3.0602270426691924	-0.7489002181432242	-3.362801416988632	-2.3484746065253774	-3.0579905432504386	-1.5209706646177443	-4.189274868487119	-2.9144355579280883	-3.7816656713132373	-2.8624407843218695	-4.015199154413791	-2.681162215584016	-3.4855563423068707	-2.622856367982407	-3.179200171533976	-2.4455564334362587	-3.334039368722686	-2.81391280520441	-3.576138624529287	-2.472932994802213	-2.2324451851594933	-2.9395748914137108	-2.643061356507077	-3.5331561044912605	-1.5043395440607579	-3.23761487087228	-2.6694505019222112	-3.3963900229230473	-2.5342550330943037	-2.1140795316147356	-2.9138968746681706	-3.422076372510846	-3.694840607038176	-0.36000291901438664	-2.066368253489359	-2.7723523532325443	-3.4669268259234	-2.036802833651323
-0.9697119595609783	-2.6244284754652525	-2.1144921763858275	-1.6538055875079805	-1.614685248323686	-1.2589667111716478	-1.8816112924890107	-2.1099622746147184	-1.9435919903353096	-2.2688797747831595	-1.6058323783957769	-1.8490105251800395	-1.7898276575117684	-0.4652018188444224	-2.2934253691330735	-2.585097730583853	-2.0098189717549584	-0.7974593421395318	-2.574760187157109	-2.4374129128210584	-3.0205191524517425	-2.2428752140833694	-2.4702229636057167	-1.8993820466619158	-1.8137290197955918	-1.6904527812999086	-2.2000183022685103	-1.3759152000462445	-2.2762496773349317	-1.3027378230235698	-3.1906990059601177	-0.7337876523593726	-2.397524058929674	-1.0375139449769613	-1.2687493107082566	-2.5415350792176428	-1.0424937979290938	-1.8193236046634917	-2.0978993072092402	-3.1900703158368247	-3.501739067500943	-1.1540193905671097	-3.0427456171588987	-3.143804933262117	-2.6692764779720117	-0.25266783983720376	-2.237657601227898	-2.4731992849662316	-2.753137376644807	-2.187525692116406
0.23846979679689484	-0.4993998971691558	-0.3167900565762414	-1.3864514747193348	0.012134039520006242	0.5250241967607039	-0.5679971539620723	-0.7242635392503209	-1.1768711774796403	-1.1279209201022138	-0.3004661871819792	-0.15173192719743475	0.1330718899272023	-0.17668796848103926	0.025280159113219743	-1.7815080479976524	-0.5572574088054011	-0.018811534523814948	0.0032225463448186903	-0.6257874166127647	-0.7716453671255199	-0.8212218647179006	-0.06050321321033923	-0.7102020452507243	0.45469296866861075	-0.3081688910761508	-0.6588015628371933	0.126449087347259	-0.3550577303276246	0.6208072981343308	-1.1764400806897048	1.6295360985125464	-1.9043454341533672	0.4494118064958093	0.43170392725477047	-0.6465243059426704	0.08650162810490315	0.09654241421326733	-0.9887099095383429	-1.9201149727538553	-2.748219825555354	0.18155131713788097	-1.8270441727417217	-1.1994589584246038	-0.8234063840213831	-0.2715590657105042	-1.3010656140756263	-0.9223312953531836	-0.8614362206830362	-1.7959092140594712
0.9095730737349356	1.2252274887616434	0.8232860932323759	-0.8274738283824189	1.4710367248970828	1.3171672967295327	0.27143646992595943	0.7264099307479532	0.005424177577462159	-0.18896089109850076	0.9609490832945303	1.2136506558243605	1.9809902217770574	-0.3771533212769459	2.24187974209279	-0.7070860214821061	0.6938526383477233	0.354166747079638	1.510487048911233	1.0375783221447947	1.4016974042998993	0.5175216390453836	1.817555151347621	0.27023948597171316	2.1131420957828335	1.003064270928365	0.49527418501665177	0.8667205004458307	0.790052839765999	2.002966336896894	1.1528793152044634	3.066630273355692	-0.9810557569282553	0.9816069606106119	1.7689283582575703	0.922511119157451	1.1145819890244761	1.4054797318449097	-0.23942596875664932	-0.6287692860654376	-0.8803166030012101	1.1187458494897868	-0.272801367144153	0.7850035971451499	0.8865175760390881	-0.4218883905318389	0.1472642402261512	0.6611727597098722	0.7180820939644887	-1.0675876843043377
0.7576965404055868	1.573725572816654	0.6475233741937951	-0.07731278759460729	2.019558590139815	1.4525985305944498	0.6405851095485314	1.406343730512515	1.0115473606664749	0.24530239958223563	1.569845366036508	1.6268455040596623	2.873078442872661	-0.618429354618788	3.080286968053221	0.13030286047609757	1.4477707314474708	0.5019450525820952	1.3746536853709603	1.2867757151639698	1.984383527693373	1.1865774760585979	2.4896627095952892	0.6458724586940587	2.5262004261444884	1.9508182535826397	0.9774303598628524	0.7624651903598346	0.5871929804582261	2.285513821581708	2.33872420199275	2.8316042619437027	-0.0971840414858529	1.1426187027800543	2.429486095257365	1.3759601409828308	1.2218141955675612	1.780504146991333	0.01683537804524537	0.1213239773173821	0.98139281158336	1.1778454855915579	0.7883748207920162	1.5514027948985134	1.7738275513894375	-0.4918303990284545	0.9852756414634547	1.2971277553797151	1.1028361966333988	-0.2692964755351257
0.305067614804409	0.8170103518052976	-0.23051032274613914	0.43293122418263186	1.776277682379419	1.5776419807581852	0.891459659420871	1.2250956973653655	1.411869303625077	0.47652336594341177	1.4869995428922331	1.1018341322842042	2.403320423039963	-0.26747091437321163	2.25436337180635	0.6382704476113578	1.6459546536073448	0.7233737357705318	0.6484270978734021	0.3218668765924768	0.9520006425812932	1.209492986673605	2.1786637235850357	0.4791583746647187	1.924333692842624	2.365582257821326	1.1944354057119555	0.6167018419147661	-0.1714734638500902	1.5871978482467868	1.9274284829151034	1.3978846792161437	0.26820420356258784	1.546276446754591	2.2919129980305266	0.9345051908874229	0.42732188569695345	1.6022231416847847	0.0822870360012044	0.36381342863203286	1.8866322193454974	0.5478533912351894	1.1502777876008645	1.028636675657282	1.6782758649581107	-0.33803388672550644	0.7286093153465636	0.9734267261200432	0.5705971405076118	0.3277809966610883
0.16306815240245384	-0.06922378437580122	-0.7324348560670009	0.38370793344655474	1.3469010274832756	1.755108759773112	1.0620925575402178	0.6912134743485338	0.9304853615696909	0.7179634449538383	0.8852619154097993	0.30039291950641445	1.03430728532699	0.47101919651522933	0.5809365061946631	0.8372844089117222	1.355349262495837	0.9107386797342182	0.5046990454047414	-0.5954589221681551	-0.33693069940145887	0.9513293853132975	1.4283359506639217	0.17648622633759894	0.964348185366313	2.1416638268310844	1.5388601251875937	0.9382346089511088	-0.4092518901578129	0.5450724865733446	0.6782355018011786	-0.16750040214105505	0.01385512583267978	1.9367702903993538	1.3939705926066879	0.3734798838353776	-0.3544172292997095	1.3246760843869825	0.1122527539366561	0.31499026304881805	1.5712372315567154	-0.09608918899317112	1.0336495007610185	-0.02311187585851235	0.9200630298392126	-0.036298189237970055	-0.010689287792790683	0.34568454651888975	-0.02243157216199913	0.5336259214451428
0.3204409511247277	-0.36360742060429435	-0.4282464828412196	-0.07902592625572331	1.045804400675618	1.5146182529225825	0.8191362813848886	0.2772183921975882	-0.2613991176189267	0.7619032154237265	-0.017616090029646	-0.037757643022624104	-0.2202552296343373	0.7439718394547998	-0.797192977088953	0.6869020938331267	0.7249245827635511	0.7208276502717409	0.9372422372431123	-0.6470466667255791	-0.6534127047289795	0.6599295812846006	0.6263325285816012	0.05693548530863666	0.13579087513326352	1.3784001659235434	1.8316451111666125	1.3028666065168069	0.11781574558819684	-0.14414632967673408	-0.23884309291779254	-1.057395635716285	-0.4982641270342665	1.5739341560659283	0.14357460128703659	0.18861529115507047	-0.3133189648308712	1.055070141331246	0.04234233801930313	0.1046425632548545	0.5298680078601109	-0.15438026060985574	0.7171193655644108	-0.7961576402947427	0.059248669278102885	0.25687332851931655	-0.3264929529316668	-0.007902253708445375	-0.14767271882891966	0.3231695014856279
0.2604605215313514	-0.07864371704296169	0.22879662026157555	-0.5444898798479524	0.6446961408343665	0.6305068393468609	0.019556484680423036	0.02546601779403203	-1.3241461179097396	0.377299226740461	-0.7957341666968579	0.2281016883757625	-0.6237780201931353	0.2308722522484689	-1.323968944562247	0.25136218285560813	-0.04801908014508527	0.16395110968423418	1.0490797401264809	-0.2385710142203446	-0.10633370098599979	0.3243330712948126	-0.0013969319937043917	0.03602768691983503	-0.41675058087099887	0.4616587391357297	1.5418851380217913	0.9709700292771279	0.7840792034474601	-0.18906509634373955	-0.2591022487900169	-1.072607017413373	-0.8181755464891566	0.3223464872352629	-0.7347171107090493	0.27913072660195193	0.29897184419004186	0.6848295704706241	-0.10640674229059285	-0.14493100117574206	-0.41052818228073723	0.41287074973405824	0.38993203995087844	-0.8818750606828428	-0.43534966794484564	0.5123710443236971	-0.07928825412694045	0.042921614327099816	0.09531407646175603	-0.14234803496607365
-0.2891568171181709	0.2804002632091493	0.5810792877362607	-0.7689555216982272	-0.11730757212262506	-0.41201559259341547	-0.9022655598879807	-0.25147444496892307	-1.2753613429405544	-0.22397108139526312	-0.877197706459081	0.5539082599071409	-0.27442304972074466	-0.321618979998512	-1.2407143670496077	-0.15044406826767112	-0.7586921754410667	-0.2284966309090344	0.3403464311263005	-0.22233396341526532	0.23788447946022076	-0.08038352913860718	-0.276799558949116	-0.19151542327036783	-0.678054870493827	-0.14796967927139476	0.49520722174303106	-0.07611166766065042	0.9217214733182854	0.14131850488104797	0.24089688266169276	-0.4786972917323908	-0.8055133034914729	-0.969635458297732	-0.7520827010203208	0.29116743754735724	0.4451001248606742	0.23921718738532266	-0.14809481151681023	-0.23632688486422962	-0.7297979435336335	1.04452272199166	0.1735054920957369	-0.33036630833797936	-0.43706633697866215	0.8289147486819858	0.09574078969504228	0.3311156144597774	0.36022574467050206	-0.5706242611552108
-0.9181835135179195	0.283591714430756	0.44832098179356095	-0.7489857239837469	-0.9797524716094489	-0.8291817041384798	-1.2679005303559694	-0.5405359351915369	-0.020927772351199515	-0.5347648687170955	-0.08592720739698687	0.36481341073766455	0.16817783348901913	-0.03826381078137067	-1.0320206644609007	-0.1453542071184905	-1.1955799617557652	0.039976668724332774	-0.6375223967968302	-0.6907026668695796	-0.24611925125645714	-0.36567847609579773	-0.16911712668394072	-0.6584906209998961	-0.5803028209254238	-0.25046411296488136	-0.756637124576578	-0.9768324756728369	0.4811208555464537	0.3216683127295816	0.5067959010505669	0.247393851693943	-0.5725005217579332	-1.2830617442408003	-0.1474775626414666	0.06870084113519882	-0.41669856668868294	-0.036676146454804	0.00013880713390916345	-0.05152165381220192	-0.5525153692562991	1.0317637456748605	0.11433394122631076	0.4278429766282619	-0.1380423613913198	1.2299275366330653	-0.22056549291231964	0.656792877383104	0.49442635841060634	-0.6492556248367503
-0.9541920002476669	-0.04411097126558053	0.15326820233152905	-0.4524586414040116	-1.320284701690331	-0.34141962662311776	-0.8339416860551437	-0.5504730896970098	1.3165535239542474	-0.3052870202438613	0.9654431364762821	-0.23551251263681552	0.2703464984367152	0.8548768375455457	-0.8268162255810239	0.3238754330475561	-1.1468686894293727	0.7936234526176129	-0.9472939776008379	-0.9076488599998721	-0.9961114255815047	-0.27546718805135384	0.08984306425566502	-0.948088103794539	-0.09043126398925272	-0.007273270235769909	-1.3463212097250918	-0.9044527919498072	-0.07034847670340186	0.10684277217548775	0.258741738319405	0.645840177215138	-0.13407219296726836	-0.4734417296251174	0.3545848188422805	-0.24092467388399405	-1.5561738603108568	0.0649194939997654	0.1683721983933321	0.2800741138416008	-0.38100079420036115	0.16150317767343536	0.15865926742337802	0.8147219217489252	0.2263768968415752	1.5194481576906993	-0.5879863980646705	0.8870056576968245	0.5772960548034569	-0.2019389150412534
-0.24924028568445125	-0.29701101082655124	0.0898133540204246	0.23671347423731726	-0.8705491919203255	0.5170881134041261	-0.02571266601637328	-0.08046181909975009	1.448754820604543	0.2234963130749719	1.3498774614222864	-0.5425204861191353	0.23313317302420905	1.2048842997941271	-0.4107690706795258	0.9133318597001747	-0.5313290407949014	1.2817101161837405	-0.34070170568268277	-0.37741231493633143	-0.9794439918233678	0.149868914178886	0.19038672434866563	-0.6356646768605095	0.6182962679749294	0.2699759782631669	-0.883483994724764	0.0215843246600948	-0.29330613303508263	-0.22362256821530796	-0.034122122886151504	0.5407598514813713	0.6382091398972559	0.6291146625082491	0.32805370975910814	-0.3667160842807969	-1.7154550087402556	0.4431580979161258	0.1746941576723042	0.4978944012553489	-0.49127566904266673	-0.9775585998664548	0.2264459348649739	0.5565589469736456	0.5911912982673881	1.4071736380520392	-0.2907903923541511	0.9703861754390649	0.6906292803494415	0.6501304232611156
0.5953630932004467	-0.1370146762259064	0.37460612534511234	1.1760462187274239	-0.1018751639921974	0.8816407757773048	0.5146884631641363	0.6408664134109671	0.3598098434256749	0.6306853508595188	0.8340884895015052	-0.11612545218455794	0.4675210055478895	0.42871301021648867	0.28245910590392437	1.206908425039522	0.4052395373313985	0.9893879329601566	0.5145732544971399	0.4337309471905344	0.030851623004432296	0.48806971986018793	0.07080166853444242	0.1361897688324822	1.1895049044738402	0.37564611397534403	0.16662538834085946	0.868093872132	-0.13107916961490262	-0.2272845363118645	0.25444081281979736	0.19250846355761805	1.613199195821878	1.1014235889869448	0.04670534382462043	-0.1224648334780449	-0.5875852688996405	0.7244685547854943	0.09720593370084687	0.495288225378248	-0.6271925285183738	-1.402042571146868	0.3272880895424891	-0.002368567143115343	0.9492899182671352	0.8197661760708336	0.61273378065483	0.9569392567107482	0.787054788514791	1.462220029164345
0.8380623242942853	0.27528652923954144	0.7869252511713329	1.7939922391525387	0.23817587874230237	0.3293469798948385	0.52903986452196	1.0927853712813003	-0.5773634000544534	0.6860151049048354	0.22015364966484563	0.5461313913855909	0.888897951621654	-0.5722001939602437	0.8976256570861024	1.105438714722932	1.121550838455565	0.26323179970780936	0.804449681951722	0.6904196657064137	1.1101968619959763	0.33376654471064116	-0.06369975737676621	0.7028368338752151	1.307152274956754	0.2771787707622961	0.8967694124349335	0.882101893695045	0.1600724931345059	0.08863917379057669	1.0741509885614393	0.04525115159332088	2.1723881242757774	0.7714498647043758	0.020068873481998505	0.44355959332508405	0.7225006290139064	0.5869343240441188	0.14174649533312814	0.39498373805629866	-0.3284934987011777	-0.6365156665217767	0.5368224994667812	-0.21341601269268673	1.0912953610929075	0.08397633759929175	1.2087507894411813	0.9221439749921052	0.7569789336569561	1.7241251070272425
0.3598786736718797	0.3471023807390361	0.8913004770580548	1.5955024050669298	-0.06768038474701424	-0.7684758292172537	0.27030709937900205	0.9546720367675818	-0.12970040163201932	0.3686183757966404	0.43819642064184894	0.4304781668815824	0.8689876431904606	-0.4058977859286631	0.98337097908282	0.8757563316917168	1.1912279486586577	-0.022549049131133307	0.3817473112266731	0.2867312645720041	1.1419768421026364	-0.2286014521405887	-0.07114774368675875	0.6007125405124338	0.8969322951515514	0.048502886809310364	0.7676736863652556	0.22349109984403617	0.28726103383375384	0.15802389693219343	1.5791891063389951	0.19315804644586382	1.7183445879619892	0.1898562483548024	0.28247837649803187	0.9786278984778982	0.8861326816005959	0.05811919629684367	0.290648515732918	0.32686934385676947	0.47268174592284873	0.700278695704646	0.8376919080197591	0.1158894248402264	0.6606437785365457	-0.26897154505779663	0.823033030212221	0.7760619186575191	0.531333856777972	1.3058818544681294
-0.25029470435049217	-0.2944174924933351	0.30530542002367905	0.8697786264950117	-0.49408797560705797	-1.572402515422223	0.13005542969081738	0.41081107141060647	1.2897440606969561	-0.25512806984066205	1.3356683376098628	-0.7944340967664577	0.009556401700725055	0.9823312198761989	0.5189006914143379	0.8457164846584317	0.7470423911711083	0.5137522628115251	-0.22089844283562143	-0.0274638722643913	0.007209406057466071	-0.6627034712429501	-0.06403911956333302	0.1456689587986592	0.15595446034178906	-0.17116358543732807	0.05266063722997191	-0.3176905170125418	0.1307927557590845	-0.4885923543405241	0.9792294564245453	0.18978568128186726	0.483002028291078	-0.07538075482616328	0.36841124843152817	0.9855061046109406	-0.13243773929016417	-0.5110567006100329	0.29557596174653117	0.243064955900031	1.2699187302148058	1.3250822235530628	1.057425808071873	0.40387728331959216	-0.36902992495821385	0.011765172332738254	-0.07213597629163841	0.22539503669658628	0.1142537038854732	0.6741397858632188
-0.344263163932058	-1.171830041528374	-0.8991483678724973	0.5775781978095784	-0.40264546904678533	-1.4590591135098057	0.23807403579232925	-0.06102821885691948	1.9371860856792982	-0.9353360061896383	1.6468560662859864	-2.1477158921660826	-1.1656802884830093	1.943241191447851	-0.02645798785116487	1.0596455728758936	0.40233933157224344	1.1624693455879362	-0.4475298949128965	0.33801023593660007	-1.2578381120031827	-0.5579975212220839	-0.14853011527110582	0.11233108623052025	-0.5494583649337987	-0.2066902478392924	-0.4761067225693972	-0.21821180749138777	-0.20802911063695254	-1.5000013032829556	-0.4842427768026368	-0.42580660910496465	-0.44186256121872775	0.011078316423609465	-0.0036872491616328925	0.26961590886256825	-1.0039855037009329	-0.786426118726834	0.08477479276545502	0.04065936650230009	1.4390474387560632	0.48970679065527495	1.0209480256015875	-0.05446423600606192	-1.341354399714563	0.5540932250338763	-0.35538588861349246	-0.8954213405836398	-0.4057716315813083	0.51754793516342
0.13174262975162296	-1.1771141928013273	-1.9795377905235854	1.2623283190278225	0.2171549876047787	-0.5036227332826801	0.40470848659561326	-0.16574887306463734	0.6294968934943922	-1.1167280072761483	0.3485364915364047	-2.154134676645749	-1.542455259742171	0.8855107001245998	-0.19563655650237985	1.1826749652080608	0.6053068850112414	0.7156715399678976	-0.269376128211235	1.0183362739204795	-1.4471776968107188	-0.10557914975748968	-0.09752425218457501	0.8108666142395246	-0.8379453150524255	0.02316766934390393	-0.2903075974194032	0.2740469321516526	-0.5041514223102069	-1.8566324525859872	-1.5657565717686592	-1.4121249602835584	-0.16711306872243278	0.05572781724164808	-0.459812357450641	-0.6968340726684547	-0.5321376710541021	-0.7700709321713209	-0.02960621740870143	-0.2014111887538949	0.8365361892714671	-1.1939920010536182	0.7122026034178266	-1.1432294299838115	-1.3048248740867059	0.5825778065431022	0.3873355014320489	-2.207884839208929	-0.8478237970042456	1.0000973238071142
0.6476335534182278	0.3158180757862216	-1.9463378256056179	2.192523024099015	0.7315364865642744	0.6033982361010497	0.3510241713147214	-0.012163813366789277	-1.8839377715519476	-0.2906344016342483	-2.058502632013181	-0.3857928843825627	-0.5603555762746345	-1.7724998051033964	-0.0059676269124383455	0.7206916659686912	1.1105467267072993	-1.2172773809283686	-0.11620753526744	1.1950689699329766	-0.2782828765445425	0.11347519317549151	0.4544546060998252	1.6475355474405127	-0.5079207423507385	0.3439595806057719	0.4345156494000661	0.5001399692425827	-0.5888099112534093	-0.904767119259486	-1.1832582403949095	-1.8499923688179853	0.9324932641962257	-0.25517576408922077	-0.35939013802805514	-1.0324924197515977	0.9862127817352924	-0.7491579845194157	0.23201337961265583	-0.25157133627713835	-0.09811686123112962	-2.226583683644089	0.21053142656596074	-1.8771115208673095	0.04160948698782535	-0.36050461310760645	1.3359802350405134	-2.865319971918834	-1.0152064987753209	1.4182085342443076
0.6726881289041244	2.530963342572798	-0.5016845961092273	1.9520114705267573	0.5475003873898249	1.120902647849509	-0.04508172809003405	0.10678915587618067	-3.603453073062635	1.2962415604603443	-3.836595739879126	1.9348289557188412	1.0683726411856012	-3.792892234584952	0.17146750645345854	-0.5609311010531416	1.2333679922781864	-3.515978859683522	-0.3637162781525409	0.7350021581930796	1.42859817359512	-0.18223675784231352	1.4066698235126902	1.7460461072974762	0.27527738679746533	0.3736725623388354	1.0437380124930895	0.11840151677708141	-0.47574211616176915	0.8338422872471327	0.42771672655938414	-1.0612721079983962	1.4903333259770006	-0.8192838116931124	0.42792176505540835	-0.2880254298972916	2.0889973942362032	-0.9017252060325263	0.5759953164767307	-0.022890508380807063	-0.7895976425548006	-1.6212833991943043	-0.4747645247991579	-1.4380628287751265	1.8264733455929023	-1.8331886885910635	1.4344507508915907	-2.2417426697974294	-0.8553460638856007	0.8060569312586047
0.1628684020782781	3.7296784510658876	1.430211097489771	0.040327963538190646	-0.2992015183231007	0.8319563928561161	-0.65503813096166	0.047932240181889574	-3.2389721404042535	2.471506101169691	-3.643450749650975	3.0198619662163444	1.9388989441164408	-3.3780784287635743	0.11756709509422995	-2.274661607847472	0.6510658161906163	-4.345741744762162	-0.9200364309456336	0.4173922379874104	2.522275269905111	-0.6239051644167503	1.9922936540338183	0.9304871068122886	0.9792090736583852	-0.15433893887023972	1.0365322258123584	-0.6092184631943229	-0.2981348035671025	2.062962660454863	1.838267617136324	0.5527737773508203	0.6163287986130435	-1.2430055371844508	1.320920401288053	0.9605370660800322	1.7519395664471962	-1.0112328808719069	0.3242563723298552	0.27156236680865853	-0.9893443589968595	0.1622397614951001	-1.3423390343223103	-0.11774978444440487	2.6285506096515743	-2.7308725870490123	0.6776539419932527	-0.5891465879723027	-0.5265538203842315	-0.9687179316201054
-0.5159583007127945	2.813107314604195	2.372586920350034	-2.344578723829012	-1.256136205758367	0.14736233956562306	-1.1674445839623002	-0.13706898515514865	-1.327347677786773	2.0699061736793603	-1.7923438250718922	2.206226966936669	1.2911034786147948	-1.0289328484205376	-0.011358537769735229	-3.450265738054372	-0.20804692346580875	-2.846034979005792	-1.278201973799294	0.8660793815864861	2.434753318477685	-0.6334851777458579	1.4521533305740477	-0.11141022808689098	1.0327971088575683	-1.0886503756300157	0.46576595785684843	-1.193319001978248	-0.1156036439603431	1.9628875745477778	1.7827170059379103	1.7667627562703816	-1.0782030742139996	-1.2367383934889422	1.6153322284547038	1.5407806416166718	0.4103980762253918	-0.693480179059172	-0.6964450841976734	0.35645537788472836	-0.8104652394330707	1.7087359448029529	-2.1191975226349165	0.9840730242716289	1.7668959467183087	-2.2890167120237797	0.045533199636220295	1.0798783754332926	-0.2490703933326281	-2.798959201064256
-1.0272001483807394	0.4838319092177582	1.7060003086536786	-3.413545408806663	-1.8177565730278267	-0.31329512780995145	-1.2687370240944413	-0.41879501508699696	0.5235654146759174	0.20430122613350432	0.14024777510128775	0.49427752882739523	-0.2836645743649722	1.0349340333593198	0.001585150899070203	-3.1494115556128732	-0.699226309312898	-0.09557985104973407	-0.9656637246130505	1.5443524738670906	1.473333941288115	-0.14543472970224788	-0.04826614700141512	-0.6864245556671618	0.31709603310954587	-1.9165158728711653	-0.230254154868496	-1.4304579740865038	0.15897170531038546	0.9300215472127475	0.3672419887173623	1.6848337234502366	-2.138404796965987	-0.871512427274298	1.1217320943722116	0.8412048442732997	-0.6910179391785722	0.052177291248461696	-1.6519332709739478	0.24025748588327112	-0.46492190976033815	2.027596519833073	-2.2242116751950225	1.1701589824836047	-0.031731380306356013	-0.9217775277369298	0.14590412411771414	1.8329562783632276	-0.09856757163998786	-3.2500650400974096
-1.3071192230610462	-1.3492990824387712	0.3509962185181442	-2.646229197523494	-1.845037845877529	-0.2245217130058533	-0.8421375637871913	-0.8737390820440492	1.2171042474588638	-1.5809497266931125	0.8418606891938248	-0.5496486138522608	-1.455694994519576	1.1856256357237902	0.0726701632013184	-1.2958592014920027	-0.7633705634012217	1.7074968819439116	0.008494786715388742	1.2112667142772056	0.4122998638405328	0.29317941044535833	-1.3546011855747917	-0.8929163615802517	-0.6221509851129329	-2.1354206909774405	-0.6798643522438433	-1.4555024290890426	0.5905727366382937	0.03247847091400937	-1.0978504694732065	0.5640387632246724	-1.8669617462117516	-0.45097711049298833	0.17883108034121512	-0.5004910890091373	-0.9138532056601221	0.6523730950008307	-1.4025349801060532	0.21439387296867313	-0.11511653917787724	1.3749584113813085	-1.2568349841118227	0.8264540857179232	-1.301115096965182	0.05280380424022997	0.3237312984318296	1.5459778063745058	-0.003297541463768708	-1.9815345806741596
-1.3762374929907601	-1.381933010317427	-0.13885378719558944	-1.2600880811084725	-1.3839287223687247	0.3231108545465848	-0.03172544096563823	-1.4354573352746467	0.88623360138082	-1.6770908085810685	0.31824995117178895	-0.26468394124922606	-1.3701355522027108	-0.12820951191037344	-0.03138974738612251	1.064532094885754	-0.9369977365868986	1.203053629507446	1.1149066718791492	-0.5548715255525736	-0.1318834420524057	0.21886836439929913	-1.339784232354968	-1.317140436827382	-0.9365438700629478	-1.5638959532663466	-0.7908019476102177	-1.3475906961580175	1.0369210543197132	-0.10743816012711126	-1.3925183626100988	-0.5329299365271079	-0.9620615006539839	-0.13217670504868112	-0.763855115855694	-1.1647937012641232	-0.69068186470268	0.513495103727866	0.22892901725935608	0.4972697224436886	0.06717988671005233	0.745314974644233	0.43803072765813944	0.8090840369872133	-1.1673122953767183	-0.31667054959014646	-0.5150996767196103	0.83312546686497	0.07411668675976756	-0.14262288358976602
-1.059704434933207	-0.049192423950574445	0.7960378522221655	-0.7113616609020424	-0.4096927898784232	1.0659959688856993	0.9013447863869165	-1.6559119668611062	0.32170964096179006	0.035870378669496626	-0.42570854395038943	0.7569595356809875	-0.23474032693897223	-1.1859259359978072	-0.21815079205888238	2.513138674490312	-1.4988958316054055	-0.8793265622899475	1.732262643291541	-2.5732101997829173	-0.049931066279483426	-0.09662539312441043	0.0062055771553405715	-1.996446087679163	-0.191221165150253	-0.3600915700096178	-0.5874809553647448	-0.8605038158320429	1.2474639778153547	0.27029960654997165	-0.42900548456671345	-0.7858417352189583	-0.45606310043351594	0.28458112927562024	-1.3819530092941956	-0.4180699744493425	-0.6252832954683241	-0.2085364007168221	2.100030096276835	0.9750666560905489	-0.07420400460783237	0.7204644119848913	1.884845096180815	1.3634959450101676	-0.019139610612114565	-1.5936772691133272	-2.2919636891045156	0.36935089986290276	0.07265329660075921	0.7962976551372472
-0.09248552840972517	1.1386078294509392	2.1211146489408574	-1.0081188107153531	1.0406134751532912	1.7588758846342594	1.770070350642609	-0.9713713143802905	0.08647324840488066	2.1084440200166226	-0.4864078195065496	1.5336340028020126	1.0934036294486313	-0.944419780374992	-0.014881909295441031	2.438720716544617	-1.8765146694175008	-2.418234901444869	1.6451874075848585	-3.070412313030992	0.31962923125779186	0.09036782512606352	1.5438846747266048	-2.0570303134678114	1.1749790657704646	1.1023396210146281	-0.040941046721888655	0.29622433723338387	1.1600453597560827	0.6292689346023247	0.9002022771635503	-0.2418700725510845	-0.3495945871992872	1.088371674614498	-1.4272478705722154	1.2109928966734362	-0.547994479094516	-0.5941698674783199	2.816845934983342	1.3411925231337634	-0.4333560701629109	0.9556062800745605	2.321923842034443	1.896114288393903	1.0318376066926747	-2.311577784231945	-3.421834627907163	0.34974782354157996	0.01703201108922643	0.5542913953810805
1.4054708094855706	1.1763408988358763	2.2943521956087167	-0.8732975770872557	2.5137439099479693	2.096191434626208	2.4512791222309267	0.6031330358781598	0.2532188638660138	2.9763349624001374	0.23208233125080033	1.586569190655481	1.841641104227699	0.09194720172828465	0.801304784333563	1.467744052340056	-1.2321767078339243	-1.8999227441171234	1.110585255962947	-1.478363716663057	0.4882849267991391	1.0332333808736418	2.005468599492733	-0.700673970614742	2.09444504978261	2.2894536685554305	0.7770799480418972	1.8867460790694388	0.9682023301010776	0.7641397977058448	1.6500799821858358	0.44972476314220383	0.26017273973631033	2.1227095470464286	-0.8133169286594352	2.447279734928494	0.16386250879236677	0.0708119539981969	2.0641289431172276	1.4032734238533835	-0.5174552901405677	0.735492722495447	1.8776409471106705	1.7638470498055285	1.1908342868447408	-1.4377770129154928	-2.407468235584554	0.5113914235599458	0.14797467843139792	0.1863354928939585
2.657645063747636	0.29595574528154633	0.8519143933672784	0.4507555526705606	3.163832958508524	1.6612505813756064	2.6973508485328193	2.1127687458173576	0.6634327553800308	2.3385233217158805	1.1733200779939994	0.9833854755752031	1.6483648335740642	0.8088247747049443	1.6236109460431203	0.6563757752391707	0.3502889683486751	0.22092014301501084	0.44879812413544395	0.9166881180552114	0.12796565303882693	1.9760150769524298	1.0104940637449635	1.5238534639758397	1.6748822006826625	2.5886475693670152	1.427387773025513	2.9965850267509824	0.7966579308254746	0.7034784138799912	1.455156691004085	0.6687724088102397	1.6822600660960318	2.6262477386767626	0.07607179168215791	2.3372260811812082	1.4153348645886625	1.338594682168542	0.7227932652444741	1.1579387904989469	0.1715430189125086	-0.1617069652511947	1.2675487199328488	1.0006836742505216	0.4691823519867579	0.5553683398663023	0.3445054746009544	0.4906588254602273	0.6702651505151102	0.6733906906401694
2.664896630584273	-0.7153837540533775	-1.1814433356701768	2.010265505032401	2.3722958998486527	0.2552517983812002	2.124818618766299	2.27212843931277	1.096184525902895	1.0638952144682103	1.6966024654128775	-0.10005736349151449	0.5153776136085808	0.8541067961743862	1.3899116311456134	0.3344262252903603	1.5932775183448746	2.082832944763993	-0.3161481746702799	2.1587393292399093	-0.7425490367240952	1.803735972093786	-0.8142826295175403	2.8230524968980935	-0.07332628274209463	1.6376326006149518	1.2437942556084445	2.6547000944421746	0.4216136790556734	0.2720090525193915	0.4473662758188913	0.1658118375687886	2.7586812987597997	1.8381159192926808	0.4184986014576241	0.8541707173708613	2.019919623143251	1.8511540606967927	-0.23519154533854997	0.6313935251051673	1.4850039790054321	-1.2446789073668572	0.8707863945811314	0.12958014422098074	-0.6280193866111577	2.150961208682892	2.6313319347498925	0.09870011609121233	1.334396764416141	1.6147472466293409
1.1113231835606339	-1.4920365097420076	-2.3636942393724616	2.1147997290658145	0.4101844956396788	-1.6395564515577123	0.5997155084679479	0.6696494682685946	1.22564699408349	0.006791204287759517	1.4736713683920033	-1.4681627212073054	-1.181728857620757	0.8126213349052959	-0.26406706699814997	-0.06536998491039045	1.2304921972963139	2.246227094332981	-1.2880470447839663	1.3872342376649873	-1.7528602101400963	0.2372330239170456	-2.4786539930135136	1.8347559610693631	-2.1782527264794416	-0.24794878009111182	-0.036831015211441914	0.7471259262147372	-0.4653373649228887	-0.7977218359112359	-1.0417386176693366	-0.9241941863245994	1.9690001967471205	-0.10561598138115763	-0.3191258855011699	-1.2630921890840607	0.8739907383781558	0.7232856414273213	-0.6766511553760787	-0.17197484590541856	2.4710734352989507	-1.8276586535635608	0.35395198137616996	-0.5309197173267629	-1.6182866200144472	2.286125903157814	2.534431364581604	-0.5997379710693508	1.4644147425609995	1.638164523031114
-1.1313740873824	-2.146078268709613	-2.1372275585631586	0.3844266029778098	-1.6090769881541132	-2.9522921388542014	-1.3291708918514815	-1.637181426240002	0.7485437459535971	-0.7469689537061716	0.5859015313780274	-2.6180463200782307	-2.625292986800835	1.1925591952802654	-2.343018118566665	-1.0211105124622064	-0.5637011670291467	0.9329466570241914	-2.230738604416921	-0.5448517260854836	-2.3680315862157655	-1.7481761071395936	-3.2826170542225506	-0.8349931725879095	-3.3796141135540094	-2.071833936601516	-1.791557098448781	-1.686577463287809	-1.6723178914856558	-2.214712489164389	-2.5036784577212123	-2.1057668714562072	-0.6287049655531219	-1.9913693607882659	-1.622923091159881	-3.0065561473001083	-1.5656266085882469	-1.3963121904606608	-1.0479289192542405	-1.1006781025546493	2.106808338416983	-1.6141001415580132	-0.6667803712642526	-1.0928487420494843	-2.207692321711443	1.2940485108290272	0.2920262043944893	-1.3036063231626054	0.6136526158814236	0.12140145143441008
-2.5397351366918675	-2.609723546376431	-1.089198594129444	-1.5986018594669207	-2.550534909743592	-2.8669685397089526	-2.5736024666256396	-2.908884758475176	-0.24286590351468013	-1.4666383571016397	-0.534639733039095	-2.8165799638939855	-2.8754682853076248	1.641628888918001	-3.2421512211277936	-2.0555899218409714	-2.2057295019046212	-0.4326680088530221	-2.5252271435510916	-2.0056792805110226	-2.200680575654855	-2.7725847353548527	-3.0350443526157522	-2.9846111877270776	-3.0219027348592893	-2.8142299864087725	-2.853166438405961	-3.16604044676764	-2.417986104798065	-2.9640217392468626	-3.227333917689157	-2.625523488903662	-3.018147809971216	-2.4734185613429083	-2.207507591818502	-3.5385665497124013	-3.3522862239891276	-2.8220872195957774	-1.4968759979026967	-1.7919292095061339	0.3150505684334508	-0.8091557965421966	-1.8196271952058045	-1.6687759101444901	-2.197083511924759	0.3623749221820243	-2.001463338309893	-1.6011771283163867	-0.8178370405555612	-1.8312565095804816
-2.156230873544711	-2.417164173228412	-0.19237940230781136	-1.895991485846412	-2.0946698209217716	-1.6212285695618942	-2.3156173032289664	-2.2522503299730112	-1.1399630827589542	-2.0168068888260517	-1.293866710869412	-1.8053805175089737	-1.6333300254269911	1.371653021559651	-2.2603784009036794	-2.1692522114577506	-2.265442196716949	-0.6959381861624905	-1.7986830284041797	-1.9788827742752495	-1.279148848152519	-2.25727457168318	-1.9755910439452105	-2.8488428737026052	-1.4823156703363438	-2.2181511120850046	-2.4980113423617176	-2.8976947051822037	-2.0736086621257814	-2.208050616638875	-2.6850078064212197	-1.9286471594518144	-3.1155762306221044	-1.3018547233090245	-1.3023815657041202	-2.5789908517885074	-2.8486027873127786	-2.4210188768461256	-1.6349241340858909	-1.9560532300156963	-1.793968385167312	0.1297872353691929	-2.1923627515596973	-2.022061733644268	-1.5114780464291289	0.232730144840583	-2.4615763316876165	-1.2713266414158517	-1.808062414351914	-2.437202017101005
-0.37767845405851685	-1.3296634904768778	0.0006353622118575622	-0.2765490725799801	-0.8178457599025448	-0.284186627358054	-0.7461046339446384	-0.3731151409298723	-1.2872180061199214	-1.892601551514748	-1.2807426726285143	-0.3125630804787445	0.2894334870149467	0.20630073585342665	-0.26419533673655143	-1.1095502625783948	-0.8463449058842761	0.11382479151749238	-0.5093039125878389	-0.6662193400644703	-0.07771875729416866	-0.740410176457069	-0.6369836200293584	-0.6997456675277317	0.18451881730624314	-0.899381351306141	-1.0925400585443066	-1.297873757259484	-0.9519714573833911	-0.35377447598990835	-1.1224594131757712	-0.2762378577991544	-0.9302875906465244	0.4734223098832197	0.44432779022561525	-0.7003841936552391	-0.3862558053780264	-0.5948675910563851	-1.172162142611861	-1.6942011624751936	-2.7905422877396373	0.729306785408046	-1.4202835057827645	-1.8221242902213786	-0.3763661644643153	0.6033158551782906	-1.037957192648045	-0.5587793211801887	-1.665248891419097	-1.194222313732555
1.4450756079752252	0.10465477214931339	-0.44634535562018235	1.5920195176958967	0.4515175650933939	0.3646684140878078	1.0741916115708745	1.2190035263487995	-0.5966737579397017	-0.985720890372373	-0.562899368092022	0.5006891738974288	1.516857345191653	-1.0609586733614658	1.2258492266127037	0.14720605097336859	0.7126044335398773	1.156517641321173	0.3790634781988823	0.9418600514026744	0.7547103390933523	0.8549613348268349	0.3755585778794663	1.6033577772459247	1.0715901210891212	0.32751653272857284	0.3124352702382044	0.5024637051912237	-0.08121066121498807	1.1259498165131714	0.43420053680561327	1.2191230006812355	1.4458244721702023	1.587141113790987	1.6087079291103559	0.8601560657015027	2.045497581963383	1.321871274103399	-0.41363163662617103	-1.346586444717833	-2.0841198662873794	0.6384395250727514	-0.25658200321602503	-1.0910874757615645	0.6988453376865408	0.745700136419755	0.8105501805459611	-0.03310693351277139	-0.6778456510689133	0.5294045575668612
2.191811947825994	0.9675533978960684	-1.0872414961721293	1.9625880363445203	1.2660487482639884	0.5824845066510654	2.124807337541592	1.6862765799525352	0.42074428015880794	0.026949380383978604	0.3878130866131951	0.24032588542362102	1.3202703370845814	-1.4261470184817429	1.4876591570763997	0.4391384143772514	1.3400996154129856	1.7370437265098273	0.4321609386335991	1.8741687257961146	0.8108946611370828	2.0089685708901106	0.7277754389155247	2.4910534760822554	1.0205187968605038	1.1249761309860828	1.0015354129816614	1.594685420157065	-0.054901880053269375	1.1562668372036757	1.0314692215011831	1.4913028105821782	2.0224802563924937	1.737127832610102	1.5350920869717688	1.080681861907118	2.7566341320385286	2.4046020126310617	0.1335348916824422	-0.977981180914746	-0.2782992606324628	-0.1771841968720337	0.22351274781346353	-0.17498508110725625	1.2588742520865142	0.43170461524827286	1.7096671243329682	-0.01946653978463671	0.27491978791322996	1.0119886498173676
1.7809538255858	0.9383047027402103	-1.3576537421557437	0.735817975462572	1.6097976531217981	1.0962533053250576	2.146636492422051	1.4447086245646892	1.2234775251440657	0.29163850609856545	1.1147138594993942	-0.28660056140175477	0.257020129331733	-0.6645195205370459	1.0003171476850783	-0.2121882072306758	1.1446469389753715	1.7462014167442683	0.26176335271010864	1.7021485087125772	0.19917773639932781	2.6141031928600853	0.5747508504833342	1.9273930734846612	0.528704429481075	1.584922454423123	1.1031945922322004	1.7790021111100731	-0.31098107208984427	0.1931161204463364	0.6788816395758978	0.5763419079016918	0.8288471842949776	1.5446358835278284	0.9502241985188022	0.09722816430449176	1.8379664704774477	2.6636555019660966	0.4410307611606062	-0.23824198422626772	1.481684756029514	-1.2474629453678114	-0.12450598909457594	0.6615591862217164	1.2197731159518548	0.06510186366132795	1.4270270473211875	-0.2042013481013727	0.6644534685975647	0.06785097450713161
0.9095160324452823	0.5653527096139866	-0.8435947602113592	-0.7141574536079744	1.547428653624	1.8905850882748276	1.4873240277821251	1.3413343476769422	1.6542159163195285	-0.3183113408068693	1.4857595248335687	-0.046966883792597655	-0.4853213957750675	0.5234432790756641	0.5319357548813152	-0.6342564339138288	0.8319707259052848	1.3681893401528045	0.7561681232478208	0.6203095139465985	-0.526784488878885	2.5151283359348464	0.36568140707865193	0.8996401308347372	0.14716515958623264	1.7053480127177487	1.0974746285641668	1.3399874958580278	0.15720348142972893	-0.34923758538746763	0.23739156518425789	-0.37775810506007557	-0.45575432866579757	1.453358042768397	0.8914586643409623	-0.8359834197928763	0.6799444640302502	2.3965407598320683	0.8550586354277463	1.0285686378693344	2.3793782478737997	-1.7507751934447202	-0.41062659353267017	1.3393236162389364	0.8065861595037027	0.02888586305796958	0.5666579136162616	0.01746743559643683	0.6822196299974368	-0.8699994346488881
0.19199576861142786	0.4741984260738305	0.3630471645313216	-1.1416702048198317	1.0603113391059964	1.9500112445845978	0.46828569232266365	1.523483531443644	1.7175483071711353	-1.0996464363205578	1.5612771165865047	0.9323848011760506	-0.32173954785544556	1.256035355886674	0.20229544715396755	0.01686329893965247	0.6212331367239657	0.7224294989059858	1.8513168457008728	-0.7532254630023797	-0.739602545319802	1.4747105953207444	0.3853155264707638	0.0993733764860067	0.013481296757464832	1.2559104262418512	1.0525353379583615	0.6204103130088366	1.4084883080040713	0.255685703657964	0.3867083410112754	-0.2931743492211925	-0.4963634157034312	1.0365944809143046	1.3107406326573827	-0.5543162598082554	0.29731925134211523	1.5239152071158637	1.2906094357026336	2.136891459070409	2.2266314449876563	-1.108666088850994	0.04406521534251013	1.6245859568701204	0.24625902117942652	0.20364452407815736	-0.300365249464912	0.7520534750649137	0.694307559075391	-0.5106951884663428
-0.29493109788870164	0.5706992275252892	1.5313408147202345	-0.5266509317457106	0.26923043016219156	0.4850649734407843	-0.8148513852652557	1.3673523720911602	1.200585889124569	-1.3060075728549476	1.2856619177041038	1.5595026466711517	0.2843603356893803	1.212839904197155	-0.32216501441166034	1.1429236612062428	0.14177883563629012	-0.0581500692890131	2.4149577648646035	-1.702978480765438	-0.1581398845215301	-0.2698827288173583	0.5435820490061373	-0.5466654306046327	-0.050213657075649246	0.2950329411469983	0.6130078682041764	-0.08127916566269548	2.244596206676058	1.2767000607410262	0.8861407867248386	0.7315679170427486	0.44518651374743884	-0.33288936744554787	1.1729893780293832	0.8161924521170534	0.4407251330699964	-0.07553447461223073	0.9847627866473931	1.9299178990219759	1.2257981682855217	0.44824375722678184	0.7065342500735626	1.0527845457156866	-0.3459298706685034	0.24637826444922017	-0.9406570568145303	1.3543567662488318	0.6328134862425345	0.8139469438044784
-0.6953131680863012	0.3163959151699811	1.793362000154712	0.3450497405351116	-0.37732298790017477	-1.7541174019673036	-2.069651898054447	0.4679479003703306	-0.1126262403515245	-0.8526706653860323	0.5295365429493486	1.0210737936047942	0.5652557453574687	0.6659925359692981	-0.9355059760515579	1.404251617304785	-0.6672431976255216	-0.6081303620007218	1.5739866473137156	-1.7619115007402397	0.9581771428446904	-1.7156180069109983	0.6353577089144115	-1.170628918061546	-0.10914521901952436	-0.44627161684848016	-0.2609038812469548	-0.39494402259571354	1.56610887607165	1.515562137401169	1.0090824261046236	1.6460093974108285	1.2102585707451057	-2.2806470691533627	-0.03516805696387095	2.0047903971269077	0.324932516331883	-1.771719667373481	-0.5345008187598348	0.0906935490751813	-0.24111628711098945	1.962485802632775	0.4704643676768199	-0.4269804446593284	-0.7833053227971315	0.14491462377913591	-1.1364924118787534	1.163310595533475	0.20427180757185803	1.663393482305778
-0.8980497892053154	-0.31660541242768564	1.0100398363344723	0.9446604468356298	-0.3840894256928292	-2.839528356484597	-2.5572278077431165	-0.6307390822395625	-1.7871660517492998	-0.18799812342090685	-0.5045408530344005	-0.16707455278391964	0.3842104089250865	0.0036471010637709506	-0.8943079438881114	0.4333211052238039	-1.054673250147571	-0.5066605879637279	-0.045004468347935166	-0.9244138037135908	1.956520271181475	-1.7781895382603683	0.6724919567730002	-1.3157377449997665	0.043009645140174586	-0.10738889415290788	-0.8641029863093631	-0.005263045236858202	-0.13173851774024853	0.7827162048052395	0.5683587866475609	1.7060731777960405	1.2235477487810271	-3.350147844924658	-1.3592127946337964	1.9784070982311832	-0.17807783813302927	-2.2968007619170088	-2.3765919391235006	-2.0657191318496784	-1.5757568597437637	2.5027879210844794	-0.7684049549071036	-1.8326327688313926	-0.7224332802189336	0.23858315306409153	-0.5495398672536818	0.4219528869100202	-0.3985922350209929	1.2737294911176027
-0.6264923986129319	-0.583517210330851	0.04218875294060452	1.3335026021864118	0.24410165883907903	-1.599160189809422	-1.670560199205287	-0.9470110050543958	-2.6557504549279733	0.3200795727839673	-1.1363451609397737	-0.7425852594909498	0.23435206574781758	-0.5689987406347717	0.24242607979895509	-0.5829725449952677	-0.23890483359358794	0.24187993357336934	-0.7963577875723764	0.3937425533065072	2.185991440484522	-0.4093528396029588	0.799515164444072	-0.3930338149276187	0.5470426676297693	1.2469635699570243	-0.3828268464024451	0.9397060886330323	-1.0449518422677198	0.030434033057401135	0.19444141962236913	1.2425366616809974	0.9032177936167838	-2.416788735140335	-1.3507523069809213	1.0072729325927618	-0.431218154878221	-1.0074886664514482	-2.741067875563821	-2.539817214241839	-2.043690587339005	1.8950835881020789	-1.6569528915578366	-1.7069545573066653	0.023134952545718467	0.6957167704387192	0.8348295081552978	0.1656448595611358	-0.4020874452999936	0.4097301808123349
0.03021876459407133	0.12056256740679695	-0.09420473202735194	1.6199204166822854	0.8586076772775186	0.9635406209049934	0.1842301805771277	-0.2252722806131702	-1.802183335121138	0.6388825821228025	-0.7582433276099934	-0.23023826109436704	0.42334539354026135	-0.8950406542819312	1.7257192678316249	-0.26912123805774535	1.425564562664456	1.0740777518190188	0.14624303523301033	1.5925740428761193	1.4079753216735187	1.1558520653183968	0.9222668265894154	1.310028828887464	1.0905556173831694	2.3688653294534383	1.0254603385507959	1.693645128057324	-0.03303962974093624	0.049255443953765556	0.4814836904152875	1.0535447481164641	0.7602944892519611	-0.0652398133159424	0.12829297110712448	0.20996644908029025	-0.031107896552811896	1.1347847812186405	-0.7917414829297245	-0.6428052167447723	-1.2557258473398765	0.7451425951984535	-0.848943091589026	0.31758306883102655	1.0873754436120908	1.2158880440200805	2.29011876152273	1.0074404088155278	0.6543431396229207	0.3061937105766784
0.4429666032178219	1.3189881004417912	0.6062653120235476	1.5353337788209638	0.7282753981275426	2.4877184925667857	1.590220885021876	0.6810267691122514	0.3145588928673491	0.781727111218106	0.3992703604738483	0.47569886055371235	0.5799824733434322	-0.7034800525693554	2.1046115821785443	1.2281080020083488	2.4817202927080846	1.3668787225682808	1.7094266512092464	2.1472422726753613	-0.029082280224457375	1.4879293065861552	0.6597121073996219	2.4999106729274336	1.0497106406282002	1.9351119137293071	2.064864067720169	1.4598220338213461	1.9285389616411976	0.4381910416962702	1.0961746600325706	1.2584241091805208	0.5947376414037957	1.7539388282769353	1.53638461904788	0.1719606293138388	0.4936066911691111	2.2457611788960268	2.1141632539091604	2.0787306745299112	0.3311671085350308	-0.19643812456072532	1.250046568530768	2.6776641525464564	1.671382487699303	1.4019125430270074	2.7157286761182173	2.1860154147169406	2.068821971870292	1.0740825505298832
0.017461471022829324	1.7975947799861398	1.031750972754257	0.7587879941894136	-0.22056751473996272	1.577100546239106	1.311428442437019	0.7078130355552436	1.9922921315154152	0.5780730095233467	1.2470579920769949	0.22715540232302728	0.13724645806627375	0.16434022705770926	0.7469507868706918	2.2807529444504153	1.7925791459902014	1.0190082636665985	1.9787077296535085	1.7926674101459663	-1.382082932058571	0.3132544850598561	-0.16510143699109206	2.034905548106444	0.12226933746940476	-0.0534074411167305	1.4685728319186753	0.1916801038030966	2.6033377596747265	0.16126060388846	1.0486713857001309	1.1002176363531124	-0.15124783042582907	1.568990372315249	1.3009064752223811	0.31639615925398323	0.24388129386879212	1.3315050049110932	3.4890124408384784	3.174762575512865	1.565478524281064	-0.6433563026594327	2.64196185474109	3.0831378014585233	1.2272136653744485	1.280556933494272	1.5992565463717583	2.1426796698844846	2.387736253571664	1.5359835617017679
-1.0862825824555478	0.9459029104222734	0.19272254104312359	-0.5357077488771468	-1.298391268526039	-0.839833506458058	-0.48418215985226887	-0.28640839356826064	1.7871054221371678	-0.07121169691029434	0.8033419645823359	-0.9290096649542804	-0.8521384943057815	1.34549721824393	-1.3493074450974711	1.5773670211188862	-0.21958022268894492	0.41130156525323136	0.29625544812898885	0.6469060697427146	-1.9750255217520236	-1.318989846007774	-1.0857214437171425	0.13177659100772537	-1.231573362310075	-2.167654447401184	-0.6579272007761579	-1.2536256387645093	0.8444635766366123	-1.0407688717091192	-0.12298684255812245	-0.042633550897519704	-1.4763387757007738	-0.22266363700221442	-0.42501352181327084	-0.24818523003230022	-0.9295719108186079	-0.7455106402574733	2.1453262203998675	1.6302072887934804	1.4705072650407687	-0.8094601217363645	1.8073321805894338	0.80579220043616	0.01394990837947171	1.2046834807506326	-0.4357909328726601	0.1869330750167399	0.8546432652496512	0.650375020415266
-1.987188098830846	-0.5136638823610522	-1.5303857126591822	-1.7226405658744304	-1.730547224542454	-2.536355999994004	-2.3342328407111927	-1.4492855037192651	-0.11448527294887115	-0.8431524414454212	-0.787159471484764	-1.7521081644617418	-1.63914758690684	1.976142775354321	-2.490254334974938	-0.42795767674566604	-1.9707871090346225	-0.15933049252009984	-1.9701781272588132	-0.7664986629167525	-1.6169867298721827	-2.181867778728741	-1.2858511043506053	-1.791887086776333	-2.0859529026146704	-2.935458333595313	-2.8018562963132516	-1.8873674171809631	-2.125348593990883	-2.1841060879611907	-1.685775900948852	-1.7119660181858916	-2.62845510940208	-1.875682339826419	-1.9758865509143368	-1.4888866048164417	-2.164802393850655	-2.2324787544441245	-0.6236185261406755	-1.2110248999796542	0.06076731524144584	-0.9824166525015888	-0.6200338575839118	-2.4046471875120363	-1.1171338037803216	1.2327642036366349	-2.128178067303308	-2.554730504059593	-1.6627556032739448	-1.2175920135762663
-1.920998855210648	-1.3111000502382242	-2.623510934640683	-2.2976880540441433	-1.3910747091051558	-2.20924090300327	-2.8598845270488855	-1.9101499801054598	-2.1139667084298943	-1.1660064485210286	-2.3095458320882476	-1.2475044104667663	-1.558608240552622	1.3538168396850676	-1.9663853503018498	-2.061676378749738	-2.3049166673053434	-0.782677890009724	-2.8489990130022416	-1.7284730071460201	-0.6601033542816227	-2.0008274781445636	-0.43442900910463483	-2.4930008783402395	-1.8280216454104	-2.204735944785811	-3.409481241024595	-1.5021809725097366	-3.898493874633444	-2.1080508137431178	-2.4020728501052386	-2.690149817614156	-2.866999342427784	-2.0612565639081395	-2.0533540025673407	-2.3489779101805195	-2.502433320921539	-2.2527478960003076	-2.4103938430792486	-3.0487845433827627	-1.6932262573436814	-1.1622851860977117	-2.487748254877619	-3.9309779509658886	-1.4959594802904033	0.885905593362582	-2.6171025969587136	-4.049833520922111	-3.3629964467877085	-2.6394802739438092
-0.9685088884740284	-0.9773075063609626	-1.998517817348145	-2.208000691552496	-0.8071223096459093	-0.5240246938499354	-1.9471565088762475	-1.5866141800127587	-2.7512646013734714	-0.8163086380847382	-2.6174719045814556	0.20859976005116512	-0.7169658578646798	-0.3359155717710385	-0.6027466840387417	-2.2179816578210847	-1.4801677746638096	-1.5650422957584615	-1.750138047528383	-1.758312723558692	0.334856430301624	-1.3807463905578958	0.8842100124153984	-1.9607390880504794	-0.6372728117742075	-1.0261623351852172	-2.231183757180229	-0.7392665536763892	-3.206725921391746	-0.7685343102811618	-1.785280268207018	-2.232072781155248	-2.1567824949407366	-0.9567871076480877	-1.0114097555711035	-1.9008420288889611	-1.8389458938346859	-1.3983063509312876	-2.0645043575597377	-2.7836115754996404	-2.692831569657009	-1.1031558523972151	-2.325048011608886	-2.796114335457934	-1.1301373058177346	-0.24406839874921848	-1.981207299132529	-3.2554914548765073	-3.135192465101516	-2.5781363273137443
0.11988497089114764	-0.1697089729513013	-0.15957584428301663	-1.6092358093133723	-0.4939297739894947	0.8958021283186223	-0.5624153044244091	-0.9716182844744919	-1.9319293858063402	-0.1824491998613884	-1.6793503073824336	1.3543854880313302	0.195535815109899	-2.029796952251813	0.33374236632468046	-1.2815411435978916	-0.5710213421888651	-2.1564998381498293	0.13655144965314608	-0.9628935119128926	1.006589770207867	-0.8502457253436488	1.6951617539338186	-1.0788396014640342	0.7560443093565844	-0.35317838511849087	-0.3231654735631892	-0.2928348326615754	-0.9360235236181802	0.7481450719323797	-0.4880434414137679	-0.793156070364657	-0.993105667854823	0.2901290653042966	-0.14737479246160762	-0.37547474130241076	-0.824754290793708	-0.6930712670240752	-0.5152228237174783	-1.2135674869057609	-2.5137245946524462	-0.6373091651795773	-0.6464120091274512	-0.42183742296088694	-0.4701118082760793	-1.7478470238114934	-0.8860136246828351	-1.042973071267103	-1.4422294612717446	-1.274335001188503
0.7308984779637768	0.265266189162915	1.3211772810192914	-0.587502815966659	-0.43018389432175513	1.148882318247213	0.376824332783613	-0.39667944767136	-0.6819043518125267	0.1901668993097868	-0.47735807881405656	1.4358242211329175	0.6472838076245792	-2.6428245705999815	0.4697427392947258	-0.331463568973181	-0.19408801225249533	-1.9712309678260365	1.2410380149463855	0.05032752671640946	1.3031565134583651	-0.3307059744098726	1.5431640750680236	-0.4930050244131405	1.6754243971756302	-0.16885966458818868	1.0895960212732743	-0.22219693732992263	0.9993175457414121	1.3869452888665212	0.5085676077551811	0.49190281255034574	0.20396106824217672	0.8250151019925567	-0.0819363370091354	1.081915879938306	-0.00452216635620889	-0.399328742029523	0.583967499599092	0.14949768790533846	-1.5212212299175616	0.06872077242947085	0.9011923999531567	1.032158320028463	0.1306495804944776	-2.5778200314353086	0.08295741750856263	0.7361921391769246	0.30703633407903475	0.22601167673231046
0.8639032303907531	0.2036567656532176	1.3983941271982328	0.6428168953144857	-0.25398559141629734	0.5851868333881439	0.7163923790632085	0.18814709418400666	0.04058423493110814	0.21275423601993207	0.03815946178433511	0.8147933847379636	0.6523324941667019	-1.979513550602947	0.3765520707246935	0.12030633912064519	-0.09345382338570808	-0.9649793102495007	1.0656897838411525	0.6565827510016541	1.2658956777142505	0.3786607585798081	0.7782307897005516	-0.09819996849719448	1.8420608391867554	0.05040472031444183	1.5615698292681168	-0.1363606519519243	1.458902222793896	1.0447370489050787	0.834981854181688	0.8740014180212571	1.2273935382551482	0.6456441421818799	-0.26354328967837654	1.542491466855591	0.6218475916748519	-0.09548597307960398	0.5876115269140706	0.5669170396405094	-0.4044675515274418	0.561300046942038	1.2965693535677913	0.7848183094144405	0.5773885709165052	-2.130499716345055	0.6753597695739791	0.9751175185895676	1.0444014468623175	1.0856770517650556
0.8262291820642116	0.06778218286507268	0.45028814441347886	1.446436410543594	0.14671070091519153	-0.018083202885493754	0.7540039780342012	0.7587849592763135	0.10598210461056995	0.2373598887940242	-0.20410636763408702	0.24854247787892836	0.48765275455810664	-0.8084973326162606	0.5201780486446715	0.3048032523937099	0.1478283177056271	0.054560963534736204	0.22171231858638127	0.6422906757757599	0.8378319255975856	0.931345421211989	0.0018314229066853762	0.40314702798769275	1.3065668245206787	0.36526253931055397	1.351596398337806	0.1103965849850733	0.714629931607311	0.3514824818737131	0.7600835335722835	0.4483735054954214	1.7440643606645907	0.1724621426570679	0.001789562296925306	1.0099647552445967	1.1669921589383907	0.353165031255049	0.07873722930128875	0.3310559682874326	0.3153946430315956	0.43068233578515264	0.7931087386434169	-0.21257729507504078	0.7726157849897811	-0.9884718130320276	0.7926570887842188	0.09153856569823843	0.6826698972962659	1.090734242594426
0.7059549576653547	0.040147344882040824	-0.37541605186969346	1.1296485914038288	0.4386979443983752	-0.33702354965010634	0.6186721123027384	0.9352685692471457	-0.03841704883924081	0.46089605815383805	-0.5303917110555824	-0.03466980390592653	0.2966586008032156	-0.05934480056477716	0.6143978196439335	0.402230129333605	0.41858336978215793	0.17336156154439913	-0.555459151839279	0.21487546186298437	-0.0039477970168702884	0.6645906854849515	-0.5451139232175731	0.8264829373616088	0.3137766811158683	0.2753639040908948	0.7993166708167343	0.18670499800569065	-0.29671661738925525	-0.1345784815306325	0.5426611882419389	-0.23504690555485466	1.3046748956069445	-0.2968826831209445	0.5476909674587169	0.11408109641191742	1.3628954981882662	0.44188663473276396	-0.24261245171794954	-0.03191060185717955	0.4806777898879423	-0.30667244296795604	0.10175379730349485	-0.6928457483230867	0.4994491381647913	-0.3484760136663442	0.38367726323855933	-0.6908697951929655	-0.204109363331663	0.3955825382180554
0.37236306452409373	-0.13146021963821353	-0.4375136033498764	-0.17592532198050614	0.2937772030448909	-0.46437712451458163	0.24990728804885828	0.43807248024728995	-0.016250822682920968	0.5914381450750903	-0.3188923099874161	-0.29704337199059133	0.11753153178807488	0.0024634045536339024	0.1863762198691864	0.1518668521913275	0.34187756634366023	-0.5863118018454059	-1.0194945041260606	-0.28430940479648703	-0.9557238220847071	-0.44211332347921783	-0.9407235885963456	0.7093059246111535	-0.6791304704043242	-0.41247400721394534	0.08363488347694964	-0.18007980675115864	-0.9034724975014167	-0.28790355630460507	0.13042103276193537	-0.7191075593968225	-0.008349888123997534	-0.5899521533122776	0.6891135125860132	-0.5954013858589781	0.8581437262655803	-0.1796107274044565	-0.3469245244566362	-0.3415530338388038	0.2761081467914463	-1.1017088949307063	-0.4955512251481197	-0.3811936981331955	-0.24878882828753782	-0.7222388497658614	-0.34943115089898624	-0.5821239987664392	-0.9722127417682606	-0.6749561628161637
-0.07105131430419222	-0.5303271428273638	-0.0437883792430034	-1.2460438462557752	-0.11456413336993194	-0.3840771542836247	-0.15453385161343203	-0.3228973625477266	0.2214452813119145	0.2738878868506019	0.42435650870984953	-0.5833542498380442	0.12065147857315538	-0.1987321521734212	-0.5305961202910181	-0.5514305760101211	0.005679192692093936	-1.223905147009666	-1.158379977482643	-0.5849787126126446	-1.4091021141762679	-1.3739197145028186	-1.1413587018603033	0.09575225227211376	-1.07151831927001	-1.0260951835521195	-0.5122575445831432	-0.6614021185059263	-0.9042608256445163	-0.1754334566739166	-0.4456376442865628	-0.7912765110912847	-1.1862235796452707	-0.4557073981138097	0.29219170823015855	-0.9094519406742334	-0.06768426980784759	-0.9338106125855241	-0.488882209680953	-0.5462018809962951	0.1082285817591577	-1.2389388945364	-1.0152817803007232	0.14040770481355147	-0.957025932981121	-1.4388526629687886	-0.8305185969172829	0.2418683202255257	-1.1885833649639588	-1.520178648778541
-0.14947146352870225	-0.6866478241784874	0.21435014697244953	-0.8111782193174081	-0.2488561807262987	0.08446169755925316	-0.08873523701652147	-0.49993598159365804	0.558699717932741	-0.2868196548756284	1.1682128943115895	-0.5207918913727182	0.5079651721783058	-0.22811463744936392	-0.6991870718256202	-1.0854955733055962	0.024375584872965726	-0.9089869782010851	-0.8518376371630906	-0.5028820397952788	-0.9576270786201379	-0.992875518189139	-0.9104650021713896	-0.2641512639690624	-0.5308861345712456	-0.68738063076282	-0.5237482371990433	-0.5906986079239415	-0.3300818314518119	0.14282182511447186	-0.7322981551581056	-0.41347610583093497	-1.0436204462081933	0.24907069704444318	-0.0005665641232102435	-0.7620807572328749	-0.502307886050707	-0.800294214666312	-0.5212596240225262	-0.3889889107484832	0.33912000892985344	-0.47401858953475773	-1.1868538396580044	0.40868813360328615	-0.9091031640613336	-1.555738936025447	-0.497278906138645	1.0543888961478423	-0.7096741337050306	-1.4094995458717114
0.44468493810913123	-0.12879956894339178	0.2187207217184109	1.0061596550720866	0.14075604561363847	0.8057962099263474	0.6485105982929599	0.19950608329098754	0.8480663120562003	-0.41408948827142217	1.3679181809283087	0.05045969193323239	1.1066951801459102	-0.1714446581893867	0.07120463423029907	-0.6387271684866679	0.7429799489731466	-0.013822832314477012	-0.10848886299977763	0.003150479736346561	0.08447750240196165	0.6429381292228336	-0.2636463526396869	0.26464613148034016	0.5522181882017867	0.5425596892585856	0.2106898648104541	0.2102682497629327	0.5887348608821192	0.46957780911268937	-0.27277441548226394	0.22097364815629492	0.459873099826247	1.1551723761727277	0.2875732197974536	-0.14987552082355668	0.12279668972703385	0.39996339727950475	-0.05284159190233804	0.32020046001087754	0.9321515891501031	0.6339888952929603	-0.5699165502924798	0.49698188283097067	0.03159158705157828	-1.0629379221564568	0.5635173931623356	1.275228758231848	0.19220513828993357	-0.1705827476447279
1.271823311320476	0.8248299119820528	0.27709392318933923	2.568370055979297	0.6523661380657156	1.1587057581021616	1.4845675832765601	1.008064854257011	0.8991732662400858	0.2257648089718354	0.8831778386769576	0.6019662694625171	1.3057490541690973	-0.41128150340002706	1.1039027190770176	0.669171528524552	1.629908501233111	0.2660543297479305	0.5817472708654619	0.6447375105568355	0.8123630783590505	2.1298521606193015	0.2755117898397624	1.3176987686947705	1.202066834386451	1.5205719811086014	1.1040011010012614	1.080963622226433	1.3069572494878832	0.4369325340471312	0.6619113191155032	0.6473485044441802	1.9391427887282227	1.4855357378018712	0.7054785450343514	0.6584185656455698	1.2239148169972993	1.5823293281868736	0.7939332555296609	1.1987408151142482	1.3658809949614144	1.1368600131737423	0.6720991685157894	0.5695253958219616	1.0898167602126934	-0.87419634178807	1.495827295618193	0.8203489923063725	0.8691174087007711	1.3223608213040552
1.3844101807908855	1.2285038950754594	0.5331107618167659	2.315564923080063	0.6469119857300624	0.6407824973670038	1.5382019382228969	0.8815565739731293	0.5984641031461764	1.0809570704963725	0.06373485525929595	0.4496961190073547	0.6502267916863547	-0.9808174929523689	1.3565739473505878	1.6476109147023514	1.746041187394082	-0.6417930359418025	0.5837688402703123	0.8190273089596557	0.5455008209963015	2.0774028395617314	0.1493192502403143	1.759994558106252	0.7024513478215965	1.2039698783883295	1.2061145279574852	1.161868488958488	1.2304984850926173	-0.07354343660622185	1.1066318701454063	0.4602872765266048	1.955798293919507	0.8107952242962773	0.4233017058687619	1.096757762531793	1.5753173463469186	1.5318699390679786	1.2480598466029378	1.4646877311269906	1.0901901487237082	0.588708724209218	1.5665168669671283	0.49489163560558647	1.24226594498112	-1.578720676888136	1.396995042903799	0.03797586639133645	0.8028815510582366	1.7690436031441927
0.3012238577767917	0.6054670935907623	0.7161590109672881	0.4426972188048056	-0.008821032564768704	-0.4278702388960421	0.6171922978880813	-0.2371305471402345	0.17189749759777567	1.219071437044033	-0.4719261205824531	-0.29594055830623733	-0.5214698899755674	-1.3427992429609321	0.6395929405250022	1.3178344096108887	0.8099879989384214	-1.8588692311050818	-0.0831378677744759	0.10867290705691118	-0.45246490735579065	0.5537743084462298	-0.5143091597196116	0.8985376591030283	-0.625600836478835	-0.17032214174659158	0.21367035728148992	0.32320899146683174	0.3342807518538424	-0.5651213239064453	0.4124526351505024	-0.17780178541102812	0.6186896475795692	-0.3781398711098044	-0.5818391254466856	0.7735130039282245	0.6942789494218413	0.3117280097523872	0.7627825356854466	0.8191720507739039	0.18669537953503373	-0.4575986979870931	1.2869017363346664	0.1509388843784772	0.2771867953780194	-2.491996123507557	0.2438338975802554	-0.5435654057503467	0.21268104016511508	0.8024415511498926
-1.3455221912146171	-0.38169016620418494	0.5205073038297655	-1.252310453123043	-0.7402107832325898	-1.0688992517209388	-0.45992355170484245	-1.2239751662148333	0.13939906776882963	0.39012193548198454	-0.2581224065038212	-0.6928571400435634	-1.2554957047387327	-0.9218076132535421	-0.15997893697367924	0.1345612700580564	-0.42219039332015995	-1.8971677213103226	-0.5921772927030482	-1.1112525577682129	-1.160968162454905	-0.9831669202841029	-0.9006691742827619	-0.6872262008218998	-1.609749732412223	-1.2940794463228233	-1.0409107898228307	-0.6934174222388912	-0.6320876594845625	-0.3280273971711024	-0.883015509623893	-0.5414593305944102	-0.5037216245121832	-1.0696767733721104	-1.3108525134958973	-0.02843379767166253	-0.5511581939680137	-0.7718436721476616	-0.2005572991494182	-0.045700872261631505	-0.5325473476593671	-0.9403291975882926	0.20374766884637233	-0.1387745388737107	-0.9111797954468299	-2.2494435848873326	-0.9754923924597687	-0.526237223963882	-0.04416144214714577	-0.45771703054604157
-2.296849691232547	-0.6341533393966634	0.031100971747696327	-1.2690845697198059	-0.8502235365281695	-0.6229989051493984	-0.6999165232761632	-1.0012607998486212	0.7531596334878813	-0.5935242821962698	0.6083987846622564	-0.07489183492450427	-0.9230353695249133	0.211670359383492	-0.1441315962997026	-0.46146369406975946	-0.9406671097075152	-0.2905023058850577	-0.22414505942953947	-1.758361356264182	-0.7965158262680694	-1.2029317457117545	-0.37549210332525473	-1.6798665585918615	-1.31272696394274	-1.1439653454752412	-1.3300523042154782	-1.058126229813329	-0.8035512730205288	0.65514899126442	-1.4640290507678915	-0.08291256190222647	-0.18004658841719923	-0.7462374933386687	-0.8763696929707255	-0.5279093512572696	-0.9301583836518575	-0.6430315067588831	-0.6007448718854184	-0.11037990396638017	-0.27852890290928256	-0.3356599776576684	-0.399462554965376	0.13563318345084507	-1.1792142611668384	-0.3464063149748347	-1.1588849040718505	0.07468795065102725	0.5924638663424516	-0.5265918922772811
-1.8369794131094728	0.0934153603146796	-0.38044223178220343	0.04032373638986524	-0.22817592466242573	0.5522850971374399	0.002542168400974303	0.21154558287859038	1.5107966234942267	-0.6688766716366907	1.4282407265025856	1.0275250765956265	0.10465307811033368	1.3249898013074122	0.543715064631412	0.2539647462459162	-0.5152887212672597	1.8150869425914413	0.6989588856359598	-1.0167773264550495	0.38694691065220027	-0.20418480775135306	0.7543993131154536	-1.3437068423204976	0.057580693390097186	0.0575589111414826	-0.29511462604817956	-0.6288285905143322	-0.08429886236047805	1.4494862471100969	-0.6076855323477889	0.8603103815753281	1.047114943377375	0.1401157935498232	0.41143079390773074	-0.23496951880498693	-0.29207481544031827	0.3833916097064496	-0.027478556095555714	0.8008088063481001	0.8229269088981112	0.8265594665745079	0.22324189672096528	0.9407893530364824	-0.263448449481868	2.143718897449914	-0.15179481095088904	0.7903095516690789	1.6215597042254926	0.7606348732310098
-0.4202472190544476	0.9087256506812499	-0.5073179929074944	0.9890120772434018	0.5925140415270247	1.466222529551109	0.8141706951285418	1.1243741623076662	1.5118604580553554	0.3417300820615412	1.4248529535128092	1.395258604897387	0.8404231584209559	1.7265313387030847	0.9475443344538255	1.390081854770624	0.186354691023554	2.7801388973167946	1.1194244682161252	0.7142454805368896	1.3413181607664457	0.7634103895136394	1.5178670368113483	-0.17950177044593027	1.3567820333357008	1.2579353896483463	1.159319473885873	0.10364130181137458	0.7791616381592704	1.0967413830572732	0.9929203267751698	1.3145510534510392	1.5145669254109815	0.7596750681427684	1.373951247585386	0.5231025359229634	0.3034488808439521	1.0957263585253625	0.8107030727885992	1.753855240566519	1.7359537232206919	1.5341571570851749	1.3824418876719793	1.543944447550374	0.9950987110283741	3.528275095162907	1.1093565458866341	1.0519268168297289	1.9180441726664272	1.9714933265375798
0.8534251458997371	0.8670730520641159	-0.49496318202570994	0.5053186301782199	1.0215846166972589	1.5003203315450484	0.946518461132058	0.8346930014535927	0.46852320912362216	1.5253634497322839	0.4735411623804723	0.540778812254338	0.6976549300520433	1.4011520878874035	0.48227164686552326	1.495245477753416	0.4267310580653758	2.058259793890921	0.5258161768014286	2.0313415669000925	1.2663918807519974	0.7273263657957827	1.2987700794084802	0.7199980952013058	1.5944471553373194	1.7127912072069855	1.7939675944929103	0.6605153746158119	1.0368966912926092	-0.24536306761856688	1.9020483394444947	0.7175700969427644	0.435750262455199	0.8081798029480463	1.2837344665549388	0.9673818847404363	-0.04716772808081861	0.8440746216442705	0.9530048226796397	1.7308867502062448	1.53728744170411	1.314607631376397	1.7467954881225414	1.299457462401516	1.5169861264311093	3.0815110599512026	1.5173649360304606	0.6882380354404404	1.0120719589924678	1.6529618112634281
1.2693576980383534	0.07653602166699086	-0.569469232007852	-0.7285640880464239	0.9391785644568209	0.9063150611506497	0.4740844305317943	-0.2020426121605556	-0.7974100863209018	1.8144124427076413	-0.7037547106653054	-0.6822269066672653	-0.005567370281648934	0.8866041365432444	-0.3894486236945978	0.303475876414603	0.1383005750291266	0.5618967928261569	-0.3794335619216683	1.8551846454908965	0.35899125541250426	-0.06152374108304143	0.4181871479447369	0.7844513838522786	0.7720370765040308	1.507930329335463	1.2499420072871366	0.9431901106858785	0.6765062291625178	-1.3766853566881525	1.376022065895443	-0.42830114483905296	-1.1400216025131373	0.649787552188613	0.5425520690056312	0.7008811949041653	-0.9198338830721609	0.17285790415301955	0.32253448159465	0.756967800539285	0.3910388838778484	0.5901119156574762	0.8950427816186958	0.44014504040221497	0.990603969186431	1.5581699863222997	0.832141766659062	0.05374416865831637	-0.293704677800689	-0.003777081606302074
0.9579990622941212	-0.5226960953249162	-0.7213511347173082	-1.185065524624933	0.6396879531739289	0.351427979952915	0.06922810263377516	-0.7956063315799055	-1.1280302397296522	1.0323518764024788	-1.1901019325543623	-1.0595906527941017	-0.5447102076350787	0.6047284607016916	-0.7553437829535985	-0.9630548633114239	-0.20421983054383377	-0.4342480889814301	-0.5288916698406559	0.5105101468737118	-0.48164685150270453	-0.6075892435293848	-0.3384955796142668	0.33244038544369414	-0.30246712671329523	1.0840381604007698	0.23872160997028188	0.9969944713153814	0.22348546370710073	-1.3677326697601657	0.007525538887436754	-1.098395862573557	-1.5571964440378454	0.6529176329745272	-0.010311165077711376	0.05257750305417079	-1.072330843462705	-0.031080572606942046	-0.27644003465720446	-0.19774042154152666	-0.6201554627428645	0.058004279934362794	-0.25209095692433625	-0.17911648944334127	0.027036822065593238	0.22819822403069992	-0.1948113954422229	-0.37820381773519623	-0.7984775276194238	-1.3637066879255106
0.48420968159678435	-0.3542090047562738	-0.7424693316133913	-0.30365720242121436	0.40829007338956147	0.17237235965210135	0.10689788615175168	-0.41786477477174483	-0.3166270839834169	-0.027947152807744048	-0.7606071042353514	-0.41111518944861886	-0.5989995738928392	0.47275927262383194	-0.32570363090934856	-1.0844468080844627	-0.25045382593281856	-0.516514135226262	0.16909385032105204	-0.6444253370644248	-0.6073506430981659	-0.3643153719780862	-0.5922938266305239	-0.02313414221051269	-0.8673054957551183	0.6125488819749493	-0.3738339951176041	0.713941307142111	-0.017146729176281725	-0.5700324956021336	-1.0111936069643106	-0.8615237269509968	-0.4981759813249138	0.6780673434533562	-0.13406580603151244	-0.38835305307173024	-0.035130171340634564	0.3192003442481179	-0.22928603846146584	-0.37217586056689206	-0.6467813010581585	-0.07994891743976913	-0.6006426872592066	-0.1112087029421286	-0.5491617214172857	-0.3455595364596484	-0.6612649799884694	-0.4956257613668785	-0.28313691113254974	-1.1985835331123176
0.2146173121612308	0.16176826911838024	-0.49077418490754027	0.8940366971422451	0.2942383782198754	0.187619059591844	0.2970423887381583	0.3071808924076484	0.6076941061386124	-0.46958835514672137	-0.04787186613419209	0.28609865439524046	-0.42732564040158794	0.2106379315848548	0.30558078586650217	-0.26559240087884484	-0.11514239013343204	-0.21042610273004883	0.7035555075026679	-0.6473726288755406	-0.18940792513303084	0.25538488891093436	-0.5956319390421526	-0.07209339267924202	-0.7852976086715122	0.03349865413170293	-0.44088378897296115	0.015270489836620644	-0.23353892745767044	-0.0893465531429969	-1.069627551017944	-0.2571615266274087	0.6685602050410447	0.38059354058306	-0.23577660937973938	-0.40556200647117935	1.1968334289445495	0.5169059509571031	0.1612844365941187	-0.005605363028659926	0.06530109965883128	-0.12752810869426698	-0.16247365095556654	0.18571153330052997	-0.4480064575047647	-0.48053108222363977	-0.3979639164918957	-0.535209198532711	0.28232979099727973	-0.027139133494479398
0.14802992714380542	0.26673947859411745	-0.003420275484069362	1.0067742970103164	0.25350895532205925	0.1086056679987464	0.21631615351406164	0.49831899251062883	0.525043341965849	-0.1291005794264268	0.20586257423308457	0.15005772879953516	-0.35273849583223815	-0.1329437924398497	0.4116346195042878	0.2336225443912767	-0.10002363456032584	-0.0850121195343004	0.24336759373368383	0.1642181930360651	0.13213458999831762	0.510396916500133	-0.6802725740477648	-0.03683943071607572	-0.40123795384481525	-0.5001028679838682	-0.4202929529578212	-0.7615853265200495	-0.6000015905297393	-0.37996122218423695	-0.5042631886825479	-0.04332787314482662	0.510456360534871	-0.15332684511726294	-0.5358536769420804	-0.22654317283122627	1.2763610126635865	0.09941896087185705	0.18325601657354776	0.12441229412143813	0.5307496477429521	-0.2573185868415397	0.10807537390625267	0.019985816744064303	-0.011950863856601459	-0.5770076213911709	-0.010276442752006924	-0.6311248768117229	-0.02132529355148593	0.583686160650425
0.17349811736522608	-0.13670476174368165	0.6127441422663221	-0.18347766667512075	0.32033601283042795	-0.09117553529237804	-0.06480661372612957	0.0862082134656668	-0.4946793521538023	0.40902550040745617	-0.0504981893970439	-0.5492227642818897	-0.3278562933501931	-0.1666916266025196	-0.09459852851502808	-0.279349560100191	-0.2934960875075324	-0.08126662212296815	-0.7782629133400485	0.719579809656931	0.01608422454458406	0.23240353301613717	-0.7618986186583496	-0.10774321659230575	-0.06375745951893963	-0.5868765628733682	-0.6009832048839903	-0.9717837070905068	-0.8056051092112052	-0.71922145862249	0.024695943603198905	-0.2949107368906278	-0.8279264341793565	-0.3702970352588642	-0.6243859993010453	-0.09813360939630193	0.10240750285730955	-0.4928338787915278	-0.28638392654489386	-0.26991162473190355	0.13587394789113727	-0.16340008416640714	-0.38942772791026914	-0.5777499439331152	0.252721261812865	-0.510190813651271	-0.12956913174229984	-0.5543660700079264	-0.9058859880417728	-0.14412228150111567
0.2583418488881612	-0.4479925384147019	1.2490727546451013	-1.529235728544813	0.5185084388325507	-0.2605640303392627	-0.10671393945017389	-0.24068449778228052	-1.2907739851793352	0.47833726368564855	-0.24308446012524454	-0.7943086957281331	-0.11165607893433277	0.30530301520974784	-0.7194936157520827	-1.1070888667841259	-0.5512978780732866	0.22197174372855344	-1.1557830093979973	0.48080872714308037	-0.27875628891694487	-0.059249866404553174	-0.5369199825984825	-0.18778165474069977	0.11142995039624438	-0.10155218955443053	-0.7291574360118547	-0.3358332619683676	-0.3789257650189413	-0.20408168581521785	0.24593346750374667	-0.4363051341270775	-1.851603824181198	0.07548482563406257	-0.05099482159806005	-0.01031183955626525	-1.0300050690295446	-0.47656878457557744	-0.6308004400339782	-0.7011415792061882	-0.7601382845822251	0.4857584908047422	-1.1583254946195416	-0.8734220917266629	0.13712066229229455	0.0705473140380402	-0.7245136338202518	-0.027993331079785452	-1.2479870791406449	-1.4012621649539094
0.35827023237217603	-0.25208530891275427	1.7037376510927977	-1.7888633478718396	0.6875729094383395	-0.3498120390687657	0.23713440400348576	-0.010154632908556002	-0.9788363410355605	-0.07614800078421229	0.02581627821583341	-0.11414765087050432	0.2865060962549329	0.9016814643817479	-1.0264205112288451	-1.102771212499478	-0.7452852357358631	0.9052576536548121	-0.3739153963781402	-0.09172981061138781	-0.3130967121843389	0.14317159647234065	-0.013790979604063388	-0.11386829326358472	0.14465947510414146	0.46505816110657583	-0.45586529182417873	0.6169737618328897	0.5742570676279922	1.0170500471869817	0.31968933516804987	-0.06241027602080119	-1.4364924674928587	0.8029963200605269	0.9009779608012198	0.12395206072714998	-0.9120536518965231	0.2529585407921162	-0.3502531382372249	-0.6334936877627586	-1.321941849253916	1.3950743751967718	-1.2953149837614197	-0.406159906121544	-0.20049931306769184	1.0614911447022493	-1.1749696001148215	0.7758234157536698	-0.5225049042476965	-1.8552981191035205
0.32644195632326684	0.11503631048322477	1.6703940337230005	-0.8574921322715319	0.5655691946505845	-0.44889301209422544	0.5496584464736302	0.4519905465887965	0.0390568356808508	-0.8835341939765261	0.46049719603325046	0.8482153667058957	0.5510815365219635	0.989526994059067	-1.0030774392600967	-0.11676907754759647	-0.8579811553011941	1.5043016446564597	0.7735680485913152	-0.29510968739259286	-0.02709403691958802	0.7224385080052115	0.4018597073101359	0.05501119763655422	0.07079067824214494	0.4385800566475043	0.06790778232543063	0.9927099265095152	1.2628064827568262	1.8449933707373345	0.40190886676371	0.5468584760019226	-0.0018078028776450034	1.045489861567435	1.3900258606481954	0.20440221547127302	0.23509260115671018	0.9490131092714793	0.2482306637536538	-0.20585215325204761	-1.1498171012687837	1.7337773554341813	-0.6434330074254062	0.34912376563196046	-0.4716477678542527	1.8141929775897996	-0.9595387882446299	1.2468994387704757	0.5094827851711007	-1.1709211166921851
0.06340898501644825	0.053569895614719705	1.0008092495055454	0.296703261451443	0.09096980182390163	-0.592602479733708	0.35012362065486735	0.5186918196950464	0.5931703800683384	-1.4640529000222298	0.4729363235641081	1.1265321406399644	0.4534993576144569	0.3877623716637523	-0.8500620736115038	0.8493903925184777	-0.8517672434144561	1.5126634216838508	1.1395839702745107	-0.09156102219998784	0.222704943749859	1.1009140342165102	0.3894483563201234	0.10450919920926052	-0.03884580398100217	-0.27312560390850826	0.27342921178273843	0.45494136172659994	1.0101942635763934	1.5236590245279384	0.4113652923924444	0.8171130443653094	1.094198384946262	0.4743590701779439	0.9824384868534106	0.0336681743536175	1.1067155099036305	0.8785101195592132	0.442318990386383	-0.028980085643265457	-0.5683883714925868	1.0004292169936428	0.0672331123888134	0.5049949277150945	-0.5066476413295556	1.787328433051974	-0.19621802128723634	0.9352109978594692	0.7246781574354675	-0.1902790589404154
-0.28838287247652833	-0.46768504243295345	-0.010835174954772101	0.7113332542238537	-0.48140978346062535	-0.6832593558697492	-0.29192476011351604	0.09599421370012935	0.12001805214767944	-1.598464414792316	-0.035455357023129186	0.5383639748010376	0.1342719976668622	-0.38900623087221786	-0.6628751080714169	0.874821457407664	-0.6312856651245112	0.935094805356178	0.5317785494655082	-0.035733852728260296	0.13322901068309695	0.9104326933586395	0.0996903249097723	-0.04880354364681673	-0.06482646078565373	-1.0323534142953321	-0.15660395407390915	-0.4353837419593987	0.035258780051691155	0.49614284327037256	0.23313451604887672	0.5807943541432867	1.0430241496841448	-0.46891145809301593	0.15771993009309465	-0.36854317347783033	0.8480221619907585	0.1305698782806446	0.027930443966947945	-0.38333154855942286	-0.11400702961292307	-0.33804706377409843	0.17907441814751632	-0.17676162099039294	-0.3423628086608977	1.1355447008991741	0.49665257225086945	0.057650481475006704	0.010883499224160549	0.24698616651449293
-0.44282048300771343	-0.8648916232914525	-0.7560644999961081	0.271443524857467	-0.8506916389332786	-0.6532952296952784	-0.8267620158948605	-0.302491375508439	-0.7526171576212857	-1.369333768227386	-0.523906510667531	-0.21398399427586504	-0.09748072100954126	-0.6696406921305468	-0.4550124818726313	0.13983192098998462	-0.2379456764076295	0.256987534777192	-0.19955820812361788	-0.42750363982479256	-0.17241382413002232	0.35971135213292776	-0.06502666903755484	-0.27590230728214155	0.03584254458201383	-1.1697980157899408	-0.8808520313147971	-0.868820318995135	-0.7578602679809479	-0.20081097408512738	-0.038396193674460156	0.18279420921607034	0.23122213162353095	-1.0833376487941677	-0.30513681170755186	-0.7059459500786575	-0.07236986136337725	-0.5735571746199764	-0.43765205572643595	-0.8789515988979286	0.03816593842943206	-1.2543113398436951	-0.13230116509973658	-1.0025302403750016	-0.15178478797194334	0.5245625739692209	0.6122575862228674	-0.6945587476211531	-0.6211784059289133	0.24698168917469404
-0.30143649316138693	-0.7075979289046698	-0.8395083950373382	-0.4222535238849392	-0.9978332918920866	-0.5911787260714239	-0.8735616217655464	-0.2622061020844949	-1.0218487323050984	-0.9683527941516331	-0.48618393301081786	-0.44240731071244443	-0.14110532700501335	-0.3476535612554286	-0.33695088425177305	-0.45092291038091853	0.035941071939175666	-0.06482632447439937	-0.2701914813408211	-0.8658281107751086	-0.30615617600574924	-0.06819226344123176	0.04576610748433669	-0.43767908747046846	0.13416644076740156	-0.7071441364918707	-1.2565007874133651	-0.6504385955941364	-0.7471209000279219	-0.16656644648812902	-0.18914085940743472	-0.038049221912300764	-0.4522954990192356	-1.107323531587148	-0.25066540981317703	-0.7183415861465391	-0.571718039932737	-0.732409143757368	-0.37141715126764896	-0.9709900082979881	0.06649955508064333	-1.2140663778173013	-0.22281345471551006	-1.160272597626415	-0.08887449262422562	0.41382769980200845	0.19300930074525374	-0.8340989294786185	-0.2968971671402034	0.46223752974007837
-0.08926420607061561	-0.24685734568491882	-0.4487364420621434	-0.7539868376132856	-1.1322781229523402	-0.6055875596387289	-0.6131513366185478	0.0312094716976244	-0.46043579488734904	-0.5250153890032191	-0.08294355061829886	-0.1972404385665941	-0.14550341699369085	0.03765834191109307	-0.43247750776312155	-0.40888042573819494	-0.0888262672079748	0.010156477700913394	0.18364050470089185	-0.7765589449683508	-0.08871428857664702	-0.16419683140787095	0.2150303120556322	-0.5290769594586844	0.06539802253859377	-0.25445367488469683	-1.0088930708152444	-0.2729237042931068	-0.1758406519177152	0.05315980477304002	-0.1547684079771202	-0.11756107814980492	-0.5796023435754956	-0.8225086512245806	-0.19549301709326167	-0.4549756788796975	-0.24512487399079944	-0.5093250738339706	0.1110685072695136	-0.616284803732598	0.10528133499666918	-0.6882850929093894	0.11915395560117947	-0.6052016797449551	-0.1490828155345681	0.6438430227766266	-0.29232344065442456	-0.48062475205632177	0.6768369498541313	1.0442843495701584
-0.08366313384283293	-0.02627347398080071	-0.12469578045708679	-0.5430427565713416	-1.3229968466670325	-0.6241455627094356	-0.4667717483036879	0.12378201056116832	0.243024493387947	-0.09794162632092358	0.07351782513768884	-0.02280617318473967	-0.21574795507992275	-0.05860718005972378	-0.6003697827966908	-0.093353100026772	-0.4808904892596224	0.1891392917878448	0.464858181811336	-0.1787790305340367	0.23601132795454216	-0.15180415974256847	0.22580645861594437	-0.5510772716607653	-0.13567770830614112	-0.2556529852160653	-0.4255213845159733	-0.19920006799556164	0.2609203155973251	-0.15799029945831264	-0.07857664479748903	-0.23489962864345257	-0.327606121534981	-0.5871357344339316	-0.511199425345734	-0.15921950842223956	0.31133532278110776	-0.34576169867426587	0.4017083141299535	-0.2521780521847175	0.07571244621478815	-0.5529475237207928	0.44713386687465323	0.004838419010636734	-0.16682330906655402	0.7345172167954889	-0.42343562480496794	-0.10503535147267692	1.231666246259485	1.393061080143083
-0.2670567027427261	-0.15933139808094088	-0.18645484143455168	0.031565758017815894	-1.3306672585299564	-0.4665869407842457	-0.5392569109312243	-0.0647729742346939	0.37716276874321397	0.23237296008676567	-0.2985315289021748	-0.21819354065740879	-0.2573261670233881	-0.5617598653606982	-0.45054639914755407	-0.04471106636973337	-0.6203812330935342	0.19480203320758108	0.24458835728307232	0.3297588576704845	0.2860178755551111	-0.34166296734692825	0.14552029166565583	-0.36330457589595005	-0.2456804419114205	-0.5248248014308585	0.06529879544458417	-0.30903438078063494	0.2092510007945665	-0.6711989532481214	-0.10124832896906691	-0.3292937886864681	0.04308670545526678	-0.4673003956053637	-0.8853746981285683	0.038700136014626525	0.36419110987345754	-0.3768039327313363	0.1975117229992819	-0.21596161881940623	-0.07932730940453804	-1.0853140253986713	0.3188603902853096	0.11908319028079116	0.008449772973408112	0.45946559842968526	-0.16164936401283944	-0.007439239561626161	0.8167063108871843	0.9896634913236964
-0.36053523333906196	-0.2613421406599657	-0.4699203579792501	0.6871447517057446	-0.9110562665510958	-0.14464206865418533	-0.5579502480199299	-0.18038392343106202	-0.028128688483992866	0.32960689602031906	-0.794399645267748	-0.5682851880463069	-0.18924392428789244	-0.8585513152793538	0.20254631994139002	-0.25539256600707605	-0.14385912104328877	-0.01434392123395263	-0.16936059156083944	0.3242660723407761	-0.017296371632956043	-0.738044898924814	0.13326514448232935	0.15298221034728682	-0.16002013612145363	-0.5889714893584728	0.3301492295799611	-0.17840778911985164	-0.13578982022163588	-0.8976917076252413	-0.2018056900849187	-0.1874866215712484	0.47506469657366684	-0.35546926156706465	-0.7792936289464241	0.18629311886783956	-0.10297087698202961	-0.39687417066893454	-0.18376478833638807	-0.40247688683699495	-0.1875006931843442	-1.693115991218399	-0.12394495549760164	-0.1851073653385107	0.3061496878491452	0.030210392084566075	0.2106546688417377	-0.13076840635811943	-0.06296718565321299	0.15010069986803468
-0.20507174578251464	-0.06922061673206482	-0.6318231036198992	1.1453215205771572	-0.20719469305146432	0.04025268992773948	-0.32763354444908305	0.004856232183866237	-0.39526378562294506	0.11085556192312612	-0.8276763178908391	-0.7455603305672008	-0.17240975793727828	-0.468732796373103	0.9818857310468595	-0.3292634675544805	0.6806087043061844	-0.2880300576427865	-0.4067876574322492	0.034555102583361086	-0.35434723420960523	-1.0382222930173493	0.10423899338967854	0.7746484321016303	-0.09689326390682994	-0.32607982659280266	0.47681399437713307	0.24954916089204424	-0.4898947411359646	-0.676423231860897	-0.2953510613084212	0.13315985875382616	0.8627167759367654	-0.2648339967232187	-0.2298183741646396	0.292653199190901	-0.5309969724454014	-0.28655365676959094	-0.3237404490318953	-0.5352979784634485	-0.028279369495154326	-1.6269906823670544	-0.4235565539933198	-0.47882114185853164	0.4396873337506171	-0.2253867936482618	0.38323243689963943	-0.2912235031745726	-0.5973764437183837	-0.31822608669529356
0.00922604666287437	0.16989305424342122	-0.5769720160173926	1.1610048108359818	0.3240838083726674	-0.17737074126697328	-0.03878949454345494	0.2297962741455636	-0.33900967806790044	-0.298116329265729	-0.34151907461313064	-0.717826512701052	-0.43827850664602824	0.430593965119215	1.2313575953783316	-0.16353326416589756	1.154889897355392	-0.45034473094617467	-0.5131150295556987	-0.051544552781990306	-0.35364214247684767	-0.9731933958750932	-0.19030474977281964	0.9699451092813302	-0.3534997509738202	-0.07400914402219026	0.5235491628336288	0.5265288542046898	-0.8404265030905949	-0.4939839255387468	-0.3965543689107137	0.2375896750597413	0.8596773594727336	-0.32989643772392957	0.11683242555738149	0.2237755484262407	-0.5520559066214004	-0.22245249181008875	-0.2777295218336254	-0.5743405531395486	0.32859648840356676	-0.8183747756373488	-0.47057859732772933	-0.5307557531412702	0.1780379900378556	-0.23113885188988545	0.2397523570777017	-0.41185200626150076	-0.6286282452443321	-0.10625281526322776
-0.02152717057357027	0.09742515894251638	-0.4779583407688031	0.6603277119514449	0.41386666348042056	-0.6338692154681863	-0.00801020716133039	0.09926355770918961	-0.00862414983789399	-0.5658209901104506	0.154339312944246	-0.6421264769765654	-0.8888157492217644	1.1537379431228136	0.7110388115577723	-0.11028386278793607	0.8651755081218053	-0.42928520904882533	-0.688040452192417	0.11627743754299245	0.012969122849753566	-0.5802402395767796	-0.725113706165642	0.42846475065879264	-0.8528680537018203	-0.12623958971447558	0.339723407894117	0.2796840033844362	-1.2311757810361357	-0.7471136377439108	-0.573602763692618	-0.11035439415283277	0.23127645919061915	-0.5490524169009452	-0.19149658792748028	-0.08049515539318668	-0.3307495136414137	-0.38568277987025396	-0.4083154369510504	-0.6734065412094516	0.5205095891534836	0.07511781602385241	-0.5939932941602386	-0.4198270813293883	-0.3719112105221826	-0.17206456766966052	-0.11954839016304256	-0.48258302883346177	-0.6102370937343774	0.24801604546184236
-0.3095481656734253	-0.15737656021251667	-0.4466832151703502	-0.10159417918097807	0.2777221826728716	-0.8054041894570941	-0.22460106626449028	-0.33388449054921576	0.23547486066123308	-0.3991178089617501	0.22097641765165793	-0.5257098139070442	-1.0497858656188017	1.1330275644474928	-0.10342746481744604	-0.3992079112002686	0.11526613814548681	-0.303334390851293	-0.7964178238157713	0.11224310278153297	0.40972560581913126	-0.1376286310677615	-1.0469112166666115	-0.4727010278093582	-1.083020717328185	-0.3203812756816643	-0.05761110319593732	-0.26420032574467905	-1.4125901015419784	-1.1028385003687529	-0.7593355384153153	-0.5799617056202879	-0.6713720990557968	-0.694889239824004	-0.8267695594013416	-0.3914139670347349	-0.16847984554101067	-0.6281747596544935	-0.7546780237248434	-0.8113690931715827	0.2825973208432092	0.38085079624283574	-0.963044273980373	-0.24021519378934872	-0.7941636134736775	-0.23142319035052053	-0.47731725087875104	-0.4331677055451029	-0.7817080487017929	0.08587222808811484
-0.526193607961845	-0.07710584881808406	-0.3690382576511708	-0.6357960470038392	0.2993967896175291	-0.34751518835737294	-0.3398673079144677	-0.5769494007051369	0.24672772370092091	0.16369178304263443	-0.02316599684484262	-0.21856489033644336	-0.5622693091060056	0.39968818604739703	-0.5040893609498418	-0.6979016509929618	-0.41106851161486696	-0.25499780079602435	-0.48121359013358306	-0.3085287387126169	0.49249541330005014	0.10945080558149582	-0.7317366605586209	-0.9132451677710696	-0.619121546919011	-0.26162008010383225	-0.34119861613492697	-0.5128541720930657	-1.0106708147826964	-0.8872762647188456	-0.7391679535727516	-0.5902918139242663	-1.083419260958687	-0.5589497302298304	-1.0778430873559424	-0.3777399632964538	-0.06831265351928155	-0.6106417765855113	-0.8701969419551309	-0.704894381951401	-0.24241672634915734	0.045872677831247585	-1.1912777052638963	0.04463301908623069	-0.7213340236299618	-0.414257604321402	-0.6212481261051809	-0.19937828465837504	-0.7784980365108968	-0.5227416408930216
-0.38546898180013583	0.516069178919259	-0.13328029094439503	-0.5962932870067644	0.4973232731685989	0.4833332023713354	-0.129608512111334	-0.3163968227438131	0.11357192680580477	0.7277779432461321	-0.1344053614285799	0.26305957136860175	0.3362647784524405	-0.4832946189501691	-0.2703692614964664	-0.5051726878890769	-0.3625900493122572	-0.4253529909771211	0.23283802067182913	-0.7779471915986215	0.24758156296537237	0.11941097603861636	0.06047060508916137	-0.45163249674623424	0.32671741867915266	0.12949885227600794	-0.19027437036279224	-0.21399993847177187	-0.07945588468720317	-0.02301689230688531	-0.4069500564489999	-0.032333695486038615	-0.6185199655066244	-0.20434036668521352	-0.7104053794518688	-0.034638468640571254	0.12088811364954367	-0.2542934288526764	-0.40746684563195484	-0.19187091607337314	-0.6574723037714272	-0.4296078397169816	-0.7780430707522309	0.40128305358867866	-0.18160503964189828	-0.6155658854685524	-0.461586711377861	0.10265616238221256	-0.21240472778093306	-0.8872383365391834
0.011787968211415742	1.095061040181781	0.11068643595651968	-0.09210900809847505	0.4932866617105089	1.0314311790657609	0.18471743383516614	0.16260041237061734	-0.06796621953242346	0.8698904950841766	0.07415014765579034	0.6163870350445511	0.9716689572017181	-0.9116339530029366	0.19460988143954747	0.1195220014968923	-0.009141062718739565	-0.7575325959536104	0.7627825784455536	-0.7350691810345401	-0.033447418107760654	-0.007348618621364149	0.6695041183595415	0.45983064840077315	1.013867988866382	0.4735255165504914	0.2613724200208659	0.2588604582602057	0.7503255556710937	0.7499925349875238	0.02766948854327304	0.5361624905067682	0.24152948434986032	0.11608125419455148	-0.19614073378580063	0.22773321206132163	0.2890545970308294	0.1051941872603819	0.3269110702243	0.4384087639011321	-0.7265801311329708	-0.5561571571773479	0.15090575403358328	0.5835391462560825	0.4115495243239742	-0.772495774300189	-0.10982513949492204	0.21367594426801773	0.6139185762027329	-0.5959883785762491
0.2910157219414059	0.9930801847277491	0.0889244319599353	0.4091965341463982	0.0654804431030139	0.8788171782814675	0.19517649026693032	0.312658753046081	-0.2583881385515641	0.5188174900910498	0.35530080082044757	0.5886852694256611	0.9166061878897106	-0.7163568240571355	0.4084433466907755	0.5207049986674475	0.15836205425566025	-1.0044236736441805	0.6036747804162631	-0.1710105581188132	-0.08527699045030063	-0.17745283033619033	0.6299656935473193	0.9015582025661448	0.8987088459961615	0.3894072601267366	0.4770306748429574	0.3827497874402234	0.8633550861382794	0.7268971209585537	0.198581364529684	0.5364889109626949	0.6292078960797514	0.2550791966381668	-0.07060543355615047	0.04711561952891597	0.0919842366267125	0.09587240112781915	0.6362712397787266	0.6813384103366767	-0.5511220493123615	-0.26128563538301636	0.8246788730249046	0.3730204378727125	0.6175571634543529	-0.9048322999506203	0.1728581762053733	0.0219812186436003	0.8950045820937296	-0.049767529658757685
0.22319685950877724	0.23031814476935794	-0.19986996817970767	0.511284144779221	-0.43593113460813054	0.24250254689066542	-0.1702878966428908	-0.014667895084230269	-0.3641952299187371	-0.004820636455328103	0.4118996677144032	0.3373305094116675	0.4218393779907542	-0.2652032320855789	0.335438439931319	0.24189790927490604	-0.007914492994412832	-0.9550778832970497	-0.004104016449611119	0.2988395684599895	0.06570075723289494	-0.35290287102014034	0.16291744861588872	0.44210326942561495	0.19254146133846675	-0.02235309768216482	0.11857835604291152	0.10195011011940118	0.33670253516922083	0.10852512883923747	-0.024985722962017808	0.07485259608782716	0.24619041364208852	0.28424206945727704	-0.28789836412053016	-0.40744022790056134	-0.5377329455051278	-0.2401366196852131	0.23923757356428793	0.385095270832394	-0.3532389215275105	0.19437930693994038	0.6543092327872483	-0.09260358903635786	0.3329753541108506	-1.0486888826305638	0.18553062303879547	-0.25324916750874227	0.24527279210300884	0.03296583893459655
-0.0524960672998743	-0.46472871862860327	-0.3811376738320825	0.22352598481395536	-0.4213542100943646	-0.2685611071982836	-0.5248061501761117	-0.4197334845482102	-0.26609431587438837	-0.32711751225858116	0.27310402133026085	0.2802982619113164	0.09413117624555215	-0.13065092337547438	0.2975481441176767	-0.348811441333079	-0.22237479345745143	-0.6683542648127406	-0.3094966431988167	0.17641595558166306	0.17436945680574414	-0.49322574446440803	-0.1274479865619932	-0.4211572333945178	-0.3773449703416511	-0.27698470445158313	-0.49363624929236755	-0.174360312756572	-0.14413378793923506	-0.22585913852807285	-0.37385837288337476	-0.1934395923532108	-0.32779047135518496	0.3112986472658785	-0.3693253699860548	-0.570587402265144	-1.1201375709316777	-0.4833549319480182	-0.38835017721836473	-0.0580535415794644	-0.2080347289979819	0.5496884864437913	-0.0822688816374928	-0.40805476923422446	-0.15829954976655344	-1.2047528651881096	-0.006519988159986139	-0.27237736912881977	-0.7968710904545101	-0.4945577240132302
-0.22592780351509253	-0.5028281485022547	-0.1095551112609166	-0.11619598813891324	0.2017344522167698	-0.24780432873521804	-0.45990247449718974	-0.46736540339482213	-0.026245399969629737	-0.36032366424772505	0.18069985548868578	0.5685924490845888	0.20700910860411542	-0.5816361449100187	0.47555346281080774	-0.4441309291571449	-0.1703752970703993	-0.4319541536322069	0.034441752844675	-0.2909263625977817	0.07773903417275023	-0.5271092133018818	0.030144196321593385	-0.8218616853231591	-0.33449618514666773	-0.06694830058384033	-0.6706683679407135	-0.13090161793930208	-0.059690603262557325	0.21661266138320687	-0.4558326485405828	0.1106487421490385	-0.3455659602049129	0.3010013307353843	-0.07022790403801021	-0.12828673354638018	-1.067434878503972	-0.3131189038026934	-0.5672128964243505	-0.15401078574700475	-0.06012225653767205	0.7264427196181756	-0.5466588216514372	-0.3561995764715934	-0.4578559914492386	-1.3417823302085923	-0.10741871358577564	0.03341741542505484	-1.3207651490202368	-1.0117014301294096
-0.1482154170361998	-0.10279822774372975	0.48040079553460663	-0.2124739472713911	0.8194405009754687	0.17655333930076658	-0.01125321547619229	-0.17346298366439009	0.08346376465085807	-0.2854278628422701	0.20696286828816252	0.8507120088902789	0.44572520760727974	-1.3145846344613081	0.6651156483252343	0.2419482192851164	0.1239529006777426	-0.4528725817247494	0.534527292351231	-0.40216047528763094	-0.12529198966790558	-0.4171913409337293	0.31704499018099813	-0.45091509508869854	0.10510744240188838	0.38847437290649145	-0.12112018229932887	0.08763156283792498	0.40284132553621294	0.9477350155416806	-0.16258243584230253	0.6084399361515093	0.2198323939642196	0.16055190628278518	0.3334258255904525	0.5958466030158452	-0.34467896335642517	0.15002385595926412	-0.1757021878568057	0.1554627300718726	0.07988849312106866	0.7666815769508215	-0.2683397518902484	-0.14260260086585627	-0.38437902376716654	-1.4039555668149972	0.1110267304046265	0.3656657410512991	-0.9796003887073327	-0.829695812548804
0.08222428213427167	0.04267333196915401	0.8603346896056043	-0.08266915389919134	0.7678721155651455	0.5488464392161783	0.3969781870240149	0.11945235181907317	-0.09244430108858497	-0.25455320305204576	0.16094606956840282	0.667984705102689	0.3456959909205589	-1.6943656211493832	0.5524684651251	1.115548760213254	0.3696772821668388	-0.6201334063824928	0.4860302028966795	0.14104145927059875	-0.20505316826932374	-0.22038050527072442	0.2960663066181123	0.17346189162136197	0.3659432089729391	0.6085742527440574	0.6919800862736014	0.14111779432566696	0.6604229622230946	1.08782865001165	0.25547062902821893	0.626680881401494	0.6558543583422097	-0.056219515457564935	0.4546173205223696	0.9959177203021149	0.4863558073687898	0.5161057786153427	0.29539311979459043	0.5015423187438106	0.09799824229425977	0.7158153875102647	0.41225971304058107	-0.08762986161501501	-0.08668152997683912	-1.3117073412656393	0.542769917694369	0.389122941325355	-0.2240396351209403	0.07117248480652529
0.2957400677260688	-0.3352478763340664	0.6772636412120486	0.02315682158134163	0.10994465621315999	0.5562202057708624	0.4367563662801545	0.22339324167658509	-0.3067616204232684	-0.20563985211257838	-0.10566617948323075	0.025990285102982687	-0.12738790983450732	-1.3401887939408972	0.11167157465136064	1.3761738510875776	0.36840911844057944	-0.6271173087512003	-0.12021571164473235	0.8755205708567296	-0.07097260448188428	-0.03251417919248144	-0.02370792325776733	0.3438281841683681	0.18419678085475613	0.39933329225237757	1.0434860517640754	-0.017609099777878983	0.45703796897326704	0.40483941819927505	0.5026510736195977	0.017816579765536696	0.3623510636686844	-0.1480270476372144	0.29380572281904527	0.8516885808913289	0.909342681051247	0.5685170759815689	0.3914780975072269	0.5824646867376345	-0.037510886062998364	0.6079564479344409	0.8441992002620704	-0.18807476956131863	0.1337690846296319	-1.0108807724661182	0.8280645677205535	0.10256597264224623	0.32429840289165424	1.0790619709804279
0.40902538282651846	-0.7431703177688106	0.14894016026432247	-0.06922135354142771	-0.41655838887080066	0.2912914261080885	0.2103885303358873	0.2680978071759718	-0.13808259151875366	0.0013307795591913497	-0.44618513221958084	-0.5515645017881753	-0.5245136896594521	-0.5098349865396113	-0.3605369829995424	0.8885313937288359	0.22002359030379298	-0.3234069429475315	-0.5714907125337821	1.1374755420011822	0.13820475166224638	0.12956183690614606	-0.22919045110131842	-0.05043723953946145	-0.14775210346049086	0.047672932018694415	0.7291731975126104	-0.09457524213088617	0.10547938225183578	-0.4298841081536437	0.5456578215425353	-0.672800275613653	-0.4380842336117854	0.008017915196492168	0.1785765648890166	0.5067784494045416	0.970117728362152	0.4553587994287493	0.1980815201766232	0.49737993981526357	-0.16170738334541837	0.5048006667707678	0.8135998521784565	-0.14325968538036554	0.12274094004833704	-0.562948258197431	0.7299647102505262	-0.17368324413258887	0.5079992744342965	1.6034376206102967
0.4086605800319562	-0.5383017124186038	-0.18280504269045972	-0.25381278720596084	-0.2458627201180267	0.10739711120086406	0.08188599986879477	0.38841406192004285	0.4505066299051242	0.34292488919932573	-0.5801017951847236	-0.5646498249261934	-0.4079737779750985	0.14054360975791497	-0.5544797312214063	0.2328135197470313	0.18005496872991483	0.11264293169981562	-0.3224027235092989	0.8205353726938344	0.2317841633480909	0.33896606814597535	-0.04898837401051658	-0.45395594284939567	-0.1775417449612552	-0.028471094562055533	0.23573177715219917	0.11505013891318902	0.02743544924910056	-0.6119224381495608	0.5678051417684354	-0.8549266014893644	-0.9422555916169428	0.3111533360690648	0.2968297336046911	0.3837644372743878	1.036796723590899	0.454076518782648	0.12144192845242913	0.5358079517805686	-0.07887070425681915	0.4725753991538991	0.6393242289297646	0.19463744620111517	0.021920008246257235	-0.1578428620006827	0.3970710195824472	-0.14897949094133084	0.5743129437600042	1.5410504831688756
0.2923560082819007	0.2870363477454773	-0.05280488208089433	-0.24722730912311858	0.38020920630303817	0.2536076437433402	0.2524743570597692	0.457052432163119	0.9459726951267299	0.6167923165501435	-0.4419782633994014	-0.056809005168534585	0.18390656072978206	0.21757445075395365	-0.4031111835956123	-0.030764088421484207	0.37770260275025525	0.37557182017066276	0.32858368816958183	0.41237955816934746	0.17813482012584483	0.611914777500386	0.31460890162996225	-0.3031757348500531	0.18106299336595033	0.25803100028346654	0.12637469349238398	0.421147789388229	0.24203476039330937	-0.05595962921291114	0.6731472404472533	-0.5226126281995122	-0.6499478133596094	0.5656120645535024	0.48416891705902076	0.4757751854761866	1.1768560750114847	0.6290316343077105	0.31574490002251715	0.7530242526015275	0.1913480452829485	0.5028343779323544	0.6259159730531576	0.5709087951285765	0.10997222712507729	0.026023615777742	0.20023105315852302	0.16027599633188266	0.6795018800117063	1.134657679605662
0.1127473346191189	1.081159613038427	0.2630213383280675	0.1110599243901492	0.7391409735378279	0.6328393856217132	0.569268437742037	0.27747966139031005	0.8267817322662923	0.6615979572417421	-0.24035543031458528	0.44987627460794916	0.7769688763595944	-0.024925940159362878	-0.05136968252082894	0.06478207459249113	0.7015379149833321	0.35748150832886627	0.6133915501476488	0.33788009937108443	0.09383653103091393	0.7832464470384861	0.4588053612050606	0.3655354463101994	0.5768226808821348	0.6026032067754983	0.3947730879942535	0.4739708828959538	0.423419899902249	0.6009521701965774	0.7283451806982728	-0.13419657828446208	0.12159421691301793	0.6911693438569249	0.5099363864052461	0.4279584903376263	1.0203321280244082	0.7712163982539935	0.5096393649314649	0.892637192497737	0.4291211456318037	0.4909677824639005	0.662594117362745	0.6313948210842376	0.4667675986091354	-0.004282903353652028	0.3140958838585892	0.49000621553089	0.6808904417370655	0.5841326361932196
0.028171062878573797	1.2361915358328983	0.29641813289103996	0.6623699852697268	0.49318258327462805	0.8869378257071613	0.7263975213176683	-0.05402006102060578	0.20224274492656574	0.5136126539556399	-0.16133852831061923	0.488130404515694	0.903508213896257	-0.017994204526144104	0.31440616601950233	0.1056397840110931	0.9286915690274917	0.2174972946981793	0.22354014475522352	0.47571612620049464	0.05212300777111242	0.6155567447250142	0.26848602106812264	0.9959857899957818	0.6195301628529621	0.6691284388127701	0.5435806530166881	0.22274069705261285	0.358647812807382	0.7288736188715124	0.5274566568122155	0.0009162976477477951	0.6231918339927183	0.7267667210926858	0.416811470939899	0.04261582646951968	0.3102839105577094	0.6495493193246772	0.39144810687142606	0.72118390592603	0.48679306675059325	0.33271762531071225	0.45373233280624986	0.3734864768955403	0.810207957576624	-0.05614501465347826	0.5241020783745287	0.5851231291337627	0.41304888448917165	-0.053217270606716535
0.1840453627866822	0.7661129805509447	-0.07720951328788024	1.0352691971257886	0.033194239811544166	0.7284867959148967	0.5806561392120236	-0.18876467384039666	-0.2696604688682475	0.312904899478996	-0.135371740531475	0.05895921990075158	0.48172237979851457	0.43890899162923275	0.556252522352058	-0.10529687232007139	0.9294641906830415	0.15103223020807982	-0.35753740643252213	0.41073700068646535	-0.01722625787926232	0.08488624958271723	0.004162409089890456	1.110312944081651	0.2675000051255719	0.4345436143571428	0.24565641658773618	-0.015987326126169602	0.172454892068466	0.29839137080996336	0.06263884105893297	0.012247237796275947	0.46973178032168944	0.6625183517873574	0.44856660697304146	-0.4612657227893673	-0.6006103737456436	0.2735774843670392	0.001349202946476036	0.31586878697545406	0.4527827893097396	0.054717427143374804	-0.010144623860714472	0.1373411110603009	0.7358309298912304	0.04527130269523959	0.48610577414491346	0.37196047819649125	-0.030620145221673785	-0.6599918715726325
0.4962170443626368	0.1719488122533937	-0.5116121932558307	0.9580162812732461	-0.07942941227366702	0.22068809172648277	0.25056639643677947	0.01912111602844175	-0.13827428662500865	0.12388266452473665	0.022802186651512388	-0.44692037807735735	-0.1734703500317091	0.93821355747895	0.5896822582083074	-0.353557753660171	0.7500561773633819	0.17106588454630087	-0.47024528846548	0.0114173504961883	-0.20012472417260427	-0.4837581249573474	-0.06795280234118696	0.7363126694802385	-0.18107271907937622	0.15398677044407422	-0.24548677742306207	0.026544531364805172	0.08790717155878656	-0.2186569752760123	-0.42616051584467246	0.14017792795260925	-0.030612004171855403	0.39763379124253473	0.7003351164649521	-0.7251453949991923	-1.015177124255641	-0.10212736505775617	-0.34859208264976654	-0.04183242451354626	0.47894058313305105	-0.16889330169331035	-0.3996407582620797	0.15433384978656486	0.16500657705535618	0.2721111229222082	0.1309329581950327	-0.03939796977829712	-0.4059296394922428	-0.9746484443303112
0.6329280744954693	-0.12022250553384517	-0.5692457806807117	0.4778828298002044	0.1695054600601913	-0.26831381977835794	-0.03705232699568214	0.25287074659199954	0.32502726138542154	-0.07103881591532611	0.3166019292948109	-0.6470583951078451	-0.6333253990739759	0.9586761299066127	0.40980271086828945	-0.37614107438838396	0.5191351528311555	0.15656886484663535	-0.031208945895752835	-0.4369901571236935	-0.42868306314546833	-0.6588140702320101	0.007165214795664714	0.26382387684208153	-0.4056683734068484	0.03846717691037894	-0.4266988855008481	0.21461279511322778	0.12329358832934001	-0.3830514338698571	-0.6711514953156801	0.32260543663958463	-0.29793832258333675	-0.07172563636489272	0.976621525260408	-0.6567807245703344	-0.6525786186039039	-0.2165643920193731	-0.45111651330441754	-0.1836718726776105	0.5115011512116867	-0.16744633009496349	-0.45438046025501433	0.26377774333162	-0.48786211376268085	0.44583374434390954	-0.26748574433922245	-0.42867188255533706	-0.6035829365060853	-0.8326455378443686
0.3168168593140417	-0.08659272759625314	-0.1638408674884895	-0.11320243722731883	0.27223036105965764	-0.4160955626649758	-0.14256136165595729	0.07439020691048107	0.4885163871603928	-0.22770546829122487	0.5331926983450936	-0.46531257267079706	-0.6600770797046488	0.5020956343581127	0.11708854967278313	-0.22050560544944248	0.28470834516798627	0.06237472877615027	0.4589127866714643	-0.6572350589993242	-0.5259704409570025	-0.326731522824483	-0.006366657659386976	-0.006969455462806428	-0.3229428794985161	0.03565909897654682	-0.18263831408777287	0.17390443464915425	0.1332248188440992	-0.1562117667492711	-0.610128997863817	0.27291731561853005	-0.11517615577017294	-0.5054591326926268	1.0115012968035606	-0.4528482468915541	0.014787450589267613	-0.04441571420470821	-0.37332345809356804	-0.17326399231729772	0.32336738641965185	0.02886301034266812	-0.2847753192956384	0.16878505391800488	-0.6796569470198616	0.4644208659413794	-0.43212433938802775	-0.5628728366401493	-0.6830009087037765	-0.4310623859124263
-0.342321830524145	0.035688373003995646	0.3816626507262537	-0.5428534604652483	-0.09845267245702023	-0.2573105974644408	-0.0741422120527015	-0.5194913337388777	0.13223646968711028	-0.20792194417395832	0.5124809487938937	-0.11400090524701453	-0.3249220865676706	0.09592348690518067	-0.15568685806108115	-0.14270003465980116	-0.04385215221863164	-0.0009122353085941866	0.5470342896863847	-0.7366778097905268	-0.4258502368703697	0.1636946073639177	-0.18127582351718075	-0.09625622724130893	-0.07053142534213433	-0.05584732565728689	0.06815637621610364	-0.22770035134357375	0.06662139702548248	0.1643725635912724	-0.3907773066449283	-0.08965295252299084	0.21628280195324145	-0.5830239665458786	0.7279467980945582	-0.2824335590026917	0.26541656087862964	0.18272213254114789	-0.2716526633499877	-0.13492316436852742	-0.149095203585552	0.1568563573802056	-0.1883371909906089	-0.12967051072123412	-0.28942391495948955	0.4277821745157649	-0.40320384506502294	-0.33834230711392405	-0.6549134863161654	-0.22224198973708575
-0.8831513016056389	0.051717600024461984	0.6636336696255412	-0.7269099044900776	-0.6244121975784879	-0.11667115610122608	0.07933989596929224	-1.0304931832061197	-0.3388860800875317	0.041375737718193674	0.3435650300297829	0.13889627783053288	0.10472003248305006	0.15829732412145495	-0.3638215450666804	-0.2510705985145826	-0.5558190046337452	0.09224931046528605	0.2781178100432015	-0.9345600907121062	-0.2629986511859051	0.34165768344382186	-0.3123057763535559	-0.1720134564151509	0.18499474143366132	-0.30279611558434566	-0.10842279238336867	-0.6848036337875096	0.0340633813696436	0.25830997033398706	-0.1784032214015974	-0.4665823168349686	0.3031577805425988	-0.23599299796284517	0.24398320240472077	-0.10083265356449504	-0.11864594321057079	0.19644801280821594	-0.17345607346576378	-0.07805476420430645	-0.5999952128570554	-0.05182802974440795	-0.26075992549872723	-0.30856678700534096	0.25915703002785645	0.5100009920833581	-0.4397058510304036	0.10426847825521764	-0.4006605099230739	-0.4842092743923444
-0.9103155802580578	-0.05824431832593307	0.550513788416137	-0.7052495291109484	-0.7042480684543236	-0.22470151911056116	0.2323301712801552	-0.9867763397889093	-0.46547872972946025	0.33680166565339903	0.23233702609975782	0.19076985767302088	0.3996701416424389	0.5141952708801717	-0.5418418864887269	-0.38976697434644497	-1.1202992782643373	0.31939752766245577	0.012664907413038223	-1.2365983536964005	-0.18131290079577683	0.10106538192750247	-0.17208639540250886	-0.26849583684190526	0.38400544868299213	-0.527315926648509	-0.6256087225729415	-0.7782619618918042	0.10570761457214348	0.044302187678881944	-0.0023277339767722545	-0.503922881619808	0.1423239722428987	0.2516610774888853	-0.26955776021497935	0.17974590755631895	-0.7005513345961525	-0.04725978877034925	-0.006317384657814654	0.054805038680190536	-0.5998628343232864	-0.5577412805183617	-0.3122153930184725	-0.1337217396372783	0.4687689917787689	0.7408159671941796	-0.6334565092863472	0.4558801955973837	0.11424127824943504	-1.0215329346953013
-0.46640590403781274	-0.1907006655228969	0.2437668957512208	-0.5044155025726117	-0.18066643088002926	-0.45613898445592244	0.3288473553437018	-0.43032507273850007	-0.3036521668760389	0.39270799660142003	0.24431681881258654	0.15197619464825196	0.5238649038292149	0.6632892451581754	-0.6573530944911193	-0.3638819399877559	-1.36684207509697	0.5277462424167193	-0.025364902962867697	-1.2958500783352487	-0.10938069479793026	-0.20277597128133792	0.19354785140083422	-0.2549837019903329	0.542951062966089	-0.5003827197039493	-0.9744577197793707	-0.4209839617421715	0.16771009668990763	-0.27282791247406	0.20039924777048523	-0.194321348605407	0.11322607787512486	0.5108862082428166	-0.6425615639256275	0.4524367277637511	-0.9312731431173432	-0.32224214473628804	0.23864411540766142	0.2318136474363979	-0.06161602995021923	-0.9534882209878288	-0.15267494795249156	0.23987559821780088	0.29816088880329455	0.9666574849231339	-0.7423232566214231	0.5082042621902226	0.6563591925531521	-1.3256724815289442
0.030322346819690326	-0.22051935937383446	0.04507152478000842	-0.15396549096238296	0.46631196121972973	-0.5093311266813358	0.32195717304742905	0.19250685322579114	-0.25806822256840223	0.12999787210478247	0.27286416338555625	0.19610220622441166	0.5658746500907483	0.44837324227177	-0.5699154900657489	-0.16074206459433713	-1.0067439674388552	0.5888991474665788	0.0900254569924183	-0.865835754374929	0.15381568507491714	-0.16284045880061881	0.4794708690175532	-0.06214838077307669	0.6373984349664733	-0.21649810873356107	-0.8212573761417705	0.08041438670634211	0.05924847425445356	-0.3853561197698015	0.4240299151170865	0.13829080436462518	0.4936669175244534	0.4111495352535014	-0.7033368896034491	0.4738061733155459	-0.6975163903026625	-0.3684531393865489	0.47399937600570224	0.3125712043109502	0.6058074362068122	-0.808651315444824	0.15931877437130024	0.4508591900395562	0.12347174576468048	1.0316858481306417	-0.487168515381271	0.3440009606857186	0.8927229130736429	-1.0369250792689113
0.19668256845592788	-0.10786318527967928	0.07463028659731541	0.1772872584767797	0.6701205176425631	-0.3100431570209675	0.1656522158787016	0.5314335235387967	-0.45385597946627504	-0.21683004105342127	0.2342261545235219	0.34475849945630754	0.5348039404323393	0.25759780860124776	-0.23852718237243029	0.09010162242960387	-0.23459068326821236	0.49683144721409644	0.1710514143528519	-0.15999632988118914	0.6005834168196161	0.22547493204197028	0.41274172016072297	0.14464902004690738	0.5569938330140678	0.07031566024124117	-0.36897208511535584	0.3623329880954643	-0.2138968249183258	-0.17461378682438963	0.5271692298552862	0.21812632810321925	1.0417821311045217	0.0931173373386954	-0.40703261660069096	0.1519985849397793	-0.3006198347524823	-0.1796633361158631	0.6273661675650457	0.18932733134943747	0.8522265957010422	-0.13633672243641837	0.40171748359707316	0.3330636420328353	0.19176403215427731	0.9474645492699696	0.03556226885880272	0.2040440456576097	0.7349891980301823	-0.2585702819399292
0.007203936801753218	0.012627341688610433	0.1885402937958452	0.1965632645392414	0.37558875177971096	-0.12007443309668689	-0.13901800248340385	0.5867708624336591	-0.5339014928707332	-0.3488985815810621	0.17344075948307197	0.41178631708825236	0.29599934229032115	0.48549929978698053	0.07713638328075716	0.27789847587851735	0.28211187428782625	0.3292526648054142	0.10294642032207743	0.34433892978691244	0.8777871389216558	0.5800220664272373	0.00469655614471747	0.08680854820513513	0.20851534476684497	0.1044428609049417	-0.06497945279495249	0.31615697947271165	-0.4951348207250671	0.1442262447798537	0.3625270420622995	0.08656781420867206	1.1441538400238631	-0.24189765302052896	-0.010138984130484606	-0.31444153930128965	-0.03426364531358655	-0.01839936943540266	0.6946386135682782	-0.10436889961262927	0.4799982836271421	0.526547964924014	0.4443616181511762	0.03820265785673055	0.2735326368921116	0.8467076719587401	0.36035820092982873	0.1766899236344114	0.41277790443854834	0.5484119565212685
-0.2587349833517603	-0.10972737564468225	0.15181531561821018	-0.2298381819192329	-0.010108716607974135	-0.1858575684632321	-0.4768800437609374	0.4997232156481886	-0.17034188848508808	-0.21930004030253283	0.1343879215425532	0.21328783894900102	-0.21805130079086124	0.9403784598680077	-0.006122549719933725	0.3498934517935322	-0.01855015221092144	0.16918104861449149	-0.13781856201500964	0.4237999004311069	0.6217292640657158	0.5808449733629147	-0.4645661694283844	-0.3198741021404088	-0.32298205338052294	-0.10019261915069633	-0.051107233591291566	0.07356842766317788	-0.6731050043517308	0.22450046266623314	-0.02364708355257393	-0.012536381718908451	0.44450581925681015	-0.4726379225500661	0.047450609122855036	-0.6185698538014363	0.078017009555016	-0.11001496810293097	0.6706919605751421	-0.43309457042024463	-0.21893857811329123	0.6003612570121601	0.341996494071121	-0.1961666226969169	-0.01462689784142159	0.7959993285991972	0.1334618279103647	0.11302928870219928	0.18977274841479985	0.9586115559278129
-0.31604299444307965	-0.5730725672232031	-0.10263222014227238	-0.8156395219211785	-0.16793921298976458	-0.3722999019577383	-0.634204487191018	0.29185341525777375	0.40769039925417083	-0.04181116757937473	0.03176949533362676	-0.15757597128591863	-0.7692513021343992	0.9869862263668677	-0.5257719431523907	0.2585917886364523	-0.9570684713448936	0.08104284632800701	-0.49194578781138604	0.31064200737810704	-0.0753962219706545	0.31469862161385154	-0.6808089729453487	-0.811929490485303	-0.7489315279756505	-0.28418489938948577	-0.048239790405396096	-0.20190749466020116	-0.7503751208225549	-0.014266735092038551	-0.35798385527633864	0.07287518510292162	-0.682196992142342	-0.5159484502546534	-0.40053874311456317	-0.6134062642806486	0.16762552126222371	-0.3549866073066697	0.5214081447711619	-0.6574347586175304	-0.7620805182155617	0.057814859185443684	0.2133039655238926	-0.27243245707988617	-0.6165263017809046	0.7139694645519079	-0.46350833936016483	-0.10879240954939708	0.11570342341394278	0.9062577474034421
-0.09684722652831323	-1.092959531234137	-0.3851672289840636	-1.0135433792336297	-0.19665940933098466	-0.2968223008980902	-0.45711335700308603	-0.05666768686369241	0.6123963583328393	-0.006215476562993327	-0.22869936266618904	-0.34947306805253264	-0.9319332150529974	0.300208517075256	-0.9892476685139381	0.005288900802613833	-1.6546571745076244	0.10844893954297413	-0.7749748586566879	0.3550493435409028	-0.6636858703072761	0.12713674981861703	-0.5400837458837974	-0.980460244265139	-0.7884912166320096	-0.24338797097117823	0.20248366757898778	-0.4191160622275643	-0.7081174754369153	-0.2504135541691648	-0.361713263087993	0.2720698082307128	-1.3682773880071235	-0.304065711517951	-0.9513581309737844	-0.37256837681864413	0.30704629214100754	-0.4246726181524312	0.28576249293061795	-0.6800591860535524	-0.8610820308509798	-0.5205534858455209	0.1263685824043098	-0.21124565071546675	-0.9732994496107528	0.49603601943160347	-0.8563562890862845	-0.3390841191421605	0.1193491175531879	0.6844198488771559
0.25317769566899406	-1.1734915186103394	-0.4354378442427519	-0.5516525012567424	-0.3671984959140693	0.14882045042211436	-0.03999685154156979	-0.3830971456308891	0.20637579690741284	-0.07023207104217885	-0.5340731201118508	-0.13652453762167258	-0.5531069977494616	-0.6801526037732727	-0.8308428895828396	-0.24737312137345502	-1.3540398747547	0.2346026008524765	-0.7496066254781646	0.5989955072877512	-0.685687446754088	0.20070586841005666	-0.22254214494220304	-0.6604863308145789	-0.4578388645518931	-0.0666853882153733	0.528597367809755	-0.5058760677446499	-0.44375470605758144	-0.12461512087009684	-0.037434720593910877	0.39593332455284624	-1.0597803811331652	0.08568508566141407	-0.9770685176321849	-0.052835313723203735	0.47965133965109696	-0.16680375929683774	0.1329162343823147	-0.4702544635852771	-0.5568264703551066	-0.54324549192755	0.11600131338037298	-0.0448958311156358	-0.654572850107595	0.18105641302410264	-0.66352940279595	-0.3153968258886906	0.22917375043099494	0.6485224941673267
0.5112993012073815	-0.6278003119835486	-0.20359831661061206	0.21192183679201024	-0.7046343202743739	0.5548449004825025	0.28604666056642125	-0.42111564996718587	-0.37667966804453185	-0.06680386285992931	-0.610959753151193	0.24774466875886775	-0.02775273753508597	-1.1651293513401197	-0.07188047150370529	-0.236097272368581	-0.22304299353893867	0.35472006089041974	-0.37957059524126596	0.7855587133173685	-0.2657935535271231	0.3875841799431251	-0.0392862206251161	-0.12000411721898427	-0.11659264428266823	-0.03160000900285663	0.4949725995097373	-0.38710136222339103	0.041189671478279906	0.27463039528795924	0.2902014645643306	0.3032898456889091	-0.10019883214902858	0.35633151244092715	-0.33527927107189925	0.22290664708716793	0.658462899770229	0.16460913198046856	0.20214860753246586	-0.12129332105950112	-0.09718501040404526	-0.02901278990409831	0.21671919782343319	0.15620793410775352	0.06803619385298032	-0.055137070616651074	-0.08680472481723549	-0.054453777348693645	0.5286340666581434	0.8890703395583783
0.5116517026016392	0.12439125188269558	0.08022105614473127	0.5840688755816972	-0.957809018904391	0.41462811690908175	0.24254295590838673	-0.1642287622898983	-0.5106748328732684	0.054459597978660915	-0.35257633832793234	0.2941714365721778	0.05084538715380699	-0.8287257434715375	0.6195805440431068	0.12316195140099029	0.7550880665398425	0.350192131162558	0.03019149708707003	0.7454264753475863	0.06098473241911768	0.46700175261779364	-0.15258148731839402	0.16724945099681257	-0.13836770268866064	-0.26896935669136607	-0.029826665444001692	-0.08512438158625908	0.4677044505832791	0.43566693567263887	0.27724744867652973	-0.005992211203132456	0.5599938433254538	0.22038276496244916	0.3896921861606516	0.37254549708821877	0.7930341510894824	0.17949281556492294	0.38713793955840803	0.1463101873541759	0.24964680137983883	0.44094466616285277	0.40189390693076876	0.22728460928624766	0.4630747492082145	-0.07788724228250467	0.3208312523374769	0.08041784835647588	0.8914120844209078	1.1612016995107581
0.23668659365420489	0.42920771875669167	0.14231564515728148	0.24340186387886922	-0.9409446712080171	-0.23696419582990996	-0.0845214105269217	0.018766703350968927	-0.062431561971297324	0.17851023481877534	-0.003993161966090795	-0.19251613405461598	-0.4239873220442318	-0.08672804409626005	0.6265470642105464	0.5629232888310822	0.7595845038167308	0.22043812644374236	0.10337975964758572	0.6352917076943364	-0.0029196155057413515	0.4477165693967936	-0.4033451593567043	-0.03123106185377752	-0.49473886848171317	-0.5812966346569207	-0.6090897138573207	0.21845075801221314	0.47953873348740655	0.02586694136912262	-0.0691096893209561	-0.37654721095123544	0.29897993641676457	-0.2378473098317238	0.49068664312959204	0.35664244627744235	0.751630946213647	-0.15954264427700307	0.39643151976309965	0.1488510225753508	0.3286868534503735	0.3853544833986619	0.532607910930488	0.0462321205908396	0.17134944757315368	0.0640878107789912	0.24592548116468024	-0.18295309355661607	0.9513216645051434	1.1386197695523135
-0.1474237796989285	0.11118423451425169	-0.04974316231148439	-0.4027250690766819	-0.7434562322241598	-0.7607407496925677	-0.2821187550174506	-0.1935239066179768	0.5258736809866057	0.20235638225438152	0.09375349130757224	-0.7797747727629976	-0.858737975494616	0.4165042301364448	0.056922166217851775	0.6895499752575934	-0.0464680789897219	0.10555443305144774	-0.15808167418905414	0.7244587641141605	-0.18093224140961128	0.5032416708031986	-0.44543400415505385	-0.477790876390098	-0.7246288188944948	-0.6283086799642864	-0.6384124100768649	0.3198536191813923	0.0787481804779993	-0.6301871200402079	-0.35505644032476	-0.566530198564589	-0.5486353705720987	-0.5449211848392242	-0.06728674117934302	0.23073314500683795	0.42400710901242294	-0.42978404918765495	0.09472446533270934	-0.0455932325457999	0.17576280598296282	-0.062270167078153915	0.45860810569250415	-0.24406027137003047	-0.364459594496629	0.19127723744967087	-0.08481482513489841	-0.6124764319063433	0.4883035504541156	0.7517814072285736
-0.3699580953512284	-0.30124618132538356	-0.2813436248928247	-0.6379184878810887	-0.5375193117730513	-0.576534079070112	-0.032579840593190544	-0.578115614049433	0.772072798682987	0.16856183150217877	-0.08690410451404504	-0.8274910629050204	-0.5796016709652791	0.4472947313680607	-0.4126071040752444	0.40016584034734126	-0.7395876034838491	0.13596905560203618	-0.3305301497997452	1.0129169385339138	-0.01929321530308338	0.6423121975886499	-0.10802277655562129	-0.692977159018661	-0.40181443981009124	-0.2729825493253837	0.012043487867200267	0.21122366132984494	-0.2744718335127765	-0.8496335441840711	-0.18576085780748997	-0.4233651941894779	-1.0540993392079805	-0.31110047397399915	-0.6132229125721811	0.13585004539718956	-0.054613300094254705	-0.20588697013909887	-0.29845636618184707	-0.14474897198509545	0.008291803196889552	-0.3619328793340625	0.1812111780925431	-0.29972126390393694	-0.41798947659771174	0.17302069445625382	-0.19809469317557576	-0.679189758258012	-0.22033395820487262	0.2625516199364636
-0.25713030166131495	-0.162271217471521	-0.3602674041133651	-0.192414098908612	-0.2980119122266911	0.18197576377131572	0.510542628306395	-0.49264937760880556	0.6004632096307891	0.1770767973689413	-0.23884695740038178	-0.2314194805139653	0.34829569199347227	0.23743541884592423	-0.33239801864316276	-0.017481218603626666	-0.638951430143517	0.27356876086108706	-0.08268287686731299	1.166960364067223	0.4790733203160944	0.5931445505638111	0.3813001502989026	-0.41980660013899534	0.3612880837627711	0.2907072902763659	0.830661285799568	0.09916357381731106	-0.1447215206458407	-0.38813209532204107	0.4038170001300494	-0.057314948957238925	-0.6785407292299706	0.30003301129696125	-0.5579374149267418	0.1577243212431548	-0.29111508059590047	0.4236554130527163	-0.46475753982376544	0.030539175259037432	0.0653583083911895	-0.2096533441565849	-0.15411278148836954	0.01857506113308069	0.15769689103692644	0.036928462966628196	0.0928749506728717	-0.20947234958671956	-0.6130392511660171	-0.02067119215867893
0.09565650310606677	0.5416267833867221	-0.317945265568588	0.49834823748735124	0.13467322730252368	0.7856758346324033	0.8403291502567916	0.39307700708088245	0.23783541583076662	0.22332458619160192	-0.14289519959137603	0.3927987379940637	1.0761822252823747	0.04453187414527391	0.060647966874432975	-0.24762705842648694	0.032605428391116	0.34672454470058656	0.35954676324696133	0.8576117167887531	0.7965243435724364	0.11079227676662741	0.5986874099315487	0.14380016432238488	0.949747982296353	0.7360258233246799	1.1540807972363052	0.1589939470451357	0.33118140035350885	0.22836895013942063	0.9364635681326061	0.2134375455207771	0.17967093879301552	0.6917543546476058	-0.05482128407536588	0.2101530084695821	0.005040880196203484	0.8967032834278194	-0.41517301390165845	0.26446926523912323	0.3705570320372941	0.16248224030519084	-0.45339219108156076	0.3835931094469171	0.75323503207395	-0.09121228002218536	0.5015455611647359	0.3345560868638698	-0.4634961375093704	-0.08795603660861845
0.3781624786497323	1.161208934458252	-0.2957524904860818	0.7979215844350914	0.7208687628867987	0.6742659459747368	0.6163310678376682	1.5861863582007865	-0.13634410458789425	0.1996055950468704	0.024033472470517524	0.36962074783609944	0.8400624197425292	-0.12784990717706976	0.25243528193553955	-0.31663090543297323	0.5180325262444946	0.24455653762037746	0.43753406880479623	0.11033846081699307	0.5159017548806122	-0.6563615758782798	0.374151244907229	0.5687241449309219	0.8389767965256578	0.8688189021602755	0.7742913708172986	0.30319025711669195	0.5400810366978026	0.29587772089463366	0.9338567486427969	0.18314413881023148	0.6564509636973102	0.46173513481990225	0.25734279160824397	0.13279749933330143	0.6326157031059082	0.7500098249051118	-0.5137294601992998	0.12680432038929806	0.6582391509910837	0.33282973766680995	-0.784543930849837	0.31327728223748524	0.7106998762252891	-0.13068042819538128	0.5967354548729279	0.3668348057115535	-0.16609416087090534	-0.23570874092603128
0.3390151073561331	1.1082261848607529	-0.2958068249424614	0.5352730717849061	1.1058380625067878	0.0005786272080637955	0.009170474052430518	2.1474097807404116	-0.4670914423926942	0.045679003875114796	-0.062354917452127116	-0.26703321114166584	-0.2006703275442553	-0.3463895149239971	0.14524660414772864	-0.4889943505909804	0.41889761293739375	0.026016029855061282	-0.04514595794285294	-0.713064298102031	-0.15244072776858478	-1.2285010173576463	-0.017683722630463087	0.6175803708802813	0.12502953952103382	0.6848948489316171	0.04441367587481207	0.26226126279569445	0.0968296388997533	-0.23421574085498234	0.35787994246374133	0.013677209958232154	0.36040523790828144	-0.1762906585158135	0.07452558365878112	-0.0870133863174363	0.9823456123840211	0.0776291050430736	-0.9974313198924579	-0.5054127426772613	0.6052421408160407	0.18204229053096954	-1.2144862343721794	-0.236576245851164	0.055132844247437286	-0.12075835057601865	0.25688769584884075	-0.1078403033152205	-0.29250602592004815	-0.7022511795508352
0.018384453833478608	0.4727370649431989	-0.1657070107211153	0.0915592451161114	0.9539968380739465	-0.6143141217000356	-0.520523745615861	1.6060637716035073	-0.6467997661288886	-0.17440364852038862	-0.37797489533378764	-0.8095433652377738	-1.1095727968504334	-0.4930710188597786	0.1130193967940733	-0.8326114964917286	0.06198508701492525	-0.18924939234087693	-0.6368907768415186	-1.246583341457931	-0.5965059489059815	-1.2619949398758645	-0.1712419256546814	0.41827054271913416	-0.5844243598267623	0.25552038198191235	-0.5396814667385315	-0.08560962071593624	-0.6652970831370595	-0.7026228737628197	-0.39450485089624565	0.06500298268164481	-0.2725740583219353	-0.6607261252221899	-0.228673986565302	-0.2718159443609569	0.6003991077306752	-0.6164671310797839	-1.5792842334378518	-1.1950462099451535	0.16899693251599635	-0.08203051851172376	-1.583825509201084	-0.7517143354837156	-0.5932729075096541	-0.16974392621191653	-0.23060407542983272	-0.4837839674438966	-0.9201268398545168	-1.3364094603533152
-0.3021290986523397	-0.15785196571858293	0.1400240625858444	-0.1116436877254959	0.3588884381178747	-0.7542938190757392	-0.7270050619660285	0.41237737358046955	-0.5173912249544979	-0.36396051247435784	-0.5049542249887629	-0.6895480174369191	-1.1409087285033608	-0.3927784255256007	0.3814614573751872	-1.053267206755656	-0.005671077673299193	-0.38522945686947885	-0.7631953769285827	-1.3960418306530717	-0.5023294521408417	-0.8922880103969887	-0.010373689821680023	0.2455181545339106	-0.7887735241946872	-0.32578789870043195	-0.7675691602318506	-0.5141857788815388	-1.0341876776723997	-0.5455804164884372	-0.894060499641477	0.42732963950570074	-0.5516109320433071	-0.6943402059038819	-0.1335600042293129	-0.2816354693661213	-0.348522490688844	-0.9403483340145851	-1.6903340904141713	-1.338014280166464	-0.34228577003324817	-0.3007172980706043	-1.5815925988657367	-0.7440496418872823	-0.7432510015822613	-0.34411930777810285	-0.4838650707920239	-0.30053669273112193	-1.536084817686151	-1.6948145524035716
-0.37472969907318926	-0.37778736664685536	0.3964259006748639	-0.057263863867062045	-0.19439315244182098	-0.5272631485301887	-0.7550350195155572	-0.5544658752264329	-0.14996795045065706	-0.49728169409395545	-0.1730416698494005	-0.10383256028664423	-0.4402197661820739	-0.1525742270491702	0.6233690682689315	-0.8517152215958894	0.3019561446990839	-0.631236403789816	-0.40654716806877594	-1.312060837699524	-0.15850574124327352	-0.5596981366522198	0.16060294976833014	0.20820685922357893	-0.5380360105932698	-0.872651661199935	-0.7422275001086888	-0.6330252611468455	-0.7038191455604117	0.036769789589215694	-1.0241470332019238	0.7210343878777888	-0.30578476326774645	-0.4695501404048131	0.3284068618842907	-0.21200314071845688	-1.2302659310249735	-0.8925636893202454	-1.1314133715960277	-0.8135463532473738	-0.574815888121328	-0.5512740101604978	-1.109643389152953	-0.35453796893549233	-0.4879970625531741	-0.6000239223949513	-0.38568470299561974	0.18016583471952363	-1.6201536009901754	-1.480798718825503
-0.19357371731168127	-0.2951525312922936	0.32950263472629476	-0.012815020143886182	-0.3101488736656647	-0.27538167135105546	-0.813439991002154	-0.8385699384758784	0.05265863043463262	-0.587394474087183	0.29684861203759666	0.27719371977667384	0.24777114419463153	-0.1526240248245716	0.3716231877934602	-0.3449317558277554	0.5718710719124092	-0.9063169459397122	-0.05534005295122204	-1.1622235793801192	-0.014753885483985173	-0.5368756305038846	0.0715742190368823	0.20237871113702371	-0.2570399012846167	-1.1083246449748339	-0.6199527549642534	-0.28037159916948423	-0.07210598330142773	0.3633188290855872	-0.9471128153177687	0.4833143631666244	0.03167510378719742	-0.30967603909724833	0.6091507464797391	-0.26256153788349307	-1.5372745686673566	-0.667230107126543	-0.34847477094982054	-0.13592998714123716	-0.48447172001664457	-0.8846150872403897	-0.4897603570601565	-0.18981735084604773	-0.22663901716446308	-0.8081571452515958	-0.12914883024543608	0.3089119658220502	-1.189835050103396	-0.8412122164663756
0.05488269455252969	-0.21369351169202697	-0.016187192481557672	-0.09495421484911766	-0.058695071861889055	-0.1517864170325989	-0.8285067778801507	-0.6938976880274377	-0.2478437219449221	-0.6090389212477061	0.29494883848915593	0.12763531323060107	0.42109650086185757	-0.5749784649360198	-0.28403234581698356	0.02480513237738135	0.4586052312795737	-1.0347825079297734	0.0033001226353600154	-0.9735718361600028	-0.09615635947931812	-0.701400051699175	-0.1670435715747328	0.125873810413899	-0.22846725311501995	-0.8728896303701082	-0.44706469347971367	0.2929042176208083	0.27499157043587075	0.12275371387183304	-0.836070088934289	-0.2648847314069372	0.03969137027416088	-0.2627646899721705	0.33326246035040274	-0.42888720551719006	-1.289269614688044	-0.35861627865543955	0.03333173032981385	0.10142265895710206	-0.34663005452777595	-1.0540951529397022	-0.18829300981450464	-0.5532283509500965	-0.13303718244987645	-0.8500420931080875	0.03599701352394258	-0.11671082019143002	-0.6828364024441966	-0.20489082478286105
0.1953262829389173	-0.20147127032363735	-0.2618023844686286	-0.12633794972672874	0.17338924230088643	-0.07096695505693414	-0.5694059163420578	-0.6081669439151799	-0.8377407028195403	-0.5431169167347242	-0.31887699244849554	-0.193324710307586	0.22400751966135793	-1.0582160516135273	-0.6959681112053089	0.0076326684476695425	0.09798955291331184	-0.8688950574941563	0.07917461352801394	-0.6801579292662352	-0.03029227400439597	-0.7605409900807573	-0.2307610287472762	0.03208295610190893	-0.3454126334100566	-0.33429986077828533	-0.2364699771979346	0.6471379940661192	0.22774544368129607	-0.2820376424257355	-0.726568876437204	-0.9663059381041569	-0.1879590414912968	-0.16515892101177182	-0.24846932070511177	-0.4601992847341823	-0.8708109901850987	0.029664483720371025	-0.12052416384478434	-0.13935258031889947	-0.4232056167140843	-0.7311287674994023	-0.3240240340403029	-1.0326970608870079	-0.0706108058127005	-0.713643900273095	0.047888135809012765	-0.5795808399008141	-0.3990986592315458	0.1265722999732909
0.1875686644047595	-0.1178143888681308	-0.11453429458090432	0.056415387171842545	0.15072595641770406	0.042695635685291104	-0.07463073637181677	-0.724656348363995	-1.0641036693868529	-0.48123618072784946	-0.9459049101695304	-0.1451368460904142	0.08045727882254772	-1.0219790449880686	-0.4365053784976487	-0.16748435222989044	-0.11218377119685283	-0.5028805328140044	0.6015298073716588	-0.27845776304284114	0.3827873474382196	-0.5967547638656879	-0.029440710765708103	0.023161000103695276	-0.3394992301616206	0.11105468545852792	-0.06972303940440942	0.554166468081285	0.17021353236884426	-0.2852689764496443	-0.5934531026774719	-1.0939281652951758	-0.24442345464546064	0.002318228091559673	-0.5832691827084229	-0.19315128716351052	-0.584105023581493	0.37754697040029095	-0.3635145616134863	-0.3557214051811121	-0.6788173262189352	0.0061496900807908065	-0.5358696077641042	-0.9874329418721606	0.053208616304261186	-0.5101746190893848	0.03013471941280803	-0.48505163271081037	-0.22221122090421172	0.17840074299615105
0.08918005225788485	0.05184486721795369	0.278397012059385	0.3082225569122752	0.01521291915176795	0.13725465711600027	0.24757031059963375	-0.8071970653766809	-0.5522411286282226	-0.5635214005249489	-0.8807674374242538	0.3277649610799493	0.15971823240082195	-0.3718429747328725	0.13808553746036306	-0.1061604365142258	-0.012086988989038129	-0.21644813717344155	1.4083469821341241	0.09542978627483414	0.8409497677990645	-0.32828259081023464	0.16913862330302476	0.06464389892270593	-0.11726579432057242	0.2209560640418938	-0.017674647305480774	0.1727200822862462	0.4090938727728099	0.14755879966671198	-0.4456568010646339	-0.6747880088270591	0.01849726238627776	0.03552992305970043	-0.4584050220151202	0.17683225531993804	-0.42909260047879205	0.45195290449144365	-0.22276679945774533	-0.1226010171364116	-0.8530482574432525	0.6124952752572856	-0.38359229377635184	-0.3319478354787443	0.09784000848039309	-0.38701185293981866	0.10281136344849022	0.09882390720424901	0.09895445738136864	0.14041714448549747
-0.03123987373665716	0.12110674326148424	0.5062496708944187	0.3306039954644702	0.04615651624143449	0.1800834585475626	0.07445121070604828	-0.649228668025791	0.2993574141207904	-0.7449185692634038	-0.1375357502953234	0.7859404835171007	0.32508607680480983	0.2764886990927862	0.31736682591885057	0.2495043941009357	0.19388324260572476	-0.17862248266170438	1.8098663745137211	0.2573140175170335	0.8987927031889618	-0.09494333140728851	0.109518536241439	0.021092002846007353	0.19697925310029532	0.15224422269906765	0.011103531578243292	-0.14879777481548725	0.7807139871662002	0.5562595975136432	-0.28098048683693	-0.15977846029525744	0.31622405759937394	-0.16262287478763138	-0.1578553618436613	0.3045298823693025	-0.25001402913867016	0.19756875350383707	0.29557028426329024	0.4329759785310328	-0.7651416213964131	0.6531147114726347	0.17887529264534024	0.36783547778041037	-0.04297651383569071	-0.40366697780103317	0.2469187712860796	0.5369637388655667	0.5550168544496586	0.12406542134069326
-0.12090402509844131	0.007556825436938116	0.39533602899457077	0.08883610569429772	0.2954627457786974	0.26952566200877565	-0.36006716789171944	-0.3407693835915373	0.7013620880086696	-0.7211912759336859	0.5323804480195811	0.8748166458547891	0.46140209285341943	0.22014912340974763	-0.048217914071544174	0.577026919913751	0.2847241305013402	-0.2710179775586827	1.4134645374353507	0.15911557586150119	0.5363203096486389	0.09849008210537812	-0.09524830676918486	-0.10544456535961276	0.45970653756731944	0.2518330237250392	0.22865824199780693	-0.2077989993833044	0.891710114880956	0.6251307690248165	-0.028235301687463445	0.14391759151902	0.34997589447811706	-0.3424064189862856	-0.020021129021277662	0.15825374261504482	0.036641943022531986	-0.08803132268147447	0.8060317928578264	0.8233497612299432	-0.48837121799031974	0.33964170275948335	0.7871663645307795	0.5823463120378475	-0.15473205033869614	-0.48656337011147033	0.3585798700972778	0.4126689038389591	0.8797524346066942	0.13434818307074742
-0.13540155192097933	-0.07885743733283458	0.1885804017245178	-0.0752259055074444	0.5391164524645716	0.48590309960621686	-0.43211207283630765	-0.10907256721084348	0.331479210510239	-0.2437925161387647	0.48220995238168207	0.7063898584670985	0.6126822751321281	-0.5193862187573859	-0.33711052211727344	0.6142214887937246	0.3204162296542784	-0.26033920407970607	0.6323975849768526	-0.014376659564895715	0.17670665110095676	0.3050149426423858	-0.12157907198467362	-0.08015612336705252	0.6156355106641406	0.6154323399113678	0.7038632698399406	-0.08031413270634456	0.6047202661693091	0.5343186911858018	0.34180623020529904	0.33032798478835723	0.22326490929930717	-0.17049725155765272	-0.033594454628034065	0.099131854070029	0.38975087968027095	-0.01733282972102033	1.0133424896543322	0.7571412276373003	-0.23779670525378166	0.28187099759575907	1.0708660401728511	0.38817141789944415	0.09088684123760125	-0.5118736114486018	0.39592022093137896	-0.011570399608160661	0.8757534051731066	0.19111306667434738
-0.06449171811322077	0.08310542668441606	0.16612845496335663	0.17313501184754101	0.5536019307333249	0.698180594801007	0.1750546969778304	-0.03160571647501642	-0.3462486882748944	0.4781588667524564	-0.11785785629253767	0.5971458214543087	0.7639423380390593	-1.149042564476889	0.031390808481626134	0.4724048870855031	0.48375241896961074	-0.104372618377219	0.16713566414445702	0.030028634537875822	0.12741009671257814	0.49699185628650355	0.09795839097474913	0.3073521176225333	0.6143971755288006	0.9417720041682865	1.1712547302002498	0.03915102233670209	0.13397033470071273	0.5933791032554669	0.6439901514009175	0.5599556540231473	0.28689442982115504	0.30426387689696976	0.03645574953726752	0.3927397120933085	0.7122899659668472	0.4386715806259886	0.928568242297099	0.38041708567604293	-0.15435911727689275	0.6792512269295892	0.973634209927458	0.2211183784864054	0.6378501327463968	-0.4317613564245068	0.4257735906165667	-0.21203493070887994	0.5967440461547373	0.33405542026821244
0.03526221050005285	0.33997815174971374	0.22064578536381638	0.733580198246568	0.3448817843650782	0.6638982183008966	1.0517970704927189	-0.012656215541172673	-0.6639788332132348	0.8488663172072418	-0.525921913904544	0.5947561759687253	0.7004128722853911	-0.9267212253355307	0.7833585299764232	0.4105702349430016	0.7155266443685036	0.004885962365928777	0.11719244244935006	0.409562875159146	0.18870067208522134	0.5839983089420532	0.2522102198965293	0.8983021021154936	0.371936840560311	0.8673615781015563	1.1846161337696979	0.06891268708302227	-0.28135233832652207	0.7289062425258009	0.5486167623340571	0.6776729914640619	0.6233242922056874	0.6281824099124284	0.25106541005275806	0.7615261151802072	0.8829859052144645	0.8661325159647741	0.6654359919298642	0.0029848937997564925	-0.22025940734551208	0.9667322576100816	0.675964775427121	0.22255843180704224	0.959089653254905	-0.3066541493206062	0.5108260730292097	-0.09979924490291867	0.21112325785693417	0.48009030030941846
0.07875838219584695	0.2754798156298948	-0.010134563043990264	1.1311089565018344	0.07995459233696792	0.3468888277930698	1.4511493051887705	0.012232730169883318	-0.49012057788147084	0.49727606463411406	-0.2980420998775351	0.45452416689370817	0.26881929827064976	0.045931786777503744	1.0480840899082413	0.4168823592995421	0.687400074373337	-0.08154450119425057	-0.08155768367687792	0.8803665580246969	-0.04842814409703317	0.5327000696525249	0.07461498109386698	1.1950931913847709	-0.07450808715827602	0.3822844365199383	0.5190248150714033	0.08137048241999814	-0.6003894468939798	0.5682709988391177	-0.06195939612926872	0.38254308389585556	0.8725462737204558	0.46158099001492536	0.4002193468597752	0.6330615840266561	0.7758247630162108	0.8266963000154087	0.2416045150073457	-0.2403415558668253	-0.31905460175354916	0.4500538760679627	0.33817135760279105	0.10230517728107412	0.6140007686319114	-0.21145618211356917	0.5793741534080051	-0.0693739725216343	-0.1655106526289687	0.4017573013627237
0.044370588469947854	-0.23025577664080185	-0.590075061969588	1.0079585319849909	-0.12608887567623395	0.018674037376086115	1.063231152329009	-0.017328423895002183	-0.23174388834050225	-0.23014110196442963	0.26922758460293883	0.05547567543758882	-0.2910831044088642	0.9341942788794414	0.4142090609944021	0.21683594495580738	0.20487302113623834	-0.24060218840726963	-0.7776317642238701	0.9877359893141288	-0.6105658153275522	0.3852519174754639	-0.25222619922102313	0.8334133992135524	-0.4427511194351041	-0.16277037308360182	-0.562167799085051	0.14406487317635394	-0.8178954433616161	0.0023340175577176805	-0.8363278608476757	-0.25661291819225784	0.6579405004626222	0.0021322329276500557	0.30277090939703105	-0.12806411686959918	0.37991600571503564	0.30801894520301726	-0.2906277437321909	-0.3676538768818278	-0.31044611012129775	-0.7724825468368075	0.03108561700144416	-0.31903493681432216	-0.18590906088140144	-0.13425235946966652	0.45785159077610027	-0.3757218566964677	-0.426623184426174	-0.020987309675561804
0.0024298643115814723	-0.7209803643301208	-1.0555817677101849	0.4759123326699984	-0.273274193273734	-0.04273081070537889	0.29585595265421794	-0.14155781037797868	-0.18477831861210656	-0.5470491220476856	0.5921150275938947	-0.36268555866112867	-0.49229913796423225	1.0415906085187343	-0.5236693692318115	-0.2705415189687377	-0.4613025917979032	-0.21219742053869733	-1.4646909518074969	0.485279561913601	-1.0443467553878993	0.1632564495864572	-0.29478432002696764	0.008130523756089535	-0.3994814692152566	-0.43455697375006325	-1.4427065473724678	0.19053344257221516	-0.7635109391229751	-0.5708291333921708	-1.1760628473082873	-0.6994580206067106	0.07939583423436197	-0.2425744840024052	0.055989852954411695	-0.9138665497869807	-0.07070140890916518	-0.29294188015691813	-0.6479193372848215	-0.32062043092180365	-0.08019653268247152	-1.742922252764488	-0.14297193428518973	-0.6968275942178861	-0.7352625398885259	0.002737944501552977	0.06606812956971503	-0.7139061459540901	-0.39671469867424897	-0.5424601855482285
0.028548791677739084	-0.6116077621738956	-0.8890667807134471	-0.0525626195561159	-0.3569824838925409	0.1092840015248476	-0.21732447933323779	-0.24275246989811677	-0.13753017392630668	-0.05699207995848206	0.5119040994416548	-0.4842522818993444	-0.15657061388767812	0.48321343411750795	-0.821485613633267	-0.6669689321928518	-0.7719846351459747	0.06260170329112	-1.3145510717079796	-0.3606049121674883	-0.9509558811115673	-0.1454121690736093	0.05078278971601713	-0.655585786331623	0.0639575299147069	-0.4051325874341431	-1.5839451441290648	0.10102796469792887	-0.27938116062184526	-0.6869019694984915	-0.7816120490593969	-0.5005116469887174	-0.3617082885126257	-0.058349878043589404	-0.09132080284710849	-0.96027302916584	-0.20725035492866278	-0.5835169656666535	-0.48615958435088275	0.03372682970319606	0.37477672982776805	-1.5923653596161869	-0.03530109340038347	-0.5204853597838842	-0.5822675758250467	0.22254316408269395	-0.43289920549249594	-0.5811120135467778	0.014252445483139592	-0.6783096973624252
0.10814846590122165	0.12468356077646323	-0.15602823722902925	-0.3102270246744999	-0.2980213824893704	0.16732346882296625	-0.260605875464334	-0.1539740072297438	0.26220359677666427	0.7956971101699963	0.3850353391600381	-0.3245767503957845	0.3147688854507856	-0.015092708698653343	-0.24984232263391487	-0.49883208351848135	-0.466779136691329	0.340395849029013	-0.2711010027807398	-0.9247607311284587	-0.4655198449005198	-0.44949623486046847	0.3744559963485646	-0.6983214766390021	0.5466612283177816	-0.24930526280102946	-0.90370795337234	-0.10563728894656325	0.4174796107313282	-0.3678193678407406	0.058971281963493896	0.12750501220317517	-0.3244161700079782	0.26093835613429667	-0.029017900934760425	-0.19407828810625083	0.11246173597356932	-0.48863697060237216	0.17180911953803094	0.627801052258906	0.8626154065785965	-0.44106861862107805	0.3626463803655861	0.20050104966201526	0.007853588940694095	0.427256818259761	-0.7268404998503895	0.06200543375280875	0.5746097398654831	-0.18252029066655542
0.16008603115419295	0.8734549118957903	0.5052444319886559	-0.37323512066607517	-0.0611274764463797	-0.023660394122330054	-0.11088215102583861	0.11098700140018629	0.9159990143087153	1.2008715869168638	0.5233461667236488	-0.19312920117859875	0.3708098114532388	0.10796881310572896	0.5086942586684906	0.20492204730818464	0.150220315955528	0.3577242730038228	0.7228404433858465	-0.7472497824743702	-0.07940967159778778	-0.4951952596247035	0.25807890938493366	-0.26388795843528656	0.6322740700806226	-0.07825719984934974	0.1643329301013516	-0.2339592439014431	0.7729353521912659	-0.0576978647339417	0.7651361527933014	0.5055910656083225	0.011866586092954774	0.3424995771579064	0.15039852511797164	0.6669944275523333	0.578291010457839	-0.18324694381387344	0.8381794356148169	1.0829310140090256	1.0762914367366163	0.7680419634858479	0.8097545894468502	0.8694069425482165	0.4024858857617611	0.4812649115322589	-0.6389093654496593	0.7096120161747957	0.8347096135602254	0.6415529021635098
0.14605117507758136	1.0173172615353645	0.5774788888261883	-0.44813568316091695	0.20408202818542595	-0.26634017979571034	-0.07552584576013996	0.32939632976466804	1.2960354085725703	0.8489277247146996	0.7660033309398532	-0.2699027878089109	-0.03928102177795601	0.7406448464681117	0.7010794284152618	0.8457710822914702	0.5081052335927495	0.1496466554132055	0.7489382797642381	0.05937779052803666	-0.062021087118445145	-0.08854859500811908	-0.1639849505774956	0.0886505124110503	0.3399114401585613	0.1065506193721574	0.9498614939668758	-0.12095073362617591	0.4537376029842226	-0.04468766301786351	1.0074350347739305	0.2533260824256651	0.2079589658809212	0.2222675375456392	0.32816797281173904	0.8936444427708309	0.6898132439412944	0.14273212918809824	1.0380586355597794	1.040112247154751	0.8678326766322512	1.261082529794602	1.0152107709926599	0.997175296448771	0.3049798103625563	0.3553462731725581	-0.3130997152072731	0.9071997027938493	0.6013575140157342	1.1957068342084283
0.11125545938828828	0.5333594006000646	0.2183880041787654	-0.5804805868189193	0.24263753145644074	-0.2870431190903737	-0.13880031174905155	0.31395195376016005	1.0798671271634932	0.1937077803763421	0.7230156381564126	-0.3856731676513271	-0.4101237130752262	1.2975686997419118	0.3076047331760486	0.8651169006698833	0.32393011812973077	0.005295703883032202	-0.03322372277337193	0.9173466252643726	-0.222357973465642	0.5982823499553476	-0.34530927579609094	-0.020023971409403252	0.08067875270113453	0.24436377517527752	0.9819949281161306	0.13781680291511028	-0.20444530366250338	-0.14500405276755032	0.9056569454979029	-0.3004033186577869	0.08752618017689055	0.24738595193748714	0.4657895264255159	0.48567817816553677	0.29957018746759323	0.3684335370718384	0.8307966989717009	0.5852590927172275	0.45136546501320757	1.0926898724975158	0.9404573306181018	0.763817131874296	-0.024751243575490748	0.16376251876699685	-0.07787520647440438	0.7386637493659319	0.227808504665279	1.1660252573548606
0.10006610305487468	-0.11204931988498455	0.012593835971520879	-0.6408598781738573	-0.03960726435873683	-0.11688975002895505	-0.10793316081467356	0.13581872036642254	0.5650187189417055	-0.14027978455734344	0.32412104689806037	-0.3008954668134384	-0.3069795081190007	1.3047647638472255	-0.1125010744157406	0.3345691183368502	-0.16343103485649546	0.12001674926348714	-0.6051924545497889	1.289793918754833	-0.25115465824966404	1.0657678296167752	-0.024056268098296148	-0.43355858728613217	0.15340230728448914	0.17862916922329203	0.3173375225949041	0.24574065611126633	-0.4768549192902363	-0.03865655166166624	0.7428477870640625	-0.549501896543346	-0.12365598163764722	0.5440074510952033	0.5167662898703858	0.038042920307141584	-0.1877754546919454	0.3896131369550871	0.6960127283366963	0.20355669854041983	0.2391780888495266	0.8210955044896502	0.7985919312557638	0.7044336616434045	-0.20115492084563258	0.053214377445776596	-0.10546513329483609	0.6016659484090215	0.25966991067205575	0.787036013239545
0.07412524246024073	-0.527658166760922	0.2481013772650821	-0.5408304193421916	-0.4306285311057724	-0.05772008547301979	0.04212928884716574	0.04364016119716447	0.30975766226487517	-0.03887493666237623	-0.06426136536283532	-0.07664880388774291	0.10454378272409212	0.7669001962728214	-0.19543649751172287	-0.16082068949576522	-0.4762680621050381	0.3806980991063477	-0.31036422432502453	1.0812333892681567	-0.11966168323547138	0.9469278673203909	0.4229277212188574	-0.6895511698907077	0.3936327508014281	-0.11600945044228654	-0.4747222136761419	0.02982036538974153	-0.01898165415799645	0.2435070921316732	0.6282708280474016	-0.31424066995436345	-0.15689705485777955	0.7831682752236613	0.372682422892572	-0.018429719088974734	-0.25611705693949033	0.1547241369682923	0.8809481944968407	0.24621812208853264	0.41086549895609087	0.753810513464897	0.7268538621429225	0.9459635648016128	-0.1655459007672871	0.07664628195094733	-0.23394549444888282	0.634801397389558	0.7674634437167696	0.5052212690872587
-0.03717081085066041	-0.681081637076322	0.6073978358730394	-0.3605097623729904	-0.5938010242152095	-0.26876505240138576	0.12557027444715213	0.17098837649338255	0.45952742054219625	0.12941624169000443	-0.09143802309294012	-0.005565342900180242	0.28456031309567453	0.06875586538116286	-0.12873892883113475	-0.18551262791449769	-0.3611758933687447	0.5359840021949713	0.4197005771642546	0.582140861751414	-0.011515992684070704	0.40396061300749375	0.4493544625032348	-0.53059290396323	0.40520195262680664	-0.37396033386911276	-0.7206287845746765	-0.33264137377600006	0.7475770506380172	0.35481562152751883	0.5105000332467197	0.054008255176414666	-0.04875669964547916	0.575515686635286	0.015432667644486983	0.15391345162791403	0.11063407479955777	-0.2046110189346176	1.0317082085105524	0.5294120761098164	0.6933107406824353	0.7090792862244866	0.5727428800660544	1.0292941843374077	-0.11455595254329543	0.18844962547702787	-0.16612424320455452	0.5857626947842465	1.1794213054058371	0.4535577226594159
-0.21668868581282952	-0.6681011084104466	0.6073783911142467	-0.2406281704502046	-0.40546760559270645	-0.5269123928963381	0.022043623401589024	0.3827905342860758	0.6186815855620538	0.0991283245535703	0.15716688116792235	-0.1928273228303014	-0.004540184007711189	-0.3741328748746372	-0.22801589581554976	0.12315771233356877	0.02129933300507512	0.5095029597291745	0.666596385545717	0.10800839045938479	0.030492026325967186	-0.03512424977090536	0.038846037453140504	-0.13385224426198278	0.07006637165443133	-0.2730080480778064	-0.18500185279910097	-0.4809278454580665	1.0839080260307654	0.11689051535767328	0.40749476022068964	0.21301585046142416	-0.04164117802377496	-0.014993639654230641	-0.33762853349453686	0.1432375359876492	0.3770259166164782	-0.4029963019078238	0.6185803274368594	0.5619732023486061	0.6540182251230912	0.44179312497769807	0.11551963196435565	0.5619935954847393	-0.12149075619803418	0.334447408049761	0.16402112250783765	0.25413513188654674	0.8891453294800398	0.35061472871688865
-0.34607341537935943	-0.4563655133154661	0.19055927217815272	-0.21525788071286447	-0.07910246044720141	-0.4900839511539378	-0.15126905877390803	0.43596652468545605	0.40237478250041075	0.028513394067588745	0.2973238954306933	-0.3767371851474412	-0.4309475528387685	-0.3902456467286025	-0.4235795778869713	0.3113547428602511	0.3007993345388757	0.45338373543176935	0.1324587434466025	-0.2425506001822661	0.1723607595248064	-0.05091529382930305	-0.2747237619912659	0.13185707712101016	-0.30916541165687356	0.15197049756294564	0.7088974124813525	-0.2712001668452536	0.6945982157821584	-0.22985175260905094	0.4415643911021778	0.2392016793755099	-0.21875252009179166	-0.508443466487603	-0.39287597358227966	-0.14260344588546825	0.0674636786436009	-0.27655650976007834	-0.34295187916573555	0.13571646131383583	0.208366321269568	0.041198655971085615	-0.5472023816989805	-0.18445621631637066	-0.03848892986073098	0.4983135384450613	0.4808029508677593	-0.1552124256190079	-0.0410381437639536	-0.08801048197920844
-0.3348584543392232	-0.019652591612975726	-0.2544585791722535	-0.20448188109792056	0.06539277316091593	-0.12661266300553006	-0.20758242132466428	0.2545390980451723	-0.06964059490622494	0.17433185413792637	0.1289746928849372	-0.25688874785853727	-0.5375551557986863	-0.10941751671002006	-0.37561552175907925	0.1575105924082321	0.24490790658909484	0.5000827176962631	-0.6027143716528203	-0.509773438816918	0.4649261395120549	0.1527888627076206	-0.09611125109907154	0.09326110871798099	-0.3925878294658471	0.4687785484605524	1.2301716507999696	0.0551307349678778	-0.046449950144175946	-0.34039044939799323	0.6108984707528139	0.3896820613462203	-0.38281813213130744	-0.5495995915347914	-0.12259214431706533	-0.41544903521138393	-0.654387004076447	0.0067206004985646455	-1.1889586677274744	-0.43101416198310727	-0.2584652797953092	-0.21710511373214697	-0.9878723905688813	-0.5574263964215667	0.20916854243777602	0.6494355045461222	0.46052612735223	-0.277952210120458	-0.9146401441655474	-0.7419925514581159
-0.22468950532426646	0.40886750999036015	-0.3907817533137546	-0.14431994372057178	-0.06547737738818461	0.24284998802556892	-0.13770367984274484	0.002306218177185775	-0.35831280844558194	0.44400345712048433	-0.16017383004637273	0.10218059423349314	-0.2885938200713443	0.16606816334003055	-0.00658230141651762	-0.14727276831309707	-0.06843124460188665	0.5623085583727411	-0.862180277009232	-0.6752902651174553	0.6440588414938998	0.16436937936688256	0.3289533849028788	-0.11213352257154177	-0.20088517588702567	0.3216461191616715	0.9856440236466772	0.14953220878800072	-0.5701392890013498	-0.19039087795058277	0.6743875025223613	0.6284945137950304	-0.32638267261313425	-0.27025828398938856	0.16195352274091696	-0.4332256508971974	-1.1238891109682398	0.12060972909592717	-1.291560082354983	-0.6702888508998385	-0.3255235866826211	-0.2636497537530873	-0.8931682422294663	-0.32858564053612044	0.4187645156994085	0.6943069673745078	0.10331131746310451	-0.08644128870712565	-1.1302236082257955	-1.165312306135136
-0.1275511429187696	0.4735916108011825	-0.2754951755377076	-0.06454567074774997	-0.2635507482619703	0.3301214340825996	-0.08681609885396513	-0.10988459281697359	-0.28117487021881493	0.48348537210158876	-0.28566306511962425	0.3362804554712298	-0.03547407968803597	0.1840291685566739	0.3280481943820398	-0.3101231972103194	-0.36476412522412505	0.44691491466183814	-0.6118550932075701	-0.6383709135351346	0.4264316918090023	-0.10188031161054058	0.44386730680246095	-0.24634093398132612	-0.03373805475961644	-0.12888120811777992	0.24993641721480309	-0.04155126707015401	-0.6607775213570687	-0.04089531369209718	0.4041544408545673	0.6292297218469528	-0.11325343657921659	-0.05727617412537627	0.15961914092877524	-0.27812993230782046	-0.8862125618120801	-0.028536351405523755	-0.7242458754839894	-0.4819802082534188	-0.021819296733867247	-0.2807887011878571	-0.43317356267594714	0.04238395157901247	0.3398522753368718	0.5411510319286894	-0.2548256673935045	0.06559635479877858	-0.7461510524531989	-1.0453845831426873
[truncated: 72 more columns]
