# Supplementary material for: Diagnosis of autism spectrum disorder based on functional brain networks and machine learning
Source: Sci Rep. 2023 May 18;13:8072. doi: 10.1038/s41598-023-34650-6 (PMC10195805; doi:10.1038/s41598-023-34650-6)
Supplement: Supplementary file 1 — Supplementary Information. [file 41598_2023_34650_MOESM1_ESM.zip › matrices-bold-time-series/ASD/ASD166.csv]

0.581044352873389	1.0968155840356588	0.10934162604398844	0.1493925175891839	-0.5053775025331075	-0.12390341942221765	-0.07934818538194514	-0.35588388661885845	0.8227600106327282	1.171798226858687	0.032161029112964305	0.49389007771870075	-0.9501441010769146	0.9059998479638903	0.11735454944772192	-0.516295180265492	0.29887327627426336	-0.4079318635836139	-0.3131640724515423	0.12491624072831718	1.309083684172954	0.6478167110944149	0.4857976893767031	0.01299687394844563	0.5610209160202867	-0.4688253660081821	-0.42124261093592963	-0.5711731990717054	1.3574815663513613	-0.3357668325142948	1.1248734954942983	0.7820160676800946	0.3273150720240984	0.09799672182374329	-0.7794966461075372	1.1520924833981518	0.6846856318117367	-0.15844294670968506	1.3261431116354037	0.6948762130900015	0.1800863740662505	1.0900254009362267	0.6270535558795512	1.4210877024665172	-0.017971388484581578	0.2655105055358936	0.19256821229916501	0.355945186555155	0.005996333003026652	-0.4090896451116614
0.4151677212675965	1.2268528132945695	-0.5899081086413777	-0.3331567266149062	-1.2143878612563577	-0.3548019708981907	-0.28348711861939835	-1.1566592720594744	1.1622237640659059	1.3111023845407896	0.3249572304054014	-0.0898561503176839	-1.6386017689356664	1.0160045826252329	0.014267599528715327	-0.8737582763369096	-0.25945928404266805	-0.44032540236320966	-1.2676120256356145	0.22279402022529365	0.5496205315293416	0.13046262367909195	-0.2213829344108901	-0.6281278704413912	0.18056190332599237	-1.0134532545939052	-0.8314526018466706	-1.2884495374849534	1.050891593328858	-0.7205859398158518	0.41420248006950855	0.35579126836459085	-0.05560352419104346	-0.07989988654444802	-1.0544831012456128	0.7206696707679858	0.3405617687307861	-0.2893458263768054	1.5041731277190502	0.2182206418093863	0.20794147881651087	1.2864124051156225	0.910280219390366	1.150296070038781	0.23348349592530862	-0.16647820044702258	-0.06165618472993876	-0.43780338362314597	-0.2506452637111886	-0.9783857283869398
-0.26262765182606607	0.48477803792736746	-1.2115260826854883	-0.7893744330017326	-1.4948323311429839	-0.3336924789502124	-0.4605145314471089	-1.6276954806705517	0.5926409394782991	0.21902680186441656	0.1574686386081724	-1.0708871707595846	-1.3021552830464955	0.744757923210545	-0.4369951020495148	-1.0899586703937347	-0.7823743104627957	-0.2574581733134518	-1.8276724425128237	0.19404001855855343	-1.2213181864509495	-0.7678304727271947	-0.9784515342979546	-0.9819538923623957	-0.5158859495230473	-1.1486546131067048	-1.0686399236740736	-1.5232828375095415	-0.3796243108291789	-1.011584773149599	-0.7970124315134263	-0.3074224322474917	-0.5893313517850924	-0.324314231302216	-0.969811373140743	-0.44488108570565843	-0.37306820405478647	-0.49769492082975647	0.6089493641690168	-0.8889432081133462	0.09284483256956055	0.565930441814991	0.7420517425017676	-0.15394498630970788	0.35492515709041306	-0.5130237427142242	-0.28133233742693325	-1.2883171986058763	-0.912672310101054	-1.3809652316637617
-1.0718757295921995	-0.7153662336674294	-1.2721642036309992	-0.7462506090934842	-1.237155041931464	-0.338289337384606	-0.5390997645749237	-1.4606803805925634	-0.6060468331450385	-1.4748295848761066	-0.4707873266763936	-1.5036406008894867	-0.17503689592746868	0.3707673703754117	-0.8643814870745828	-1.0690224734909102	-0.860094859526509	0.061599194003577905	-1.4335525860464013	0.05044828990099523	-2.6438904066097453	-1.321065068654225	-1.4409213881036955	-0.6129985973967971	-1.0638124674783194	-1.0802255078410163	-0.8962657684495168	-1.2400967819217825	-1.8489641157609114	-0.6508309790573169	-1.6752626201656586	-0.6332508694608835	-0.8340077271604677	-0.5125106611324629	-0.49240549036291514	-1.3616165024643065	-1.0067602576135901	-0.768461484893387	-0.8889565837760114	-1.683297884922296	-0.12449586739008078	-0.5130372255898696	0.08669477280346805	-1.6636755800467171	0.02260789170386942	-0.4195389519729321	-0.2355315475016298	-1.4733253533777146	-1.2628368649530017	-1.248236051178276
-1.4882653998892623	-1.4456874149435142	-0.7423143353060971	-0.2320201964178757	-0.5825368264850737	-0.4825831002338836	-0.4902059141766707	-0.7988055424196262	-1.5280482164519449	-2.4064932978315143	-0.9851836871883597	-0.8923345621318721	0.792190382060922	-0.09988222491007187	-0.8302473290260346	-0.6326389031424379	-0.46022808244692137	0.10592518392334019	-0.34159507836859665	-0.13998644754472747	-2.452281375613422	-0.9948689969765108	-1.364990406571612	0.2307044281117648	-0.9982906319127065	-0.9207792774008273	-0.3226223078355877	-0.7126927520679036	-2.1106644820027256	0.298304961098151	-1.6620958363666603	-0.37692752172873073	-0.5948931121781439	-0.4586333979896267	0.20193349118295728	-1.3689822952739044	-1.1503058280640537	-0.7775988169920256	-1.710614323988088	-1.3791324321912228	-0.2604394822286633	-1.0499702376911835	-0.5087759195196406	-2.2893996399081105	-0.5811320069482379	-0.025350325816938114	0.16459811706424265	-0.9102526718434111	-0.6402617179356936	-0.46976387249860535
-1.325051543752673	-1.1973794310899715	-0.05171249336702105	0.27876149917849125	0.24054408800313384	-0.5110293030546925	-0.2932576091220526	-0.056803739228869186	-1.479313791244219	-1.8172529119599863	-0.82790195549071	0.14426404915161334	0.9105416494183521	-0.7519383897029706	-0.26728435901421277	0.2299992762295207	0.16873512158418008	-0.3621322171210318	0.657008856963161	-0.2691888571949822	-0.7915073943509435	-0.02750799727162417	-0.7921850816523016	0.9001643082140126	-0.29786520934455485	-0.48691980373237537	0.3965084498987617	-0.16683421017947556	-0.986180836204585	1.0036265607921884	-0.9164633209590674	0.129346302653289	-0.043976041355293136	-0.09812198955541478	0.7578399061507779	-0.7032267191745365	-0.6990439234264564	-0.206128080756133	-1.1064247590868121	-0.19501766258234218	-0.24795523783447493	-0.728649804972371	-0.46844980622630233	-1.6726162085738876	-0.866441280822118	0.19356046980599867	0.7528439147310603	-0.16516386328422716	0.7025881698002824	0.5939382580143101
-0.8606929922605216	-0.39576589536356854	0.3528877168177815	0.4143929363655542	0.9350078633358971	-0.20478569823452467	0.012421535779018101	0.44395957762148114	-0.5910713447369721	-0.35824378753065717	-0.06561933749703909	0.46848954910234825	0.3824061952764585	-1.3266302877517424	0.42730648218600564	1.071226614994772	0.7530010408422663	-0.9461353312822314	1.0271089530932311	-0.24587112734487215	0.9284740501457001	0.7443588655679482	-0.08995510253472055	1.003796454907025	0.5344515814455356	0.29391237287957445	0.9135817604474898	0.34032229381321033	0.46843192118554866	0.7009563624809253	-0.054752444202413125	0.35020596941515153	0.5026366805601672	0.3153795042250345	0.8075168100713954	-0.0269442225229031	0.102573742429788	0.6946308119023292	0.24745020560657802	0.8394162468382992	-0.24343964635887022	-0.069696619634397	0.10687787154424083	-0.437767291183239	-0.5162747451378582	-0.026519030963438224	1.1753284953517076	0.26306870418917794	1.7136698479519228	1.2816805163248068
-0.45799061036026567	0.07248456888856794	0.4158595181433903	0.30452660574700335	1.158327953969262	0.2036668793426301	0.291454284178976	0.6598846916991079	0.39530696555395345	0.5900749510972154	0.6648831089333825	-0.2583504640817058	-0.07361535299948073	-1.3137169756678355	0.7439214990714929	1.2038070998851023	1.1019400039460452	-0.9112376120429001	0.8979263740329753	-0.07497309906861456	1.4924963132608373	0.7092911895821382	0.29859675856107487	0.7087872445169722	0.8930504523711604	1.0235081403787674	1.0286788216575273	0.7420555008973561	1.065124662605027	-0.37909128798722874	0.4718398836748815	0.09977294653745679	0.8678249919182877	0.35834546040160553	0.25730985966879827	0.3903671403554709	0.8244730986287099	1.111379812039294	0.9247602943700441	0.9536092198958128	-0.4018914925228082	0.2543943931075887	0.4798303840047293	0.49654998464493655	0.060468251349753414	-0.4507117910208955	1.1313228218691342	0.46714126078378393	1.5983817507855136	1.147000032537901
-0.1279266417723808	-0.21442664521946178	0.4253332858992689	0.3767984818456453	0.7778923422851578	0.27421415948975697	0.4300089785844316	0.7165953120922279	0.8605126265207386	0.37944662714573907	0.7943465710366611	-1.0580997727203652	-0.06480000786013804	-0.5794366085481665	0.5052151634506992	0.42762730232752716	1.1078520500453737	-0.034923632753784815	0.7316340102757558	0.1433896706284527	1.005710154533727	0.10751905989343431	0.23750352828699203	0.44807799864289455	0.6140298550769191	1.1804679567846794	0.8660141012339713	0.8664089753412311	0.6791410403123674	-1.1234275996565561	0.6947738591920438	-0.3457495252677408	1.0763940635127816	-0.082244372365619	-0.5089154852251451	0.798796039475641	1.113601336926848	0.5057281881272732	0.3027027211447864	0.4249516256671654	-0.5990738262177512	0.1797909844583283	0.127274548820943	0.7526457537390281	0.162322959795749	-0.6311888406775472	0.6220419484298539	0.8247356037140307	0.6454047164755471	0.3989528335425801
0.40763482084321356	-0.8418625167421706	0.6035062054077243	0.8112879099057679	0.14516532019383324	-0.011233675927372925	0.501335173139063	0.7008470800716075	0.7575955680039212	-0.2888687847023399	0.34345218753446194	-0.6574471140600165	0.16685040488763198	0.32947013622734306	-0.02570946349095761	-0.5478040961490475	0.8132325742491295	0.9996249393959804	0.7563483479316185	0.32759143628541665	0.47840045992194924	-0.22907264344959172	0.010380046646685095	0.46339602122086465	0.08811133243107593	0.8003221378206313	0.8022251136416025	0.6379655563961649	0.24315803373136283	-0.6720314092946208	0.8841350536082319	-0.6275251961705007	1.1982432864679655	-0.5481414919525319	-0.7962249129151321	1.3367738513482161	0.9001012980228232	-0.6117193861382577	-0.7910523745837478	0.20806153486470222	-0.5010265863180274	0.16855856308378844	-0.5796693273462192	0.6259465267744139	-0.31220483098193924	-0.38725683559444046	-0.016229384521733725	1.3083999383985847	-0.1255978167633343	-0.1992379569496946
1.1997598452586546	-1.0856283224062093	0.8092543900237333	1.2911799656581124	-0.10025646434069718	-0.14183079215044908	0.7091214838451161	0.582266065782498	0.41446163816332393	-0.2772190578979128	-0.18149583364097857	1.0002885140973734	0.20911825051926247	0.7312231579769464	-0.4353868889039521	-0.6927579652610977	0.4695821374677441	1.2479256382425457	0.8157826824712346	0.4993166622922856	0.49825575694281904	0.2260788655049895	-0.02180617507082177	0.6696609219033126	-0.19134007520198518	0.5096399171761271	1.1161422827405183	0.27562433273081083	0.5715882462761434	0.6448429760174413	1.1144043059802338	-0.6537812049500895	1.1900150090033368	-0.4274337974295774	-0.16357019631260034	1.5849133404983686	0.3973293882679867	-1.0489667980738637	-1.09194380517432	0.805492794732192	0.035077324728085606	0.45127798029289307	-0.7573215430303697	0.5222273792634056	-0.6348658694034415	0.0710270821148112	-0.3679706739898021	1.359397830793151	-0.083932219738357	0.004356295031748259
1.764830323180111	-0.6917943497552359	0.6826950950394053	1.3256113722807474	0.29986124007444726	0.24055691797162929	1.0879814297056565	0.29849889188723855	0.07360694372236863	0.6155388663304812	-0.33459167756848657	2.5043247070723944	0.024083528727120395	0.5731934882739601	-0.5141431997724224	0.20141531482428568	0.36530680937176857	0.5152503063557897	0.6799827071244988	0.6971315247799093	0.6309339152962277	1.1118932105759909	0.13423874355145263	0.8485142491783626	-0.16207878434299164	0.7297892821060662	1.647549933161083	0.10644582807733376	1.365080557843057	1.6212992871202392	1.1579486091236362	-0.5276971379964038	0.9200641712972757	0.2981831797755572	1.05808896804987	0.992360896512607	-0.11216383195748887	-0.24544395762325466	-0.3679015262982274	1.645179425823823	0.6969281275334503	0.6300035320303498	-0.08810128013980245	0.44532110671583514	-0.09435534203338161	0.4327180027250677	-0.28271846284113594	0.5519373985704572	0.40466332274139544	0.8915228664931203
1.4832952015754763	-0.06439772141691293	0.08612646670029779	0.7831752255613477	0.8159538025197254	0.742147384016453	1.3364834697881935	-0.1233993041799485	-0.2603698745023098	1.4212529677875605	-0.12512201092286873	2.4016754010492756	-0.0778043100526091	0.4126059306824314	-0.3319906665459983	1.1576160447002062	0.5101827206604572	-0.4413269971107336	0.3506815172670331	0.8201206473143563	0.20170636082321122	1.5401349235012356	0.11160545634957394	0.8565632364473795	-0.19857611812013953	1.0640057697884824	1.8708085298593435	0.15649870877372618	1.5581578306618455	1.4233851801095732	0.7966605058619585	-0.2685498925102244	0.36414704952499877	0.8868375730047919	1.8951056172337417	-0.3112768857701843	-0.4993594657803148	0.9610306049112394	0.3868423690133633	1.6947366370666652	0.9561666957929273	0.21277598859445743	0.6999564530858603	0.11264767260607197	1.0363798586613002	0.5697448369594498	0.019440734186622555	-0.7445974201472867	0.5273403529228659	1.6102566223441976
0.3569126079876467	0.25573263906587046	-0.6144162930018984	0.07748482481542866	0.6328492961241426	0.6117616522270914	1.10416762052762	-0.5237598034280943	-0.588213288106249	1.1719780872397276	0.08970586810769822	0.7876468861947638	0.12936819281812303	0.6204276769397674	-0.043966353096882474	1.0432341485246543	0.5989948894132725	-0.7528857622557793	0.0408619414673043	0.6646574629841144	-0.6185363681176292	1.0190851200542135	-0.2934395136924422	0.6833964688834171	-0.5562292526531631	0.7819351764659885	1.4235385249409622	0.09107347176520894	0.638429980132358	0.43338426445541606	0.16675934786901425	0.20790415769700235	-0.22037373898996207	0.614044459469639	1.5776727479901644	-1.3833082540277528	-0.7849787694148973	1.174837694214228	0.22113542232425107	0.6666575239791855	0.600865346517849	-0.5825455036997407	0.6252527149437569	-0.5088765432151334	1.6623387709241508	0.5178953994224432	0.2010666222282343	-1.539170306927226	0.02447025111713221	1.3816092345892612
-0.7652855438695325	0.1719063838637634	-0.7558304661813525	-0.1681082468698285	-0.3497051476384966	-0.23135421753941718	0.4825439783982842	-0.668800604323681	-0.7116152739793906	0.08452189448494091	0.03223832648239899	-0.7249644679625319	0.5532445176707934	0.8779227338716536	0.2789896006615646	-0.05966470258054531	0.4170082029292187	-0.3103859755307673	-0.04189613525926048	0.19718547932521102	-0.8552037307718472	-0.03265717154263706	-0.7012548293679612	0.4431151109196104	-0.9082474363462066	-0.11600129649487852	0.5745931919870164	-0.30919272421246485	-0.5997741109924414	-0.18741373698337513	-0.2700322089689717	0.8104375688232759	-0.3667434536213773	-0.308678649423007	0.3599858692804445	-1.308341786486655	-0.9387249174484639	0.0744544131964086	-0.5958242430883051	-0.5343762346456407	-0.018864839713193245	-0.8567573211234698	-0.347320297461287	-0.9382597403972712	1.099954733094255	0.32279205982286946	0.1624370042005216	-1.1005580788421088	-0.5311938201697339	0.3302331306989713
-0.8916245689445949	0.04379628150560349	0.031412886657474805	0.34297584123969355	-1.2023543873559919	-0.8681155973125627	0.06546110427612435	-0.38531617960279396	-0.38202594759719466	-0.6495700587498173	-0.1983230987740069	-0.6802210238505739	0.942907085949607	0.6672996132094017	0.5945357505698358	-0.8026478331071691	0.2086081918574499	0.3195601780645415	0.15619671903339796	-0.26863213446696244	0.08498335590616482	-0.7030819276808543	-0.4488851036607474	0.3443857458732163	-0.6082505986420723	-0.6785793338841842	0.04920221610767479	-0.7142402682700415	-0.8254582327325678	0.28016347454502116	-0.13125079095244294	1.148176082909841	0.2323931058268631	-0.8213251391175621	-0.598567451135453	-0.12967533245087967	-0.7828112910294406	-1.0836564165952558	-0.8983911292343258	-0.6893870720407891	-0.32209348660240616	-0.01998948011400066	-1.1505088169684148	-0.566798565012169	-0.05968371797168025	0.04710279335370664	0.10803595739405404	0.3640176256574136	-0.44575772997682817	-0.5493823962213313
0.12882576781868313	0.18873755693155117	1.3429291402313521	1.296619900037471	-0.8828498497970882	-0.3558759413408419	0.3580565498572211	0.2806086596085212	0.359083253306278	-0.23994486752461133	-0.23269148933201605	0.7064644930350963	1.093569126884377	0.09394864866655002	0.7494829683731965	-0.07409052096118603	0.4270637976073099	0.6852328467410261	0.5079743866390195	-0.30851404948002203	1.5127420715171758	-0.47584896301886276	0.5982350264226324	0.5398153950251912	0.5020657780044037	-0.09536502794250631	0.2827488790371194	-0.5178740783769369	0.3200445176692688	1.385485591385831	0.4954782481342131	0.8631880806534731	1.3243208328399578	-0.17230677265369368	-0.33545098922161837	1.154656187846297	-0.19486836236422647	-0.8291395585360671	-0.0420104585295393	0.4188828805368507	-0.06673653111472667	1.3648072176885921	-0.7851757992699642	0.6544424725845787	-0.5720901559947319	-0.11320402265525598	0.24424239868839906	1.8786926623762374	0.27036995294013066	-0.3542304614012837
1.3984470467219101	0.4768244081901904	2.1436248685760404	1.9521654784857319	0.5373946972108365	1.0424013743198322	1.1371180515399018	0.9906546584224375	1.07585596907618	0.7664049721686708	0.17156553473268943	1.814900389602251	0.8501763768134297	-0.13256461872195463	0.5390376717003164	1.6085136594605518	1.049751670746011	0.8633659599912806	0.7308021328833971	0.1425779556602807	1.9913853146843643	0.3157182449523643	1.656647894383743	0.8875602374373909	1.6516889427248342	1.1624695872252933	0.8839273813186846	0.3719769230240855	1.6912346842105768	1.9710802837008137	1.0716557550325332	0.08948909344574775	2.1050781982757725	1.1255559952970144	0.8881341988483997	1.5166038257373935	0.6093099486158295	0.7726857243950174	1.2778953943120284	1.6787500233524293	0.4333892726916609	1.9612066591295008	0.49791117025551956	1.954013716223405	0.010624605825207327	0.08561522916036514	0.46999737378338685	2.4755666275990906	0.9058187287258022	0.7795852185568234
1.813019363048321	0.47879766299036425	1.5803904021803579	1.6698401101120188	1.7757864364032314	1.9214183411114836	1.5607342624585807	1.253027309900859	1.2481987917646755	1.0924979662686922	0.8191630039949356	1.3293686817381754	0.12311342359682347	0.3734544538977515	-0.015274562681111237	2.514335750907779	1.3565781033827145	1.0424410872924479	0.5085089605329904	0.6457073061266988	0.8036343356613276	0.8686020128613966	1.6556355605312958	0.9380697186568033	1.7108565931938018	1.6597117537353683	0.9696066389179064	1.1902595133824618	1.7787746217314107	1.2956289268473045	1.058699630344037	-0.5589230744168329	1.8115670009216875	1.725803515187503	1.7624765920088326	0.7594696504328482	1.1239263664827057	2.0605714600050926	1.758029742764195	1.7268797208084634	0.6446785179921876	0.984345237548796	1.4069781041594107	2.27679971200388	0.7865126411050101	0.6088313687542454	0.46549202648584775	1.8556241911678755	0.8269965856007951	1.7516831988806854
1.0958556444291698	0.005776160444567661	-0.16210875712381248	0.42165327820721693	1.603859555560415	1.18986377917685	1.0196186109540604	0.758248487867875	0.7230754622798143	0.19239033904769756	1.1692027223649033	-0.4624964360387331	-0.8835790413946586	1.050177067316862	-0.5081334813877704	1.5653177764904185	0.6537378914452421	1.0130957583443625	-0.2344133982912686	0.684823969006166	-1.2469379226292372	0.6689186359362582	0.33777550933349604	0.3537383861054717	0.3207505670546837	0.5646156866291548	0.09470181842210831	0.99491243555236	0.3256751656034277	-0.30489028121531775	0.40261610730755415	-0.5592106725210023	0.4604878031874183	0.8922818851717501	1.2227717658153643	-0.48382772315638173	0.9895322941306474	1.5896594676014695	0.9069432283711856	0.3350511921945085	0.3279194545802051	-0.9264918672432323	1.0153694942655096	1.215893080797831	0.5522865561978887	0.9866864643984472	0.11628306861769873	0.4900935894487831	0.12946457133278003	1.5598342072086564
-0.039087929385680203	-0.5525538712990562	-1.8313489061542034	-1.111173832995473	0.12307577458675471	-0.6858297058416003	-0.18918773176792675	-0.3286940392746495	-0.12920650919617646	-1.113373251998835	0.7957552170900881	-2.074853819032469	-1.5458503225705864	0.975964708856415	-0.4225705753023426	-0.460699604394941	-0.7918564741839531	0.4061672490142087	-1.113573486077027	0.20992909537829726	-2.5806668970702393	-0.12191223294830299	-1.3679225761875038	-0.595191749923775	-1.600075740535038	-1.3438973601404467	-1.2248398839049768	-0.2732743318063238	-1.378076174733548	-1.794027863198804	-0.4199866674842914	-0.010403760370299135	-1.0315756639511853	-0.6575876361211078	-0.4632389129292596	-1.4234307414745682	0.3642415150641821	-0.21950710107262628	-0.45469161987503426	-1.3579246446908302	-0.28398261435103617	-2.2548751126513453	-0.2358908580418113	-0.5286012833501501	-0.7706809615611522	0.6725892014814857	-0.24644072060259467	-0.767333161083749	-0.5222581772417357	0.25260051679570067
-0.7000395226225302	-0.5077446203657783	-2.1375532083447313	-2.0124100561978158	-1.3580039051927097	-2.1043997943659924	-1.1617313279311519	-1.4111165528104657	-0.7181230578476273	-1.5485520902196976	-0.19025475505629694	-2.347291448509602	-1.2404495562482887	0.0010835455792789527	0.3335416991451884	-1.7918625204289678	-1.8164285965052507	-0.6137180548853186	-1.4757439650598523	-0.3540941176729766	-2.3390247033904847	-0.929449090136231	-2.1846740516041314	-1.1283309288931196	-2.60240465052682	-2.4633368697847877	-2.0112144953206967	-1.5707765730195762	-1.8761885339326372	-2.395996160016547	-0.8759574307295367	0.47555952707703864	-1.6295513115771416	-1.5052978822561631	-1.9767423692838542	-1.674889927262523	-0.22176296735818415	-1.5130711334315368	-1.1125500821368588	-2.021428820375352	-0.7671016774852712	-2.0266797216609507	-1.0754119486152063	-1.6915813531482313	-2.0277688221254206	-0.359915632086808	-0.1632306155083858	-1.2547768665078638	-0.6203204869135428	-1.2091634309445218
-0.6783787601359799	0.42705424834073585	-0.9843984067768643	-1.869845553356909	-1.6717268708595723	-1.9698665057845448	-1.3568962967598501	-1.8668680529168444	-0.735283080483254	-0.7834820853462904	-1.1883703565202945	-1.4311745147714183	-0.06906944352224322	-1.0213133197296775	1.189742249695103	-1.587389477291422	-1.5583321029094066	-1.2687392111847762	-0.9872724076683242	-0.6447206708880673	-1.0821477304212603	-1.3049028316329505	-1.6786271446083738	-0.7643863538628174	-2.0108557728236174	-2.0568285351332847	-1.8299997722119312	-1.720617715771027	-1.0713833495978342	-2.191019120170992	-0.911327542500027	0.4039695163648407	-1.1838051531274765	-1.0486188766808326	-2.291868878659085	-1.2931582266559074	-0.39766296930178185	-1.0488832368460268	-0.7147624342667026	-1.4629147924118342	-0.910990478942759	-0.6543086451812935	-0.8248704698125231	-1.5786050532889166	-2.14410784740502	-1.4660158592771106	0.36506242077018797	-0.9524694340318459	-0.29591141936405424	-1.9671743210796575
-0.4702357950614364	1.6880556731813687	0.3732749869377738	-1.138806908182007	-0.8460319606912358	-0.710828620699376	-1.1409620672647283	-1.4937763528653363	-0.4072081658193574	0.25921882893833564	-1.6208707573046013	-0.36150585830136167	1.0049157721607471	-1.245919673518467	1.3295499464220952	-0.6992991234754187	-0.4831607277980445	-1.023690997104382	-0.04728266384078963	-0.7560868936187006	-0.05455782252745579	-1.2101549088451276	-0.5274274865310842	-0.024174702523660076	-0.45792788252387495	-0.8878613153240309	-1.198357805519824	-0.5610447266674878	-0.20727553350490044	-1.8320193093843011	-0.9594711858666534	-0.14709784214264068	-0.5923864068898549	-0.067165593008576	-1.623019437709688	-0.5325456786064268	-0.2718738527327972	0.47413862809857127	-0.016854344361343036	-0.705144627640535	-0.8492538627149117	0.5733272645059903	-0.06328183241802639	-0.7173118779929164	-1.2645981128646713	-1.8963568500492494	0.7180795004264156	-0.5032527335890136	-0.09489638283974734	-2.013241899444769
-0.5696896368882745	2.190995513440241	0.5631103944235311	-0.7222486547805973	0.19399213926359057	0.38044757017569286	-1.2901115124218343	-0.6097023116704964	-0.2602876315949356	0.4913224547807928	-1.408150097774968	0.09925825273093798	1.0227283604484203	-0.8356098149087983	0.4381672770863339	-0.4732458478933242	0.04435888527962247	-0.3479708124283932	0.520212413811002	-0.976882339819543	0.10584717940386981	-0.8868264071335723	0.35787535496036044	-0.08565155387579285	0.8646730805412156	-0.15718752620700366	-0.9574272020076593	0.9616697377472937	-0.38685408039621083	-1.7535770114126472	-1.3545657986459816	-0.7012878569304033	-0.8488198547428448	0.262208513416157	-0.999163919923848	0.2843479102211788	-0.1930389108628384	1.2769543118337279	0.031933805183944654	-0.7796320002541988	-0.8447185180264742	0.7178723116369061	0.1636494910083509	-0.3058739800185699	-0.40372108200158413	-1.526013291784233	0.22727481697485633	-0.6601671961614732	-0.3524470205878288	-1.9142318481739222
-0.9118674738758048	1.2614907892294167	-0.4722856585761727	-1.094981148548125	0.7243162998553394	0.5878787830548564	-2.0345721928307974	0.25329746936880215	-0.5984760253953573	-0.14997590558603538	-0.9179638988005756	0.06054828364956031	0.07002011204174519	-0.6968744106693204	-0.9567572691776743	-1.1220181975289432	-0.7305367305429215	-0.2781201672217146	0.2754217694859201	-1.240762044632082	-0.13662656916189617	-0.5540773983944199	0.778887174908491	-1.5321782080512691	1.3722752900453232	-0.13639506056233638	-1.3371737936478896	1.7932814583732017	-1.355708452335306	-1.7209327454874481	-1.7893558909281235	-0.9113746571189771	-1.9333315566071014	-0.29420068728962295	-1.047123028029674	0.8002028874014815	-0.27923318852175455	0.49321772725683877	-0.7079175922715388	-1.5977333687707502	-0.9926728478539744	-0.10615508375086495	-0.4224246578163501	-0.9332189384719656	-0.1511446564788583	-0.9435932379994252	-1.06271422993445	-1.5119502719617066	-0.8323372856577612	-1.9740403603026282
-1.0465379434266862	-0.6610552308263666	-1.4100281068435125	-1.826050544807633	0.7841485837567652	0.3132776963370318	-2.737054637279608	0.7489820602893041	-1.1819072402181394	-0.7463264752523054	-0.48157735714414857	0.08526627930037159	-0.7643795088392716	-1.3065531340608785	-1.9228308046663376	-1.614635063121226	-2.0749044290188854	-1.1497095343646415	-0.39171148385620347	-1.092209936895271	0.07962570463369467	-0.24111432509182473	1.18108049977716	-3.493437442331487	1.4218254350734227	-0.1313401751531716	-1.7637326337875037	1.705995923000471	-1.9015798957412473	-1.1881578293991364	-1.523768547991517	-0.823216352054748	-2.769963799991089	-0.8712753230205303	-1.392917231968107	0.7883735882392411	-0.2979158670972128	-0.9878937589635446	-1.4968422342289807	-2.1282866197934305	-1.1385704983165945	-1.0718552279108808	-1.1005668888804798	-1.8935811024684415	-0.0809946012170046	-0.7858554821652514	-2.2959651507038767	-2.252285220713933	-0.9635408760146783	-1.8858410649355197
-0.7171290931017315	-2.2788515835827714	-1.0111871874864902	-2.0167739374634186	0.7384425420543755	0.2792408131814213	-2.546202810867262	0.8666509101823143	-1.4368597725513743	-0.5378909047604924	-0.07147741482600804	0.4235339110076179	-0.6029698908480929	-2.122855791601985	-1.9125947948622117	-1.0893004761615523	-2.56586212167688	-2.045303730455091	-0.7049278361966841	-0.31157918822918257	0.9682029841094011	0.15519087670304565	1.7813164520560554	-4.259730481127163	1.5872604569905082	0.36155534174681564	-1.5785627412761496	1.2128575751286077	-1.3061443697194133	-0.06322496445669647	-0.2479500522429813	-0.6600258066669644	-2.348090092283807	-0.6188515921529273	-1.2684824254789488	0.39788875267431906	-0.005752802665653095	-1.6662422297772033	-1.5297524731267835	-1.6195211831537069	-1.0621855905144197	-1.4519437873013334	-1.0937751401191071	-1.901356296153328	0.4771239531936594	-1.0506701613326468	-2.5647612899840437	-1.9066441259400992	-0.4079609421904145	-1.2384812234466718
-0.11637239616906113	-2.513433022534767	0.47186955457977675	-1.2254030831911542	0.6451941970928687	0.5640999060657698	-1.2763950545526004	0.787293498336156	-1.0169944718777533	0.2261392909435149	0.48149689742577445	0.7791222038703087	0.20387964104005557	-2.279188466094569	-1.1253284578483638	0.0385691520706962	-1.653953805569835	-1.75894021934445	-0.3474086495184216	0.6026070449661847	1.8387350043855266	0.6963379145252796	2.099177031209002	-2.9047095340831777	1.8548868004832697	0.9143309481644899	-0.8020111452280487	0.776921898007139	-0.1140790668679214	1.0069637279442407	1.3505992830945401	-0.49002719266143074	-0.8021490039239765	0.29892792104000615	-0.48276983400538187	0.12303217927545476	0.518378163506756	-1.100267099636625	-0.7221978498035564	-0.44860645843704117	-0.7205801028073614	-1.0604699435546345	-0.482610698313259	-0.5194480219257394	1.4016010485413832	-1.1389427436371415	-1.7721735128221028	-0.4057293171558689	0.5857390867477014	-0.16828991568754645
0.4091924761534546	-1.4221826006281402	1.566188734593681	0.08754199928103958	0.2919060097413561	0.6641621134692198	0.412563327047685	0.6731154656837219	-0.15617446225610265	0.6922772734781518	1.0645855211365325	0.7515116351882247	0.5125073333695114	-1.6099881563145981	-0.15115295207374724	0.6176321327839874	-0.19154284954944067	-0.21383993119743772	0.2501296782602747	0.8375937492617768	1.8548460425647855	1.2658483109386796	1.554070908059812	-0.2646188763510579	1.7065311036277253	0.7898830584276458	-0.07602327567930149	0.3716701888282123	0.6021673195815849	1.2507601559451909	2.097283920039748	-0.19689252753889674	0.7259664854554777	0.9657235478799778	0.4131398508752644	0.3631364783210484	0.9565249832082628	-0.18723259341536175	0.27915166119738555	0.34053733234004174	-0.29969492148941823	-0.11338030038097843	-0.024107861410905047	1.2553729279375494	1.8551498715715393	-0.5500952003579408	-0.6879552786218822	1.1759972767168558	1.3545940838678319	0.6885839662133593
0.7416298359544291	-0.05952824933075664	1.263720426439297	1.0449501844530344	-0.289465119638463	0.34423493910650893	1.6297745610221195	0.5869930400240619	0.5631507970928715	0.5028652634838534	1.2854274756515194	0.3604991008987921	-0.19175004279930363	-0.7120945153550766	0.6233659435084101	0.20300527764885562	0.6165009915095212	1.3727837444463011	0.4700764665745116	0.19214074360380057	0.9597348588494335	1.579549242221477	0.37614293837857155	1.7898890061799948	0.906798147009516	0.033118845601414766	0.09319768717572688	-0.1723461926528585	0.48839638225827475	0.6884356745405321	1.5140983217618604	0.2779853817650011	1.2503784294903857	0.8315840535914801	0.8623449416560484	0.9743300110344447	1.0896482524937505	0.08801216400716617	0.7671020152264907	0.2271583479255102	-0.02194933718865482	1.072337796270629	-0.18681981951374574	1.967929854790801	1.3649526842124176	0.5507901014734312	-0.1457838988449161	1.6319452391459688	1.3572608780222524	0.8768972582097665
0.9769788067845885	0.5763912683517025	0.1789038310336037	1.2080369233538963	-0.677437081842481	0.05282318066563216	1.9542576063326262	0.5266045114290949	0.7903424482219372	0.22671696366752336	0.9748395394104937	0.06470958180875946	-1.1006128027692197	-0.08647490779262197	1.1963632806450633	-0.4073979479655124	0.52338696438367	1.8176572120386671	0.20840017857300644	-0.607454928636515	-0.0239896397475402	1.371003558220133	-0.4116025014455753	2.065369581773618	-0.05163566272915921	-0.4678960016397871	-0.11369360286543784	-0.6745350783348912	0.16298057497789561	0.2854382556147904	0.3767335346672154	0.7845366270436305	0.8189375956797744	0.3235720438985854	0.9482387154109123	1.3455447090975095	0.9317954759045802	-0.18497969824682123	0.6152412983660098	-0.25061702772567274	0.09188700774014233	2.1700256695357902	-0.6061569155186064	1.2260367081316457	0.4929664094620802	1.4844223362760005	-0.2526397079121571	0.8769430773558827	0.6098937142736227	0.5926405785492895
1.1245698538375484	0.4340874280278145	-0.19557754137045907	0.8793285756670662	-0.5505122477412646	0.3384086105027818	1.588341745366056	0.4599245055499594	0.7134067683200561	0.5997455832564054	0.5314952270065406	0.27556889724191	-1.004143750255393	0.41228659410278323	1.6413852169982348	-0.1479708332442716	0.2926320722640864	1.2317942069228667	-0.09852847453115995	-0.6812010484091774	-0.23368675366095484	0.6453582847006128	-0.07536396762415531	1.0025414496954341	-0.43674161767941994	-0.0721188675636145	-0.09399740438627435	-0.7262604085202605	0.30104661337803945	0.9988070729281969	-0.08833621786122331	1.0930853043723698	0.21261929842224103	0.28237011687671015	1.1699118929979269	0.9962687676684225	0.5514034947504864	-0.10978601673203964	0.3025570748464664	-0.1799045765282536	0.24850888060051446	2.8128666055577356	-0.5649876615241946	0.08561135900839664	0.21476168259216924	1.7150839750742046	-0.4280913862977861	0.032354876770117995	-0.33939484772114253	0.4051177019107438
1.0126246664060126	0.24900255149894265	0.7285906112256721	0.6174979145300874	-0.13637378304843392	1.053413535302716	1.0050500952312158	0.33826899075052747	0.7719111801340551	1.5125677199812757	0.5503696167149866	0.8757493026263136	0.25142059206553014	1.1249530384043396	1.816567904718819	1.0735285794648528	0.5895025678465353	0.7543742806190527	-0.05778546827672823	0.01129702690214455	0.32812508118110645	-0.23057053481848358	0.9180519759276616	0.004225868658184887	-0.11954326143428158	0.7750371798620724	0.4497113787290356	-0.27027930060942534	0.7995167502677418	2.631145423672636	0.4433559873005012	1.108410503194773	-0.02509569023108976	0.9571787373797885	1.7117364375021433	0.08845576471083463	-0.06627017242706544	0.7816419682315274	0.36317302301393367	0.6795320060858228	0.6497044640927232	2.7047298986373076	0.14813176842336045	-0.13555948116275054	0.7680541667908788	1.3174772238040848	-0.14260412097325392	0.18740941396827665	-0.8590080504882363	0.6274220402316371
0.5679920252564828	0.5908945005282311	1.9296669498895727	0.6160819706177929	0.032256842328192016	1.4128000964918879	0.5556278363173955	0.14376155114085107	1.1291225374214908	2.009511471308376	1.0905191521198352	1.2358706762022988	1.5296076544449713	1.8847763505431407	1.4956445380615278	2.3274374613987727	1.1762035909392372	1.1634924807934703	0.2637330624402277	0.6663947059940389	0.7831361771801992	-0.7648168454597937	1.3038311004085343	-0.016554877531862897	0.2545738807244447	1.04766394621546	1.1645438659828682	0.20049566498569238	1.0474085544708496	3.7915917082967177	1.0394112877556234	0.8988859152686367	-0.039960733219149586	1.7200004671148335	2.168179127190077	-0.7000288247504453	-0.8594762731795585	1.8745463478831286	0.8270924987624243	1.6941208128710432	1.2419842597882282	1.8514298681136585	1.024632774229486	0.7319213789990916	1.3854280148632665	0.8455705043325266	0.5168891262874509	1.2147974378889037	-0.7139496236328556	1.090987421025699
0.0701253317705079	1.2144605390324184	1.9826702163539154	0.6492735931295947	-0.22584363023919835	0.8791571686782363	0.3367440958961678	-0.04194000128456115	1.515904986839799	1.3699606843661647	1.5099752272512177	0.7669130637856609	1.6814524056450786	2.1454220418879366	0.7169033471627564	2.728304410409288	1.3430930333468618	2.058976693136749	0.5486528379978782	0.6415698112030985	0.30689509740398513	-0.7552835416333085	0.367561030522938	0.6552018130907364	-0.011445153702427002	0.3730253901827245	1.4422070482072733	0.1828739804545786	0.834911608569265	3.1847705972118816	0.6318047106147587	0.5549667625381038	-0.19479590270820876	1.7490888296718483	2.0382589309482393	-0.8185622982386939	-1.4898829333229484	2.135100120133344	1.1962460626717857	2.1435571422305175	1.7326473232912902	0.6223461021841024	1.435999388498739	1.6587698809982192	1.2110645923280214	0.8219293713388474	1.0364790300810096	1.9837021516831397	-0.18513321937960722	1.4772936299106072
-0.04832170336045292	1.4061270296256976	0.7222953492744532	0.5204536129836893	-0.5108781948840971	-0.18856862878729616	0.2666785213613641	-0.05677787342583749	1.5900731443223586	0.033956227059168315	1.184037919480402	-0.4535054875990078	0.8025395211584029	1.7935421193408518	-0.15250083736141237	2.269351216303959	0.882223593130127	2.484542940585319	0.6698707253943379	0.22144826807390633	-0.9517381106581891	-0.4754076803232981	-1.2585354315832966	1.1141142742293875	-0.8797816586083914	-0.5307727095104151	1.0775217037127958	-0.20312120988841081	0.6405145344022362	0.9718447365239417	-0.6488261054545116	0.10993977166976523	-0.43799556978769844	0.8678252222614457	1.3207510203726707	-0.34725535278678743	-1.5157859484598717	1.2526313527226847	0.9738078435563157	1.9869917149473342	1.8738934388135406	-0.4955568405266233	1.2721523489569044	1.70394440606689	0.27069138594763886	1.3387023063857109	1.0902670955116227	1.6889563061321395	0.2241211541648773	1.6617118927902201
0.29906076607123105	0.8578564823609781	-0.6151457364668222	0.36018814781597713	-0.32385516387706265	-0.8865764781697308	0.22031426954158698	0.19389439292564659	1.3329596735047142	-0.7470675832390302	0.2930602715277188	-1.5812827014235766	0.0012529234689471632	1.4462445724407975	-0.7509403256155848	1.5562777056402712	0.3058643991690251	2.0615838948614456	0.7361528764473609	0.1735708895550358	-1.945375204552376	-0.38228848329301457	-2.2333341862329887	0.8583436367854362	-1.613232534573325	-0.7186541333228664	0.47441168500177144	-0.3212881076390411	0.9222278741712858	-1.258953979146127	-1.5255094019053284	-0.3774838626939628	-0.3631397455284129	-0.318214081192138	0.4785636876327788	0.11991684332615282	-0.8600302517976817	-0.04285971383126151	0.21170557848568577	1.7271646404058583	1.7031919195161522	-1.2210350033451545	0.9107748098935645	1.0693363846993893	-0.6262520334432891	2.033069499625498	0.8201068467723657	0.7264798352439491	0.1941760311963993	1.6388314430321302
0.6521023164790368	0.029609356728458075	-0.8775088405134323	0.4053177655291448	0.3499368150768156	-0.6951156284420541	0.15458609059603298	0.5979452574408868	0.9998926363660029	-0.22277486675088987	-0.33185263477531174	-1.6407719403955243	0.03656222078470066	1.6814513232118757	-1.0269255093703682	0.9840072501713844	0.10962916662194488	1.2289086573390118	0.7543472921255021	0.6526532438477364	-1.7654753746020437	-0.6113590131943927	-1.839966123095593	0.15762968508234532	-1.565465125466708	-0.0957013117113341	0.22018471720304714	0.20081350395230602	1.3904974196726347	-1.9583162090634745	-1.031851775344193	-0.7428850179986587	0.18976385798609263	-1.0126656202467337	-0.10449305283631392	0.051509678772804754	-0.00516249003299972	-0.7570562660713442	-0.5002744566103353	1.654068757626245	1.4616680612084605	-1.5616903185902162	0.6777742933844978	0.7036341136108593	-0.8429805896071462	2.3562591922742304	0.5254110135708218	0.13459354168909982	-0.23139839290581612	1.2783354214775229
0.4111201384768959	-0.3838307190248909	-0.2759635677397389	0.6073763113014036	1.0276397374679551	0.040804865571647066	0.15876207933377645	0.8797934078204845	0.7405536876548661	1.0032240198392377	-0.20862164786967477	-0.4250272189320247	0.49460210975426644	2.168696912974671	-1.123800188586014	0.4166426748873212	0.14050368469352217	0.4886733869973384	0.4877028484944463	0.8739374375894385	-0.5777853267890064	-0.8233214686698223	-0.5700584182161399	-0.41121178481606435	-0.8456460808803383	0.5543709856462206	0.501840649414813	0.9416883911166871	1.2725560299288383	-1.026031261476165	0.2998806111738221	-0.8092514987836845	0.8519139600227025	-0.9028480267820824	-0.44528679750041456	-0.5542537871206401	0.4096079703562391	-0.5822609550542807	-0.6209820609966573	1.472143432432979	1.286153980114799	-1.6398134861565343	0.5046657026975034	1.0239830467367224	-0.5676279148702673	1.921793367447501	0.25589931322434123	0.34280124086377634	-0.7680261182874629	0.4062339749753091
-0.5472775175579238	-0.20766526558557788	0.024540859041783405	0.6237003488253884	1.1987515601753362	0.502978624238939	0.33638823768995696	0.8095562838561965	0.421263217746607	1.5310514851917563	0.1469576223194542	1.172458992242401	0.4159019155822295	1.9471541467342042	-1.0322933610566551	-0.4089445529069	-0.0921386156349065	-0.18290907072930437	-0.21421335435325276	0.04252519562385151	0.5395228711231641	-0.6256565729157842	0.5256663033101612	-0.5552630560410274	-0.1865542121038493	0.5014567292849611	0.9365802281150833	1.057845670607748	0.26724696734563796	0.2636475483103522	0.9469694536879534	-0.5666437479410169	1.142439977314565	-0.3546021706631726	-0.7223053018750464	-1.2032289881060274	0.1835425314872765	-0.0641891286030318	-0.21453706527350583	0.7499099322081156	1.0490213859913051	-1.5286474290546628	0.1318866024760395	1.3585132533097675	-0.4914554846892272	0.7514971700831081	-0.14501031709759366	0.727742871700139	-1.129395188440454	-0.8257263456625025
-1.7118982555145241	0.11593732230163235	-0.6324582212591108	0.21782578761513446	0.6833218370012464	0.14048129711828214	0.5835580349547669	0.3710099538825448	-0.12349269479653255	0.5605083083548196	-0.21558445300804194	1.8168599860900851	-0.49683762175612567	0.635842952661219	-0.538222974266585	-1.4461912693549146	-0.6443176096655421	-1.0085450734514965	-1.0678310710899708	-1.56546099190607	0.6974236342076993	-0.11142939652711377	0.8328744991927525	-0.36911351973961914	-0.22697832234230353	-0.2166282046121028	0.9355075822463594	0.15605631644039378	-1.0287675958290077	0.6393828876037357	0.06598314419687089	-0.19935395435326525	1.0075282682998483	-0.0742371589994296	-0.9159414581634193	-1.3487443770466607	-0.33236473794723903	0.03319634917730234	0.13152907384811097	-0.43551605164903584	0.5472361725864704	-1.2821404748087641	-0.48521760295308664	0.7718928953414637	-1.0131176951938772	-0.7123533448380712	-0.649241715667377	0.4216026011121228	-1.1821206809066584	-1.8453075044432765
-2.4007712336909766	0.13369338458392357	-1.7135861490020998	-0.4368752809267574	-0.38413951018330167	-0.9605632415171749	0.5525407205875499	-0.26018713252013526	-0.7830846079951419	-1.3302442069040925	-1.5021711765053027	0.8741706877105546	-1.5558768159087695	-0.9482757774419102	0.394560930642493	-2.39736199865254	-0.9944513793394051	-1.7893292046451372	-1.5404476288670026	-2.720881479758909	0.06311029682066087	0.15370139547129474	0.45624471888789253	-0.050652557655580716	-0.9536871253125487	-1.0227141617469935	0.23585329784434872	-1.2882843727036024	-1.7678198952420048	-0.01568437384146119	-1.5796819755661233	0.0977182550446826	0.7760585896764652	-0.5462477619350158	-0.8661446252766695	-0.8459518808349357	-0.6942268263536672	-0.5708105542047511	-0.043866858673919935	-1.4948306425327516	-0.1897874370148015	-1.0390714654067195	-1.0745470785677613	-0.7636186718016276	-1.8756363154424878	-1.8654994556291684	-0.8903235984317565	-0.6699928409001813	-0.9674807508640744	-2.1181142640582493
-2.3381282308072495	-0.0863946758156898	-2.295198675081621	-0.918509115921273	-1.6697737008892064	-2.2346960396480884	-0.019881044450784674	-0.8518350078672321	-1.2529562764311608	-2.7861548827031197	-2.7845527388857643	-1.016889117840119	-1.9245868209881114	-1.6370921312059707	1.3020954936672358	-3.00975663783315	-0.7334875701188881	-2.003714010758805	-1.4053892898312965	-2.479688895288059	-0.43041005682961636	-0.23408916816320938	-0.23381509416765076	0.3009943828173153	-1.7699589789253687	-1.4698139561926162	-0.857897055633797	-2.365384422256223	-1.7461196640606917	-0.8678588627613548	-2.4752883344184182	0.2929237296609183	0.6532654024725542	-1.6253422630517442	-0.6236738977581273	-0.07274351303150693	-0.7947845314063205	-1.5143429509900086	-0.5665830603285379	-1.9429141077331347	-0.8585046518524276	-0.9829399287603617	-1.3058803412316822	-2.2576759724846727	-2.4856006373635537	-2.3103511647941284	-0.5223126440497866	-1.8097962323204397	-0.6430374355261202	-1.6766115240376964
-1.770971241935699	-0.11327052914160414	-2.1608879342707006	-0.9711346107263343	-2.6499810837867477	-3.0020609980770794	-0.9116252203583323	-1.2027292180752436	-1.3997566013455127	-2.9652226312566596	-2.921959141425354	-2.5084654792094314	-1.5126352005233963	-1.234510340501397	1.4832798889954464	-3.1344662395452176	-0.14924567718668627	-1.5398941782721025	-0.9630421949640297	-1.122357361472886	-0.18027074019571174	-0.9646408851544299	-1.0041704725568037	0.6278656344830899	-2.025220898846553	-1.4822256980022306	-1.702558456445501	-2.4969668830027736	-1.4489606680310827	-1.233236334567413	-1.9704198057148208	0.4665877851852813	0.4860169109276062	-2.577700644437139	-0.5168126020245848	0.35397873334263386	-0.7689228551331652	-2.159525410573945	-0.8265787434171	-1.8400720707636333	-1.1625868488745268	-1.1594508452907786	-1.0583584202110363	-2.727501758093384	-2.4249686260632397	-2.041792392274861	0.3220677611387675	-2.2622511143559403	-0.38162135109558504	-1.055828860131207
-1.1172637918091153	0.2530668857324954	-1.8057719231606109	-0.6982203404940948	-2.7539878214295603	-2.791021871834702	-1.4804830540827845	-1.169963474719962	-1.3926696223465642	-2.1899461294108606	-1.7689119499136494	-2.7026109065953245	-0.9199090946107396	-0.6713747433057363	0.6801000604496515	-2.616986188415031	0.09124798242661715	-0.982144946831053	-0.6355985834468267	0.23579365214718476	0.4254880839233918	-1.2462550428849555	-1.6764622637125777	0.8209752717146307	-1.5168888381921217	-1.0973041895699116	-1.8174129927754854	-1.7902687756114486	-1.2943032983974254	-1.2159922173021493	-0.82227841234339	0.6173755552367565	0.09688532558822	-2.6278478360066275	-0.7574618224842441	0.056889894379110635	-0.6243968805623552	-2.078941019806126	-0.45971711306395335	-1.5510231837202424	-1.0763921677955184	-1.3760375686426396	-0.4449579961625381	-2.121749440188137	-1.6712805970792388	-1.3168074115839656	1.0609941983059612	-1.973290180354129	-0.2550467788078244	-0.6882357610034846
-0.6178444136347326	0.6987631830274702	-1.5436271974372446	-0.38906795120352133	-1.8233793515089647	-1.5975884677747072	-1.2803226436743638	-0.7474727712548885	-1.4087567766747677	-1.4108218497093048	-0.30502361783018256	-1.7921155415855545	-0.6631835873144828	-0.8053006488059792	-0.5704731079447889	-1.4282994600788357	-0.24884843974821758	-0.9332211232368816	-0.47858389197143714	0.8110559099082526	0.5176084358347677	-0.6519559826831504	-1.9498171087163585	0.7895150930278578	-0.6082639074027161	-0.33438279638173923	-1.2544562448580943	-0.8024315432227686	-1.1414941020532499	-1.2697247076576579	-0.1779195736693015	0.6095068245547507	-0.3545059905329956	-1.6463760548012687	-1.1030817554059535	-0.7841113704722577	-0.20026768691593846	-1.319509537761395	0.25295916558211357	-1.229115896212493	-0.7948324739639632	-1.330322851534672	0.30771777760603664	-1.171598128423506	-0.5180320905988633	-0.41286810664586215	1.1964852074795287	-1.4309498846303303	-0.1828671783127288	-0.5059633069336245
-0.32064378599578935	0.7391304468795696	-1.0783647139560792	-0.25269103237227397	-0.45470828272206937	0.007002498021203694	-0.5895022553170708	-0.1793407153716467	-1.3421687550511856	-1.1792977600346337	0.4107386386670636	-0.6509381991383172	-0.6771916509618278	-1.3961244823452164	-1.367206337542926	0.010092456099624702	-0.7190191864741969	-1.2315916177516466	-0.25725161265548174	0.7371425638631536	-0.17564715224446117	0.3565434315714426	-1.6020579429423019	0.5808300798464867	0.08353023080309208	0.5558048234666411	-0.5257266646642508	-0.09036772377592117	-0.6848673989037459	-1.4224571079362245	-0.3091846848283631	0.36558880517764464	-0.5591946526873468	-0.33816732199130706	-1.0822348104307988	-1.5418735974491358	0.4709696770470387	-0.336078522873523	0.6952280968563123	-0.7455953732337259	-0.4939202296821516	-0.8476994359648825	0.93198868760461	-0.5480426061300361	0.5947704987381892	0.4268526383116623	0.7654421081621499	-1.0809220596834823	-0.022911385869100957	-0.22213207737907925
-0.23421569710389528	0.24613023765770528	-0.11896884717409567	-0.3247711065170475	0.4009386232687839	1.1536503426855416	-0.16926755701054366	0.10496268705079581	-0.9729450132912743	-1.2137625181560472	0.23829493202035	0.06824200883183675	-0.5572163674961005	-1.5346249226373894	-1.2476567701054502	0.8889145547937777	-0.7595896734182788	-1.171461045794485	0.0637194267002528	0.5816551384830566	-0.9311863446313763	0.8725621531005308	-0.8375211275490647	0.35425818510011164	0.20658535855938534	0.9929365603313088	-0.1292671378417914	0.09342825810518247	-0.08676398550429318	-1.212302937730289	-0.5326427764070315	0.06282274402932679	-0.5410284889162223	0.3700195517820984	-0.5488175414586379	-1.6217509895918003	0.9799734777619129	0.33576806976113643	0.5556975438635084	-0.10698881634409245	-0.24746302968498826	0.0001851494072568971	1.1586290379257134	-0.37912300562778184	1.2808011299811477	0.8819797855339166	0.23150087712338077	-1.013683309395804	0.26221765032471117	0.1498005129636482
-0.3214299605071249	-0.4429347531911232	0.9388659299715232	-0.5098025841099959	0.3947972780712916	1.3121556256539533	-0.42584729056866005	-0.16115865917310196	-0.3894886518777648	-0.8890225649522592	-0.13745708006595758	0.37074548642531924	-0.08126305180599508	-0.9040208514004805	-0.5320024149811715	0.6980357612996558	-0.3113794231548373	-0.5099548352330451	0.1740962414312883	0.6172445834992222	-0.7897788707979193	0.5140815926441195	-0.17782667481695433	0.23923953893690764	0.005334673945210398	0.5753180099771195	-0.08833349552703862	-0.10258438089811941	0.1326404320446366	-0.3743012629217305	-0.19765166896803762	0.028788584612529918	-0.679061937310903	0.2233720433860681	0.14405843762792253	-0.9181877729332785	0.9362412715798696	0.46179787429736513	0.09167572531794162	0.31378157407256824	-0.16377985102428697	0.9641135744059538	0.8511741448111325	-0.4810853079129871	1.4372813793658266	0.6098590862917291	-0.0029828689237137982	-1.068606083755443	0.5541989844394045	0.2994017804409446
-0.34549687864175976	-0.8964127886369414	1.3651279179149531	-0.6152089681743094	0.21438259633234372	0.7538654894420279	-0.9280973921955128	-0.7366979183494029	-0.023155263233075773	-0.011432632826532532	-0.09520692322495414	0.5874076622558407	0.606777148297828	-0.19141915442144533	0.10340936295279882	-0.14272365114169913	0.2981151256726234	0.09216611627251209	-0.1011099919027943	0.7637827144348758	0.36334808816951875	-0.16028623867865793	0.11347311974396125	0.2681258501795099	0.12202971256683669	-0.2917347880835663	0.040636417681957936	-0.2165916460014735	-0.13652873202888638	0.6552143960069451	0.5811094548801156	0.3784879889423944	-1.1285012451100884	-0.12679861713488633	0.5865404832470278	0.15194529338583904	0.5054398882541812	0.25968925822723815	-0.20172059251080265	0.16559159273357812	-0.4298872592531659	1.7549350642517914	0.17948770601802805	-0.7066827694336213	1.3202057789897446	-0.39563340870199065	0.09959267466077067	-0.9971303193801521	0.7293257951829849	0.1623149586028689
0.09149798765842039	-0.9756424182805724	1.0852502861778253	-0.4163155419501374	0.7999325869063083	0.28433265651177214	-0.8968917801891201	-0.9849000004658153	-0.13039368299220802	0.9427556885921473	0.3487969380372801	0.8367055617170411	1.189675619976134	-0.1272470411572886	0.29522622924175346	-0.5780868420904757	0.8941726000443339	-0.11849696693495149	-0.3599869417739632	1.036150497817996	1.5876877382755124	-0.2749330300821772	0.3345005862162439	0.4286796433725845	0.942084813689324	-0.5819695705329998	0.6556250437086504	0.20574667616673667	-0.26329673299035805	1.0931477276495125	1.2345409000860181	0.793020008434552	-1.4251479289040812	0.1322847813899822	0.7874174778660137	1.0457662714676892	0.32176516793007126	0.16581697291559347	-0.0761535872083816	-0.33740445006506603	-1.0585078109983272	2.1460318641728553	-0.4109961631644338	-0.8917000149467372	1.2758797951394303	-1.5352046923214582	0.3443580558081398	-0.5292126841195754	0.8351600783236772	0.1997051066899492
1.1694223050391683	-0.8546900202546287	0.8935422061637145	0.14214676341929844	2.1169362797448392	0.4168631654237167	-0.13156296188545386	-0.47584140945017694	-0.3769358010700802	1.3016935485952534	0.7941742770937346	0.9324608628404838	1.3936668152756126	-0.4746263260864839	0.19214859621087677	0.0062486632601101485	1.566531477619899	-0.9272927557192059	0.0324129813799995	1.6441706581509488	1.77319029828668	0.38934815544823614	0.8839579545633893	0.6843669267592165	2.084077838877788	0.29048713787940195	1.5899317880037471	1.162251402806133	0.4109111086215949	0.6129298936395912	1.483302576403316	0.7562056072997485	-0.9509236400722234	1.035836816761235	1.0410083492751145	1.5111111566743423	0.7484327246830074	0.4138580707557312	0.3336566344572113	-0.50760458584392	-1.6353634065349612	2.056259300578803	-0.5242341425275733	-0.6969338495269367	1.3351657012362927	-1.9343814698711363	0.5786400925731813	0.4475111333772358	1.0462066569647397	0.8812894904922004
2.4887035551078736	-0.7594049525616352	1.4412622327723477	0.7563582111875791	2.996434442091824	0.8593639891403329	0.7314815004048143	0.5033868298262512	-0.1807273625116739	0.8559592859048859	0.9826583698328092	0.725491697105153	1.0900558663227364	-0.36697888491391656	0.08956162698293545	1.09993889351443	2.210130325899525	-1.2916888695893305	1.0937024768029442	2.5134716112711573	0.6828306311621257	1.1622877518275836	1.578231798788006	0.8942835479532668	2.654585773046094	1.681583613091826	2.159838436361276	2.0354725652274634	1.629414702940821	-0.3394549884953734	1.4982834603379596	0.07742217201480303	0.20345508658112088	1.7831290984614676	1.3650823554744218	1.6354020187502785	1.3648239907558948	0.8400624718249228	0.7282955990775785	0.056967445616418526	-1.5400538420616245	1.6237534699897993	-0.1598422263824875	0.12197294873677797	1.1724763681407704	-1.2437495575457354	0.7408276121875517	1.5899603593238218	1.4178012091230159	1.9356789076769907
3.22462932434163	-0.764446846141736	2.267029877858431	0.9178626589881258	2.4104680697124037	0.923756974560612	0.9577875737500761	1.1476824208307415	0.49514305608623127	0.07395915696737838	0.8929221436847925	0.3565053593862196	0.40535097308944684	0.42256840044626015	0.03467103139118789	1.6117080913130468	2.289847304347384	-0.6275539666073239	1.9600183116715197	2.985059160716035	-0.8810661300894306	1.2368330101340193	1.712908177018442	0.8057635425895211	2.149796639182966	2.252065860795527	1.8032273410594777	2.0587954336255674	2.313187120316685	-1.0233373908278791	1.4285250442980781	-0.8347467448297579	1.1239328390844476	1.6573070946209625	1.3098042151857519	1.5772053862231188	1.3871291197892817	1.1090186088887195	0.8677570513867181	0.9247500140659322	-0.5848002413875022	1.1655687568621724	0.2900468179672343	1.2210025552700445	0.570222733280708	-0.07998461203847142	0.731334159626313	2.1409441570572163	1.746366230591201	2.403056483212956
2.7929006387467274	-0.807508003932289	2.2349480115820692	0.42848806080009944	0.7554170599363741	0.4142704864087347	0.5692331762518983	0.9255656634966953	0.92464685165261	-0.2857105223766235	0.4901601285040028	0.11713284944834286	-0.2065368133968852	1.0055749825281286	-0.14286806298587823	1.05624972322666	1.3915643263294128	0.372831152888819	1.7179819017288689	2.3450694255173414	-1.8418528919946051	0.544637732646768	0.9355307136703178	0.27501376495494406	1.0785456401411493	1.3876772426070485	0.6859752482041325	1.0923822858664003	1.7265010892943353	-1.061681475611414	1.1358376492311453	-1.2862256266339438	1.0340327520877046	0.8652885723225888	0.4922475561133146	1.3662985223715762	0.5897782325744169	1.0885797489058662	0.6223292069000795	1.222390420984628	0.6248815416113451	0.9446783861269145	0.4171366884073634	1.7375446951619762	-0.15781919957410054	0.5092305992991657	0.42849418013247087	1.5803053043664672	1.7454571791688203	1.6260848025602854
1.4132220476264215	-0.8053042295100923	0.9526257347370448	-0.2470303091519148	-0.45311219030680233	-0.060673210877166206	0.28497613273378875	0.13380605306376683	0.41234910912883443	0.1890687933696206	-0.2804128129462056	0.1590077472143662	-0.2054718859826093	0.44761967483647086	-0.5109785768500217	0.02961331277310063	-0.04809357078644169	0.5218209579861157	0.4662056518557772	0.6959745260870297	-1.7058800301615968	-0.208539273243849	-0.14239012027662606	-0.4694087184214697	0.5226521024609511	-0.07334435007496298	-0.3754499161544412	-0.11335714376766652	0.3549983078871393	-0.5840006713867221	0.5618738557811218	-0.9414947558855871	0.2578086714677256	0.3085323317278932	-0.7703365195857166	0.9942390833020592	-0.3830841971976539	0.9423979243224477	-0.007406472065161912	0.5867892862785689	1.1564637845282368	0.9092893847917011	0.16411937709998756	1.1258002567906835	-0.40160561196667494	0.10589646725798327	-0.08724197099837944	0.309946977697726	1.3412735149640218	0.08747960419728641
-0.023846578781456212	-0.7204924409447429	-0.6204755419434458	-0.31810524253204664	-0.22470614868033714	0.2271606845849687	0.6358159144458602	-0.41822633843957235	-0.7597013208101132	1.1955026722840876	-1.1557147134539305	0.4157125001599342	0.4991253611811468	-0.9136290396345039	-0.8875731655622191	-0.5245530697068395	-0.9143125011832788	-0.37059108164650184	-0.6820715437516517	-0.9442248787574598	-0.7656828001625848	-0.32927807868477216	-0.4860576510869828	-0.9035828966800316	0.9883035846225793	-0.6987109187061886	-0.6449032255504031	-0.5776364333024645	-0.5993433542391934	0.11091684612137132	0.10416327639191787	-0.1667915540586876	-0.05261304560044356	0.5532884330704435	-1.5876405434823397	0.5921680515574511	-0.721341158548386	0.8660579631917275	-0.795339208450758	-0.4151095342967506	0.670646152726342	0.7219458102574032	-0.1829277227132714	-0.1367938775414252	0.02839464149386631	-0.6429136034892026	-0.44418229619775235	-0.5479755943889244	0.7131515243644115	-0.9638602009719672
-0.6969763653444123	-0.5623612728834207	-1.2182509859052144	0.5081370483869472	0.8330687743542452	1.2144917232141474	1.3310404952172903	-0.26382271475526425	-1.4412637998014513	1.913069498281631	-1.4733982481226098	0.735978161184617	1.283206395606397	-1.6451308182096573	-1.0356792264447463	-0.3266222938611865	-0.537197123822657	-1.1625472922494924	-0.7570010943244511	-1.5887202811544394	0.3163301961616034	0.1665021644329137	0.19729085934095308	-0.6890812389795207	1.8028125168741005	0.0023087755657643844	-0.1320529964635235	-0.05396431750663316	-0.5305290644966898	0.8126149844149334	0.2647471059540452	0.29239993868205366	0.765775708184835	1.2116492413538156	-1.3575952927846815	0.37871520566772304	-0.32690132190450183	0.82959478303966	-1.2977316750887535	-0.8953216510858983	-0.20421528826795704	0.14898257027017386	-0.3248098032514235	-0.927686000826704	0.5795696823659522	-0.7478804265554663	-0.29279936627095987	-0.2573994588177599	0.035542932050650664	-0.7796944525711964
-0.49518336094651616	-0.36163588549630415	-0.6988265192568577	1.5869654417911996	1.288203254718572	1.9960866947053615	1.6072864175608856	0.27988700613155376	-0.8053578294817518	1.6507861661874226	-0.7400222898457668	0.9655110196962333	1.3010565406112844	-0.8180386074572626	-0.9122025596366297	0.1208849939009183	0.4885814411405691	-0.6939492968870867	0.054641140773955835	-1.2392159897816677	1.0003372198747837	0.6674493481591562	1.0820350068121802	-0.09074573765618277	1.8133851264667853	1.0778857046037604	0.4722445567299499	0.7547936023982638	0.018939247541158364	1.31653752685819	0.900774835975742	0.003968330945752473	2.036273364388884	1.4319178404797497	-0.4058404550961007	0.41027439495272233	0.18287526731192655	0.6546483440818208	-1.1446400976462323	-0.5730588993124731	-0.5205726282613394	-0.573082759528662	-0.222971301922753	-0.6383409524148204	0.5230609025652949	0.03267697928022119	0.24880507374014166	0.7030103480415226	-0.6983781255938818	0.13363479973389647
0.025121560483165536	-0.12004723811206532	-0.06853636463188786	1.8605994887380735	0.556612785869452	1.7487732395600566	1.0815903509341598	0.5549775877833437	0.7062198070516331	0.46731996878589604	0.7008945514942777	0.9140259417598979	0.3677906130694504	0.8622270209356105	-0.651079975929854	0.3033080854435965	0.8591001298926377	0.8208558295089221	0.7163884496032146	-0.7377661695267973	1.0827997467889103	0.6565445530559818	1.1736246618596127	0.18976995663545135	0.6761150338063497	1.2113344452754322	0.5052603822181495	0.9901034615543702	0.18015047561618414	1.3304219826014199	1.1583623026560814	-0.7619598684420148	2.403973572653093	0.8721341228287782	0.3486510592824837	0.4910322918319151	0.28934819268126066	0.3034332259834473	-0.404404106259369	0.03970927269721204	-0.002200339501601213	-0.8683828212034579	-0.05460524603083739	0.22447110712284823	-0.1959090164519186	0.9825359182303359	0.58330568708843	1.1484769174996987	-1.48360858412026	0.6253876374384175
0.24767429815914346	0.2427448534294372	-0.10659157804307778	0.8855989164144524	-0.5375772711492705	0.6078830175818467	0.092567164215356	0.3249077511109821	1.8232163170551665	-0.7699567051868007	1.814551103627857	0.4230271070495588	-0.7486712099655137	1.7914673017650364	-0.3440535024105884	0.296068011797232	-0.03203397525125129	2.0223026040030296	0.5824716948449269	-0.7160333913786557	0.6976473683645147	0.1723241218208972	0.4825827907517263	-0.3126102148597145	-0.7222652347619214	0.14356267487518046	-0.04337688873782204	0.5392743251905253	-0.12963253016693857	0.7079920793552162	0.41970391638470833	-1.318158931832991	1.2964480813398973	0.013551718379258185	0.33396493826370344	0.42120057756111806	0.14050549161707307	-0.01776791072110465	0.42427111999577793	0.34260532832433793	0.7282957246690632	-0.41818971900882057	0.036149178086425024	0.7294082313790065	-0.8483750177532795	1.3151552345604716	0.20127958780925043	0.5592895821770463	-2.0017362598589417	0.16225090044522758
0.029978517647299904	0.8424640216359065	-0.4010800190535429	-0.7089962863062133	-0.9046542017130895	-0.48316438942242224	-0.7570819455122532	-0.05051882377233949	1.8098576023930564	-1.0330157088333156	1.8722358563917527	-0.3940810853827119	-1.0546008080735731	1.2288852898597196	0.06066142829158896	0.5011735255333817	-1.4295139286025298	1.9750290258125165	0.0863932526356104	-0.9286827033662663	0.24736133023916357	-0.3681292148182729	-0.013821424334516792	-1.325323871638486	-1.2252544027196177	-1.124983071061165	-0.592868985753056	0.023592856651172604	-0.19389652301372617	-0.22033609279016367	-0.8082305350415314	-1.214129374603574	-0.4668555560146359	-0.4646413220159251	-0.17751481133429667	0.2830656618348559	0.18412331572181143	-0.08494263408988544	0.8780520786498205	0.3424330188454802	0.9221169752044288	0.39647751138154025	0.08853901111543887	0.6535572946691509	-0.7190737633483314	1.0666165631810272	-0.7308438934803537	-0.2869807207686654	-1.7333731811126025	-0.6801548518763432
-0.3045143587066878	1.6407031269195236	-0.042143330739896	-1.823030802370231	-0.5243825560654887	-0.7647619535032106	-1.1778113983893144	-0.17325153994829898	1.184462441822281	-0.013609546273663006	1.2277188700017874	-1.0556731528569168	-0.32755716174196664	0.029613137566076447	0.6094215862329424	0.9999781119051497	-2.0593771323311705	1.1765475545576183	0.09801792132314367	-0.7422523317855712	0.20700552652986093	-0.6359061656119639	0.40134652724304004	-2.0604736646810764	-0.6705132204606189	-1.4838620807304759	-0.5958128224770152	-0.04655759073997985	0.46602523239001037	-0.7535480387667257	-1.289572669273215	-0.6077244359105496	-1.5603240942707357	-0.4187706524683694	-0.5040347915231871	0.3461413869658591	0.42342549317975586	0.07618539133095235	0.9602205806154486	0.5227791377765649	0.5572859241788019	0.7624686049295463	0.24249635009377696	0.6480796144145006	0.12060366570971143	0.9178420157524706	-1.439868034875038	-0.23296521040886545	-0.5262821516019196	-0.9647168478380012
-0.3922403019097511	2.294084192425398	0.9892669008861219	-1.8958732833441603	-0.32159707968642764	-0.3870372298408986	-1.2347302797328925	-0.13593266820191757	0.9901715613270199	1.5426066050225447	0.9142202779517234	-1.0592992928530733	0.7154688183357797	-0.4381485244943945	1.1610377855895508	1.4272829360133898	-1.4874978230675322	0.8451577317034739	0.7937115088157315	-0.09448381627466164	0.7523992896278967	-0.5973725723537913	1.2642196440160418	-1.9487629469961352	-0.015854556309911606	-0.862281368667765	-0.0702806012541107	0.11825678007423174	1.3767032840712392	-0.42971758714896685	-0.4662930380043259	-0.03457042211782296	-1.468300106678018	-0.24739413478456465	-0.3293027016432273	0.6450460077584613	0.33374268654793937	0.21421724203576425	1.024476451632052	1.1210379232003642	0.28986164185525903	0.21946889816621062	0.55733014945331	1.252858348431327	0.9433652848145072	1.2155222069085645	-1.2698410230104868	0.8440323289410218	1.0187887573964725	-0.42922438654021383
-0.1923438846349015	2.3095139232258233	1.6377195611130189	-1.2789142596491874	-0.8587695268387604	-0.11852451033346285	-1.0295608305258466	-0.33829704673521654	1.5258549090754925	2.4169774022406996	1.439437862601081	-0.4177287042342889	1.2104997028766071	0.17064726092729293	1.4353649965646371	1.4728062704316558	-0.45201763665372147	1.4414563863601468	1.429802936593682	0.3211473713283409	1.477761464027573	-0.37447220623053745	1.4469369300408623	-1.1301562309209858	-0.2140553326143612	-0.15534626851842298	0.45181628535410523	-0.06051360473131982	1.635553364677647	0.47638770516132506	0.757272473325656	0.11760263937815264	-0.7898324071705457	-0.31568201707867777	0.07426398899324334	0.7714438224625639	-0.42313053721728494	0.12052325450959953	1.247289195771265	1.7454755512900608	0.6179158932467443	-0.8503388043598342	0.9306954596587228	2.051591797700796	1.156902304819946	1.467259681588216	-0.32788397165512884	1.8205707434427205	1.9268290159264656	0.34684193076331254
0.024902460856207738	1.4841069418574837	1.1003728042958199	-0.6850166842097322	-1.6000323395582576	-0.4451680436655614	-0.6134632461440326	-0.8574497584440208	2.038294322774349	1.9417705671950232	2.1404581817197297	0.25778257347445355	0.9333420107176931	0.9642848965129495	1.2620963330159134	1.2631299474250488	0.08933814934640709	2.2163398269982837	1.2520131020344283	-0.12025367176079918	1.6035784197211627	-0.08831856291735139	0.48186780979456767	-0.23338900301228083	-1.166116123194765	-0.1538137861077443	0.4414190370737662	-0.7103089871091278	0.9856795142279592	1.1707210021802743	0.9040849082289188	-0.12014297249122056	-0.3765658937027993	-0.5879391830352084	0.3082119112258268	0.24326798135510955	-1.43552552147412	-0.19056602366324057	1.3504078960406511	1.794114260282692	1.2871863458247177	-1.5777596522704538	1.1692532177161679	2.0865360788712204	0.7716799946364111	0.9790761891912131	0.6176953900698213	1.590771416008718	1.7103027059810603	0.6813388755799752
-0.03151480461448563	0.20931685711458292	-0.07139787465212843	-0.4215489848607771	-1.6643747784323812	-1.0820120810266278	-0.19789080952689722	-1.2336466443144072	1.6679388573803116	0.5398539254461285	1.8682346737373647	0.34725947174904626	0.24676605841418708	1.0031836847312048	0.7551194251128276	1.1113931561057857	-0.03211881439097377	2.200054411746627	0.38862727353305837	-1.1792970828802556	0.6607489321444496	0.1210284885826896	-0.9033454131216612	0.25408835845434086	-1.93058641560359	-0.7424629291545471	-0.16997838790666636	-1.285058486509671	0.0834971711389654	1.1019994727741471	-0.42193095640903266	-0.46898523540083376	-0.4422468761260443	-0.8283187093356145	0.32680260909061515	-0.8961538085977433	-1.913075583383337	-0.5611971096432637	0.9360839081415822	1.1420437790862499	1.6113590113972969	-1.4515700544960586	1.1185885284413397	1.0381963039193896	0.1115393600479817	-0.16686932209692978	0.8618777992879656	0.3044577087255227	0.7829411224438193	0.46803426349312177
-0.40799638895874296	-0.758498820666198	-0.6002294652560672	-0.22190991147994238	-1.0066516780214423	-1.3672356813271924	-0.14496422502905282	-0.9997918345975999	0.4562636530316717	-0.704870331366607	0.2633409680076236	-0.12253350906472292	-0.5055943893808715	0.3493568656459896	0.2310464418880712	1.0372658078312227	-0.26610825887070455	1.3005314301709197	-0.3470825468319893	-1.964803711374261	-0.9576196922027693	0.07979717809190297	-1.6348505090239425	0.3456048924357889	-1.8499578589837558	-1.1743572859836817	-0.9789968565298299	-1.2180800141748456	-0.33308910418193494	0.46815463145909236	-2.0150563529632732	-0.7027629466481785	-0.5932151627833442	-0.9400670244908702	0.36949772796949054	-1.97193299853276	-1.5725651800458569	-0.8599792851568397	0.019332745792513092	0.2746017718579417	1.2492387980909496	-0.7640759682108891	0.7505150573939607	-0.31415917927472137	-0.650271975712458	-1.0659715408747474	0.3530495530460502	-0.8573376078456969	-0.0603625470674694	0.08395416294771256
-0.8692108660235337	-0.9222837104796567	-0.09108731694065982	0.280218141399958	-0.4518447448691694	-1.0168231682318487	-0.525940739289717	-0.2994009410034146	-0.7488323686187373	-1.0056610592441577	-1.778641207480435	-0.5396974337923833	-1.266449987097305	-0.1995422004447703	-0.030030459741258054	0.7520866953310203	-0.20695834246311037	0.225971553163573	-0.4510098531453059	-1.8784399103865883	-2.206798650339564	-0.2453907948154963	-1.446488499950627	0.34779605628536464	-1.2277552037703627	-0.9706354237385553	-1.4866255391818362	-0.6169959392875107	-0.2877361142996524	-0.05964026047064843	-2.326689541373188	-0.7141293600519901	-0.500527565722802	-0.9530085606494972	0.5502697657976774	-2.2895412677877056	-0.9442109913652179	-1.026370996827981	-0.9219132345569774	-0.25168812211179814	0.490760104919703	-0.22184154505466241	0.16925136230889992	-0.9371634983449114	-1.4530285407438859	-0.9965918103683173	-0.40187140643774094	-1.0208109823503992	-0.49816042054226733	-0.17048862483619281
-1.0824742914554202	-0.4535555818022221	0.4620826422173091	1.0584319056899125	-0.5747865148524535	-0.4076182947196655	-0.8282966260425467	0.22114861225030633	-1.2580386066349039	-0.45846227668928474	-2.9313874723211595	-0.4532915686834682	-1.9469115737883693	-0.16772758690994988	0.044430342036242666	0.10564937832066912	-0.07020167803313243	-0.45955586656124586	-0.2905648883335262	-1.1674584333718832	-2.268311040022648	-0.5746181977721232	-0.988447308141783	0.4264625358905909	-0.8339995018026201	-0.4064041318682259	-1.4975076020331517	-0.13433269023677707	-0.39496492770030256	-0.06215456095727187	-1.1064962540495977	-0.3828628324714871	-0.2778227587944605	-0.8065169743032042	0.7010454460135231	-1.8423336339920473	-0.7261861505790198	-1.027728676244361	-1.4520029383373112	-0.36051433007977424	-0.19982032551009848	-0.2032622679558278	-0.4572288949065568	-0.6559892115962174	-2.0077678216002584	-0.2633572830551382	-0.9143729488424122	-0.45405610113481415	-0.8694748738482659	-0.3439204552326706
-0.8799544249989608	0.03747298543773545	-0.026443997396675314	1.6817340815781465	-0.9406321993618095	-0.15788384544822	-0.42062800593710187	0.16271718640174015	-1.1686377161602441	0.1975532432471783	-2.6351268762346507	-0.11220634827584679	-2.182847511060953	0.11883764239985081	0.324559259774627	-0.6656539999539948	-0.2627836440632601	-0.8459934780943498	-0.5970587868939085	-0.520654415710945	-1.2674872276397993	-0.48319818224460653	-0.9077253102580101	0.4516498590667484	-0.9470411987588226	-0.14004268399589276	-1.2233359782007618	-0.19533464901483885	-0.9896785407330526	0.2415797736030259	0.39290711818727697	0.42524117958649627	-0.21332976088715888	-0.4005626856666396	0.6441467566523055	-1.3096369060357194	-0.9895876712247597	-0.8943542617711581	-1.6068001759286092	-0.42095981180038067	-0.7078709749593753	-0.4757619091962119	-1.0013515156134896	-0.21199067665127105	-1.8710883107144276	0.1616761532609627	-1.124506336086165	-0.03291790862845219	-1.5126238999696549	-0.6013977770513969
-0.41170857995086	0.1177705154765721	-1.2733195377827804	1.6893954702520237	-0.7002670820538185	-0.5136502424936802	0.6038916456729576	-0.14280327538315013	-1.0145942616643484	0.2788382909936336	-1.4513149174919053	-0.1135692435557719	-1.6833484096349096	0.08976936121312346	0.5978142224138284	-1.2311778222526393	-0.7441702255234469	-1.2283817622630888	-1.5475225527803873	-0.30640332267376486	-0.11242644123190627	0.14480438438722842	-1.1217883710186871	0.22299534168878404	-1.0973196613591882	-0.4906982518251541	-1.0461023921086423	-0.5381784145143188	-1.7071735564965138	0.30751361131663035	0.8001610406272748	1.6137190861629342	-0.3728593442555586	0.09167119413101558	0.4675018940387541	-1.301030413774665	-1.1709810511581997	-0.7967291868012251	-1.7204980030921826	-0.7528363698537147	-1.2001858601640283	-0.5932444962418576	-1.433574693057814	-0.29737974299177616	-1.011911176742651	-0.2339517384345905	-1.279753649694703	-0.17244640185312946	-2.133586286157071	-0.9343638812682047
-0.04626102256168035	-0.11630200736122731	-1.9008301725764374	0.9474647704968979	0.27983284622776144	-1.1476662413751784	1.3015275390025212	-0.018821393363222964	-1.0431248229624845	-0.3644390163559874	-0.3628791852480062	-0.572581438179396	-0.7204697068338745	-0.3329012594130801	0.6960983021841634	-1.5353858055204819	-1.0530839143647406	-1.5080272157443007	-2.5126940785725944	-0.35390181177674673	0.37217005167264905	0.8949398237724	-1.0949560707267754	-0.25284237644102525	-0.7194960808552753	-1.1265161340581102	-1.158507971457433	-0.5781929261960966	-1.9779178661630974	-0.12391414005519626	-0.002135656373966235	2.6809520603942714	-0.6062557422193888	0.19726089845271083	0.40174481949387225	-1.6641436723781762	-0.7762277860891688	-0.9452938707766225	-1.9003020332679723	-1.2689280376857575	-1.6610466399563764	-0.4236539262655673	-1.7637104020766654	-0.8130091414531357	-0.06856095072903184	-0.9655753295102139	-1.5225173801188125	-0.5442287919628817	-2.051341609624095	-1.1960113416290317
-0.047152409259097645	-0.26657356777347857	-1.1461114031353064	-0.24668531187128132	1.2458206302661294	-1.4749577045234197	0.8574693082243855	0.7603107006679675	-1.0468080465462462	-1.3746946536738724	0.12360225880840697	-0.8638122529053998	0.0406428150548094	-0.7326250709638571	0.569929989025054	-1.6834315748266817	-0.901527212254454	-1.3315791927105007	-2.693388528030718	-0.3680921325095603	0.12760500237176667	1.1899988520616773	-0.5911973098701742	-0.7422261015569254	0.16050799187165876	-1.389013831470964	-1.3814091949899596	-0.08299164867393366	-1.6975377965487928	-0.7721417614628766	-0.9575624705893279	2.9697213711204964	-0.813091964931635	-0.3420213583741491	0.47109972712522175	-1.6364081111687734	0.10074119501221317	-1.297731155250196	-1.8437317100837523	-1.5904180818496303	-1.7500700065901447	-0.20316221246923527	-1.9177552969135925	-1.1697531080096695	0.2586467669001648	-1.1938284030924093	-1.6749888506997623	-0.717389945750794	-1.0622776116926382	-1.2978071821036468
-0.29022447677005014	-0.11240712496406872	0.14459154684377815	-1.2961430340491895	1.513753592864598	-1.1176037585337908	-0.3707817201926276	1.7146160547944502	-0.8154064035844751	-2.1862366864173777	0.2048211849673365	-0.32184916608077047	0.29888837891926817	-0.7700364282688981	0.28728540451138285	-1.5557739805177593	-0.49660621115115117	-0.7047695447583032	-1.8776246633442433	-0.2992473566858638	-0.2840456437212344	0.9079507031232896	0.10334101556625543	-0.986113926870258	0.9843597092098892	-0.862954603566046	-1.3189002440093005	0.6480657600150102	-1.2090505305465609	-1.1130735869744843	-1.0836051986770716	2.214940515607217	-1.001265805044342	-1.081672949150741	0.4144928211691057	-0.7016892016108419	0.979255571331491	-1.4289934857975397	-1.2414139887829523	-1.4223650240696781	-1.2192548314056122	-0.1566987112814585	-1.7220270007576788	-1.0730865034880233	0.04186366864896553	-0.6862307245736692	-1.421568666485087	-0.7008286556007378	0.144997456367048	-1.2252419975334852
-0.3374200189408686	0.1903091292547941	0.5060882676045625	-1.6137485084373233	1.2353579537496655	-0.13747045039962658	-1.0820893126668787	2.2079013005135315	-0.47663577581450084	-2.3026967886853553	0.31356357183576766	0.9019817931792308	0.47277289682205986	-0.4981589590100466	-0.036791506279235504	-0.8597686675445578	-0.1947155072858853	-0.12346332464643903	-0.5568927604158994	-0.21562391900294403	-0.3832239450044898	0.5291243456396607	0.6297130081715997	-0.8738451417348643	1.2639833375404026	0.3076289729872693	-0.7326263832776737	1.1904607417106836	-0.754161134992028	-0.860057415590925	-0.405996132395566	0.8398775202622732	-1.0970822009295547	-1.1542066104868736	0.018923722219438274	0.7676895086303117	1.5060844497628325	-0.8719511015341007	-0.2543616407169764	-0.79800606433054	-0.33146309350996367	-0.2218939517972896	-1.091430129040478	-0.7395577109323548	0.056846555378882044	0.062025035697010365	-0.6609902389495463	-0.7080026403166708	0.5915177235225	-0.9170258982479278
0.12329315203999106	0.3228236149005039	-0.3921644216510148	-1.02536416015143	0.9879641025906589	1.0487816059774098	-0.43960438394008	2.088438725895868	-0.28242854272877904	-1.5156578457595227	0.5909096876928933	1.8746562633482944	1.0817733858246628	-0.12106554183158894	-0.31772658465560855	0.28140144793119204	-0.027648272012161555	0.017812664757891533	0.5546017379174748	-0.009034519355463361	-0.21081567970824275	0.5804954004755892	0.9232260897824066	-0.45537356577162647	0.9680150229954647	1.5382278919599137	0.19667600702164587	1.3740967272504403	-0.2496877405281911	-0.16829439571057225	0.3128568521643357	-0.35044079405141104	-0.9057582220972794	-0.17629903578241518	-0.5484971891067435	1.784230709561815	1.6213919965300174	0.3222532387385773	0.54093328115376	-0.05344846140360382	0.3090281361471175	-0.18842622099903025	-0.2586032484269804	-0.42064452879028574	0.7473055949191569	0.5494096709445091	0.3285067348974784	-0.668195253791007	-0.010038076615587182	-0.3257732325011979
0.8882041492043906	0.11167505196202122	-1.3897032249869463	0.000911884045582345	0.856070778102065	1.928767664580825	0.9356395104503664	1.6690983029787945	-0.23923552917814578	-0.09638497328107301	0.8013714846936347	1.817458922992243	1.9038582975522607	0.2783833102374419	-0.502244190492795	1.033753731257786	0.23488220977763344	-0.08939483139036308	1.0105379506292131	0.5248064443898565	-0.0752761026031082	0.9860474150058786	1.0254233591219448	0.13162446864026486	0.3798071108088557	2.207709898092147	0.9864955589189063	1.220127854222427	0.3180214231319065	0.542674088243659	0.5016524481077489	-0.7963646249340219	-0.37916561763945933	1.2346095311070484	-0.851315135629985	1.670301282286385	1.3589533395516817	1.4567658594041661	0.691240694140214	0.3624276627727013	0.34157528806973686	0.009096258861586912	0.26638333077492554	-0.06422170879962402	1.5053103014263496	0.7853809669271676	1.0555521482306438	-0.32414671030682146	-0.972223357695582	0.3378110406363648
1.3576429075813694	-0.3780013222969271	-1.2704648511191086	0.6321801410486537	0.35405317425525695	2.1591827560380663	1.6169240973234549	1.191230126870535	-0.1596051839451783	1.2172838170680176	0.6375574577454075	0.8823142388617515	2.0914408396426345	0.5968350481689056	-0.5041739513098943	0.530363792346701	0.6279194917233101	0.001345156765622533	0.7724797510860495	1.298500926157708	-0.026108771679775114	1.0981097477078043	0.792968769488382	0.7157140973340663	-0.2004656990040552	2.0666242324226456	1.2712229045619179	0.7202428090481671	0.563684487206601	0.9081475215587612	0.2584332483618459	-0.5246343754304109	0.20042864775696562	2.016728865315793	-0.6424653649004494	0.7043751055004095	0.7748819829775365	1.7720884640339496	0.2793355788965815	0.14017250538365877	-0.052209385028023525	0.25651645142266766	0.09362485660366338	0.38640468108409004	1.3120461001126407	0.9710245332596913	1.1701509812209385	0.21001672726753526	-1.3147986292148501	0.6039172878564959
1.1196064777509003	-0.9436915698474994	-0.18486194991245802	0.38804254660192034	-0.680334464736996	1.7250245994466533	0.9747538039802043	0.5549899661626001	-0.03090929744766328	1.646701258822995	0.03934074275141642	-0.09384032976646195	1.2355044552308128	0.4959223486662779	-0.21167685274175474	-1.0605048520978502	0.8524759059661862	0.29470068054621423	0.11562475628331906	1.8316526814670975	0.23702077615028302	0.41535515578503857	0.1033966665190144	1.1378900611649763	-0.5322556521841607	1.389576650225389	1.1269224549447114	-0.08908120800964746	0.0817113834652743	0.8103172534612356	0.02842228838494831	0.0440170985518298	0.4882153900815502	1.7235246175984689	-0.1484743779933677	-0.13955304710112892	0.14607403953006787	1.1913646490888836	-0.20595309476805435	-0.6427780804018021	-0.44865499658071045	0.47323562154089	-0.6275158722899546	0.6100129702248086	0.07052953708377639	0.947921181492931	0.7288767000463255	0.3531452953412995	-0.6376079898793146	0.20637891381993445
0.39990756973483726	-1.355021168691607	0.6393959973199532	-0.3434163580760433	-1.5227185814718294	0.9217364622132912	-0.1396713187555574	-0.3349970171601903	-0.09136351564950404	1.0019428019234826	-0.7381587344294157	-0.5107367516484844	0.03442474493900085	-0.30875011087601745	0.3505091381019898	-2.4177266531133936	0.7001759181827332	0.30278255980007546	-0.5047188707088659	1.701609014029231	0.8922521537719306	-0.82292941203138	-0.6986203484364852	1.329826414192939	-0.4155220620199486	0.7432730962993946	0.9632626552808334	-0.8716373997513508	-0.876103094340728	0.3676551180923797	0.05885917542717218	0.4923253135241128	0.5203972164116776	0.8858188838871922	0.1477518569200873	-0.08329457551206976	-0.02873978877736076	0.398716695691602	-0.32999266353258067	-1.4548833093849478	-0.6352377892550528	0.6986316327374954	-1.2376326645226703	0.18780823432334198	-1.064469208693295	0.34701710331671526	0.16110901750823245	-0.2404493528442668	0.6587511179001152	-0.46301266119277
-0.14482275795576557	-1.4191014971574158	0.4250079757785662	-0.6194068945203597	-1.2632150298113465	0.15715473860831394	-0.432859276250908	-1.1517745992708206	-0.4314355350492873	-0.0967994239368732	-1.3068662200210275	-0.5143395232667557	-0.4087374036250305	-1.450386914293437	0.8609298703261373	-2.3046798207791053	0.4406756877092822	-0.22434987053961555	-0.6543042037795821	1.0501550016414152	1.575265163159996	-1.8519858840107373	-0.9199819051185738	1.3586456417507369	0.15056973040905852	0.5070297585904591	1.0715408755091906	-1.0821337240441073	-1.4195070529166576	-0.19054638748007985	0.2434049546682182	0.5874165460649124	0.7117343613891163	0.2980575441181297	-0.011426342272932117	0.7831523518316823	0.4764518283985024	0.12072601903560036	-0.012614448826361114	-1.6246963810802308	-0.6548000444035822	0.8943541737450165	-1.1144450266868122	-0.7098130115406621	-0.9293557810629917	-0.6861028319835709	-0.06154954437211728	-1.0475756310894275	1.825298431989137	-0.5870509842003995
-0.10953859616520922	-1.0683178770189166	-0.31082703135664974	0.10196598185771902	0.024369415302677375	-0.303863991102201	0.32279549229134774	-1.3360352825938313	-0.6935919479478146	-0.7533711200747624	-1.4144436631216282	-0.5873286373458215	0.10696801216612652	-1.8976731045085162	0.8235936872684757	-0.8982310883368971	0.5536423445603558	-0.791379421477963	-0.21907827057975846	0.4919813895888586	1.6187909741987614	-2.155275147908934	-0.30241182520250814	1.335043302462364	0.7837716155782148	0.5446140488683854	1.2949520650315975	-0.5040424959109486	-0.9252105914338083	-0.6498815492081554	0.34252433890173134	0.2398088472116884	1.3168862379949864	0.13362815160137087	-0.42069510424568257	1.630636569973566	1.1504110725605932	0.3969899982707739	0.5219929759222509	-0.9157216890830204	-0.5072862022470905	0.7904971599732699	-0.2441357647472805	-1.2474265062216967	0.25702789141738613	-1.2847030775208015	0.1922861335713514	-1.0769504680750501	2.2899953608420063	0.22317801961503325
0.24180460522231925	-0.43283874182813076	-0.5257459552569337	1.3341197943695533	1.1956930047547514	-0.459071556078797	1.1006298625691537	-0.7528615608656712	-0.4057715096774189	-0.6253238146882198	-1.107085304727199	-0.8395177245589618	0.6206401995109665	-0.8897745518622183	-0.0016950856372763582	0.3597894691604641	1.0720388090965685	-0.6707319554720126	0.44245309393609905	0.46980141228440886	0.7771347522218972	-1.9106435766294199	0.5010663370748873	1.2396017806150923	0.9242115673288364	0.3769263983426559	1.1904566634372022	0.38219067989865096	0.20468044792146353	-0.8771595928938088	0.20766280156651895	-0.4787205293279983	2.01612238507118	-0.05625309802649636	-0.6384764736251997	1.6394317575709072	1.0897931544901072	0.6555735651287351	0.9588282798768756	0.1681119667820547	-0.042615925263810805	0.13070069874192963	0.7670352004814626	-0.7940854791226603	1.0955500555910003	-0.7166396207107552	0.6140518191498442	0.010679106809532449	1.8603489898822902	1.3803341792301866
0.2904884095523167	0.24193351876066174	0.05921979640671365	1.9836361601395922	1.263743335821727	-0.4661675156447646	0.9126559816397626	0.020044722143658496	0.377281970584579	-0.1747405657084613	-0.6660662502198752	-0.9020009580399133	0.20948943476802875	1.0821895572954692	-1.2534847514550034	0.33413544562180936	1.4032797033588131	0.1322841839695345	0.7774056599760458	0.7852448708438468	-0.38541249912624787	-1.6415500642801915	0.5638946133667	0.8907035203456652	0.3958916627917112	-0.2530113505193456	0.5408996539514964	0.7730629451384314	0.941042011582219	-0.8318142510945311	-0.1507126212965139	-1.218070342644585	2.202686389455794	-0.5577041837023995	-0.42110621489658173	0.6730985146573507	0.019392903315299442	0.4744186861121956	1.0681837675396384	0.7764573178609746	0.757665083880166	-0.8812828573543179	1.276701573272512	0.25076045032402783	0.646874872232343	0.6227357452384474	0.7632156398680701	1.392311449740783	0.7181948263650094	1.8172103453597963
-0.25385076792656447	0.8091799880204626	0.7401981530986151	1.4164311336383784	0.4619485135565661	-0.4411778214780764	-0.03262405215212193	0.2242556530299879	0.9709808606285633	-0.05782655207360552	-0.366903914024986	-0.498118566452692	-0.8141330214603937	2.492417185003355	-2.148519776326587	-0.5646056923125308	0.9543646881165935	0.7351039860138637	0.5837677389037497	0.8430720921031363	-0.9694879529983653	-1.5568142154106925	-0.1681151029733937	0.17584107745166797	-0.31187090245718635	-0.9960208407876964	-0.32085570717135753	0.3482361841785995	0.8076160738952967	-0.5631393167605782	-0.5546693802503019	-1.446211050259748	1.6625428806927816	-1.0015923875083763	0.055016309788539365	-0.6650255221961688	-1.1724527796671047	0.10739520308126285	0.8261064506629354	0.5325510521058407	1.5457094454154927	-1.5402004478415376	1.1963611138387649	0.7983954243665771	-0.45404041593211536	1.4198048779220005	0.5170891480777288	1.8651844441721315	-0.6160231038558032	1.0937084634955763
-1.0759727696309027	1.3037427184698305	0.7890192251738726	0.0350751270111673	-0.17283367375726186	-0.3703981972986646	-0.6857333976395971	-0.291019985989677	0.7403511752497937	-0.36284380641981095	-0.2775136035634129	0.08605291021844844	-1.252928465008719	2.194884514476112	-2.123162198673613	-0.9122338260415008	-0.14145637404589004	0.34993243021574827	0.24182562118725642	0.32135746080571415	-0.6418181122313185	-1.3917715701502056	-0.6739770155484087	-0.6653975524214436	-0.49922711568118205	-1.1732833377088907	-0.7528304747568907	-0.40881877123888954	0.43201580266129164	-0.21466276725883604	-0.7047614404918909	-0.904601449411713	0.8039468689575421	-0.8201030353421211	0.3581095662982306	-1.5492299735080992	-1.2170679326856984	0.14760948901863571	0.4686115419611861	-0.06110066169114445	1.8535830293527509	-1.2359975309296118	0.98856597544032	0.29892125532164726	-0.7874117229394505	0.8231571767093123	0.20955411571083232	1.0532895493176062	-1.4664328694202982	-0.10377365534004022
-1.6528865566053188	1.7375235210507154	0.27679552444493183	-1.2088629604006507	-0.1365973734972432	-0.20712600332746903	-0.5047870668309576	-0.9432316261739558	-0.1962480935929703	-0.5945591045591597	-0.28070361368662966	0.2445647482951178	-0.5452216199742916	0.5729017757365185	-1.3258868670952568	0.03393985590258726	-1.0841645927397974	-0.7801661720159213	0.3039076527832161	-0.4773003309292646	0.017909775895113434	-0.8946278183060469	-0.030565705855013676	-1.0868519525369897	-0.01252778613194391	-0.5104460747411219	-0.40595954419781105	-0.7726554186787415	0.7530916993118947	0.0061286754778100225	-0.4013927795863246	0.001974426584412167	0.15680766206780966	-0.0557260263967401	0.17996387580270498	-1.5233671998642855	0.12571517424126535	0.7424641870964526	0.35713650059302426	-0.13503765760228625	1.5813826499560586	-0.1216576542223733	1.1095857398107438	-0.6131399861971145	0.10078663876119615	-0.5634057156395313	0.28745768449262643	-0.3252050471668057	-1.4350676373102103	-0.6657306426760209
-1.7913555277802802	1.8649663761412567	-0.18005454022341782	-1.7419447541974815	0.007838559989092532	-0.007215980433054884	-0.09412937762840606	-1.0933948848444794	-1.0827633605372418	-0.392488260657882	-0.25567158624508174	-0.28074640011317825	0.44564646226574295	-0.8801147654831807	-0.43665970878564353	1.451248203783718	-1.213032172928259	-1.647635986350431	0.8542450474003772	-0.9329906139319211	0.15069515955126828	-0.2816665853130679	1.3685890318057945	-0.7012773411250178	0.5936993270054325	0.45096911283706476	0.4149855463986961	-0.5590161240415441	1.8116273476017506	-0.05145703183903699	0.16747705884207265	0.45810434430454583	-0.1979240622251574	0.5482915988674912	-0.3910581798495226	-0.7076770900252429	1.6381929019337342	1.317144391092168	0.6477940122338669	0.6086376845733285	1.0868745482157975	0.9372123693766801	1.5211143779442946	-0.8849933669249609	1.1203607303097525	-1.3145698270179755	0.826606181363365	-1.3217832218511516	-0.7570794699073946	-0.19840638808997527
-1.6601750491665888	1.3276383753654306	-0.2289630570147527	-1.6963815862175737	-0.449928309024653	0.08458915736809222	-0.3759247450191204	-0.7143903415372915	-1.317401762293375	-0.04655386719014605	-0.1717910713765958	-1.0922348917526519	0.41803768768914085	-1.1181987274422351	0.007241781448972776	1.8978216531412917	-0.6332399999893957	-1.6236793247574175	1.3789028209135683	-0.694544620193311	-0.42977865561313555	-0.03332483126909094	2.1082571579247182	0.24902891530064372	0.7163677954182168	0.8023980930932058	1.0154819789674212	-0.20830277683336432	2.6023809049362296	-0.3226669758933984	0.4753379688965682	0.04288671331094783	-0.544049802803656	0.35069726976460613	-0.916818335699544	0.422655043632493	1.8276602311367165	1.1640975488954417	1.0712172812646141	1.554782504232997	0.7210438740679137	1.1778305606229351	1.782204852258874	-0.3023475547376703	0.9348722505815145	-0.7643190938915627	1.4291255218174448	-1.6302592281970198	-0.09936459219957999	0.6604273318217269
-1.3761082209920454	0.13893100262575256	-0.045014118576997095	-1.4272487308222617	-1.2520990755326045	-0.0009289011435426663	-1.366296556115757	-0.29377055992463574	-0.9709745861506612	-0.11529940929189765	0.004080898235158134	-1.5122083393793981	-0.7786786003851558	-0.5057248176640957	0.05820661175312684	0.9650204449868635	0.015396042517705313	-1.0623742698070402	1.3263102021594941	0.044375926954997126	-1.0240967729014443	-0.2576884630616946	1.3442763263290385	0.9690198622827713	0.3885478277807909	0.19689710926853535	0.9555456803894774	-0.1345102777683577	2.2000890267644757	-0.510787488397974	0.19823641183614718	-0.7648151336276355	-0.9696507470916998	-0.4374872103827158	-0.9473015488243506	1.3761633035814882	0.499003622084886	0.2376321067128427	1.1524957257217952	1.8303640966164916	0.40972164618385265	0.6715158437508837	1.5663014824004202	0.31825128713190387	-0.4389868703857067	0.3254436812702436	1.622947350483802	-1.5203695893110054	0.10779457300579941	1.037361586492414
-0.7924192044611725	-1.076933527925406	0.13942334071796286	-0.9937116896196808	-1.3749177672889454	-0.1413892538276361	-2.074245237270394	-0.17695056489170383	-0.4814955264446023	-0.608809319362231	0.3863774795317137	-1.188521087231656	-1.9147045795039237	-0.15859928281055077	0.12635570636916937	-0.27987836385326365	0.29093178867526814	-0.6718906381909431	0.7214851032530697	0.7540371430462696	-0.8339872144087275	-0.4424386973249274	-0.17461518518354743	0.7932535045039621	0.14640790519594643	-0.7348851347838483	0.4359263232461757	-0.21409436336533025	0.8272560290240214	-0.324217652869033	-0.2772059465581028	-1.047103756767866	-1.155643176084112	-0.9516350902126018	-0.393643286478279	1.8171396622080287	-1.0416438920724038	-0.7479528554893663	0.7205015029637513	1.2341393621851198	-0.1440311915151478	0.1639083097608866	0.9945805265403148	0.21893682396524927	-1.6336419710801153	0.7827748463327718	1.3260162568907208	-1.1868401069080614	0.06912073454792664	0.754195954772143
0.17126170300221194	-1.5329304824669587	0.4193689439938902	-0.2872648377712294	-0.33877346779334994	-0.12599192656860841	-1.6325137180056657	-0.20463785479178592	-0.034165288574291415	-0.8200339466342892	1.0261678590510415	-0.30782401487485356	-1.810731510267134	-0.5343347995950286	0.4008648188074493	-0.5261005229965744	0.3013546758721975	-0.5500743410360993	0.12272918191547401	0.9773370553681257	0.11979436295063335	0.011205652124233799	-0.928401577067259	-0.14300205771113375	0.27744107987005273	-1.013564347050768	0.04419411814248895	-0.0627559158563893	-0.39364195997503426	0.20626522663999539	-0.1062427126629772	-0.45283966767639244	-0.8362806383740083	-0.5940753460847231	0.37988143913214556	1.5854527634410298	-1.4036719242990043	-1.0281209485174143	0.1211272343291919	0.4034135713390185	-0.8981832320841263	0.21474091209132307	0.4381208697445959	-0.3335208789683155	-1.4724152052916188	0.4421991990265689	0.8682619279791571	-0.5236910038346414	0.24431610997507947	0.3508056487178015
1.1282916193506325	-1.0442151662629906	0.9461847709772399	0.48608703413760035	1.0494055880896767	0.09799722221641469	-0.29744725689784945	-0.05062173933354269	0.5342483114122123	-0.1268079289734706	1.6885338119666553	0.6794133750178396	-0.6859992288873812	-0.9661635223741527	0.6325900989369545	0.3375399352585437	0.3641307077283078	-0.16788162961908892	-0.011855221316849292	0.6009437578081064	0.9908639788634984	1.0425166048781698	-0.35397704401498536	-0.9624865276185757	0.4465664878917527	-0.38026870327678974	0.1299332835125663	0.3088819671188444	-0.6715842937792545	0.6897095730776601	1.057547426923403	0.3929872754463011	-0.28090481288623065	0.3597990338819503	0.8578984924904433	0.7484312177501712	-0.5677513461650653	-0.5333593910708158	-0.17801254366124966	0.06401936283802688	-1.3481606711655003	0.6282738084522613	0.081254919493117	-0.43272026555800197	-0.19802727888372149	0.19947204239739236	0.576775154467061	0.4418005712834051	0.6515309762707475	0.3008209145531058
1.4263326450013338	-0.2406013913889624	1.4666153197186695	0.7857309343653872	1.511468788952461	0.3076213008633666	0.8260319975764423	0.25312525404927566	1.258289909399213	1.1634451947257376	1.9263975370525104	1.4199900185896652	0.19492562576019554	-0.6216429490865467	0.5123672336862917	1.1957757966703149	0.5227907503239597	0.721738230765406	0.20562451488074096	-0.12305943173382991	1.0329582048314205	1.8756868717946282	0.5704112688849506	-0.868107540752952	0.19217226194970286	0.3672140265375049	0.4549859551241	0.38138810083000996	-0.28822171794150464	0.7487445349637734	2.426571038460336	0.5991655560296494	-0.058699639428535	1.0842113343272926	0.8253764587780007	-0.301361150785658	0.21882114426428156	0.09711964724388993	-0.1436648805777172	0.259914673766828	-1.0958036072348167	0.8063301118437315	-0.20819167571413463	0.25738487285667155	0.9518990060411712	0.6797017593681769	0.42309778234631146	1.2419563286003314	0.7882635321334462	0.44532987993317313
0.8648824074783955	0.09433137912329824	1.4490676852487638	0.35008941906018304	0.713562944000062	0.19126008808730224	0.9492781053531969	0.3233665443139303	1.7544700391249808	2.007672557154389	1.5132185576773427	1.7701863946064609	0.08416804176518787	0.37818682033418816	0.1405273523743819	1.032324351917387	0.5429380032473572	1.5330635133723018	0.30732592809479886	-0.7547353392139415	0.4066232126297783	1.8103970618184924	0.5512128064696473	0.05275000428086814	-0.37959300338496693	0.22019794524861033	0.4741064006567784	-0.22530929050606005	-0.04691585609701016	0.45256614682741153	2.6549516000760063	0.041126715826664384	-0.3214801763543324	1.0190214439881078	0.5407694090401424	-0.940084079574165	-0.09139823370726903	0.18530090697296436	-0.17656968388262173	0.43645131605170284	-0.4066211107159976	0.5493784356089542	-0.5732818986548437	1.054637826991383	1.1382857468161018	1.2706801074068528	0.125392758445714	1.3901426144113433	0.3430338298363614	0.2975429269100112
0.06762739117033685	-0.15669546789274294	0.7360246397003503	-0.3350784202200855	-0.4080570210101587	-0.30690598147716336	0.31645227417989047	-0.04727607973395948	1.6086597375829064	1.7247258350587702	0.7682452537851915	1.7153387140119056	-0.41874154983248635	1.0865845359902737	-0.021547862819064453	0.0432503697866805	0.3050723130022115	1.4786355883869529	0.05406523652920014	-0.9507143819658029	-0.06175379759688504	1.0206094787415916	-0.4974315533348699	0.8789700008561719	-0.6589557779433884	-0.8773544951948686	-0.05792237038217586	-1.1353924895476368	-0.22062452504426025	0.2867914503758679	1.202628413543261	-0.5079424276397383	-0.5671351447531753	0.3120718799973321	0.44084189356147335	-0.7406506260671264	-1.2137787459864455	-0.35706732491894383	-0.5150041250623625	0.20521854024635452	0.025860293358324904	0.30217806229494387	-0.8586170752923579	1.1549582723347198	0.6095559389809588	0.831265668129785	-0.45917882467095306	1.0245248625782106	-0.22512703080664015	-0.24602265123405834
-0.0683964567913663	-0.4188879687335415	-0.13714521952915892	-0.43866234714980634	-0.7416556922095832	-0.8445404863615409	-0.2175526254140177	-0.5468729151035342	0.9578568054646053	0.7366976704081033	0.3051247796779342	1.3157288255972674	-0.23238244192296428	0.9162868498811266	0.31811253369641435	-0.6619699231520313	0.010012830479131155	0.6176548565252176	-0.3257544706152212	-0.6982940692918859	0.11134117452379103	0.4448692882506371	-1.4414701702138564	0.7571304529486496	-0.31507593351874313	-1.8497241127032344	-0.7961034468690473	-1.4517530402932157	-0.3239526993455611	0.5970802842558534	-0.9625559112192582	-0.32294599051696754	-0.27999027033752394	-0.4350862375875471	0.665742349962321	0.06725650107159857	-1.9387302848412518	-1.0245692936803805	-0.8186528528382965	-0.17721004091081846	-0.1049365020169315	0.5347891114189931	-0.7354571789379662	0.6928052058201182	0.103872472103603	-0.7579658573955005	-1.137635060573037	0.8296989795261506	-0.10900999080721095	-0.7090639993918456
0.6818971736898324	-0.2109977561042497	-0.4527138270150521	0.292796408783705	-0.16076324283444998	-0.9406438833203158	-0.12439326283416824	-0.6551507743726894	0.4506407749585399	0.07617120973620688	0.3999023030254645	0.7200274500738842	0.7892130272269119	0.35991923503089235	0.9033962663274122	-0.31575032298173433	-0.07184081711232367	-0.06629503150154713	-0.47291850283395476	-0.2970302317926988	0.4768109547316086	0.8241378103049899	-1.3347899487164112	-0.24552506117463138	0.22170948516922315	-1.576791414542925	-1.1367912678586674	-0.6536391466730823	0.08460095649897359	1.0921638230835014	-2.192110205796442	0.3736730965338407	0.3350983560234658	-0.7104348589509467	0.9080482621539228	0.6541821152365074	-1.4907080799196848	-1.2365004725537416	-0.5470949079215731	-0.18388089985109707	-0.3427095801635224	1.0354991854126208	-0.13770274519724887	0.5627458017650466	-0.0362162351103796	-2.1832142003171175	-1.582758321466333	1.203246417555352	0.8276980517729995	-0.5752435216013739
1.62693663435338	0.24079211866409725	-0.08597463059429178	1.1775794696555026	0.5473429135606775	-0.4279311093771997	0.38779937978934337	-0.24552570408684282	0.5579371154826843	0.24364605951855214	0.7133033114509716	0.12837486958631433	1.6459134350501397	0.31605045867450277	1.1648002704246059	0.737690819575282	0.0574686895646982	0.24701492492256663	-0.3299557715777163	-0.05781125640409856	0.19965748851014714	1.8968292709847148	-0.47096755493629006	-1.2164054143424174	0.248136804130299	-0.11134690863975888	-0.8189572591240971	0.8275527388031841	0.6745070754222037	1.0413262952828686	-1.7176849824768035	0.6415728466192728	0.5209030138160674	-0.4039202509310222	0.7622287643271393	0.30275943972937625	-0.2784614430855064	-0.8240195787330917	0.288661169827215	0.2598297010730978	-0.05895903041249639	1.0448432283996312	0.547677003011846	1.2121320212858344	0.0472242386673058	-2.065589467199613	-1.6433810142962213	1.695596517992426	1.72890418142403	0.12409065065610664
1.9422057774980546	0.3361922410025597	0.379669410328285	1.2957577838918715	0.7053217003023291	0.34594917301847017	0.7596111678897005	0.24940950522546285	1.075689295543645	0.7574524379343014	0.7439767179814697	-0.31849330522037694	1.3938936073126809	0.8678768492952886	0.8092077862655488	1.5092378191960252	0.14742636720232397	1.2607019792194007	-0.14132910760420983	-0.008254710919051987	-0.8705030978240172	2.6213965701625033	0.12489337141145919	-1.325858588441592	-0.3356382749627056	1.3218505568483465	-0.17013291781359147	1.974084977051108	0.6630484757703322	0.06951349418334407	-0.3030224227727753	-0.087625170919459	-0.09170333702422882	0.22150435212002842	0.20273936058848344	-0.841720079166731	0.6732499215644484	-0.09416573276441254	1.0005422710913363	0.6286862351708361	0.6945537396172047	0.1605581670206066	0.8324707928933209	1.9731836978854793	0.2494923373627565	-0.5391302994782425	-1.3965448807870948	1.4956243797122453	1.6589074289359622	0.8618831816799177
1.5753851602389193	-0.04728342396956003	0.32341503102674174	0.4765431348302236	0.39623871398304644	0.793056236285827	0.6540445314415174	0.29669015778041113	1.437511092229825	0.86268286448901	0.47842807092897305	-0.5971774985584706	0.2562296623231569	1.0942192080217343	0.10532953347489402	1.4128487003385548	0.027331280961406714	1.9090625709435678	-0.10027772481725022	0.049237815672255714	-1.8666930376915944	2.202459685801241	-0.01816296072774154	-0.6430638084377198	-0.872242061467306	1.5812898954848102	0.2315206456908416	2.068014779908527	-0.19843482611538552	-1.2906498663359613	0.661325147954171	-1.347820334091749	-0.948531064711122	0.7143980132008951	-0.3411699908875976	-1.8115700969342476	0.804480518677793	0.4616066459821667	0.9895119387428855	0.4176371076476975	1.1685277321040473	-1.0337249662605625	0.6481452506070653	1.8364869857817685	0.6774384130112786	0.8606165370261359	-0.9636379217424673	0.4269599849073505	0.7202719868685935	1.171460550752553
1.1934829565954541	-0.3065141396684276	-0.2576544058812791	-0.5550998774033109	0.09112757802699516	0.5853681855077548	0.11604136902259922	-0.20114304605197803	1.4096800688439488	0.45362970961598176	0.39284766219026734	-0.738853479334065	-0.6611170565245976	0.2312578475737649	-0.42587319990511546	0.7305105311383145	-0.21352757500713104	1.572820792936608	-0.15462792700307584	0.17932263150831376	-1.7592784949763138	0.8465134874619101	-0.3938446195098081	-0.006816318846825737	-0.7268883626899776	0.750472062446674	0.08955194316384182	1.1957078773975502	-1.2122726375892476	-1.9805342446557848	0.5598343226742997	-2.1464362362357203	-1.1830151578269554	0.6548436306163262	-0.4166605682952029	-1.7361547419977232	0.3970682467833408	0.49887025646378386	0.4843164051352349	-0.23518623088036497	0.8122866331456311	-1.4324457488148774	0.40432274643254873	0.719937197669296	1.2142314932472367	0.8965772647392497	-0.411537326099017	-0.7577598663770003	-0.02271329731456246	1.0076308901225335
1.2535976684237287	0.14292835941252807	-0.8296305144504884	-1.0136019664950295	-0.05737001024469563	-0.09870404363613026	-0.6396481706854563	-0.8728961006328677	1.2532923691714521	0.07016666980044027	0.7435424648875746	-0.7561136991216306	-0.6200494180012794	-1.220423564878666	-0.5366686805344066	0.13133448161700678	-0.40288819103227597	0.6829716569376045	-0.20169229047748455	0.1305733318754275	-0.48651783230389195	-0.5093424367019106	-0.35615666261214957	-0.12809317716868698	-0.03619729408464618	-0.08412146454751583	-0.4311748712268206	0.0009629466472372941	-1.446073102507199	-1.4348458493515217	-0.06637691487852614	-1.9832446334673213	-0.6723184465633752	-0.09942950870837233	-0.031863650446801416	-0.740439991002438	0.017410903802168635	-0.02060376042881427	0.2648428413213849	-0.6909160139593503	-0.01785359769949623	-0.5579102934038677	0.47050216740509804	-0.3732544506172647	1.2613297835014583	-0.07845440870990382	0.12890226382423675	-1.1582614172416807	0.2001929470960215	0.5654164379271496
1.3692278595865537	1.0245209322705624	-0.9563183739467926	-0.8644962389833212	-0.3003592579284705	-0.7884301254292362	-1.3947749198218595	-1.2919679880508284	1.1682520507677046	0.059153815315095934	1.0376135937714883	-0.6738621300739182	0.03641569380707519	-1.8821619330992898	-0.42039749551941513	-0.07095558058951087	-0.5307642126675909	0.04914845908366653	-0.33185074883549553	-0.35354165847384866	0.8997736171675338	-1.139450311564491	0.0019391350148961265	-0.8880646359704639	0.48367280378775473	-0.12193541158898286	-0.9790975143660159	-0.89385687611741	-0.7558200543540876	-0.1842144505398176	-0.40703967859839646	-1.191180543017274	-0.2153602122044899	-1.2464681151322157	0.3269171110497682	0.1634181198115144	-0.1479009816798518	-0.8448371491700523	0.6360823120227749	-0.5489961074430082	-0.45606583070737156	0.8383517514935414	0.6768543656389331	-0.534930321288325	0.28845557177343234	-0.7165525479757646	0.37677000160930507	-0.6625149735390231	0.9339085271431942	-0.06781791322244199
0.7914891420821455	1.3613597554595351	-0.7233147693780573	-0.6880759003123917	-0.7731253658219172	-1.128628922837607	-1.8866795061224413	-1.309451819615103	0.824497183701384	0.05846764906626318	0.45325764347824926	-0.5880856931372966	0.43584076070192596	-1.0435296400447822	-0.3967125629733161	-0.10073436476846058	-0.7126572190341816	-0.1528484814103551	-0.7127449197262	-1.061946608396681	1.2640025776648391	-1.1128629843689708	0.06976617925586547	-1.5255539614910847	0.3884595289702989	0.30186335372170187	-1.3481465471008354	-1.225041188151339	0.06341695160045108	0.6444940404889782	-0.3502731429593363	-0.33850026003913886	-0.5521742260230827	-2.1524624767562344	0.17499133153524354	0.13467345807844247	-0.30666509083563526	-1.5491983718298012	0.9384676060573193	-0.09600766635294967	-0.1769945725586723	1.4246142071803738	0.46155915822523896	-0.024306331287278028	-1.3609230331312463	-0.3546197317753126	0.10100266141619044	0.023161305676645715	1.0476186022854792	-0.9114294652301889
-0.569091600997707	0.5542835212510221	-0.5421153140273313	-0.8428059668409471	-1.1800689212509092	-1.0668640963310672	-1.7902452859911453	-1.0019327876227495	-0.29104657418531404	-0.4921393931845891	-1.1720139330550559	-0.5969737431900634	0.2058181548884956	0.425285188275967	-0.5165990706217666	-0.2817705448415007	-0.9482673154355022	-0.4460257766877631	-1.2355813217244358	-1.3442343695666716	0.5011311231351362	-0.9682382982665582	-0.3569388366502468	-1.4307203893037568	-0.048349509971684204	0.2636622823421464	-1.5009113521634065	-1.060905521119573	0.15299887160657666	0.4549271620471981	-0.4070127867566277	0.4264506899407266	-1.39148487598125	-2.2548115216796516	-0.4783992611313057	-0.611315046794221	-0.5843597332654717	-1.7219288797692955	0.29194907066898634	0.05654373022039066	0.20291922240954224	0.56293499512508	-0.4511091929635335	0.08013347025720072	-2.516801557701878	0.2708393934095859	-0.5599934254450497	0.1914381584336494	0.10718716118973073	-1.7928825356863403
-1.8635067090627968	-0.8555248859695946	-0.6531950835136724	-0.991433024856389	-1.1179180070415513	-0.7234929399111492	-0.9244216448892343	-0.45230591825198213	-2.069280344177527	-1.4804282203462116	-2.949776089148734	-0.645250958201278	-0.217942025752192	0.9352324699957286	-0.5193419377294591	-0.5997819851142797	-1.0505763113453197	-1.1641530365855606	-1.4465704569270088	-0.770957285505684	-0.4259921323448932	-0.9760689504209995	-0.7490545895669654	-0.6768637814088926	-0.27464854517715004	-0.5186808061409377	-1.3839341074884421	-0.6479302333921124	-0.5184776089053371	-0.23714279394107513	-0.8445640781267737	1.2783049469394694	-1.6555277385382319	-1.455001555245723	-1.1127302092510232	-1.0672482360111768	-0.7681170207263284	-1.1886623005207426	-1.2710455509565277	-0.31058956731307685	-0.09978181213291616	-1.0884486543639136	-1.6203957372952378	-0.7891465298760788	-2.2537340791966844	0.07018656278359295	-1.0922397920203049	-0.19413931407115026	-1.1084558885021458	-2.2673452803396876
-2.168273408904767	-1.66068618611829	-0.8840012535267363	-0.5519168720456845	-0.5744818308464901	-0.21677293679465395	0.47455229508442903	0.2891915186143631	-3.564753891994291	-2.0676639545339945	-3.6960314420271394	-0.5234400733903889	-0.2092923487380898	-0.09600373477112298	-0.1480041268505124	-0.7700893415510822	-0.8737770952031135	-1.8358794937343046	-0.9787332932494295	0.2826187693111335	-0.5149187732816759	-0.8939844923726221	-0.5455921217972831	0.18301105136123155	-0.13755948463883158	-1.2952668196626476	-0.9065606452610092	-0.28152852271462303	-1.2096361742047903	-0.3871652464431067	-1.2295736324557338	2.1428220072679647	-0.7042549331064138	-0.17098982163825477	-1.1631759792940106	-0.5603793929933195	-0.5876561965139826	-0.16952711214636523	-2.6791393621972346	-0.8027610820406924	-1.0175961434337915	-2.2376383643860955	-2.249221930328161	-1.9898948694176148	-0.8573517537525308	-0.952440657862458	-1.0353142061396214	-0.6417789658682926	-1.5560133871803787	-1.995835785621628
-1.490164226347606	-1.2010513452391423	-0.8452786276699136	0.5132141388946052	0.042611836554745326	0.31859247226105397	1.7557505024659203	1.0671336493607089	-3.7800884755669664	-1.6040720350463056	-3.054566569761611	-0.12204623804428984	0.33997288449970114	-1.5977788884638668	0.5393822490533023	-0.6506848506691713	-0.5314547839037687	-1.6834224701113563	-0.03238453155538476	0.900628110744905	0.2864698873785195	-0.4551636678985011	0.08351597267602881	0.6980091992699411	0.049020448202744586	-1.2154186336469488	-0.16809151971630837	-0.16119412727659313	-1.2496648033471114	0.4368366374194271	-0.9823599528646777	2.5471436018731195	0.8792558179171486	0.9618750569474548	-0.526806635852978	0.5069356940022977	-0.12356540370588827	0.783621878137915	-2.9044352551152515	-0.9042656990377879	-1.629949805978642	-2.1790414272673044	-1.9728204415799364	-2.404778542239638	0.43121435943114833	-1.6363341619276954	-0.42063529456898524	-0.7457543436641962	-1.1362715866496387	-1.1697684563023933
-0.7232521923558249	0.015722146103356652	-0.3204324727254007	1.543183786534949	0.3262230389175334	0.6353750234765547	2.24478895259088	1.5920295788182597	-2.6393939847117904	-0.413276457193033	-1.7655086401979587	0.3274417587590044	0.9734782521745639	-2.006389950063003	1.1791462090286497	-0.44838413177815994	-0.2846574916089794	-0.6190825238330073	0.7099233380800656	0.5696356907931719	1.1039185803378329	0.0954925267525848	0.43728352008792115	0.8193622379066229	0.00860309298450649	-0.4229158338510712	0.4255874943215328	-0.25404260774403653	-0.6837333735712273	1.5513817419898541	-0.2149346806544169	2.155718695041922	1.855021487346818	1.4667510871687872	0.3460599963197165	1.1079391800773664	0.20731096899465287	1.1151437924896392	-1.987395222444496	-0.5560514447049656	-1.2065056941117012	-1.3439412520709073	-1.1969458972426463	-1.6868658318096852	0.6423020499249341	-1.0268343848429218	0.27972231013709015	-0.525617912213898	-0.6857540155566962	-0.41652630497122045
-0.6326752638117125	0.9101897474228332	0.4847742469533514	1.8429193487971274	0.1922331965126775	0.4804128138255556	1.7499683446569356	1.6414249902442	-1.0615579602556815	0.5293375955916869	-0.8366090942804894	0.38627275715850845	1.1746643434023136	-0.913291304385875	1.4056413982256888	-0.4591137046278025	-0.22122143683669968	0.5296854144145632	0.7331908406777261	-0.24384413565658097	1.0545801774468553	0.16999916444411536	0.16883559482619429	0.7247883250594536	-0.1780419251805282	0.0748688838832847	0.46396635871700925	-0.33535710709722966	-0.08225464211250401	1.8225503925251698	0.26242264536412746	1.273170808683097	1.5996077001146136	1.2437046503802214	0.8360510045988971	0.7012051829238154	0.09598135867510209	0.6770449284278114	-0.8388323355919395	-0.14788325057596632	-0.0535764218721107	-0.7088160722724198	-0.6141938224074414	-0.5692532568892853	-0.05726760634652775	0.5050849710434017	0.6434606430523168	-0.2669068422625916	-0.8529874937687458	-0.2104567594866369
-1.0868046783746705	0.9081468454993814	1.014676428482301	1.3821174338094175	-0.18160050083211915	-0.10075684691829916	0.755856981613151	1.2722025207275536	-0.06271373965048183	0.6428331557445136	-0.5903164142510242	-0.12130158898758199	0.8039568890081012	0.6138198579992481	1.1533188981690612	-0.6711943486119808	-0.14552381100167716	0.8759097015696043	0.2164218812668368	-0.6047619682991233	0.09635460512877367	-0.42676540164815846	-0.3068941959498749	0.5387789864474966	-0.31331580314544705	-0.34210594006036926	0.00286462105672185	-0.23647143873899187	0.1329116865768865	0.8224208682806393	-0.14021837399235235	0.6021165438838976	0.6829311974861573	0.5931418940731799	0.6643520763264594	-0.22900936909881375	-0.29449195183210597	-0.10639848755094698	-0.17537462702103254	-0.01162249555888053	0.834039030367886	-0.7621504946783642	-0.47765185773302227	0.006537174632050006	-0.7257907487599082	1.683572228090919	0.665454527132964	-0.22484701000714233	-1.3397184320667208	-0.43033788595371436
-1.3915272514553045	0.3395277460461525	0.7560985083966885	0.7511686223019384	-0.5491084502295226	-0.6315930542039191	0.08912730241265988	0.7931875277790019	0.10296896690710665	0.2573309191370476	-0.5831488214480147	-0.7986095479502667	0.12923972001178047	1.2830121783121033	0.685612269334676	-0.7418387792006437	0.16094560595434335	0.389790791778595	-0.1659335276709886	-0.1815184256419827	-0.9588949036265324	-1.1107738690571674	-0.369026307199463	0.30942482700014756	-0.4099388301721724	-1.0550811503028898	-0.3882407735305954	-0.023544345055924287	0.0451821251232374	-0.6921076511557446	-1.0192785701995333	0.5200602100923697	0.19631567710320263	0.06234358896254569	0.08985199682099107	-0.7281945919377086	-0.45320617848706074	-0.5247219744871927	0.06557742811582105	-0.08353639969060714	0.8753484456528416	-1.1019217780661525	-0.47081334862462015	-0.16345540269579717	-0.707080150532702	1.7047722015781126	0.6101812270390045	-0.49127844613315913	-1.4254731248585635	-0.5671416932999102
-1.2031969960769109	-0.1137150886430444	-0.27147717546766126	0.4901514845588758	-0.6462559953230849	-0.5247966524314445	0.25902148239888184	0.539470780820478	-0.10770926475872622	0.04632550217732697	-0.30113424088689483	-0.9461097080959932	-0.4055739285819756	0.9020014539609407	0.3342113748071915	-0.41612761278533406	0.6331812648589463	-0.1854773360033601	0.03388898929274799	0.3642027126291562	-1.1769752152095403	-1.0755448469486268	0.07535592256649432	0.1500780638698702	-0.5520147522480875	-0.8472031180749431	-0.18066253927176087	0.15293654116631608	-0.012527934997291051	-1.4557764265309892	-1.306217213818777	0.7657985148133389	0.6513190534671304	0.1052276600859741	-0.36408961163580233	-0.32619713024547325	-0.001117799534375089	-0.14808786141466573	0.24700041128920514	-0.11555594663492115	0.4553498188045104	-0.9955971630453658	-0.2654007847790623	-0.5445648420804472	-0.19372582126497037	0.9371713081463336	0.6021286786101148	-0.9531539624907185	-0.9889322730363864	-0.3327899680745836
-0.8501554321061195	-0.1520064482308698	-1.3524429683507773	0.5879295880996841	-0.221851929995355	0.3813598180852101	0.9957728245365747	0.6859810134306468	-0.2454313547012203	0.17320150144830812	0.2854146930147896	-0.21986883119951384	-0.435668987148211	0.3448142391110933	0.19294566649638897	0.0982298411225344	0.9692267685103774	-0.24338103061234664	0.5886867248958244	0.16719301904028455	-0.27920548400660655	-0.2582617750780532	0.6231422673542174	0.2290739086439292	-0.5215703013498046	0.6627157588956719	0.5288879163136102	0.36172769551974376	0.10849043586811116	-0.8668118628039954	-0.38994124257358076	0.8737467050335426	1.6004636328020074	0.6940729416726085	-0.40136433434416574	0.6370868884538649	0.9595837404375454	0.8023062128550413	0.33634835979486105	-0.08205598537452329	0.34237663941075136	-0.22580552289053418	-0.01651745761508334	-0.5984097954503925	0.19276861611231905	0.2705479696571192	0.5081315701220039	-1.256624281267461	-0.6407185778150107	0.0457917622930564
-0.7394839895205993	0.018071593152584473	-1.5429306542561916	0.66097063560063	0.7406449123234999	1.6247046761284571	1.4427442269670299	1.2073039553400151	-0.3098628450044534	0.2314459927249493	0.8618295103669961	0.9765281183165518	0.11105157419591521	0.39607242914993873	0.06062433297508008	0.2905983890299807	0.9840197454405405	0.07084179807405885	0.9059287544221616	-0.7643433215905041	1.1409620110090146	0.4265847669449003	1.01509857737599	0.5680161003136828	0.10899203639305009	2.478583012564299	1.1063570152897846	0.8849092167979904	0.28694913595261506	0.46168395443298493	1.200162426136969	0.7271997653429689	2.2151578124122073	1.2526757880999118	-0.21062760660033347	1.510680062551935	1.938753912206472	1.6465407008053372	0.023460042465563873	-0.20510849041622273	0.7453328761395237	0.6854786497065857	-0.14814752269433243	-0.2818103741202037	0.17539928522753215	0.07618373491650852	0.24087207110666908	-0.9548031696691375	-0.8315658842432695	0.17432084321219962
-0.7218124361534336	0.1263221435911635	-0.5026640512945114	0.495446837897263	1.8056756595988215	2.4899103517584265	0.9343242758795732	1.8904976366237867	-0.4684590565415975	-0.045776514897890426	1.232618961614375	1.7915770058831775	0.8893256044440474	0.917939635903866	-0.3006356619444311	-0.0744073117716622	0.8271331946461783	0.19945337871653174	0.7142247683133852	-1.4622067161657277	2.0588864221106244	0.003847156336960868	1.4140822519839307	0.9427141865024694	1.3343833311502695	3.2278783958873305	1.0885003854321633	1.7919415256404667	0.3875438215920933	1.2670552057925808	2.3021875017906996	0.5189983641728084	2.0725477926523177	1.141975755757833	-0.2383191353866541	1.945131409739044	2.455737778079753	1.8520062848824719	-0.5731956081052988	-0.5690720833955872	1.131409767162298	1.0597678361477034	-0.7076674477042121	0.14927797585779864	0.06633683325402324	0.0356544778142066	0.02189235443870787	0.06475072135450526	-1.1917306562718413	0.027812736779963723
-0.28996804164165035	0.20095855825113307	1.0921141500468812	0.269158699650242	2.2897649298992033	2.563690540240465	-0.31546819283535665	2.3505051649099826	-0.5794224578713776	-0.3425879867852671	1.4581719265692048	1.6464814683147884	1.2674535142470058	1.204092353260669	-0.8549770848167365	-0.6165907351735654	0.779704039848712	-0.06767290584806529	0.3315370500456669	-1.0546971977218962	1.7645664023738927	-1.405847270856211	1.9321444156532563	1.0703258410523704	2.348442830785285	2.546431645946745	0.6863847860105521	2.6038862153341884	0.4410849257164353	0.7680558305234164	2.256344405105476	0.2838347512683608	1.3808049397661617	0.335239832842077	-0.6884962489989226	1.9668603550145676	2.3519834934237753	1.468164458416972	-0.75973396051361	-0.8746795421539042	0.9291819662017402	0.7756310111009743	-1.1534503993968688	0.555509034820729	0.3176899176150769	-0.15458159015289136	0.17358725443811282	1.2606552898531493	-1.027907663307348	-0.002686319250844497
0.6627802053225662	0.4523008070949148	2.0789885613791848	0.22955470622290455	1.8512392671363418	1.9223309962461135	-1.3383235315473438	2.1648519612380945	-0.24863876997181827	-0.21355827491164142	1.6001810174477975	0.6972985867800057	0.7697772018673771	0.897298569415466	-1.2878156217669698	-0.6938366932470391	0.8692793440408414	-0.37357778966825644	0.22988191632255683	0.2237172660221989	0.39580407584791244	-2.5052681491493733	2.154113794362188	0.8672785785801314	2.144072441766659	1.288123841180315	0.46532719769014247	2.592968311455626	0.5211816065295811	-0.6735669859006069	1.4496806054192821	-0.2345156160188363	0.603617046314885	-0.4662346361649306	-1.253676803366755	1.6517000572996647	1.7812650018581608	0.9539832473045265	-0.08785965991324032	-0.7231602349065831	0.20011301174874901	0.3411315127816062	-0.9223201380867595	0.9449605872914866	0.9576495550425218	-0.2828671954004605	0.6484148887749014	1.748355749316022	-0.3074524974957086	0.37899677495881595
1.568198471820241	0.910589818700155	1.8504004279466595	0.2804511820956352	0.8417955266870595	0.8751366567448325	-1.3331140303095943	1.1798235363340228	0.6154210427476696	0.20296413681758924	1.5520408019498395	-0.3524270619669057	-0.47765253022782966	0.3072267669461769	-1.3526517631862645	-0.11693262347718583	0.7837798127848876	-0.30689216084097737	0.43805845020020867	1.2380872731136525	-1.1318190772580563	-2.043021221091894	1.4877102069675463	0.457092662086975	0.5959898606741945	0.4452199025282214	0.591339901802338	1.5276971958506593	0.550584972856122	-1.9169294656454	0.7581514803886291	-1.1329436266370803	-1.7737250114067356e-05	-0.5406611019096912	-1.3742386870689836	0.9778218633392902	0.9818490193782643	0.6117807287148642	0.885184971735945	-0.118837348886137	-0.49387290586084753	0.28688757707116813	-0.1225842006688504	1.201311058489347	1.5095898986133052	0.010427405514357875	0.9226902112632358	1.1111222423445521	0.24287425689220588	0.9505241245254608
1.8092912897676223	1.277880155383334	0.8534517170228738	0.0261391949443321	-0.042166841138971636	-0.3092199731958619	-0.4841741166830655	-0.2556950501115846	1.49593084037305	0.26303712583510647	1.2167533597910707	-0.846579925434013	-1.7509541061340976	-0.11474017547106131	-1.1814743621660604	0.58598061148952	0.22718297650797178	0.07179439886853964	0.4991348131566393	1.1640471509792607	-1.7999494909688618	-0.12158856214843566	0.024889975389661416	-0.03742456498323726	-1.2159469607323845	0.14538208794657725	0.6115365234508221	0.033428865259382934	0.3633853769731247	-2.0429867148130088	0.5871381670031296	-1.9720838016374296	-0.49913866119698147	0.03953494577001459	-0.7792015427163422	0.03970771953727826	0.10979059040786032	0.2929853095558093	1.0494889054888124	0.45207723165874275	-0.768051058984691	0.5881344824842164	0.5220324489469264	1.0463687054667465	1.4405449950161302	0.582634013177622	0.49577614142435805	-0.13502950713497913	0.12557745796516748	1.2061758118430548
1.4640950076136519	1.1423829293902832	0.032646920499167585	-0.7374902264445811	-0.44240439497369294	-1.3698055701184213	0.22967521516661032	-1.4601019704993454	1.6995275104377758	-0.30138898490891103	0.7326187579069874	-0.6198466888550838	-2.2543540950143495	-0.3213610484544886	-1.138321644682559	0.7089645647696364	-0.6628851037661966	0.3419222220464765	0.028406023063669298	0.35162633864342957	-1.2810541973918819	1.8056627779748138	-1.2375717679732536	-0.5761966488003843	-1.947616174501863	-0.16437488346997134	0.09824159012434763	-0.9323837931790571	-0.03211124089960214	-1.0721562969328164	0.5747801046928956	-2.1206286571472686	-1.0772860673949134	0.4752080375118135	0.25223687414648127	-0.7901196841138961	-0.7283858352614324	-0.26906138121142564	0.04548310970199225	0.5136966859573411	-0.7813884187934736	0.7685417852681298	0.4681896206968131	0.389276850320257	0.6982437815090745	0.828987319166655	-0.5215042322599857	-1.015111240053768	-0.15936165571268285	1.007830179257473
1.190360306004064	0.3319676544913642	-0.1387846034136702	-1.6454896003112531	-0.5591580903530926	-1.9189095506583314	0.09614607733466547	-1.9458336966461502	1.103554349118698	-0.8428455821905831	0.3771098206409884	0.02742340241201842	-1.7105924866734776	-0.5407319064081089	-1.310100390121484	0.13511373143165767	-1.3174425021783753	0.2716320755741599	-0.798677241041426	-0.10973743237111346	-0.17541673965491317	2.2956065823083374	-1.2973990085974794	-1.0277923543769536	-1.256735360866724	-0.7860026933257485	-0.6373837167149036	-0.9874576112041631	-0.3670129329695519	0.19237558721846146	0.19432087109082624	-1.4859631723913707	-1.7419702094327272	0.21623716846515592	1.177022668690576	-1.1149297673400131	-1.3753803446541004	-0.917953266044545	-1.170661247188487	0.09690949232589181	-0.9202126190757282	0.5452658387902466	-0.041195579981113485	-0.40999251447809854	-0.15502197171736518	0.43438415146823206	-1.4280576571481727	-1.0255702394923776	0.31897076338453	0.8293941192102428
1.3650421108052402	-0.8835940579878949	0.030403417998687343	-1.9810431616660005	-0.6994272085469991	-1.605672253737475	-0.5497401781397535	-1.8023342500539226	0.35473003583850904	-0.4437153417713806	0.2666996955822386	0.67701976909441	-0.49952766848678165	-0.7817627406173712	-1.2451218797586674	-0.548299773498138	-1.209095421149212	0.08673127176860192	-1.4119303304924353	0.3845466727779705	0.5604997371706145	1.2526463540834223	-0.23553756830590156	-1.0606559314192618	-0.04376825335780752	-1.3700999143014567	-0.7421117509379958	-0.630884844458233	-0.3835236059810894	0.9522783569752761	-0.5319126775587518	-0.671558011694477	-2.2104645260426423	-0.2903900023779739	1.6911177064330993	-0.93897466590887	-1.6649963730220894	-1.0626102283623617	-1.3205552387046542	-0.34724645149197375	-1.275539783786357	0.23365703125599563	-0.2884576349034584	-0.7952815467615167	-0.37378806391479646	-0.14419818464698206	-1.5989649732346074	-0.4721584558792964	1.6347018812615899	1.192865397771364
1.5705133160143752	-1.8840389589647448	0.03544894262037367	-1.341669990189446	-0.8079134803415134	-0.5321350704225325	-0.7315240833383868	-1.5145138701045309	0.2325310009985601	0.901245989630909	0.27136771491242245	1.0958974326569169	0.6974733192826171	-0.7513925571361311	-0.3812315328930603	-0.7200094110825009	-0.35505241620918093	0.15746351970064926	-1.4647806543202146	1.301406617292775	0.4834064908314715	-0.09287517766866607	0.7878636717237432	-0.42568674246570576	0.5426104187574475	-1.4767841595645215	0.17570812953023135	-0.6278042354843346	-0.1600935748509953	1.0497808383308533	-1.0572556329133571	-0.27067154384905034	-2.0910152636073986	-0.079513252085486	1.894365625937172	-0.7087958524771454	-1.600007417942989	-0.33569471227455805	-0.2559111430953033	-0.48427819105239	-1.5500969530455813	0.3891555666425948	0.07141452999955109	-0.551414963363968	0.2820426569469054	-0.16012481707700604	-1.090794885179456	0.10150175252648212	2.6493995496152873	1.8982927268293819
1.1112057950004426	-2.065297219646923	-0.15908298096265053	-0.10104860567626031	-0.6179799228533421	0.6114189085766205	0.006566723557198788	-1.4078558825432579	0.8306551184005795	2.026896057399743	0.2406021668777227	1.2709123483439693	1.3517356008137984	-0.3106680556370169	1.1909534012573146	-0.37837687497123856	0.6338269816240008	0.5366266258188888	-1.1628975421333252	1.5727402393555343	-0.014870457261899176	-0.4561472290647684	0.6978682450038555	0.5984459464008357	0.20655243136158258	-1.215560295218419	1.4116538238127267	-1.188082283523768	-0.0494613931735001	0.9053875760121918	-1.0060705495770155	-0.16294898427115803	-1.2712569538297138	1.0787885006027138	1.9854079999853032	-0.8510799595139474	-1.4139878575902336	0.8070542150491504	0.8838992887752599	-0.3953297001231877	-1.4238561642466745	1.0672773237631998	0.6617508471645329	0.008721332351098116	1.2126720438438778	0.5044410892800797	-0.5394240284733129	0.5781555664658607	2.1837317961309455	2.0352549538787006
-0.05491126473873307	-1.2973587369075423	-0.17846826445073008	0.8328531898185936	-0.17193646518671668	1.0260351327281276	1.0194186698041678	-1.3457726120587772	1.4421068171247744	1.7392082774111242	0.18653491471392938	1.241295474001017	1.293487292448171	0.20788124370126362	2.5134899574373466	-0.0051367108990776345	1.0171817152317364	0.9122063852289679	-0.9154372376885787	0.755172406524537	-0.23820610396191083	0.3350695258072542	-0.4354272996923753	1.2132059736331304	-0.41307655599294146	-1.0516652502664903	1.7626771436426483	-1.8320169399642583	-0.23582503841973093	0.9392103017999343	-0.6655477112882406	0.23599417984085982	-0.18848883727606847	2.162562745732638	1.9182557960961746	-1.3173998373504734	-1.340486535023297	1.343537377681932	1.035000035090504	-0.2815061648146246	-0.8793757427610032	1.59818450823533	0.9417312844478404	0.42809360650286327	1.4193893951270173	1.1116209993638193	-0.4918128634385056	1.1602725081722118	0.4195404103113122	0.9481710507465415
-1.1347863472274187	-0.12547561994734704	0.16751742952044044	0.7797771130959635	0.08380161840248883	0.5019876475614231	1.2570269430503582	-1.0067671322553446	1.294300137536537	0.14938291818616986	0.16445043744217433	0.9603608029694926	0.668042323395882	0.323541358471177	2.5090185409353363	0.14110352273405316	0.49996199674229896	0.9771774826657553	-0.7545758949976544	-0.4990315178083123	0.02900591999079011	1.3820105385442143	-1.5647752930923449	0.7632326629621926	-0.5827911248755051	-1.0849408651526329	0.7940984440477954	-1.9861502983801074	-0.42992241410985527	1.1280827782011182	-0.6463523469618923	1.033464496617535	0.37269375457366827	1.8835134583719129	1.467764999138104	-1.6549017129545434	-1.290401890728422	0.6674608789003942	0.4569846142397835	-0.022406581453726985	-0.14592364333097219	1.2437229907869611	0.9415843006622208	0.5873347462396179	0.4428486026228704	0.8580010636193464	-0.9038161794097684	1.7411648220108515	-1.130399635512579	-0.8491758403073454
-1.330858755950171	0.5682479812492021	0.591592612181312	-0.14382557657142916	-0.15409358928839217	-0.41019833653476023	0.44125825789297146	-0.37567857497942964	0.3749907184422265	-1.3398760319572183	0.08214988017797997	0.3523001577538107	-0.1917788522645484	-0.029710649116153502	1.0394973798645106	0.35691546319370976	-0.5629180378231221	0.7296057330094791	-0.2707946941815031	-1.100647617831373	0.3482308154068382	1.7277897638526118	-1.782800314241574	-0.5631544377099215	-0.2073578917554881	-0.8693634559106617	-0.6395642847699347	-1.5469307015875375	-0.13297375370956196	1.1194941499014162	-1.0952996622298423	1.4680204735991107	-0.07519552165961546	0.14742887411073727	0.6045871819135887	-1.498347036812505	-0.8607933007014462	-0.7284770406714886	0.359096384844217	0.7345496003521895	0.5638167075713059	0.06687201961051695	1.2216903656877496	0.7167257384570181	-1.0974551939125643	-0.21380661841423998	-1.279288969499053	1.7628406566029942	-1.1088158477245853	-1.9455904069430896
-0.7121122687664552	0.2828445068427623	0.6822552103823871	-1.1861340816722024	-0.574898388335989	-0.9628057622214196	-0.6378403820492953	0.16013917977634637	-0.5167111337874225	-1.4494018162190394	-0.20036357546904984	-0.4925384581991648	-0.9139643833837965	-0.4602709069137507	-0.8320981604242723	0.996517133703725	-1.4729067614989313	0.3756707465792629	0.8089424964121286	-0.5657949330969904	0.2219981065703477	1.1980792749595655	-1.1294964962669185	-1.8008743443781037	0.2368517678210392	-0.09098206345080759	-1.2463492771360054	-0.827975113254154	0.7580856513022425	0.6925359643203735	-1.4268617787977362	0.7123322235091153	-1.1943709781928167	-1.7152023325497503	-0.33187343178716455	-0.9100200086938801	0.2055265769915415	-1.662238191492729	1.378397659807555	1.976509497042598	1.1720701168055305	-1.0018025324306203	2.0841372568020065	0.9750696179215665	-2.019492334062715	-1.2286908393728224	-1.1917299644291375	0.8969898112674245	0.37461332649673273	-1.3927124504415536
-0.10941425681373691	-0.6316071182906094	0.3643469659359517	-1.6643211790372003	-0.5655927140077612	-0.8985943562118541	-1.0204670267330238	0.21918826561156643	-0.562999529417306	-0.30413096427402664	-0.5818427980168331	-1.225716568906548	-1.267565161251799	-0.6482356174008982	-1.7232284089701495	1.802032822816252	-1.7153372968429113	0.03475700823176769	2.0888438675181127	0.6040654640519033	-0.27162311084766716	0.32786380239839885	-0.3311738823499477	-2.0544984655077045	0.2759556566655904	0.8174723142845387	-0.6015291740442782	-0.12958248374548448	1.6978235919284228	0.021140566689111025	-0.9735711570271016	-1.0053585135931367	-2.0080928553640134	-2.2927765084267557	-0.9198704429771677	-0.23524059828889285	1.5600279478321737	-1.3890537281656579	2.7667276663002998	3.0018254512526528	1.6474643639369075	-1.0791479081435293	3.0309274433536024	1.1605040991208146	-1.7360800859880317	-1.384508292487047	-0.5950426314032791	-0.34159416836186324	1.9616516809688764	0.24259999543620653
-0.19014996591705605	-1.2670323567608077	-0.1337243541032524	-1.4944685495885024	0.005074004614827967	-0.5488518328200698	-0.5920892966603587	-0.16250612415257867	0.23762147935726932	0.7927467501137471	-0.7130597696512984	-1.440894079828983	-1.2823295003221116	-0.6990398939716648	-1.1103649794408692	2.008992664469941	-1.2689473320346791	-0.3487853818722327	2.718426792167074	1.47087465927376	-0.565453294298927	-0.30668579450335376	0.04866853324452354	-1.2548954308168079	-0.17504528599134214	1.0499621788866427	0.5071703571978549	0.45342016818849573	1.9506942850002362	-0.5199779304479858	0.14692809819053873	-2.3677169380827428	-1.7373229629751956	-1.5187473326827503	-1.0626586374681362	0.26626382652248703	2.3750478490829643	-0.2765719477973994	3.241806812457736	2.9433431234488165	1.9236406180910197	-0.2689755516170174	3.1915772854675932	0.9269210256318857	-0.8384931520602582	-0.7203456631004583	0.2971678943265764	-0.9990285085821047	2.393033783334466	1.3494345409487771
-0.8014234425429186	-0.9882339259188798	-0.6412951302166924	-1.0600375405133453	0.5279155734371096	-0.34874304093617214	-0.07312950878639937	-0.5896545616516611	1.0464604050885116	0.7657849389350351	-0.404471687549415	-1.0503873403846138	-1.1653766415553	-0.8191828992554824	0.3359232501194513	1.2020190105450619	-0.49342718099947547	-0.8056916865225181	2.2005843118387918	1.4836177273849018	-0.30347543734491467	-0.5502401119173336	0.058558858042046226	-0.0637721337989597	-0.8576438041583453	0.4037814283101355	0.9882360313807371	0.8398966678277167	1.3091458805000702	-0.7358901791132244	0.99436896548448	-2.2136010079728847	-0.5035437392618799	-0.5881016198063156	-1.0149388025977342	0.5624971650695231	2.0569910744823283	0.6401878771794812	2.4319581054172335	1.6811095070201878	1.9464658080900779	0.4398504397242856	2.2555414801153084	0.23843869337643836	-0.40656543777560855	0.04890723753876202	1.2608196779548253	-0.7418386990768608	1.4908937362820447	0.8727068748387684
-1.2737748281539152	0.01969064375189249	-1.1313814506220012	-0.6726074553926968	0.31497029102023993	-0.41271173659925464	-0.12052520790118729	-0.7197037829476839	1.0059505533432997	-0.21870742809770052	0.055897059526656544	-0.45239062426570986	-1.065848559282496	-0.8041759149226876	1.4826473468658625	-0.12513891839172492	0.2253034043201117	-1.1620969112697959	0.9152646903604439	0.7944143333866763	0.19051321205774763	-0.5850279356893431	0.06322506866718354	0.8543877482871138	-1.3804708995148196	-0.4093839738540264	0.5224717774964469	0.8215927081018713	0.28055977565524354	-0.7407944427499497	0.753467534604446	-0.7201036181528738	0.8107399262160758	-0.5427282759376754	-1.0137086300409277	0.6947388302641816	0.837119147347132	0.6798161465153337	1.1945950189582355	0.08796974095772081	1.732523789696484	0.25360638543373687	0.8146235516639331	-0.5000716192963743	-0.7686372768030322	0.33148183397229847	2.1080291132780182	-0.24166522877162142	-0.026727194189011125	-0.6443449724984897
-1.2178553987552476	1.022868923746608	-1.4449949615367055	-0.2951347241997061	-0.5836434118815387	-0.6030714776302802	-0.6795592251084119	-0.5286802070417365	0.07901276655253958	-1.1290613100835254	0.17099777965753007	-0.22495135825216128	-0.9459696302812614	-0.1763831591381077	1.6915184314682503	-1.0598501974870331	0.7187934258075986	-1.1566413579120045	-0.2377999046640189	-0.07617460759901551	0.25446403930017686	-0.6206579991411483	0.21757465280808885	1.3172356284203872	-1.3765096108830404	-0.5966376886552132	-0.3304443055051809	0.28681642151939335	-0.468405399350738	-0.7383446371655747	-0.3378368048334354	0.796204414061014	1.3866196101433998	-1.2109667225819818	-1.0024302538937606	0.640731793232343	-0.42763908865602684	0.025130807673633154	0.5314660715102593	-0.7849374035263837	1.3236022038786086	-0.5537345632595556	-0.2708059719790945	-0.8126507101152523	-1.1408941327383648	0.15676561438447442	2.600631498917683	-0.3182360938309642	-1.3303409832557822	-1.710344806738979
-0.8548516482042828	1.4724161284203603	-1.2289623059232548	0.18880444579483457	-1.3940421487001835	-0.8273100403540723	-1.2634074596984186	-0.19710578090821917	-0.9418870159067203	-1.235855853727636	-0.17274198012053377	-0.5749669717711667	-0.702030341154847	1.0636132456778422	1.1075522596069083	-1.2575741050912161	0.9966650257077194	-0.7491555842274346	-0.6890527413837425	-0.7423780251173752	-0.3350325758640571	-0.7524914101764607	0.32755661670310615	1.4332013432623891	-0.6774675145625497	-0.24178824596668277	-0.9139479969109605	-0.48750126804670973	-0.7674922934070405	-0.7600119853123619	-1.154690544868463	1.2081485217832657	1.1231203537595595	-1.6460739588778852	-0.7958825836760417	0.40165612093095593	-1.0662304466031356	-0.6835777053844617	0.4928129049449106	-0.7444190080853581	0.7301646857682494	-0.9620674369521417	-0.706609934807847	-0.6180507134209582	-0.6130221910131463	-0.07849797485610771	2.5191843045082605	-0.8814704819474621	-1.9329860690098355	-1.5023838470899127
-0.5988675655661381	1.3898112952225672	-0.39643334760117305	0.5948311789973696	-1.4397721101860699	-1.0731667685273552	-1.6215295994848704	0.12217656608187046	-1.2502451366144138	-0.7290642366612822	-0.5601429415160518	-1.117707071607941	-0.34937815952085927	2.0770890024482127	0.24963161795019775	-1.2092451754922688	1.0721647760893984	-0.263138155607244	-0.6175398366812586	-1.1334896960876626	-1.0429721124007938	-0.9904788157847336	0.14305387353976146	1.2041867558563843	0.47547282224046195	-0.1425982738379441	-1.1135707288011873	-0.9666363230748543	-0.9484095310355029	-0.6714777321159775	-0.8394901175974443	0.5564350395470407	0.5237741343446636	-1.3655790157069625	-0.4343285760185255	0.1336687080224965	-1.140720533046429	-1.0585662058528558	0.3367705598474359	-0.55073685541993	0.004674472368363488	-0.3647161846992764	-0.845075555577123	-0.28606138515268253	0.65506072939283	-0.16612151798697591	1.9100526176855448	-1.052032119286822	-1.6695915089728615	-0.6462444366114393
-0.5165979704133984	1.100561870609682	0.4726087759799289	0.5330304122823816	-0.7946002813203927	-1.1928296709974475	-1.8804927718665734	0.33508990118410437	-0.8078432850291809	-0.26541266877722397	-0.5983786005370666	-1.284674611847122	-0.0049662875658551524	1.8941272964950486	-0.45912338269050135	-1.4609824022791142	0.9064541100498438	-0.1649982291904774	-0.5496453977163556	-1.321692326070763	-1.0960307415874992	-1.2520927032469693	-0.32801290961022433	0.5590738465431088	1.4501392881039499	-0.702674082919133	-1.2014063923265625	-0.8643669552670841	-1.2473142632749636	-0.40432024637055464	0.29291416954854277	-0.2768216214057843	0.08844502116732648	-0.8336202073335918	-0.21838303281512456	0.05587309212962945	-1.1570510453351637	-1.1805249043844481	-0.4087384891005293	-0.9570533333328063	-0.6370432091614011	0.7432169862728658	-1.038233143128759	-0.23785614532835725	1.4793581463927659	-0.2564479674476222	1.1767197315670372	-0.3609123326188024	-0.6782820691379146	-0.331107831776962
-0.32753152582815875	0.7998609373247243	0.5378130217415048	-0.07083026786785025	-0.07360348573298098	-0.9031481703414566	-2.091936706059855	0.3071542324532627	-0.2891870241809729	-0.16993001703672342	-0.46774761238836254	-0.9599498453458052	0.2894956712601242	0.508661637195211	-0.8032048542843407	-1.8050712471233894	0.5193800148198184	-0.6576511564378611	-0.6984106555845033	-1.3201577358566496	-0.293011559759068	-1.3215586789184175	-0.803226193522594	-0.28391678145402843	1.659535504400155	-1.3123862521622853	-1.3025822135588407	-0.426183097187421	-1.3988725888316256	-0.10946629053655221	1.1001833719155603	-0.6148411231766684	-0.07091164808373025	-0.7129582960194858	-0.3495494331263108	0.19822907405395818	-1.3476415815038445	-1.2514043243319788	-1.3615219965257188	-1.8040755145960816	-0.8821964433430302	1.3072658851827272	-1.1693451827448487	-0.5248738802416804	0.959568373966005	-0.5376658032529819	0.7764465391019697	0.5105509579723424	0.4810690063235651	-0.8519470360972834
0.14438003099282234	0.49972756422583886	-0.3535033130713373	-0.707662426661233	0.2613128736645025	-0.16873566264840598	-1.9598347960500853	-0.0726316849411519	-0.29646031656209854	-0.22467209061031268	-0.6947857446435495	-0.6181391464968812	0.6064744356574324	-0.9659323602817437	-0.7122724323520409	-1.519500084699921	0.07229215099982352	-1.4561739982108695	-0.8277090201955568	-1.0896401984723556	0.7496896749671503	-0.9677054414384142	-0.9657058828704521	-0.7952645160851602	1.0893606129843223	-1.073512090989187	-1.2611582514453847	-0.11017152699262994	-0.9765168688076724	-0.044780734704734884	0.8322692251972472	-0.4968050300198769	-0.09261707818597842	-0.9661169106149391	-0.6489389667780538	0.32666671768698213	-1.4121734306888487	-1.2610485578319957	-1.816180762331253	-2.219171843875614	-0.6070287424184119	0.8339458948958243	-0.9478047687911582	-0.8138814484651236	-0.45022816845783437	-0.9127051559919841	0.7713800213507893	0.4777073426916175	1.0046888938740062	-1.303313025680028
0.6878583754281163	0.25468591252171635	-1.3402823814885443	-0.7209680712084774	0.24001246861888198	0.5294985462246805	-1.2052137654786317	-0.6579419457912323	-0.7347243659386289	-0.10663781480381004	-1.370492780682138	-0.7525160370833117	0.9447123585187036	-1.3902529760487985	-0.31417406362043815	-0.3775317525991173	-0.23477287800472355	-1.9544328673526608	-0.7012102814605171	-0.6758024463214627	1.1611418679403596	-0.2110854047112313	-0.7215363327520847	-0.6727117392667351	0.3289234683848912	0.012902325645342263	-0.9932738903576219	-0.036882194402959714	-0.06696128490072517	-0.3212510814644889	-0.11189844451530236	-0.2614753481433542	-0.05794637689213059	-0.9581702485288609	-0.746096466745974	0.1942151941042106	-0.9925058095439345	-1.0665916749303437	-1.6070479268066546	-1.6635372015279482	-0.0798369729828011	-0.18310161671849862	-0.4982581580178275	-0.7610936435594796	-1.3667246369171964	-1.075965533999099	0.7470085834395455	-0.5757574172304916	0.503123409268872	-0.7477303690123702
0.9221249621911753	0.16913820823393758	-1.4187414271459533	-0.0172218798522671	0.13843596566314106	0.566253773429598	-0.05431983954618123	-1.000266185680107	-1.016333525886223	0.20661757904098177	-1.8428017842760467	-1.224027104376449	1.117269895295305	-0.7362262339119173	0.022792154310595936	0.8893686960780449	-0.3429510734907362	-1.6596961148503637	-0.4476767881303992	-0.25372670259133184	0.6138245704682815	0.5807643266853109	-0.2746266633276557	-0.2809511836008005	-0.001093403771885432	0.9340005501679144	-0.7118757871243822	0.11258122438487798	0.6238329245454586	-0.7724310456971698	-0.6825592278381923	0.02562146515100154	0.06653732363786229	-0.3399271557129203	-0.5138326082699383	-0.1540794377653239	-0.22547141928355852	-0.6602619657234255	-1.2214139461603415	-0.573358003991313	0.21117430919649674	-0.929036852747844	-0.3758511960857697	-0.36608818924656666	-0.923710420042475	-0.8486534897123724	0.2585388748900024	-1.5282462681806366	-0.4886148004676312	0.5780646077383259
0.7125310864432574	0.12336393252114151	-0.5719043368614065	0.8049659078159734	0.15001139904816024	-0.09241518649760762	0.8964214899004823	-0.7052766206265262	-0.7941593420096832	0.5203499780301684	-1.3908923901943604	-1.327568237385059	0.9710304788085832	0.03888838464656064	-0.047142528404394014	1.3344932785867287	-0.3518353165442503	-0.5580099085750081	-0.3525340060613247	-0.006263960117397983	-0.3988265290396245	0.9831735158680424	0.04682095063113171	-0.295244368718978	0.1788854958663393	0.8429236194132901	-0.6424417016437659	0.6271608877278643	0.4813202133619946	-1.0663829712950845	-0.31638241926979616	0.5206537868933188	0.2809924922363876	0.48761754751282954	-0.19359048513211	-0.39321817700758777	0.3603103836415942	-0.2033148855972948	-1.1367277615333844	0.15012684622717393	-0.015053395456281841	-1.1431447660861334	-0.9117379146211776	0.053279646228711675	0.38839599775518524	-0.35081505492157594	-0.6404534643987776	-1.2630674213977378	-0.9053009608334669	1.4743882129596095
0.3030269592032081	-0.2567682664917357	0.2447775853658194	1.1181823209807846	0.3612239193840617	-0.6882428229885879	1.3290304031788116	0.13657812374216596	-0.3320349343438045	0.7323653504158112	-0.12272521863501797	-0.577001814198728	0.684604571277583	0.18461377698590864	-0.431469530199446	0.8564513150798543	-0.3397394326315441	0.8675985193234507	-0.39944577689891997	0.02212175581246129	-1.0159994793397076	0.9183538261601976	0.10260468916884788	-0.8515127222335849	0.45399205290435435	0.0852752654231691	-0.6370503236427141	1.320980772807855	-0.2864250986480637	-0.9522000596935559	0.5501391059783001	1.1300439027991647	0.5101792264413793	0.9001472352816725	-0.061164104057580174	-0.25316743167617434	0.47058133463603763	0.184871027230541	-1.3017626948149745	0.15454790265206436	-0.5912910078703086	-1.1745510004756727	-1.7196544843143695	0.2120482674120167	1.3486419629366615	0.14850306785824735	-1.3790328873246915	0.03969318406519949	-0.22569235144759422	1.139843991866142
0.07542831390996041	-1.096086600875511	0.3011645207662593	0.9532444303100872	0.8092476175830328	-0.4065056357805925	1.504454234636785	0.9724342309896034	-0.10229712844908574	0.8885354337524651	1.032854062863684	0.6652606717575335	0.6531185915286363	-0.04696975364443682	-0.5980672876442066	0.251782623351296	-0.2345276084584099	1.9709385147304068	-0.24464401421881557	-0.06278891093166698	-0.7441906489270079	0.6875309619625889	0.10861479113105033	-1.2676825621391767	0.45656199360163574	-0.22764987759225175	-0.2981212063171239	1.6744952667105732	-0.8135020739553578	-0.444572926620524	1.057422884555404	1.4065793314590311	0.719249825085072	0.8271472338019006	-0.08776182023913573	0.1940829609749886	0.3743354462944223	0.5309237831271499	-1.3629178814527072	-0.07185882854913653	-1.096746328235055	-1.2913328933412584	-2.0491460643452295	0.14418538719464616	1.2678704735535575	0.46932197918782403	-1.4252808046589018	1.1022133621796584	0.9295767947598625	0.04990339209315072
0.23370554856260145	-1.806072934417155	-0.024212855926759924	0.8714990348139099	1.3209650439369025	0.6948419445585268	1.7901344083681954	1.3017639643600543	-0.16470862147986717	0.9735919229559581	1.2894115164038498	1.480208163468295	0.9731154888963096	0.0842216425432611	-0.18054602475496298	0.20478827123167198	0.06072334887862609	2.3586283844700766	0.27815462003720215	-0.11709254240794235	0.16431420931485585	0.5683243942616107	0.4173432368826132	-0.810475226549008	0.2180147333196919	0.4038272625203708	0.4687299366980864	1.3906429793817379	-0.5210190328206011	0.18216566523927233	0.8278879496402853	1.0441255750956524	0.9355847931589218	0.7693896114450904	-0.04059925170530398	0.6018804195691116	0.5019251661572444	0.8539886384935759	-1.2116428888509336	0.06829357664724181	-1.2526201261685066	-1.2444583259958168	-1.6107939585256872	0.1144689249493535	0.48318737954446495	0.5800724467253121	-0.8481470112152075	0.971987321654498	1.425133900532201	-0.6508898854348504
0.6820505576503971	-1.472304622324423	0.17167841783329807	1.183324636668773	1.395352313904715	1.669080106945956	2.0587288292571952	1.1203979626628258	-0.13778761389178998	0.8355175108083157	0.7825195062766289	1.3360262769947362	1.1920315031855346	0.7205479691402935	0.4542159927812747	0.5109516626427448	0.43879495153018966	2.0651548585484716	0.7887641893214533	-0.0590116840077681	0.9738720539107859	0.4816544392040835	1.0501144913201184	0.3455490084320686	-0.021829800998321606	1.2455799709790607	1.1985670544661005	0.7007725661930657	0.23953872931909023	0.5919673415599058	0.20626915751622332	0.32906923577324587	1.0899321460770373	1.0941678031798472	0.1473424996701326	0.6775935560991359	0.8377257651191818	1.028763659377207	-1.080330189843346	0.49143746033332714	-1.0938832430305752	-0.681441429739558	-0.8749743498187669	0.26487080746618924	-0.241859891044887	0.4954553674566408	-0.2787903438373143	-0.022745989088372873	0.81662170154325	-0.440502257187502
1.1107001734572983	0.06947823777224296	1.0159899097694574	1.5153285324010302	0.6013983448759463	1.6853987601318745	1.8226349074615704	0.8014307760900526	0.20575051553198456	0.41126703762410427	0.2612569000690656	0.6387379173549429	0.8010181255623744	1.1560724350893359	0.47737954605477534	0.5010209337658927	0.6065472226342604	1.3899496512973941	0.6989027635046923	0.11966913245299482	1.1158769777715212	0.17408599856363643	1.506567469710846	1.1873314548319172	-0.16495755772396453	1.2387055154792783	1.3162658015938113	0.09555732320132951	0.6129526610428389	0.650520767953771	-0.2572652139954555	-0.08588633030567706	0.964366565038287	1.5660400969054111	0.2844264833628307	0.42809797064655236	0.9098737404783255	0.9267574806451817	-1.1106759408716285	0.5833007561607155	-0.8055209137505636	0.1795634328296552	-0.47464947444084554	0.41183982944310243	-0.49215529145629966	0.21460394980868097	-0.2859568552695917	-0.8046145667185315	-0.2181903091499257	0.1612560319515665
1.189092731472308	1.707096679132267	1.5978332515562814	1.307991007245172	-0.7350555063793349	0.9305237397119906	0.9761202092078028	0.6092959169435481	0.5243946248769561	-0.07889631376904449	0.15546358764614704	0.26406340583841703	-0.02130223283279344	0.7087425806821791	-0.4306799219978924	0.045357147796629915	0.4186229309632589	0.6076050393520929	-0.06648869635328757	0.3768503569839334	0.6631124932480971	-0.3147288734117536	1.201536291020735	0.9916495018258721	-0.25569832178826046	0.3116508319873623	0.7894525730908868	-0.14905937479744472	0.24052614244297618	0.5439303889598315	-0.34110013192332705	0.14361624492898986	0.4653627694093581	1.686805162599899	0.25423289533354126	0.11808854853953978	0.4061124965039739	0.6478747307175184	-1.0501449257704862	0.06946430980448821	-0.501498979417462	0.6078644438578664	-0.45082672939053303	0.25364790449657454	-0.3087015736098547	-0.21784677462688526	-0.8001517273533616	-0.7695605428001492	-0.6892935034519071	0.4310019455295054
0.7936832579651862	1.955094148407405	1.1817439466117357	0.6203946477328155	-1.4867334985512521	0.3472856985085541	0.12925751031303562	0.47453728024528924	0.2846998125601592	-0.31801859706134983	0.21700135069633833	0.5985675815754868	-0.4187146025612809	-0.42042937627616855	-1.521963524576714	-0.2405835141065465	0.14006135168353287	-0.15103168051557225	-0.8520764782059039	0.6129751089100052	0.2061391404507755	-0.5576968929967581	0.15581901850889707	0.19650687531744931	-0.23276039517069197	-0.5262542665619229	0.1767452235770709	-0.11201035521494651	-0.3529857722426242	0.6065877322533502	-0.15417159765403113	0.7271921029089754	-0.08268191500056572	1.3300449514854231	0.2887309042607094	0.03639744768792805	-0.37288331726311447	0.4507939223793546	-0.5363142828175138	-0.5376785218370428	-0.2088518472091452	0.20579442539754586	-0.27338433630189124	-0.2318958079698199	0.1650030513451898	-0.6460233237321619	-1.1855365974847873	-0.23179669705476894	-0.3780130655250818	0.3608918539104527
0.15199899296060893	0.5238331534780698	0.32421142232494343	0.16704472179344879	-0.7482640668420886	0.5097013485347904	-0.010796833436597991	0.26930328009809135	-0.48548785156859636	-0.2792667400726282	0.1015143520301608	1.1678242859278858	0.180343707356354	-1.3569529284512807	-1.6370918854717227	0.11842783476192197	0.23629840598574084	-0.7803648719345276	-0.9042479344214349	0.6778420659071195	0.23212310568445335	-0.2349522657950377	-0.8760972065299893	-0.0811963523097075	0.05432895465253686	-0.41052114094855835	-0.003086618719030273	0.011349904321131353	-0.42778004125962543	0.9667346992568082	0.15783967205957336	1.1094289962484505	-0.1362153866607136	0.8361265423800879	0.7189265325233491	0.28620899791537424	-0.8062726220547664	0.40201598649481735	0.37893221372147184	-0.5182105277927518	0.020621544440560607	-0.49541636289030533	0.40110590749339003	-0.679368538877675	0.7966365682640838	-0.8522820770600427	-0.9019031459367559	0.2230000157749268	0.034734297067024425	0.490828351128052
-0.2856341457908791	-1.2027593061850168	0.30369098130914957	0.4569999219332849	1.0237441168926533	0.9723974518990303	0.5183823274058524	0.13177250777770874	-1.044029105862689	-0.2870043433366613	-0.0075382660318925225	1.2412445912724666	1.2245229921611338	-1.4929255458970334	-0.47468820747772156	0.6955839721990431	0.8300670307928127	-1.072151928838763	-0.1692763186657148	0.4722432652983768	0.6037902694192397	0.3737247447045324	-1.1229303212307105	0.634149795019675	0.48715320059682926	0.35426361018768987	0.19482372345430427	0.12440629938984378	0.08669931097879685	1.3594810529652306	0.4926579220443397	1.0398071323689024	0.43270376678584865	0.5332149952977921	1.4587610695839925	0.7218686147214403	-0.6207726758928735	0.24320952119848308	1.1512266652515082	0.1668360777325308	0.11584806110908667	-0.5293849428127287	1.1983462893053534	-0.6941443927241893	1.2580013052464951	-0.6805477672236587	-0.09334479854149373	0.44979716047469237	-0.15284678874534544	0.9802244456918987
-0.25621780718027176	-1.4895312255095388	1.4349130248949438	1.0935551716586176	2.1884825651666886	0.8691813193667206	0.9745854089851193	0.3246566113020762	-0.68427403104656	-0.5941321065414185	0.36162145189370803	0.6919411109976252	1.4699067875657768	-0.9681691811727221	0.9666465490023237	0.6365678140460646	1.4406096609798218	-0.8154459972787165	0.6656739947820517	0.0881963005748109	0.7019307799239376	0.5977630900385487	-0.6110511067696718	1.5848530562476388	0.5597412643523871	0.7120615622777251	0.347593233893022	0.1778580754030005	0.5734327920002245	1.3636909377048454	0.6524892047277155	0.6885360586576644	1.01645367693059	0.40631207183435913	1.9327844266424132	1.0392188931815836	-0.10727965078317678	-0.22589283116300704	1.253386447435952	0.8127344616460396	0.12994504289878359	0.40565563937491284	1.4114102843614407	-0.29240452451192855	1.0839746776572603	-0.11373959084471287	0.502600519242218	0.6508867355505673	-0.8745687462764541	1.2487491023955728
-0.006646877275381537	-0.041347087289401396	2.4326459861159426	1.1766361415521058	1.5193689583705727	0.029626644082694553	0.8389920409782795	0.7831233245641612	0.4381033623366728	-0.9696779299361407	1.1978945018547729	0.13667748171527297	0.3712495540744602	-0.2361846715351866	1.3656444634336826	-0.15943012846123694	1.3926755035147653	-0.05741561011459947	0.9348422316658903	-0.20261710893196752	0.1401324562047893	0.15204501057620917	-0.08926060299359313	1.6398047315869169	-0.09803127021659519	0.16773090974974583	0.30243070040117204	0.060728581148336805	0.5633575384594496	0.8767050829664345	0.40838180774820865	0.30280216872039994	0.8189962371754432	0.32920061856968563	1.6651365414791852	0.9755065719076524	0.320065305853585	-0.6831790702384208	0.7061967997197641	0.8383809162381496	0.2740496044055959	1.541065767773951	0.8563727274944789	0.11077828792123712	0.21778558457498076	0.7262189895804871	0.2642295289243882	0.8395956931495064	-1.4697819999430612	0.7278417293899859
-0.08826974116052112	1.6938491352602683	1.8258969066002355	0.3931286892770001	-0.42518156192717316	-0.7445288804190202	0.459693339156489	1.0103292963279011	1.3981282630019745	-0.8625777186347736	1.82006550596995	0.23217792579146057	-1.1577934487520045	0.5160852324380845	0.43848953744897406	-0.721014178121749	0.530335916305311	0.7982909695349267	0.6676351278783574	-0.1909207124764079	-0.7075952255571047	-0.43360768577978337	-0.08741929371965242	0.5922663802955677	-1.0841554831647233	-0.617418731918322	0.3911688038630578	-0.29084232063765303	0.34616818411222905	0.306534869101469	-0.14783327241634509	-0.05805606696401493	-0.21475238923273404	0.40650039829649515	0.8704212373446998	0.5148114439158814	0.5829427388399719	-0.44804811613122497	0.05016812399478382	0.50160196618142	0.6965547445164089	1.8610132317399317	0.15664059273632205	0.19296035860449595	-0.6368605372385236	1.5990970124470754	-0.6720058227609801	0.7661100307954642	-1.4850241577219028	-0.26375616955369513
-0.71221258655381	2.042325617803304	-0.17852906507990585	-0.5351895685632329	-1.7766336413961403	-0.5894235887145646	0.5573980795218398	0.5879437032534621	1.457332493577116	-0.035604269931632175	1.6257277795298324	0.9413587752479736	-1.625950432209223	1.2785872765165556	-0.8229026480152685	-0.11073404133596267	-0.5411825611755563	1.2502242500200837	0.42030632321453015	0.015393491169861797	-1.0185256603171144	-0.337158964229435	-0.24533400395451263	-0.6291358725798607	-1.4066497730304421	-0.6386988265090158	0.9297693664546268	-0.6888119349605342	0.568918668807988	0.19551490739577687	-0.48287941139741364	-0.40585477368651085	-1.1862778347276626	0.8159486922298963	0.2806626134893617	-0.07140686389434736	0.8277691623071305	0.7185752602750033	-0.18502159807715912	0.5469983541210198	1.2289953186682998	1.2203158434998793	0.0829014731846286	0.12259680507958033	-0.5663243408763151	2.178682267696496	-1.485290681660811	0.4047053898679184	-1.0994937238648657	-0.749686362847862
-1.3666869825133618	0.7544384974587187	-1.716835016354236	-0.6486711444886789	-1.2865525220879965	0.4002800848903359	1.2049357376520997	-0.2626296719713565	0.8041096093608905	1.051812188275809	0.830161495672636	1.5639156551323126	-0.5857449271493633	1.7470390307053991	-1.2494351510359576	1.326044025812093	-1.0015652772989676	1.1089113170840417	0.5352234349893219	0.05041684104193896	-0.4188039740929882	0.5992254125664771	0.196200118917335	-1.0330285599606457	-0.5293457930941519	0.24308014510196588	1.657714572550085	-0.7603218098882926	1.3174342628567433	0.6271593026859855	-0.12529977740703105	-0.6191050324854803	-1.128938997594445	1.3318247189387524	0.3371202404942015	-0.44036128111882167	0.9967594179516812	2.075228378085215	0.052181577667673146	1.203475757114536	1.4458688859758537	0.4445634864525971	0.6930736019517931	0.3490083001450589	0.5019313462744917	2.166335202254987	-1.4264667648755798	0.19608643030095127	-0.7594629709426332	-0.25483341584090474
-1.2571376342903486	-0.9584758353754386	-1.300829119807087	0.12627314883448054	0.38228789229136406	1.2398236638177411	1.613460124053541	-0.8068720232544913	0.2568507884405002	1.605927349877505	0.1947425568584092	1.4549527147248695	0.8592442770565188	1.3832093797527645	-0.6305155994599649	2.1611597367420026	-0.6114769514972531	0.6431573835966296	0.7441252314470399	-0.31509235506945166	0.5254432051242675	1.5919032523212593	1.2932081381564842	-0.6045773418010753	0.8661352706272324	1.1263716370598649	1.8820198992090722	-0.33452598238693565	1.8457940438107023	1.0832627349052217	0.6713871238799209	-0.542000872545665	-0.06516886965797299	1.3061893829310647	0.6911447787853283	-0.48892920162806136	0.7851925601385394	2.4178368757380966	0.36232050391202786	1.7833531217618492	1.0526509808151352	0.30855161976003587	1.2502002615466277	0.9885784538394062	1.4973269432880638	1.4904826259396373	-0.5409748144294719	0.555708194865546	-0.5965198858088157	0.5374355481730919
-0.21178227132847702	-1.8375167538723165	0.49233315226331514	0.8687351118377951	1.4270590646347343	1.1186816964845328	1.0594264082999614	-0.5584517514794144	0.3260611029658458	1.2571564388861107	0.06542104084367588	0.6510708887756419	1.2678292153291533	0.1304756113468769	0.34501603741570186	1.4144413873241077	0.06177814455369906	0.3004873612010087	0.5496084337822508	-0.8489773631208253	0.8527743907570511	1.7082205514877107	2.1033759787320885	-0.1324040023092943	1.4369583065113247	1.0812040051740415	1.2147391929024893	0.2873162712366425	1.3416358963397035	0.9640601730451265	1.0024320926370884	-0.27401379382698476	0.9821314428579054	0.35571680910675857	0.6338904899698159	-0.43795254266469114	0.11655494236464485	1.2786959311160524	0.3249122930720531	1.417029739187945	0.20963754098597234	0.6316052228049444	1.0012257426352702	1.551296592980279	1.2140103831678764	0.4343828611304058	0.3571625388155446	1.2474486732962369	-0.36368632184637784	0.5143275048614833
0.9669535478244004	-1.720309570134251	1.6750322947961762	0.6908148411289958	0.8419096884178751	0.22723699695293353	-0.18378018396318835	0.18621705560423446	0.731723722651612	0.39717612588199036	-0.012175863846552002	-0.20236030125462567	0.39598792804782235	-1.1908122915765735	1.0677172552602925	-0.3438682035278178	0.20013975811052487	0.2867657987011993	-0.13839601941668886	-1.0183785724149235	0.244903817680878	0.8750656923100991	1.7019819638860836	-0.17997003605128986	0.5888867504950461	0.150077830697523	0.03574034891065948	0.5716714451527933	-0.1458647020471502	0.22122372800247894	0.25466941578468794	-0.18611838849915585	1.0647588935162329	-1.0210100094259444	-0.04517047810514815	-0.5694351196174351	-0.5377144433972003	-0.47885628447595907	-0.09716627710169075	0.06761476850728834	-0.569658586636792	0.5703157871615991	-0.049033097329121804	1.4077728851086193	-0.36858499551905477	-0.4876756918717416	0.4568653827377859	1.5200007454894617	0.12258843236161063	-0.5722034709914405
1.2220532757800011	-1.2614701449681354	1.0534825038148146	-0.3373967612794671	-0.6311035272292167	-0.5510096149975824	-1.0958399681864937	0.685941657667033	0.8509042488107772	-0.25794704257726403	-0.5719436266976531	-0.4813469235784961	-0.6906217322471944	-1.557993009590662	1.5823506710385766	-1.6034230198032735	-0.5238884339766566	0.42841567404715963	-0.8847105454597729	-0.5357651254965993	-0.617051902752588	-0.042033644214817756	0.3451292115357795	-0.5344214573957647	-0.8409210337503807	-0.7409773205029873	-0.8780009027542706	0.303784649582189	-1.6887409386035035	-0.6116260193375066	-1.0956711579657568	-0.5331111642598837	0.24333424229539014	-1.776173537251513	-0.8093502700860797	-0.8964984160536761	-0.5521569613441059	-1.425053286397448	-0.5196660495925614	-1.3764912043548798	-0.8552766964300418	-0.27530028806139323	-1.1720672213342154	0.5152413143537121	-1.9608894523505243	-0.8691468572791334	-0.2862834155775698	0.9362315195501418	0.6704605993006731	-1.7913168789112552
0.3340007206808743	-0.8853253506923442	-0.6143959076297246	-1.4213899383041175	-1.4607259829552404	-0.6400123771219373	-1.068821779878233	0.5840683856886201	0.45725333405167246	-0.3766272742232984	-1.3621493610607533	-0.13385312908833055	-0.9493062547501672	-0.8430949089945897	2.1099600756477432	-1.5072009937493045	-1.738745502643525	0.4183560622914469	-1.2130114699943966	0.29330582153776363	-0.8184446181370196	-0.19458410057045095	-0.6908653501793742	-0.7231885896430124	-1.4647839771946514	-0.7529626262489925	-1.130785552091476	-0.16069170596418492	-2.37393425341482	-1.023054333575154	-1.8588815181291725	-1.110800128442124	-0.6566028742307132	-1.380614370392123	-1.0391725853646263	-1.1553805569574882	0.13757879340947146	-0.9588673930012217	-0.4778598467278116	-2.024182894549122	-0.6369655883752069	-1.3075878440262914	-1.6461342608553962	-0.4458166410526952	-2.2580052370146277	-0.6892926927309224	-1.1567588082354634	-0.1162296233540745	0.9266914489914623	-2.066631253818815
-0.8201159608461005	-0.39400684070536063	-1.734358577542737	-2.0328974705756173	-0.9536238518728523	-0.29337622801512214	-0.5761938869418088	0.25666917766132674	-0.12756297169043004	-0.23121802956237406	-1.5483912412326184	0.3204331358448299	-0.4932823826219255	0.024526737130601117	2.33014085356757	-0.6067188808684265	-2.7906981943452895	0.14065029986346084	-1.068462526611105	0.8434947863162726	-0.22621380388101853	0.3279644919254437	-0.5021637375433724	-0.7762480846377301	-0.8112562960774307	0.10022047352847886	-1.0158507932351486	-0.2441948133672295	-2.0910856655854926	-1.0491055790485695	-1.3813448213453043	-1.4224251943561943	-1.0806803884118106	-0.43976438005089097	-0.795137507819444	-1.133234245851312	0.9079096359910885	0.14471426013010208	0.13627636499099235	-1.827048218098293	-0.26475534143320695	-1.6041012453985515	-1.3813167377007445	-0.7344877919911736	-1.2560048548253822	-0.2801697887963067	-1.4360763073678877	-0.870137804059457	0.8142281759312908	-1.313685035114532
-1.160328413958571	0.42107980981203547	-1.7368245239277835	-2.3760808177422374	0.24851599443690897	-0.13065614625618743	-0.5661397823479932	0.2866322237333786	-0.5253372234499281	-0.2633904499340654	-0.807206211915006	0.27864234756739314	-0.2572639470443755	0.12720099934910506	1.566484558092573	-0.04900393524959732	-3.263346330975356	-0.26639731242349285	-0.7560450465168674	0.7978421965007498	0.4325064633090276	0.6301918897549832	0.45770122707554356	-1.16201720178378	0.2903740938745863	1.0778290976346716	-1.064846499508498	0.27653756915771366	-1.4201201836694055	-1.1090045925888146	-0.25360604227987776	-1.2026785879290782	-1.2826447915630648	-0.09463525123533623	-0.7411552570167736	-0.919455936959845	1.137890425972114	0.6174380022148441	0.9179321865028086	-1.4207776806051557	-0.11832552144783452	-0.9925519324238378	-0.8656624251725541	-0.2970042640263372	-0.1594794503885987	-0.019989508685457465	-1.1035155010322772	-1.0039074855310164	0.638626298476835	-0.37985142298113184
-0.47312119813646863	1.1812486302552794	-1.4315374045254712	-2.8174582832332558	1.0918520349060978	-0.347989897027729	-1.347943264060694	0.7170978806648753	-0.7202110388890347	-0.5548825568246464	0.1064686647403896	-0.4128418429780291	-0.7690171722458296	-0.40416566096668416	-0.2233423028741423	-0.3012426849479375	-3.115243133034984	-0.6104237151966359	-0.5389240633972356	0.4376820740404781	0.4938321992924834	0.015826627926799272	0.9920936929514039	-1.9946385258675574	0.76997236483246	1.4223974349236672	-1.4223733378852579	1.068373737210649	-0.9089841543384559	-1.3889577438408056	0.38305770805036726	-0.6869929393211544	-1.7713213916214092	-0.827177970166262	-1.31622875446629	-0.7541938710945894	0.8935216760902186	0.033905631471372294	1.261524951921621	-1.2770211963134772	-0.33837747423373327	-0.229267336816815	-0.6150474983691507	0.22824674178251678	-0.0458493601530219	-0.03875669749689853	-0.7324203507932369	-0.8279799821481554	0.745755171099632	0.013689993803660915
0.5004227295698067	1.2397056352899687	-1.6540503464288943	-3.141250209175	1.162751215541571	-0.5516605678177106	-2.290092638935957	0.9786885453597369	-0.9089580868320085	-0.7953159112521135	0.15218843383369426	-1.3156116713599553	-1.5792674956195212	-0.664430986245921	-1.9541605671702253	-0.8714804765963515	-2.470907783477469	-0.8230514675685042	-0.42079136692099595	0.2732290481028297	0.13013101714594202	-1.2629773287909019	0.6079940951074216	-2.6205699482345826	0.4779908235515194	0.9102647117000716	-1.7476694589483663	1.5637008932260918	-0.6245911899665391	-1.5691389506741578	0.13312497381168453	-0.3142571062311632	-2.4605562971618657	-1.9794265866454674	-2.1534130759788295	-0.677091617780105	0.7436232553610557	-0.8371352914637373	0.9157109920446149	-1.2349031234093237	-0.7896049127189605	-0.09106387226247004	-0.7283523090552898	0.23004504616098503	-0.7950444383425096	-0.18080049432691542	-0.7155131652328265	-0.7030807388060158	1.1349142781133408	-0.016559344696358003
0.962413196222495	0.5054486600665884	-2.1046791393891953	-2.689218508519732	0.7486918903314096	-0.33761203566791714	-2.587189039387615	0.552614420377973	-1.094030807320763	-0.7110560575807732	-0.7377558438574241	-1.7623830582994389	-1.9171550696143032	-0.20116160166258293	-2.2670690971454053	-1.1074263004875007	-1.4358444106124981	-0.9206196278253602	-0.28226441203824415	0.4539480066175541	0.02019090950775735	-2.2916274613241203	0.002371668593500066	-2.22148152857783	0.09418700775203288	-0.12209454162391048	-1.6622910814077985	1.4110690992607138	-0.35396352627975025	-1.252882398382548	-0.29634732752670656	-0.2386586789220963	-2.6438885010764697	-2.473484594982613	-2.4389787159972234	-0.469471754548455	0.9330255896112238	-0.9741226908007942	0.25316977570915145	-0.8867898248643507	-1.1775577773545212	-0.5011763646898028	-0.9017065412177777	-0.2575489983415023	-1.3789485586952703	-0.21069799669468747	-0.7175855638212149	-0.5614294346715653	1.4371821174413382	0.0836308111684776
0.8467730978996272	-0.3452304029996606	-1.834461782048019	-1.2450667395733286	0.19436325448804	0.13767782015693683	-2.0921936956220315	-0.43493886686790856	-1.025622412495775	-0.40384693454516196	-1.496027050218507	-1.4415665867857725	-1.5933411360883356	0.3817470136933551	-0.9379481211360532	-0.9133697711686207	-0.1350321664344191	-0.8671731132358241	-0.07281834825161744	0.6412317263110943	0.3646588549641023	-2.4226293981747875	0.022162084358012653	-0.7482613170555685	0.06629574342899006	-1.1041145342526282	-1.1623765530944923	0.6423368640276438	-0.010480607903615304	-0.5566539786799242	-0.0827632609987476	-0.23416743951199215	-1.8298984227860482	-1.8854765104710485	-1.7825186340353594	-0.008848372453734299	0.9803315415994347	-0.23473571805433527	-0.0773055234081197	-0.20040371206295252	-1.2004576757218959	-0.7277900814997184	-0.7619915554122517	-0.6971273969900362	-1.0404428066762423	-0.04965779613626431	-0.03028438470352317	-0.17656808575158717	1.2488502937206316	0.474972956058584
0.6461113476770072	-0.5783527807816358	-0.6053153132552632	0.48827050720931936	-0.4325702350255125	0.2782712604523885	-1.2880369838896986	-1.360216264583016	-0.5582875971602699	-0.21210113392240193	-1.1173983735064097	-0.6995964614504904	-1.033786131905021	0.22496541215172783	0.7697474326568756	-0.5895904581468604	1.179137417878718	-0.5826236768834196	0.19980160746880157	0.4574734728367289	0.545992428297742	-1.821920138923167	0.4761522819554169	0.954679769657982	0.03962637801512447	-1.5937620435622233	-0.5619818898059604	-0.44802843998714986	0.3018414836206329	-0.08318633567126964	0.629143898435319	-0.06040081366518882	-0.39000409657293295	-0.7329496183015931	-0.5990740295445589	0.43422419347985824	0.2567463618603582	0.54730090467035	0.17921851527268137	0.44017512149075716	-0.7109003290193291	-0.35592303426654165	-0.17225842772489042	-0.7084607993341218	-0.021863614508956245	0.15236245464937875	1.514809559761036	0.27239660170977065	0.4860186280979398	0.7780391438713274
0.6380852230391862	-0.15147540131287784	0.7082165745227628	1.483781793821372	-1.0641035409144373	-0.29131647672199024	-0.629709864405243	-1.759121423987792	0.09031297296337457	-0.29377175499535535	0.18645651177319908	-0.24471208302278932	-0.5970160157575147	-0.6087926916083611	1.3261476179654008	-0.26571953464501175	2.174267359498774	-0.11741323106200172	0.5552253103260596	-0.05738036144654761	-0.0736159876987274	-1.1411939760573004	0.3574753392456408	1.9904757916040368	-0.5090780148914541	-1.5000340923074784	-0.13029362328373478	-1.468267259695995	0.5206720562864576	-0.24784071154519738	0.9065710519347815	0.2083417902331978	0.7683071008483673	0.18600333403683852	0.3730690945104487	0.4282126151362799	-1.1452837437000507	0.5187294098203246	0.6013324434616307	0.7438582154793006	0.14569054698874695	0.19847675027297948	0.6901824774927793	-0.45552825576737427	0.8221113414186029	0.14517412424997303	3.1141520095662805	0.23765281491546286	-0.5266902658726692	0.6991082040318005
0.5367555423866797	0.3813757481285102	1.1484976784423828	1.3800628734892706	-1.3955756577657854	-1.2723455517455402	-0.16663837959775685	-1.7142888971768855	0.5347649009078013	-0.43491283500622074	1.232447570030261	-0.4749478774881872	-0.2115702279488486	-1.103943723601179	0.4657011606535113	0.17929133746168066	2.626819823907906	0.2561592818934691	0.9685603504247887	-0.5161861986981091	-1.2059147710486873	-0.8069812497889921	-0.7940096074565423	2.2155166365286254	-1.3614379520296884	-1.088479040262102	0.1271657846877479	-2.047284117167594	0.7204065604763671	-0.7494143966351201	0.23956608651532357	0.30348860062029115	1.0849107700556189	0.555301562048723	0.7954793192001924	-0.05938976645980055	-2.3508567131918325	-0.28713235455512154	0.5490445354254627	0.8288344959893025	0.9532501755903624	0.26278529024910174	1.4637111111463685	-0.3660532218343548	0.9398434496227179	-0.19917204458343596	3.627674518442513	-0.4982576062136154	-1.2703433947073173	0.4786316427276892
-0.046647142714800846	0.5790954329649801	0.7486483424703414	0.7116154269839636	-1.1935014888279982	-1.9258625688966102	0.20525430556154076	-1.6053686494204886	0.6090114407242323	-0.29991213124514843	1.1845030581705636	-1.0764758534225627	0.24425355744110927	-0.47457204055945756	-0.6245400866826807	0.6761389628793444	2.5472503635506087	0.23510794509446528	1.2285959924041456	-0.6380550654367394	-1.801568485835799	-0.7230587363376898	-2.156604931023924	2.1220564516093154	-1.6708072970405392	-0.7520703737917351	0.3641550657115726	-2.000709937075789	0.933537523401183	-0.8483341526630425	-0.7520688252471847	0.15020440149253764	0.7607864332411632	0.6315600392633922	0.8876811603481687	-0.48515489018235225	-2.581068543100081	-1.0387303326526693	-0.11117257396838993	0.9385638351958998	1.298836079453574	-0.16528605592269166	1.8268946478617463	-0.5857283936177895	0.5321644767496099	-0.7353403575703559	2.7014878617967146	-1.3747685483939958	-1.3867252712546387	0.5303003649198456
-0.9998466613498297	0.4979250396771371	0.3194590273645154	0.18949750684421748	-0.7223098951013048	-1.740675146356443	0.3996025919140962	-1.627830982556771	0.46392986975468414	0.16550158511918706	0.38265393510960805	-1.3385018083600602	0.5259254782224212	0.9014050173928954	-0.6374165356227085	0.7868297273316771	2.1224524132802394	-0.18902313897933348	1.0297233565402197	-0.4942160959374863	-1.235246564542912	-0.589435830552661	-2.511199056730569	2.0808204987949384	-1.0223739792348816	-0.6959105143572195	0.6721720624726348	-1.5145275572848322	1.0223190179380968	-0.17270360188250644	-1.028696339887759	0.005730727186142823	0.34472811248081275	0.7626719070743628	0.9707009372298739	-0.2684310594877184	-1.9628078337684445	-1.0012459874335187	-0.8321751298622018	1.0126636340341035	1.120797979273051	-0.320640842784676	1.6927225035185367	-0.8147339490384798	0.2138019501694068	-1.101267207376626	1.1943525136368498	-1.538165488218152	-0.9334800202568824	0.805785045532104
-1.75469345506912	0.38340661042328306	0.3642175916807142	-0.023583375333796106	-0.5708341950816589	-0.8799490469378225	0.2458347928412754	-1.658692373934832	0.3204510759608408	0.6218516596744752	-0.2024425482379724	-0.8973442302567182	0.2976758659818517	1.9144916906946634	0.4719541202918902	0.19101983926340999	1.5660110081630774	-0.6475559122025082	0.31654635813182325	-0.2874463295172328	-0.10165913113747123	-0.34149977798242476	-1.668831124068651	1.9420536515547469	-0.054357594980547666	-0.8227738613587524	0.9906251041260815	-1.0914219363834445	0.849783765611825	0.8532112143085726	-0.3933221767669401	0.15952520943183313	0.12803830956358803	0.9862169229540468	1.047678278291201	0.510308652239422	-1.345526115246699	-0.25116841735273326	-0.9733311410427221	0.7614624153091083	0.7735444718305071	0.42382307555781834	1.2546691697685817	-0.6671521427616626	0.3737779884923573	-0.9893357213206524	0.3971823026338803	-0.7629347910007656	-0.33624241621497647	0.8134566765358028
-1.894986706967427	0.2669544416023704	0.5862797694142955	-0.21410334446054263	-0.9640397945424434	-0.017763079984536804	-0.16827006019282578	-1.5135494234357971	0.2505980135574062	0.6361889904248208	-0.1180987859130558	-0.11869045124220207	-0.25471365743575425	1.9232839325183468	1.5090624727141273	-0.7715631870880735	1.027707923623291	-0.7223377459505389	-0.5216380972277607	-0.039925838173248046	0.3934708427830787	-0.1851300638133986	-0.6583633587469722	1.4138861700613419	0.24544494112902307	-0.9352737540175813	1.1713750988770433	-1.1387801692714292	0.5199218387476291	1.4321672628393547	0.25942841269655265	0.564428080541919	0.053591371046071506	1.0747727120975477	0.9079907671075986	1.1024583156966932	-1.3693439682368886	0.46668522936638007	-0.47424215117376606	0.16641998207129172	0.6744941948838589	1.7094460804134177	0.8383823887976594	-0.11043288617806946	0.8545271512728277	-0.44378054907197045	0.8006565592469057	0.27891969104807623	-0.031591340458155814	0.30842359242175743
-1.5448510210507307	0.07557582695400927	0.5121240477955826	-0.4868053850332617	-1.4243685583364514	0.2456403656312216	-0.4950729176160072	-1.1668391130638494	0.21859665792394145	0.09974879499460108	0.18639945604376798	0.3144787414041944	-0.43456437152532484	1.259996583664416	1.34295285012568	-1.3017134393494993	0.5958881771677841	-0.39015710950290233	-0.9282638539831674	0.35392843047937456	-0.2139115622156635	-0.2586664749749522	-0.45882151169167956	0.6054973520787724	-0.2464467384788052	-0.9915998740389953	1.084607525840687	-1.529591526359196	0.3069182429032348	1.1858986371609843	0.022583268155350368	0.861033303074479	0.0538173762355044	0.8238915056271654	0.5258315746341841	0.8759820076297913	-1.8409804062538968	0.4857722659579587	0.15349956796852163	-0.3106542328235998	0.862967210943041	2.4305584784416903	0.6649230460538784	0.4747536483599773	1.1397328547583132	0.10269770149445748	1.6616167449689625	0.7223205580197001	-0.08583151816392803	-0.28741929197241545
-1.1037385732706204	-0.013648401048915966	0.22747867489165646	-0.5237055048922438	-1.2745938939232115	-0.13355786455778895	-0.5143412319400301	-0.6718889201775533	0.1968400130005348	-0.6298176089281291	0.05473168647925105	0.1488448316017248	0.16647513486224444	0.593562547788368	0.03473406787280099	-0.9472112106122199	0.32134641023358423	-0.09602996477219686	-0.6856481634443126	0.812427518428458	-1.1268892145981213	-0.3816851118127392	-0.8879684631515389	-0.020051655882391228	-0.5921316344797661	-1.063770978703434	0.7099635275572904	-1.6459653049762653	0.3234246201799144	0.47012750110252094	-0.9338033785203227	0.7855233853458006	0.21635228864096012	0.23419376842441425	0.18883391529862628	0.04004695211150011	-2.020717456722279	-0.20907302533512853	0.45743053615931395	-0.1838507053223253	0.9629868007005461	1.83772572823408	0.7244488067627244	0.62836259346541	0.8228513200156772	0.1680528269963042	1.7969227155802743	0.3614584876988818	-0.17021878708252428	-0.3563472426391652
-0.7496912183921001	0.324847340792531	0.18690832249335548	-0.031015594816132298	-0.4021534576397072	-0.6512271185279366	-0.3527060802984357	0.0038576617127392084	0.13144352316625005	-0.9880927592869803	-0.558214631292001	-0.21514022072255468	1.0656810342111427	0.14811179869325158	-1.3414970990349786	-0.06424357995684427	0.2169690387641476	-0.31158723832524415	-0.08410886225502767	1.0002315851338788	-1.1999062496446726	-0.2056521620091775	-1.006485356004769	-0.192043610302608	0.08411962887481145	-1.055133392821626	0.20117259507462024	-0.9633532954660013	0.37736119344531227	-0.04386728621860896	-1.568220081855529	0.48944542411043496	0.5621887479384271	-0.491260570545758	0.19197630480348127	-0.532967411120111	-1.376529587584978	-1.0555059381699732	0.5074187585484761	0.4566304675859859	0.6348295527315388	0.2946232268169597	0.8551940381456147	0.20456600927060714	-0.0084653589668421	-0.3157290675440531	0.7700086021015597	-0.28020492765681404	0.043750125572746996	0.1273934667035316
-0.3570541177344757	0.9996093970093181	0.4457815611161206	0.7904719355550817	0.6384100824710327	-0.7194952221442747	-0.21070558983548207	0.9135097725913783	-0.1128579626855648	-0.646763281596755	-1.0803202955976388	-0.26657026340358336	1.351079452081958	-0.23811345588678182	-1.8504690069503074	0.6114460807679655	0.25680259496486435	-0.9953997580757299	0.4268326904218482	0.6863659615019754	-0.19873559986974781	0.39459783958076033	-0.42463091407660586	-0.12705526445253948	1.4901796806879275	-0.6341099705222636	-0.1536168241909596	0.39231411976770125	0.23559267328188813	0.007269669325244557	-1.1711031605976454	0.3862501182209977	0.8542161646771299	-1.0305605509360196	0.4934901997078259	-0.2193855783791532	0.00805884571582153	-1.4487585134898076	0.6638768355220066	0.9763554863029787	0.03271811740816178	-1.113470162327815	0.9123878413048346	-0.4800887682142326	-0.7713449819107037	-0.8661385143647682	-0.730681327298531	-0.6075996830344157	0.47986721483327016	0.5324228623563052
0.15409046532776768	1.3034868311142502	0.4882303788020493	1.4207988964606049	1.260488974654321	-0.18498839132549993	-0.013435376141505832	1.902974893177585	-0.5814020801574852	0.21459963416666886	-0.9878105520671373	-0.01334323936321647	0.7395350311168035	-0.5290773041492344	-1.536272735765301	0.734042388544491	0.39431010871925065	-1.5389809545302182	0.6613176835955638	0.0666945364001723	1.029144753225435	1.1128228167176453	0.22297605276061758	-0.19738473781810703	2.4184803009096916	0.3770672596103742	-0.14487470572087194	1.7099702886661046	-0.05630460103950278	0.4780242880274711	-0.09841638414873717	0.6686387686983366	0.8081556210315544	-1.085255106873668	0.7573110318105796	0.7142339886957565	1.6094045685975846	-1.215299261146615	1.0188487368838213	0.8751661367103702	-0.2763407595219054	-1.632987229393538	0.8415794006324461	-0.8312474376296086	-0.8405238471662466	-0.8416868783917686	-1.640245556922456	-0.5007938870151519	0.7215657171580115	0.3475519756307506
0.5920636217616231	0.5981640647640946	-0.04352441238527386	1.606044460333268	1.3839093120014583	0.540931487411091	0.4519870829827829	2.575615596658644	-0.9812246967662762	1.0196417685759487	-0.30401763863924514	0.08836675948112079	-0.0630986411117119	-0.40447666385337205	-1.1560810332697027	0.5487022913735968	0.5716823204476957	-1.3207529736242853	0.6988764392226438	-0.43847060895817097	1.5650668611079683	1.425587129108389	0.20964194838552017	-0.4469781227539154	2.05843964776964	1.5743764204107713	0.11028859163901227	2.3121780894047257	-0.2498174460759263	0.9943099123288582	0.7624649253579723	1.0250046375865913	0.4556341061011435	-0.5991487071813508	0.7259772922437041	1.4215325176670792	2.8283788800329925	-0.6757974854661897	1.2505822811797425	0.3091265343268303	0.09346925865449587	-1.400179196582177	0.6233619905522966	-0.4007121937782045	-0.13762437169887037	-0.04435604840654582	-1.5578745471116178	-0.22443593146417548	0.5065018594806145	-0.1902369812927449
0.7098380409505699	-0.8063188712351258	-0.7302796916925164	1.5644787627034658	1.262381308778878	0.8585941724811398	1.0681565686503893	2.576297345599458	-0.8181534849649998	1.2118190406224973	0.5149406816831731	-0.1901983786780563	-0.17642437815533443	0.14690001771298034	-1.2433211100851158	0.4074863732584918	0.7018051364290913	-0.343596027378465	0.5584257456261988	-0.7076677873014187	1.346951957612812	1.0614227564434364	-0.24761264447728282	-0.6020355021213789	0.8249041631285088	2.1410870443282173	0.18951116441213553	2.069601423461898	-0.26979447009868895	1.292093237427325	1.0128269045535838	0.9072706249714013	0.1405988071877839	0.10490536752858183	0.49381619175301794	1.340169734870051	3.203840869971173	-0.32807078315320687	1.039229992143916	-0.1641738054838207	0.8583880527783672	-1.004418037565662	0.22673911734550228	0.6927775725117976	0.7154593702524601	1.038547841817481	-1.0224958290455708	-0.015380284829137999	0.07153680239483594	-0.4347682186815594
0.5329156060161919	-1.747450310006136	-0.7917240612010944	1.5638346540944956	0.9880769259987902	0.5375503430105356	1.3187485040903915	1.8946742316947818	0.018344286053271285	0.6673831929930649	0.9992143466974546	-0.45225751157577365	0.44795331515077125	0.4941491011980334	-1.5537879395264294	0.33238062105266575	0.6662548530412636	0.7088369366677666	0.07513874164411674	-1.0539990432761046	0.9919607007989629	0.31133292015473074	-0.26753101868244156	-0.5231928908281788	-0.19927461254167275	1.612584777578942	-0.23960114468837876	1.3358484482657742	-0.34742026263048914	1.2927494734397358	0.9802862932992686	0.13486370204475245	0.12152044557191144	0.514851990352604	0.38874396652115606	0.6514131134390366	2.5534027719008137	-0.4285166806616369	0.45642508770976364	-0.2735069855229893	1.237518172280483	-0.7037935491024131	-0.3287735802183858	1.7012888404702262	0.9481002337301456	1.6080017684925467	-0.8311806970622928	0.0846515397802355	-0.10464240339876205	-0.1954276583189277
0.3344964131010245	-1.3909514346855227	-0.0640834356411919	1.4889052446733324	0.4573690422389683	-0.05093014520070375	0.8810616129159949	0.8524212224067125	0.8833431812858703	-0.21370094120196062	0.9299218461184816	-0.1213227500494455	1.0478148436595458	-0.028175557116989113	-1.4169975143322773	0.1687257385398869	0.3776695463310877	1.0997198229941674	-0.7978753421143522	-1.7040765050972475	0.9048827801258371	-0.1250706421821194	0.46846335852059034	-0.4445458814622129	-0.4428816524093339	0.44400439961871097	-0.9947366808735292	0.5248975471400977	-0.6733079061728934	0.9968144383556242	1.0285693946527854	-0.7778161891929926	0.30734425978100666	0.38841932065949114	0.6004893618601979	-0.06174120259903806	1.1646566476499647	-0.7730267305179391	-0.16504267287039343	-0.28878794146603187	0.6632735203308879	-0.2450453040844374	-0.8871913477997163	1.755388522978292	0.41926751946451585	1.210543156611115	-1.1848302944418379	0.09370788515554017	0.10618956568084635	0.014085814751733577
0.3225557280496931	-0.20834538467260927	0.736735281516844	1.0211641261263993	-0.16221139463008052	-0.25375230051330183	0.17594575796587048	-0.16419170060023633	0.867887947737339	-0.8158593129219732	0.3878454603626127	0.7738731194132074	1.0310428826429365	-1.2356076595510936	-0.5309118453879876	-0.00838064523445797	-0.13149433638615637	0.7425929082977147	-1.680730709774921	-2.2538912693021724	0.8456990863240008	0.31110377046673193	1.2133423365524871	-0.6497700679249208	-0.25274203673747847	-0.324844210964707	-1.4262508956694475	-0.11435980158584122	-1.0206842401938299	0.4312706958242533	0.9878556392483973	-0.9906140800089712	0.472049707501959	0.021973996989000096	0.9310474832376958	-0.4309368740790366	-0.18978043426585378	-0.8383870752343678	-0.6325181693536577	-0.5507531607966949	-0.6594064096979256	0.5750125953612328	-1.2008899606441754	0.6506560540493316	-0.23027769004200094	0.09424518589763427	-1.5379404199593723	0.015777380769682537	0.27992368445519483	-0.31006089002379816
0.4962048994594829	0.4627930558000392	0.842119039763789	0.18787547510605082	-0.25359631724886733	0.27202975753567	0.0555033185542995	-0.8898742135811375	-0.18510879172942402	-0.7678559849769452	-0.2678413229151378	1.4737240742103734	0.6746996535073959	-2.1337438670586164	0.6627778540744617	0.09665875401592301	-0.6970220619034827	0.26490392392603973	-1.9575484844394266	-1.9083094235557454	0.40450146579779767	1.521550785808456	1.1103569107976474	-1.0223783014045498	-0.20352651212990297	-0.03623840018378002	-1.0039273418966268	-0.37807737386456886	-0.9046313620322164	-0.3060842266587497	0.48717688967857214	-0.159331124935619	0.6131812127618572	-0.042173868863552164	0.9047348915590132	-0.4870115186700585	-0.7003901294706034	-0.21096592559380883	-0.9784010590327203	-0.9149172209838399	-1.8878066664465993	1.385374332743604	-1.1100482965943714	-0.8164728475653927	-0.3019826025913441	-1.0047609677981488	-1.2375697605586184	-0.04103455051793772	-0.06469363367180993	-0.9139464316867916
0.8167207202660778	-0.11803447839254678	0.30891740560658365	-0.5050759149116638	0.643785870863206	1.2321296719410986	0.844396324317425	-1.1543227942330747	-1.3024383712924126	-0.17816372400893202	-0.5403699742619915	1.2715567671454107	0.7054191233613618	-1.9641947007620362	1.3865809100943174	0.5482657985449699	-1.1282404303415157	0.35360911989686006	-1.352725650642296	-0.39980574689507326	-0.3506581734480254	2.7333070632340446	0.3773438903401353	-1.1098690059191265	-0.3208804709894975	0.992849805255977	0.10413597635289097	-0.03381953624124399	-0.1656973917896995	-1.0354408166937634	-0.3227797448219003	1.0696294535858206	0.9097226557618047	0.3756797730603347	0.16014204223420567	-0.37070598381960757	-0.19785009332280687	1.0022489922888518	-1.1667418514478647	-0.8563195114358384	-2.2293702288437265	1.4771736266979565	-0.6852282816804075	-1.4418889772771182	0.14071373122197414	-1.3993313616252485	-0.24490639883288465	0.15357090193538678	-0.8161179049598363	-1.0227616640491284
1.3152092287034651	-1.2513561478447766	-0.1410792198939462	-0.6059247863188013	2.059374045821114	1.9250727383350743	1.8611533490002414	-0.8656465657275623	-1.2679948911589327	0.5260442374739526	-0.16746676434830576	0.34147559360805285	1.3368364080338995	-1.0042821850072614	1.272126209946619	0.9429975763653915	-1.3396108297951788	1.0411441507739385	-0.24534558197289452	1.4540820623345827	-0.9132746485926143	3.0647032982708433	0.1096404374623735	-0.6768221502495949	-0.18476367482359202	1.8517788086584768	1.0871603848916322	0.9072231205151412	0.7375988691478302	-1.5686450679574917	-0.7312636480462513	1.4940931592408517	1.3208077600704613	0.8494694978403489	-1.1754204952241836	-0.10133046825822277	0.631347975102388	2.1385860308068256	-0.9694666675131023	-0.1385672883525805	-1.5434275704334979	0.5942006167575802	-0.19009022648687254	-0.7078747205987383	0.3458520130826832	-0.8734389245275653	0.7833219967536384	0.6829229507426624	-1.2576353341413011	-0.32804772248553976
1.8601681075441172	-1.5586538961207141	-0.05097276755550315	-0.2537980289259958	2.7126863226804034	1.8190848597937048	2.084787052442328	-0.17347183818862028	0.0601599202709142	0.9680387978037515	0.5282253761053153	-0.37013084844459454	1.9650525224031257	-0.14250563513420864	0.6864831644216323	0.8022673814381939	-1.3779216735381477	1.656275903781791	0.6627740298127334	2.335780203883577	-0.9476764017082777	2.2327865285730146	0.8660440928074079	-0.0567115306573879	0.34808003628282125	1.917097914146128	1.1919671715181623	1.885829256252462	1.1414013835196903	-1.7729609555115866	-0.2740496484900711	0.46444742304949926	1.4387779162546661	0.7990674629581381	-2.4384823608907116	0.28668482876329054	0.8386769352487067	2.430132700259814	-0.32911497330379347	0.7772774544644184	-0.369005976125522	-0.6318791307833027	0.09079255881127017	0.6901188823021112	-0.1812868566457582	0.23578222589857112	1.0955993847143353	1.238791569413192	-0.7821356170287159	0.5180949155373858
1.9449939108284728	-0.49846177110393275	0.29533414004875863	-0.004180225817445201	1.6628686372719015	0.981177440899808	1.2679651194413213	0.41684209054189325	1.492414840423854	1.04924583383377	0.808357697712406	-0.11181160433771256	1.8487818723092662	0.1791397580695576	0.33363665296355294	0.15806100108572718	-1.3216565856198976	1.4896089904457843	0.9679108489677996	1.6680508711554363	-0.6240752043525742	0.7813823022301515	1.8470195401792109	0.17763006182874902	0.8383915370663767	1.2896182672134295	0.4056627757813167	2.0304457883909346	0.8428732589017092	-1.5676769364701921	0.6270794322212304	-1.359412425954653	0.922374539875971	0.16679339031347135	-2.817873523170249	0.547482731454502	0.09240803893257356	1.6316228655376916	0.27412170291690663	1.1199034940306518	0.5463234570158526	-1.171007436815046	0.005952977701973456	1.4880936857126668	-0.9742720585624305	1.245695242911288	0.5238667540860494	1.319808746134567	0.43149924013218915	0.5975298758721618
1.0451186717768037	1.0568809926932672	0.3958178303231942	-0.13574974075909835	-0.64599273109589	0.02099780166425686	0.2109973048186567	0.33203027620770054	1.7047910169978595	0.8806371360103823	0.24343481524970995	0.9050942525671387	0.9103598727593792	0.2884278646991792	0.554476689414075	-0.4091810165035534	-1.1647191301663453	0.5095013390140204	0.8188008454537574	0.21009941336251806	-0.27723711082743696	-0.386722265609502	1.8001820290084387	-0.1315552255826832	0.7940641094436385	0.4676836188317521	-0.5382781173014758	0.9349354246195144	0.24643406798727285	-0.9373807025066881	1.0698069582690997	-2.45029176867929	0.015658432042502227	-0.45081617217787806	-1.9568861890253748	0.3913497547551509	-1.0449812383038553	0.2944781089619242	0.13190211073116515	0.5878323808985492	0.7623319263549914	-0.5693031117183959	-0.4074487924912794	1.0660456951891737	-1.0502742247867622	1.498310727914383	-0.38551075649007	0.7512238170260422	1.5377383035059555	-0.15926512612208857
-0.6334034549035774	1.7710170910838536	0.2539816566335478	-0.3204648099987282	-2.619091470051822	-0.38357290064106003	-0.12873665005654014	-0.48687908150148895	0.6202166879389582	0.5848627959912288	-0.7279274659527581	1.7503279623955559	-0.2513557682769335	0.5610547728951595	1.033149387907463	-0.36078683059796857	-0.8147360244415505	-0.5657431572880124	0.6251853328410714	-0.6512604077235539	0.07308998785827898	-0.7473138694012398	0.5873812846007884	-0.5209685685550265	0.32481601193822707	-0.19371541295875533	-0.8175318984759545	-0.7874285383162204	-0.14098637583246945	-0.027320244266391385	0.6950316148255834	-1.7821839920343503	-0.5737150590820372	-0.39174314783689435	-0.30254591737715875	-0.11381085871929335	-1.6937080469101407	-0.6077291496968183	-0.8635475501500269	-0.3354292070545024	0.345569123876938	0.5903128044717129	-0.9419036935984116	-0.00932745397528084	-0.050566239836482195	0.7743075238895155	-0.8704644908363937	-0.07337702858231249	1.8199995241625109	-0.7817879671655008
-1.9548917491655209	1.196361871360893	0.3054752873766346	-0.09247234964430072	-2.885872964222583	-0.006760267527719327	0.3410705013881141	-1.3308543240597082	-0.5528910403282198	0.222387457021228	-1.133521048342404	1.7017942541609494	-1.028097146564286	0.778546510921687	1.1808360873929327	0.2650012074869441	-0.2235044551583325	-0.8858171008591583	0.6439240507064053	-0.1861703452464593	0.6456457157581075	-0.49554455892355015	-0.5621039920269957	-0.4042224526259911	0.042927001653737196	-0.6182959686831648	-0.20542067316807303	-1.8913686612355716	-0.21656350645724204	0.7974678482993824	0.09111291699325257	0.15151049326722232	-0.4080004212049732	0.39543761998077015	1.1491444933311543	-0.4752885796940454	-1.4417027421042325	-0.44395618637772855	-1.8697104042162258	-0.8542982431235121	-0.27274778964600044	1.232956275212168	-1.2955041499136646	-0.6433670993234563	1.2597262280655237	-0.46327871141555954	-0.6066568572530124	-0.5465062231208785	1.31035025548056	-0.29096829408383
-1.7609653114524704	0.07035275775783621	0.7019968400903758	0.47287668744353	-1.4743435742086635	0.7511535212046361	0.8405190167519532	-1.2385280426243535	-0.6409349873395045	-0.126246029502331	-0.45916568754428083	0.846366878033402	-1.3108960633679987	0.5189425765074387	0.7609298681738533	0.9534530576798893	0.4664383991150729	-0.181022800673584	0.8695132315854974	1.1144971731185243	1.3785978064259017	-0.2381806552318845	-0.4850487024590467	0.28633307355570714	0.3040543920984061	-0.7844245400309826	0.816288658663205	-1.5866473787097057	-0.21398772074073544	1.1042114143866588	0.07282198747879635	1.7164119572999605	0.17659251923047697	1.3066450294828202	1.5729082535110561	-0.26672583996116805	-0.5669719828002352	0.5625582347585831	-1.8412413118669257	-0.5937465427427691	-0.5975089875605454	0.8014757558134311	-1.2322046631665808	-0.32041428333313227	1.7516825694818017	-1.2775040111242306	0.05504230093815839	-0.3996671861999324	0.6149999355509149	1.1736281832334774
-0.1170737213174948	-0.6047597254025198	1.0009395974716422	0.7463631967066598	0.3250107209733471	1.1853562008455811	0.6472521582371674	0.09778370586473638	0.3128738581648849	-0.31520704266901395	0.7770881304833608	-0.1619288418808672	-1.3614138774883244	-0.013029162774810147	0.08553811916055787	1.248125861475684	0.9167342379357737	1.0520646847664257	1.1807675514980893	2.1513717866617035	1.738859340702949	-0.41110484570833233	0.5450623697621919	1.0190863192009432	0.7314439220845964	-0.6219623753794414	1.5319615295638769	-0.26200131169356355	-0.26581895109673376	0.7082481713961623	0.7014034460126638	1.5993742246950657	0.4253574488586732	1.6768480029971595	0.9076063027294334	0.3414756079777038	0.3647296157885099	1.5425325838415318	-0.6797245420882423	0.14170525348405397	-0.3572347362799222	-0.2726035615303545	-0.7752087326706111	0.5082050160222973	1.0885943188361047	-0.9389722136440469	0.44326606524320133	0.1577041228934223	0.2152366499439926	2.3902025701581064
1.5302222380541595	-0.5448244361409429	0.7329933856481073	0.25205086714967034	1.1709405351828337	0.8816834238715676	-0.157014146034918	1.944150570971968	1.255823390349845	-0.2522856361394197	1.5462188496982903	-0.7461867169251144	-1.3810105976002314	-0.04096535806775794	-0.390241157870729	1.081121690505909	0.7960315492097146	1.9829898115251827	1.4401848019649588	2.239159802731152	1.23795307680251	-0.9775251962603466	1.203115821326672	1.1966398024456382	0.630076625897371	-0.19027557436678968	1.565921778043149	0.9093965197404693	-0.2321698509421698	-0.13837238278893738	1.2208730747612118	-0.06482748485731978	-0.014710734079944547	1.3588868988061402	-0.19097526161916767	0.6930261722382361	0.9673889964590061	1.7438820463276363	0.547899536919668	0.7440263380845515	0.33154530280064065	-1.0643036263383892	-0.24882962575392456	1.040526042292008	-0.030076681948278745	0.40877063542354203	0.17432593231088206	0.7724354763704124	0.03278760380885151	2.2287527962415354
1.6823643502125727	-0.20618810696744927	0.08501522975393475	-0.7486768036715994	0.7465251986872127	0.09309838580103345	-0.9013711352087131	3.104766498412447	1.334889611983369	-0.0453578875235109	1.3561119250249216	-0.7382465897531426	-1.3335699018503187	0.7277499939041098	-0.5688202952283177	0.6421503941111001	0.07519175359381326	2.0691467269045205	1.4772911485786686	1.5189364202784759	0.08678225732451667	-1.5757181898921044	0.7559749490290503	0.7036496787703853	-0.1857954604689665	0.21302006835099063	1.0755603860267493	1.0800289157905512	0.01806975459769925	-0.9000615605333531	0.964204252157239	-1.962772370578845	-0.7655238216672516	0.7315159470256529	-0.9576893018820697	0.35946132573732575	1.1468426871586548	1.1600517639188457	0.693993965851105	0.8478460963095131	1.0188800166913656	-1.059004950764011	-0.04015237113943623	0.9363499175023566	-0.7274683870526247	1.7728666262969492	-0.5277235861113854	1.2561818844756225	-0.32651095815537245	0.7287347521052656
0.29528757723944693	-0.04584969949095549	-0.2601810309018448	-1.4948823999860457	-0.20714496627984505	-0.4922185992013525	-1.1021860955033622	2.9178752516384265	0.675724649316255	0.05210908847968859	0.6576151059763528	-0.2548649481806684	-1.108542408926151	1.4750178006690946	-0.7123741196707658	0.11362807492392679	-0.8438338885099969	1.3706532285175232	1.1455198153999617	0.5600825986130336	-0.8478292431571478	-1.8385311943360343	-0.0991671738068834	-0.06777844398778692	-1.1284409682564325	0.2873116243811419	0.4861234971712243	0.41547409625638543	0.34155652374570905	-1.1267795253189705	0.12524905317652013	-2.86826198585784	-1.222715975969679	0.23589891599127133	-1.0876946625597639	-0.3455137198812921	0.9754976601885215	0.43752963688332697	-0.2330540025884488	0.5374800754499022	1.2213877192125895	-0.5454437999915155	-0.24431197078818412	0.4596834045611905	-0.8282957110094139	2.1455101000727073	-1.0716644935777768	1.533420189761432	-1.0031511316918131	-0.9812923629948399
-1.1931648331479574	-0.002589366383748436	0.03177504007805118	-1.5024204196352502	-0.7250599314145729	-0.45239643350523506	-0.8630179919452257	1.6957249840176702	-0.009966274523954375	-0.1114239524105326	0.22282174991983253	0.4777016662197368	-0.7116779754806046	1.140826652529707	-0.9752679337608549	-0.38412346940748526	-1.3589317936226224	0.3907933626431249	0.4893998299484323	-0.22919249069910644	-0.8419253266172693	-1.5846739471180997	-0.23079119227665537	-0.6403532360411679	-1.4536846822942295	0.04249228101712066	0.06932150503875108	-0.2808182662916414	0.4774544393142982	-0.7123894563660828	-0.5077729684973062	-2.5492505593721897	-1.2313396680098436	-0.027378413370412493	-0.7747202660061514	-0.6918615454808447	0.6197081472600341	0.1617110177733647	-1.081579492327681	0.13681302406425885	0.7945095900163092	-0.1759896816526169	-0.5629475295751928	-0.010522508174807758	-0.7872516047292429	1.413274186098948	-1.0650146049877236	1.4736561625095674	-1.640661190916037	-1.7451564491009026
-1.3950130394877926	0.2660793906044448	0.5032765231415101	-0.9912350179318786	-0.45000010797974166	-0.12772421568760925	-0.5828558173648686	0.26650221305852845	-0.3093468832422541	-0.42718151351357264	0.2968885316910057	1.099674966387551	-0.2896845234877902	-0.14135783793329734	-1.0864903124763055	-0.7261237276243231	-1.1424450674700328	-0.35835484121424444	-0.23381910598283995	-0.7993043229083193	-0.036203182505817035	-0.8708977544466984	0.3935432015992359	-0.8244121345640604	-1.0672433086973332	-0.2590874419784183	-0.2587460810846057	-0.4937012244610923	0.3788915654409276	0.12426032129592607	-0.4992620945119579	-1.5318287475552175	-1.1283422459877612	-0.28944736756289974	-0.3143931334858116	-0.37627069350716214	0.3158542189461903	0.24414148287283866	-0.827634981814885	-0.12977415046208346	0.05172992502672547	-0.24636125050198726	-0.6184424775016959	-0.38412549140283886	-0.9443494875830923	0.40455199392868524	-0.6708970520696168	0.9825482703186044	-1.7102205107679798	-1.3354018345892138
-0.3892600437745211	0.8154594142795335	0.4413010201966616	-0.5380486356031872	0.20451482831990744	-0.31534490604371757	-0.4994210216276569	-0.7864696204225988	-0.4055636200100047	-0.668215564630353	0.47522718747347953	1.1312211218126103	-0.06733740812791494	-0.9612131103204741	-0.6269063119911543	-0.8478053184199552	-0.4393261712768172	-0.7189691868540651	-0.8193086363048317	-1.2822441666523312	0.6908977457435068	-0.020006281355112412	0.6131925595408152	-0.71625625997371	-0.6280947728079669	-0.4894847839729041	-0.7688427109188829	-0.4408487205212312	0.19637201499801316	1.018185662968242	-0.2574615644692618	-0.28697996789834324	-1.2004045735638664	-0.8019390803398049	0.2219735942644221	0.08193772932851025	0.21855334659223696	0.04988105017374226	0.3165927069569343	-0.30695251774428095	-0.5366350203805816	-0.46665795472431615	-0.3800458721519507	-0.7596926047931919	-1.1357356099229758	-0.026554812965288277	-0.41614901403836374	0.23966405773484384	-1.0467488091912285	-0.4805944404007392
0.5196818286919628	1.2423657112830162	-0.28721927351485965	-0.4285398530017112	0.543745933504614	-1.3641554313292883	-0.6096995648932012	-1.4038427566587364	-0.6284605908384304	-0.7718478390540848	0.28920136654010403	0.2903466486282915	-0.25975683581713765	-0.26567901484786444	0.40939963574989724	-0.8759555540104872	0.1562174734141878	-0.9272021286170505	-1.3603705195019573	-1.788239230165585	0.5563848131156485	0.4378694421025087	-0.4249201055113556	-0.45677585395585746	-0.8413798743875098	-0.8333447451441129	-1.5524234562217547	-0.6340429965476966	-0.07471946564089124	1.617371464635541	-0.5210853605934825	1.080598654552811	-1.3204397927433782	-1.5557425834074554	0.9230154659516333	-0.11446824668960896	0.20448948185256532	-0.8553387377928166	1.17422986424336	-0.6137481187760291	-0.8130019332995921	-0.3868923478435829	-0.21522024359472483	-1.1303099223808364	-1.0667807015849438	0.07791736654130842	-0.638176413603668	-0.36315319668464646	-0.06645101261903313	-0.10240201924072756
0.3497950638096353	1.075653495492094	-1.1359055291115476	-0.4429850398982565	0.22941230349151212	-2.618308390650601	-0.866068503835979	-1.7409638624731576	-1.0058225904541958	-0.8952464963169149	-0.3068443430249798	-1.1217127698273341	-0.8937397303193102	1.2030304851323879	1.4807249804348872	-1.0295674665502117	0.2871308712768623	-1.3152727198664786	-2.0719773174789244	-2.32839716595018	-0.43908696739639075	0.07425493612067832	-2.0461662533327964	-0.0879942507932816	-1.6943607421802012	-1.46119282171354	-2.314815679337061	-1.1583139847279755	-0.6955846226430566	1.6913644284939944	-1.471201002518447	2.410554257115268	-1.20798246029236	-2.240167654781403	1.7505079214551211	-1.132416044682631	-0.044326160358759685	-2.13085648831558	0.8988148214215859	-1.1806672983676665	-1.0718598865949596	0.07064289327493253	-0.46350294745974213	-1.366486767687388	-0.8026526031343584	-0.11565383557706298	-1.1186474807687825	-0.6411886442840327	0.5282807328957092	-0.5356368748466249
-0.5102961239605575	0.2521755670737334	-1.5691536547877487	-0.22273162632118376	-0.4522327707278275	-2.9309778899107455	-1.2211596684947899	-1.8205469154289695	-1.3471375089846094	-1.140905169435014	-1.0363610055412802	-2.2949963468583805	-1.615571989792445	1.578974918471169	2.007558831136752	-1.3018591272202304	0.17887029940716387	-1.9202964175808666	-2.828530248858063	-2.772366953789904	-1.5935903363286943	-0.9951954785922449	-2.676920648603933	0.3606091218735815	-2.421534981459306	-2.110811465384748	-2.5606187604616326	-1.517545721638643	-1.736348755823632	1.2303884585921425	-2.4762093622279084	3.1409712656965763	-0.8890892014915702	-2.43774190156047	2.4066063781207463	-2.2500820519856664	-0.63644884440294	-2.900813620214094	-0.1647760210353183	-1.8281278734656796	-1.6576904480075403	0.5552605990149272	-0.9878154928978392	-1.4350876389182277	-0.6625012332459621	-1.1726623570915466	-1.2767048288821357	-0.8615663109135603	0.29341262428526294	-1.3511906431781218
-0.8922173397269045	-0.8116613468268984	-1.6107517942694896	0.27911186398396004	-0.8723727411920058	-1.8358569646933918	-1.4718623733039933	-1.5802280575655765	-1.5532335691957073	-1.2931819657578565	-1.6423347618767816	-2.5349234380729997	-1.8030305230168193	0.047405354334714135	1.9368621171099425	-1.3597233661600787	0.32172043657302163	-2.354805638016153	-3.055134630647871	-2.835236834271434	-2.1774896782029893	-2.0030759019791478	-1.6261709476392	0.7285185077155839	-2.2246764446765606	-2.1982768034650886	-2.03451912440128	-1.1882286722076583	-2.6317821935176218	0.4742465113732027	-2.707650606066999	2.7202179322964963	-0.6842975898638333	-1.9225925373897363	2.4955350550592152	-2.550971417094316	-1.2114437870978427	-2.586397297837493	-0.9322716605227083	-2.1089879894456045	-2.4164758867374925	0.687093733804118	-1.2300672765130065	-1.4452313472906024	-0.7154447278714758	-2.551944101397442	-0.7374323738650768	-1.3983756246433474	-0.6106956140933526	-1.808252671827328
-0.27822424688534014	-1.5595033148636332	-1.601702197284743	0.7438757995806345	-0.6377958006247416	-0.12985098190508326	-1.275282423668215	-1.126511238638047	-1.620301301362663	-0.9569866654284362	-1.9491957134666602	-1.8425850904857848	-1.095587902351207	-2.0547044062669566	1.6748620362455018	-0.925976706537657	0.8012491546108252	-2.1088452408918634	-2.284666000793154	-2.2421599825736793	-2.0163717610972	-2.065475393182751	0.09713259042150107	0.755194005534402	-1.035503964664249	-1.435593516246362	-0.9938553365636579	-0.22711707832407058	-2.498236147596867	-0.23056428487901198	-1.9226671801898725	1.3492705581605402	-0.7338079292441714	-0.8692047854097048	1.8032782804921648	-1.8220014891039498	-1.2508617429800726	-1.454562653587224	-0.7380279633789217	-1.6634781100539322	-2.65316745316218	0.3986704525318139	-0.754677233504428	-1.4175135028043846	-0.6465945334192229	-2.9956021269340107	0.28934489733482505	-2.166675004799963	-1.5386165024913396	-1.4934351997433892
0.6313531755252961	-1.6822582169763456	-1.61210363133946	0.7998706348878544	0.04480210290000972	0.8585072421787726	-0.5007713575541936	-0.7391825493075105	-1.4166316286350897	-0.018298358055993273	-1.73219863053575	-0.8237149695798965	0.13848796646993633	-2.638852399719517	1.482070398863169	-0.2411912277570334	1.0700740869481031	-1.0549826415456944	-0.8078514612660593	-1.046434155337647	-1.5040553126107974	-0.9888699414117228	0.896641212584681	0.3055978171007055	0.4061625515976195	-0.23423864493985877	-0.0146941299140228	0.7314977037675946	-1.0730700768484907	-0.6679424812979813	-0.6306878807241314	0.027640290773012815	-0.7370133566933503	0.2157061676418468	0.47011673862149983	-0.7000071543008026	-0.6919796520333152	-0.30473764447295004	0.08472286632025101	-0.6129799589615342	-1.7706716713220254	-0.12455767707932297	0.293335938733008	-1.158787618100464	-0.20705255504736425	-1.8214034891847422	1.1933387024991158	-2.59627631889389	-1.8402080230079998	-0.6306161180252055
0.7930305006521756	-1.2450255084395414	-1.3604865354713902	0.3322858600235313	0.5709575040361503	0.6068983595615869	0.4717049195478817	-0.5696507344434049	-0.743597710525799	1.098745147091459	-0.8527182587319976	-0.03533358387657699	1.0436518075162966	-1.2005488182588944	1.1158829915201172	0.05305243842018446	0.5290507719484946	0.32241888993015455	0.4440280595620275	0.2488930189075249	-1.1310138746030942	0.46476552168390456	0.3089176181687102	-0.42808076508614257	1.2206433986226086	0.6417528349467931	0.49711025989651575	1.0518773016861345	0.7916955708839669	-0.8388391844927455	0.41053718694386987	-0.3514322193888209	-0.3239138832816996	0.8514640362701068	-1.0214920990439251	0.04312376242396063	-0.09129388526798095	0.3384107902317992	0.7174512952008579	0.43160983684321097	0.012791798897647335	-0.7032674748220286	1.3138728939471076	-0.5225993466879776	0.4011999487725654	0.24687024703118324	1.5149406435185595	-2.2705610214794794	-1.3153418632422689	0.16885261450739758
0.009185040846782873	-0.5338385693421952	-0.7161571945239743	-0.4524155841603702	0.5339984055636507	-0.1053102150775722	0.9681011124538572	-0.4515214390693116	0.25866753049380403	1.7370156368982068	0.36191240403249675	0.48209463998622726	1.1358666150543688	0.6444116692612986	0.20539175541129756	-0.3781377464460893	-0.6725715660541619	1.2427805000898016	0.8027087375193792	1.0427521057940996	-0.9932752398523855	1.2276829401847393	-0.6468310077480125	-0.9888261392171627	1.168219466229079	0.8216919489822664	0.5951715318261799	0.6285513104652352	1.813786885754472	-0.8055315374613409	0.7901277664829462	0.10947868134527304	0.3834804486253486	0.9534184362373485	-2.034445604530674	0.2610334044708535	-0.043784941160455226	0.6261740923838094	0.7792027087582734	0.863461538915866	1.6777341623859328	-1.2217977329334953	1.8265014193503981	0.25695013764596886	0.7829084782319555	1.6425187616707784	1.3112216397522891	-1.4538054561450304	-0.2847385775332705	0.4893294414633991
-0.9544994138600597	0.19059829392280614	-0.016761692155841442	-1.166227737634484	0.11410727015614247	-0.10767002054755152	0.6217390024150935	-0.12469232587869133	0.9752081346078124	1.5921091818913307	1.1162607789858976	0.9868509340085062	0.8312179899087895	1.0291932340120031	-1.10921876839234	-1.065441740997649	-1.5827054388463644	1.2359757774364604	0.553068880700005	1.193402294846656	-0.7109200169653265	0.9043836022060456	-0.780546807934058	-0.9921951143885884	0.8089164898169856	0.6303151737286868	0.6029800129267802	-0.11278545558523966	1.5164998126048075	-0.5343449690554691	0.6188366101532308	0.4963072458714699	0.7812670439803858	0.8437523091150181	-2.1168371122248866	0.43712813086384644	-0.4938136544159743	0.9797794986531405	0.6600678204663591	0.6417356071106243	2.2583201324291307	-1.458234028350044	1.8829142366676863	0.6866287810617587	0.9033663266073008	1.3848494860094729	1.003947483880747	-0.794716532673501	0.7421059374570208	0.487602739925763
-1.3329553780188903	0.8253158452730605	0.30620120302819104	-1.448044710668972	-0.16414752584330042	0.8521979240069391	-0.27492584911885504	0.385945074828399	0.8690177888109399	0.9420349456760571	0.8346735664789704	1.4746758566152258	0.9252862182309063	-0.11933455589844823	-2.1314202385287144	-1.131960890514761	-1.335570029370826	0.48434883346244534	0.553044454196532	1.1559457733528322	0.16350064215729554	0.08789653913310065	-0.07167387588123227	-0.46350233120014656	0.8957166238302128	0.6265183117697184	0.7047773091497943	-0.6393346137068885	0.6473137182802834	-0.006797142911329046	0.284027044286746	0.1614092899830306	0.4492708110739503	0.8582653770189468	-1.3510979424515812	1.0108955049808293	-0.7841606787939582	1.4272305907156848	1.0062262937517603	0.3212190046020397	1.7255433056582263	-1.064823546351697	1.9052708987103961	0.559226522716882	1.1268117724570446	-0.05487135321924359	0.9185613546302261	-0.5378935069102697	1.4602486464249227	0.6723097174340713
-1.164986534378188	1.3552800023759557	0.3089226398146003	-1.1592917682577033	-0.0498946962289981	1.858702031724805	-1.0483625033239903	0.7418418595678671	0.18524817408790978	0.2816623624367063	-0.12354383092149802	1.5261230998536475	1.5561231929283483	-1.200056023387805	-2.2984957206718972	-0.2348949080612239	-0.07084382897542867	-0.39310680170180207	1.1843716773421558	1.4648143170396213	1.5878705248865796	-0.2976909501993478	0.48854468588399874	0.16129777055099948	1.5907483416987465	0.9482158641779231	0.8057454889734834	-0.6913613046074852	0.2895582723384181	0.5330395222056468	0.1178376896017316	-0.5644310355899911	-0.2876109317932685	0.9649102443998083	-0.3973271657744442	1.8298798833642718	-0.4251615671299872	1.5145899966909953	1.9609444917574976	0.46602950222899836	0.9732528384035881	0.08762595406906977	2.16376911906885	0.25985697177187167	1.6271661391605814	-1.2712824022126687	1.0077741379291243	-0.25980298811792957	1.8608676194641376	1.2779694923407072
-1.0292289436443862	1.6779587933933675	0.49586967988667635	-0.4827610334356951	0.14722457843139564	1.8803124049902755	-1.22764091576209	0.6927625269404244	-0.14520337761799496	-0.17704249491814544	-0.6785874582870929	0.7944780225955448	1.9396431847137627	-0.9092302317536979	-1.7936235210180125	1.009375793288822	1.1641501092374325	-0.8556939417527931	1.8866124480573059	2.0946543711919783	2.8620477384124965	0.09517688170928691	0.21370416560955524	0.42461286539827725	2.2824877084836905	1.2102704823886605	0.7835086184746948	-0.3297083001933034	0.6895122513812704	0.6299413678690328	0.2306854202751509	-0.8559734787379197	-0.6044052146626171	0.8426501270070047	-0.029626088757310685	2.318892131106863	0.33378743793203075	0.9014617609290284	2.9134988205961485	1.0541537715185227	0.887320259992304	1.5499591899360656	2.461574631798917	0.3736396295733248	1.9902531042456508	-1.2341208514182718	1.0061973551563534	0.48920662118042363	2.012861545027896	1.9012568648259194
-1.178286346205306	1.5488203379806247	1.1369304160370644	0.18558388569084117	-0.04221266659961651	0.8953699263200073	-0.8275599744228553	0.4243720673098219	0.5098252997630983	-0.5376196563189094	-0.13488469547544518	-0.446278384665682	1.3170087916935114	0.35812672402415635	-1.3048491075675577	1.6374197221097602	1.4768158822417095	-0.7574318556395605	1.853870876330348	2.440057911357205	3.113603268789062	0.8236880110046749	-0.45208099838353183	0.2782604951946484	2.2012579480223935	1.0080165699184715	0.7435357673522732	0.23933698128260522	1.1351674044985653	0.08516829060580192	0.5285695544222598	-0.46212274925473074	-0.010700176653153032	0.3475832451820778	-0.4581112214999352	2.1173139173817	0.8241525653840339	-0.1019502960886751	2.9703100912801754	1.528765527696104	1.4637272046715621	2.462828615364727	2.33607280485247	1.0035796853003585	1.6558250838040998	-0.09007674086048997	0.7885186564579909	1.4513695371688666	1.865108544680227	1.8591801133279906
-1.208001736511359	0.7862469742459043	1.8092540117262859	0.5307306639475701	-0.6104591278830204	-0.15685647941761122	-0.15687758301137922	0.39516115052873646	1.6932689471278943	-0.8036040056191488	1.0189308814445195	-1.3919344883919922	0.0077882257133726875	1.2018441198893428	-1.1946108145823573	1.314831729133223	0.9999179579709896	-0.2664935337904392	1.0513364205106592	1.9769519004778229	2.079245104938251	1.2518898056565158	-0.5261511684613297	0.1117409153795239	1.2178395187390638	0.39958866621298594	0.8960481005470243	0.8074152401463164	0.9446082334660344	-0.6734572902302571	0.8275729726186546	-0.04770568675400215	1.1292913073448	-0.20079912039271938	-1.1033986600086378	1.445502625463395	0.7592674625130538	-0.7456264233776954	1.735894458436944	1.4390424887885342	1.9077587220136787	2.25681387247785	1.545993325409025	1.6314477062589996	0.7084408797528187	1.1935240467299384	0.5209492059818084	1.8390187185573508	1.3257686713811534	0.9519589075392564
-0.6311686478450205	-0.4239810941720318	1.8054197948456456	0.5522948641034007	-0.9711950723673862	-0.4477410003833036	0.4919341158598229	0.8194597543372496	2.2731583695348654	-0.6471156632889221	1.5958302271167848	-1.413839515661467	-0.8065190483725403	0.9397020884276605	-1.097163443219054	0.592129580915839	0.6165521458532733	0.3767142242042968	0.30481253457684965	0.87609422167537	0.4260671584194518	1.1934244653184194	0.3105737644628745	0.3166772810780913	0.0013368683766191354	-0.1523382791288627	1.2011063867577458	1.1966547270317076	0.3151311655227929	-0.8994495672115521	0.9921565691426483	-0.3874799314742945	1.9495829283918873	-0.3100071312286879	-1.161749376495506	0.8327552450124457	0.5117966246087348	-0.590966088289628	-0.2483812774630042	0.9402900951347226	1.586539240267502	1.2031145131686072	0.3612272425863159	1.7254372206487312	-0.05985195663581173	1.808513831911581	0.4643725353761804	1.286087984391618	0.48633582283125215	-0.19908064569399703
0.4219263524898709	-1.4872698640362185	0.9664361063193275	0.48989213145074045	-0.5741759877128858	-0.07325472187105901	0.9335879451697534	1.3949330051059987	1.6889314479877915	0.21451228879222534	0.9931776847639722	-0.6445654332532877	-0.4336661199730326	0.2429765116691613	-0.4538100991758505	0.21655776345122896	0.8920632670828443	0.9662323330525853	0.3547802383499838	-0.11892535800490152	-0.7850370729005381	0.9086321477711851	1.3466667641948578	0.8345943514068958	-0.6294062165236287	-0.24632605445077718	1.2898541747928838	1.2810473868682752	0.02963319733269413	-0.32519118991060075	1.022918239075794	-1.3801021655416401	1.912759989615608	0.11410685901614687	-0.45301958187919855	0.5769342379014986	0.5432286741090392	0.05605020890769149	-1.8122763766122965	0.5909157865005106	0.7728519599808056	0.17948015281838725	-0.603611610810768	1.3666769680395687	-0.036558718288363844	1.7017065917602165	0.6739173882803553	0.3950294712399675	-0.3421661970711178	-0.6721501964248157
1.25939363690841	-1.7844377748427724	-0.06012942886751486	0.5162830137026199	0.427711655512765	0.24120185912482756	1.039124879680844	1.5939150996122697	0.6037381082202561	1.4400434268355229	-0.182995870640252	0.17540549413304443	0.46364233596409427	0.12605209542723445	0.6732208409611098	0.34744333447311715	1.4513344167852196	1.3031347194726488	1.0274912097488216	-0.40727051594311586	-1.016434033417452	0.6213193695958171	1.6627763400329	1.1920000623314668	-0.47330902211522585	0.10107537228551797	0.8509027855412988	1.050379477902446	0.4541685322124911	0.46018193102541294	1.0148410059106026	-2.061670753351357	1.2504566753079265	0.5967165719134054	0.3727169566532412	0.5453772880742126	0.7496496810928074	0.5098550820954484	-2.0442927884107553	0.7028796016468627	0.35362760512023306	-0.1584766964070219	-0.8564118157498541	1.1204657074104132	0.42388576104613984	1.3513728691311397	0.9238787880180885	0.1288466874452017	-0.8602409116092882	-0.1265149302137992
1.3518877143347658	-1.1789534915150597	-0.4632396906510102	0.5603741261100637	1.2260440364921126	0.042920667802638375	0.7874862066481161	1.1822095244672832	0.16422804190073717	2.0932494776120243	-0.8468048876284799	0.413406220723079	0.6253603528116044	0.7238471360467382	1.5370342446892469	0.5360032848363484	1.473888244372276	1.2307699688549125	1.4875975913653643	-0.06343032769114432	-0.6211054650104972	0.2609920604663751	1.1084585755360314	1.007308712010461	-0.03377204699905674	0.5013295082455947	0.04411097101188914	0.6290632601558355	1.0841225338191978	0.6118969744863403	0.9986541190732274	-1.6138786836506502	0.6250440612566005	0.5725283095379793	0.5631058796483518	0.450581963330805	0.5877490771703732	0.4156354501485909	-1.0592039221960496	1.0003265551798628	0.8272622059594114	0.06346419686494796	-0.41342835912059883	1.304353719053503	0.36134520290927463	1.1403595609381474	0.9191763874675978	0.7154528119600058	-0.993418842045717	0.8729016356133736
0.8511024340714677	-0.1435612128777988	-0.08338858705180738	0.47248648659126957	1.1090972453107197	-0.4493323566899033	0.3845700290935933	0.39284259676002453	0.6918357323690979	1.45770633548375	-0.6216761403030597	0.07242926871473476	-0.27162823095598065	1.2893650128665828	1.5058778916040434	0.35947906731475815	0.6653795121198377	0.7680861207146714	1.1796865668372136	0.3237675737213312	-0.298985467935779	-0.26986963257671076	0.3318980191812228	0.41439343204742013	0.10572207756604422	0.5153688182536482	-0.6053298951006131	0.17422675912406105	1.1414989066022274	0.0023491692178759576	0.8238528959907105	-0.2246714935538531	0.4453370023288171	-0.008037427760315598	0.14624059357223287	0.17595220351332472	-0.1711699874849243	-0.004072094651187795	0.07077236893574346	0.9449599889961655	1.6970180608224639	0.21771588263732616	0.19135284169530292	1.550464448436654	-0.6215912522860155	1.001271928758642	0.5590636077453894	1.3699306502265953	-0.8348650722433295	1.4127043129431025
0.34558695033674025	0.6405324878652394	0.4876610263602091	0.3019803428344864	0.13842912898569798	-0.7953967686220074	0.17938409311814887	-0.3774471825132587	1.308836282510906	-0.17568371078148207	-0.11455918062800505	-0.3668337673177247	-1.1877041592434907	1.1608686010601916	0.7665403334273938	-0.11655236856625163	-0.42993331772054	0.14301422231215538	0.28722952443184324	0.24024269432615245	-0.2966683055037678	-0.7605588331529906	-0.05433248992090474	-0.07490370957991535	-0.1326933107440275	-0.026545356946269912	-0.7683340795067469	-0.25782095811975925	0.42454081818721107	-0.6069572087762195	0.2526030141158236	1.1196790733305582	0.5437877594146974	-0.6432247027904343	-0.06600619217621304	-0.23734567048857602	-1.0342915831882633	-0.3639682870385498	0.25430897418571385	0.3099948536954621	1.9212941324758372	-0.08039884590545349	0.2885411465221653	1.1958898345877689	-1.7927420449527842	0.5892590690582916	-0.0004419549929141683	1.181560011599493	-0.4552088680556475	1.0573813604882323
0.2233246675563063	0.8156886541849409	0.5551841625937991	0.28941254257949667	-0.9326053277453156	-0.9215710128460369	0.3339665003521561	-0.9362483299755157	0.9202045857488272	-1.6833966819163513	-0.0654825037465482	-0.5374539452224155	-0.9939829775904467	0.39020983561036715	0.08031381899303984	-0.526980946411012	-1.060599175520497	-0.38891327947703147	-0.72131098639232	-0.3638030815506839	-0.2746590745072768	-0.8379868959453587	-0.13643743832486813	-0.11337877763327615	-0.4144051464674428	-0.8845137099968279	-0.6736424090885227	-0.7142170759668515	-0.5995599228059678	-0.48800560771703405	-0.7678115011873313	1.6052804279015493	0.45986692833170467	-0.8594713965642579	0.5790518711442494	-0.8064752719259569	-1.2766470227304616	-0.6036851802526044	-0.6386739210421031	-0.6375150759941237	0.9312869799569439	-0.6199769192533251	-0.41858781125586786	0.03405653949814984	-2.076437001728273	-0.2885677839643507	-0.5101240292173733	0.13062335275462114	0.09471862371311339	0.11118076747465669
0.3879474577060093	0.5157216802465284	-0.03070442557542047	0.5370824065002575	-1.3669158945656263	-1.0973057233080283	0.6029684083534397	-1.3202568216957211	-0.574349032535416	-2.162872504116346	-0.48557764700058115	-0.5402356636970965	0.07259496021390885	-0.5483471055795753	-0.0997336621572602	-0.6775783685355937	-1.0327634477718919	-0.7473000808929555	-1.683107686860724	-1.1515392330400809	0.07226867377766973	-0.4567604662361078	-0.47143191205346713	0.1430918925194232	-0.5506406313806171	-1.5303620255610568	-0.8163904128905962	-1.2053338485420717	-1.4269519007074887	0.11165029361725443	-1.9104392289587697	1.2535345151225052	-0.04253005855391115	-0.7338882018841602	1.7433885086426202	-1.6010766634672275	-0.7505168421552364	-0.9530500231120757	-1.7125154656810466	-1.4550407457858885	-0.8416964297992456	-0.9599125912422409	-1.5999316090910323	-1.4353506346542442	-1.3027539259572012	-1.406516672140218	-0.834680032595184	-0.9221934795067536	0.5856082109135419	-0.8261802092238414
0.5415097109202062	0.11709954591250692	-0.8306068417134352	0.7731839196511671	-1.0422517592872529	-1.4396650055893239	0.5479798745372396	-1.554603158287273	-2.1667597604855318	-1.7524436413346494	-0.775936417518964	-0.709694603841194	0.5918708385854695	-1.3032706631905662	-0.07307788832712338	-0.6717401356250027	-0.7607644067438027	-0.9870643473031964	-2.6318113374377896	-1.698938674353931	0.49523016656797436	-0.059459390026278654	-1.315506165878256	0.2490096875565523	-0.7530390078712024	-1.521214833518983	-1.3463497693287405	-1.6008587412051574	-1.969342668395498	0.2177827132402523	-2.5916867274076454	0.6849276248419367	-0.7481743129124312	-0.7574099637972349	2.3696769550568386	-2.441613640243835	-0.04271174176801318	-1.4887705090366539	-1.97024563213657	-1.8905700664424196	-2.398613944835396	-0.9709474684016967	-2.51943175622802	-2.4779896937541417	-0.42258714911920636	-2.2208988232618805	-1.0233860023476349	-1.1933627185136992	0.6036350909277041	-1.4085789223092955
0.5674120583694499	-0.06243748956965331	-1.2523514438950922	0.5660600334124406	-0.4108683291474188	-1.6674712751188052	0.009134812218491587	-1.5379576299675581	-2.7620122273590395	-1.3127055194960473	-0.532056274034688	-1.1032519804814456	-0.3505388683137187	-1.7096380526832307	-0.38816998327622976	-0.6245437467459231	-0.6958446161202138	-1.0764538576298892	-3.256542278048997	-1.7074547275349568	0.4793857332704899	-0.09691710211976354	-2.21069212019929	-0.061330594532834445	-1.2403859404810331	-0.8944400027738967	-1.8676976878079257	-1.7092770764576892	-2.3062544613927223	-0.6303677390059355	-2.370781657651485	0.4062898175796837	-1.2197655272222867	-1.2037132366588978	1.7990924963960346	-2.7559801593881064	0.18446070476133986	-1.8941974215932675	-1.2640893407046907	-1.9195419438990795	-3.0235415392119673	-0.8744419755816253	-2.584265581549693	-2.72096892354064	-0.40000616156421037	-2.2473820652862173	-1.2174929083461175	-0.7424909710573139	-0.04785465807971533	-1.637161203735185
0.5475414772257565	0.14616857641864645	-0.9642876012860845	-0.19282900114197649	0.021726372859886968	-1.4093861413683058	-0.6885113926476206	-1.209581043307776	-2.1634626233737153	-1.3448634779005564	0.03088149958622278	-1.3123134781892805	-1.9537176812082437	-1.5746433192393814	-1.058807968964086	-0.4423775022367054	-0.8981892963092785	-0.8410028270447782	-2.8950216865330085	-1.1036512261530498	-0.025706842421743432	-0.4396985338111808	-2.358787240309292	-0.6819681347454202	-1.7277777130202194	-0.18070597293695545	-1.8814666607929744	-1.4552140383801226	-2.243384404376524	-1.6437076021259418	-1.3050398109472827	0.41321238541784067	-1.2077123880450191	-1.7312443220615816	0.4852261193758977	-1.9905071325734192	-0.13340786334304924	-1.7326708053354831	-0.2924312730680113	-1.5793325904057092	-2.7014010623952136	-0.8126970639394521	-1.781214503167047	-2.268714859770614	-1.0725500081458887	-1.4402864175209318	-1.495475806574485	-0.24756859597432446	-0.9413124624392197	-1.5880004821723908
0.5085164687805024	0.7616606158832854	-0.03131012645442954	-1.0784587196282507	0.13536195961059444	-0.6184260043859973	-1.0342637481801504	-0.7284629002698194	-1.056229256494069	-1.4059609283206131	0.4649629436490624	-0.8318889041089685	-2.446514051313839	-0.7974897010800058	-1.4882214940493097	0.014421830105655816	-1.1610866599479175	-0.2235962535226613	-1.3034449990862242	-0.11523271341359045	-0.42680252205118996	-0.44285205406260086	-1.3665314140274933	-1.3374178073095109	-1.5439659724305381	0.10885121764033513	-1.3196097239414422	-0.937182727062911	-1.4302370869628562	-1.5554586565370145	0.05692970018791363	0.3782104120707744	-0.8422275615480957	-1.6724994813305831	-0.5024971266979142	-0.2801911547750644	-0.5163452949225135	-0.8935594356271134	0.2595641978952632	-0.934993532508026	-1.8623010034538074	-0.6021390637619172	-0.6365438672920255	-1.4101625102779975	-1.3186812242714094	-0.27914413786557274	-1.773798699189937	-0.18815937012687312	-1.2356667373558896	-1.251958723581125
0.32666509726534854	1.5446792144123265	1.1305350928199036	-1.4589572721513777	0.1873761115608488	0.42250701712171934	-0.8003481310813366	-0.3638330528805723	-0.215869294383688	-0.7066860882401036	0.6474631138022867	0.3804088011364715	-0.9874950017132669	0.25567568166772786	-1.1815458827306757	0.6384076314248099	-1.3274822032031617	0.4649387896700836	0.7463519961931436	0.75957708804564	-0.17913971951933425	0.3152460932297534	0.36202140124600896	-1.8131072866735358	-0.36878646015687144	0.05821899781324767	-0.535465632673541	-0.3023259790183675	0.050735133602141054	-0.1013718366905812	1.0637482000437357	0.05827065398013012	-0.4541350071473099	-0.7056305927151364	-0.6127241509026722	1.4075410923335565	-0.5369661357728788	0.2997085566769127	0.39632103505588545	-0.19232382727935088	-0.925235522973458	-0.04101790587130134	0.23979922328718703	-0.403448288729225	-0.3461866392910528	0.553420449145899	-1.8275253402151486	-0.4110105341578042	-0.48762531504048606	-0.6702084899296967
-0.06214581330296672	1.9314489306771838	1.894605123890206	-1.034775806568419	0.46596066450019646	1.408092197043547	-0.18192920653178882	-0.19819115830328296	0.11271109331066542	0.8136018255990042	0.7672885199933339	1.7421798162491846	1.404358912091063	0.8339301719813651	-0.3509295666743091	1.084824945031219	-1.3140814928996014	0.722581042569928	1.9777566925330494	1.0360576392528118	0.4842668100054495	1.4444452631171039	1.898874621568024	-1.930507408417835	1.2375188014242773	0.28636356691992576	0.17708225273865996	0.3808213131940382	1.4618924072031305	1.5389450394251263	1.4200081357873224	-0.5057247807346298	-0.2276299460116567	0.7835832567696402	-0.30394345564424047	2.006816100245375	-0.19677166707119614	1.3764247296770915	0.5672691706678865	0.33463399790543774	-0.13650263319854297	0.6495845860942564	0.5942840799402562	0.4805914113525617	1.363330957528158	0.6877917117971664	-1.4298194518882177	-0.4500276576302202	0.7746328474347413	-0.06798092110703349
-0.46071784553499645	1.3346021951298883	1.7259814666046962	-0.057857555862999184	0.9711692312183267	2.159790026993145	0.4669941239349517	-0.03110409966572361	0.15191977031078677	2.2182320327324825	0.8802405645696172	2.478549275699261	2.87125117630424	0.5283953156124268	0.32379179181781165	1.1015583496786734	-0.9395366269968412	0.369290423945966	1.8232112041236246	0.6419111535871083	0.7525335919521261	2.027278408765066	2.4488384697085714	-1.4572427518689657	2.1997368793611836	1.1802180312594195	0.8774534775706417	1.0707369372806828	1.9971227234667501	1.9406238420120998	1.3344743400714263	-1.0576198814507576	-0.04125626333740368	1.987616279205925	-0.38864403876408	1.3264767089248646	0.26340556211606153	2.0237741927268336	0.9217832017088773	0.4993097786105909	0.3275102758693283	0.9134355777945614	0.5835249110333338	0.9382475059189527	2.4902115161563283	0.3354727173972071	-0.5404000647677313	-0.08539305954410964	1.463180132694078	0.29930438090106953
-0.5398648292697867	-0.26524677193822815	0.5879475902579143	0.9233478641598656	1.392445678987323	2.4964209102050496	0.9329865668122582	0.3566004383847498	0.16780637467941337	2.468380861141814	0.7570131371876039	2.252442870748955	2.4985754860459872	-0.18760838245311526	0.46177456224649643	0.7753180274533353	-0.013139237635210254	-0.19318625751479848	0.9605890423216581	0.018472415722957564	0.1978646210350215	1.521811681216166	1.8657179007036135	-0.28461408611038197	1.8876224737613183	2.252331726475566	1.709218826292683	1.6059424197851855	1.564978333290766	0.9430588122375411	1.241037343588281	-1.2906431603859652	0.337112619947268	2.306573293914219	-1.0421310582709906	0.23068146460768782	0.7104225620650972	2.1393545302363606	1.0626791584552635	0.5102311954559745	0.33858691809824204	0.47129422099698154	0.485130121598649	0.8430987815881508	2.1745663712122263	0.037099661744287596	0.5867551787849864	0.49022223649896135	1.0055166683821062	0.42105864355343653
-0.18854814593660912	-2.0502268892898945	-0.8959258305762846	1.473257334240329	1.3767430802453113	2.192601462214548	1.1723687600019956	0.8836964741229288	0.23778990267593567	1.4902880305469344	0.261591286019815	1.3998144071966903	0.9783720078055141	-0.41370441788594986	0.33878874658250846	0.40925113445633926	1.2808130908513944	-0.35499782618005693	0.507617332556255	-0.2731487336591951	-0.6654211188366209	0.31236598778648483	0.6884590450641752	1.2354758195251372	0.6812291748326892	2.479966515664898	2.4633149257122584	1.7201838818021025	0.8342899025151969	-0.24902495239438166	1.3545300744225173	-1.011157070880716	0.9063320443025942	1.7528831557066	-1.615211575839977	-0.22852935302346775	1.1281525878401855	1.7508719336037541	0.5987921441780925	0.7023285101597497	-0.027648432178341942	-0.2761642682013066	0.4195209203850807	0.43718610425590826	0.7849438184004821	0.11682439523472658	1.4919715624547052	0.934352819927873	-0.07075369409383914	0.5332975994628164
0.3271716541917169	-2.894555805286067	-1.8172744836392367	1.4677623131846544	0.8524753055863171	1.2491494145501725	1.1696395103155004	1.1987251319014387	0.32253151280360787	0.22771183433104947	-0.3134214053880487	0.5735828783752261	-0.32146193818146557	0.14572638375323602	0.4481532137874826	0.20665281675179437	2.2545371457444547	0.06008674143439057	0.7992178636274454	-0.08247243399932762	-0.9444320652096782	-0.6782653866739689	-0.2814942243476237	2.3058935663877493	-0.4335144516646985	1.3968448905017457	2.6177875199057192	1.2909251029792181	0.47510665810630076	-0.4495919776407362	1.4780911411571918	-0.2882231990037321	1.3285304013396118	0.8460241765484944	-1.4070225595851005	0.1656561648494272	1.3840856583069423	1.0192956486682367	-0.25646268247413045	1.090843399402532	-0.43380065992784017	-0.6090744737697237	0.33392750870943677	0.1525744849615714	-0.5459668156121917	0.3956743591491787	1.7784930154339211	1.040732329971608	-0.718852321136256	0.7927532671036239
0.5983894043696871	-2.324439927220732	-1.6742264001801472	1.0369907316115408	0.12477629575050586	0.12574044617032407	0.9011829221029214	1.0505093777595869	0.37966026858926205	-0.3424460617159414	-0.5006313068097465	0.17709103925806835	-0.6708001276417863	0.8285018849142651	0.8589640823154425	0.1298103065201534	2.223599636423916	0.617556950412864	1.160578896023363	0.23349965398663367	-0.3993289261137912	-0.8714288939796236	-0.5456196718550321	2.2673728389835413	-0.7801173348042746	-0.2758908155535023	1.88978374604587	0.551676563808069	0.4952595432449589	0.2696870997615788	1.2442178551235368	0.5100290429194722	1.224328240120397	0.16869560443116347	-0.4652120495143589	0.7030092249587774	1.2207656817083632	0.27176734226005195	-0.8463136532512174	1.2712067262957543	-0.5252340065994134	-0.2500393180075339	0.16506733971883086	0.18143416670361237	-0.9978300420381705	0.4590690899213914	1.3779030408398816	0.8022153323967406	-0.4795595854916569	1.0268476061581984
[truncated: 72 more columns]
