# Supplementary material for: Diagnosis of autism spectrum disorder based on functional brain networks and machine learning
Source: Sci Rep. 2023 May 18;13:8072. doi: 10.1038/s41598-023-34650-6 (PMC10195805; doi:10.1038/s41598-023-34650-6)
Supplement: Supplementary file 1 — Supplementary Information. [file 41598_2023_34650_MOESM1_ESM.zip › matrices-bold-time-series/ASD/ASD167.csv]

-0.492567676380737	1.089522078484963	0.811662568155925	0.8600536502439319	-0.21349511626688142	0.6508461237559	0.42527909812818376	-0.43036796313781617	0.2148194239853405	0.3071996627759186	0.6944718317650287	0.21792747017829367	1.0962656426868862	0.2283650177031473	0.43091263341163144	0.5257821549501525	0.18215221496995526	-0.04688345203515901	0.3707705786193329	0.9566254628559587	-0.2936773390724292	1.013527402305397	-0.4341497427755412	0.5930421621275401	-0.4873972256693732	-0.3902556990350585	-0.15256555117476145	0.23749340193757357	0.128431238041718	0.5959216816623093	0.5001943217786299	0.9901047760809287	1.2969408799779905	0.4431079658680758	1.2126126047041745	0.5204562608153704	-0.4669690454047701	0.9784692031780441	0.15652476234455656	0.4018087598875405	0.21031549396635515	-0.37280198738549813	0.44104571227988526	0.09576046277644766	1.202913405879309	-0.3198268062994445	0.677495527234141	0.10935126441647809	0.30409321784777626	1.0498850873956624
0.1432644783201525	1.5133905030692765	0.9331995855889131	0.9120703738700247	0.05560891178005924	0.6944403903067987	0.2683856335832681	-0.30799231526166665	-0.0206863954967952	0.5510402693804208	0.0897679445795522	0.6418304935545475	1.5151477552551635	-0.20320877041343077	0.79288149210489	0.979031186615258	-0.03150502714457631	0.28155491520451414	0.6180350788428818	1.0616500728241856	0.20973788558527431	1.243773778702774	-0.2108531639105819	0.26659516822874474	-0.3948423373816306	0.04036337275132172	-0.44389844898245345	0.8308508549357713	0.20278930525973704	0.7750496107643386	0.2560390322324291	1.5967206483421796	1.8766647694886378	0.2539782018919756	1.5490432897253994	0.30894067908729084	-0.40009628397910163	1.183777644081896	0.7240073421580904	0.5118965638066947	0.623274879724734	-0.8408460884088482	0.9546948671400832	-0.007531573981818044	1.244722168413272	0.015588429680210137	1.0139979744382772	-0.19570644055499148	0.6859170553118741	1.3007893422565973
0.5550262824316746	0.9765503591358445	0.6649868891455833	0.3140045309125933	0.1905961277856403	0.05854950087331935	-0.37938400904878644	0.10449886197745824	-0.5577446585423309	0.3918587383096982	-0.9172649371893464	0.7670987256271024	0.990970797258233	-0.2012108248211345	0.6331998597903792	0.9101682712108418	-0.4479010524687027	0.27782585285684125	0.6418388199223246	0.20785660305034429	0.6455322565207302	0.6266755269372913	-0.16334420381965398	-0.23739800772304998	-0.33500597055896775	0.18702676982469896	-0.5714441027453304	0.9391162163323238	0.21944586195909851	0.6105292480370852	-0.40269480821393944	1.172016942959366	1.4788105298932253	-0.425596579260841	1.0068322097400708	-0.1314505138986763	-0.5213136321423905	0.2796806168264649	0.7941338847511679	0.3715722729528691	0.5979516321716015	-0.7419248746649144	0.9796923604042129	-0.2613842213840121	0.46924630065040795	0.24686202276594382	0.8121533741959941	-0.6691622314227458	0.43635415776118053	0.6080780740784616
0.32862162916936577	0.12959127396178918	0.38337261824533	-0.3045631669231601	-0.05515179243477339	-0.6078411184446121	-1.0227480993858786	0.520796209634864	-0.9851487379791343	0.06427882860377254	-1.4646239989187972	0.42259052399519936	-0.08165930810142945	0.2988205957348688	0.31104832789710446	0.5171910571163674	-0.4844132381512035	-0.11396390968405147	0.6397636034635258	-1.0281162379913371	0.6628539583666667	-0.46736611808651896	-0.24427645848067575	-0.3303056863431477	-0.3317246905737447	-0.12315269140171485	-0.31595835873736394	0.3702016099683591	0.3702580007654697	0.34353367746560015	-0.822472022005046	-0.12085676979441602	0.42637328745254793	-1.0955127815203385	0.20063046457791844	-0.3355599826640515	-0.8387686754840585	-0.9943758804381263	0.40272120610442946	0.30622206735738466	0.3090714953298958	0.021746347058426214	0.5517518553472468	-0.3428589264688746	-0.49921415869946284	0.20044526395765302	0.418523761019563	-0.9712030427357299	-0.314807386434681	-0.6778556181241328
-0.22986951329615152	-0.20626076595498025	0.3254123728260537	-0.33579379291315176	-0.5650783259116362	-0.6940930735494139	-1.0979219683433008	0.4999536107673558	-1.0098375059588376	-0.13344967506490363	-1.1043879004746366	-0.14948093691348066	-0.9446480491461667	0.641250622733051	0.34685170517787034	0.25817400988190425	0.21201297339581918	-0.6283923859640229	0.7395688440144903	-1.713686818943522	0.29758118072028555	-1.2556554105107574	-0.18750720718415165	0.20516081349778215	-0.3188465888551776	-0.6235006159516918	0.2134648250488993	-0.5473763451380077	0.6419626062562679	0.2911246692728148	-0.5841410483915765	-1.2874169731073415	-0.5174291645350956	-1.2070353264481073	-0.1365921202134774	-0.13009511670427767	-1.0091624401238175	-1.5178719281180815	-0.003651208743561911	0.4384083340684329	0.11888754457393405	0.9420799890923756	0.03491756525907032	-0.18871411071514638	-0.9764457291617911	-0.06661610662495862	0.2519852574890376	-0.9020356709632071	-0.9873985689508117	-1.7467179356321445
-0.4953708209009218	0.07312202234847887	0.39275738904963686	0.07547635841724588	-0.9774824795317726	-0.29317752318840945	-0.5684321459367795	-0.08132916148267798	-0.678742430604891	-0.20467973535622042	-0.20289437185988274	-0.4831404167912881	-1.1677297537075848	0.17580005452504158	0.7791017522887375	0.2829845460573831	1.2742639768306667	-0.9322384836092805	0.8265130563223873	-1.5061237888896974	-0.08950292098719226	-1.2790206503000994	0.137062269247108	0.9513335828270879	-0.23665845567122226	-0.9480350712939082	0.6133368650428656	-1.2889561715294269	0.7552324108435053	0.5113640698296549	0.03714690839555769	-1.4051870647913487	-0.9024932991567054	-0.7111343886082822	0.1258175208768269	0.20425473533252977	-0.7610110786624708	-0.9432122136419689	-0.11529190495509202	0.4846968163586878	0.10226856570232355	1.3956418081742135	-0.30056368867917094	-0.053410577574608646	-0.8488961460146537	-0.36207101873503367	0.29696689428092904	-0.48506698007389476	-1.1689088972192532	-2.1122181599783856
-0.28720882132767134	0.40327236526439647	0.3867592177301714	0.2213161868978103	-1.0275080229827303	0.007762611652120604	0.0104659912866761	-0.751829650679688	-0.24003093631367023	-0.34689877109177625	0.5056020988223938	-0.3059132768004762	-0.8746507918016752	-0.9006189868920316	1.1096814037743161	0.3131842996679585	1.9027973128446576	-0.8783556284271061	0.7377327608485286	-0.9182305765855706	-0.17886655937819493	-0.7881954041734431	0.5443580500921342	1.2692363821009804	-0.06994648386515877	-0.9713507340127829	0.5419732765510532	-1.5393698577472446	0.504145786627996	0.7417291994987487	0.39424349606301184	-0.518765000772928	-0.8633672844257543	-0.11343647724467208	0.5480473032409564	0.2946233279856216	-0.2400706345612806	0.02174848669512634	-0.04574700645411407	0.16097892328774321	0.02068517574558235	1.211285064428474	-0.4678021279492125	-0.11444325285615937	-0.5153126849409353	-0.5054000408048407	0.216222067204048	0.11462810931852846	-0.9593523018613344	-1.9317466428062882
-0.00951641021461226	0.3592238153026689	0.26766627738233095	-0.2674333011758408	-0.7024584748565896	-0.10010419378342961	0.02780512305745546	-0.7679171779928772	0.07769993682873857	-0.5844453600761126	0.62670813392631	0.22284537719191086	-0.42878631849145676	-1.6660240118959644	0.9243471271871014	0.08162635537017111	1.6847478540378067	-0.5578457724545663	0.5254425679410628	-0.6559704550634791	0.06379124864671216	-0.40409304913728367	0.7663131178408422	0.9592427405966818	0.17932994300995897	-0.7389149715094284	0.0705343016176338	-1.2812183080354882	0.07559252014401613	0.6692289099928872	0.15351623678580836	0.43864593213865993	-0.7034255601641453	0.0012164878134859395	0.7342187818458122	0.07878395027679162	0.19127353706507402	0.46614670542873377	-0.052818348373081414	-0.3387846985607757	-0.2756886414137306	0.7378463708773005	-0.5489478836762471	-0.20421494100432944	-0.3516923412110286	-0.41038236712909276	-0.07942461264263609	0.6337397185730497	-0.6764163259142604	-1.5870187265471372
-0.019714307513196864	0.13174084550257903	0.10135391940730741	-0.9267773527700608	-0.11911390869516124	-0.3060322777893046	-0.6191904837807563	0.173178633696453	0.12320648717212257	-0.7150074083796714	0.31847185102993886	0.6499363318002941	-0.08757307804227353	-1.48366736828927	0.41277217646526326	-0.2903364767616207	1.0344179008909289	-0.19398224177586765	0.4004588975844423	-0.8631774093965118	0.4609321192694428	-0.4668433395212563	0.7737077624103242	0.45794588678394016	0.47727136362883654	-0.2150785015710894	-0.3388005636548815	-0.6338549866316999	-0.10405808589876003	0.22291472754393746	-0.44516894113430155	0.6219987500197877	-0.44455704127853696	-0.5254911314102548	0.7179782818763245	-0.21129531294288748	0.4111688173302812	0.22206440978197195	-0.1378771518408658	-0.48557923684898013	-0.6142459599762167	0.4289637466829921	-0.45949421487047687	-0.07188050728751104	-0.40508095124503035	-0.13000283841591553	-0.19952403723666642	0.7471855989115581	-0.39034940477836405	-1.1698943313647994
-0.11796891012033928	0.1194273439987068	-0.11626985972677026	-1.0119608333995123	0.5891779391795684	-0.16232825072711538	-1.4871168201947689	1.5321374506041732	-0.18193311394118777	-0.6498895874540409	-0.05566295175473563	0.5842412876321129	0.02641613911272308	-0.6914779767191866	0.12388557155767844	-0.4732347139808298	0.7327202909387146	-0.012151472578001686	0.42647563196535565	-1.1274491457188007	0.8107564006549752	-0.7805176100758331	0.7536121913635044	0.35559727539831293	0.6991588242347517	0.6637814641620373	-0.2424473663624885	0.2266030224329454	0.1386156642055091	-0.4056065606004009	-0.9503328065942689	0.0842666302254654	0.044900303230096965	-1.3496256691459796	0.7238139953205024	-0.36373994198665305	0.605361211094842	-0.15539138963149604	-0.07371197329292326	-0.07221490912604775	-0.7502577803313575	0.4486380131571205	-0.06351739022259038	0.18969041455834398	-0.5751854576212411	0.12619919579212668	0.23600003423413224	0.27919371493153433	0.06485669756057902	-0.5466055187689599
0.12052062271049364	0.2944107050920986	-0.4097362761136051	-0.4254477901841717	1.200947232003981	0.29670099825769286	-2.0263202257829778	2.3127726311027357	-0.7414623097279296	-0.5986156754137203	-0.30230820999999214	-0.015022035182735828	-0.16668590711680184	-0.14245269115257153	0.2684542978498466	-0.37707396033979185	1.0664126905232734	-0.13156083274781913	0.4013259072155735	-1.0964681750009533	0.9585556326614353	-0.9508704286248324	0.8007107531858833	0.7487752110139658	0.6726402697811119	1.6578326324979218	0.37284476756651297	0.9997802685404688	0.49202990129648155	-0.9560126447569595	-1.1447246979597065	-0.4277895952964997	0.5930411631154359	-1.9485330919205108	0.7514782721192839	-0.35223344019457853	0.8652187080744741	-0.20617738415423012	0.22028209636825505	0.4534195177243205	-0.704183921561723	0.6581993531120534	0.5256887895998456	0.19266692531226823	-0.8520543982656621	0.09653879675205565	0.9757851414655728	-0.5180910226590068	0.6664336894308908	0.18630571973966983
0.635204012389716	0.25276474463723736	-0.6343757945232203	0.14574342354198447	1.3800308072875942	0.6277582194661522	-1.9892456429841303	1.9236420897031277	-1.207365355073904	-0.7362586461700839	-0.43131455699007715	-0.7837011419329961	-0.609818161322193	-0.20667128322540168	0.47032898509477045	-0.22641080708300593	1.5295629294244808	-0.47451022419368954	0.11684138646492008	-0.8424133859212882	0.806869056372298	-0.8362034851563215	0.7856935049908834	1.1198260732926149	0.37220557089369166	2.181451060829069	1.080930090605031	1.3191426659656598	0.5028198526287223	-1.2351833053599375	-1.0690778845982787	-0.36763135701282634	0.6963848039258673	-1.9674441857982352	0.5891116442920524	-0.21950609008579022	0.9397606838162331	-0.09243569919725311	0.5135103736093068	0.4662435069703097	-0.6718196607680382	0.8513961263416429	0.9273121954485498	-0.222739118768754	-1.1957767993674584	-0.28783983554477105	1.2452289180731149	-1.0356023876668303	1.0393876636814872	0.6056396913124069
0.8383777632381372	-0.13963040199155358	-0.5424136711609223	0.07369194649940443	0.9444323073769072	0.6066056863672711	-1.4555120559908623	0.6898197267078312	-1.1847864193343518	-0.7925310217078668	-0.49387113543488875	-1.1564866608604865	-0.9532229315788209	-0.478935513657565	0.28666627949075074	-0.18469415466573963	1.4038660131323897	-0.7613161477892465	-0.34051710877685626	-0.5663122132475261	0.40788412714975075	-0.5825075493830828	0.595056037133914	0.8739952346535652	0.048519117832605	1.8197811427436437	1.4089540213293086	1.061221560019404	0.09794317007649328	-1.108450312053749	-0.7602317707601804	0.08648539701405117	0.10643481628566222	-1.3361306139035265	0.19536953633577134	0.03025970977316196	0.5703811052346391	-0.22830157849375005	0.5461996554225778	-0.09483952697155185	-0.6456527532997868	0.8967544033459715	0.8546307105351488	-0.6885546381643833	-1.2877301298844817	-0.7395924396778014	0.5820339550579394	-0.8537276304487255	0.8750041204911219	0.4603887310207681
0.4003079799934859	-0.45228923985178426	-0.13659550810157106	-0.43712143676997656	0.19513692864614	0.5110892052030096	-0.6136812309814993	-0.4811467488906231	-0.6194185365415519	-0.25738946845457755	-0.511832516297492	-0.7623862658718852	-0.7281904696630486	-0.45469283252371345	-0.1921522814813718	-0.11344175154156777	0.5423482658172853	-0.6792559335989617	-0.6670122341855081	-0.17703409010534019	0.02792599875107842	-0.2997805315325288	0.3663147801490515	-0.03085279780449024	0.044692691334329696	0.8505779570803603	1.2224406707135862	0.5667089023292509	-0.3493381734874427	-0.530715458938991	-0.18075414304254608	0.3948989757805177	-0.7081845262203292	-0.22413428822328296	-0.14537502863643934	0.32806925716433877	-0.03393140327753563	-0.5997556520399624	0.3509771305939488	-0.6498534798629807	-0.3602017188766388	0.6999509005754682	0.4149352692909661	-0.6909182107864912	-0.6848227095410346	-0.7986466804725584	-0.5642239438721651	-0.21698508172931807	0.3891832313769336	0.09897188464845655
-0.18632700421785378	-0.2223222660179972	0.18987306797057363	-0.6279036907846492	-0.21447651202190854	0.6426998743335706	0.3559470385221885	-0.9280594099500148	0.09387088706106901	0.8869016215997856	-0.503734592843974	0.20508175028464132	0.14857690245315747	-0.17903016150328152	-0.45888406386683717	0.1472626185005588	-0.5072281202095418	-0.1503236108494284	-0.7133573222003249	0.5776343489120036	-0.051037116124745124	0.10795204452979479	0.3140469792183232	-1.0206984434642152	0.4086843782886818	0.039236175992926156	0.7297600073145489	0.37174236419657497	-0.4852207191747998	0.28740410472536504	0.5558503635304408	0.33851457626647286	-0.9522139670261652	1.0086767349133408	-0.16510203523551656	0.4411982096459816	-0.3239987740901035	-0.7229948649943433	0.15907491272242721	-0.6770446015969557	0.2663186105197352	0.1839066079544048	-0.04206687641332949	-0.19046595409240788	0.6241940797610689	-0.28011731297943043	-1.2446921084045	0.20900052778821313	0.12748009974415994	0.14176112442871502
-0.13681080053328407	0.37370847097411575	0.05450139602219667	-0.171104375076875	0.08982614232027143	0.7643941474607666	1.217892582692114	-0.7362455754154305	0.4976845230334954	1.842498795122914	-0.46093855610145507	1.0011972522115948	1.1051156822523065	-0.02056632893903706	-0.2626276336770082	0.39360746794274676	-1.1105942720747999	0.5542089287484858	-0.6528957196226223	1.583759555379644	0.11598080815258219	0.6972440107685238	0.3554799428345709	-1.463147404277407	0.7472103005736035	-0.16059863582110367	0.1772940721784804	0.6241839327382604	-0.38366035867330844	0.8328310077211746	1.0617555992731447	0.16766409566023993	-0.4137393955142758	1.887759275401716	0.0043306832278799815	0.15412580077257435	-0.08648110437893021	-0.3001249796667097	0.04849795794847743	-0.311174322708618	0.8063445711796217	-0.5942324515249336	-0.3205632087698931	0.31529155036580897	1.9332419421361438	0.4741128604571074	-1.0193571723278074	0.11889548474028351	0.282685764397533	0.7020281688629412
0.5776015547795943	0.6515935027200528	-0.41361381998037433	0.3965096049186504	0.7538863108688552	0.32952391081562343	1.6719163099754069	-0.47072513112048575	0.5386013925284171	1.6913438423820104	-0.31246592343510393	0.9028118311455389	1.3441607792658825	-0.010862191713726509	0.07310470472076448	0.22201275339821186	-1.1490443850498937	1.017361232515647	-0.7044413578090435	2.2385747842833803	0.11262816513365882	1.1842772556851577	0.13048820397542646	-1.2469597088699993	0.5827530226307347	-0.03909372934511174	-0.3542811822057784	0.8706644303192	-0.38536124143593886	0.6494017415326889	0.9579599249863856	0.15654459496194909	0.2188988845144525	2.0466925524963844	-0.027760582558729003	-0.4296370764864822	0.23290791495144184	0.3144739993958308	-0.1233830943274012	-0.08998959392225667	0.702297599078903	-1.3534744631975584	-0.49103296514360334	0.3824222402646572	2.318226510867249	0.8819121490826609	-0.38824308315242373	-0.06781840634498841	0.4299752726883182	1.160582528207853
1.0560469155926864	0.25320750981138723	-0.6861087846618071	0.3732841254138866	1.0483068176316879	-0.6780688656735352	1.5594650308441693	-0.5100934569577549	0.540278757657842	0.46147144039067084	-0.025942971732574725	-0.05006753716951546	0.6466169094528978	0.21358022580260802	0.12087044340859299	-0.36532402111191564	-0.9741635698831689	1.036941077924929	-0.7810457053597541	2.055214788638167	-0.3311001822015043	1.1059603836599903	-0.47857091592072815	-0.7831702041216172	-0.10925706830663379	-0.13041486700808483	-0.8202467984161067	0.5688085758055729	-0.5904122303766558	-0.11855174895417778	0.3058003891721848	0.26015802819498696	0.1320864301626474	1.5296932716423648	-0.37550872670973984	-0.8999641082146108	0.09692713643206324	0.4918144180112824	-0.38674093964428374	-0.20507901732523606	0.005031674080308641	-1.7343119728709004	-0.6086922978871658	0.11689830640199815	1.526235817105021	0.7017182371357205	-0.13261258747851912	0.20061941062986643	0.11629500180290815	0.8940120886565343
0.5271325360437246	-0.38717626677073613	-0.5137731113154809	-0.14949186966500838	0.6912016714324316	-1.4190876894258257	1.0930330103025325	-0.7148167253281676	0.726531142066736	-0.7079224013216151	0.2521842192657213	-0.9256515894294602	-0.32154123002076923	0.7661369399492788	-0.050160806049957186	-0.7655348088625156	-0.8865278992255323	0.7823675147929162	-0.5792459057447528	1.3014818002987334	-0.8525221564217984	0.3848644146241592	-1.0024657642554469	-0.48296890293191824	-0.7943238910362607	-0.43826483954770673	-1.003165711992664	-0.21776274461678743	-0.6871196013674721	-0.6671845758061087	-0.33800333575018926	0.31300934245253836	-0.6111714753715535	0.8668358526834672	-0.6608328091304491	-0.9373878980528478	-0.3482030931074304	0.10549804687684332	-0.45732477975018415	-0.2679022765592709	-0.5000219588456328	-1.5959140469404962	-0.5135227105840762	-0.03161939806188956	0.30156016426696625	0.27798625126506005	-0.37162598957040793	0.7709670355001708	-0.4257546904211831	0.1166757669641095
-0.6426341513424447	-0.5797933788826659	-0.28167804836974875	-0.33073074947145714	0.13857569320915933	-1.0088415662198627	0.7689478391162897	-0.7327651586564817	0.9410384096722753	-0.6494570781639057	0.30924888965846076	-0.7291196140774726	-0.6166755361885302	1.1704378179721346	-0.01460623192221164	-0.4341754252801118	-0.8314107986060452	0.5836031012165364	-0.055644827874059576	0.799185257441448	-0.7426335830356686	-0.3787479164903011	-0.8239043142378015	-0.3487875466965998	-0.8833768919548758	-0.4628444061042979	-0.6418535647292911	-0.8141273616988509	-0.37844698987364006	-0.26810596952180465	-0.3738098191158891	0.3691548789827765	-1.0978413170293324	0.7088746832610227	-0.47809691795480946	-0.6211302551851163	-0.39078681863656434	-0.2757876527083928	-0.08517782561667094	0.07745194648666204	-0.10974085580792906	-1.1452506517067453	-0.08439939549175281	0.1395822346659199	-0.2709131804882195	0.15187059431966562	-0.4958048299836315	0.8716463404975112	-0.4630250716518294	-0.26770700579782236
-1.3291212150257197	-0.24752578433941885	-0.47521904002537485	0.3458090933956798	-0.05961741319567661	0.37271312309638915	0.9322230390392579	-0.5198887663441869	0.9430390513923286	0.6181860116139373	0.20839720030592634	0.5122537380811837	0.0483781321972412	0.9569182432072604	0.27923458881487556	0.3303747911626483	-0.6470116155780908	0.5861256170592475	0.3313233747090914	1.0068319320827266	0.12708888023206452	-0.38631974830965377	0.001425906623387239	-0.1493462249542995	-0.3269385247607565	-0.03726107131592424	0.13312854563558932	-0.7083952991309543	0.12535572458066882	0.8526866423869508	0.3132920590753655	0.5850012768005171	-0.6719111694210427	1.2449890115436122	-0.0009464534657474037	-0.25101697825497604	0.25349222546502603	-0.04724294194704293	0.44666512260881835	0.5203333707738861	0.9224825145956634	-0.7338123985301744	0.38765439032488824	0.3968726867460956	0.22859146130460073	0.45727978455403034	-0.05121324132618948	0.16210519143130747	0.25314564476162676	0.26349751717140746
-1.0115636377118065	0.00532659551005216	-0.9064788168616585	1.282305489829629	-0.015496273937116526	1.4657642804093007	1.397821484309047	-0.43174304169419603	0.8343480687788479	1.887847878038244	0.36258925688631105	1.610243111003612	1.0262587906967031	0.4157739157053919	0.2462575816175688	0.5719392349513872	-0.4608497228284689	0.6487058291808243	0.031859738623737976	1.461414791077993	0.8661845359595096	0.49528443750165907	0.6137048730344195	0.09062320383386759	0.3524636855424617	0.22029267264898753	0.633198333133638	-0.1874727400056509	0.2319936753803649	1.5527090287779688	1.2496008011613626	0.789043957153052	0.21141481496217363	1.9515471394136827	0.08862122390451647	0.05525679926294314	0.8674805288657249	0.7165212439147762	0.46132390357184666	0.3579543822503873	1.5590030191255726	-0.5335645993621548	0.35338731894270764	0.4707127847103489	1.204091134907903	0.7889340771218698	0.5643202781791664	-0.5990171215568793	0.9646270338620114	1.1348809576365837
-0.37984913907278905	-0.2778554089446818	-0.8195843566269709	1.32934329599548	-0.3197510905787147	1.2149859397414509	1.5665315039701244	-0.757406670136526	0.9441385881655852	1.9785040019741886	1.0254291302787317	1.3740337955066644	1.3969137241923792	0.3308987802329276	-0.6004407227872273	-0.19087791813274457	-0.6390047374616401	0.5745893944877288	-0.9134904037977011	1.3062905615458842	0.4154611663904562	1.4468865092385987	0.2698409789081795	-0.015176110239594896	0.6119926464722877	-0.35291757859440004	0.15559522063363784	0.0018343378118004388	-0.33897707713644165	0.9217218346143878	1.7479827260000875	0.48324074253371185	0.5023160830954955	2.0050149181743366	-0.612430051126152	0.4071801128565973	0.5006771028957038	1.350691701382988	-0.28980445802262	-0.553866506505937	1.1076543455140866	-0.43706095530467853	-0.31381509029888194	0.4243564729296518	1.648316005448513	0.6963585285869458	0.535887598248486	-0.32870648011057274	0.691519320986352	1.2585150417436721
-0.36564355791503655	-0.7732000485186734	0.09519914760000789	0.14052666030911198	-1.086897830987775	-0.040732492185055896	0.9997420725394658	-1.247875653704009	1.263804471581139	0.837778687164752	1.7206180587333122	-0.05858760080146414	0.8502448664027913	0.8815241856477013	-1.7762930152230045	-1.2102771498698792	-1.2829305281990957	0.3816549188807421	-1.726561935207272	0.330899297205033	-1.0840861865008793	1.4361437194073259	-0.6914704891854001	-0.6990138713504784	0.39321384724838604	-1.3759557076751519	-1.1647547610381273	-0.3926106880446464	-1.0954418409623266	-0.6051976290640543	1.4110128936606972	-0.4947423853509083	-0.11495528159053771	1.0588619780634263	-1.6237605182335444	0.774855560137675	-0.7402942812133698	1.3607139187430402	-1.100181897334921	-1.3786174387679149	0.022625576910534507	-0.2578730895830125	-0.9457457749599656	0.4674106936364408	1.0495451026331595	0.22926480278559125	-0.28448258716567504	0.9376084722993152	-0.49073921861280095	0.30822977569291926
-0.8458811376840685	-0.8023389910669919	1.0759220870752266	-1.280510731335923	-1.546998204801024	-0.8913285798346979	-0.08886922140938358	-1.2625459268208838	1.2640644545227997	-0.5806810865590145	1.5041603241119907	-1.2385397391128719	-0.11062388519450031	1.2158270948300482	-2.07998816712884	-1.2007828278269927	-1.9081613048157313	0.28232222124965506	-1.5614226036782042	-0.7153338191819977	-2.1105741304769525	0.29933331754262854	-1.1080154426344628	-1.5223150686259292	0.047298275030126964	-1.5650283942624874	-2.194729100744251	-0.7651481287235781	-1.1709334192209089	-1.5149080253613105	0.4025054038167543	-1.459984149608855	-0.7356244616269892	-0.34587718309682614	-1.96279128614061	0.8210620262475746	-1.5765320679607338	0.9241437047069725	-0.9260788460757405	-1.087030533898552	-0.5900847328896358	0.02868213512234722	-0.6758103395480961	0.5330526780248465	-0.24393724355460636	-0.10749422661586451	-1.0276151143672236	1.801217034273265	-1.3138030207650109	-0.8298861409810236
-0.7784567065635207	-0.2840885063587472	1.0457679588125985	-1.5735275319216544	-0.9372846715423658	-0.4060040598529861	-0.9451428358234816	-0.4844667531074886	0.5222955912776244	-1.3534155856458336	0.06947616321168332	-0.9222754247806544	-0.7571383538719902	0.49055751033540124	-0.9377557883871384	0.16201379551372205	-1.816210308611658	0.3979431610776561	-0.35593318247648126	-0.9394728880975644	-1.3258385064150489	-0.9957077871446763	-0.34991297427432044	-1.6389769318481089	-0.14298997174243597	-0.2630101340439513	-1.787805331577208	-0.4254405977568067	-0.24039597067339438	-0.7847491514784236	-0.6433778821192474	-1.4025163384795594	-0.3005767446589536	-1.194418001630657	-1.1975575692923066	0.3285575055379901	-0.9851210667250413	0.5752690474238036	0.36011836112988127	0.33882555158462496	-0.2103601984791764	0.2744524547825399	0.5073426988241063	0.3075171143954437	-1.4093899014650229	0.05252022862182039	-0.7590165334650673	1.034650214687913	-0.7018779163899912	-1.0134461247175213
0.3134276415000176	0.06509913735341198	-0.01975171568659512	-0.48673993753604333	0.30828239516010086	0.8302678529700089	-0.9317863761175519	0.5615961452152953	-0.5538983694744419	-1.3214222329486038	-1.5399981980499322	0.5072173393290426	-0.8090397862131294	-0.8430515623005683	0.6967717272832297	1.6878084030443938	-0.8678389024930316	0.5591495000559401	1.0313379460737682	-0.3051110167594227	0.7198842214666463	-1.2609874918699877	0.7987356109536591	-0.7326834307145926	-0.22810695696725172	1.4351484216905477	-0.061356816206910546	0.40567716718436614	1.0397252807568471	0.8914316288611588	-1.019214608491994	-0.18244461906138623	1.01041907266854	-0.908293874944073	-0.004744302346627003	-0.29135122495260546	0.4843552339182812	0.5360584786459299	1.5640097004654578	1.7041551401796962	0.5535800944771384	0.3538193206414547	1.5105715535120348	-0.25739524125851426	-1.810769283138708	0.48100309497394705	0.32437535345926466	-0.8086464465531344	0.8682142040851857	-0.10831360903731048
1.4585157559258455	-0.36944974213182274	-0.8670674968744734	0.8502560343803203	0.7383991515425606	1.3833919466449927	-0.10955579922860773	0.877268720642372	-0.951745097333544	-0.8812744485618926	-1.7297733675748361	1.3702319438536896	-0.5239054305571719	-1.3179079618447134	1.13299533269681	1.8449022731598288	0.20159973500091083	0.4579746432021472	1.577164304263098	0.3600870961801068	1.8676822615654396	-0.26113354859409343	0.9147502484739396	0.43349125504097924	-0.3694861630266139	1.6083424290901431	1.4745097700221275	0.6999327474207236	1.6062371809229377	1.6821908852615859	-0.4533545667137231	1.025886686943011	1.8159090618624183	0.11127916398036296	0.46702457029511085	-0.24510743672458093	1.2369351769991008	0.5369866545922826	1.3046385427003846	1.752323117985238	0.7241206367799498	0.315306147373549	1.1843692031242805	-0.6858966675783834	-1.3727992189607676	0.5794905571881259	0.9491789952203303	-1.781511520221977	1.75308979279019	0.9198439001410955
1.2703684541404912	-1.2076568416811475	-0.362624869817042	1.1609966165539016	-0.4565382580234679	0.576904295018069	0.8314899001631529	0.02187385348987181	-0.16722450844764955	-0.3627836655807209	-0.0734431433536493	0.5313215733905766	-0.25999776794209	-0.20914276451157832	-0.263514706431432	0.4193518537914113	0.3997793888605474	0.008913465235161351	1.0016645242510116	0.3438102659888912	0.6313056531622911	1.0823811766475648	-0.3966139636829762	0.6760564922014064	-0.5029519740123091	-0.2838502957445683	1.3302691893078684	-0.1488423108343585	1.0231740089404562	0.5328143056672693	0.6154606614648548	0.8168838156628753	1.1019500559231414	0.8620527315862399	-0.19724261124524584	0.7086122713956823	0.5350415450152218	0.28569332460811975	-0.42843139478186065	0.4582199093103759	0.08502220458885658	0.32107852107959356	-0.37882325376522386	-0.45545088496852737	-0.497648903978454	0.05982008380449078	0.16782101593276597	-0.7101434365485133	0.9911139811056188	1.1651630805552315
-0.2665868976689071	-1.3887902258571432	1.08794768353604	0.35975125103824795	-2.2141837249931733	-0.7906205923021068	1.2202622700808146	-1.2424168740901123	1.080697177437229	0.17194771855412933	1.986560857677379	-1.2662511786038395	-0.09695444457850698	1.3802951718679524	-2.2676059210101016	-1.2311457735673283	-0.5002747371274932	-0.49180717572071436	-0.04907417379940216	-0.1593520962089983	-1.975517666796137	1.6546615368568567	-1.895684871974724	-0.29047290895730093	-0.3762716935178001	-2.4981182858790314	-0.35397584277215927	-1.4268731418479934	-0.10191576184401334	-1.6278691208054097	1.3155781027446452	-0.8699898779365659	-0.4885472067927885	0.6891800323497367	-1.2156808940109143	1.7553847528729325	-0.5143377972744865	-0.08510536679551597	-2.090774077794324	-0.9551212802927068	-0.6322217956958195	0.4573737262638061	-1.7988913857966025	0.3187182509726945	0.279819413799312	-0.6725250494265207	-1.4486683732496528	1.3522077769454028	-0.5145928218274926	0.7802060089183059
-1.5586025448071437	-0.4251633575493156	1.9058421385555588	-0.4907217347346734	-2.516891025711873	-1.3884029933451565	0.9740356748706419	-1.5054851334969148	1.510668539352482	0.6365907384785267	2.4937629524374905	-2.131482211489538	0.10619227855938616	1.6524882284339903	-2.973365877650591	-1.6398718801491745	-1.6006063039144935	-0.6283266762000564	-0.6671359946571558	-0.37373184508780416	-3.2989892024626233	1.2229924115373814	-1.9889984391299138	-1.368291176729862	0.08547368838287955	-2.7264706685573823	-1.7967137523382744	-1.7470046125944803	-0.7519419967178734	-2.767630254216331	1.0672497815088695	-2.49959649512602	-1.2521369154267448	-0.1436053532016436	-1.4247478229129251	1.7644136419660321	-0.22025285869623562	-0.18467577369544777	-2.1264722357030843	-1.2860067955210384	-0.6489903812753257	0.6243713213972963	-1.7902106649636935	0.9061139960812284	0.6212602750389474	-0.883660416761471	-2.2764829887311646	2.218236556294441	-0.9592740093042522	0.6352419400915856
-1.1923267345315376	0.9009610921736548	1.1678692474495067	-0.4613198705197517	-0.6705141338534338	-0.8166792847557035	0.5260751264461672	-0.07014563549513739	0.6574215868568555	0.752358408092947	1.0493326186983596	-1.07880857764887	0.40763251072893747	0.24678472085252745	-1.7129768053714802	-0.7477099358297276	-1.6576996665821209	-0.3053113924109779	-0.4933920706955214	0.034554736556412294	-1.85343470234621	0.49015451353464196	-0.5036234394584436	-1.1506071864994831	0.5930859282167307	-0.652704266080044	-1.3593350496172667	-0.6194965318927439	-0.5056316279327778	-1.8225570858833695	0.12463360514407919	-2.45531710262331	-0.317238886122652	-0.8296074773211262	-0.5054178594803982	0.5746290697168324	1.5860468973232438	0.0850599391147574	-0.6012261640443699	-0.5140181586554091	-0.009822773150346818	0.6142788658772755	-0.494986598757863	0.7563926075783979	0.5217929405872946	-0.27413617650797684	-1.3536891900343548	1.0368715647795221	0.2812743130006484	1.113574318414937
0.360415801436059	1.3129158391444564	-0.2950809280022331	0.25162925934752456	1.701675620374436	0.07475261397175474	0.24460402915845522	2.22890550309165	-0.6362180181505318	0.34690647432089916	-0.7590671250614395	0.8773974706004114	0.6577362454552579	-1.269929166394131	0.3741930125456817	0.2135584765207744	-0.2947333210424507	0.10827648513899087	0.08813502684273071	0.48703501097628854	1.020566586480728	0.16402750674243533	1.0880213838931265	0.5059698141965248	0.7666192304304559	1.630361839196465	0.7000242899596869	0.89764209812058	0.13342790135895555	0.2724059744200092	-0.6603295610959197	-0.7124378890961445	1.3436945653082373	-0.9117258869656752	0.7091738908019071	-0.7100693148115012	3.154314468956577	0.32040565899133955	0.900798195941921	0.3552498364077805	0.5550330044791109	0.3059488199105745	0.7186155089052749	0.11572150833564213	0.21410638591015552	0.6532620915748403	0.5504191202455317	-0.7608755477236542	1.8677914841834515	1.5583793647482473
1.2679219573892222	0.45846671588212257	-0.9034790643203063	0.7117869439953095	2.323431224232201	0.2722487751555802	0.02469021801063075	3.6769164040556714	-1.2105771575126496	-0.2940614276114881	-1.1510512412361344	1.8182453072958402	0.6737118455838452	-1.269485004959187	1.659555360738167	0.22701635021751132	1.582036262730296	0.12576725429325566	0.4557483738186322	0.15517030179637353	2.5837287755303278	0.16399826683216007	1.2701574098414268	2.2029608251616764	0.5399430509986297	1.939505938385651	2.449802506106959	1.3281986663662249	0.37414143750988144	1.6706018919719705	-0.6852385096185367	1.1877719969772174	1.982661906270341	-0.7085457103974276	1.1625271317289037	-0.8970067158455269	2.712846241560804	0.031377572483597224	1.0110368770067264	0.4648179419703416	0.4982917202538497	-0.18933989579187493	0.7608012544120739	-0.3082392406278684	-0.05840073924416377	1.0273396760147124	1.7369760891783865	-1.1853160461126793	1.9668679322567157	1.0580591573869833
0.528133903173068	-0.6651548032557766	-0.2240246980989118	0.4239497808013546	0.8209653962038401	-0.26422073819831643	-0.4817521010889675	3.241205660697403	-0.8775299249545753	-0.5945408380908497	-0.13557056528860129	0.9641962517203178	0.44770235773929845	-0.02403618579608137	1.6551511393814813	-0.4243307494608212	2.6257171431577246	-0.3517737350980335	0.36638283673593286	-1.0165429140493	1.6425927425110125	-0.14455205517152045	0.07705919561207916	2.449970338249028	0.18082844753000624	0.4086311216741099	2.32112500172035	0.42851684048561095	-0.0036696116845419875	1.5420277267106428	-0.17631450891852551	1.7968221347832412	0.9997048829400915	-0.8216829721217439	0.6943279423262618	-0.038954111225024186	0.47551071548686796	-0.8122943684434415	-0.009342299739762817	-0.05780826814940353	-0.01351043018128533	-0.5623562612914447	-0.07418198028855795	-0.2104469406664304	-0.20437487020688147	0.4354039561191294	1.3677082500987467	-0.027189036199124585	0.29168129529791875	-0.39547361409066245
-0.8440845478310226	-0.7957161092936108	0.5788153507840486	-0.14419340187127683	-0.8284260104826205	-0.7087965039248881	-1.2891327211112522	1.4820156569138847	-0.48046716386745725	-0.2869683606221205	0.6278254277243163	-0.6158471314158075	0.11928730339069364	0.6954854700123464	1.1743438516584626	-0.6830963866713764	2.307115617881564	-0.9100881520146142	0.07995932533557445	-2.135550035351121	-0.3205388292955217	-1.033040851165953	-1.1019140410301766	1.2718125049115263	-0.09477583028357707	-0.8238182834427463	0.7387232390101814	-0.5836521019052346	-0.4992936917644054	0.7042024738077745	0.13709086783933416	1.141955670531054	-0.490128992177722	-1.3268685942641507	0.11567478282168298	0.6647215700404496	-1.598866454405522	-1.7328795939401977	-0.7310382080089721	-0.44238511241521533	-0.4384174936942336	-0.5285210598861365	-0.6036641930097325	0.005570612584051076	-0.26324657355011644	-0.67593422482686	0.2437300678148352	0.9814348120097565	-1.6307687765848544	-1.792335773326219
-1.0970210497641204	0.21740604444852835	0.2674409148403509	-0.2527838138498321	-0.5859500486208836	-0.4717070467554682	-1.8801890292806438	-0.10921416262018706	-0.7382984469114666	0.24182488729603788	-0.10775323516656087	-1.3303186628532933	-0.2270320208689247	-0.1123086853960402	1.076208786512696	-0.08262732227022551	1.2994977608155667	-1.041432675009391	-0.03514826772795514	-2.269229676488047	-1.0432343147441987	-1.944357379308397	-1.1584598877463805	0.12639206084464408	-0.39841695839689717	-0.2345851610825145	-0.4706533718315353	-0.5042004551635982	-0.5441383176871595	0.39531566625453046	-0.13662268977821124	0.35431985091599344	-1.029885670742685	-1.6280167848966356	0.2005570620070891	0.29276349898047044	-1.9821340948270303	-2.200452811007809	-0.2776812160577292	-0.25015888034744704	-0.528043391889376	-0.08811511964982824	-0.19136445825110138	-0.1698131238248965	-0.2905750419862935	-1.4297758072484916	-0.24700416446336518	0.3322786371122322	-2.2131007944872154	-2.1797176209013114
0.10048336471248868	1.2791697294408746	-0.9007656141010173	0.15215971229890615	1.2573477095551002	0.09119725973065737	-1.6933033517231826	-0.6070670837929638	-1.363317962363556	0.2942537032317753	-1.677704860116436	-0.800717012602385	-0.6539370488855433	-1.4199182017034493	1.2464979699237928	0.7329726061294861	0.6391495116526776	-0.6827389306234686	0.0836178636036118	-1.431612855695798	-0.08593815139916008	-2.0544496180678053	-0.3728771540372941	0.1979261046594926	-0.9488013209441031	1.3170102635900711	-0.20380575870998863	0.4426906850115943	-0.1563157691219613	0.7617736152004625	-0.6868414104677545	0.1925006519055608	-0.44614451437327307	-1.1797048482943244	0.7815459025787539	-0.7676258590962883	-1.1130737575013072	-2.0430508178333655	0.7161346730136131	0.1916144852163406	-0.5066651433399919	0.4139560408285136	0.5747194247166292	-0.6610362970870352	-0.33193961118927034	-1.3498824789248185	0.2686637782685455	-1.41715666761816	-1.4881914977144965	-1.6532088155589686
1.295362137711024	1.2635460946440698	-1.5100638104976172	0.4190727224718376	2.4252559542870546	0.1737806658227691	-0.7808391376805955	-0.3850806485043955	-1.5149946029873553	-0.44576873791148136	-2.337450550726456	-0.033284815165706735	-1.2145302068851633	-1.5135967730555397	0.9802758092836767	0.8790128543931297	0.6347038412413005	-0.28344529154269293	0.20829121982979662	-0.5545481580640474	0.9139134272768656	-1.2129595851758834	0.19860073024312339	1.046246442457522	-1.6221027849490943	1.7568885732200787	0.7090746200653516	0.9466553568571165	0.1575360406316122	0.8389477603509624	-1.0043905481101207	0.3227346105383413	0.15922060831397714	-0.22976182052299465	0.9997384351629468	-1.3958750329918137	-0.5888228142821843	-1.4248430797255551	0.9636057703827537	0.3141049666348358	-0.6537786978031017	0.5495135882783349	0.6894403125073567	-0.9201954881214506	-0.4898903263503618	-0.7583021203319393	0.8540954113801359	-2.3172233554106807	-0.8114617737687357	-1.1270682437565904
1.0938595449407427	0.19758065816810536	-0.7503649007306467	0.08619971281384084	1.3529667557837968	-0.4573157338234193	0.13645430064400318	-0.39093211360204944	-0.9208921388032759	-1.5841242834194216	-1.3436095063913798	-0.004877526465108769	-1.7353968668894697	-0.1959888474140032	0.11228269568679358	0.3381720234772472	0.7303989342648419	-0.306568160811999	0.18853090451114687	-0.4804437158900588	0.4863352520803853	-0.16674338989860316	0.1257287096229399	1.2054978771324873	-1.8833502192332479	0.39821846715961995	0.5951871957147092	0.27358682642234444	0.09341118382455012	-0.07080053328898821	-1.0546941002328056	0.10005574098436278	-0.10218498622726424	0.3435968755213359	0.4072817378526216	-1.12236402729501	-1.154400247317865	-0.5807816452640467	0.10979634061868652	0.06304495140860421	-0.8969385392035248	0.20750526823088242	-0.011315220315339554	-0.6508688037466875	-0.8842862196444702	-0.3526238229774196	0.5360324537185438	-1.3252626901634834	-1.087761643926642	-1.2161637291502165
-0.12123451755601389	-0.8422560802405776	0.6258183382951065	-0.47760275523699736	-0.9571060967543072	-1.1738454526684292	0.3450147208716078	-0.9141404746762666	-0.19955617671516523	-2.3477057901992104	0.25476552303221656	-0.49335892036172524	-1.840610002673434	0.9824281901042442	-0.6172757459684277	-0.047717241386354796	0.39316787833670586	-0.7048355323825032	0.18782117242673652	-1.0778969676526637	-0.7810249524168699	0.20278909914944426	0.01956297128261801	0.023195653519288515	-1.279432697184688	-1.221868331935752	-0.9759378356540577	-0.7921560237051953	-0.037181306956224326	-1.3847696697590497	-1.2270490865776826	-0.34370654968065373	-0.8327240779403219	-0.018941758242210425	-0.39324461653731224	-0.5661193756504164	-1.9454147476245667	0.29378924042498267	-0.8418296856926752	-0.043727420190090203	-0.901797537003007	-0.25693516139277445	-0.6465976254149673	-0.1665325173384757	-1.4282194478425767	-0.43603385602016886	-0.4401359046907925	0.5525565251000336	-1.7165984905858638	-1.5691021732168142
-0.7200161345800118	-0.898784429307556	1.2812469106439692	-0.5071136499188842	-2.1000514994090684	-1.2393714353279641	-0.1672502148931349	-1.2930649430817232	-0.02633939426385944	-2.2123864240082	0.9744630401865723	-0.5412268772809328	-1.2703669213405777	0.7253973636364566	-0.4114031135284213	0.3664109604415984	-0.10712268512581924	-0.9688219179838964	0.470905954754971	-1.4204025369317195	-1.02646107593927	-0.21897918845270026	0.5540401017773847	-1.459942292691163	0.024902907467643943	-1.2365020920119834	-2.5843168078500476	-0.8750883420225638	0.290503010448127	-1.8472637527836067	-1.6438602173829278	-0.19916051169677962	-0.9532264058237087	-0.8991211079975342	-0.3743342599555144	-0.46319523023808234	-1.7315985461088663	0.9556361354239835	-0.719475270488033	0.40270613914659736	-0.4846451423549462	-0.3342511904001557	-0.3443709708750466	0.057589148726250004	-1.6952993224010386	-0.6392106599118883	-0.8819873241233674	1.5300928863008312	-1.4581954461003868	-1.380127020887964
0.12887630661523197	-0.044236873276548	0.8721387540226757	0.19726229671011128	-1.0201759432093742	-0.6487777938847231	-0.75338320564181	-0.8206521184533987	-0.2858099792903435	-1.2632473312049042	0.6183779540769208	0.15495319699587873	-0.19912698987203475	-0.39479708283518256	0.6131380063751791	1.2336669438279486	-0.006527757813755007	-0.7068734946337786	0.9879681479731752	-0.8073759632012553	0.46224248559202924	-0.7148641855451603	1.4553252722364827	-1.6579909075794348	1.2946179578647052	0.31342332086818503	-2.5494583158713637	0.3344074244092461	1.0657451012423824	-1.0138525785224612	-1.8026324376143017	0.876515796739724	-0.12000146262015919	-1.3187635216338847	0.7040986061918073	-0.6605293959709044	-0.45738084190897793	1.1306249664761967	0.4437784418992195	1.125094477483622	0.16193512835829044	0.13118700364038888	0.7137829560146378	-0.006313215373019928	-1.208021451109758	-0.42402703583256857	-0.09548456667688125	1.0494718415624933	-0.06671162618524788	-0.3967656008373186
1.4772303987539417	0.8607290298855783	0.25064701092124214	0.9860617226483517	0.9139962861199084	-0.048197557778171696	-0.8187644043130685	0.3155483171179234	-0.3021864577139331	-0.056025405365947356	0.2595959331411306	0.7668678810013482	0.8056741741916184	-0.7791482944154998	1.5289923122866833	1.601483087641862	0.9154037124393882	-0.09330942273113547	1.3009427087444583	0.472856643743372	2.2377154843668854	-0.5282767288189848	1.7821910465377448	-0.26907014243589267	1.8446464323727318	1.6201100195632234	-0.8436289706435458	1.7045063336065878	1.5961535404690397	0.1907309251443911	-1.124733669776768	2.1138504104037596	0.8522920511166038	-0.781594573664819	1.9075427741302093	-0.4283822911022287	0.7902734306059687	0.7635009473412042	1.4409760055601986	1.3923896997902054	0.640280947272058	0.764268063534899	1.460954636437819	0.017221571096646637	0.007284200057166802	0.2287895738242158	1.2437260445580718	0.14322930433784128	1.3137741972362775	0.7695460397622989
1.824426175307099	1.1318861066002706	0.20359584158726715	1.1027886656109056	1.655075522507321	0.11064724470482327	-0.39466481473536696	1.1930309525653635	0.22058278418844934	0.82749758061056	0.6842092760216943	0.40453603555135054	1.2154174428606146	0.06956968003678775	1.6084329274259044	0.9742827182008277	1.8645804271692037	0.34197012908962254	1.0305486662943208	1.4277076866672214	2.372131634194439	0.3737747992732629	1.1161589875926003	1.3604171336194921	1.584747283687697	1.3419319373271763	0.9053976958168594	1.9821434127796276	1.2398294571635176	0.5198179258217178	0.23262516532044433	2.386462727795557	1.0262023459836678	0.24026316378883736	2.0720878971528442	0.38040232032882093	1.1400153742170216	0.19743827528267782	1.2414464572959552	0.8174253229720938	0.6811424611612384	1.0317914379126532	1.1011788951582349	0.3236329577669112	1.2355872733758748	0.7674540661908285	1.8233233112484653	-0.0525914098685185	1.423151851907109	1.317369789680415
0.9012619211146908	0.8423269775570669	0.48521876874791803	0.5203912215964913	0.7951986271400584	0.10678243258452054	0.030054750848503307	1.1641719379364797	0.8154783388449085	1.171319610902104	1.381848219304684	-0.6290639978877864	0.9825210647581012	0.958887008195078	1.0068152308827536	-0.17543691044722398	1.7887402424480374	0.3343617813560568	0.3423506829812063	1.3689987681284954	0.7629256092242614	1.331128710448621	0.1179636414196796	1.7251122806549193	0.9461090033188203	0.10542684123466703	1.2717922633426502	1.1627814208258798	0.20544933184690384	-0.18285409847890335	1.3829847350522557	1.4520332259755373	0.45100438743057875	0.8988483485890433	1.051275427829855	0.9718603655962923	0.7969908087778679	-0.05368906598932385	0.08997184121825204	-0.18035561912076165	0.327092350921312	0.7786182746291165	-0.05548178498014207	0.639816417245212	1.6424834675028723	0.7294724956507044	1.1405492055428104	0.36119573998131205	0.2789842919348248	1.0607707847400358
-0.2153139751346811	0.5046183408194619	0.3346367819024715	-0.1469817382827918	-0.3018656740805485	0.5172589509017996	0.14090474241275722	0.4652313411422293	0.8867528183818595	1.1956847362766063	1.3119559933869522	-1.051916172926475	0.5547895789173217	0.6992705489622526	0.3800751612056282	-0.9481297753562823	0.5380244398698208	0.16658991725607428	-0.16018762332464379	0.5949140725501921	-0.7652390006106139	1.672603364941999	-0.26848987930908386	0.7275192539398002	0.35119052650623855	-0.5000524470511026	0.5261954526702735	0.28212796389256817	-0.5781117858446911	-0.8636993151854836	1.6304788553749856	0.13596755622017018	-0.05267678615383569	0.9090958055698629	-0.150168164042308	0.6257758515913963	0.4533351438623519	0.20794305630866494	-0.840765123174542	-0.7809367983953901	-0.12194527067121869	0.3343306022604609	-0.9500623086732589	0.607840799224992	1.1126945620717403	0.3189792848243315	-0.03570291086456766	0.41145750592449964	-0.8976312965377623	0.4773905511982049
-0.617945336453214	0.3795006095531179	-0.39518800332136256	-0.4816897259209824	-0.4625865981440052	1.3634388825795647	0.11381283299075415	-0.2427953061516911	0.4628751589773977	1.265809862805226	0.31368817636071433	-0.1354886133183542	0.4253608481643233	-0.23113546441938385	0.025426199026937137	-0.9235002947560276	-0.933787184721868	0.26598147851069837	-0.12127519061616711	0.06871454570947888	-0.6721496674866865	1.287062637494344	0.03756388878992507	-0.43721735421288804	-0.14102347368943163	-0.017120726106884705	0.06546852335913424	0.017220809023466878	-0.484930132643175	-0.5498913592165706	1.2077051720602108	-0.7266757592022454	-0.06631252376353623	0.743888348070776	-0.515632628356893	-0.2560787218820659	0.2648735246283142	0.6543778035844251	-0.7595950497678865	-0.6132232399519926	-0.31910468322195124	0.0768569591782331	-0.8595132572831217	0.26659422283058576	0.41299818243038805	0.1631810363017362	-0.6552078061366081	-0.37674930237773646	-1.0195589392995603	0.08905294765389095
-0.6086023378803297	0.23947994910938658	-1.0948657686269192	-0.7285403713623751	-0.11930928698579119	1.911854599652266	0.2851338181888586	-0.7033213443921098	0.0775174958291654	1.4804238251036188	-0.7233229034881187	1.2812110133614731	0.6588154699573258	-0.3190208614810812	-0.3742576455902707	-0.46624277104141537	-1.5888824660685625	0.6188559418081022	0.0722346881929594	0.4497591129522532	0.48852242544359425	0.5849275436283468	0.19811850207948628	-0.764161724463899	-0.6647653593709822	0.3950544353170224	0.5953286888924473	-0.06699433880210261	0.03826504135773964	0.4769717360590443	0.9052067621715072	-1.2083627445374412	-0.10737611523544593	0.9341588631404544	-0.12645464923255414	-0.563117524692477	-0.1619581960030325	0.7752637526401885	-0.03452329126336124	-0.13387563020874327	-0.12976782714650803	-0.021715782017545572	-0.04472194179200895	-0.048919414303421206	0.38907164036554864	0.4985059054057232	-0.5715511896084792	-1.4170316686853108	-0.15188775365968135	-0.007719771291505099
-0.9446930505347367	-0.22717683869090605	-1.3366127389951163	-1.282065479945654	-0.4338366299404356	1.4303743971149776	0.6521405417124789	-1.1707841748157022	0.015347139606870423	1.5393514104417239	-1.0684315433409601	1.6091172033871506	0.8733754619468672	0.8654415779032438	-1.1724238204638282	-0.24153061076227156	-1.361560904082504	0.7510012663680564	-0.33438197651589074	1.454359067588136	0.8470806610056404	0.048221289573872866	-0.4347753464130032	-0.43428346657011296	-1.1566845081060217	-0.37193938463637294	1.32182065041344	-0.7037738547444522	-0.07251088859247944	0.9860031337267257	1.0431533476851593	-1.9229582245527925	-0.8082517140073663	1.3844114048764002	0.023431609584335673	0.06581371703920302	-0.875701632430153	0.4127783201659271	0.33929559981765256	-0.12495233707833792	0.21034873512907845	-0.31174654846096045	0.6173194812611281	-0.20984730875810945	1.0305539974033058	0.7915951643701327	-0.5178487234271921	-1.8635438687897743	0.8041583448211808	0.014397722447435738
-1.46856247098512	-0.9316222348126926	-1.4390777083140895	-1.9061346644780122	-1.436583607959046	0.05976939251273412	0.8493608159297157	-1.7405047614400773	-0.007407961405426952	1.0810508186431387	-1.0441044052656	0.31454973281345533	0.6848916990704674	1.9093910601878532	-2.150197597074738	-0.5569648791249779	-1.0326393950160928	0.32841774548563446	-1.515042532701897	2.151022324819193	-0.4139620002672932	-0.119642610191687	-1.4179120092795583	-0.26040922255215065	-1.2863530764862932	-1.7760495246765338	1.0737453718532013	-1.6860809335423865	-1.223385478687994	0.22082483941975548	1.0837636426665889	-2.933448574284461	-1.8494166844828748	1.5225958235061658	-0.731533866042334	0.6459473038683933	-1.1904011518023403	-0.10675476713751839	-0.122627245736521	-0.839132401943269	0.2334971278131685	-0.9373614989372376	0.523419339109317	-0.43591104146570614	1.4771374547060478	0.34360391494031467	-1.0042178116368652	-1.5728820299557695	1.1662280555869922	0.12011116147744977
-1.1356446347994908	-1.4003674972242	-1.7933408577762622	-1.8078774282220704	-1.7473921028288169	-1.1999944277348202	0.6117745716509789	-1.9219022950144564	-0.32242089736064256	0.17692297019549202	-1.4048591057699655	-1.356645957387242	0.12818154243055477	1.2666578321659796	-2.640867113103494	-1.152581201059581	-1.1389266695634896	-0.36336540591261685	-2.6160125516823904	1.8606063081693265	-2.005979655550756	-0.009058811074715196	-1.6428951825619573	-0.49884140418411566	-0.8174807356308782	-2.1774563489678798	-0.1159460992453723	-1.9096928128904902	-2.503326766258713	-1.1759232474873729	0.39128565109182084	-3.4286882613039302	-2.1330020945077464	1.037816613346493	-1.8883702352878504	0.03389762040910818	-0.4932979653181389	-0.3655268606600093	-0.9129568683899901	-1.6903903153474622	-0.31195034911520925	-1.5160634890940698	-0.14404096620197937	-0.8555716010675437	0.9980630285638995	-0.775918669695346	-1.5654309528508576	-1.0286305253644237	1.0027530939617815	0.4469580123821978
0.474839316856998	-1.2521027673880776	-1.9618116427955938	-0.6093285751335802	-0.34289950985120465	-1.4004082740296608	0.12630797408918862	-1.1581287754652316	-0.7326858553181387	-0.599370920235471	-2.0967807727051113	-1.625465721405644	-0.38812418163317614	-0.7105162687405961	-2.2098637502618947	-1.4868880293582332	-1.293077109572266	-0.6865663271643186	-2.4645717356488177	0.7806319887347072	-2.052219556519388	0.16697344641529366	-0.6031999680235756	-0.5949180867282395	0.04461841042685498	-0.8552075987160568	-0.9536013306153035	-0.7468404497596366	-2.494371682433275	-1.760625777078663	-0.810561491392513	-2.644651846654102	-1.0915190272796322	0.2715345375793471	-2.304536015632671	-1.4884512455328216	0.79124047286209	-0.28578577526463356	-1.1283679768686095	-1.810850042875872	-1.0741422517437733	-1.4607169374931186	-0.6730632063474054	-1.1498647499332615	-0.16258764729050654	-1.6139793501527895	-1.295907593102024	-0.5569414214545452	0.7494162298120545	0.9499739662842506
2.197411395814066	-0.5928109358134096	-1.0290519712874229	0.9698267608521003	1.879832809733984	-0.4859022998323535	-0.16242884746189967	0.3084271109277063	-0.7216233270666946	-0.7075233538725995	-2.1480910724726074	-0.06047103409193653	-0.5087394708158673	-2.0606278269571536	-1.0906687034845983	-1.1632606471190428	-0.7528343893710239	-0.3692980159261988	-0.8062386114044995	-0.22263745974946078	-0.32237402241600793	0.22300244855381338	0.9754841075733497	-0.07356269302083641	0.7688503201848338	1.0442254258529138	-0.41032555149724514	0.9656566574674753	-0.7747087912426007	-0.749228939167541	-1.5126871692015635	-0.877394932430229	0.49621314913399717	-0.17771578749231728	-1.4691119738290204	-2.2793428405382707	1.4667241054697953	-0.11255455885973639	-0.4083749131828402	-0.9013014793467699	-1.2635190409926942	-0.6172774852776354	-0.49719636572963893	-0.8830796747975113	-1.0413705816996526	-1.2877891600790696	-0.002908583861011295	-0.022354136635876078	0.624203853147513	1.2285853217227949
2.335152423759353	0.07363250850305768	1.037983671895144	1.6789070556314258	2.8339045857953082	0.7680765164857261	-0.03995543549260548	1.395493339935288	-0.16585337255481863	-0.23329075076515388	-0.9174049629277453	1.9501325836535064	-0.25183274215164186	-1.5234662720934387	0.048466997616870504	-0.2013902295761096	0.4878768604681247	0.19891942509156205	1.2560489541426165	-0.4014558200786665	1.466680981983709	0.08562246220897574	1.8481400707522129	0.7077800352442866	0.9818072974509214	1.7875282126262435	1.0467789962952427	1.6524203578551484	1.5033038945398007	1.1929696064361783	-0.9947736620086871	0.6988813143743617	1.2745171278852856	-0.09977747059143079	-0.06819396271229775	-1.1457662187816224	0.8722328726137573	-0.03968132216768912	0.740344045228309	0.4693455798692248	-0.3848155047389183	0.5021985139143221	0.323185399991805	-0.14221171581098951	-0.9964967360781506	0.02462354714189128	1.4276794023705188	0.6677040226020186	0.5551692759630714	0.8909811734539913
0.6112154801736489	0.28100069866698807	2.8529143623879554	1.0164107265960636	1.520296242683826	1.5337538075257424	0.2782090740224658	1.176760467956261	0.44749166761352194	0.17628383571023246	0.9249047436858385	2.600770881099375	0.08695460090806761	0.004345062821057923	0.6567253601846725	0.9320935735519221	1.4757724141124904	0.45062775940594313	2.1797290838130388	0.24871470748082436	1.5635618228254673	-0.17325661889154634	1.4681221572163616	0.950761796911079	0.7793251286179196	0.9601230875514226	1.9831693754452435	0.6798835361522869	2.6277312739557788	2.576531412250413	0.3544230903298659	1.1979782029474695	0.7921326819233404	0.19288420438946127	0.7365774704009774	1.1941023149254286	-0.36981624339211905	0.005890925038753946	1.4358241073963063	1.3674990305161514	1.1330988122698955	1.16292910800005	1.1560594398294635	0.41650525896420604	-0.33233745468894804	1.1985271847130294	1.8858239330142474	1.1388215280022291	0.48051086045844743	0.0655819674958834
-1.377646847260313	-0.06696805760474694	2.8821485088581595	-0.24858257933581626	-0.8366108837241727	1.5391830275521972	0.41962181940332055	-0.17561536351942494	0.6094717382349882	0.026160042733479372	2.0094439866820886	1.3971088344025242	0.24602926479347845	0.644253753008112	0.6007742085817314	1.5498267961095173	1.2770056673560608	0.2828665024983143	1.3698778544574817	1.0357942056767246	0.020571100213211384	-0.40522051377446566	0.3799063486717353	0.3973801380556611	0.5160504885319885	-0.28011950817427567	1.5906450068955973	-0.9660201582918507	1.8970828699596545	2.416720896635373	1.4069998929912688	0.7805887066257491	-0.09323038466177352	0.28947859907925194	0.43989155194539387	2.7523032776962477	-1.1189406469399306	0.1581246664539273	1.1553336846608206	1.2657205730164636	2.139429483932794	1.0450229441317491	1.3003448525005832	0.2794397677181483	0.14085961738393576	1.2754304909824445	1.1160612174493858	0.9339106184933387	0.4420611893381814	-0.6179653688051783
-1.8557558881184415	-0.7168882728125082	1.1675540476714412	-0.9456412310682294	-2.1264696877842684	0.9807972844337739	0.2236599618858367	-1.5771196386032467	0.37450460628602833	-0.4831480542873902	1.7456070554937397	-0.5512765834937942	0.13428189715881697	-0.19837751498295533	0.08607425185990845	1.1914562825133213	0.0233919627452605	0.053750969341907665	-0.3555855807993541	1.1652246480631823	-1.567843000617721	-0.5577520062351192	-0.5099888197655142	-0.39658849675322655	0.3356759892320783	-0.7350479877671938	0.435364278527421	-1.78416186466195	0.15387305434113796	0.9832811056693589	1.3846099646796726	0.2156674250645007	-0.35344603471771296	0.05985314656535663	-0.4779086507983009	2.3017399414297004	-1.035502745106208	0.29946878818588335	0.08426643129374606	0.3775523666409633	1.737894993337646	0.4207597288467775	0.5578987657102414	-0.3293533420467813	-0.004441857453389903	0.3366642619967503	-0.15004213222777832	0.1963968876035921	0.3723012770039914	-0.6619685936961195
-0.7524595693520307	-1.2969544323487225	-0.6233658494260488	-0.7464314918352468	-1.5612124096776197	0.09226285120396849	-0.19650207964108796	-2.095005046984158	0.1557772359450277	-0.7488636607831844	0.8316081188134893	-1.7682800836824473	-0.263627126885765	-1.2863818144419663	-0.5193699443044726	0.048862190499884904	-1.19692235639674	-0.011516983590217883	-1.6118942366873672	0.3473810397616909	-1.8875912764117693	-0.7677197394443593	-0.8385593563806647	-0.8002389291675281	0.023979842160454467	-0.4701047411859727	-0.41073923944510493	-1.3267974057617926	-1.142872320833944	-0.5843959265166342	0.4512017685367394	-0.035096287238386266	-0.02271501439257585	-0.4010590175367034	-1.1917447373210732	0.49678466637529484	-0.7999954884544666	0.11069098872484495	-1.066005895824909	-0.6190181912034292	0.13190064394910317	-0.2175015615259783	-0.5550203600499792	-0.7418575973506732	-0.5127886963970613	-0.7657583078991125	-1.0106485190791101	-0.358703329973907	0.042099686860573034	-0.2543872429518117
0.39785828649655935	-1.4993749422156173	-0.9871084211232367	-0.32815945765905113	-0.2384346179944991	-0.9820862860996097	-0.6462182988060482	-1.6628217887094894	0.07566996734709064	-0.5427965805655918	0.24072359053103332	-1.715616865723692	-0.9178965723089461	-1.2401245783698345	-0.7829577637083722	-1.0380218682742477	-1.460626034487427	-0.15929023057045152	-1.6459025494989983	-1.0192638535479224	-1.0813030363954983	-1.1857170446162018	-0.8879372645342256	-0.8321255536985322	-0.6063789114319802	-0.3704632459230854	-0.653556237091539	-0.4474127360467288	-1.2218835353154964	-1.2649167575498694	-0.6746682646362728	-0.04545882461356676	0.015766969876563713	-0.9909257269285541	-1.264278129140454	-1.039382335674935	-1.0129699690861471	-0.5198961073009896	-1.5256354956138303	-1.0831383150125231	-1.5068517192470368	-0.5866047512472173	-1.1705931153939098	-0.6387570693892356	-0.9242515761177145	-1.363650602990292	-1.1534836157699107	-0.23485942401093632	-0.5905161164330109	-0.06441051848610757
0.3023766979795944	-1.157797565165874	-0.12251177160943304	-0.33954655489290775	0.3702726699656476	-1.9345969529240445	-0.968920309709607	-0.7695422867905365	-0.15286938482870496	-0.28287039345822834	0.07202041722755356	-0.9086368020093856	-1.5820562885403995	-0.1987954396753834	-0.3521607656788841	-1.176745515322855	-0.8590338388006079	-0.6850596410835148	-0.7304637923161058	-2.143077488403614	-0.14175259980741683	-1.6632802327958829	-0.9603930090752097	-0.9430632391520318	-1.256133433148159	-0.7530239530730924	-0.9074421066207612	-0.0978499298593532	-0.4062812766184817	-0.8406646097881184	-1.4260869387970432	0.10763515577541016	-0.6294863534662772	-1.5687016043494428	-0.7474208629680512	-1.405277868117467	-1.2613483380781658	-1.2264442972588878	-0.9328522888498418	-0.7277786107302197	-2.033053660431588	-0.6771218640017878	-0.7847130390264265	-0.3001913780324329	-1.0804633814000821	-1.4485290815875855	-0.8369818206228816	0.31299041083450063	-1.0854841018365444	-0.4564325008808753
-0.7461930941777255	-0.32743745235651245	0.5510028805226652	-0.5241143364820198	0.037529504127095	-2.2075884569323025	-0.9997047502311514	0.25790874562075927	-0.6268513322361754	-0.42672544266937656	-0.2783037976220124	-0.0697359589911126	-1.7295032256433311	0.5679699782515254	0.7687851145356566	-0.19640381296065465	-0.20617103533537606	-1.3065593450606174	0.37398535757931106	-2.363460142430098	0.39244203954941703	-1.7218741039644994	-0.9138387446348154	-1.2487125872969578	-1.238206839747942	-0.9425477535417885	-1.6633381080421201	-0.23364055641108533	0.49796454709664556	0.14592756784978264	-1.6144891283001632	0.6587576244708812	-1.1691263893475345	-1.7899677502680198	0.13275468703970078	-0.961883554075765	-0.6100680293529351	-1.4159965107929264	0.40255310094786384	0.2988731780074598	-1.2364521184034452	-0.5592050650617565	0.26262241442202816	-0.04499456706948251	-1.0495637458574405	-1.2610202883862893	-0.39660730035634545	0.6869438087644643	-0.8395419888384309	-1.0125829447828227
-1.484495545320503	0.6437591094849977	0.17411917054168113	-0.12660256241090054	-0.318774984094814	-1.4294677387520034	-0.5845002921727541	1.3987367226448675	-0.8559361977495793	-0.7649850566896746	-0.9942813538921852	0.5252085186516788	-0.9357073582504708	0.3796066969036929	2.0535074134724196	1.1198440491759685	-0.09050527663393576	-1.264338090318018	1.0866754957949245	-1.576589841856181	0.7619505812347731	-0.998319032428938	-0.4155230958068053	-1.3224707749104077	-0.1790088934315175	-0.3017395122447089	-2.513902112855555	-0.09453505425022939	0.9346160450933011	0.92952741737299	-1.2167149644518922	1.6954982602845907	-0.5663454046571248	-1.2641999152387944	1.1013232886122504	-0.43783266761685247	1.0821329723565165	-0.8165170511337481	1.6140943695015584	1.4410142135037314	0.130906084912414	-0.29496120952812194	1.0235786735964094	0.2713130180224856	-0.7672164852736895	-0.7522899749354877	0.006231900339708869	0.7076709373333205	0.18524719109357304	-0.957498483852303
-1.2673477473702706	1.245688285508872	-0.6815671053079043	0.9497294062550825	-0.02417388695824934	0.04376558102801967	0.20847499487358284	2.4744339954082744	-0.29305263273238785	-0.5895681270533766	-1.3863874734868524	0.9010943717194723	0.5444364531145786	-0.10433986504686986	2.7148099051336962	1.6557001927837647	-0.3856622971750349	-0.19233505261994224	1.1773120174942036	-0.31070029139243405	1.1872075573373837	0.2395878417417762	0.4755114874064394	-0.8329528444677533	1.386242525895455	0.7531469372906178	-2.6114850303523833	0.6478582064062592	0.7625921998809724	1.0549420532220228	-0.3024906829663488	2.6259289989537344	1.0252025953878192	-0.05088920687403223	1.722802001644944	-0.012859174087112511	2.722268542580493	0.2601574963341132	1.8271171345407589	1.9191551500022441	1.1027075515737184	-0.03181919219715677	0.7606734932208831	0.9292533915323897	-0.061103731600979386	0.26652634575876405	0.2447011448740482	0.7011370120631976	1.1948156677724673	-0.05971834604361926
-0.6370684803814682	1.198289596910371	-0.9470989092025762	1.7718475555750006	0.5448593089763251	1.2239662292586075	0.9476206553142902	2.9368000602715054	0.8086718026275914	0.37927909619292305	-0.7657177782875484	0.9486742756178531	1.7265695671301824	0.07109117531692687	2.2965989303832672	0.9378784211227928	-0.6123785470077627	1.268517607896584	0.6305665782452649	0.6255984294131847	1.2840087278890686	1.1562803845736456	1.180492685288175	-0.11077552031933906	2.2719374613648826	1.1594279368554303	-1.7139507433184156	1.389377760330521	0.0636848325730573	0.575383090698334	0.7578223816888779	2.544572293670671	2.173291247852728	1.1259454235418265	1.5411987007157582	0.517405419082333	3.0533850134594838	1.2081901162590085	0.8504707989466583	1.2055487686122146	1.254254216026558	-0.002374634712608954	-0.37568623166924586	1.6613071331807627	0.9222619014509058	1.534766149183107	0.15299435514757548	0.871606845290884	1.237078069621115	1.00535983027618
-0.3773250199309382	0.7751538002642014	-0.40568106337917187	1.3795894831548106	0.6170442598831248	1.317151140151643	1.0896186135875037	2.3838499966816196	1.4392400081575811	1.4578755027777903	0.5318617485283786	0.4579348396521278	1.6809982332853137	0.8545254418151564	1.069949025712583	-0.4239718773687224	-0.5241029505170461	1.9715535998338394	-0.33213788636576846	0.7274877232717106	0.585749522086694	1.0865022000709037	1.1395051878626605	0.18896083667334723	1.667772034083007	0.5346062556757387	-0.47757560946591554	1.3350090681684479	-0.8865402538591244	-0.11507827100153403	1.3035598642416784	1.2788616012218448	1.6881544930193362	1.4132244602509283	0.5861233686501405	1.0277584421119084	2.0008653873416193	1.6342427240122297	-0.5675292625500927	-0.41648467756870294	0.8618672640607163	-0.28669991918320387	-1.4567060607272366	1.7151292923124188	1.5732476384463798	2.26616309305807	-0.23748343834065266	0.9287138238317794	0.1987391377452813	1.2977705004088715
-0.46185633774268164	0.6123818670019592	0.23844641817877527	-0.004714658804874877	0.11141691930282828	0.47081289738829996	0.4875642691733954	1.1685590956041725	0.9269290260569729	1.6170668695253774	1.389126923299699	-0.42452987561361905	0.46808661168054455	1.3188878098159886	-0.17350257911767114	-1.2595813800929956	-0.22137099327652235	1.4295394201311182	-1.1385203594170827	0.180818481471602	-0.5727938080708639	0.23425950474049093	0.4230046719574056	-0.08530452800629607	-0.03123605792074373	-0.2985583730777466	0.31687707026345546	0.5024629565448581	-1.520484147136411	-0.6251934441636267	0.9073918218592596	-0.18381463576873783	0.015407728890288458	0.6732805829272025	-0.4000427301609422	1.0028954249449424	0.7214216158970532	1.5613557611793283	-1.2735927789257677	-1.8095995705050993	0.5011853484744885	-0.6198096822189786	-1.5833994794878707	0.7894783512101196	1.349301402356583	1.895072997796696	-0.5359076690834285	0.534745939330931	-0.9772654819150257	0.611802007893542
-0.23410591904268555	1.0406946331869253	0.40902153435553235	-1.0805761574314405	-0.27565972733129335	-0.3946145815053197	-0.38838504431965104	0.19367287739825279	-0.21096073625381917	0.6094464309872047	1.1691591500270757	-1.0500680121619586	-0.8227005196331683	0.8888619448394905	-0.7494755441628618	-0.8585753399068423	0.13422860609833193	0.3302307307197978	-1.1237582248484128	-0.3103647345523671	-1.138549719365111	-0.4641601288903671	-0.2822127897591501	-0.3779101277367711	-1.483518360539832	-0.28048145590760676	0.5783427898445167	-0.2596904194409759	-1.2308060842562332	-0.8163074514721618	-0.10230969306999405	-0.6067494075377322	-1.1680462230326851	-0.3209818099879853	-0.5702377856639288	0.2557822087323004	0.34196704844182724	1.2187667293156872	-0.6819765481197632	-1.7959246621716074	0.5343932065525707	-0.594125031588975	-0.64025281774695	-0.3626180806442212	0.42374242671115964	0.790993899025051	-0.3189495546218126	-0.0935746042124242	-1.1733388081550773	-0.25964761266326347
0.5779638872033275	1.6127620195309909	0.2639021741756418	-0.8587613505228722	0.010093085050245316	-0.5272365788046632	-0.8273196528251142	-0.0027485577874810964	-0.7999159607355065	-0.7145156859928632	0.4005405657157454	-0.8161171405143879	-1.102951560687616	-0.0193996162281928	-0.5475889651939925	0.4259812773366249	0.4743867603446799	-0.2151107283482512	-0.1718579483323618	-0.1662165569395395	-0.4747376849412836	-0.24965715738147493	-0.33056816032735264	-0.14524342047549896	-1.5897036235739963	0.6255480417021942	0.7771235362017859	-0.22472990332064466	-0.0028547464323683902	-0.78302336948643	-0.8508080483801608	0.17341102133579833	-0.7371026007901753	-0.6449470865391767	0.08444895898148945	-0.6433639800785357	0.866567488014044	0.7674685021514618	0.6809928698512645	-0.26605177042443684	0.8697145818978941	-0.12332480150893382	0.6707717494658172	-0.6403230381633038	-0.3986397008217758	-0.01847537937724074	0.33203099996356983	-0.3740173961042736	-0.19785029056199346	-0.32914679760251697
1.4289437448672762	1.457132342739333	0.15451850167371123	0.26891432776704005	0.6977010898640544	-0.04130154951166175	-0.5008240182761542	0.21097968018525018	-0.35885009018631875	-1.2886463813196287	0.04123192535861463	0.14723508087952203	-0.3390600573992981	-0.6358983377959306	0.030270511396000444	1.5049887305944811	0.6946337769902247	0.15367260327466611	0.9720107124767272	0.5206952162692686	0.8022371641359847	0.7145068148944906	0.2522793867362758	0.44342754489147795	-0.4769469412330484	1.4171336490181141	1.1575066095509914	0.44738951228365137	1.2923974589545268	-0.6351773282129602	-0.7628176687879624	1.060035633328052	0.7383371824076594	-0.1271764409689863	0.616637103009813	-0.9253395253876648	1.393477857774659	0.28036368320184324	1.6158567320500994	1.5376901904076365	1.0891919716089482	0.38963201816707604	1.4602487155000923	0.09495438273100115	-0.5027308346090575	0.09822464127765063	0.798532264054114	-0.15570434513700412	1.0291904897339395	0.536226062917697
1.6166010279753367	0.2267464056046648	-0.0437858780561465	1.031502573679125	1.0482567386491002	0.3641522782237587	0.30268720879249217	0.07885774874728552	0.38078342094753476	-0.8881336395974917	0.3086387290902605	0.9989705941586172	0.5180137927945113	-0.7036865738809238	0.48228171422555893	1.4841389896526205	0.6106318250752044	0.7645590564931288	1.290177374645905	1.0701741842821808	1.3788753829144555	1.5535034308677214	0.8039819323574913	0.7496923719044828	0.6922908191757573	1.2376822069407023	1.37728737856566	0.9681733505794022	1.5378968399251454	-0.35094122111377574	-0.10641526723697767	0.9115081252075544	1.7273613380502362	0.5974354474465363	0.1688796987838265	-0.4828522487225113	1.1925412673524618	-0.11673999989053793	1.3011349576779352	2.0470674710436	0.8137224551038752	0.46881936035620464	1.309516259612448	0.7666793659556204	-0.08072977266233333	0.7451409935126105	0.569863463780807	0.013241413751917973	1.3715305585030473	1.4383173319568041
1.0881982521137679	-1.3658025257991384	-0.620379761413321	0.7323836758905751	0.6974419228473188	0.27115471620523374	1.0233008415928508	-0.5906737077952097	0.4424377403103013	-0.1821622438733354	0.5675189450237951	0.9893299426155103	0.6358237717295109	-0.4529445069115494	0.532171608409219	0.37315176187294763	0.21169626081537976	0.7741940277399242	0.5117131229847715	0.8747863492418061	0.6320068802498746	1.5994404172001	0.675921929327348	0.5204460349414077	0.8755533431434075	0.29095568667698934	1.0198201117009094	0.7890106882536422	0.46289687779088556	0.11418458764987931	0.4041537192436508	-0.23798782893754356	1.4105838758522393	0.8763722727399389	-0.9455885097415929	0.09853118356186162	0.3440855947761973	-0.2536931122629514	-0.02454020374240114	0.8256081335701732	0.04783280273341102	0.13578452449332243	0.43054715725588494	0.3571982966175248	0.1892949966417811	1.0137020238354566	-0.15654495183435063	-0.3660856369087922	0.5207800968287454	1.3528792451929947
0.3735563998144619	-2.120384396193492	-1.232610527205547	-0.07085734508341437	-0.051205837715247185	-0.04338069079947054	1.3206395931543071	-1.21094586194958	-0.1512994793090365	0.15051351779486996	0.3292696579925664	0.1921694773369512	0.17390587662315143	-0.01652191434927879	0.15941775929321061	-0.9976177450146672	-0.15052463937810726	0.12003588276341152	-0.5691935582712655	-0.010819379132164091	-0.7242580702404603	1.0153430350630197	-0.1560072978150282	0.20733373775424904	0.09162953845498747	-0.5289701279209986	0.25580914359652446	0.06675609981293547	-1.0009462698788267	0.6035046247569471	0.4523069624093447	-1.3368446062992239	0.38197171206501596	0.692270123329736	-1.48824507749468	0.357293864372706	-0.6000265909416869	-0.12685583968550196	-1.3622710702157377	-1.0096530160175765	-0.7749863339161994	-0.06535378791531737	-0.6385344542753063	-0.7808418511330766	-4.899278716657216e-05	0.5099927669743803	-0.677440027685442	-0.9451785208682305	-0.8098408797523252	0.18267647141952292
-0.11986529859716355	-1.517609447286665	-1.0116634800907076	-0.38856269608674027	-0.675186559570371	-0.08041013277335683	1.2162847459701867	-1.1730611647176679	-0.41897452250778144	0.11251440540918604	-0.027776399100355644	-0.6316735157232028	-0.039824765955267065	0.6479376103005897	-0.5203920432126139	-1.7071761298235735	-0.05317138101997856	-0.4902484325609793	-0.9138742561832246	-0.9354222845924454	-1.440988771676592	0.5038001174564583	-1.1020072838482156	0.3342269378918725	-0.7556134814870312	-0.6865400933092785	-0.24229876271106396	-0.6512036498095836	-1.5982579337291003	0.753747716524398	0.38463958508349	-1.5716237502147714	-0.24993437794100665	0.46296661928564736	-0.7173498004592849	0.4977122076663987	-1.2700089233603178	-0.00686798581715089	-1.874775268622736	-1.8824845193082982	-1.1367606469793186	0.31138079194628426	-1.4089444978690175	-1.2498978265015313	-0.24230379034536606	-0.2922640039101576	-0.5779001055219142	-0.8585586007226943	-1.6146523100960923	-1.1279508226469301
-0.43232282768509567	-0.22724027389580423	0.2840247047774766	-0.01831289468162647	-0.9275584538062349	0.18255213926403094	0.8884312903210188	-0.5881553941562292	0.31849651728283657	0.1451060190812994	0.22127819094762222	-0.8610159702676851	0.4255420498404315	1.2679345054380204	-1.3154509311301916	-1.4513904501465305	0.47208662483029196	-0.41852029128357016	-0.31327992267646615	-1.278699296875488	-1.0336627669087866	0.51429038881911	-1.531697924569255	0.7805603811672507	-0.8777665643892135	-0.4297312866711861	-0.04652194667096743	-0.9857636417159163	-0.964300201948076	0.3167970875955863	0.631984877081698	-1.1793902513166032	-0.12746503541492082	0.38213308285408865	0.6650833889088925	0.9358533505437374	-1.6367668595737999	-0.20149466779786415	-1.514014783781914	-1.2559398399155675	-0.8967476904793134	1.0432667509815137	-1.6228433776786069	-0.27200974970967806	0.021851164603903038	-0.6754884979861199	-0.14685485750621288	0.1113603415908309	-1.4579431622078258	-1.5164625874166229
-0.6624259679810731	0.625544247572166	1.6098396770114194	0.34476524884317705	-0.8474368489528921	0.2712829947301281	0.4822610542256157	-0.10005160535019698	1.5459037675549454	0.4370748516541477	1.0979530490343383	-0.5965953267384563	1.0952303547245972	1.2215374567409065	-1.9547685684771154	-0.6555478840712876	0.879775066284823	0.25579142949735123	0.496554533106578	-0.983527985534234	-0.14322247185545764	0.8450961137502288	-1.3127359565560803	0.9541204967757827	-0.3267135436847428	-0.24742981188142746	0.5409473387257699	-0.9063746607895953	0.14269201163309309	-0.5083904616858634	1.084446935801666	-0.9348298294531795	0.1885486300566681	0.2128598547743104	1.2490113966889962	1.5215449646553432	-1.7204296003743187	-0.6817666903843189	-0.8425455011007084	0.004124833257788312	-0.4127154735915609	1.4178414360810137	-1.279213917912155	1.3106714555123775	0.7628246672807214	-0.4375269731094753	0.08880399342207974	1.0657183736268943	-0.7058846807477007	-0.8014913678854363
-0.5946949696729397	0.6175862821504708	1.62709597355753	0.14188429039651432	-0.5242467455098635	-0.1125890570679067	0.11515197137335928	-0.07616497803940282	2.1217458233182436	0.727366130441857	1.7444239578767278	-0.3965721532812282	1.2024827044255362	0.3568316447961922	-2.1599429940473045	0.009699235086752939	0.7164560596499087	0.9166055282072506	0.7579864207070517	-0.48704813614749254	0.3075898846918516	0.9814931661331622	-0.8092109877843882	0.6120411519352517	0.23989323573840546	-0.23273147275563177	0.8361961283402239	-0.5449503135017004	0.7814943582880818	-1.1511241696164132	1.2233393364745573	-1.098140355506169	0.12135828118121031	-0.24742789817468935	0.5429536783914514	1.5743645722676944	-1.456671501695966	-1.0351369912185704	-0.39089575409914085	0.6879060355436454	-0.1640206240118773	1.004381360149411	-0.6131852510938526	1.9457927890682654	1.343427258001264	0.05664882887099139	0.08193203462128852	0.9744407269726141	-0.0705133165547996	0.23000178047458852
0.006459554564033615	0.3054008319416663	0.3190830533352032	-0.27889758635290185	-0.06758925537745664	-0.609563232509481	-0.10236520352993875	-0.24718896406405858	1.5602578457307743	0.7518168007043304	1.3737030875968186	-0.5512327783384583	0.6168078881579393	-0.4402299244479744	-1.821091261104429	0.20899340533254668	0.19331723456661018	1.0495800818046892	0.513487318935248	-0.20620384845758805	0.09183117078316455	0.6698700194227936	-0.4230595735204635	0.2014828145620242	0.3460692583313478	-0.15564419271043026	0.5119368030626978	-0.05189491365852588	0.7947694848999582	-1.1542544458200221	0.7954345243673847	-1.1803882159215624	-0.22484321808078178	-0.7422430234538604	-0.4437109408233378	0.7567229254232196	-0.9190339269040488	-0.8818406963245969	-0.2575555146614648	0.48516197283710666	-0.2629094821969533	0.14609078822076701	0.003355078881100145	1.110008429993135	1.2081180685365434	0.3886682954332836	0.2789505224331483	-0.037475731056240476	0.011771951033145999	0.6572883168068139
0.8535175571109792	0.3719222498274653	-0.8545044097549819	-0.1630704197428287	0.27733235561736197	-0.5674247789658726	-0.1808758002921241	-0.20323065021550094	0.46410093819258474	0.612716556151362	0.16120884505844787	-0.7593056886808071	-0.04575886025219401	-0.058973600621171164	-1.119108381941866	0.11928833498634892	-0.038204132944088864	0.5984053253998911	0.3813263618000225	-0.1554962696259627	-0.259053782793084	0.08447242287005122	-0.21119122054890468	0.24337689205488183	0.11555107990685905	0.029977898374578975	-0.11911875841073505	0.368972829489116	0.7266400699231219	-0.5873958345590311	0.13253618859636507	-0.7281522292383424	-0.385764586882309	-0.8025619525658645	-0.4017724012980554	-0.37850222177600745	-0.45283049839923895	-0.3228463696648263	-0.2339913137593005	0.09209013845189527	-0.3936635055579851	-0.3981608327096864	0.29870530680102836	-0.19825260947576387	0.4433257797596794	0.4190355872273583	0.9089575442683061	-0.7804669731025204	-0.34170659128378345	0.2832855801406916
1.2354559299837324	0.7396464355167025	-0.6421725406517974	0.5594929532278166	0.2518578813261086	0.15986431377709392	-0.3197289399536424	0.0004310553646302911	-0.29815779742349025	0.5577066551941687	-0.9828217841363514	-0.5285191500498476	-0.19648481391903	1.3527890461091865	-0.4316843291762141	0.14057155000043162	0.3034757717998514	-0.16556910614639123	0.677863060974726	-0.04090197176382506	-0.18514479558770575	-0.46162915910228614	0.0392231247770001	0.5992763214076802	-0.04479529848568009	0.06398533501422471	-0.5005417267595432	0.488888276493011	0.9561713818922719	0.05823917389990699	-0.26588703382313544	-0.012613331031036021	-0.2833084850678794	-0.34695286381104784	0.7068413386418944	-0.9527241765339481	-0.38016272002427326	0.11872667805641086	-0.12994845294542012	0.23638328958304924	-0.23581217030566637	-0.2535929734655315	0.3359491082615547	-0.7213207269988943	-0.3799461289396409	0.15695569189560415	1.5159949344156465	-0.45493141310161395	-0.6376958895916042	-0.30567979181240934
0.7987256069569139	0.7429918395045907	0.5038642652876544	1.0637072835726975	-0.07879542218025277	0.9628053293250138	-0.6943137256975292	-0.028621839198105074	-0.5329380241824783	0.5533639572830399	-1.3939944884211446	0.22736069402804376	0.07408542434652031	2.1951049559728566	-0.06155207192295646	0.49041086364025943	0.7443916119795448	-0.9022836786658905	1.046158248871424	0.36576888404908253	0.326172096135383	-0.806603708188012	0.4403928447003451	0.6479807745740381	0.012411924963117623	-0.19372956619185405	-0.3638619796155068	0.26549150860892334	1.2215905527485873	0.37934989911998995	-0.2979345010035261	0.29297269586875	-0.32176948514840337	0.18900285543254514	1.5962039277972107	-0.7594832067938897	-0.6110956005536863	0.05207497618429975	0.10791501190937568	0.8513446220027052	0.14385907732715122	0.23592797559246748	0.47073340223379856	-0.34324575152973646	-0.785826856552616	-0.398968107526905	1.4233268461733914	0.34015661105906986	-0.42152068374364265	-0.42010753312923643
0.028765482006359692	0.09180410825138195	1.0394797093705557	0.641041046738192	-0.2778320653160772	1.1069656190040493	-1.1372550323866515	-0.3687270291019661	-0.6702093972812709	0.3217281191735287	-1.1840652247276544	1.0791285485791888	0.22822223785229376	1.1214606553772375	-0.013235966798829516	1.0438840555360125	0.6288121902670164	-1.3239004002591808	1.005334262439852	0.9905903862379777	0.8724203329898338	-0.9352236996207629	0.8113087702123242	0.1699656038176799	0.07359575543023412	-0.46160298365638297	0.15133796016720877	-0.03553661191948763	1.083953626504236	0.41027092646472463	-0.2525830685687408	-0.011561621762024061	-0.7310200468068133	0.3875674006952888	1.1842159876448783	-0.4201162712066802	-0.7235616602185957	-0.3384414197439174	0.4795580857927073	1.284488407338382	0.39232449372675005	0.47572254617292	0.9717371642503217	0.02358386309270251	-0.7224421899127744	-1.1083450920775806	0.5923303841568887	0.3710815348003289	0.3706257136287436	0.06828381604945373
-0.2719108938144088	-0.6563542341809735	0.3092410352029107	-0.32830141358768977	-0.005036080090996239	0.5052582963357921	-1.1796981943559044	-0.5659853360631816	-1.0005910375643945	-0.20184066342384885	-0.8443184390069405	1.5055716997729314	-0.004432427918230815	-1.2342979852182112	-0.02121056493266072	1.468737336221098	-0.032378775691283314	-1.2909069613705126	0.6048386136701839	1.529900955690888	1.1081134000974413	-0.852401800107243	0.8738122968156928	-0.2635827390579007	-0.06908810675527655	-0.36076267169901133	0.7367686731801955	-0.07429239966543513	0.6009165259490767	0.4432028791343792	-0.33288036517702535	-0.4051481741468341	-1.1114604903445973	0.3332964883825874	-0.14653883633544126	-0.5141671972698455	-0.4763797012519922	-0.4919872310837228	0.9403486454119071	1.1158328877653585	0.30149390686295563	0.28846842275617474	1.6418252379420166	-0.26544466585176557	-0.4328086291382266	-1.5530979177892525	-0.2393732716064583	-0.6167156772661875	1.334084409684335	0.6905025866166209
0.07354632416118546	-0.7674474824439999	-0.6479739355328732	-0.7244752205647514	0.5187955680540002	-0.2668039793088881	-0.5573400621389543	-0.21696882110496915	-1.3139072974230945	-0.6840513176327624	-0.6265224495723933	1.3035017062879115	-0.38353898560663585	-2.7206959122295142	0.1831277767070219	1.4569241960329846	-0.5254804779370127	-0.9724140868254256	0.2807438422844423	1.675794635982695	0.9284004279865035	-0.6029493484691185	0.5603604791048251	0.00798491637436996	-0.3270610861264214	0.04630213387839577	1.1174665490556819	0.18059452306723797	0.24251882926118815	0.5696094485196519	-0.4199342406195865	-0.354928063794776	-0.8722293583539933	0.39313680503524684	-1.0574381648404474	-0.8426397798962942	-0.10842717562648115	-0.1275707850342461	1.2795062962885237	0.5309857488165391	0.008567390531880591	-0.003916214851501313	1.8813958207767696	-0.8460914949467917	-0.20585025494581413	-1.368238465643318	-0.3859732875043626	-1.498493055825461	1.8474226924302053	0.8873756732824457
0.4284959352609702	-0.30306816874853404	-0.5292323829275883	-0.014479365981419088	0.6987660914535828	-0.6787085014355037	0.3666729333887916	0.4079839060129195	-1.3245352875993806	-0.8076382070865189	-0.48639745316940614	0.584270627557439	-0.6206975423089123	-1.9855157110056374	0.5940764475616931	0.8875159925196123	-0.30444912108171274	-0.8210078343380841	0.1501247842397725	1.293417531742701	0.311225142618458	-0.3671961819333658	0.04731079344214714	0.8068435216499249	-0.46484517535421305	0.2657736129762472	1.0756275566699307	0.3951896717041663	0.1680599467149317	0.5131624885329656	-0.37229996969013246	-0.03998003373555581	-0.04406513648796835	0.6020921263197564	-0.8688778535525131	-0.7874874873532162	-0.021617041756796403	0.37394124954062713	1.1465042811014796	-0.08631088018496735	-0.25440236901291313	-0.11155100808721319	1.2327024178839165	-1.0066566675308506	-0.2768313216294817	-0.7647538617080942	-0.01499210399941599	-1.1472577709203153	1.5056073035249493	0.5020746648322834
0.15441055992677877	-0.10734923077979307	0.43779456350173684	1.0338133162567789	0.25656211342877683	-0.7860011861160101	0.8551624858974298	0.5851459953438138	-1.1377089144695767	-0.72247896935776	-0.4318828413220556	-0.4505892808831254	-0.8165422946445302	0.029973191314085167	0.9008397064978348	-0.09328994277197629	0.29987351768796466	-1.1574543964052455	-0.21552036469744232	0.49662971882129214	-0.7350128302026999	-0.3668461628933153	-0.4854675088903482	1.1993374452040335	-0.43809461858674786	-0.02610900982880911	0.49572186441920507	0.24154322044971407	-0.08554025111176042	-0.02963568627432146	-0.3478613947417428	-0.11663796398589234	0.6015032998085065	0.5252210098112856	-0.3002517100444481	-0.2544723025509464	-0.2512309018348467	0.3258852097169019	0.38922220861083184	-0.6536786440127678	-0.46885051478857026	-0.19574074834058872	-0.09007057484358603	-0.7177079210067193	-0.7549463503522148	-0.4623317680296092	0.07832477618297666	0.1252729371194563	0.4306384556858686	-0.15794505372107265
-0.6000074801123372	-0.7462003287227454	0.747353891788426	1.1431827947502289	-0.4220954568115878	-0.982785865249116	0.5499830928239479	-0.001745995798225382	-1.057246627717422	-0.8520722258384229	-0.5858136615293074	-1.5462547998112015	-1.2288499543583022	1.1928085510844648	0.7617435649481064	-1.0766130669465683	0.4370427208768268	-1.7201524026012052	-1.14066551182764	-0.3717119180750636	-1.932622957179335	-0.597673443686356	-1.0036446783418023	0.5686622588158835	-0.443648282657653	-0.5612650209532021	-0.47260712346185013	-0.24982209245878775	-0.9650616467121704	-0.9334971919323215	-0.6012131247095129	-0.798823890986976	0.35508513803992886	-0.15980644788430654	-0.47406040617937834	0.10562311925921064	-0.41732489629368946	-0.5173959241913495	-0.6164530210127304	-1.2899298682778102	-0.7538064145563369	-0.6216205848088636	-1.2532256606516254	-0.6136140024972523	-1.4460105972768773	-0.8790382169593978	-0.5421562343632376	0.9047788958233124	-0.7919700729610789	-0.6428109068292065
-1.1062750018352245	-1.7033353833553548	-0.3310799056646978	-0.07374734134377987	-0.74085924910021	-1.3558765887981623	-0.12996991738968117	-0.8345273029014864	-1.0806384112920353	-1.2584706970443447	-0.8528866178574875	-2.2520220048121447	-1.7177605834137761	0.5303532229789093	0.1614543700853433	-1.5645853485499108	-0.25164927230080153	-1.809597430642492	-2.173718624247058	-0.8976322778490249	-2.6110515735003115	-0.753200191075254	-1.4605239504101653	-0.6296935086961899	-0.6251518095786119	-0.7976836560188184	-1.3676535070216187	-0.7758017200446116	-2.0939415759090623	-1.6194248618896812	-1.0066245727140202	-1.435548811118059	-0.6359659777830786	-1.1111447513040213	-1.4583299451912737	-0.25634712573902496	-0.22416982821679413	-1.6193410069343201	-1.140415357612862	-1.8473788553232464	-1.0430913013302476	-1.3554519992215113	-1.4736630820020613	-1.019456241789017	-1.8097722121523085	-1.5025399406004725	-1.416800555115052	0.39947580139590644	-1.5176757881615857	-0.7327203346756367
-0.946942086952206	-1.8863148949994517	-1.5892616356058689	-1.7081367412451633	-0.5782739218721609	-1.5007606128262767	-0.46005676016150054	-1.1277932407638769	-0.897515950965803	-1.4508772853475682	-0.8165612837972508	-2.0186843668154495	-1.7265441457769697	-0.9502518723182799	-0.48775757926240004	-1.3193195553681987	-1.199944298129493	-1.0468610518210526	-2.3969097361481277	-0.8757165689656033	-2.121085223848231	-0.5456008002048174	-1.5876560486046873	-1.3764015126191307	-0.8447549238670952	-0.5699333402185156	-1.6969852676249475	-1.1220686868845167	-2.444541950440872	-1.5375854027377966	-1.044617386742971	-1.1742156185049861	-1.5210221134075557	-1.573707001426708	-2.143864950203617	-0.9792814542818998	0.1457868396133529	-2.102871143387571	-0.7641894445443976	-1.8559986115877496	-1.0432532540821486	-1.8037214847961385	-0.7113112882507674	-1.4150766810956414	-1.346207109346284	-1.3647574471710013	-1.7440834335647644	-0.5977034521198941	-1.4703874680729228	-0.5799872740808398
-0.4391102058022131	-0.8902849539192685	-1.2704517498739019	-2.5440923437115237	-0.3341203494895572	-1.0279553612208634	-0.22772075774098258	-0.7005980175538317	-0.42489220543858597	-0.9907913441983339	-0.21996828730793236	-0.7035747792473165	-0.9538601850452174	-1.7449256924898415	-0.6457892632821906	-0.6298312689679139	-1.5801995534703863	0.09183842483941945	-1.4826050689674701	-0.4995635195631153	-0.5241183468108487	-0.0943827117270895	-1.030024733329456	-1.241605511253708	-0.8270264356392196	-0.23220414852146695	-1.3402516540034173	-1.294984787940621	-1.4661182481022743	-0.68164044798795	-0.41817067785306744	0.046846827481355234	-1.6482855355521455	-1.1842101448053939	-1.5814691474818179	-1.1407420396856245	0.26104292570739146	-1.5313400541755593	0.12732751476357157	-1.0816712771961334	-0.6184353220631955	-1.3893990112767185	0.283684017520449	-1.0953856281407741	-0.16608054140119072	-0.22229611793917983	-1.3130183561594473	-0.7111231022526894	-0.8671327578977542	-0.551167267646353
-0.1133180114518647	0.49189786255687573	0.6163427355223868	-2.2484350799733095	-0.31595032931417466	-0.09626474926740404	0.08080631849048323	-0.0940416977666968	-0.050097117740453084	-0.14306870230692692	0.547003898172865	1.0116698621768418	0.1259682205284826	-1.5817279555133823	-0.11551479654419917	-0.1518898950462572	-1.2374510707333093	0.7054603657735938	-0.20919169211534275	-0.21542315519470817	1.2252840403253697	0.13492672011982532	0.2181783683397094	-0.7843442715152746	-0.47463843376100784	-0.13070774594415355	-0.6346642551873968	-1.289468747590334	0.13364558845771024	0.37643924612669843	0.4449104239420172	1.3528659101342517	-1.1554046653218921	-0.35080793249380937	-0.14141710996747822	-0.39939488527296296	0.001106857462921849	-0.25778624681448403	0.6425805844625463	0.011558471675662981	-0.09194752030429007	-0.257752221844565	0.6391288818957298	-0.14049785971133605	0.9347226620577909	0.9812885477000636	-0.6772786406604095	0.3107231608082184	-0.18935933437424782	-0.8890039951341064
-0.01311266234064788	1.1234475414472673	2.024153449427315	-1.4633677206973474	-0.318651633236811	0.7114843661559414	-0.05102807841556333	0.15153962264943877	-0.12221824919023136	0.3430068472726654	0.7344387211631795	1.947272551311642	0.6612218618773588	-1.2866004950631824	0.7506972418579655	-0.3373744622190155	-0.771250751707534	0.4702153969426215	0.29311443516179	-0.2995545839077344	1.9822109822402332	-0.14151914649829342	1.6016067152982363	-0.7704425549245345	0.05981046787348219	-0.1251451219923074	-0.03527974712506052	-0.9126348437598408	0.9787333351647208	0.9579918530658991	0.7322660734774622	1.811033083011574	-0.632638011122833	0.2477857827435117	0.8757082416213854	0.5032586861033383	-0.26797025452835516	0.945827080821794	0.2526834973290419	0.5942117601434015	0.034953319588710306	0.724197617595241	0.12363090631336929	0.6146750726072929	1.1608135740455143	1.0754056240965932	-0.42798407223045204	1.3022248630826858	0.17046028665994878	-1.4380204463357114
0.25330681053578824	0.7126664696026276	1.162859765869263	-0.888064298175043	0.036756227893196165	1.0145656938352416	-0.48553665273243707	0.1099079986967239	-0.3602616453201231	0.14213188126731613	0.1119761777678946	1.4231025536094275	0.3665784469733342	-1.2832974368020496	1.335580056989495	-0.9731946055426024	-0.7253740825848841	0.020563847294352233	-0.24553119104500176	-0.5749851484697923	1.4138661990167607	-0.6287371626030238	2.385482569391212	-1.2308472590436652	0.6092443853978989	0.20024328338082142	0.2626405837648738	-0.01488634899079447	0.42452156355193876	0.8149679496943073	0.13912637621886592	1.3365060321727864	-0.37218542553462647	0.39909445490604034	0.6743848658421316	0.5691169825613602	-0.11937933684801631	1.5475823429171653	-0.6692954659109764	0.31764751637113003	-0.3065944641969173	0.7682709298246049	-0.7079095905624135	0.5865582311639775	0.5147772455696673	0.014378836134598512	-0.5234554493847405	1.1273502278774141	0.12380642936582296	-1.6872729579426353
0.8473063376859012	-0.03460427467343346	-1.331535525291901	-0.5454420947671104	0.6969706350207687	0.9935643438250323	-0.5978806587673505	0.23805220196264504	-0.09162703637035985	-0.19131853275329694	-0.6275197632183779	-0.010525571700363535	-0.11956175642251646	-0.9537273475999605	1.295305557599904	-1.3569709121039748	-0.9182876071577162	0.18190062764030174	-0.9767045901619726	-0.6049390080455377	0.2963373378510096	-0.7029012635108709	2.3095230847964294	-1.4908743738889711	1.175215443384327	0.9196328181663657	0.3415593205091562	1.146421220288639	-0.7849231523527577	0.281736171811727	-0.7258376880079257	0.6638820637694205	-0.12660909788294628	0.4361252138165737	-0.22802324751810255	-0.2616015115390339	0.44399271135517826	1.5754686129728042	-1.2333639406390586	-0.30764371822840075	-0.583423057502889	-0.03200101528623301	-1.0901159898368966	0.12149074166760973	-0.19611632447480287	-0.9943218889551938	-0.4664694611731743	0.045593883507634256	-0.1260311977314727	-1.1779846544161527
1.3791185215028519	-0.34835003004032133	-2.9876722788270973	-0.011639950556307855	1.1689823428721764	1.0765195156724479	-0.09072864934735729	0.6855439956160496	0.8635286392148637	0.1278585080195734	-0.5516324643250597	-0.9665118648784592	0.04680554461764228	0.28274611565269964	0.8494255631249381	-0.998058275241358	-0.7045105703118284	0.9496302477493813	-0.9228779439571068	-0.1865520664749792	-0.23215687782590372	-0.08086812553626738	1.7980460021561537	-1.0278682270513606	1.7879995846340089	1.5667217111245406	0.3027038161820398	1.977432001958722	-1.330689723102684	-0.03672108609682642	-0.9441534874458958	0.5227734182801365	0.4287138372636554	0.655717201195679	-0.6561021447887951	-0.988723643687233	1.01652754526535	1.4102860051626152	-0.9288780792680104	-0.47659188510554856	-0.22702295195375663	-0.7430691254505096	-0.7505747207467192	0.0036750665113864	-0.2038907701889056	-0.7971048990085456	0.006485981560996717	-0.6518559277595584	-0.2486409256545724	0.030077920617417625
1.3742766436303182	-0.19079415890924473	-2.1884006533140785	0.862586206076977	1.1393223015885927	1.376350897592584	0.5750927180409843	1.0679345557859667	1.816107983164227	1.102413451713332	0.45758886419977823	-0.4914716636920207	0.928010056801529	1.7930028012083306	0.544005822093636	-0.11983128511717454	0.2119772011590574	1.4867891058972518	-0.04032591741506184	0.39723667332766427	0.26640182397937967	0.836488068889561	1.4586628193160838	-0.046836879756240166	2.2514695008390744	1.630433950508241	0.13367743341668575	2.0912841951932455	-0.6743178683476994	0.24308814814768054	-0.24776223757457083	0.9659582725486077	1.199526947934946	0.8985492571828474	-0.03673741570197716	-0.6688050658439855	1.244215840130428	1.3737302886715097	-0.06909851181810844	0.039049733204255976	0.6925231444034807	-0.47291963817392685	-0.06463278474122312	0.4771646475407851	0.4450866235842266	0.4725186921994527	0.641017284512418	-0.208317996403195	0.0030189179220395106	1.297204027166397
0.8668449914433538	-0.03184780668615877	0.16722219580871375	1.6929263407301696	0.8524967371798854	1.5532970955777776	0.6885503475506666	0.9481797633446608	1.9214235537508917	1.8318566025423886	1.5106740235383236	1.0097243282953487	1.6994988721481017	2.25276558990091	0.715522729503651	0.5862006309239248	1.4006381273163557	1.1692294187606262	0.840845030792326	0.6548390512346907	1.1918512724912953	1.3357782296377205	1.4143045502083	0.8377539381144469	2.1852758425883994	1.1186756878221351	-0.14738327090403602	1.681600659058543	0.5131468643844544	0.9783343048908553	0.7178009880287275	1.4658716900125284	1.7540167017509447	0.8087135402277064	1.1221481461104574	0.5214219121583594	1.1242879193056143	1.4989964334834591	0.6317780530929562	0.6958638701971631	1.495089054652386	0.7596753869497124	0.41474221820691504	1.0217453342045724	1.0158989036430779	1.63988754876761	1.0556888940947684	0.7619695685095279	0.6169861874728239	1.8915139868287352
0.2997166769692439	-0.102323277152764	1.8261410433757843	1.9865302387515473	0.698078173455734	1.201682774927066	0.10460686887546669	0.35108604526284287	1.123797622747432	1.4782474962242544	1.6135538531279408	2.142788579070082	1.5384677652867438	1.30285339353091	1.1670757418068078	0.6731743058217606	2.1365372142305494	0.36489520870509257	1.010956578121783	0.37687624535261594	1.5683715866193644	1.054744156000109	1.218481734329337	1.2554628563311285	1.4013533629118895	0.48677647121268136	-0.36191224088024737	1.2164557945197623	1.1803481581879074	1.5873450634083064	1.0537636398321186	1.4914869861429128	1.7984843192339457	0.3335533620153263	1.8673307220697815	1.4625446253454182	0.8503900307553971	1.5702025699654667	0.7855654879660864	0.8239394666391573	1.5913297247187264	1.9999132221642288	0.4938781017166555	1.0520254131732747	0.8910520893706957	1.8198303148726327	1.1711906840530326	1.0728092791033879	1.269608042337344	1.6035291223199057
-0.1002105672094473	-0.1939317034581283	1.6107608547048755	1.6159456234336003	0.5862394471882671	0.2556386654125197	-0.6449393062135462	-0.31581329720971757	0.11804179827323512	0.18639831636867926	0.6234757989020363	1.8350434735427295	0.4697948186495982	0.11486615703575973	1.3546547191411007	0.3161659684309963	2.0607207008772743	-0.06019015723269018	0.5774944299233844	-0.20256608150391758	0.9842889145048312	0.22358540696391369	0.43261850337747476	1.2295928735743888	0.17583923512518057	0.056519945890245483	-0.3333130073202742	0.8116328506654674	0.9375588854619952	1.4782667250089778	0.4151524269402168	0.90610774475472	1.413127200309334	-0.2574495524573784	1.6857325554027651	1.2457835222275377	0.5145012846370776	1.2875527312953323	0.5481284678264622	0.3220483632993259	1.0197472061510438	2.1820878171765705	0.3887138362863578	0.5348556036790436	0.11564381037428528	1.2013480281567104	1.1062570352279602	0.29300306895397493	1.479294740439882	0.8730942034955944
-0.5576257459872198	-0.1654726760433501	0.3032581921701635	0.8003833495827178	0.05476261148177839	-0.9962136772822575	-1.052292587981879	-0.7171000183354967	-0.5980261136406403	-1.100714532522895	-0.7672887841493673	0.2921477154084543	-0.7486083415808633	-0.007534180980095559	0.8975413333904922	-0.01693835129781053	1.365031090054285	0.11403918165557032	0.14813948042593153	-0.7017564264465341	-0.10772826213919286	-0.686507039067275	-0.8117916207387197	0.8289090055470735	-0.9522283973635475	-0.30815214212996966	-0.16103810714306455	0.1185417361651337	0.22548075820127503	0.5361272942999795	-0.8248302710081061	-0.057109733997705164	0.8251893412225775	-0.8102041153388108	0.7694802883283322	0.00905217904368271	0.09371305475899815	0.452262492654539	0.23187808497895135	-0.34134823883689575	0.24110600410279587	1.0309478375537169	0.3394652809122451	-0.20823952543427962	-0.8153308002471933	0.48682418217443196	0.8265319103350476	-0.9718568935141024	0.9369399135818782	0.29698286928680595
-1.2359750288567564	-0.2702148840124383	-0.6887091270259392	-0.1996658329226629	-0.9407307121422483	-2.148872957452225	-1.220883040597439	-0.7745780991051356	-1.2697178215126181	-1.6376471721805006	-1.8280574628507664	-1.287572720728869	-1.448703013907247	0.7422149265121062	-0.05625666663584254	-0.11129785436157781	0.4863040509632141	0.16678287226594954	0.07308400819137427	-0.9426282587517931	-0.9137824738380559	-1.404075282669649	-1.8916536213704422	0.01654593239263755	-1.6558260236743738	-0.8688749281187685	-0.18102126896214998	-1.0586791356694618	-0.3258921375513192	-0.705867152981831	-2.008436494961169	-0.992349036312399	0.13036225283563538	-1.4683278727722862	-0.3220665777370581	-1.3317726925997333	-0.3221607312943949	-0.8459244057045749	-0.05548985256079973	-0.6797525508501049	-0.425939268588422	-0.7430324302740131	0.3301935272443538	-1.0314297932256755	-1.4808908677066008	-0.07481106082633371	0.20297035382080109	-1.9437301751881852	-0.19583275783921927	0.0601242647070835
-1.7244561866171324	-0.7138695253507824	-0.9297002013361374	-1.1652482802678612	-1.6428797572779685	-2.816796042063612	-1.5817286579363676	-0.4575791732168526	-2.2544529319598	-1.4754386951352265	-2.335664836533334	-1.8467043408569024	-1.5743562378687486	0.9321409061631416	-0.9256747828661339	-0.06826339161011366	-0.20321269591735372	-0.5695225615804541	0.22337909171794051	-0.9637764140159459	-1.0157769025993832	-1.8887241257682768	-2.272527741021136	-1.0244274152649626	-2.014072391828607	-1.491693919456552	-0.5534207441470874	-2.191742090175826	-0.45160649136292585	-1.408985619487677	-2.6174277116339764	-1.4662377733839353	-0.6316425669328886	-2.260741251370825	-1.0471814603051808	-1.9766815427575448	-0.4682809043840198	-2.1278771667604977	-0.28408704420091513	-0.5758835875806726	-0.9531526930750218	-2.0471601160132353	0.25683975078039273	-1.9445800896582337	-1.7018976616818862	-0.7414445062051369	-0.5341471076383152	-2.4166912043727953	-1.285578174507002	-0.08620494443909206
-1.3692981502247457	-1.0630518862024023	-0.9412954278207257	-1.7569091822592438	-1.2036131305158426	-2.6427076891008037	-2.127715636281955	0.31978956177207274	-3.0951346229545806	-1.0735121699919017	-2.3580342999327537	-1.285270653490732	-1.4035324503338191	-0.2441611882790526	-1.161130237123691	0.10876614225779868	-0.459888219133348	-1.672982474348776	0.4180051520491227	-0.7860827632005287	-0.5878860789121733	-2.0515959817076004	-1.9161299020839526	-1.6608704322845567	-2.2023199102012474	-1.6450161532049485	-0.9494550795131033	-2.33526344052381	-0.20118670914957432	-1.0743147401467181	-2.367330280836696	-1.1808362578739091	-1.2173096989940957	-2.685742816780465	-1.0491512635661169	-1.7643110653436311	-0.1660660618477698	-2.6931282424113676	-0.2018253336291134	-0.15721664906047636	-1.2341879827565914	-2.2174979506096646	0.25815184118095796	-2.6038112836960328	-1.3508630268705306	-1.4831206050165742	-0.6958638122298911	-2.53433532828927	-1.6012710054731543	-0.32640696907883787
-0.15678306050149224	-0.5073265745364356	-1.019762896914975	-1.557804153017667	0.2614004474209251	-1.442772024355036	-2.2002910850136215	1.4119386115701542	-2.7106591202178243	-0.5978933016324274	-1.823545230491435	-0.2770839265296377	-0.9993656863574082	-1.8488879656148651	-0.6873640103753187	0.7126068303924602	-0.18786892165020908	-1.9363034297815738	0.7453934311432615	-0.32171417909936134	-0.04746348493934257	-1.6490419042772018	-1.139431391190363	-1.2441653801563222	-2.0867350588829376	-0.9555998858100471	-0.7813496457917651	-1.1004058780828383	0.35320092636428435	0.04170084802702232	-1.1973264543016515	-0.22113296203284383	-1.2127965984958315	-2.0301669042872255	-0.27514935308554495	-0.9705340705086065	0.4233335998776447	-2.0804350205370143	0.5295715579609659	0.48181702291476636	-0.881786896220914	-1.3685868362668792	0.664415630892195	-2.2489229703121505	-0.32641891594990674	-1.6218499783614304	0.20511694385621693	-2.1825052191101766	-0.8329326362150091	-0.41827300666511213
1.0120270263819546	1.1197089987570994	-0.7193030514319211	-0.4870726999420273	1.615237597193721	0.48991208231861105	-1.1765654199063504	2.216425939700877	-0.6881445215956812	0.14500788775337387	-0.5984793392553357	0.5128998283631415	-0.16121627709455727	-2.233843229327432	0.03457442939484293	1.8979468386312148	0.4273542222957235	-0.740712747630068	1.2954518454979027	0.4414000373849398	0.36228656628849437	-0.546318893650594	-0.23576918522822018	0.14663790385496853	-1.2814798593324044	0.33509978025451526	0.19592122831157022	0.7986495173005231	1.1091270979665782	1.1371853424709055	0.6123822621514434	0.8446414013179325	-0.44092366164755575	-0.21224558783875083	0.8832380735278555	0.13064859536166262	0.91745128648909	-0.4985849375814071	1.7802408312426843	1.25918208671475	0.345391336552899	-0.11534011704134015	1.50430358765691	-0.48882542016844505	1.1405974134505235	-0.5791935829690064	1.7101416251792942	-1.026477496454343	0.6361475685736292	0.044873196950818754
1.1639511148728194	2.8179285300924737	0.3450238527707822	0.8994299444487265	1.8290448900698628	2.3217488376921462	0.7403532170597498	2.0575825433339054	1.911509515047063	1.1579320116419516	1.0527331686230372	0.9230006595502276	1.1061507186523276	-0.9261721057759298	0.37588009074964224	3.129275005976489	0.8932875156065269	1.1446882614817304	1.7554237630807203	1.2710212497346027	0.6315771250616661	0.982695113610651	0.6348416098948109	1.580849690128513	0.3190220772278785	1.5314319049931677	1.5470476985547819	2.103674987168549	1.7162129427196329	1.5347835621828345	2.3894694712376214	1.2887604780810498	0.7330736360492315	1.879298117029185	1.6949779383291101	1.3866719403394299	1.0838164573043563	1.2075543668766677	2.717800502181404	1.8875740670889887	1.9774333230742642	0.9529135145795948	2.1730065583282614	1.9473171396538895	2.3484897831532794	1.196421645904922	2.600593866996663	0.8211923714127473	1.942168610187649	1.044569509021632
0.2933931365233263	3.2372841965489476	1.637639508069127	1.7386986349468012	0.9949974703018859	3.1528860498637212	2.5822348473470425	0.9092706643149665	3.3998549588833433	1.9556269950344667	2.381016403306378	1.1226356721559847	2.2949401710619894	0.9254298292735919	0.039919963951056125	3.3710908497678145	0.7348970995802423	2.3241587852703627	1.5756283306154293	1.8206039878826539	0.7613376409698478	2.328333327113494	1.2535502446137814	2.0551100999460066	2.1309402208770463	2.038885188939362	2.4595674408776698	2.1029589418911994	1.6690883199784066	1.190486685489115	3.3842241768907635	0.8098780522284837	1.6172018428732369	3.094037023548032	1.588053639462953	2.5759255818712874	1.004148878166305	2.123780609139795	2.4114203750581464	1.9225075998087062	2.9855143501169015	1.564139609795077	1.8298453310265352	3.5932916166097337	2.5842657492228636	2.444803411471907	2.0110164786692217	2.5132742725892285	2.31584287042233	1.9646649571649022
-0.6734752535228257	2.0538533727757544	2.0969520471836796	1.5974325807897978	0.026869127918012454	2.6984012024540953	3.4709848789235327	-0.4429757844792089	3.1143067797012614	2.0098569693600026	2.7332201546843446	1.177578192925385	2.7315824932968913	1.944939676466021	-0.7254053795822816	2.0622103848510784	-0.063834834549322	2.202127844947868	0.6173432827392413	1.9212872532913567	0.6352725343655959	2.954142969098053	1.2712591870680603	1.3709275551199942	3.141516306933129	1.707301681155792	2.3893949836528385	1.1016048736163935	0.8106937401255916	0.5761008271667291	3.2955516653234196	-0.1888862615331902	1.7378470266748565	3.0537694057682834	0.651267252870353	3.304003388319819	0.8443239881700921	1.9093374947934938	0.7834030844532053	1.1835706668804251	2.686354203328985	1.6890990796474898	0.2756055472666601	3.5547043084885157	1.8061921267526373	2.357287607042931	0.2906505894106836	3.126146060537848	1.6085030696649447	2.1156324065511027
-0.987099631667303	0.332130536436941	1.339104021374429	0.8207258766729494	-0.5155923310127324	1.483602378452435	3.305610800265827	-1.14758224171674	1.974251081817423	1.3816833519398208	2.1759404237533047	0.9273008631680395	2.20027165048953	1.9302109393383011	-1.3876769122425119	-0.13725254028782952	-1.017160438231151	1.422604060330059	-0.5449866269623329	1.6665913886171835	0.1605715517039964	2.7320943191203915	0.4993179985589396	0.17682056548374933	2.6976466234151415	0.7310245510558457	1.4380424609812794	-0.11106690556831031	-0.33644586152596984	0.11483672621675377	2.4752657387788357	-0.9724499156374018	1.143598375599322	2.3467228879126223	-0.43057486431301545	3.1981173947835475	0.5697440484285715	0.9542805051494616	-1.1458030946473483	0.07342177977955004	1.4279978485159897	1.3539892538709801	-1.6227022008124816	2.321743458749972	0.7340660261878358	1.4001238874208246	-1.366333266817658	2.5534949647027076	0.3740823378641106	1.4009547509584679
-0.907660126313639	-0.5835912483733194	0.11345760744717862	0.09502297012042261	-0.9629305937422216	0.3200284961012617	2.5992985384074165	-1.13977015793372	1.3211063380543637	0.6985697359180674	1.409256738434546	0.2516192144788248	1.1477834006723717	1.6500408078903113	-1.619451084961406	-1.7719029096835972	-1.5980449989660939	0.9320742173691754	-1.135970477559639	1.205323765467346	-0.5350243202609472	1.9256838758588244	-0.7543844091923416	-0.7633322237336838	1.0971026724471553	-0.5795197909072888	0.1896949715074981	-1.0488865913599745	-0.9387135996909085	-0.20383791395072096	1.5655474373000533	-1.147569659594211	0.21930712944514164	1.7106619380074088	-1.0136736460070728	2.2153570929178845	0.015045088510560498	-0.04656623076707712	-2.103219500263241	-0.6729778942022843	0.23280203998165394	0.6209921593946562	-2.5546286215265686	1.1560993019418797	0.153243379839875	0.6941447854834872	-2.0898674248142957	1.551248547563922	-0.564011999825041	0.3807821413997376
-1.2285758146892072	-0.39711261899338834	-0.5652655541984208	-0.2537145985940873	-1.7955092771367	-0.3820015539353412	1.816418918141683	-1.0729603878908027	1.4647956885786038	0.4679724078969939	1.0489365111494857	-0.6733244655923288	0.25756471002857556	1.5905560982745897	-1.542348462915824	-1.8897568024857714	-1.684686490899893	0.917712784625958	-0.9516952232212517	0.5591001966200742	-1.1397717175626338	0.939193013878177	-1.7881443747487529	-1.1741110378061623	-0.6011977359422624	-1.8417160665576895	-0.7445632791600926	-1.695330415359036	-0.6343489718707669	-0.6507996864583268	0.9558346421491415	-0.942881269087719	-0.669144881745136	1.2351201349544345	-1.042386807249167	0.7574544896957666	-0.7760705482202047	-0.6571955084681678	-1.6874889576999195	-0.6346194732650957	-0.23247836723268536	-0.28740353153339976	-1.9337521801319104	0.7700606891798166	0.1896760187330076	0.722112379810383	-1.9773452557733366	0.8823883379842163	-0.7340718225530624	-0.32072298797589543
-2.090417957152119	0.05667198203431623	-0.4908945080333744	-0.42227614149099807	-2.690279071180994	-0.7561824097598476	1.0360819687632676	-1.403908735607754	1.6083983950490732	0.5584501509193505	1.0764438465110586	-1.4555438701289045	-0.13166208024981585	1.39708944394982	-1.488280585701347	-0.8965225518911427	-1.4971140419501947	0.8604442517932683	-0.48999341854277123	-0.27357589947747407	-1.4181766380493643	0.10486863477784963	-2.052336390163575	-1.1763215133122884	-1.4101352199583965	-2.583108040285691	-1.082860977250218	-2.0845643734570025	0.10986481775239762	-1.29931420519526	0.6091398091579534	-0.8411056785010472	-1.296393864782849	0.5144347496306815	-0.9360227677048134	-0.5281976953406287	-1.4266124589454032	-0.8993456567369856	-0.6321983398684338	-0.08477135231092493	-0.21239803841788724	-0.9872500712744259	-0.4539237544690425	0.7853447431081325	0.35789118518852786	0.9269129572447156	-1.6127574642605558	0.5967808384558908	-0.33937878401958327	-0.5814582079172481
-2.603911143470178	-0.0732106154914886	-0.25639346821053177	-0.6565307234323536	-2.7115547130047455	-1.0484517346413584	0.2020817167131748	-1.782424196552179	1.042660610386831	0.44875036159945575	0.9984055245219061	-1.7959999879861348	-0.198390430895174	0.5943529331522648	-1.5539539441705583	-0.07726602456130213	-1.1991734148799391	0.42909395701951925	-0.3232989303040924	-1.103421455621326	-1.4010200959778245	-0.3999984616637248	-1.600286470839671	-0.8827974093752189	-1.1644547922458401	-2.4488543019836606	-0.9580166349397224	-2.0357593475028013	0.47500842019925876	-1.8580263001404669	0.31691415419953894	-1.025555310197816	-1.494801612410435	-0.5600510516615135	-1.0142700125580442	-1.143067221544053	-1.5590621002082505	-1.0184507434470453	-0.0027669461082642775	0.288852896543391	-0.39417688580765065	-1.189400194791775	0.5477699776295663	0.4435066177184127	0.23765962879315397	0.5848177344464247	-1.251163897254393	0.24234437839492498	-0.028413254614515673	-0.7282503692728766
-1.8232826439987262	-0.7343373137417165	-0.33370275831789986	-0.8293842881992551	-1.4795709314504244	-1.235682420886043	-0.5439356883155705	-1.5256732517352325	0.009371265479501838	-0.10843677909654247	0.43161117660324766	-1.6818052488317703	-0.336820189772151	-0.5757404231871649	-1.4647814244643238	-0.31339555152026516	-0.753634840938904	-0.056329053123741854	-0.5035218828729544	-1.5955227384285675	-1.290962220315853	-0.5778567933976477	-0.9732243533600502	-0.336911389429404	-0.5470966234325155	-1.5443004390200565	-0.7682677331023207	-1.4168224501137845	0.0854734153361795	-1.981178243196893	-0.030148295200799036	-1.2522054986465607	-1.1797941343811356	-1.462139041955543	-1.1589025676737363	-1.0729651338882917	-1.2235043683298013	-1.1541857922435061	-0.2296715712636737	0.02308651541949364	-1.0664889441439585	-0.9823865252686881	0.28990763220658095	-0.4268031641234199	-0.09121421310075353	-0.2500558955400303	-0.7344310831211252	-0.38456736134663844	-0.3119344298202148	-1.0315977785531472
0.07397350965656883	-1.2345361758218094	-0.5118275309348487	-0.6239020743532805	0.19997939891868854	-1.1469098485642495	-0.9348720960895842	-0.5649218490233525	-0.7477910559008761	-0.8096241925999966	-0.5331906719394792	-1.3036672472953554	-0.7577436868646388	-1.3592236722260278	-0.9191780646049312	-1.326681662222	-0.1954682770356682	-0.14247118367677128	-0.6695532626428637	-1.5860627684458335	-1.2033446906521785	-0.5866283538727626	-0.6494069012722827	0.22901465624623255	-0.40003274842941783	-0.4639510041645407	-0.8706359883438437	-0.4858187993150659	-0.7050317758719666	-1.6505213295977088	-0.4368267767083262	-1.2054070660878624	-0.5321966688720178	-1.5915471123477634	-1.0499169265119166	-0.7962991044657611	-0.8771244807453903	-1.2323442267678621	-0.922747695296654	-0.7481759668089109	-1.8822817967314547	-0.7757887922163053	-0.8594182815257283	-1.3071497406985564	-0.32213666366058047	-0.9040461389602433	-0.08744679860085226	-0.9339643391369553	-1.1246372394783373	-1.3945960208451154
1.8450909409142606	-1.1705526966117128	-0.334018342158785	-0.03771064667330817	1.1374413965909105	-0.8197444288282758	-0.9005936852596698	0.37065229909628	-0.9624573550795313	-1.166441733573837	-1.4396473753933443	-0.8478637768792203	-1.3361188096136996	-1.3713077659181987	-0.011277285477712102	-2.1230751388766245	0.17058282177015122	0.06268098963055768	-0.6010340864630341	-1.2625224713948147	-1.0438445754392682	-0.5989054142716456	-0.6246944660971503	0.4003299473446372	-0.9477715948365488	0.18541144195926998	-1.2543937605381033	0.2650508654721116	-1.2502648781275976	-1.153770523434628	-0.8978122646764358	-0.8482622822526664	-0.00579903566284136	-0.9910628869259184	-0.6048386351697186	-0.8733376088723813	-0.8820961715085199	-1.087284611675075	-1.4550976586402904	-1.4741682089907415	-2.349234526576441	-0.868658694935918	-1.87249065631174	-1.6757136951790474	-0.4192858056651824	-1.0122103647313963	0.2139833906517538	-0.95373610320778	-1.897204885446577	-1.5452672853281484
2.4497469354738604	-0.8238896152167228	0.19026880996976453	0.5002225389746126	1.0507748138318913	-0.5321575021973343	-0.6528352244353155	0.5908255957226025	-1.0158525826491942	-1.0122656615291485	-1.7983491951582262	-0.3887353831731383	-1.7437805055905862	-0.9375495530816932	0.7892102343015766	-2.0243513514058487	0.06669605115025164	-0.004394101454981545	-0.45830217222994324	-0.9334338146999658	-0.6519319289755938	-0.6152334142932614	-0.5072113986100163	0.03695037386047017	-1.6205647469834572	0.32816859857127817	-1.4658049152381951	0.6138804067064965	-1.2221659899017672	-0.7104608481240112	-1.3455143726004333	-0.37853423495960403	0.03677794300206224	-0.2995971824655075	-0.0818078814794805	-1.3955479445393262	-1.0890179216079388	-0.6328318034807369	-1.5432184183848339	-1.6677517815140293	-2.3190626883100465	-1.075812806560404	-2.0189394705818726	-1.519293447089244	-0.6300924464111789	-0.9321360632177068	-0.18977595210606854	-0.44675758412793076	-2.0524502293408666	-1.393520591829617
2.0550173046927043	-0.6777031453357761	0.5831587516573714	0.5814927948387	0.7437501639460209	-0.4487125467620483	-0.4303685398990972	0.2351045956295939	-1.2100129497198913	-0.598429925912024	-1.3657251845410814	0.06376205960418656	-1.707532729580396	-0.5575534228024143	1.1029737772568224	-1.2044086145498076	-0.3067291427340711	-0.6189622308983449	-0.46633570603361674	-0.6668474281226994	-0.03307159180621914	-0.46628446006910823	0.029209359592739712	-0.4145223792946544	-1.619959876822854	0.4097020632554295	-0.9820044080368494	0.7814703907816674	-0.7916130164327809	-0.24713201750302485	-1.559323569587624	0.05571056738267055	-0.2839429524748422	-0.03018109983954448	0.2012130090061526	-1.830209585780333	-1.0138659087123327	0.04071851458345427	-1.2854345003422256	-1.2552278192997286	-1.9370614059723126	-0.876867891399801	-1.3524536955435513	-1.1512515554816223	-1.0457237471246321	-1.152132546099719	-0.8966910322322292	0.14757149173334794	-1.4784925821027384	-1.0869039858098066
1.6435390083848378	-0.8242144459012266	0.5314409749106037	0.26405572438325253	0.9695982858405549	-0.39432323835045074	-0.28555111399010313	0.010218944093292904	-1.2893702908417386	-0.29496910156689593	-0.31274920903929465	0.4733016561132767	-1.219054589822496	-0.3573434018880572	1.0065851754151285	-0.35006424041603124	-0.36373629189424406	-1.3952295926942537	-0.5663239948369407	-0.2884826605798524	0.5836301990375625	-0.07985024597331873	0.892020920308845	-0.31881008630605445	-0.6935553508833148	0.806531579467361	0.20089940972514078	1.0217776686744486	-0.3470387731989705	0.37937625230317495	-1.3147795025094573	0.4647292448293252	-0.4655659120963928	-0.09833316220887706	0.14064794955725332	-1.5246539993558421	-0.43247112158585826	0.6634399038442867	-0.8703734763394064	-0.5812031506002319	-1.3289326597582622	-0.013625559562991281	-0.44377064873672845	-0.7862232100951135	-1.3834529197911876	-1.5772840630858218	-1.028188493665181	0.42824652852519823	-0.5845374076726835	-0.7747221228692736
1.7722543532442288	-0.9883040494224377	0.24320522584851165	-0.04361699937125773	1.4570652954551415	-0.10836560615921118	-0.17919404614404394	0.24295405404300857	-0.8993762420032214	-0.28893165204478843	0.7669872645739412	0.7560831252931542	-0.5595424129678556	-0.23203185517171943	0.8656136986403905	0.019731223232717456	0.190788646502673	-1.744286936249979	-0.5329547729504728	0.2440070008708733	0.9222134816696285	0.2957498573451704	1.6177359417945698	0.3981621350446104	0.6121272563931647	1.3299357251101576	1.3782507708284457	1.1983250045385718	-0.1524734039962857	1.0195033006018182	-0.6972791163158197	0.848193421409582	-0.18964480079051088	-0.12463915179763112	-0.13961556489555396	-0.4393898877175724	0.29534735057102135	0.9047692408781839	-0.43183874614370094	-0.1272481061948673	-0.5620449389573491	1.095768824920468	0.1710102255976713	-0.47327251361221123	-1.3220291764722552	-1.673987351195684	-0.2538175187461416	0.3423663861220703	0.06711375747447931	-0.4654604047009555
1.9973737557685975	-0.9482727298183047	0.09195109595703238	-0.07055198168161415	1.3535039511273357	0.35132990659654234	-0.1543280937262722	0.5059907539238173	-0.2568275606909928	-0.502848991694361	1.1704969539878585	0.8436100237531701	-0.08151613888772019	-0.24978816541347112	0.8686286959791073	-0.10045206877442164	0.9258465562302337	-1.5140616794125932	-0.33825824294581097	0.6277582377051607	0.8914687306429822	0.285478310441773	1.7531026790247624	1.0911485629857636	1.4575088112427201	1.42721555163003	1.6963269737064905	0.9733995699790915	-0.22492798718424026	1.265607270727874	-0.13805594444277766	1.0615303636419064	0.3083826956301884	-0.0009403789018864339	-0.40236296864184545	0.6919547589903312	0.5817074267840898	0.6277424254979196	-0.10847452731095066	-0.13717636819646684	0.1542023617125948	1.6567277194490002	0.3007135636200612	-0.2903731781936655	-0.9115990761219037	-1.2234617296999384	0.7279119222593929	0.06972955541776552	0.21258445753362062	-0.14657218427340213
1.5990277804815718	-0.6867825525504113	0.12465436628344675	0.10531763906639238	0.4856734289128034	0.6350383969845037	-0.2530808194440218	0.2994427571805974	0.02343677904391722	-0.6632906970048813	0.6597325157638431	0.7677963682421683	0.10883736386985182	-0.5498534114336024	0.8711664123837125	-0.3332159107150019	1.1471055786828923	-1.0180083597174108	-0.18197061829252312	0.5414872689108906	0.6621429927323169	-0.11994441906510908	1.256541540628811	1.127294101740127	1.4652085064173352	0.874107814541788	1.0076073404020631	0.3980537013319567	-0.37867167983224476	0.9335006926533713	0.007823626053701032	0.9704963536219975	0.5601075121220354	0.05987566028883927	-0.35739542215673936	1.051092623160456	0.28234418733853917	0.11427691359905968	-0.0030302569999429655	-0.3950738593208402	0.522217367459996	1.2934118658566818	0.10256500336772313	-0.31361945356970466	-0.47122369919987317	-0.6153300696925735	0.9818957163843812	-0.19967086087700994	0.06164812925798908	0.09974736596290677
0.6341937151226813	-0.18296446388861518	0.12412196795302691	0.3400774343802651	-0.25270729076819404	0.5666401193889932	-0.2999297708220793	-0.15340976162995404	-0.2314353084304427	-0.45486582566633704	-0.22124139664769643	0.6839724311914922	0.24589056940865045	-0.8924488526536154	0.734285051408061	-0.241099283510662	0.7801606197635604	-0.5769281372569701	-0.12071038869926874	0.15093466199628772	0.5389941719063762	-0.3886658611380733	0.5932534538324473	0.6663254406580192	0.9639296644665173	0.14393032656134944	0.10823288564471363	0.06622629385863094	-0.3211744576842178	0.4170094472120678	-0.12487333254768802	0.704511026183385	0.5062301815870103	-0.027585811710494137	0.24116701359431209	0.5806916886794662	-0.07423612053003717	-0.04389363917441231	0.02332158244008566	-0.3765422228745949	0.5555784244824779	0.5086294854031288	-0.027365739969628333	-0.3638413927304858	-0.14030644390912908	-0.30263557390117574	0.5148863888634677	-0.29811347579883474	0.0934623612591174	0.23536895789325205
-0.023763349489183704	0.6267322209533178	0.0489565732235734	0.7083953532324101	0.027769492109048586	0.4153082890285622	0.006785508976394234	-0.11870309095828331	-0.46079069225543795	0.20746207319387946	-0.5863980358468099	0.7695062421232034	0.5995916872577286	-0.7224328825253015	0.647832608565288	0.38940722610076545	0.5408963967757314	-0.306008699620371	0.12431190072440902	0.07890408514355364	0.731640438980781	0.03017382479563365	0.38933624795133837	0.4983839092022771	0.5042931396538126	-0.02578184803745652	-0.008004495713335523	0.48471218149388784	0.1677772049342154	0.38840176297384343	-0.08918204980059877	0.614904306303083	0.6065037799161133	-0.008348056532004742	1.3278311322822796	0.02403509067366128	0.19066077418431981	0.5323539357005925	0.3568664497174753	0.24834931759194678	0.7349556995574984	0.23780257115482628	0.35211136906109525	-0.06443326614666349	0.22540197955006577	-0.225331525306868	0.34109061981517363	-0.0758051336511033	0.6456904186285178	0.4527364529565966
0.2703549116415205	1.5135014586963182	0.12327385418372991	1.3025780533052427	1.0053380160554786	0.5405021522297969	0.6409397652807481	0.6405961590533576	-0.15093963139098432	0.9296568994998903	-0.12775716484311073	1.02998137696282	1.0510998660230206	0.09610804702907884	0.9072042051991406	1.3586812327883488	1.055586706247465	-0.34220273626760944	0.7857979637130954	0.7181605534177359	1.1732589544261527	0.9578669856046529	0.8531469807326386	1.0668815625639543	0.22365883890708455	0.5681455420245941	0.8238034266701548	1.355410382023356	0.9781164941527445	1.0607994704703454	0.23962466133202917	0.8914979021342153	1.175660915986328	0.31866191731070903	2.31325009056349	0.06180273746411953	1.14320473703238	1.4994595882558581	1.20535956200676	1.1726525327390283	1.477155376579525	0.870156249784883	1.3685135408781497	0.6283015180293348	0.6266560329702668	-0.02094182249528286	1.2278260051739778	0.4039164322745932	1.5868669385303453	1.0088456118700273
1.0733873352342325	1.8080096994788537	0.40340479501283244	1.8002013939632537	1.3864250734286907	0.8252325578582905	1.0061805868704685	1.3894962973792648	0.3309946779225493	0.9862257161136385	0.4733476808407414	1.18550122604547	1.0787386051209822	0.8650295703217841	1.3679012652107065	2.066259918892483	1.949459192881885	-0.9133924107616234	1.5368379291236174	1.637576389174424	1.510490779845258	1.432362669314109	1.470581493848889	1.8292955064411032	-0.20074588483728587	1.314908056291544	1.7176666131733072	1.7124286236651638	1.5826256777937513	1.8178114452531091	0.38391549685235404	1.2658790026875653	1.7413084725298213	0.651194538851489	2.35148040639462	0.5155967620370183	2.048926549880411	1.9099084557578538	2.147590901318949	1.590299711798987	2.425850617872898	1.745720144729868	2.517122712292727	1.093483077188832	0.6299712566221647	0.31656567920944373	2.586720175760145	0.6841380463981447	2.3119373900254545	1.7686142333587742
1.248706216144733	0.9550379647840498	0.49055623163847945	1.5123575196310322	0.4071507241553275	0.690565529014687	0.4073629554356044	1.199842905056	0.09608944341948923	-0.023916545709633277	0.2433660816298593	0.8337695862500493	0.3025467604329564	0.7434675024266664	1.3624303107465803	1.8816226881936806	2.097456746683392	-1.8844949268898397	1.6250335137569296	1.8629118635044144	1.3225475796506883	0.6143158302803251	1.383288572683419	1.7506395066559783	-0.9653007228808967	1.3717854698006213	1.5915036524335782	0.9007663575614451	1.3859188991936344	1.7102685645743427	-0.19077220243006404	1.2052547913264888	1.3523549178290355	0.40463732435804184	1.0724928038457127	0.5621251340389781	2.0141997675970784	1.045030031244128	2.3230929321872025	0.9438506526670287	2.550251302461568	1.7252564014112277	2.853179207535305	0.5800939765956419	-0.18521352211085315	0.33964548428316155	2.9230636962864103	0.1975343878570347	2.1274901754156548	2.066469816728017
0.21395869711468016	-0.6987284930165438	-0.059293362461501964	0.091742295731798	-1.1824030548193387	-0.19229567045041673	-1.117830825808176	0.1029721700025467	-1.0180306508669743	-1.5744748092345071	-0.936093638629415	-0.14345478125824945	-0.9494047514024392	-0.16468388479680796	0.39288965379754465	0.7303272310729857	0.8782297854038708	-2.4078741441665037	0.6943908227873683	0.8584534830159388	0.48245964479773895	-1.2213739212240418	0.24967042226176978	0.40554113368163697	-1.6548887847397868	0.5206276025122829	0.23070910648093715	-0.652495746284791	0.33082561712547864	0.39628228147762046	-1.2867506723699433	0.45600116279206554	-0.3203272239396552	-0.5467676744343706	-0.8990062084438716	-0.2598977189004767	0.8572176846338151	-0.7713048301414818	1.280021205794643	-0.3956470160765919	1.2042437404888804	0.33735322222917424	1.7995243076592562	-0.809410770602097	-1.4754297264444627	-0.17312485509778328	1.4480095309930834	-1.0583356449675436	0.8280221220624486	1.2841014291333743
-1.3624821100533255	-1.9360495870489414	-1.054365749917285	-1.8433162810469852	-1.8601943192486285	-1.3171903225814445	-2.5649045248070994	-0.8175998297676002	-1.9351433643488556	-2.441071614043286	-2.045185467245843	-1.2921450954424079	-1.7486588745967433	-0.7785762071401915	-1.118279071934881	-0.6549940304927734	-0.9986588566951455	-1.5079190693765032	-0.6228746624311304	-0.8159691479996246	-0.6127870876123315	-2.746450991799024	-1.2310803346770798	-1.5204837874883401	-1.5245750013978308	-0.5877349812028524	-1.5065053367096866	-1.7636363326243922	-0.8563871238939027	-1.4235746513747074	-1.9568334525688014	-0.6335097569842146	-2.321545557314963	-1.5322751734330888	-2.301051717952988	-1.4141506272661946	-0.656867147826701	-2.272658657793942	-0.37562075930949607	-1.295829588413259	-0.9573704379111991	-1.6352558788795382	-0.11372346293211134	-1.9032469436467303	-2.135027016309252	-0.7120573399255743	-0.9541064868029012	-2.2108267584918107	-0.9684670215376735	-0.344416046491631
-2.2086498863914072	-1.754653356154091	-1.6406673148110764	-3.0183068345294752	-0.9705522607874006	-1.6906566942294192	-2.760123998053092	-0.5861030929126108	-1.4208553987082855	-1.7710954547294728	-1.9391852729943821	-1.8081711406916745	-1.3665536403388552	-0.28367632500136053	-2.010203217820662	-1.2403519907249587	-2.1075814748732187	0.7387024771030238	-1.1695782559887244	-1.9192456971968193	-1.2329850388738373	-2.7663152776785926	-1.8139745661573774	-2.8250356926117814	-0.31859320584079925	-1.0512387869023305	-2.478516634593061	-1.6048883190402825	-1.1916454244202794	-2.547588425799779	-1.4252964080020567	-1.3752850329680912	-3.106786403616374	-1.6726759569381684	-2.2628300581673466	-1.85623069350227	-1.4718354812169971	-2.3152893385429807	-1.3589526752607244	-0.8642885785609411	-2.363330876233515	-2.760434729671043	-1.4793805193676106	-1.5177258448182902	-1.325384615015967	-0.5235680906397675	-2.5196343716137317	-2.148736016106707	-2.1098438320972908	-1.6743492958558845
-1.7439433030365719	-0.3991170555885943	-1.1291165831480008	-2.615410182410799	0.598334185450431	-0.8543089128340582	-1.4663616149293683	0.575535223825401	0.40879796770685256	0.022395233441833223	-0.5878069987890694	-1.2172806239006027	0.013179092949900665	0.8419812774071112	-1.5009701111457077	-0.6180822343177095	-1.7221981046107815	2.8506464725526133	-0.43408370911038346	-1.6383512054231402	-0.9006684962188553	-1.3475586467941953	-0.9141885233686332	-2.7938158226656853	1.2924461303218795	-0.5729214474145801	-2.199253296483551	-0.45112799941132614	-0.34891496945312533	-2.2864330665346184	0.04471454263948646	-1.3375766325901393	-2.0292943825689123	-0.7924472755101234	-1.0237569408406109	-1.1125591606384406	-1.165555957539928	-0.924518214490419	-0.8815988267483253	0.6514206532528116	-1.9732795262412348	-2.2184560120815013	-1.2355475566991883	0.2427568559471665	0.5295968974508178	0.4306003243890663	-2.2988566349503823	-0.6385904611280723	-1.756254955195467	-1.632988000678793
-0.642880291110652	0.8783494137524103	0.19903549036181825	-1.0890573648158386	1.39047327605195	0.535308264578989	0.3538885028008268	1.475293382712918	2.0041213214912696	1.5516087368427638	0.8556319067180862	0.08128416752920084	1.4168753928634386	1.363811149040548	-0.07808857863244748	0.5554394406341109	-0.4760641836440976	3.173679770657994	0.8206931886525444	-0.30443600849894104	0.09733511866957055	0.28881389154536435	0.6680707209090592	-1.6522883427685717	2.212763808272072	0.2782321055334228	-1.0828607214156545	0.6480286731366789	0.9343054334471781	-1.001315929327408	1.3442528570107666	-0.6895237624489731	-0.06629604672814363	0.37586579888350957	0.3621617040116807	0.23411520579936146	-0.2620862927461213	0.7286107355337728	0.5450892595076922	2.0009592652952155	-0.29520418532319	-0.5402013196944399	0.2540518299129503	1.9310838051930321	2.000409944038683	1.2957952845600793	-0.9409660130108759	1.2567118788666238	-0.15006988621992404	-0.3278869079199748
-0.10980283355238342	1.1155017759270252	1.2401762279983823	0.20652195769742773	0.8329869521822221	1.2701046832281788	1.4055599828466	1.199685042718679	1.9473582410632444	1.7200465459281573	1.239382374863721	1.0158327013510595	1.9126191312820577	0.7654476820622903	0.8927935506312528	1.134442725949844	0.3836745596860006	1.5607165674408001	1.2279283168013924	0.9335262128939672	0.824987004014905	0.9625452640612927	1.3841557968699547	-0.2429155964064052	1.8829944030786938	0.6204401178700204	0.03536842281186113	0.8373264740157648	1.4449060613992952	0.27279728147061005	1.575099385498874	-0.0024486417011027584	1.0552983797662274	0.9165288235738803	0.981266456322902	1.1238888750164029	0.3364233130825333	1.4073214635774043	1.543036713446522	2.0251843109210026	1.1090686631045026	0.8544104487617052	1.4484270743779322	2.114619661996584	2.005851560150847	1.2443899796149822	0.13328554015553246	2.0329025276433885	1.4291412034463942	0.9480792836945451
-0.6631274174845674	0.5197938656722766	1.0551369577558891	0.25071358146831396	-0.39031512067687174	0.7434851364916337	1.1600716484469504	-0.031374166106422734	0.4057077235724082	0.6674313594464314	0.5172892487074482	0.7336585569999898	1.3081560893355282	-0.2036927489948361	0.5122551210292091	0.5457471990125338	0.21965498443740822	-0.40986550799179805	0.1567456890484805	1.0975343056020217	0.4760380646194218	0.5323926399707795	0.4359572553043999	0.5780031860266729	0.7127940178943917	0.06757258388193849	0.513617922745177	0.09212256384191454	0.5713593414490397	0.6924497493539172	0.8024046702100323	0.23699594591659884	0.4828515292841962	0.5640962051849253	0.6901807121527391	0.9725865124201607	0.20282063039008325	0.8574149213766852	1.1352684645267386	0.6574099881992141	1.0820491944483814	0.8682215189847909	1.0842200631905128	0.7175813399068298	0.8112845988299964	0.3870175751758625	0.1237386041977904	1.1002287162602067	1.641312561351955	0.9504799368556495
-1.6662043533411743	-0.0341502289527159	-0.30700585942445435	-0.7623833901018963	-1.2182598212129583	-0.5080547333672116	0.12535151585572954	-1.2385195444414683	-1.1633718721788262	-0.5510756595212307	-0.4066503755375389	-0.5976855890363552	0.11238511983607873	-0.5847102830021019	-0.7772139505892958	-0.7246446287797369	-0.6054547843428859	-1.0519758879362486	-1.6423829009320217	0.12747164067643457	-0.839351840556717	-0.2653889851796895	-1.3730876803679803	0.3739103873858197	-0.4047085412739087	-0.9549773948130922	0.20190618571260036	-0.9375048346508666	-1.1436088731137752	0.1851625350407102	-0.23503815863839034	-0.05758770346158531	-1.0357518278852516	-0.2023182883086199	-0.07417186801212311	0.03863851694274247	-0.3106728783855962	-0.17675584146689874	-0.3968195160536093	-1.0960086565799536	-0.21567383165696874	-0.40566326877073045	-0.599153078524525	-1.0431437185498649	-0.39398652590747046	-0.44132190986764175	-0.6381112562626255	-0.7071628668432148	0.23201886953505305	-0.27187728063639777
-2.00203285802003	-0.16410122082294806	-1.8960428945762073	-1.7097131462167001	-1.1897877027013593	-1.3903714112092762	-0.8054153300390275	-1.6856149329804555	-1.6136409740924014	-1.0876508168233896	-0.7687971103682399	-1.8649243649170644	-1.0052476966270356	-0.4383130542525252	-1.707517218833996	-1.6673324782497767	-1.3563572024341637	-0.2568166273439519	-2.7230259805916854	-1.154912700854808	-2.085225297218221	-0.7549267304657588	-2.377651529120532	-0.6594357733622224	-0.8985753841224702	-1.6249519849080722	-0.5678569959738287	-1.5226484420299264	-2.4728287300230054	-0.6392000361026359	-0.9514144359301998	-0.6142952929812622	-1.9961099262194362	-0.7367087717032942	-0.8587036776630493	-0.9738962466910324	-0.5486193957129571	-0.8370195555130904	-1.8439399481113015	-2.076971329241307	-1.70351539399137	-1.862728743363799	-2.1199966387463673	-1.92317696685397	-0.7743848717458326	-0.6926150789786618	-1.3165870479739716	-1.9431914065540512	-1.685557863714277	-1.4319189141254065
-1.1490203961853802	-0.31592106036761847	-2.6435259292964557	-1.6123382109080986	-0.5609188477145404	-1.2826179515470673	-1.1049349401689603	-1.374347758032417	-1.120647265913327	-0.954791627530099	-0.6388986084573722	-1.9467926063671346	-1.6134610514474532	-0.5975465612411245	-1.4803051927086677	-1.6799648788611408	-1.6340019284005085	0.6387769387735217	-2.2386432172611195	-1.7082173333372546	-2.167608042920229	-0.8805574228127057	-1.6708985676914692	-1.70297933939805	-0.8166299993387373	-1.4398610792219093	-1.153747941121536	-1.314910849974945	-2.5135206754245525	-1.0237705434967028	-1.2690648341301642	-1.036497565274356	-1.5854584451444882	-0.7402189159908111	-1.4326619323046106	-1.48483256652086	-0.25037411141044846	-0.9087164600614975	-2.160941779261211	-1.8598875166731303	-2.4225525416291362	-2.348272672847582	-2.2110041236056936	-1.674923392537592	-0.5099974020442799	-0.5969833828184496	-1.4001381865738052	-1.8165351938526355	-2.5358952792299587	-1.3147804133514465
0.3749179904552469	-0.9162762574580021	-2.085840670179551	-0.4250402525561203	0.21262789470883445	-0.46493629512634127	-0.7701338135223441	-0.7173705546462291	-0.5852795684314935	-0.6329780078272428	-0.5235878186488148	-0.6740694399704743	-1.5332948814881109	-1.301678707172678	-0.42890542692059425	-0.945663694838046	-1.422128029581386	0.5427922493096977	-0.5967729939622257	-1.0285766388275257	-0.9086956597589733	-0.8697875834875326	0.05800246537461466	-1.7352679826802846	-0.48683633565708834	-0.5937477919241716	-0.9449782840069418	-0.45394127218352626	-1.3168824284169662	-0.5832300756339317	-1.2658369821482705	-1.0086676442637672	-0.25897481591164095	-0.27609899754612255	-1.6162554859279836	-1.2687405138097478	0.24894651360842807	-0.7227249963534061	-1.2543773502876154	-0.8666969141734684	-2.1042177376861892	-1.523202109170015	-0.9569135533525911	-0.8873702772460492	-0.23581836255494407	-0.5860234319785608	-0.8970001257930899	-0.6952735144172464	-1.6086198968269045	0.02335258296438744
1.5185491941766527	-1.536154654256218	-0.5580358254297685	1.0888255751797413	0.8203964164595785	0.34402700126116187	-0.019768959097453864	-0.043056677446414074	-0.40452776066599405	-0.32164907004628435	-0.5680566095546382	1.0524412269642722	-0.7696970197145006	-1.6304044945101035	0.5492835382032042	-0.03349973104386989	-0.7511166875221533	-0.21004621569937157	1.0333525726338497	0.47791388419638753	0.7922761720845156	-0.6411152511047238	1.3024464501440787	-0.3416552482839234	-0.11777222586050924	0.2601522888270621	0.16859518803977794	0.5656900502194009	0.31116499798836483	0.49133498351286875	-0.8182077324719147	-0.4279477089270006	0.9636422038842751	0.4558220240393032	-1.1882479840554425	-0.4129022661266325	0.44570576147123464	-0.526479276540869	0.1319395329308071	0.16988205413706287	-0.9856276149225103	0.028266035164623952	0.47816972646523337	-0.1420474046198143	-0.13571135958861488	-0.5642423641479519	-0.029456680218041455	0.4591438483955935	0.37092337523037744	1.3806925884049337
1.583700780193442	-1.2507346493529283	1.0824560212194634	2.0813595240149874	1.0218768203488637	0.7034616169560561	0.9091241148561697	0.4754887853652512	-0.18080568912240003	0.19585670376119194	-0.42428941686323135	2.0525360912017723	0.39392803724415354	-0.6326657904112123	0.9861825803683967	0.6709907283949453	0.33860211259214373	-0.5167441214355376	1.7466464095150054	1.7442311289746837	1.758522674232015	0.16008533344326062	1.2477065942989858	1.7215521533178642	0.21065114773668153	0.579661863036597	1.5573760158623111	1.1628120625882978	1.5032212842428878	1.5838070517455263	0.17877886056895453	0.5085515190422589	1.541546509934281	1.1887661181810776	-0.1439014726426366	0.7226577538997095	0.1962552916382006	-0.18557549468223689	1.1232086833051544	0.7619010642495464	0.5387304882277879	1.3889956861203065	1.085961972796916	0.42477126710265484	0.15773620125000495	-0.09988349836454818	0.9618278434434946	0.9801361433433265	1.9151485557918002	1.6453476681827452
0.6981180742844534	0.17710956275200698	1.9537462698833565	2.1949783249895245	0.5975342774693045	0.6915312647431799	1.6897556470502648	0.6428647502517398	0.4469247564236392	1.0277723362797546	0.13293688623799718	1.815241302920613	1.3630667185740037	1.2629945364234705	1.1183025943334415	1.0947912150695667	1.5047115042823753	-0.016246088264190363	1.4939282533631824	1.8109275067023571	1.520296125104066	1.5231711504100711	0.4127267833496387	2.958721723379757	0.36027652584571757	0.31444616890844324	2.2379661119056475	1.0193808953158459	1.868260446653603	2.052976882064915	1.36459274060819	1.3344215256148662	1.6924465358503655	1.5576363386243592	1.056799711509473	1.5721554000973412	-0.20877039966318928	0.4675628941284224	1.3100048840975171	0.8320292130576066	1.9723707897063092	1.999429335432522	0.8454702161886434	0.8526029940185382	0.8603523602048517	0.7518250573291485	1.742829016335345	0.8510153160711822	2.039381325183441	0.8109152918361455
-0.417449488494822	1.7782469528479383	1.663591441596689	1.6063949989558495	-0.3878157314472851	0.5999752922775263	1.8992766887535688	0.30112705401204465	1.119741179666517	1.7996405476348383	0.7536249327480258	0.7882801758573752	1.5743842890928414	2.4761533444993775	1.2994194952496114	1.229906307836223	2.10223830123893	0.516609173574876	0.8590043825482984	0.6055512233927941	0.5763042201816687	2.715556854057297	-0.13796774704498668	2.4186570997686054	0.18180220761311555	-0.18391297057246547	1.7085706535125773	0.31878589125264367	1.542980040204542	1.665797710830052	1.9987663187888463	1.569418499134163	1.825102211773616	1.267689556393639	1.7267088159271549	1.660167493584727	-0.4188525158476562	1.193149810452269	0.8548373335115335	0.5734931871180897	2.7168771299830845	1.900575209328394	0.41224031179087434	1.0222010601094076	1.5569728289398592	1.2543282087449954	1.917915831484974	0.41570365553897415	0.9753460158614949	-0.20321738536386877
-1.0545609817918813	2.258499908357267	0.5815577682002446	0.7371494929235562	-1.3853044901183191	0.5579038084416382	1.318081617247381	-0.38906460177819885	1.1705402085504917	1.9657038038292032	0.8695191232345765	-0.14038257627032377	1.0080532350332534	2.008357909145106	1.4305989518482363	0.9963709553679825	1.7429829799554464	0.3193301916703584	0.41712705535922145	-0.9433894580838567	-0.21576778601593039	2.8059182728534764	-0.010649576331546923	0.6315847850708861	-0.22572428488890797	-0.5515303145520357	0.4463755373371648	-0.3932425012773567	0.9077820597943758	0.7667610532455365	1.6445412795022134	1.0932626591552999	1.9561264148674766	0.41081115777343796	1.5493433605907898	1.0018405130103942	-0.36896086312349113	1.4683454233682576	0.22156387109091227	0.256429255918931	2.391703533109811	1.4635003250659264	0.24077432042829164	0.7897334685143046	1.6009953943812618	0.8635932311130013	1.3612285913168707	-0.03570931043986194	-0.22039522688401164	-0.5788626131024738
-0.9670732605505139	1.324227055988882	-0.4082705991813069	-0.0075491845373101725	-1.6956870085128855	0.46736711129739045	0.2428197687162529	-0.9337346341220255	0.5413383703993427	1.404762507463894	0.40592032558521624	-0.41070814802477035	0.2647998397807616	0.5799724294464456	1.125308115560141	0.40840856301474654	0.8073091131928983	-0.2648785046350032	0.3042003809241333	-1.6803743475545865	-0.43174069242868346	1.5881457747215013	0.22624319545721278	-0.8505359226084105	-0.4897127461588807	-0.6963546703925884	-0.5223806785646457	-0.6886598161142472	0.296118245076908	0.0003575500192873077	0.6596386851945636	0.29537976745981515	1.7728920700315167	-0.50313402518792	0.8853296413045076	0.15194112310115568	-0.24004247449893304	1.0733231027693364	-0.17845268325717564	0.075616729380901	1.252258095397822	0.9761579081593346	0.19671333455690623	0.3065317303708674	0.8719887183918731	0.05630499577681413	0.4652604038808194	-0.3789064726918327	-0.6756028984518659	-0.32058026058207156
-0.40444449740693006	-0.046852529993687726	-0.6030614034136894	-0.35625533931284775	-1.1181796467297407	0.19777497992848264	-0.6462450962249887	-0.9395891464319135	-0.059009130331415	0.5576646026352418	-0.07919839611783837	-0.13446897330487503	-0.006116605727765672	-0.23644284100891347	0.3132184464291884	-0.2640816762840778	0.1710368546017417	-0.2378025884873438	0.27624081564901065	-1.247543854745698	-0.29625101349327565	-0.11763079695074331	-0.1194761956232415	-0.9332971628023136	-0.3468424333901201	-0.744156141115032	-0.6046474426847278	-0.6198184515931074	-0.12386607637270067	-0.22631819254514582	-0.138370685531468	-0.22755399260494813	1.129849380397766	-0.9758547136688974	0.40608521329750075	-0.2715697946877473	-0.17358602769359777	0.3996618317410004	-0.2203355478328393	0.03730711542110744	0.10648093335527324	0.4925408191366316	-0.03889211672738036	-0.0487903327159684	-0.060821601488711304	-0.11483588298613347	-0.12948206790091976	-0.5304682942120609	-0.36031522169596286	-0.01242659037900862
0.16755317493107127	-0.6584855868146116	-0.0442203291995139	-0.24363458540329835	-0.1745352982338759	-0.23018801790862434	-0.8385197938882778	-0.5170974870883656	0.0011677637144374012	-0.017584278648043114	-0.02313107100683799	0.18213969946395372	0.25097153826720636	0.19429418867321155	-0.548974989053144	-0.6479866646914687	0.3217317032481264	0.6362857792425	0.07184881186388985	-0.3502087734743987	-0.23905165401576595	-1.1618411642867166	-0.9528224504776103	0.04384589768691432	0.014655972896059093	-0.7822899709013525	-0.14600336961896032	-0.5559172708051776	-0.3205815145835048	-0.05014323721489173	-0.26750882149671557	-0.2022713499720131	0.29683835616164445	-0.9685448765787774	0.4335705799734757	-0.12640204031924956	-0.1281522113156517	0.04358123056174718	-0.08465540040082406	-0.0344081194052838	-0.36383497834395157	0.00823616242552444	-0.42570416031485664	-0.09745529803263367	-0.5324782444881246	0.6643553829995379	-0.13272558996547373	-0.3889656079885865	0.11413105792578628	-0.05255635044818984
0.39791927872744354	-0.26389784612911243	0.6237189832817601	0.1275607743287922	0.4101785855463228	-0.6198400984678587	-0.41698608206304033	-0.12438230263719645	0.5079629732998315	-0.11342588787164443	0.5093171050416088	0.17550607094980564	0.5232235431926572	1.0217927907871125	-0.9370598405378352	-0.5897524123011696	0.847733909314575	1.3428753664236224	-0.2971154175331693	0.04386441371553774	-0.36813486394946954	-1.0586291138900983	-1.4496296311786512	0.8289329550501611	0.15821039266417386	-0.7181761662940148	0.0725891087016001	-0.6731375211889065	-0.3234541900096876	0.08637130944768986	0.0694497322391564	0.08705752896442047	-0.3178569804336485	-0.8255365368929742	0.6855538329490765	0.24594897388201542	-0.015032393920060646	0.1259657137709967	-0.04950073205190519	-0.2948206726946534	-0.19208430717775776	-0.3346749674348727	-0.5755388477184883	-0.0519691482849048	-0.39003584226649574	1.452778244854364	0.1366414123873973	0.05463126918379261	0.20725913712856703	-0.2716358676443465
0.23896189243306146	0.3695644906709992	0.8550679524659679	0.3504173069596454	0.4122085049503161	-0.712349549074913	0.08152234587743717	-0.01533257410740941	0.6866987554752002	0.0921954082853206	0.92939896229553	-0.09478193185376507	0.38511153512889595	1.1190334835785312	-0.8100280959367376	-0.2549743739386141	0.9076478325739531	0.7976496509620251	-0.5617141803309388	-0.2704333825324867	-0.4169400455595476	-0.2948725399146035	-0.9697548733808311	0.6189928603908842	-0.039566545690465776	-0.39748481095314414	-0.25622246335174587	-0.7152302926610687	-0.17425721851293866	-0.04222049093586663	0.39175709540058257	0.12606454023708477	-0.5829116489933228	-0.7739969651454899	0.6434974738076732	0.501076053299357	0.1281626889727831	0.1543621139974569	-0.19724727781931578	-0.6299574446436687	0.03627899056554776	-0.32639954530542337	-0.23871484964716183	-0.180031378918995	0.025289781185406743	1.122707967261455	0.1462323609444758	0.6092488798723862	-0.07546409922206215	-0.26747982707996243
-0.06953898305942133	0.40111645226561304	0.6844961089436474	0.07400127941562978	0.22618691138571387	-0.3740886154111242	0.18861543219236213	0.02881905264364003	0.1766914306567157	0.2862303993798235	0.7954387785318806	-0.3230589328513337	-0.026083400801857462	0.39402502474990936	-0.5955295967050382	0.10137119474974733	0.1514697838128085	-0.7287253221791572	-0.46762711647363137	-0.6069310109096393	-0.1429814025851739	0.2585939107684847	0.21846845329144207	-0.25586709126364177	-0.20008925761777946	0.18329678121251733	-0.6935229263949263	-0.3268594018662165	0.06971304668227851	-0.23744365371723147	0.48877189235136614	-0.2751100246710213	-0.7024846880191161	-0.6572087232909222	0.09164336118165198	0.6196075686417316	0.18836357109495494	-0.36866397040399324	-0.30764408993646136	-0.6691246603705027	-0.10732145022804034	-0.005680218752474643	0.3808279695050547	-0.38998976501289606	0.3234951364728097	-0.22001625071062572	-0.25334942135215816	0.9599123698461999	-0.33263331602064417	0.05309058335902738
-0.18481572113227754	-0.2485753391377776	0.48154575567723507	-0.6911358476579029	0.33348299330331926	0.2377500459806707	-0.136518817113465	0.36708801651632444	-0.5104844296304407	0.18995583417762077	0.25444656802556154	-0.34279368800065574	-0.292712787435907	-0.37318675347495517	-0.6727165142219966	0.38879022433687493	-0.9349912389333161	-1.7557873560661112	-0.03650155396534484	-0.26548020659033084	0.3200320512326628	0.15342780961558	1.1759504656362358	-0.9406376103907037	0.05428923575033181	0.8321039929928761	-0.6726547606238491	0.4577993118977182	0.3071120349242168	-0.22664200945964247	0.44179044879531637	-0.7985320383405917	-0.9063073138565613	-0.2476247475295212	-0.7130331924914133	0.6937315035643592	0.1844432456388591	-1.2724164787707886	-0.08391600759373813	-0.13621535334735477	-0.472807873713713	0.18943513570687276	0.8482878227469399	-0.31286746627966666	0.3293706989807534	-1.255112912598876	-0.7059454602924783	0.8979329419539533	-0.2656853288163889	0.3886415238691553
0.0915395238968612	-0.9477482835070828	0.3776048412950033	-1.4962746442916615	0.7866739387654524	0.7001538734647562	-0.5880625971201512	1.0110353271557602	-0.5831151731990775	-0.3746332944309421	-0.1845942381250186	-0.294828136823591	-0.3514083861565122	-0.699604515997773	-0.9797922619079569	0.6669825868851714	-1.5727839236124737	-1.2177454536135361	0.4342358407340848	0.6400989566909527	0.5559054184400821	-0.37482453453137327	1.2051438132702914	-1.0574416029690046	0.5111055555446594	1.3323179846457989	-0.20514663583971743	1.1944347759077636	0.4033097110494703	-0.11477155305814128	0.2614076419640044	-0.9971294296432213	-1.17628540784036	0.31460605173008704	-1.3002184144602131	0.5708114952561794	0.329191792979623	-1.7758599557846095	0.4914308382513336	0.7997945409791917	-0.6253232333519073	-0.2472288445442265	0.94652441336786	0.21468043088791403	-0.0018550543067133982	-0.9663560697096742	-0.788767776062511	0.5059979419265204	0.036413829521010056	0.462261566538734
0.6568204858320439	-1.0276191546119973	0.1506400804783039	-1.7311518628713938	1.24433247535613	0.6401174135017262	-0.8213963704428635	1.5880566074205162	0.12674922936212077	-1.31633909536455	-0.19259228371623485	-0.4054714281935479	-0.6009378772984342	-0.8910177902814727	-1.1406011048873288	0.9488962942684706	-1.4289508688634085	0.3431094570588699	0.6361441503731783	1.3692777777915515	0.3000639680828558	-0.7856860614117622	0.48190472435414294	-0.9013829007511045	0.513910357000463	1.6153706322467807	0.18007534802849448	1.5000917855610374	0.2748273163806934	-0.30985283415494863	-0.20024633041498677	-0.7867687888963643	-1.296755678862034	0.6118999403835806	-1.3326212812749887	-0.018516844917022057	0.8083181975104535	-1.266241738007706	1.0611807549509216	1.5838623811327328	-0.39553551196810327	-1.2928059352349608	0.8142058919679515	0.9010563358235939	-0.6558827649446931	0.16903859247435687	-0.45920621848167575	0.12106268023097012	0.2749729807083015	0.38545417378529445
1.1622498337640046	-0.32774990872208615	-0.30515902524201965	-1.0782659949293611	1.372607721003859	0.13220011155354988	-0.655109615213644	1.7460078212084624	0.9909710355782048	-2.106391450710057	0.12983699264374426	-0.6367617225215965	-1.2889282948484495	-1.3012262862209008	-0.8756167023767099	1.116185897925841	-0.7750351072799978	1.4047698277751632	0.5128431167431216	1.466966474867787	-0.2520074308562225	-0.7512579809878464	-0.19282201556388137	-0.7848226489963999	-0.2208020131853504	1.7274268780539517	0.1341737869438574	1.4081349905458092	-0.018532554234734388	-0.9371074290025685	-0.8799824119983343	-0.48069734545989257	-1.1034549322044909	0.5028974385336035	-0.7673819782901641	-0.9251622478167209	1.4953749923437136	0.02321116141586703	1.1923514835023301	1.7201780038005714	0.004804718584235087	-2.1782855624480826	0.669458381504949	1.2961106576572998	-1.4137822382107639	0.7820806057719757	-0.02807210287906256	0.06993332063436701	0.3106471099731035	0.4987232746312213
1.2583108192733643	0.7608868839879993	-0.6350386401070535	0.20524165862550764	1.0848013441943278	-0.2652311103957426	-0.10199385303962445	1.4525012520437783	1.266158830993314	-2.018281809382354	0.4500410374237634	-0.6424948820105855	-1.9745568797827162	-1.5778151050095222	-0.2327916484452913	1.0368323525730352	-0.08013935153968477	1.1293443682475366	0.24962945622748206	1.2373315239641192	-0.595271892676144	-0.34239283758136324	-0.2143159648381653	-0.5462942416799194	-1.104663572339343	1.6526108684229546	-0.08395804737758888	1.1741555201186324	-0.29415471621010336	-1.4765849496748213	-1.2652477556440949	-0.34970360776827153	-0.6318512272375019	0.3836140157676995	0.15729966828333936	-1.4200629528961242	1.9368113674437855	1.1659511190676823	0.761459529531482	1.1471314235273393	0.3406213106475803	-1.9549994164475522	0.5076038598781316	1.2290767284353044	-1.8018913148493032	0.26220305035177416	0.20908874390764093	0.3709297811455571	0.2846342032766913	0.8696982355445992
0.8503410374586328	1.5941363532488049	-0.3803649045781406	1.4191613094356055	0.4633550000401864	-0.0197437259345988	0.6427842397685539	0.8749479492125956	0.8094366534266432	-0.8136289730986289	0.5237648166292496	-0.14766437480585193	-1.8593551019652037	-1.0715694859189484	0.5009843887800863	0.6931061407953324	0.3615329591832366	0.12610645536950638	0.016744338913298	1.2188014203192348	-0.3907872383283095	0.14571651280651043	0.2630907325029643	0.10813502805597004	-1.212596989079518	1.2565017335761437	0.022467120278478626	0.8566887768880681	-0.4023555092149843	-1.2059861820014721	-0.8102170897158588	-0.2689792632204518	-0.06350712542892804	0.7178881870729532	1.0186317326097902	-0.8466171569475737	1.6809898024851477	1.3752703511758064	0.020825363367498982	0.18785997060107595	0.6132219408921391	-0.4402428913396942	0.134704896780484	0.8550541509883473	-1.4477714714731815	-0.5694880770618421	0.20277999134599806	0.6752194555335015	0.3789463917198123	1.0702757668997194
0.16445795414773556	1.648574131246231	0.36233911147732173	1.894869420152176	-0.33996035430022203	0.7547257048064073	1.237188639650118	0.13425925798803823	0.10740496987919666	0.8027875186058249	0.3326901131861755	0.6408393583950401	-0.70952882733062	0.1346088973798664	1.0028532237450831	0.16271481476734115	0.4394490790724114	-0.4334952942214463	-0.22145840697869584	1.4012296876366623	0.19999560634230418	0.4595069531991257	0.5481097724239572	0.9656979124995955	-0.32408685809209814	0.47854649930827603	0.5145715317075812	0.30126222502981415	-0.3717196490990733	-0.0670448222286883	0.36109714995961917	0.09211325990236587	0.3968716106376994	1.3757653370352776	1.394529613226466	0.5440405339085634	0.6771793614249672	0.6734066439274917	-0.6836924733339754	-0.7755028860029521	0.8783195979796341	1.4087480223721225	-0.5408302118830792	0.3607556326441942	-0.5425000138216021	-0.549287468112079	0.04762752982163113	0.5633290035377687	0.5321728626207822	0.5713163514135263
-0.420507360663242	0.8372948365975174	0.8850083862686442	1.4664890699175603	-1.042855981409237	1.2726730372227346	1.3597277222540887	-0.6711514343909325	-0.2685427720517215	1.647187322280531	0.0376817442494522	1.1085078776314754	0.7218684697265602	1.0698541361206142	1.0582508300132785	-0.45983973413467694	0.12266223855696189	-0.14836228667072282	-0.5953707477390145	1.244213724142264	0.661927578117297	0.5272108699563586	0.1696637364316781	1.3370059835275936	0.7553972511215958	-0.434666979378999	0.9046579661890719	-0.43692530592183515	-0.37219102049149955	1.0657418539899277	1.3611785591405963	0.7598023932252104	0.5947088416891828	1.6626742818458833	1.1177619722902252	1.62470129887508	-0.6127592088104669	-0.2357202107835632	-1.1889180804055548	-1.4973408916512152	0.9608223613403666	2.2175460135691	-1.3256675049466369	-0.18630227303087993	0.22216516463870845	0.37438540111791263	-0.19855666273788267	-0.02768992681023283	0.47411125670858717	-0.615671499118843
-0.6316105295713053	-0.3809649851546726	0.6083390019864532	0.5700828339940233	-1.2455418035207744	0.8114339139576109	0.9683002536498136	-1.2812611327350751	-0.14679761760078347	1.156254506915833	-0.13403663338026836	0.8185734150252272	1.3601035610358745	0.9261588710711964	0.6610428708716777	-1.0578098396390612	-0.46553530118360054	0.3781454881564737	-1.056067118536272	0.4734050758907339	0.6217123605151107	0.4405655250220101	-0.5935736398420061	0.8259771234404067	1.0350990622467167	-0.9920020227718442	0.7456930229237415	-0.8902091584586177	-0.5131984589306346	1.1726101249836607	1.3290560818618389	1.2763229446418678	0.47319356181372785	1.1007612172150938	0.4073411061573758	1.433282653967517	-1.5093948962978914	-0.6862861942987409	-1.503840275052453	-1.8116235119728126	0.5629356447669253	1.4330774045809345	-1.872665347035734	-0.6743582722840056	0.324960715481184	1.110047071875368	-0.505090540160388	-0.6784637916811163	0.05747474694268445	-1.7688702805953838
-0.4598340704767271	-1.2805294298044667	-0.24060079909219065	-0.12205238891469775	-0.7483629063813315	-0.4943759114588529	0.37809542878491265	-1.3619627045077292	0.20954603389781692	-0.022737261807063286	-0.043056592537231646	0.013265653231657017	0.8797207882689867	-0.01286384045653232	0.06467432945231404	-1.4571932277389936	-0.9569721973004411	0.46069655443009105	-1.3037737052563347	-0.43239351174223156	0.19899885201000714	0.3394442111381378	-0.9620043498094861	-0.11816024091156486	0.40469819680096036	-0.8658748988918709	0.18309485660289102	-0.6397604542884457	-0.6960782963778074	0.16491570970815958	0.305625154832689	1.1324542149902699	0.12783924015311077	0.03830924107399546	-0.3099608080687182	0.1471739929748317	-1.6045899717697307	-0.6059336337891538	-1.6291277832717204	-1.5880635233082139	-0.31625980869620957	-0.1429989966415159	-1.9674729567343707	-0.847232843599357	-0.026039443285663506	0.7814438189319443	-0.751715481259343	-0.8634239877950758	-0.5068786394837332	-2.0391118106711454
-0.1335935477824931	-1.4314478420709011	-0.8681377855913668	-0.24455822503092525	0.10203813072339708	-1.678103938466378	-0.013242060808024706	-0.9006327575142173	0.3938412835959062	-0.6710388649104916	0.19869240949129086	-0.5734949242926743	-0.0056181592824647	-0.7636274153175979	-0.3492980649227048	-1.516777787774018	-0.9603850111335897	0.12699163851625617	-1.0604581148875074	-0.7733558905193039	-0.15304521793300258	0.27976541165322416	-0.4746449240608346	-0.6212425174059144	-0.3078255534229869	-0.27029227275076284	-0.2141961409019548	0.04909271123949269	-0.699406802664717	-0.9637109595700433	-0.7868976769873479	0.346237678849599	-0.2136335654269909	-0.6937406617562343	-0.7637293906263695	-1.1025945734059859	-1.064410838137512	-0.40747289378678897	-1.5042598158097307	-0.8945273213667637	-1.2236760621910143	-1.1249119865290094	-1.6708333373768331	-0.5708474806916147	-0.13745765280141908	-0.25523267902786717	-0.7606100499110706	-0.493816315158588	-0.818285605592752	-1.260212668666552
0.04688946077862021	-1.0406039328572882	-0.8043405279237815	-0.0029688552190609806	0.5719832038683014	-1.8396721014484139	-0.11029055053336391	-0.37781846281617576	0.16431640392241714	-0.22967034738863523	0.23603403304639833	-0.4711114136615202	-0.33986653539641715	-0.8086075495922778	-0.3973661430924145	-1.2936419953062992	-0.4788399641692236	-0.12207721336485429	-0.3992099620238442	-0.5298299689158372	-0.15828074479724855	0.187032319664161	0.44210520895609673	-0.33208085092907597	-0.33576442460539857	0.13607442837028674	-0.1281855407366319	0.3162494325060008	-0.41397445193538307	-1.158577098564847	-1.0612628541445919	-0.49441321146656203	-0.3561462076071028	-0.701270205704051	-1.0084154926870907	-1.3853599237779888	-0.4828742211182816	-0.43334938552610097	-1.132406010623528	-0.13564499505772362	-1.6340208998636614	-0.8748169709408175	-1.202270032849709	-0.14456786027409516	0.36314089761800594	-0.9445553468723896	-0.4896919576386691	-0.030759829916173823	-0.6974815046199303	-0.1492230457296598
-0.08361796209909839	-0.6646437901340846	-0.36115803246828754	0.07712448989118469	0.2303472538764375	-1.0021677258823087	-0.1687321631553571	-0.329865356400492	-0.4005177027988276	0.7086059025235577	-0.2144136111210372	0.017133198217476966	0.10828602122725763	-0.5162715311069717	-0.30292602665379836	-1.030329344612296	0.0088691356679493	-0.08923105209217058	0.2662791896581277	-0.42794504824238955	-0.02412072665323665	-0.034440637104580805	0.8106125171273441	0.22513126131757297	0.1669143634797381	-0.1709010103552733	0.153496334583099	-0.3761965194627627	0.035447415888801834	-0.40270212884022594	-0.48659379312481926	-0.8031401391810353	-0.3172442785888671	-0.4122109073792849	-1.2081941723910652	-0.8177477383808364	-0.36711188527071875	-0.5744984627028764	-0.6458829357993217	0.18316829895472833	-1.4460127031932928	-0.022996260728202787	-0.7170616769590741	-0.10431278346367837	1.095853496692045	-0.8481422710245825	-0.12023354061803519	0.02168649834567558	-0.37206340964486817	0.36719092868378694
-0.41124794778215573	-0.5711500408954371	-0.12999200090138316	-0.3025791182216302	-0.5352384182106953	-0.01836487376724802	-0.41505717433541234	-0.713136435154641	-0.9428649388628477	1.136045270917383	-0.9706453158030195	0.16662506104503189	0.7535662996422454	-0.385552552715174	-0.45630761174220225	-0.886536817854957	0.030829942302493873	-0.112302481992861	0.5580426376850057	-1.002147417166721	-0.1783013349193092	-0.319604034156238	0.1056584154910602	0.3154817358054276	0.408637325282881	-1.0402181512312951	0.11925946463633466	-1.5001699960611363	0.4169260400294833	0.34100161830379033	0.22169936288871897	-0.5432167136637794	-0.28579113379150195	-0.4584226385102224	-1.3184848435187364	-0.22895903490083735	-0.6777743731995729	-0.4233279601109585	-0.17318458299490064	-0.04092192144564703	-1.0062891862338388	0.3555383948377308	-0.20813342499700008	-0.5884278005266455	1.3727023771348703	-0.5695356722861833	0.12198215107337532	-0.2795384046365158	-0.2072284265430651	0.05283091506437995
-0.5717877175543714	-0.49717340172159086	-0.20989211182341644	-0.8736336832171542	-0.8390373371689229	0.352699303553736	-0.679402221236537	-0.876454127605789	-1.0662770747200103	0.6977398696529307	-1.3892309034868575	-0.29677076242905387	0.9648817966220673	-0.29093946390621495	-0.8916537135280576	-0.7259051223342278	-0.3252233788719872	-0.5118132972341527	0.47499358292949434	-1.8176600952812845	-0.7004608394371562	-0.4082750794152719	-1.0834335953056609	-0.11935000116716335	-0.0008535356470141346	-1.7056466663270424	-0.32388508185436365	-1.864450500324872	0.6104664134570857	0.27993329068537054	0.4171269417243204	-0.15117739565009505	-0.34601305951838757	-0.8269413480083557	-1.092874492884251	-0.14690945257079532	-0.873801011041538	0.2552019992065699	0.2977162663245103	-0.31755881848818984	-0.667780133094638	-0.02058769727006664	0.3809700057824763	-1.0371430780051127	0.9718588035087243	-0.8312150027114891	0.21440610525803894	-0.331814091498036	-0.28808252373633486	-0.4393513603861445
-0.20912783001509924	-0.114963752891288	-0.16778259745289667	-1.008382767113446	-0.21167231348595955	0.17577464089828657	-0.5233142779965037	-0.2992128978292456	-0.6589505329773031	-0.08976527664061425	-0.9188298882547267	-0.8050221697529811	0.7355198261606235	0.19569865610658074	-1.1035362583866637	-0.2960395476742942	-0.46594217283143	-1.0578321299169977	0.325021705089232	-1.8943933503204295	-1.1077506055488526	-0.07559653818265685	-1.5161157997077699	-0.39779209511567065	-0.5357686921843103	-1.4551310563741202	-0.7129686406433604	-0.8589918111578463	0.659564091901465	-0.2949041337552772	0.10932823810970944	0.020138243978134598	-0.29128375196492573	-0.8485353292802186	-0.4398337870377857	-0.31140261339052777	-0.4844522995677099	1.2324003987441075	0.813681774880081	-0.0421844009803013	-0.4497498353236868	-0.376859212469779	0.9613920894831803	-0.740347825166551	0.33226043495863683	-1.4514299576705063	0.34054295383433464	0.31109117324420593	-0.3537349506677815	-0.2943414419518273
0.6642192231364931	0.3902364575855306	0.25668885594414387	-0.3195664246700075	0.8648458729378218	0.1026974844014367	0.22410734113440747	0.720068152297971	-0.02552074035525183	-0.5635526657067526	0.29019618389114	-0.5558397234362678	0.5267159197301651	0.9456711221572253	-0.5513878296101494	0.3487703423102777	0.04730794060140463	-1.1748314803183457	0.33478816258831406	-0.8871552885924436	-0.8156125790702375	0.5638079956487199	-0.5376093033599828	0.07792319250721168	-0.38330352688050234	-0.3026163199026205	-0.5475860342304294	0.8120711641129954	0.6128029185509672	-0.4001049736666687	-0.22368123947811364	0.04849654441649746	0.16501067958010918	-0.06309013751592513	0.31542784564799253	-0.1813833613376794	0.3268813880249266	1.9654972178957093	1.2211506029410153	0.7822606950262542	-0.1755173126917525	0.11308172327781886	1.2511068263836829	0.288316563466224	-0.0022673254492450094	-1.524576035966538	0.6294491092036957	1.3016470651998238	-0.16993191167677138	0.5690870980268836
1.5255957537038343	0.4311061878644408	0.6753186337696221	0.8847617493059551	1.406152823081686	0.504728554651065	1.127945298534106	1.2836128909348605	0.3545490995851164	-0.6157382615499112	1.3990885851348238	0.5098644146419974	0.5958881170262375	1.2324302741917115	0.628824420659832	0.7386810335817225	0.9662737093400207	-0.6218046202414815	0.38685577057050946	0.4099682134209465	0.17189398429958774	1.0317321728460394	1.1622319134151133	1.0671594844905306	0.5453864460514639	0.983038760461404	0.13387204116035978	1.766492191827658	0.38927430466603385	0.39760506890150893	-0.24419150406732745	0.19759746352345062	0.9384322461786926	1.0847502560937168	0.6351137010819011	0.2970210458067817	0.8342040087037902	2.006692173856501	1.184430141616746	1.4154927886256712	0.17996739726783115	1.2260988651076317	0.9875476446851846	1.1596371905758935	0.026263676806278058	-0.5559472682688946	0.9416228722621457	1.6994607190548796	0.12259574537887766	1.3899124764006217
1.6673743661144604	-0.23625387631257813	0.47593482423821915	1.7389050707518072	0.8825889395670552	1.001083756890688	1.4426422258874607	0.8432215194453065	0.24798647815509345	-0.6084344579777096	1.5911840040568204	1.4893083838922816	0.67751740611065	0.6952386366635769	1.568439735659086	0.45355460564763106	1.5578515606174343	0.18709241345989244	0.18340926415691872	0.8804024909724236	1.1249631273788616	0.8543243741923402	2.130012324987594	1.649885936313036	1.4239462767278632	1.5297689583611114	0.7462078288354065	1.2865392275812821	-0.11415002367800343	1.3562813380203622	-0.07226875294288014	0.4591609103081149	1.4322117322926338	1.5829998965685963	0.26302017135770617	0.6120150881437646	0.4753235509067519	1.2959928948169943	0.568128634040587	1.106717197202463	0.42653409938532394	1.8064068397457256	0.24813627913013325	0.9766434435844802	0.03815498539853362	0.8546195377454541	0.958905428604387	0.8984285342399342	0.14872418264363768	1.3647859109079996
0.8210793266778513	-1.062318974801295	-0.368736314782573	1.4937054050933027	-0.32369947626204454	0.9119344764173041	0.7855651811296523	-0.1899493340392689	-0.16138116561710197	-0.793693682444268	0.7917817319300734	1.3875046808758296	0.3655344030198402	-0.02984394185256888	1.4680900586102565	-0.31425691866560973	1.3084466676414974	0.5757493798916684	-0.350999821583571	0.2703514756900433	1.240760570250211	0.0031727230530136106	1.5453405318948232	1.1137682825074857	1.3617427076416442	1.082350840013389	0.697244138995466	-0.06600537517745438	-0.7709951890818976	1.3266285335204997	-0.05785142084642605	0.5113364609993766	1.0212042756134108	0.872950726443993	-0.5169473476487366	0.327750623889694	-0.49644678474412296	0.14360738366836823	-0.23987138614912737	-0.042006441335695206	0.4256294448498545	1.0349903484159706	-0.458848239041393	-0.18588968928604993	-0.25219881198957295	1.5806768156434703	0.48634068741561143	-0.6699534500057361	-0.20405451394005097	0.4947019700052722
-0.48271100443777476	-1.2040281450866852	-1.149369279145985	0.17985340259969107	-1.3592839104368226	0.08548707314986599	-0.48770693369627244	-0.8745957757753108	-0.5221685657113553	-1.0383820936556825	-0.32255832027010056	0.16795082586883964	-0.328016219325642	-0.02127749960012443	0.44054124920159615	-0.8199266248717642	0.3713010637103152	0.23991901240885385	-0.8892398466714251	-0.6319397656119428	0.4415886128579943	-1.0350267508825335	0.0010888558959451628	-0.35655492525442883	0.32960874276097646	0.13977384877021823	-0.08847368019249455	-1.1333108121271727	-1.168503993593792	0.07312151616351119	-0.36256558634730063	0.15772854537467093	-0.23662303769463555	-0.5746114134288688	-1.1192102285701533	-0.3783626176332136	-1.1873072542755152	-0.9930789738824757	-0.5554102872636731	-1.0492673725531059	0.2740318002920999	-0.569379784280663	-0.5325165891038367	-1.296864945939448	-0.7091712788573624	1.0939540271531207	-0.34142031962654557	-1.8363310875900267	-0.5526830613824838	-0.43062730043498604
-1.2617116587734791	-0.4616935167815102	-1.156512790592949	-1.3300065466057172	-1.6581214354854354	-0.8606284620622695	-1.5692061369250077	-0.7064546757105107	-0.672128477368399	-1.0922852586707619	-0.9916192912946818	-1.17151459248628	-0.9312694298470036	0.7049084995570097	-0.5644020216668961	-0.5007211761586268	-0.6365468647680069	-0.5308889255010205	-0.9693357091179176	-0.9489306074018808	-0.540355332013014	-1.6440876454680038	-1.1398376468699811	-1.8256862612097489	-0.835092456931071	-0.5510232188688534	-1.1272917725395564	-1.2776700023644507	-0.9255052867549314	-1.356349355991451	-0.8006398825689902	-0.33796720917626843	-1.4489348210512516	-1.7176398199089893	-1.122157325039145	-0.9019023415804338	-0.9563188993067888	-1.7230386581406612	-0.05927026269756056	-0.9851337456084769	0.14706003771418116	-1.5921552121763982	0.17734401654408302	-1.3932385891897188	-0.982651907111085	-0.10011845132164494	-1.1236013037511212	-1.743763192595575	-0.4076362878716163	-0.6688496225219293
-0.9254675624111983	0.4635380901716182	-0.43613735986607705	-1.972862177130931	-1.2362922773157117	-1.149688776289609	-1.8397861323405287	-0.03465575964465376	-0.6904125025118726	-0.9042963523388231	-1.000867064195021	-1.591001146155264	-1.0165099398667155	1.1217729362085678	-0.7164021605856657	0.40380197548941293	-1.1566730657740651	-1.1632818799521711	-0.451712520994908	-0.5986754105034661	-0.8998525246576144	-1.541901326725652	-1.099253424002067	-2.3663523568128393	-1.2715118171838105	-0.6115238515291039	-1.7699125733497405	-0.7349244525877355	-0.12405245912411852	-1.6595298430841132	-1.0227614108844285	-0.4970453958622369	-1.6029431537939816	-1.8805099370204905	-0.5215539808874292	-0.8417189156871016	-0.07672300442415311	-1.8281761241266419	0.8135142145526726	0.07812129232158124	0.05651143766856043	-1.1728483263460223	1.1510306377520263	-0.5090526751518715	-0.8969558900065688	-1.0607127152745006	-1.4378232854561088	-0.6133240859744772	0.21990588580003864	-0.2471562932583227
0.15754909983302917	0.7375394786626027	0.31197415206541157	-1.349806964169289	-0.4228018781975243	-0.6151830942856492	-1.2700677825932918	0.45946664623719863	-0.6527071958949323	-0.5635412864244668	-0.6875010514725296	-0.987763445194887	-0.6379404445167111	0.4914590270174403	-0.10379313601873577	1.087917725993651	-0.9952887251586762	-1.254148456420678	0.31007289692379253	-0.12833021264169672	-0.5252476892169102	-0.8980182251888044	-0.30892309302846593	-1.7196136342360973	-0.8420637251264993	-0.2122248841166557	-1.645827835566688	-0.049394775104516966	0.6358656580416254	-0.5929791665036976	-0.8068375597257302	-0.18367154989799542	-0.5213484321574283	-1.2002947312464525	0.3607658294613869	-0.3347954645784633	0.5927140752441478	-1.305042996482229	1.258250706628477	1.1100136893379189	-0.09994314530093619	0.12112760512452096	1.6136797635254732	0.45601127747241005	-0.5452355297437571	-1.2644388516718823	-1.0788694693693373	0.5130886255995823	0.7405636408711902	0.2009164247465078
0.9579675483825223	0.30329402230588604	0.5207638811019953	-0.04874853852336884	0.45742816522734175	0.19657827593003008	-0.31065769910076935	0.516486756581286	-0.4749700856676279	-0.07710724955442683	-0.45323846480155777	-0.13517384743971678	-0.2150818780373724	-0.6079038555587896	0.48008748143295676	1.0492260250273597	-0.2913286041140707	-0.793192340660029	0.7856324575884149	0.11089706471917114	0.017037345322667433	-0.08163512234439865	0.2634147002283711	-0.3824890734812894	-0.08211529225885705	0.22192599274352104	-0.8496534419678724	0.5288557780727737	0.7388532204998438	0.8361321111757466	-0.21577822868725494	0.21820113515584943	0.9150160034554145	-0.28016576308630997	1.1159016952138934	0.19893087000322565	0.5780136521262378	-0.3814673792865321	0.9098542012897757	1.1493159843708205	-0.26422883480573056	0.9445810012482276	1.2605230454957803	0.7089516838772963	-0.08843042836886754	-0.8565618581261598	-0.1802199496704871	0.7580808738476766	0.622204090806885	0.2361142388900471
0.7078875012141225	-0.11954382470584009	0.28503140945018457	0.8716464238893485	1.1043085513949678	0.6299056940089084	0.5008610188995675	0.4147267310570378	-0.06708774484581932	0.5905271988812995	-0.37209238559503843	0.2484688506638936	-0.046160232706885275	-0.9289253127771816	0.45819950000294074	0.6096185934677288	0.6100538989850234	-0.0866478975043043	0.7745530207836664	0.3171313025865996	0.19730578622193853	0.6175515465826656	0.20738388612966105	0.8103598093683244	0.42293472438939306	0.38412033977987925	0.17296560754712545	0.9907456827845479	0.1895306584492031	1.4392182232110646	0.45084171418562363	0.2499690457231774	1.560810991199458	0.40446349532735537	1.43969320354593	0.49964464361477073	0.28594264708497635	0.5363769008486484	0.20677738304120657	0.2662322739302625	-0.15393103382967768	0.5960921567996922	0.5668744534933209	0.30201168873392664	0.3844941532344735	-0.2636656649989326	0.8226202794673765	0.14707776338923542	0.050211698853034135	0.0972650217671318
-0.4264492078088907	0.09441245061709495	0.09203477608993718	0.7904274433907051	1.194200517018943	0.5089997732758069	0.8389232145628185	0.44352847984172583	0.4431188376054059	1.2704072041886088	-0.2504187561906657	0.19213290276178918	-0.037965393482464964	-0.12341800685083942	0.02720119637509551	0.48752709854125426	1.2518739907555165	0.4900086202688354	0.5834743199975376	0.7526593434237705	0.07814804919880085	1.0276678209978105	-0.06148386801087002	1.23462566160739	0.5014702216386837	0.20078896756900147	0.9090159340913997	1.168622203854875	-0.30067754579122113	0.968635670596746	0.85259844795955	-0.09092592387806611	1.0470764041061111	0.7245031537003085	1.2524505481834252	0.5857588094017194	0.4340282872088123	1.0314308139610693	-0.10309349077818432	-0.5326333769273864	0.4086023499047126	-0.36455992851650093	0.3047241451142866	-0.07704513691078532	0.7754083831065184	0.25006246659273007	1.4047281777062586	-0.5586781063007716	-0.20187268967523525	0.31818742970418806
-1.546086609745187	0.775841001614251	0.18436598712488733	-0.006649424570761178	0.5899364244483286	0.10620774915139534	0.6479338394782648	0.4890063129550137	0.7598440008253521	1.581145455001845	0.03852017069056437	0.19452523103804284	0.060086977078772995	0.7745371407793343	-0.21853038457641033	0.9207583256353863	1.2537855553125512	0.7492006533625156	0.6526537384721656	1.2056846601485414	0.0928092341152303	0.9926368124821161	-0.029403117529214002	0.8112230985170019	0.32078133686665916	-0.2648107489995297	1.0642782243479065	0.7370612384480832	0.008208336378189246	0.14281531145539658	0.8219286773857009	-0.3879546968135334	0.02708327083504743	0.7132595647210096	0.7416266442941861	0.5256420940871583	1.0865179898159618	0.888711876193716	0.21723098836958324	-0.3616587805843819	1.1510740941387951	-0.9073664165405171	0.7144086795381138	0.07067177820721197	0.8918684819166236	0.6612566482889556	1.2697718439921608	-0.6812477511482231	0.35414618501779194	0.9568276237931398
-1.8434416566689666	1.1937373938543472	0.3228281144959818	-0.7231711005379136	-0.36088385171916554	-0.33653202735825005	0.06460635822649198	0.23928469997405646	0.6961823445504178	1.2832897789855542	0.3479827116684677	0.43420147508860035	0.23503598570931356	0.6089470602778034	-0.052874874130432827	1.360457103580108	0.6101897146898676	0.7816944869310837	0.9847948923637028	1.1940253325851444	0.3820349661792549	0.4046220274122924	0.1952075115277911	-0.025891696706134733	0.037883605288797396	-0.8737413765443729	0.7030335234150317	-0.29390233811937955	1.0383840242037534	-0.2875901056515524	0.4424678653579494	-0.35628854452806635	-0.5840481804227233	0.3890810643491737	0.2398781624886747	0.2535444106984529	1.476109819243395	0.20440981224924565	0.6384596982299052	0.6031107266365692	1.4703125717041223	-0.7281725983779574	1.206216903072785	0.5163689980706136	0.5690225722691999	0.9864142670522207	0.5591989763714523	-0.2635669313732006	1.2543663277672552	1.3761213217488613
-1.228923789003353	0.8590261104585718	0.13438316629236582	-0.8826770274676101	-0.9357983863924637	-0.8636258403391917	-0.6632090118210601	-0.3221620629595003	0.31405460869430457	0.5496306626729929	0.36566424916912754	0.4946283292211049	0.13385010146724527	-0.4789502491890536	0.15545682173742179	1.0902711936012324	-0.20925215858064408	0.769373525307046	1.0108366635729504	0.6346387563287308	0.5467225771110545	-0.5866893818752651	0.06516973239169195	-0.6746340588554102	-0.36453612760893245	-1.367020557280064	0.1611569102909742	-1.2941946488819627	1.789096763805935	-0.2968530382862334	-0.06814169982387655	-0.2064513693464962	-0.5362638912879232	-0.18173674597166234	-0.050383141209955275	-0.3106126773900007	0.8865233458078514	-0.6835280350013812	0.4411141887024824	1.263243689921675	0.9692310582519503	-0.4616513838071388	0.9594100860049211	0.5579337388970321	-0.12680101801035162	1.1096869885198228	-0.2526566496913559	0.05893600102920599	1.4428483580873186	0.8846655385351859
-0.24293502476850415	-0.03282973767160229	-0.4383493851883083	-0.7232971478512584	-0.6398831561394726	-1.523498592341914	-1.241264736335356	-0.8009576230865213	-0.22059488833452967	-0.23147051726686738	-0.09316281896573643	-0.05630486160480594	-0.5334931664493439	-1.266691945255246	-0.04189359806974306	0.06534688706961456	-0.6125733255831376	0.6802895470201434	0.15384483609800145	0.041334447172159144	0.14585596458056957	-1.469401052255827	-0.598722370787473	-0.7821692988526514	-0.9298937121626834	-1.3933393577807	-0.20126932396600725	-1.4633932941423813	1.2378862447086905	-0.38388672640275906	-0.5367861249588856	-0.35347004095308815	-0.36458156455094515	-0.7612871791007965	-0.22730066858869766	-1.0060826520865338	-0.4126332709919541	-1.3681138619646163	-0.5025704409623463	0.6981347610048524	-0.13941141045163263	-0.7508512423583059	-0.173018371539669	-0.22990637396558725	-0.8847485717385868	0.8165453650848497	-0.7222843052529945	-0.22562791669274038	0.37382299536529695	-0.44788102732272844
0.5006820811794916	-0.8879564325599615	-1.062581143730457	-0.7665353442220826	0.29196946976530447	-1.9730292210192102	-1.4135841126441282	-0.7945071915217277	-0.7938300133643268	-0.8476397297800853	-0.8592259655649227	-0.9694811560915904	-1.535538217259348	-0.9863622056412203	-0.5982450806233177	-0.9650625123329896	-0.42917730807549703	0.24329102024960889	-1.4036172086712357	-0.0556895053531167	-0.6627627150068485	-1.6271207814932125	-1.2302202395755435	-0.4341545981543077	-1.5119927595412297	-0.7354738107373439	-0.21486967663180467	-0.6046181748805818	-0.5503736354133973	-0.7987360495804213	-0.8670620211277502	-0.8323358364287442	-0.6427926046059235	-1.0154716651304962	-0.5048091563904408	-1.3966283417812848	-1.3123583097724312	-1.5287921977384185	-1.5536744177058115	-0.8591132669186514	-1.1772055278489466	-1.3622075834056482	-1.4175265933596215	-1.4718509413739307	-1.355639630935834	0.0187636667199683	-0.7386666929011367	-0.9275930133186859	-1.3002882804549232	-1.7155844084193987
0.7273538885968942	-1.2543945416423055	-1.3010732096909725	-1.0930843383341382	1.0985252185764944	-1.6024765282527025	-1.0661435004063922	-0.3096153259506362	-1.2573521383201998	-1.2911217224539837	-1.437834498248104	-1.4056131870199604	-2.149492256294287	-0.1884950450123617	-1.0132823085445628	-1.1761486287276195	-0.052013675169037925	-0.6326266841801779	-2.608300061900445	0.2727673964559429	-1.1508063191783549	-0.8297437745533996	-1.0778490680748951	0.008022471842919814	-1.7688528642369767	0.43141757060075314	0.06563572828005038	0.6563254322295862	-2.274748282575426	-1.1716179566556997	-0.923233100985435	-1.1625458902691441	-1.2540630305321359	-0.7622323236237915	-0.8383178408681494	-1.078528841247895	-1.0022239435795124	-1.039160593589608	-1.891607203402952	-2.157897568631612	-1.5252868476957788	-1.427312743051023	-1.79249118809763	-2.190289258110202	-1.3519022637516125	-0.9857299179599308	-0.5029995397989171	-1.299436354775737	-2.242819412555938	-1.9742576761265385
0.4919613393022105	-1.0514459108397014	-0.9423960028517032	-1.196810274901091	1.231539343274406	-0.20178238695862757	-0.30528242765380026	0.2721823915693545	-1.3005532736644398	-1.4285485198317447	-1.3288645673418122	-0.7921371077229414	-1.7577813186108135	0.12635865569544988	-0.8798268729390536	-0.46168510568704985	0.021259994268701555	-1.4429632598597544	-2.3945501794752904	0.49216001191061437	-0.7569566971351477	0.4892048777000333	-0.06478831092710408	0.24041278652929482	-1.404244306780902	1.5516081999084743	0.4700970434190959	1.463886168387903	-2.5196660698791824	-0.9468277387072322	-0.5200510396826362	-0.856486331971319	-1.5012218848389187	-0.1382094397794696	-0.8600930991097453	-0.08491564631486988	0.14528545865277792	-0.057594974677605236	-1.2606710510509	-2.0920913858662753	-1.0362013335465488	-0.5104107676025935	-1.0681636359671196	-1.6162517701330203	-0.8969555080771406	-1.5028031564076827	-0.27166769557468806	-0.7930492799570429	-1.6824550655314359	-1.1194967373430176
-0.01778888481442858	-0.4794639107945498	-0.16081174691257058	-0.6144993414982958	0.8209758275916249	1.5497722497524704	0.5412296212134526	0.5714395766491227	-0.6611166089504711	-0.933316189969413	-0.45730706925103165	0.4960499375038632	-0.48235219006107716	-0.11611216670697866	-0.2722574625488169	0.4796375353077137	-0.26130030948431787	-1.3475435415635215	-0.7815379376055993	0.29061553559773007	0.27071388036455885	1.483574210874874	1.0474482636168638	0.20999662544685355	-0.46010275574003234	2.0364532134411784	0.8117119948800982	1.4648387093815458	-1.1283768616983836	-0.0600125492248785	0.32452157731247533	0.02752757740311975	-0.9126244269397065	0.4793105902427235	-0.32354281292990344	0.9996063269913593	0.9288258080301595	0.9508907684926606	-0.1823815468953494	-0.7781859584994466	-0.05808951750697274	0.7870346373640665	0.012198650106244628	0.034442200490593974	-0.20540436603065526	-0.9074536619463004	-0.16473421900961815	0.3009235316420794	-0.141901866111013	0.03261474225524134
-0.5557807708880685	0.08990644971481003	0.5444290148587135	0.41538100282910984	0.3737749609624027	2.4524502622198807	1.0440644596316933	0.47896550471151245	0.42458435924245735	0.21603400194856906	0.6512593230449647	1.419477735426264	0.8026880655424753	-0.033739657928544	0.4036193113063926	0.7894257489732671	-0.4986552802444649	-0.08720313230940592	0.9586379530821294	-0.08866484421657085	1.0616143949635692	1.5140524279610708	1.3802875959854375	0.051089165772264564	0.6049184665480558	1.6651767479076445	0.9176712853667988	0.9206079440870084	0.5839464171377967	0.9352180261158575	1.1430796103649257	0.9386482486412261	0.17945731958177494	0.7206850095537802	0.4360044681221243	1.398396413494282	0.5316678411653137	1.4013755712698925	0.5149966317791025	0.5284786870808591	0.8225210441462271	1.4175290459397218	0.4734436857319315	1.551745609883358	0.3424246367766675	0.6433918695604726	-0.1784709664579724	1.0181348617257056	1.0833232507770993	0.529750676458503
-0.7987193772099577	0.21621432991636116	0.6515271323085603	1.1026743425388306	0.12925237802644096	1.8226829500990789	0.9114089986327002	0.11632280883538601	1.1557290960961923	1.3028339376030065	1.2168450329029763	1.2653425730850414	1.1990820683657584	0.8693853860896915	0.8250184402667231	0.18475408004483107	-0.3470411228499629	1.4149231557407516	1.4185103917758923	-0.2569009997737415	0.9702654545043141	0.6278178643526208	0.7622997155426104	-0.0746126983186751	1.1899818996484381	0.7017679335627034	0.6774654724969271	0.24476019555768175	1.0957849618166162	1.4081067336175128	1.2338164373751832	1.4029989832262952	0.9444764206849743	0.46033217746460947	0.698149684166761	0.7684994776018401	-0.6860192461821669	0.9932284708366558	0.40344186069333254	0.650938643869389	1.1078014725634158	1.0051646033137205	0.05013170068360962	1.671028525424081	0.3617982904906511	1.9924787198695695	-0.25130297775734534	0.626212246540036	1.150293309830376	0.15944031577280365
-0.46680685518229953	-0.30888311885168657	0.07391387700668477	0.9669504869550674	-0.1219387063576929	0.2094021306963968	0.2287814285786058	-0.3119990257800579	0.8316549244089788	1.3301404085005524	0.8764079267054502	0.3315086382835169	0.6255866979748568	1.8111984101704273	0.949729072253479	-0.8331443181627471	0.10161090983534074	1.6923818295844348	0.44783536668589163	-0.2176953199870956	0.20429073707461376	-0.4964013931751673	-0.16821970781841772	-0.044071077988595414	1.0382353793674717	-0.32220185025680065	0.1568740730098341	-0.36061084851240016	0.19721563177030677	1.2372872513017963	0.331900626285965	1.418446234550223	0.9096611217863328	-0.09120737590340217	0.1572855568187584	-0.41074973850932595	-1.5760040935005717	0.04056178632378619	-0.19392417370927528	-0.3289497499255931	0.6735560863745401	0.22699356351783648	-0.6105285995666611	0.25729478099291336	-0.17578512035691105	1.8070405222171697	-0.23281735832508124	-0.5801227774182541	0.376487310244194	-0.4065053182678304
0.4058076820844869	-1.0854759514519814	-0.592381584822213	0.42195524513378313	-0.575186949503087	-1.0011488842527545	-0.5175411621839031	-0.5699222932929856	-0.3281803880666634	0.13217724337160175	0.059993092188141396	-0.3828434168727518	-0.06061814346389313	1.5511349741627403	0.8914491824752098	-1.3941800089949414	0.5111343005531935	0.2340607810752527	-0.6366351897745958	-0.28816463536212894	-0.4004266440728747	-1.0766278434257754	-0.5915922043133478	0.23349644640791484	0.5263606249763253	-0.9283474258885829	-0.35260948294934635	-0.7973478221911113	-0.8113634132965208	0.8329628300581952	-0.9319012654764546	1.2551435435707992	0.43012346254358047	-0.4962397162524918	-0.573018237605122	-1.1067076176502146	-1.2787572757207257	-0.6602596591869736	-0.48095486213259697	-1.1239559940110266	-0.10180385291062283	0.058459476533031046	-0.6470126894302543	-1.396494947492071	-0.7036478426134993	-0.06652039656764083	0.12630900934463823	-1.4430030935029612	-0.2078844592806884	-0.300231466863636
1.3552464316818698	-1.1949453666242258	-0.4431916616270918	0.3450543424914947	-0.9692643381485212	-0.8049937979494097	-0.7507162199409672	-0.4268763843634489	-1.1923588340542992	-1.1556423575122319	-0.3762636186040769	-0.1475948020270184	0.13635284391284422	-0.05373390089956494	0.7433254908439844	-0.935086485141497	0.7413394485778595	-1.7199633197935797	-0.3618495602376007	-0.5471624115966545	-0.20078524418856697	-0.7900521232584218	-0.1905656872945722	0.7541839984377624	0.3964684800019337	-0.8955737001880232	-0.5078123041964818	-0.8495521315206663	-0.48908323962946454	0.6402929432201239	-1.435548711724814	1.0057229313524236	0.27208954089711074	-0.37819781264025576	-0.4810011684511943	-0.5651283164420452	0.08669024958052406	-0.45600120312422016	0.11830185449352226	-0.5324349924417945	-0.5441111419448768	0.7485911944053476	0.14549135255644183	-1.6267159347547042	-0.39527629116643737	-2.1071973411296545	0.9602428919326024	-1.0020585884212647	0.0701494723898498	0.6834569621262305
1.7612375214974045	0.01381544810672019	0.866212548672667	1.0626383937464134	-0.8105309516384839	0.5270819616110439	-0.2584202016196598	0.1679339453409944	-0.7438168760869813	-1.0819560544484434	0.0309230780384872	0.82451832263703	1.3493239613807875	-1.7225871054910993	0.552171467059882	0.3476947689301735	0.9178042453336253	-2.1628024805141552	1.3480779706511803	-0.6300430686322748	0.657866482663339	0.05882014300380994	0.6824600959832586	1.30306126416693	1.0478135878618235	-0.3184383214398665	-0.22570224243225556	-0.33588323159848615	1.2069679475377455	0.6915807926616827	-0.6003417504882476	0.5056513627263264	0.7740830910830625	0.2703616068761119	0.7241946328933153	0.96764922254174	1.6298760897683473	0.5528303266675247	1.395781029035876	1.2959087384062595	-0.22025072647591995	1.617864212899629	1.1149834208410714	0.04532226488820477	1.0153968547979628	-2.3098388965035808	1.9667434072916132	0.5621926307563396	0.9132165344887236	1.8412785642282137
1.3244868643343044	2.099139739745615	2.5713012921705074	1.9106266354995127	-0.03901052460198602	1.7504394824102114	0.6114012119809729	0.902833417507163	0.8729798449086567	0.5606457114774126	0.9057623058197012	1.608578967575912	2.63572115076976	-2.1003798073231197	0.35742977685832117	1.5855229715478565	1.0652637550486699	-0.2893764089410598	3.0014816322938063	-0.21717834534218852	1.4034577105910107	0.8430583383477446	1.3478756061122756	1.4897166460134903	2.032580928082694	0.42882425338431457	0.19067217438991305	0.5009256967946578	2.8173688152207603	0.6442907387728396	0.9790099686065679	-0.2916195400000499	1.4832872190158641	1.0247190378236337	2.136485643492983	2.3457176469002605	2.4081208099509914	1.5317892073247081	2.4209845406305424	2.9093038703171366	0.6110123330214814	1.800022956533679	1.3654419397628428	2.372023863909123	2.72790316149467	-0.14050376699340264	2.4147517196879695	2.0687940274265477	1.4253218430515615	2.143088870111283
0.30374125233283106	3.647462032395745	3.2895761431868897	1.9147564932865058	0.7160841749753822	1.82782559733956	1.237697123744262	1.22343133439669	2.424014510869728	2.355883097951844	1.4379650247749676	1.423975731428357	2.81331726474314	-1.1652580039269702	0.15788041330519978	1.8480500372649307	0.8829040419706705	2.5644560985117475	2.9775420784607505	0.4220681324788989	1.3365089096083274	1.099792626353777	1.2807472487157747	1.0340044978606369	2.3494115950591463	0.8470818237734483	0.3104213415644242	0.9821527683747853	2.8153063134124685	0.19707366260942952	2.03915771213095	-1.0297894117270479	1.6261964878184572	1.3396940001668232	2.45697305089857	2.4654084865787835	2.0010436575461292	1.623181649848536	2.2605661625241096	2.9026401641311326	1.1521696630905156	1.0638128351220177	0.5612781151585093	3.4786642303636155	3.3908452422111206	2.730393841084043	1.692961852338833	2.440007686207969	1.0072812209851247	1.1300414095178877
-0.7048654304979644	3.4456001441139703	2.254802698264113	0.8542453322868946	0.7062735276908257	0.820440768983967	1.2534778265208348	0.7856739641714621	2.741423108212808	2.6303384372697165	1.2027544135682218	0.3043947684740082	1.5561915713398307	-0.06917048785663688	-0.12684443626703187	0.8698143470814186	0.0770135607513421	4.083240799721156	1.1083782725651414	0.6172144469963922	0.4059969326096882	0.8100785738918624	0.42713470554425614	0.07000173060844028	1.3785366297022643	0.6102971822560744	-0.0027750808158329104	0.5800117887203783	1.0870591207211686	-0.5717909103511823	1.8239652125824424	-1.2030152902131088	0.8906498965010881	1.0102136455825608	1.2863434452615017	1.2233444397054793	0.6579401118243317	0.7053643087451246	0.799064409790061	1.2292593234815188	0.8034051858742851	-0.08952596297565657	-0.8046179535792544	2.5719753189409547	2.31559087806991	3.858563365442516	-0.03275700059439102	1.648291947618889	-0.1124866363954003	-0.6499198178820532
-1.2142018162324903	1.603362156635064	0.09536872341421829	-0.47935230884570423	-0.12772368118333963	-0.33071381037225894	0.8109021724188343	-0.17628699141610255	1.7566211385567334	1.1453302717315792	0.5158383712373655	-0.9779346310521103	-0.3114749311508846	0.25395665507166837	-0.5571983750551895	-0.6955476980358285	-1.118635054514598	3.112826729362044	-1.1998101420174727	0.07194639770328298	-0.794141431132654	0.3027152559568447	-0.7591173546470371	-0.8817910379390744	-0.43186844439038674	-0.15569685408102674	-0.4505706554896434	-0.4822246126133139	-1.0269188345677613	-1.2535872603342026	0.7215018952978568	-0.6971967129304582	-0.2813030144860123	0.3450633741168829	-0.4799463687088942	-0.42302354392006003	-0.8897890718599464	-0.5271417363223307	-1.0803612224863828	-0.8107205280434517	-0.22223682678909143	-0.9832541099066577	-1.8509716250210573	0.5677456851919211	0.19241372764507494	2.3085719618458898	-1.7765829891879188	0.5769698785395506	-1.1435323723762254	-2.0498574758133303
-1.118623749876984	-0.5451073395419574	-1.6916967360968662	-1.101163819931088	-1.0386094846308254	-0.7946404254094753	0.3497217668496957	-0.9982542717754647	0.3898267311856283	-0.7276116433891261	-0.003922473494570134	-1.5894401901622388	-1.5779431833271895	-0.019504549028820775	-1.0081643688592534	-1.7750246294949017	-1.957726116151382	0.625865781134543	-2.350184312821225	-0.7213651973912998	-1.523270892252319	-0.06732831685394393	-1.5782706604810095	-1.311685535032368	-1.8744950119476638	-0.9045526762780545	-0.6096352814784519	-1.3526246330002851	-2.0622720228510962	-1.4545304907645196	-0.2553727671055326	0.03377657845727449	-1.1287980079092175	-0.13698281450063696	-1.5615068389437037	-1.3475021404720997	-1.8180129396089866	-1.219741353993139	-2.1841734738883147	-1.8220361065992678	-1.083827464458199	-1.295131029008684	-2.0031425060936545	-0.9262034515922126	-1.490686706564775	-0.5152673186894929	-2.4864644700894662	0.043792129883973574	-1.4461367485475372	-2.2291846073494126
-0.637186801394703	-1.6686063925898293	-2.074764241216315	-0.7949358573376198	-1.215880901942055	-0.5511032464179859	0.15273936368466426	-1.1563424030651441	-0.44047491222528407	-1.486239493607744	-0.09595758204590546	-1.2838049055318164	-1.6718551382273448	-0.13014918651829172	-1.1879181971785249	-1.746502005481315	-1.8489388025575269	-1.37008039895117	-1.9538408338263635	-0.9794732283517608	-1.4381002641862486	-0.16793920903458784	-1.5513286037265561	-1.1165124727466476	-2.0446535958353063	-1.0882566955625397	-0.3623685008851673	-1.3491587107293446	-1.6944831825269735	-1.1040570868059714	-0.5011972692758961	0.39950260988413555	-1.2373049220095553	-0.18544164954910353	-1.4885448456981971	-1.2070571132188368	-1.6899800941845664	-1.0799610024284783	-1.9777018940468063	-1.4966911523142241	-1.1396860803321285	-1.1129477351950479	-1.3492317577397015	-1.1271025265552983	-1.778548269194161	-2.313340067018318	-1.9178572682708175	0.08345694830932243	-1.0043972592446002	-1.2790450155851276
[truncated: 72 more columns]
