# Supplementary material for: Diagnosis of autism spectrum disorder based on functional brain networks and machine learning
Source: Sci Rep. 2023 May 18;13:8072. doi: 10.1038/s41598-023-34650-6 (PMC10195805; doi:10.1038/s41598-023-34650-6)
Supplement: Supplementary file 1 — Supplementary Information. [file 41598_2023_34650_MOESM1_ESM.zip › matrices-bold-time-series/ASD/ASD168.csv]

0.7839373220003306	-0.2959202806565693	-0.06579310459356377	0.7410187660493938	0.9337410145084118	0.5395026553346083	0.6648723648964379	0.695490912964468	0.5582026218762616	0.7420918782919534	0.8086637642113234	0.898519424973728	0.8034523924233911	-0.04794963844558828	0.8830194314241943	-0.863816833621396	0.6462538390708287	0.8257772641638664	-0.6500173825335004	0.7045840245049683	1.442822543309654	0.2384901109435023	1.2001037185739876	0.5111547306104216	1.3283120401610844	1.2623184059867085	0.8225717442642027	0.6487339022097123	-0.3154344753121403	0.4785714051285113	1.492223763584241	1.3419613227594136	0.9191541292637146	-0.22547141137073498	1.115336582882131	1.419053209430431	1.511581551904574	-0.34405760383666484	-0.40909199388029865	-0.004577879860550482	1.276779714085909	0.696617924998343	-0.3698599612533744	0.5252101398980225	0.3041099183577302	0.9590310720902636	0.7737863712683755	0.40757171040618095	0.8760820254204316	0.46177381310912413
1.4810785715440786	0.41829736483246344	0.9347255531654101	1.4179357488662698	1.0350884519152512	1.157369475895119	1.8271021263315779	1.0399677177805777	0.12686788451627026	1.419956941076953	0.9601318144947937	1.5864164104421732	1.1176271051042161	0.014955854585393896	1.8875294713177697	0.21943168348557684	1.2816245225065963	1.2827730967096276	0.8337871292365546	0.8524090950150147	2.2693937773200332	1.4291688475161615	1.5892924458188566	0.9514233729386519	1.8064058927480118	1.3770759407812845	0.9534165676229288	0.8632182619308496	0.7547275899279484	1.6031344840602857	2.195620374446209	2.4497807308151374	1.6850179445074949	0.8621921424727982	2.266227058069012	2.1432653250547147	1.8222116770521084	0.666536619735645	0.8723013777138426	0.9605040281344782	1.5754389961099915	1.2298915735045228	0.6254459834798158	1.7040631264990542	0.9998980152638397	0.5616469605271471	1.2596714353824656	0.6738505102398972	1.8811319356324865	0.9367617905848561
1.7114368035025136	0.9088735343776371	2.219979714198168	1.8810494738275354	0.5253302181467936	1.2089207082176834	2.5048403583048695	0.797770798366857	-0.9448114117860854	1.4483645410219694	0.4447203626759876	1.4634495518544768	0.9259661973777323	-0.1801579196556447	2.090956637878632	1.5146039334787358	1.687038598263116	0.7098649715867249	2.1404873285589066	0.8081684069527817	1.8216993968209716	2.2626652236790363	0.8926085273347381	1.2795237644416153	1.493924881778478	0.6833628400152273	0.8393337073915124	0.47082246409956824	1.743495203395554	2.024976508259462	2.024994661557829	2.588786846836194	1.8151849534903106	1.6726233273936244	2.6908619050346885	1.976528935432001	1.4514034805074	1.4901618338434925	1.7669232649589623	1.109846228617503	0.9433488785755781	1.2852745249824336	1.4547481100667599	2.0562317074696077	1.450010047374678	-0.8243923782716881	1.4533832719162845	0.9565117666157811	1.904453300635498	1.0774758844950127
1.3513958492991016	0.4591923472331448	3.0319167097836397	1.9487076189004229	0.1781603863451393	0.8477428086245343	2.3434047634846205	0.24985930657769811	-1.8282056574534487	0.8700959409011756	-0.37740517358986725	0.6037678549622901	0.36703966911598146	-0.5084707673255533	1.3147586432047804	1.896175313734579	1.9272384833209675	-0.7793072922334503	2.4115695683922045	0.7241716616392897	0.45508301270439266	2.0805326154462462	-0.27793664001617685	1.4938008469713429	0.8555451639212612	0.08754076962326882	0.9284981686721953	-0.04426491844719173	2.0553141087385547	1.1654893025391768	1.3605868051195298	1.6351973441161256	1.4219973625734204	1.5619013378114617	1.9966251640732569	1.2715338171644726	0.834519345847345	1.3847751049956665	1.565421346120747	0.2853431230524115	-0.15161992284976772	1.0913173551603828	1.4685737539459274	1.2300313143403656	1.347947261727873	-2.0374162330879493	1.3056508693215891	1.3848751513436135	0.9494089471717612	0.8863895862802392
0.7988694343723632	-0.5884655594367402	2.9440100446828965	1.772319780678926	0.6766726472300983	0.6845845103577344	1.6509389086637616	0.05868064084175366	-1.6199538122620287	0.40968610540982814	-0.6557225217485441	-0.18627679014297907	-0.013767571317260202	-0.5973751912774564	0.32791914837771713	1.1199708250078475	2.2505021821327618	-2.1873145766281934	1.9069361201393908	0.7055460856114844	-0.5413826839088537	1.137910790506639	-0.6756807012032935	1.7275906237400491	0.6680091361538485	0.45505505990498346	1.4135132475014442	0.02764292123072005	1.755789628286088	-0.27748254272853934	1.072198885401821	0.4643830165241135	1.1365324826023546	0.7757856402381642	0.8423907205143255	0.884938830960759	0.48584165763083403	0.5111732991945932	0.6779289759879691	-0.4500336781637557	-0.7412157128728069	1.1088223793794176	0.802708485178514	0.12116703550355841	0.9840278692724267	-1.9074136772648538	1.0531732560373994	1.9263993263277852	-0.04118086857864781	0.6927226546605625
0.5782806449223752	-1.0713302854792712	2.1231344879717136	1.6558267913345202	1.6785274637214467	1.0257152849379196	0.9981880760918523	0.474379023982369	-0.26665528309555386	0.6310116281186696	0.05968151500687138	-0.25233089179926793	0.13159775996647313	-0.19735543211984272	0.04106765953803978	0.04076201851619715	2.636922958968541	-2.582657839991785	1.4689458666573436	0.715106575853469	-0.36616720202458997	0.24413680588218337	0.13773868994716237	2.025120361517892	1.0320832243711595	1.4817173882499974	1.9079655733512375	0.713879905247067	1.2563426267970064	-0.9861972890821388	1.4455636188239354	0.04154556506774219	1.3835319582162422	0.1142353597468909	0.32109091066783096	1.1248156790884705	0.49099580758101563	-0.258856048952434	0.1077411800191533	-0.0417965111296798	-0.2743719336694443	1.376138416433965	0.20469961746360624	-0.15954377250805266	0.8838616384023144	-0.48911498238140677	1.0585716162835637	2.208420608501152	-0.18181621571553755	0.8229372203390648
0.8180261573969937	-0.30547757949893617	1.0063994799750966	1.6727729882902744	2.065536003527802	1.4056037784423825	0.6428376436024612	0.9843580486819673	1.2866600583204266	1.205223687815416	1.187262290613685	0.14685184284324332	0.46465006708000367	0.5036217851965442	0.4950011665961458	-0.38786952382645623	2.6239860423801358	-1.912399552674952	1.362576866171683	0.6283180285312848	0.3668835582593976	-0.13939218259673386	1.1298276348064196	2.1467985895012434	1.1471199778209746	1.9001836413971285	1.8014859848165208	1.2359435681533977	0.7116991721775513	-0.4638975500162917	1.7547054296610989	0.41187915771244954	1.8234118454223736	0.017848150061578638	0.7652353475674402	1.3240855478940206	0.5049630900486352	-0.29296266176674557	0.2741470830564012	1.2249131741650443	0.8188676048411387	1.3590110869611098	0.19115227825300085	0.3926454897599181	1.1101990031952345	1.012386569115937	1.4351462224402813	1.7338202463994763	0.42212458777200673	1.2164655996005516
1.1700653980038977	1.0412840993655086	-0.10594053293966596	1.536145554413634	1.2020516227760911	1.0400077523735554	0.3912303820152983	0.8767403969634683	1.958542584291222	1.235860095710469	1.598976290841173	0.1546637265414384	0.2576431751813881	1.0010507356143057	0.8343033173131343	-0.13646449199827668	1.7462590895835872	-0.8281049756413921	1.013278997539677	0.3572171397475032	0.3654498920517847	-0.2633724115269122	0.8832061300561073	1.7139039720047988	0.26123094046941747	0.9153854199592613	0.9366805939404447	0.9007883956207119	-0.02415413737303052	0.4071942156488969	1.0929012280665233	0.7584081914845245	1.6646580143767604	0.1386762736269023	1.344490958001262	0.6307388235732057	0.22066099823193694	0.18125988033291474	0.6037090302289041	1.974615128026693	1.5055332725284443	0.5862847883247105	0.5140012458889359	0.7078248290685084	1.1111450128791245	1.5368796093916461	1.8202767938696882	0.4215369576759745	0.8580888540825079	1.4233908646287758
1.2292087809547767	1.5856805142396897	-1.0647115601187556	0.9266939867758799	-0.2567912324625094	-0.23517295181611492	-0.04565390001655628	0.07340054519028885	1.5047766163582978	0.32449168279364615	0.8018780210868235	-0.6066481928590522	-0.7406139092330819	0.9379282063905969	0.33533444887655767	0.029794819679853687	0.165029632114581	0.09928637783787017	-0.04705970774624215	-0.059381859689003565	-0.7474156567915324	-0.5577635151852758	-0.6885398487841476	0.6405262351235057	-1.2726017626276542	-0.7771760233094156	-0.15953261382231593	-0.04036303042471521	-0.8977646951840537	0.38233420056526657	-0.47400673826840156	0.42809170184858897	0.5702030204413047	-0.13068277427011143	0.9913434685888647	-0.8833352501822568	-0.24285320328839302	0.4457672072343608	0.3473390370350739	1.3345770056360573	1.1119472542553421	-0.6556539201562068	0.5391305451256257	0.0045107781909787285	0.3702429823969856	1.1741797543159547	1.623938208802248	-1.0804862282316479	0.46771003250110466	1.0491236695078632
0.9448471612643998	0.723199731017992	-1.654135100731851	-0.0596555485529379	-1.020041897244164	-1.6117594392573307	-0.6792588245212923	-0.7636467727053166	0.5900508333083776	-0.9029269215069896	-0.5115991047795432	-1.4953237049392993	-1.8657940422491572	0.4344154600113858	-0.7127523711833185	-0.40242749081913076	-1.2749939589876524	0.7657422075353655	-1.3185002370111412	-0.447457377371597	-1.908808907829665	-0.9713059645204293	-2.0541702331582496	-0.6072256905123892	-2.1954338301408933	-1.6573460614764495	-0.7838710860054621	-0.6350030560535858	-1.4324828342895928	-0.7193312407591498	-1.8511575655010895	-0.3305471002616914	-0.8616842351277632	-0.830866998107505	-0.3547347956660387	-2.1534053636062347	-0.47902393463335946	0.14799892293387368	-0.4278773236041245	-0.048284998155530195	-0.055432020644245565	-1.4760767762387232	0.053008879230219366	-1.2024417203069668	-0.8926131085826381	0.7770582768749067	0.6173018471949062	-1.790601812062393	-0.44720571547522414	0.20425408524797864
0.5693345383520874	-0.6913941644257069	-1.6329971998371766	-0.8881393269206206	-0.5803582240999854	-2.0290622623144556	-1.2540268685979963	-0.97857659635876	-0.008841943484004898	-1.487751810202867	-1.2079306645426133	-1.564678995419471	-2.14653133723347	-0.049037640756819344	-1.32837610840195	-1.0300544619016796	-1.7482306414561386	1.2097712166816432	-1.7575323639719798	-0.5852261342198551	-1.8647550791429812	-1.0577288975037844	-1.72187353641909	-1.3059165724272992	-1.7261662786914733	-1.0490493580853584	-0.7634490214573467	-0.328706102530539	-1.2237553651528459	-1.8325975992949932	-2.0980181467905075	-0.7820464255608804	-1.6399314129934124	-1.3160841736457174	-1.6169027756638865	-2.2483334370050634	-0.3016129869305571	-0.36045177601291284	-0.9055791811885366	-0.7905383006908171	-0.9977190610213972	-1.3125965076883974	-0.4777227764992696	-1.6899921023730475	-1.8417195857637718	0.7923781273200299	-0.713551505371517	-1.2651985690068335	-1.0364776375914633	-0.549272286773359
0.269473795607341	-1.2468907370570166	-1.0828130212004572	-1.0959237785287081	0.2304449080407426	-1.2503409188349242	-1.5399338792707513	-0.6246132720623104	-0.10400623906433762	-1.236247358510695	-0.9031365540814827	-0.7298701368881719	-1.3650232657558863	-0.15477723913754912	-0.9784994649084342	-1.0192782490020602	-1.2219567390786823	1.2579716893732606	-1.0168397326526677	-0.3675811668740001	-0.7249098737316366	-0.6589136922078468	-0.012036383382589206	-1.1272908409063744	-0.5473748862363084	0.10958413197410447	-0.5875104965138195	0.3769147684103957	-0.5399542846325887	-1.8839357377077235	-1.4708747561241493	-0.6847752826563623	-1.3869347941112509	-1.0027169940009741	-1.7457595454689194	-1.4017041613839472	-0.030827899022375767	-0.5131570442458921	-0.5364343985951412	-0.3702544281946249	-0.922367834795938	-0.5844268605587044	-0.48473487635960316	-0.9650234432961904	-1.8793702860803432	0.7961713105351185	-1.4992579035018996	-0.09472805466439677	-0.8728048003274275	-0.7548813457121557
-0.0817974487287519	-0.46247793564133355	-0.5391633280585258	-0.8214640828929236	0.19131207337021702	-0.13304824212262417	-1.5194331141660309	-0.3105376872122115	-0.010000433403034928	-0.883466813657546	-0.2396890724469063	0.03182487811918975	-0.35321294534394115	0.06662521970059122	-0.17229507911806502	-0.11008604382913525	-0.47583158608549886	0.7480837977988637	0.06185026423224997	0.05517108513959457	0.08945871706470339	-0.22850976589141433	1.1746202320583192	-0.4957078082620873	-0.13378778271962638	0.29924021895915776	-0.8317326518006662	0.49564623136161096	-0.1540065476385642	-0.9718792087456546	-1.0723141165523424	-0.5713178112648482	-0.6973686075305155	-0.11674417517014199	-0.8742821513002286	-0.7345676787526313	-0.19395309998335394	-0.184655396439354	0.2740957732913779	0.3888526280932703	0.06654919629219386	-0.2557626820995644	0.005069104971347539	0.20489239172839094	-1.259482301690512	0.21899791542551295	-1.2816398814572878	0.572437303126734	-0.3456500265698799	-0.5522189895950215
-0.680042676399726	0.75130447621618	-0.5506181610840714	-0.7358873784016537	-0.9438059838584625	0.2252619879118587	-1.29727719551068	-0.4354512969609038	-0.0008957560923348972	-1.1211254676791493	-0.01971031543491351	-0.23730588699419625	-0.11652553699573256	0.24522640829462472	0.1832112472484324	1.0515861794573682	-0.3386037285236062	-0.027822772627455753	0.35989042611598987	0.32097409495780255	-0.49284253264713174	-0.3074301093823168	0.44710838853178936	-0.22821860054329574	-1.085966790152983	-0.9055452942814444	-1.523689654329832	-0.3110434284724059	-0.4927962960760561	-0.15284448484329222	-1.5252399055114796	-0.9940020637217453	-0.4581767569776489	0.4524616878117945	-0.16498778513925724	-0.9873384203226921	-0.9315334471926403	0.24365409205940863	0.641181774773701	0.4218473759915104	1.0690602148999002	-0.7638855651075885	0.38992488749309967	0.7333334434869521	-0.761032443089868	-0.7813872815188021	-0.4996502841930927	0.0919079240307173	-0.11763678988010798	-0.5499784919220659
-1.4411018724856803	1.0961371151672563	-1.078284605016358	-1.3616049546763915	-2.1956340497159226	-0.42501231998296235	-0.9306353212751938	-0.7610667979921116	-0.0790971273223148	-1.6970189942687202	-0.3233666406807801	-1.330549272579355	-0.7332797133841916	0.044492481078335686	-0.15179519557439689	1.5820949475347623	-0.9412209032124091	-0.44449422401070543	-0.2910669886451337	0.12222786446032187	-1.8859195137411016	-0.8017072266677996	-1.480120569759669	-0.7665368897674659	-2.3838802598320283	-2.39334734975765	-2.133322021761355	-1.3528960547020954	-1.1301328505641184	-0.17881437678906625	-2.2608453078410005	-1.7346905807243433	-0.901831454381035	0.07941403007293223	-0.5302135978711847	-1.7255925657518112	-1.7639735860851846	0.3796137216820464	0.22476962221625058	-0.3476495383292117	1.1648940282427156	-1.5402794195985756	0.1813546940782449	0.38586384002232005	-0.8187255015650337	-1.4516086201085467	-0.11621269660220149	-1.0808629315806626	-0.38103571325133456	-1.166193132491433
-1.9968192044165456	0.2308856905641606	-1.4853207231936172	-2.451655030704485	-2.4361740757403765	-1.287926427373842	-0.4280170837297362	-0.7877209489545646	-0.21896512984043626	-1.7084449681534366	-0.642265950347992	-2.003731405267716	-1.2698150883845436	-0.5375049001311909	-0.5598869677649378	1.2083873121493232	-1.7147466830264202	-0.2375472513953619	-1.0305443663205314	-0.5044718089230346	-2.4590808865804723	-1.0309550761842017	-2.523872584391733	-1.756547616428085	-2.474924336183777	-2.739057038919119	-2.149617417493019	-1.6834374015231868	-1.2838899840241584	-0.6952443147505897	-2.2441170012383194	-2.009963351204764	-1.4286715545102147	-0.8901704711072158	-1.6458097090202346	-1.8943541800499697	-2.0186330153399097	0.22015338152780894	-0.44342521096135074	-1.1083329996180964	0.19970386839036502	-1.6737255231755501	-0.47400794578597427	-0.20581521446374348	-1.1060853546132596	-1.3603255052652754	-0.6861019193578106	-1.8720118759622102	-0.760493740277057	-2.1153439553981723
-2.0675231123618385	-0.9242953614810705	-1.2238033103949784	-3.113188406677303	-1.5364653478367527	-1.3699422186818735	0.1102688173983338	-0.3981421814434337	-0.543301753316737	-0.7291794868715645	-0.6929597528900535	-1.2586419857820976	-0.801205014615492	-1.1314591791515418	-0.428692304278222	0.3880111367440511	-2.026384467245575	0.12876868165257754	-1.062034237467556	-1.1571893672708606	-1.3445715469414161	-0.5622056503969024	-1.4666371803073375	-2.3887679514757356	-0.9775183059981422	-1.6658148282662473	-1.5739607224855443	-1.101427723284461	-0.7278671791889614	-0.7455870229160763	-1.2177603298444644	-1.4196938765637537	-1.3313369979744796	-1.4376739472210676	-2.30662431067087	-1.0226863205262573	-1.5000418823303299	0.03244668823935075	-0.6622187463203536	-1.258247869155533	-1.0762535443393015	-0.9310715745916298	-1.024311380341757	-0.4982718100086004	-0.9889150035117326	-0.8702377219761266	-1.780396821569823	-1.6399308369499248	-0.836341546141314	-2.6099135140838414
-1.7709793043283302	-1.1374018622291107	-0.4541617718483997	-2.6250698943665647	-0.3737783301088569	-0.45423030918437907	0.4450102780872708	0.028984292632583303	-1.0722948784346145	0.6152249411512527	-0.7454580706116112	0.6249002616788984	0.6122837778879118	-1.2381264703943864	0.05195843352407075	-0.28203124658638296	-1.731184917644224	0.013320206333967126	-0.5355909772428994	-1.3843455073809254	0.6601029302364096	0.1849204751865024	0.8205858299841002	-2.1455565638895857	0.9381660779297452	-0.17363283994245018	-0.8240805873559905	-0.2745651262324174	-0.004860875361751907	0.11420195520141702	0.02495528023844698	-0.45148440726815353	-0.5698383242712917	-0.8930310063014607	-1.6901762484183003	0.2933167815935346	-0.6914239170110061	-0.025910704837479554	-0.3773580412281108	-0.9943691427363746	-1.6443251323287114	0.033333146740878054	-1.1553683753733668	-0.6079933264844023	-0.2667896288185153	-0.5711271919341276	-2.374331568987953	-0.7099727599905458	-0.579273561999008	-2.1121076243815726
-1.4979230390249199	-0.048375182748478025	0.13850013395171087	-1.1673748133260178	0.15357721926251866	0.7554191336771692	0.35877375770724285	0.10459890988139968	-1.433636503820443	1.3060461346155028	-1.0581194227558082	2.3686928613973524	2.0259101368239496	-0.6069366124706707	0.14290282088244582	-0.6105814134276979	-1.151510752065009	-0.5562584485116812	-0.20495182394072	-1.0634761512134723	2.031458925684112	0.3514564091181398	2.41800044464997	-1.2275248609762532	1.861524515274762	0.6287405407745729	-0.2530670886027695	0.04246364155743309	0.2808656509065968	1.35676357655757	0.5789726755363449	0.06107884771053786	0.21774072270312309	0.36375206342283634	-0.18166744720714018	1.0682876991787937	-0.25961716656759326	-0.051595871633999514	-0.1524930713044658	-0.7684470663133981	-1.1004805991351543	0.44780070411623496	-1.059210189169513	-0.8426683471394981	0.6201658897040913	-0.474239397566998	-1.8424516152007597	0.09343780779860394	-0.2599063244426005	-0.8878930446559298
-1.4987645379848047	1.5176057025661562	0.11275226423869189	0.27271907345662677	-0.06309358793340979	1.3444054046488116	-0.13346668228026645	-0.14489911426239413	-1.1046244657689703	0.9893603139204697	-1.2930752324648582	2.870806012982021	2.5563230040954568	0.4940569888911207	-0.498797503240383	-0.7864764112236676	-0.6772653101314989	-0.8586598980617478	-0.4201991635062202	-0.4907205206980675	2.059532068854056	-0.3756814246592284	2.313139349840563	-0.308962422380188	1.5540440046146602	0.5608130038074293	0.11492336838834583	-0.26286212717600776	0.15788824720620298	2.049845294691627	0.36543993973628774	-0.17616757134490355	0.3781974617892217	1.2300569684108138	1.0239533705665675	0.8898431288878151	-0.39185698594478463	-0.21044359923230632	-0.43840561852850124	-0.5671741901049886	-0.008358872618625909	0.20625371904884068	-1.0708542858420385	-1.0205719800480515	1.0473414638777427	-0.065047955569653	-0.5781098573930133	0.3172144759893595	-0.1097024531715009	0.19673457643374836
-1.6517356662826297	2.2819094033511425	-0.29582991610339904	0.7522454299550131	-0.48365585241056797	0.9551298508338294	-0.760085056058728	-0.4028910220425886	-0.04219811493736232	0.1777361004720951	-0.843259190260113	2.015818122780208	2.0754557453705496	1.371729577327107	-1.3779638243064682	-0.9948300740891368	-0.4790716152365737	-0.3839389275131407	-0.7679067397562241	-0.1159378977530137	1.2354980044518185	-1.3733113218646065	1.0870250386636533	0.06100645720192057	0.8745337288127045	0.21493970911865326	0.38099458675729897	-0.7335373916461884	0.10466138601356935	1.7035029137447883	-0.01433033321880525	-0.7378562728826776	-0.1804229691218959	0.9030549982477356	1.0417609136028474	0.1327711982839539	-0.6791813501196429	-0.5432852070332941	-1.084351745381919	-0.09282980094980384	0.6210560058275831	-0.20899126249461955	-1.2040853859200766	-0.6458511917978158	0.7460151263924439	0.8566304361613557	0.3732605239272939	0.19322738627244548	-0.19728173023690118	0.43799069487941994
-1.6441334400726224	1.5591402183500327	-0.5565315923322386	0.17133220360202944	-0.6411033878895905	-0.07257236520581127	-1.1939116501815097	-0.48262342673046904	1.0833128030470747	-0.5145846589716088	0.2702832945483482	0.48678687393183145	1.0366676135725748	1.4033369983905737	-1.7405639652262825	-1.19621524205945	-0.5211815020610655	0.46923233391037295	-0.72757455684367	-0.19202622914609105	0.3434952558123156	-1.7565006158173218	-0.12654670807265445	-0.1612010794032744	0.5130436511597108	0.04315950575387428	0.4635934521755899	-0.9619305956246504	0.30022563914141137	0.5682338630935514	-0.15679040080696524	-1.0800994433846542	-1.0144600440529046	-0.40383941197220385	0.019463975254558695	-0.5985400902103488	-0.6474559982651534	-0.9887155872643029	-1.603369613239038	0.4901324255894964	0.2621467790620769	-0.41875212585960025	-1.178593076707007	0.26695785514302867	-0.08467809020998184	1.6941878786887379	0.28954816728035065	0.15366010212755016	-0.5311116666276593	-0.11982430013621359
-1.315570154300451	-0.23983226566685162	-0.5011081636627296	-0.7213983284526294	-0.5536682414018766	-1.1250852983463655	-1.2870369352050581	-0.4690507118670043	1.4555429097861268	-1.0225115148487252	1.163617687560638	-0.9203199747961139	-0.10402196372632569	0.5865172715168213	-1.4163805021967726	-1.2411501342182625	-0.678623911958774	0.8461154969610639	-0.3937490879697406	-0.631867490870456	-0.3588742825790688	-1.3233133248946307	-0.8673978437346292	-0.6031229975982515	0.22217181135843939	-0.10586829454220392	0.1542670251215724	-0.9561890875372528	0.3463788249864066	-0.6855798649830456	-0.25892244490810573	-1.055820623031881	-1.5827002280769804	-1.702497985805746	-1.1173817238877315	-1.0008543862035995	-0.30551500375652824	-1.48356791947215	-1.7285621347475968	0.4717257253249418	-0.6655390997633469	-0.5110227019393339	-0.8478102564983679	0.9203823426027175	-1.0245416185590002	1.6397038150969132	-0.602908290680845	0.22250899771978563	-1.065693003863457	-0.7944928211930089
-0.7713836400467018	-1.9598660489343427	-0.418376910702447	-1.0667774520916729	-0.4850940896904546	-1.7543672494911253	-1.1309893176504648	-0.47080158233118874	0.9032230384460584	-1.5613711531504588	0.9962552335964898	-1.7004050768649903	-1.1039455847440431	-0.38363462593979386	-0.9068795932670181	-1.0698861412542608	-0.7822478316471877	0.5068895777932374	-0.31235670802201204	-1.1138751318326112	-0.9260444890916177	-0.6786459551627978	-1.347417605434427	-0.832835758157754	-0.5470943052951999	-0.5352851696839394	-0.5127787960570855	-0.9152002159850692	-0.15806710348437777	-1.4355042747787075	-0.5958014941319923	-0.7699157825304064	-1.6019892772250233	-2.1269262168093324	-1.5140182827083541	-1.0550062562825422	-0.07426445091703471	-1.9318430909078559	-1.5513266569098925	-0.5072477561073214	-1.2547382120580723	-0.6867534192106777	-0.4225413673053449	0.541977475988524	-1.6666622739933958	0.6564030749748959	-1.4168260122962404	0.025049960929292327	-1.5501606164323614	-0.8996670273628734
-0.2028648031605772	-2.5630143178686766	-0.5284871545596739	-0.6307391539940495	-0.5047863926926252	-1.7879806221312402	-0.9166571394296559	-0.4102669242260803	0.022998282797794808	-1.9387685818822513	-0.00046640555045037184	-1.6361886209308938	-1.7199895432596426	-0.6877464956884874	-0.7020323972445928	-0.7499054096088393	-0.6652648904192497	0.13536144089327298	-0.6971358040583508	-1.279438305045785	-1.1197333237103695	-0.44825633532083387	-1.6134413116982984	-0.6487119039402185	-1.5719863264410832	-1.0586783691318735	-1.091188584430548	-0.8361172787839755	-0.9604040869574274	-1.3918690053293914	-0.9028318770313902	-0.20449482470978989	-1.1101915633625588	-1.5969565976980644	-1.0223207392531712	-0.7522124202763216	-0.20034673294378966	-2.1195581827715784	-1.2044427855650313	-1.7340881588432149	-1.0078808894168108	-0.7907589793055175	-0.18622419964029568	-0.655769220645397	-1.7040329698571903	-0.3633984149343562	-1.450038356828308	-0.6363905961974049	-1.5492690798895612	-0.2832894164879644
0.30020622588321433	-1.8369766814219786	-0.5999266375945036	0.12785757369985679	-0.4111161390602985	-1.2380451457498138	-0.7439083940787226	-0.16567209054328721	-0.47297346022356923	-1.5247750469815693	-0.6780137569077934	-0.7824517823270586	-1.6285346632101367	-0.13157384346024406	-0.7350685265597565	-0.3788313795813463	-0.3053783922883017	0.4459025103738283	-1.085900192528678	-0.9017942986625975	-0.5358350273348695	-0.5543819438847235	-1.2713117177435307	-0.1516798894241107	-1.8644378376671022	-1.0618426837789154	-1.0652860043486159	-0.5024937241232057	-1.3108210681954613	-0.6930589383369992	-0.5911936919966079	0.6914790958645071	-0.3680608917654611	-0.6829332278841955	-0.16485260237402272	-0.08006127649971206	-0.38084276201632994	-1.8106911513229427	-0.641277311375609	-1.9827668953624844	-0.2555342161230221	-0.44526980162991386	-0.08855199488687374	-1.5840797907729127	-1.0161699521381	-0.5088757482030265	-0.7508586649041148	-1.3756663013398347	-0.8125365197375993	0.6618117053527619
0.7181335818358333	-0.44798364677741154	-0.25566224678209326	0.6114715558970858	-0.03815739203610279	-0.2717187590930111	-0.5479339680181469	0.17273590438411648	-0.40030035537666275	-0.04731088918256759	-0.22529213157943598	0.42603124186152824	-0.752669594224632	0.6682198277559908	-0.5991479970891943	-0.008448022902493779	0.0827035804379422	1.213523860812613	-0.8817030929729844	-0.011727537238852209	0.6396975257044468	-0.3876491502000164	-0.16942670884183053	0.3613530238812009	-0.8326002721181789	-0.21444041051114762	-0.37546981053252804	0.16081529861835434	-0.7822067672249595	0.17553534027414375	0.44309523100288417	1.5748418813236862	0.2739970135532862	0.05887976065810975	0.4066892218677306	0.7541946680624831	-0.08322059261503348	-1.0061746387733272	0.18653726438191992	-0.8388075297282962	0.2862274629214895	0.37181842990784836	0.22491494181558877	-1.3884496314278258	0.19573916894257978	0.20226817083459248	0.06235205662104208	-1.511890936516912	0.3780027850103179	1.4118650704902946
0.9671710094538253	0.65371496056531	0.438732972022712	0.6366908135899126	0.484798511755647	0.7529284331941737	-0.1900540453480123	0.3521662530069319	-0.06317097729884841	1.8019136980647295	0.9270625037664488	1.2710325690229358	0.448791561161593	0.8936640186007533	-0.13612728903375715	0.35490278503518646	0.21747414610255558	1.49756567167661	-0.0778220939043254	1.0581706632606065	1.4521270453233308	0.39140652035346524	1.0366323480840343	0.6009145853030107	0.8719814376861177	1.0427184028035015	0.4865064459200451	0.8587187721856511	0.2441865958992118	0.6959412578178606	1.5057616654331778	1.7385986355464595	0.5610460717566419	0.5382824093284967	0.44548233778823493	1.3185428362951432	0.7930150173868014	-0.04186640839710364	1.0811391795339345	0.7947709533003826	0.27120054602907495	1.1215223783081687	0.9537397741207032	-0.2787564759921265	1.4259845220627925	0.8950197495001573	0.4356080262438448	-0.7641091728225162	1.376727859041067	1.7190491044514427
0.9241645076225915	0.9571649638011033	0.9266374820787818	0.47242404719594444	0.8318222721571253	1.3853902458946201	0.3764532323871371	0.2867713136161624	0.24678993748424136	2.8359670717108267	1.620430467365916	1.2324698933505407	1.2469953787522727	0.34013060357339725	0.3872764985540781	0.7115743493566684	0.08255606376364552	0.8156793660873466	0.727739518890409	1.813478661716153	1.1072790843753653	1.3999275550708974	1.404033059172103	0.4949087505753077	1.9422930844582966	1.8362567063443311	0.9633162461730171	1.145603463340314	0.996848461288795	0.7144962042487929	1.7733843948596337	0.8461888509134032	0.518740650870191	0.9659982470792136	0.22337318653164986	1.3232481017572075	1.7030941914296704	0.6704846163348461	1.698583041166169	1.6581502424214265	-0.036675550759284165	1.2326528969679056	1.8241511151075662	0.820484816984969	2.1597373744596133	0.7894263492617254	0.3221792853731804	0.4096172136236316	1.7658782971458418	1.6959644100537625
0.6235612804845043	0.6393365194699439	0.7834581015968534	0.44618847993433514	0.8065043277210079	1.3651544146158838	1.0116622357107437	0.20603612764075807	0.5110143019108889	2.4868507656139744	1.278021965451444	0.4425848249370723	1.2651080060144775	-0.40140155238694863	0.6584648621946491	1.0129190667616306	0.01913929957798551	-0.21578353923623853	0.9982250031829099	1.9126498445958637	-0.0540877259670411	1.9324697974813312	0.7506152168260013	0.2625048318437253	1.7685170814625284	1.6643215886136664	0.971811804013079	0.8630869909623634	1.0981283533563877	0.5238678136212847	1.1690131561816643	-0.4777969120060727	0.42991963365483626	1.3904665541188332	0.1913123474783877	0.935094333607285	1.978900605688204	1.0056333725410436	1.8828530790881646	1.4247018408589398	-0.2072557131457156	0.7503860367389631	2.319940850337483	1.2697947925196371	2.2134012386588084	-0.04340645634423476	0.09864445315448915	1.2056413111635953	1.7009496665344974	1.6014458964416483
0.34494604840462867	0.19672818158047556	0.24644008165170986	0.6113192566491046	0.5340541901247502	0.8488824719285367	1.4547979605890566	0.36989089483175475	0.7797720905013095	1.307298528226989	0.46704133749803384	-0.43612328159940417	0.74545479089837	-0.5873993307437881	0.6734371628759018	1.1180819703454112	0.3782680265733752	-0.605221896173174	0.7767494694193282	1.4147267255685334	-0.8640826054074194	1.702631929095333	-0.13689489347785141	0.24063848203721017	0.9413141462218517	0.8123687822254245	0.8953931022140673	0.30606163002817144	0.8058716732975219	0.47150720178892624	0.3904366051809782	-1.1096219274242387	0.5321882832798603	1.5515309552632133	0.5214345140460308	0.6072472538941265	1.513543171934327	1.1687882916499515	1.7708129604130967	0.8289019949638047	-0.15744208620169914	0.28905581730682384	2.196319971358994	1.1818048703370176	1.7657585464904852	-0.8614829189632484	0.1602335186232631	1.2010027299078836	1.5953981285253611	1.5725755666010346
0.39481010469599864	-0.09442324726354147	-0.03252795449829954	0.8004964612771653	0.3296993379528008	0.31609225534043844	1.5067611948259485	0.6940280078154513	0.9512926090892889	0.3127417333577501	0.12199750506920382	-0.8338353205241674	0.17127738016901348	-0.11450830481702119	0.6319156153032176	0.8602364436275741	1.0780594468775329	-0.17131355392898245	0.5116355331123505	0.6998421665820931	-0.659584064089668	1.077719101187906	-0.45171982631473667	0.5667255970017403	0.37745421033976845	0.0033428321682340612	1.0652211850958664	-0.0662486073510229	0.5559797474124293	0.5244894899410937	0.09085355789094687	-0.5942290344068794	0.743126874956738	1.2253363134929725	0.9530942545121963	0.5985452781088344	0.8421504858405261	1.3771812832772408	1.541922331915393	0.6302302894841598	-0.13245719191450614	0.3302571639259783	1.676058202561693	0.9990613281496148	1.0759503626180227	-1.0405552192437475	0.6155103511284764	0.6910947640634076	1.5543645542999118	1.525004840631229
0.7829656427792638	-0.33371286858081206	0.2759325811546837	0.9101285485468186	0.3879396711212586	0.1852927418477505	1.178128488797011	0.7981227364885669	0.9058380535398756	-0.031037127491967926	0.446632798868216	-0.7226780831153482	-0.24271769396569418	0.369436012080265	0.6350666439767415	0.2570356672004863	1.6100219614033442	0.2989864816386931	0.5138418837178022	0.12562560814575813	0.006721294551881298	0.6100387123457056	-0.26703546250853294	1.0266890671168023	0.24107471511747802	-0.27972990034702816	1.3593614669930238	-0.06265049060484226	0.4737675498707191	0.3562992911023979	0.22998438790394665	0.3416320634532093	0.7889911374819891	0.5980724709298941	1.0768789428939394	0.7560814313541824	0.5520171294386994	1.5858043529203523	1.1986762034816656	0.7904041971499557	-0.2783176666737899	0.7193026885410814	1.136151386245824	0.9202761986214814	0.2635475339849416	-0.6086530900266326	1.2822730068730368	0.3444605038021938	1.292130001238526	1.2726751226537227
1.189916373504813	-0.6914204194175768	0.848219263684161	1.0274071243581662	0.6023791227424348	0.4673475034802868	0.6743287693553209	0.4671775074046835	0.737133818345599	-0.043341042298315154	0.8046298954422982	-0.44957226764261266	-0.5710671463341609	0.14647016986273612	0.66545337040338	-0.33965899942491506	1.5565567534348022	0.0960357950754108	0.7004198414159906	-0.20986730988546812	0.18848929375225573	0.4657689917083975	-0.2429149595758795	1.2660775151081067	-0.008745624836653839	-0.11263426671436214	1.38478677757411	0.11819932658829677	0.4015599517513588	-0.12755542557328295	0.3226827267296098	0.6348922109868503	0.6309960411234337	0.14731190257120413	0.7584985701607323	0.787776465893756	0.7088962255743844	1.590831696341525	0.6932797614950058	0.7914585213592461	-0.4175362403913559	0.9401235063394507	0.7058429975106252	0.8817261316445912	-0.5917849344052908	-0.09707689128177868	1.8715618090053818	0.5557849067079937	0.6275393663515072	0.7414360647303755
1.3138538296891529	-1.0782261280785186	1.1492628620597847	1.250850428772156	0.6956427582248683	0.7639619945660969	0.23864562729312705	-0.0363324474996094	0.6329574713280205	-0.18259897915286266	0.6141897648133139	-0.2684817912978318	-0.8064043829248343	-0.8064364235781201	0.8077024624560127	-0.4452260052931946	1.0529572675225	-0.5128694731261405	0.7914871665778204	-0.3618842347458619	-0.1740772433705361	0.385140230335293	-0.5860486871159138	1.1661005558342135	-0.6378751632369455	0.1184478034336852	0.9900607134956599	0.19009668789162612	0.2330327205464548	-0.5464732059418459	0.15221210724734882	0.14571704369563948	0.6169530271379692	0.12089417200201594	0.2620328205325545	0.6276628767183863	0.9114073771436281	1.3411456508920363	0.16922651139323766	0.468635389537145	-0.30539012439036967	0.7633222607833953	0.24899625032310654	0.879922225447185	-1.2443113466158255	0.0028603747187447848	2.153229155995042	1.1161725140646177	-0.13454907718977352	0.07358749167134229
1.2107408291478428	-1.1881073470110608	1.0418733890458423	1.4481301317611082	0.5357965065504652	0.6212307027387536	0.0043170356133564085	-0.2243755936226661	0.5191178822251454	-0.44085810953802596	0.05668222322899564	-0.16797190702227194	-0.7261097893723968	-1.7426145220270792	1.244576061388319	0.06790850191940802	0.6419727858483915	-0.6665331401157766	0.6011918247196648	-0.30244693101225795	-0.2156353583325554	0.1355750510506272	-0.7052670625493929	0.95353735270247	-1.1143834766870633	0.16083470279561343	0.46431676379025116	0.16208390999897856	0.02749320623117783	-0.49063030526201046	-0.001283974404186324	-0.19258399484347974	1.0472446019780761	0.24831625452062359	-0.036685106106041046	0.42671081242794423	0.8192652798163224	1.0272501344894347	-0.11329827886117373	0.17167698453819635	0.020632267358764993	0.440996234508703	-0.323304864766268	0.9901535564087582	-1.3558046408436653	-0.35168828360059634	2.017930636925709	1.4539792295338048	-0.4962498611640804	-0.49033498479579474
1.2006807270522737	-0.8211969154463592	0.8049912232207417	1.2833747823736974	0.3078870185654721	-0.045999433850778274	-0.023627166455107686	0.07181556014511102	0.04997129641451976	-0.4870279409695392	-0.24793470202516374	-0.0748144341399287	-0.23437362637283887	-1.82675593328905	1.913152400992	0.7213805821204409	0.6634808325965755	-0.05779723606501958	0.13165707863852225	0.0619914059327109	0.5853743881296146	-0.1268359026263203	-0.058118829730808	0.8863993713796467	-0.7716632330801347	0.0762728899215002	0.1863132855939364	0.3570926539482124	-0.16796425560806316	-0.10097908115701931	0.15980399636169068	0.4517633697725136	1.6359883230379852	0.09152454635425447	-0.0018432290609712379	0.2509369740635886	0.4937428147731884	0.8416112547132019	-0.11938790382089934	0.14255361639688455	0.2909695374806074	0.27171061410734243	-0.862863588131144	1.0425172350603877	-0.8445203603681544	-0.7514066262379192	1.4778610094039233	1.1586741593416308	-0.37875502364536423	-0.8432048897297395
1.4185355017871109	-0.08047594055347933	0.6261119004558241	0.5417372253994616	0.32388203244136715	-0.8063035324253022	0.10730258155559347	0.5049465167968927	-0.8805185147388706	-0.2223111794274379	-0.09560539574267293	0.006680372372598002	0.335432566685726	-0.9078487192658791	2.3272834051370226	0.8505133514846128	0.8785212620957596	0.6340093721988752	-0.45256391801541745	0.6166137457052661	1.540589705059664	-0.012563326549054838	0.9582885389184675	0.8762601118460126	0.2248648002639685	0.07290617224340425	0.18047736840821269	1.001578769328198	-0.4018037660781376	0.06277310783587027	0.4839396445009142	1.724298069572176	1.6418653309648188	-0.34427554986264647	0.23081632410396158	-0.032896766535922516	0.21109063034743478	0.7598473588161307	-0.1297645980909335	0.12288715138354707	0.3795074995557794	0.18420975706227996	-1.1486335092465587	0.581108718286898	-0.07022327872372118	-0.6810972029634224	0.6596954779379959	0.30182809390883575	-0.2166050764655211	-1.0915410857949706
1.55457065949376	0.7444970977906696	0.3214783639146489	-0.5705752747492927	0.6398773111725318	-0.9946748817205472	0.33851547600852755	0.5969152979340878	-1.7384462464756918	0.06056828399495053	0.041881912607812544	0.14180325141102604	0.4923407352126129	0.33486828792614587	1.9836332369656542	0.3628077104225826	0.7635376306903806	0.568249266890831	-0.8399668243325945	0.9462676909104301	1.5255610345990147	0.6138496159783806	1.342505793871998	0.5421096697573922	0.926068334636413	0.2531720609106903	0.14615611840511455	1.820161257813347	-0.6355724917899894	-0.2050291367047669	0.5622376778853618	2.4166825876963607	0.6972799554719382	-0.5112780551544686	0.5014550412852671	-0.4976048365386022	0.08216202335211194	0.6462531393427452	-0.349242942491165	-0.18719611512312553	0.47479345063765427	-0.09423713040491845	-1.1376170692072403	-0.5966932515577851	0.44682292239694754	0.021081728985160506	-0.21147801869938196	-0.671665675349611	-0.35043337529133195	-1.3521408923331777
1.1580715466303413	1.3936295517845758	-0.3150728125745871	-1.485200554672479	0.9194699095942168	-0.2562157082163321	0.5654267829250584	0.25983848911739954	-1.726091722919766	0.08795178896639969	-0.3437611893104432	0.5474104985922017	0.17178140933507752	0.9899588898369706	0.9668182832950201	-0.04932423160538139	0.13166633743132103	-0.23417063754004108	-0.6851967773206294	0.7009558120269846	0.45562302180229364	1.3665184766562466	0.7096030294976919	-0.29279457557939376	0.6741973302255594	0.539483022313554	-0.08579506116001975	2.148870454615391	-0.6285701089688663	-0.3830239390428118	0.29471984076317836	1.8207877124251066	-0.6000615612181412	0.05307804566650346	0.765911260705312	-0.9027545969202304	-0.0251625128263587	0.5074849828986334	-0.5270777431555675	-0.5092148829296961	0.7901417433480281	-0.5548210806458158	-0.9442112610290473	-1.9363710865722388	0.5016527330074375	0.9280117450544071	-0.8675765735523635	-1.3059703578657988	-0.5089117299795138	-1.4849577265198302
0.20648441662753356	1.6978582929661667	-1.0329414487714306	-1.683727174045602	0.7697798379967564	1.0707435592388235	0.6280830475940714	-0.13011206090906643	-0.6589023497755297	-0.03635104692050825	-1.098320579297384	1.27768626583917	-0.14397140256420246	0.7121089575544892	-0.04710448865151105	0.3551614394550638	-0.6298449520894739	-0.9515187070399649	0.08664189907670108	0.049843038529807496	-0.4894276283766947	1.6147956274190498	-0.17296700130293177	-1.2229059865741823	-0.12813220477416282	0.7873111888760118	-0.27489312198431765	1.5707016838661525	-0.1871396910799508	0.10865427032980168	0.0391841773090854	0.4848752202289327	-1.166422457633197	1.0647752370553423	0.9437831971529447	-0.8701042751469561	-0.2427804366716329	0.48968838877710286	-0.19980745789712803	-0.22851018933265313	1.188215182768608	-0.8184778516324874	-0.6106984217431328	-2.4440585850186665	0.33639398293056455	1.2925023448639354	-1.1035219894507518	-1.4075985000258158	-0.14150338565000803	-1.1479966618689417
-0.7365569632900004	1.539862778882629	-1.2378840042114507	-1.108806848983884	0.22659897877955051	2.108513472997198	0.4214298466412707	-0.15453774976118378	0.6757298630937717	-0.028678143276453794	-1.5235911521655892	1.8668617651667292	-0.0011984825917939982	0.01865167240074158	-0.5179332677108361	1.4085465195094937	-0.9545223878360883	-0.9927777611931026	1.0559041704438261	-0.40606505197162135	-0.2831154677087799	1.0705903472050475	-0.28767000218710664	-1.5151633595812972	-0.5232191420501451	0.9116109179350675	-0.065366416976528	0.4498109841766548	0.5002714837658508	0.9758819008116111	0.12810151589335222	-0.4735126508754416	-0.5869922051910283	1.6408517917345327	0.7744593561157365	-0.33799052084040726	-0.5383338008990205	0.585687802639714	0.6236654994217055	0.6717083621487866	1.23818459394516	-0.6030737132938137	-0.057054957832605876	-1.660061338128673	0.29425664552459446	0.7180808484147753	-0.8991892092505914	-1.0546468470077175	0.7345344858662356	-0.23775232053626832
-1.0318949085853302	0.921431509106657	-0.6502379634546179	-0.206146097947607	-0.19450912263776535	2.0986719348180056	0.04276635654918529	0.22209628659187397	1.1955099349646217	0.12572353204987738	-1.1562464492431161	1.5968907874038814	0.4541079125072189	-0.1845095652668861	-0.6476390441897371	2.00933834621341	-0.656423255599875	-0.6846813350066049	1.5565213921913632	-0.29144573567097165	0.6561907659891374	0.11772634281018299	0.38993186946104597	-0.8220314018782143	-0.14280236843571867	0.898567200134942	0.4884749614972436	-0.28577351822090225	0.9647098653108422	1.1828501113972187	0.4025244379405509	-0.5834294651886001	0.3648535272386687	1.204941682328538	0.04437932615891914	0.27792643739178496	-0.8360803411700036	0.4855732396051342	1.2201665035698332	1.2579378420146434	0.680854807827079	-0.12648940781993087	0.6544263349509573	-0.21984167903682386	0.4302698734290564	-0.36577377782250636	-0.47321041813008596	-0.4450173497943228	1.2876846624998568	0.7547309024433622
-0.6220707958689571	0.1029856289406225	0.29365106772215466	0.43868489670036126	-0.03209498154578265	1.0393238709581354	-0.22354538452797876	0.6578413912015797	0.5420868128941998	0.13076208113551774	-0.2771465795215796	0.3339179924929211	0.6596726807792911	0.5433408318808584	-1.0581947472553994	1.2211405753478448	-0.05572644999530834	-0.7785907274613442	1.2865725347499872	0.07242690418243677	0.9778082258612418	-0.4841482584287207	0.8791443152911198	0.38690506658538765	0.42591971623592423	0.7402288609093397	0.8424454186726661	-0.026035955167447788	0.9671296735776717	0.21183669405121267	0.4007316589001743	-0.3105057217042839	0.5337002670808119	0.1581879155719843	-0.9857954387832117	0.4746901705548544	-1.1582992445530813	-0.12262955110347958	0.8228562653536176	0.5587237387887094	-0.24387715526587359	0.12027849909634242	1.1128045022477782	0.7025114866496269	0.5235918555859294	-1.007749635522394	-0.17895789142682975	0.21311993052269296	0.7039044639176502	1.0153083741325417
-0.09591148833956346	-0.468256126778685	0.833106417647356	0.5421479275791505	0.5561672764159068	-0.30546793873872335	-0.14917018959653477	0.7902826363331732	-0.6676955663320571	-0.18018798813410197	0.3967836078724386	-1.051956483142925	0.35833875324408865	1.6977532925306462	-1.879479193439643	-0.6532857608670535	0.3861051141112304	-1.42871796268718	0.6156064074727525	0.03492099951722784	0.09719636982045272	-0.3105324623020806	0.4346062944892414	1.1771032212330859	0.4527381176755473	0.4103429433615855	0.49379544364617656	0.8405943435702613	0.7628824867149281	-1.0827029954150813	-0.028648633782624187	-0.23847867573752346	-0.33909790728059125	-0.5076588682670897	-1.568318577552282	0.17976053001816042	-1.4966609781999598	-1.110670007558562	-0.4740934482214527	-1.217539271722457	-0.9880511982824393	-0.03677125884049655	0.8214199754503893	0.5113654509720144	0.40198897971803305	-0.650633583268396	-0.2532176373759303	0.706101018765849	-0.7908845935241252	0.20538833855854685
-0.07125080550813105	-0.526597520490542	0.6408515813834017	0.2622893395510532	0.8747319943903111	-1.0896198084458	0.17597003713920858	0.5290566357523679	-1.5549309360397612	-0.5443856587370304	0.42318349337408967	-1.422742890468862	-0.08389701386234118	2.210586703060392	-2.4078986183477453	-2.2641267860182803	0.4588755280309523	-1.9082393615256412	0.1579057933460322	-0.5445467064197177	-1.07823835463419	0.2606691418470081	-0.5289750122442377	0.9709693993436829	-0.027011232427510946	-0.07662363750814996	-0.4600992725862095	1.223187911551169	0.7123551321444289	-1.2945299287509395	-0.49243941708723554	-0.3356976582377515	-1.3331736582279692	-0.29399768758550715	-1.125092226655147	-0.20578329221354377	-1.600286678159641	-1.9135386288493996	-1.6784514741985734	-2.6758714471471317	-1.1715196095280844	-0.2652665187994752	-0.23725807810466357	-0.3265640518393655	0.12477093522848463	0.27101685716736545	-0.5988770686452001	0.8287179018429933	-1.9852588551438626	-1.0324017321082934
-0.587174542103522	-0.285349213908706	0.0845293110604533	-0.045182033348714255	0.3986000985689555	-1.1211167737311665	0.36068545639650024	0.033169638351633085	-1.76351513477448	-0.5673043166243185	-0.031858793933148416	-0.6152862280175934	-0.18834838982625157	1.4279949495356044	-1.8623373151860774	-2.527785397193482	0.24651366422446794	-1.386939657912043	0.07164403147286758	-1.0384220329073366	-1.3101547506151048	0.34466914327944304	-0.9753397177666054	0.029093926318720046	-0.34447454558474155	-0.6030422211572086	-1.3830395916483555	0.38870223230857703	0.7279591157388324	-0.1692749217485856	-0.5218268849564222	-0.23370141496792685	-1.4021254556381622	0.24147234769267	0.03687339490155101	-0.27973811877570304	-1.1232537106710823	-2.062570366809667	-1.8758009410015541	-2.5940931310563573	-0.8287823818193539	-0.18457867462112107	-1.3924473335777874	-0.879963056052441	-0.16980832242503616	0.770171181976493	-0.8382794848513657	0.5045319969042609	-1.8891058921331962	-1.5534644000822728
-1.1734545201213837	-0.24059243875679473	-0.24526940751983378	-0.17290669442530876	-0.6499656393358059	-0.9029871863078368	0.060641095577064125	-0.4947128387786943	-1.4950656053464937	-0.25019334372810187	-0.47489793316045115	0.29029215113642676	-0.016552762499910438	-0.19824421996684022	-0.38189526691110487	-1.6308421989794057	-0.0777776622788834	0.15414002528791818	-0.03872638619073243	-0.796511760290241	-0.5584317351666738	-0.5719330745666382	-0.5203100267941653	-0.8511546254613619	-0.11980627372514072	-0.9773562284536061	-1.7143237147996537	-1.274657241488914	0.36827261089832386	0.91441134132389	-0.15726110208104618	0.009080253897921248	-0.5301762202491955	0.13490634988631034	0.846929519851586	-0.06090652647960054	-0.12284554246407658	-1.6439675023489082	-1.1335986461007121	-1.1533326980485035	-0.2583365618031459	0.13750325677238906	-1.7986934029032555	-0.6854052836083685	-0.4603186806985353	0.37480252923330826	-0.6608687854813406	-0.07928303109386592	-0.7742530196089287	-0.8374311163306095
-1.4482594039102439	-0.6012296470207787	-0.11947079748696567	-0.1619918692902885	-1.4946955936737092	-0.9438381573846152	-0.6450677052375458	-0.9247849683758832	-1.003263884916386	-0.01871928446223304	-0.5548732424177613	0.16814933383092676	-0.06261374713492295	-1.429311702604553	0.976247562550538	-0.6504923877879184	-0.37121719564700856	1.8587427550022495	-0.4589617601832191	-0.02716439403103998	0.0881557983063549	-1.9953981134766359	0.18769686102620106	-1.0559706975530243	0.27147081400738127	-1.0436050738566276	-1.4394558273920937	-2.5841329622434306	-0.4354218822762707	0.4875599665261804	0.10183566689197304	-0.1569813054361565	0.34807863599278593	-0.8075925621635927	0.4962330069182332	0.11667610996015802	0.7225732239793389	-1.1215014861722803	-0.29572283402369226	0.33898220335509816	0.24384806060645303	0.31026087041047584	-1.2175575329407147	-0.026392373655911492	-0.7598053264100968	-0.36674715805143926	-0.15309806977046098	-0.5204373278927747	0.15406622083153174	0.4160707670601619
-1.4758011817414916	-0.9797132887597152	0.2720348509349991	-0.1051496488636555	-1.5405725701901245	-1.1179013106752629	-1.2336196322465731	-1.1497718847512302	-0.3446063242662895	-0.1538910873754674	-0.2571946082415843	-0.8017456239512198	-0.4986242719263407	-1.3627568655436304	1.3124944206952776	-0.3125595860357749	-0.4702782749722396	2.735754072098458	-0.8109063816117338	0.3562941871107914	-0.07767531406702473	-2.7446276605697775	0.39681874767505065	-0.5745444852243462	0.2729035163512132	-0.7684582475623909	-0.9306367725543951	-2.635560307457519	-0.9947159882070433	-1.1653072373286737	-0.06553372494405746	-0.961051525495041	0.5062707742471141	-1.657175895347709	-0.6613331084817046	0.06247347633714764	0.6629502496617226	-0.7450156697918998	0.044533109445546296	0.8590289184927778	0.49385311125776843	0.19200723212846568	-0.23049850137662803	0.5604195485076898	-0.8913391038243889	-0.5512393807548446	0.2685950180781329	-0.47753982787228466	0.10051079765051898	0.9719391917454714
-1.4662155785268753	-0.7625044177778392	0.6781209029853701	0.055415287165029394	-0.849602486676355	-0.8316408346268909	-1.1507986411101696	-1.0255328286112995	0.3729489908879132	-0.34853790817171676	0.205330254459872	-1.2991333079556286	-0.8068542709099598	-0.3010730121746049	0.7941438197118251	-0.3447039975590771	-0.19151038543793636	2.3716041506890604	-0.43894441655277566	-0.1326475525893496	-0.48364311529037657	-2.0392479364933243	0.20299691599693517	0.18104700357309145	-0.056074680472828764	-0.24321102288718943	-0.4398585817803926	-1.5333273381987467	-0.5260085805738701	-2.16059913458695	-0.37656321901528383	-1.7418395229246875	0.2235806827115566	-1.3124782480335566	-1.3836027307574603	-0.040450808911243995	-0.25240058477675376	-0.3044142197768122	0.1268693746651312	0.5826499486875414	0.4277763180923084	0.1149417216833085	0.3738695134908781	0.8395266827392108	-0.5369442757838081	-0.0033076961322382257	0.3142688917348766	0.04820390294037549	-0.4920809167330915	0.3844909554806035
-1.2877316276313038	0.19155274205564424	0.9771231618277553	0.4457686757000617	0.058866800254513726	0.16326405204858688	-0.3163811894221479	-0.4607717048372011	0.80771885338746	-0.026184276474246922	0.5672084056816178	-0.47541837089736655	-0.38366318069993793	0.5407327368148479	0.3393417275049477	-0.07549395637319264	0.47324594421931304	1.048737169988144	0.6291070373819587	-0.8205470664283887	-0.1973472591152089	-0.3254415418609571	0.26958945328563	0.8089890385980381	-0.12222268907769543	0.3525831584544405	0.09808281569310004	-0.14120597101819288	0.7738847747528713	-1.159334817125668	-0.28580374671891323	-1.5345479500991706	0.2779968989619155	0.23602053054556985	-0.8062230121560606	0.09554903093889791	-1.024679043270408	0.44654952552417504	0.4911376424208118	0.3856936461925428	0.16167843415407004	0.4129955670604046	0.37351388003852104	0.9104981720751768	0.36222588296523794	0.5055855486423027	0.17844302141742852	0.7032838955365751	-0.554889179717846	-0.49338371814325305
-0.5402500440592894	1.293505101365718	1.0144133008624971	0.9741252238637105	0.7016008082534269	1.2697677199916377	0.7389082959324375	0.3943716965895154	0.7084309810026348	0.8884138615642921	0.635069021161682	0.8922539092244784	0.5982335459598317	0.25438694889255886	0.48731139940143897	0.5815798070190119	1.174857529904207	-0.5630704572632059	1.388985015282572	-0.584687911347242	0.6115830207012656	1.040447567507878	0.7520622497864886	1.1169492151683438	0.33676005731541525	0.7668563617557632	0.753502499098294	0.7198445670674952	1.603957475085997	0.9937637913188485	0.2959211172615526	-0.2256420331532397	0.8310288086460367	1.7295021462137763	0.6309493032820958	0.44213916307114476	-0.6625518522366135	1.262236550618823	1.0803293250547972	0.6981249588917454	0.01126249163155644	0.8540855895245336	0.1975097163380611	0.8800470812977597	1.3170491716894897	0.18225063255404456	0.33331783748469807	1.0667777861299137	0.2997652950368285	-0.4644580576169372
0.8040008097791924	1.7128511168055793	0.5192327050811016	1.2359203266859211	0.8464966094681161	1.5275479343323382	1.2656135352125748	1.0871708385529455	0.33072725812173975	1.690984784542017	0.394935707006649	1.2000431092796626	1.2241828138034156	-0.8468044367459088	0.818538603786936	0.9932438324827596	1.3568229964091223	-1.7380450285609483	0.8056705296366911	0.7071413354366464	0.7374159449406397	1.0206831621106442	0.9486503252157898	1.0228621178770556	0.7835497743053454	0.7218190413972524	1.264281352060533	0.7712259621520761	0.7905281466315459	2.1585859629427806	0.7821688975592103	1.1631185604653962	1.142773420925941	1.8144414277709646	1.6242363861172342	0.60971539386198	0.684449539021845	1.5261302345525825	1.1818983542321375	1.0947043674667403	0.26442038793956435	0.7802497117213387	0.26900428821820804	0.6871762548153119	1.57284533069057	-0.8098621421609274	0.9132815229485045	0.9595973205961889	1.2974472337392926	0.5980447690097462
2.035575327895163	1.1081061164238475	-0.5655695766525313	0.8455674723028803	0.43006624417445943	0.6236468007269413	0.9120480268859752	1.1005168163937857	0.2405677012793527	1.543982200912142	0.050036228825981674	-0.062484330662210916	0.8466791831532583	-1.5881375179427657	0.5729279487080742	0.6180097150305759	0.7179804892137337	-1.9554171744173452	-0.9599543071355046	1.802063161980906	-0.4185128562772469	-0.14982858168243846	0.22578382694403296	0.4772367781350797	0.5059620888914138	0.08771571896140987	1.191600322663165	0.18891875843734265	-1.3653177084562467	1.335641829068731	0.5081950021271523	1.5192211818429084	0.4989683116109558	0.37299962257016184	1.3518665826085612	0.2589260968970117	1.7423688785929567	0.9597544889379962	0.32230660842014014	0.9539606304079677	0.8190641650884373	-0.10862475944465569	0.41991459772423506	0.2505333253417662	0.7938096250435198	-1.49334785752931	1.4058874034016686	0.5086748165797073	1.3747782370508934	1.4952596709974784
2.2609655697619155	-0.12389176237786848	-1.7175551182474205	-0.08964515859079338	-0.4257945207442411	-0.6975610895575994	0.037088606029977315	0.2879805668169445	0.6001697510837259	0.39323949793457186	-0.1395943978358861	-1.5647212720074322	-0.1256167782817335	-1.2038959144050083	-0.34717967791508425	-0.30226086315947714	-0.43942894433129775	-1.169040049757674	-2.5052691839556527	1.383466686350361	-1.7902444529156658	-1.2303388365021204	-0.9817653013717733	-0.3995477483769694	-0.41225843664379774	-0.8898039444295381	0.43568492746468584	-0.655798126061597	-3.1818916175566154	-0.23612881960130003	-0.49031651799720677	0.8324894438161302	-0.7963855093776695	-1.3648515661464682	0.26270643147368383	-0.4808790157623256	1.421966992076878	0.04840578836060432	-1.0132313046669719	0.2456470683834704	1.1388007303795813	-1.2584992933328347	0.10238546686175709	-0.34170329080864087	-0.5419009552172795	-1.1855078805506385	1.1249605106479532	-0.026027077375871698	0.37763522332195126	0.993862252175697
1.3841014590885847	-1.234764025682936	-2.085087575370047	-0.9172368349079497	-1.2369087767318911	-1.343959715183061	-0.5796312932832587	-0.8658822805931242	0.8613181989455861	-0.871404808439003	-0.1365268301152474	-1.5652674585528945	-0.6655127036293601	-0.15293763573556637	-1.2132581682460934	-1.0107836167320035	-1.3754149585086253	0.0759133826085272	-2.5247848081751125	-0.3184831161328834	-1.7446018933201886	-1.1776433078687105	-1.490248902800556	-1.1862979211864737	-1.0485539462774403	-1.590618682484306	-0.5288349744883387	-1.2686764405358026	-3.168289916468408	-0.6258058171214153	-1.3968691812920362	0.12501320401412186	-1.6173751123087556	-2.0255980854264717	-0.516343216834375	-1.0597911078277618	0.04305166327459748	-0.4216909553927669	-1.784250553576517	-0.47452949594976945	0.7459682682215796	-1.7260781266513852	-0.8354317755900615	-0.8551848405643773	-1.4920859158801114	-0.2659926444706711	0.041610915856311825	-0.44001491924477026	-0.7675366008856285	-0.7234730668267402
0.34196703012101687	-1.6733043459827344	-1.313281075614895	-0.9960660582679266	-1.2822292580686943	-0.9701741723260351	-0.4142455350676664	-1.499888217555473	0.40638439268008325	-1.240441813934937	-0.18808799625183986	0.07216495983910934	-0.31423926804788266	0.4174361373845198	-1.2980102298511427	-1.0740066031104072	-1.506485328245184	0.9681195054092412	-1.1347804779227837	-1.5871792590089444	-0.12781554362379816	-0.07652501403135768	-0.7279420027560091	-1.3649268767275464	-0.6818207124973821	-1.4300151024181689	-1.0475465337052734	-1.1157876675934177	-1.4543383105963066	0.4790226921814872	-1.3754405454086047	0.2098266344305411	-1.2251855144428054	-1.3640403742532423	-0.43080631728727337	-1.0086708521318697	-0.9456649958854422	-0.2377570438150538	-1.4917114515895393	-0.711109499854723	-0.19251268224895707	-1.1560610881692128	-1.75325770688205	-1.0714450701848537	-1.4441980867012674	0.2966757770914465	-0.9961563857615086	-0.6426218025468758	-1.0555043125569163	-2.110671081815386
0.15785070417698532	-1.3217951083246637	-0.05536615480344696	-0.3528149195481376	-0.2618830118987726	-0.2635646211530938	0.3234344531779357	-1.0625240244353344	-0.5606164210791986	-0.5565857634085786	-0.4985473089522077	1.6473154766731342	0.3020181327279349	-0.02313373037930323	-0.6717558046558075	-0.7531824193396954	-0.9019148701421376	1.0757393078183124	0.25705397126658397	-1.0600507545461857	1.33497672827782	1.067461550949079	0.5310871334333652	-0.7936446068491396	0.30809895279694693	-0.41513264862244453	-0.9126257385926292	-0.01658192627372	0.40363314474104695	1.4785660402903709	-0.4144235113281919	0.7678417220281815	-0.09759196078960224	-0.3493069028154081	0.00417620627241534	-0.40750087714263716	-0.5352267110378582	-0.0019248945620098264	-0.6837851945063279	-0.4776165556219934	-0.8884850785795191	-0.18019699585803073	-1.7588959055066251	-0.8919857295814929	-0.607830622202994	0.0906755119249224	-1.057015286545264	-0.6429965102371387	-0.4347011570981505	-1.8473452294602442
0.7871802256141671	-0.41190008034018344	0.547561196196301	0.2860287318218466	1.1313154319904881	-0.12309082747866977	0.8634933805076602	0.14212087249200345	-1.0432662562717276	0.3573853966085471	-0.8587537393409576	1.4958359736406373	0.24925006392149152	-0.7680386487297817	-0.06793445967912012	-0.5463162867061828	-0.21840841140556194	0.6961526033420624	0.3818122479156749	0.6859777658192452	0.965745284169503	1.3461240273644182	1.0113003909341094	0.03999913102909584	0.7977719314323677	0.7227569639435154	-0.5270640308799682	1.4382271598532375	0.9621626704277663	0.8831009836409592	0.6127208446534665	0.8144136958204543	0.5689923333731208	-0.08362799545636337	-0.054414051899148635	0.1536260965335066	0.7077326085028933	-0.39934504188181263	-0.29963480913306084	-0.12944981535827807	-0.6633382297720728	0.228875061249789	-0.6671706651721295	-0.3619737801521565	0.21899033555867092	-0.27026267021837735	-0.16539805930759124	-0.5547413494205841	0.2217046983294667	-0.2553935529333474
1.111377482350573	0.6235834273923526	-0.01459223677689006	0.20247851581389834	1.5968261858426915	-0.670947926066773	0.5769353299286639	1.1336005572689445	-0.33062229925768416	0.519338687990579	-0.7743081484779484	-0.1836738386626881	-0.5854856689790278	-0.6616868249515713	-0.06544311867108876	-0.5708546732265269	-0.12035934496931402	0.4809983751346649	-0.7016890829081612	1.6778146803748586	-0.8581531970608992	0.7091101825495945	0.35808546650590245	0.360201393925212	0.15806623632705197	1.085943053440899	-0.4304250551506981	2.1088204118375797	0.13262739549174946	-0.8537509997453631	0.7543530265737869	-0.06628951302684274	0.10891312986075526	-0.7329153681707223	-0.7364653730708718	0.11841875990990525	1.2502322813809383	-1.3233379791938686	-0.648195946594095	0.05063335929379959	0.3474530361008218	-0.2484678152397725	0.6804012337109863	0.30145193087104705	0.3432786678106647	0.10220925572654861	0.6054695949352417	-0.5680286770412264	0.08843869505155168	1.0296354880432808
0.19300321448136154	1.2824031412808876	-1.1109074567580444	-0.5732229275668589	0.4581974778747007	-1.1971308449692666	-0.43876969850100356	1.1052102037116407	1.0853942392350429	-0.28285932958844245	-0.08858601265058129	-1.6354900440931863	-1.3636067415292015	0.5439798522602756	-0.5562274679519827	-0.5424389991458833	-0.7027346744710263	0.7085372651306836	-1.8312655957588115	0.6905954725833929	-2.0827551736363814	-0.18713126237951266	-0.5741585470223002	-0.197505337542282	-1.05645055248143	0.4026137331302364	-0.726756788722615	1.2539063279513925	-1.0236535167009395	-1.9022304847319507	-0.12297273706227453	-1.2265712161045528	-0.983309114523596	-1.5210095440058746	-1.3380085003567526	-0.4863174593447379	0.31161821131544143	-1.9053704499928386	-1.1759380193382143	0.0079061094277171	1.2906250103074999	-0.9989024392088167	1.1583209534055479	0.7241725516952078	-0.2926941415254644	1.2693828805182827	0.2256515932867173	-0.8006308129789929	-0.7718646617535161	0.7965213654672593
-1.5867237191497021	1.219322756069832	-1.6606721729683471	-1.2950790762034154	-1.5241921898240474	-1.0460581958897486	-1.4615741809278908	0.1622796125668422	1.8873009396730696	-1.3405591507205408	0.6197763431382474	-1.5629483572447886	-1.2880949002573172	1.77378565502299	-0.9946557025032924	-0.2537777114672945	-1.4316191768618651	1.023771298866935	-1.969232946059694	-1.402758752421185	-1.3574084087992262	-0.7091255670078442	-0.8554649172643631	-1.2089471337608595	-1.7386320021043364	-0.74030827644736	-1.0382019239467795	-0.6760120912767488	-1.4802742993896898	-1.27173252374123	-1.2183124064787076	-1.7503019537245708	-1.6422703351212025	-1.6599789396163298	-1.2077023363095203	-1.0456322302495897	-1.2306570064632871	-1.4621786014199363	-1.1763101698639393	-0.203071935543807	1.40258716381495	-1.1625854047863597	0.44622623334249495	0.569588709314994	-1.1375121707415794	2.2696920422543814	-1.1374391600403224	-1.1276915967528038	-1.5201291494779405	-0.4844657419466509
-2.836080284120511	0.5175797446385673	-1.265134180022656	-1.2958073011861446	-2.789815246007227	-0.38710183933337594	-1.8436322666330314	-0.8194675242177393	1.2583348756537653	-1.733449846585463	0.5017482590800572	-0.4773555891467352	-0.5144420609867382	1.6776021805655783	-0.9981866281514318	0.14540431062144998	-1.6514577302992322	0.9355001104011453	-1.0794482239710053	-2.590214574500339	0.4145685457636668	-0.7531397986862658	-0.5743040518227244	-1.8283497207425243	-1.4126310063283976	-1.4880121907048574	-0.9885831693005914	-2.3356584341381397	-1.0822335686556013	0.040993021333944106	-1.5741410941503609	-1.519379668896478	-1.3054639001960973	-1.1504527404178746	-0.5471089388376673	-0.9568506193283702	-1.7877617670175574	-0.2930540433068412	-0.5338938704048082	-0.5059779686534928	0.6650598160557891	-0.5149492134770965	-0.6536087213043342	-0.1558078575800434	-1.516547502519438	2.0630063359127475	-2.2155400044385276	-1.2319889752091078	-1.3870624564917136	-1.2351607835249387
-2.607873442696955	-0.29751938925376686	-0.5230105044594879	-0.6873584151411011	-2.500945485565026	0.01037810013182715	-1.5987474912507056	-1.0997249123041566	-0.29799902792675126	-1.179798088375599	-0.5769605460856735	0.11376583595673508	0.06886930633152034	0.07721069709304129	-0.6196164834893183	0.39169746137330846	-1.1921934346338556	0.4524817569230805	0.08913527835585694	-1.8761828413972426	1.1939565408108201	-0.6371491694578757	-0.5549618987576516	-1.5750951021688706	-0.6300568666367728	-1.5129302712891382	-0.6361617358699493	-2.6790546597878917	-0.36922766731689943	0.30707318631544905	-0.9921866724615348	-1.2620984479022084	-0.35236502774935496	-0.6311643584786429	-0.16648475935601073	-0.2780674805067594	-0.8131471808702082	0.5890732532506683	0.2866979752959149	-0.7686432622563357	-0.3341975760651953	0.35546821851161325	-1.0084211752717658	-1.004332019136477	-1.1640591195268588	0.6146212591922345	-1.9696097328484168	-0.9174278066920706	-0.37480161835095166	-0.5077817573336817
-1.369605152091748	-0.6584590342572676	-0.23509364874211575	-0.2045960292936489	-1.2911803608692625	-0.30043679789527866	-1.2729243776910504	-0.7797292966275235	-1.5070522225640384	-0.24671840529313624	-1.6454622273238662	-0.4092635661163933	-0.13206425298099284	-1.7237052137878415	-0.15506777826888984	0.4600370879335559	-0.5071484484853354	0.0820691182968863	0.8174125603388971	-0.21293106911609097	0.22242922381153585	-0.663374711456523	-1.1472388068243085	-0.7609294059147275	-0.23591475574532716	-1.1736810070583752	-0.3741995561055997	-1.8224900566891393	0.11692333928262033	-0.8637303281902952	-0.1885195755591945	-1.575624348171313	0.39032704364531223	-0.5398734211147094	-0.4876545595151555	0.2649540224952422	0.6001507066446271	0.5043293589017843	0.8130512391952678	-0.8353507734009433	-1.0629467407464401	0.6741992019238014	-0.25814655308012296	-1.3904462707586251	-0.4017239254956217	-0.9999875235169231	-0.7204801313466526	-0.3637562065762849	0.793047081068198	1.0162662530060345
-0.40636718973594776	-0.44274084448930506	-0.47923978947791557	-0.3831804770933515	-0.4153219390379945	-0.9096616431005855	-1.2639230982185872	-0.5397219129745284	-1.5584224850336292	0.22091879035247947	-1.4619107815344623	-1.0892689663241926	-0.7930368968669451	-2.139837549240578	0.1426220725649742	0.5247692375117791	-0.20261202885602264	0.2088005091610208	0.9123974075333837	0.7279819969559755	-1.1383399350210466	-0.848891123121285	-1.6890671581430874	-0.12645155212567727	-0.44840095019635917	-0.9376440292328977	-0.441963620754024	-0.7050545223232152	0.22775083687930922	-2.1127495720544696	-0.03195372345494471	-2.1395641017344333	0.4250894491295581	-0.5786209249754322	-0.9776514655573277	0.011349093485850075	0.9395897641946042	-0.22173510308656358	0.9451356089424655	-0.6846474700689761	-1.4476634367814754	0.22346640490429015	0.8719275834937465	-1.0533947345473975	0.16573387589349803	-1.560757401000233	0.20210107831271837	0.024421757981010404	1.3208164073178588	1.799444141886968
-0.384539509294339	-0.03307823555119606	-0.6203677890227043	-0.9981958409812001	-0.3379811641084391	-1.0049930663495228	-1.3727512204163457	-0.7433470147835691	-0.6972486610878696	-0.11106023575513842	0.16042173286421615	-0.6345998403084212	-1.090406035317966	-0.8262538698783181	0.16585805958100136	0.6384258924706017	-0.41598833557082115	0.6237498024332561	0.5943170818397095	0.4095921220681507	-1.06014170962062	-1.0054402995802827	-1.3297468492966422	-0.0716865681876486	-0.768171609944514	-0.8116066426973474	-0.614355045524595	-0.041528654654336625	0.10810331112470058	-1.9628532716032447	-0.6328174026209683	-2.062319761634951	-0.10779291316987065	-0.09565827198642504	-0.7115833705673048	-0.8705374405534365	-0.06946182703323657	-0.6699235072900089	0.826539313617643	-0.4839119064477787	-1.6746815289206778	-0.49917269378623447	1.3284830384397586	-0.22921719551668568	0.19638969148753024	-0.7906106471614667	-0.06556916073631423	0.062394841397628714	0.968342311467735	1.0826920877257857
-0.7441991279158077	0.12374959916865998	-0.15967071174917144	-1.3665664077484942	-0.4205716759582968	-0.2693688176282052	-1.107887866671142	-0.994864322848075	0.2670768615179647	-0.7842851081645689	1.9686332466228924	0.9690072812125439	-0.5841638212729807	0.994707939453796	-0.05929045811665698	0.636096549699526	-0.6817826284186915	0.7608695887253327	0.17674877232834424	-0.20078922745276068	0.6427468957298198	-0.9781849891961992	-0.1422440419727723	-0.29180791336986406	-0.6564923503740577	-0.45557716420644107	-0.4204035344554358	0.2148584676341916	-0.028176713535777474	-0.4686057819546646	-1.2202486493034446	-0.9392535203369028	-0.7136301566942845	1.053773177336492	0.5301829641176461	-1.4393120968683277	-1.2143431715885693	-0.33141592920099144	0.5784244403561571	-0.38918609116939645	-1.7955305573898113	-0.7703608164086437	0.7664797301877216	0.6046351829906496	-0.07835946212067091	0.4361558749563787	-0.975900846957637	-0.0014796024815285837	0.16755379280632568	-0.38388403134415555
-0.5570434419999298	-0.04272528285038716	0.6493642869373225	-1.120339258364444	0.03782266730073875	0.7940053774106528	-0.3714771344059928	-0.6906956932418553	0.7689911986271829	-1.008727379918092	2.372365159976814	2.378736195416156	0.4152249811387081	1.7034915472250134	-0.3720832555781129	0.4188766481574826	-0.4508783721222148	0.32072775138829246	-0.07642362215441187	0.007749136315650325	2.381452972110698	-0.7786786896320439	0.9024331231726285	-0.19325619754091117	-0.08889456459651403	0.23742580485781123	0.3413848345629071	0.44464206972667486	0.02619015454043471	0.9873955153476518	-0.9436344346179292	0.6049959338009718	-1.0065227588150147	2.1734365645572686	1.8619763826265892	-0.9009162668086481	-1.1867939166071448	0.3925023461021526	0.293373607745337	-0.3205759074492733	-1.6763212687905835	-0.2703035499393238	-0.15625902186421095	1.097625197416779	-0.09965446998349056	0.9018650862453921	-1.237270740269641	0.19005075325889728	-0.3869993080940262	-1.199444715633433
0.2609179867539118	-0.27088774827933926	1.1380178236930782	-0.5507329841069428	0.8250602829258072	1.4314858769682737	0.3347547267569887	0.13058482247328432	0.7472331456500895	-0.4136563329949143	0.980796582568907	2.3673291430164203	1.2550538730251557	0.7771131331045293	-0.5302390603028461	0.19932389263266773	0.27541614727327846	-0.4644579024704042	0.03094511707381728	0.9425162829097056	2.6159500815674024	-0.511000801895132	1.0662679138645303	0.38581260152451113	0.5806394519548684	0.9019194505969569	1.336631072544717	0.7243368530049596	0.4383706437020125	1.3221985846744506	0.2425560431716826	1.49375501831108	-0.9379578724074352	2.371748430877389	2.0937998557050075	0.5399603558192467	-0.015439147628907055	0.6895063450246381	0.16658428473237216	-0.04182159102959513	-1.2822911234096235	0.6897879714941054	-0.4564198728227261	1.1587169152437302	0.41878530839409767	0.10701176548434774	-0.33571966718358853	0.6064559578735924	-0.2932699648896386	-0.7316518353777353
0.8629082568633333	-0.3702768941635567	1.0453765995497861	-0.17161751481024526	1.1573706361253164	1.4205760182841394	0.5017408562508406	0.7468046734371055	0.37387320109297956	0.6283966395835836	-1.004230931929033	1.1002585948552224	1.544886635852712	-0.8169203151527284	-0.38411299062378296	0.3229717576513317	0.9119927771985018	-1.1630628109295498	0.5426835115223849	1.5306800795966942	1.4082161863183056	-0.18201511970004375	0.6618452442276245	0.9705726498599742	1.0998045519067714	1.1384905449218325	1.9644338589348984	0.8426245044740732	1.2038343771093627	0.811752160388119	1.5468316125878179	1.2539519386718612	-0.6880032006840684	1.538286628670974	0.9438446143599415	1.8468811906272018	1.0485205666919577	0.2524234459992057	0.415349432778684	0.5250059857022169	-0.8368598803062878	1.4758190935991728	0.2505619876985943	0.8670675411002221	1.152642810344601	-1.337450641249489	0.8514900820688531	0.8067196712790682	0.3051299406596706	0.40202809809977236
0.576296808784387	-0.43147234807824386	0.8023426379605061	-0.07566770432742592	0.8192836467056078	1.2016251837616343	0.32213843096939576	0.6357716536727476	-0.1544559355183149	1.3977081368464712	-1.9378205019842534	-0.16963500250636748	1.3519934487998952	-1.6048834069091287	-0.0028925573039331296	0.8624909777627009	0.9458122057616892	-1.5788891626281842	1.2579192539802444	1.0989794578904095	0.05763181759945545	0.39833015290011103	0.5617559294806806	1.0108887962235629	1.4826194218394089	1.0439447356811662	1.9048226348745754	0.8026549402132069	2.048665043687822	0.495588767707662	2.164738556697914	0.44698984776772854	-0.37884260298101685	0.5591869216164977	-0.5944974524730614	2.1966376207540654	0.9886256856892737	-0.3619106592777001	1.012968502653758	1.1679199915697092	-0.6005549432753612	1.663226752519274	1.468206672950328	0.39904271467356783	1.4922181605788452	-2.274733341649699	1.0846443882262604	0.48678051844855935	0.9395606003874267	1.1438275112654255
-0.19309548666256401	-0.590500052499331	0.9544253630799447	0.13693412189159374	0.52392186797143	1.2763374925888076	0.5868356567908005	0.18989632945013243	-0.5408430522816267	1.5150505106578118	-1.2199600508348054	-0.4953174831620149	0.9705957992304287	-0.9310959128404223	0.4480834176541214	1.4978331175057822	0.5643709359445817	-1.7626282534835205	1.8228567240148477	0.1771528629265592	-0.45717670999341653	1.4458283524217224	1.0529177358340225	0.5764099443536955	1.750354548944624	1.0856405078140063	1.4021997795783738	0.9426642015094043	2.56136573275797	0.8600441462052562	2.0184095179441153	0.08786518461461491	0.11862770637133349	0.4440577061921095	-1.1425998950026617	1.747617062554104	0.12272599810558545	-0.2836629004247099	1.6261083549224125	1.619964338228884	-0.5467709921494053	1.3304259998294448	2.352495124781648	0.024934039475873755	1.2086362292353559	-1.9771952853258465	0.25445828578143614	-0.06318429565441519	1.266182231463768	1.0762791243794168
-0.38762702465708704	-0.7149710229738465	1.4555587535516372	0.7961566336796013	0.9599858904522478	1.5940225584416199	1.7427980039860698	0.2907720960175361	-0.3982373781223344	1.2078537348488818	0.35250947449390313	-0.0974377757905058	0.634617558570151	0.612511259384754	0.9390053703476573	1.820933648073866	0.4928673639469968	-1.7056447863865207	1.9708001494894305	-0.18944111153807267	-0.31419560741121155	2.8190885427574743	1.4716574465177306	0.3509306069807149	1.724196235502809	1.4286697246879927	0.9945864509578098	1.4065708602148366	2.47001075787032	1.3886075105268798	1.6080619000790113	0.6815178469845501	1.0554622235749773	1.241585151797635	-0.2267294721844765	1.2691412416427263	-0.3774692575221693	0.7762307076763023	1.9106547084337453	1.8231102733821516	-0.3603750222182613	0.8798753079223484	2.44088881703775	-0.000631462008927796	0.7040427433108244	-0.6705684677624253	-0.41922884563618396	-0.2217043582506059	1.2955809793699902	0.6321537750268759
0.44655851957224985	-0.4903514534813865	1.6944574511510486	1.6627773816984952	1.7785057744796056	1.6061310136555778	3.1523203296506277	1.1764485045197242	0.40038111050667125	0.9204632765705459	1.5499591124108942	0.12714629187909318	0.40826105304524074	1.8923986219612177	1.548818477000915	1.674158210956351	1.1444092330267708	-1.236537086691591	1.6571438558398555	0.2915642763020581	-0.2330440954518429	3.8165571427222735	1.0427966870732996	0.8567890933413703	1.2113097251815332	1.604400585909719	0.9516067109162253	1.7339212659561254	1.7874795372551595	1.318461418690358	1.2521545112013919	1.7915036126510284	2.386120108441457	1.936825436286084	1.2839290443084126	1.1141127890457345	0.08055218886712348	2.1643301899800016	1.8113283566626293	1.8383431523503175	0.2087894043052844	0.5897464779194812	1.8811832018442183	0.3175303752442492	0.5281970503560047	0.7889709002716941	0.2255339352623972	0.22835002054514814	1.1962030607734069	0.38915866358221446
1.58554226506312	0.1617388447714984	1.2142136449649417	2.0969285432518014	1.9292645634070362	0.9051988004817454	3.520457868570425	2.004107013837467	1.4061345465763058	0.7705895968269146	1.823213281896055	-0.30394464766412727	0.21909718921688004	2.2359988738917	2.1465455739104278	1.1610313532976664	2.03482500596586	-0.30978205469005826	0.9896897384421558	0.8396536665242677	-0.4732401597248171	3.5620330074475337	-0.13649006330440344	1.7573008587225962	0.33831000898502056	1.0487808019019607	1.0018805311510939	1.3020809247689837	0.7385316003987317	0.5366754235739873	0.7263272184825947	2.473117631546931	3.4777080915353555	1.5169380421568506	1.9950945554318986	0.8268440720623186	0.8265823071982786	2.804028934982864	1.4856794846583734	1.5642946122986805	1.0249088831314288	0.3668166785109523	1.086511027978063	0.6341782440444464	0.7182184271726612	1.6799851908849537	1.880827130923823	0.7939886274170476	0.9563034443701236	0.38783993137083295
1.9273482198484782	0.875593638058524	0.2710719456328858	1.708329369584989	1.0134997805650248	-0.25554203144553894	2.19492836862414	1.7557936167070622	1.8433190436040814	0.5043048103338464	1.4627682091960996	-1.0253384950745699	-0.0435748131982752	1.7838831406402509	2.2626293748114654	0.4505973601994952	2.2056746965178813	0.7179529498779662	0.14146079379168225	0.5530815048522069	-0.6962568527918763	1.840057463787688	-1.1507768099983928	2.087979396377256	-0.43859195024525477	-0.08133204662593302	0.663580923790402	0.19006836751744888	-0.347645320338218	-0.3840021695178942	-0.22745631063207208	2.1223547396861555	3.426365573510721	0.09815025592680082	1.2517676562067943	-0.09897950240086795	0.7829355674102297	2.131769282783629	1.0050654355092867	0.7800411312073877	1.6255415828508444	-0.032301688692159165	0.32121859543067455	0.5771118864730481	0.7691101646543391	1.862816609402713	2.9800464882614195	0.8353991268523238	0.37722110532126474	0.23365381929663187
1.2246827319091376	1.1486376290244058	-0.40704536146955883	0.7625511754096035	-0.07856917254097154	-1.1171703193231373	-0.02440814918355896	0.4807719808717731	1.3091561081702774	-0.03346948656681265	0.932826254023721	-1.3620697356640015	-0.3869541378625506	1.0629340370662625	1.5218136323221982	-0.2898957565929721	1.267800643654187	1.2724654834420193	-0.6130267768316445	-0.5334376318257171	-0.6051397506798886	-0.41923861487594516	-1.2438464843158274	1.2639601699380705	-0.7118335303049133	-0.8675396379906648	-0.1462361980773909	-0.6902281966708192	-1.070274948206001	-0.848362228831529	-1.2270714523811974	0.9932156779742352	1.8987085701197381	-1.1294135366674158	-0.34118688566550287	-1.2839668055396278	-0.16795132725862616	0.6114427009425601	0.3092477579495886	-0.4094780633388114	1.6101735781287911	-0.5762647817453707	-0.3472316440144503	0.179464279484194	0.2922832977033906	1.5871407737895198	2.3595867987928343	0.3505031000330617	-0.5362503175178278	-0.25399932051218677
0.3199381603230578	0.8219369093243118	-0.3712371070128055	-0.0754230703140899	-0.15694457608562143	-1.0998847002745082	-1.5215528193474475	-0.6473399048379964	0.18768501004157281	-0.5611968436547592	0.36813315220218307	-1.0604501353866609	-0.6277266010282152	0.42303508752140595	0.2376742667201826	-0.8237160373748166	-0.10034818208531228	1.0811078355554011	-0.9108924968336152	-1.4891264474703472	-0.33885074611444654	-1.7186614415532957	-0.5452415943344775	-0.2137061472340219	-0.4775945714705035	-0.5538643000458756	-0.9054405758859668	-0.5380744835966179	-1.076172736378273	-0.7418383330097148	-1.4281128947673771	-0.034653416530857045	-0.3079437632444823	-1.128883816776779	-1.5590744913878825	-1.653286902387128	-0.9399182681569794	-0.64503985309793	-0.5008075777002898	-1.3436995920995776	1.0017734724053546	-0.8776002950331874	-0.8334484531806509	-0.12234446623394776	-0.45199284191820527	1.06341900921428	0.534601753553721	-0.008623298467154391	-1.2973498813663142	-0.7001972841823809
0.14799100119217287	0.18080325065143635	0.12133429145597695	-0.3415241407767652	0.8057466043618277	-0.3491145018446126	-1.3715897189516713	-0.6218506727734116	-0.7025827423324502	-0.6505551204617427	-0.2314055429563347	-0.4131580711990682	-0.5205623216055353	-0.0767262176751869	-0.6604249669951411	-0.9246031075893578	-0.8166522195396446	0.4453042187710241	-0.5698691641687873	-1.5056146968769926	-0.15575829096964738	-1.3123671284004979	0.21737690103158083	-1.1837621686509099	-0.09837426431188043	0.5730571778446643	-0.9876730148180547	0.3789054124866079	-0.3734049402903681	-0.3438070314055858	-0.5152989991981797	-0.2239325968996323	-1.7497485053911472	-0.1023595499614375	-1.6633204454145982	-0.6960975901038792	-0.45777445630799835	-0.8305526095790673	-1.0194278958609282	-1.3218082544451388	0.2666324094353777	-0.6300441107611282	-0.9713219949720318	-0.021731347060070873	-0.8378223546319261	0.3690522188523503	-0.8405765259650613	0.24122062094113575	-1.2694861817879128	-0.571771773473035
0.6959613929608305	-0.38747205533638646	0.42466761947449255	-0.08638134306213625	1.569943062851786	0.3889301559334194	-0.1695544776857361	0.24647107820415276	-0.8545778748252485	-0.30857626236542673	-0.6085294141432784	0.17661783199433767	-0.054217402372340746	-0.4120917421811577	-0.5221346548102828	-0.6516396523895351	-0.5177199830881463	-0.06357232148421642	0.0976585118147339	-0.7045165675797783	-0.0036136499868221557	0.025792220075997498	0.5440911399809223	-0.9851473033548552	0.046768264076165245	1.403688050157742	-0.3763959188752812	0.9685588269637134	0.46462722131781264	0.03128164046752232	0.6943701324982822	0.38255916448565097	-1.5933419376029547	0.7562834840424448	-0.9199899380244021	0.7146409868151324	1.048238818809693	-0.11220622055245473	-0.905917282401269	-0.43922483738761053	-0.04061215083068497	-0.06862318066526576	-0.7401300040857782	0.21202686121816658	-0.635559918035062	-0.30192965794001725	-0.7262946970063635	0.7633103208089124	-0.3851240672644296	0.15998464075813873
1.0995359728882148	-0.7077649927709854	0.16857187222164288	0.331942939938624	1.0812886279359006	0.4586362390061491	0.6712241583168959	0.7154219977789088	-0.43712967970515587	-0.05711080627215903	-0.3911685461902794	0.5669782721854412	0.427740701146569	-0.4639335037589022	0.2503815865044855	-0.4244355957293542	0.12377507966910409	-0.1576747535408215	0.41406067453383993	0.10926360713890959	0.3528101931354665	0.7217178230318028	0.537322625153176	-0.10239904625287978	-0.14241739906018872	1.1515475204914707	0.23666469733642503	0.5564003828148361	0.6406106261062249	0.22742838694611486	0.9616530793949262	1.0297862463374359	-0.400024756037737	0.5687109922426102	-0.1524579640805311	1.1050812572276258	2.18485064663695	0.6057746438741277	-0.3806054664950148	0.30444439179715954	0.2569389207982389	0.1809517946029965	-0.4444577840250831	0.0044803020948559705	-0.273087948137891	-0.5674524163298628	0.2822774330500153	0.7818842918544059	0.5877357608976808	0.8885950746809039
0.6971844571674715	-0.7518167030336055	-0.42882758494817047	0.6428232966207715	-0.25725015407398744	-0.09193479190311316	0.3746324036695407	0.11836552427434063	0.0034412106500947234	-0.29316405665907075	0.3338327138954622	0.8220733178372656	0.52334201647526	-0.22284738691344297	0.5596765294681959	-0.6253629325581019	0.23992865272638086	-0.03242686840228273	-0.02273511988971493	0.3662923637694726	0.8628236497689974	0.0004924839910680643	0.5406468767951079	0.41747219923418144	-0.4705651309840843	0.17324273353416964	0.17804710662541454	-0.3330409911290023	-0.10531171867971893	0.23936758143062575	0.013022468263969019	0.9797954922951503	0.46912273161712936	-0.31591976966581903	0.09367588864378633	0.04906399437455649	1.8683161595979254	0.5943832316420814	-0.12344243349333515	-0.011277183870524775	0.7792377220005442	-0.19349541179656396	-0.4974576794817273	-0.7592412349762293	-0.23470158508095526	-0.23710549958020877	0.7573703367225453	0.0751279348851478	0.7123795381872877	0.9597713142451303
-0.21210523983962265	-0.4212153584277704	-0.8488080076845973	0.8102394440313513	-1.0431229830645445	-0.5731481815891054	-0.5323010508629923	-0.8015320975829511	0.06933746743978744	-0.6848931773157874	0.858498417879311	0.9614506298882908	0.21095185456202886	0.008278753589423373	-0.16212328377490304	-1.1166691699481348	-0.2295028632812035	-0.028865472301573988	-0.8389068861914	0.26394973308882697	1.1105625206755152	-1.3180427209839782	0.6516103435401434	0.11886783503077168	-0.6384805290943908	-0.4424780189548684	-0.4241905295025101	-0.6028310503828112	-1.108771461004965	0.1772787495378955	-1.0164020043674409	0.2106045272551905	0.2582417094033291	-0.8085110923407871	-0.07746251093284223	-1.2451499706029818	0.4821424216580028	-0.024016243050408805	-0.5331155666533974	-1.1391794015350332	0.9246522518200727	-0.7458343015976648	-0.9668919945293006	-1.4090655251037836	-0.3792662185391612	0.3149259864356453	0.08773298500921697	-0.6653016449857302	-0.11884459150244138	0.3325428876599798
-0.7506571251316114	0.3736333789195087	-0.788638854577616	0.8775591298683731	-0.5208637965406419	-0.36362610256114436	-0.9658049585847767	-0.768954442760411	-0.2671583433932212	-0.4596760448705357	0.5248220573989183	0.9034507627308904	-0.12060032430952711	-0.19279645715018326	-1.26280286779767	-1.34121527768321	-0.5519530329781069	-0.1856174517294099	-1.2014226886993267	0.3807702101721908	0.7944015849594984	-1.7456403450603433	0.706150950361983	-0.4405934343296104	-0.46740339751254867	-0.05308768159767582	-0.7493451209989891	0.12153690603296723	-1.3631524677387497	0.2087289644083652	-0.7732637773838905	-0.6217558627930453	-0.49591513898302964	-0.37879322491471645	-0.25106728241504017	-1.2360101293990273	-0.5978212000215152	-0.51938877775629	-1.2116130592618024	-1.7940946142239804	0.4840331797325631	-0.7190840644709877	-1.4351643568494332	-1.1319807849919334	-0.1315880225429855	0.413241780744439	-0.909547440434395	-0.624660004916391	-1.0031220010165285	-0.42607475602385264
-0.4918364747949645	1.3599467413126276	-0.3937025865540889	0.8028973960144901	0.5439965223816339	0.4131141538158845	-0.5203794501898832	0.43297481917361086	-0.7964550161389546	0.6050993631279835	-0.46636594042608626	0.6370890369595912	-0.15169743943259023	-0.9055628655943523	-1.600969902328523	-1.0167637706121773	-0.18694921549326832	-0.21120631462574305	-0.7221069761101739	0.8799703573119804	0.13392580184631117	-0.7845394006314332	0.6030363875002762	-0.4500213796560806	-0.04043416511282169	0.8720710700166613	-0.2609144184764569	1.0548068245825897	-0.5929791199374332	0.39699646229059643	0.7205990302846753	-0.9232963842085555	-0.7406538130505969	0.34042936673768237	-0.23890027441509376	0.16583574481025687	-0.5758961048357337	-0.4241186701138382	-1.406469008115393	-1.0369854094883293	-0.08639598092598816	0.033246732956231685	-1.4314865431116848	0.047569488840737334	0.6205466519163417	-0.15920928048839514	-1.0477081801746073	0.12198019265438152	-1.0061773634969706	-0.7980145739821304
0.05483265857700862	1.821281683514889	-0.05811158667827062	0.5137186246428703	0.7678493724228733	0.9585247149448316	0.1820948580665111	1.554331709630415	-1.2605784982123545	1.663114823852187	-1.153701937419424	0.3375660861022411	-0.033515964238877934	-1.6797936119483883	-0.8879087692268302	-0.5810131220808212	0.48364058941649707	0.0954438072186465	0.07709690610861539	1.2165212253620876	-0.3416838234357489	0.5455706202298694	0.4384931940801981	0.14355671927139294	0.31944103429385373	1.2661080155882136	0.5580520380844581	1.1411514316295797	0.37298605273797436	0.5743135296176668	1.9307284559660765	-0.793123349267189	-0.19507318427913634	0.3330855917728025	-0.19470186515398497	1.4224025013419155	-0.10135707520087918	-0.039181555051864776	-0.9676760864437439	0.57116291273803	-0.13444304608491614	0.7563620512029394	-0.993396274695965	1.1023099105473566	1.115068913865618	-0.8155463775474937	-0.20295576064707121	0.647774038546192	-0.27366510705495734	-0.8571732473264149
0.032706575169554324	1.138533800005035	-0.05540865606835684	0.08445871243066606	-0.2763796819645386	0.6136733847285922	0.32183377444285804	1.2043653663450877	-1.439357984438046	1.5447725670439865	-0.8597020298030893	0.2394675357881864	-0.14678518404307792	-1.9065449157852374	-0.019553692167934796	-0.705890609591531	0.5975935392631087	0.4838139038225915	0.3543920924779192	0.6888771122679108	-0.3493438825172965	0.907458066844039	0.3048177943372237	0.5865136896964116	0.2876774043270894	0.5529945569158929	0.6683239643997537	0.18348298875821967	0.46210687641560144	0.49544097195370707	1.4306241569850393	-0.8198269865004929	0.39412441494594863	-0.5581263878089112	-0.2702208275817733	1.0971400110897975	-0.41235721374304796	0.0034670522537848555	-0.6118448943558692	1.429674109867249	0.3803671022392127	0.6025533056788108	-0.6705481730477711	0.96969678835	0.5016645941226445	-0.7869590804485711	0.5571930855864231	0.2787401198587456	0.062042563836851014	-1.0588851938955313
-0.7718998937984073	-0.4808264406482046	-0.33812860584238513	-0.2287403888373259	-1.6271216733655418	-0.3948259622418524	-0.14653795248923238	-0.5595729044214365	-1.2250692773034004	0.09068471683331218	-0.011343247055581405	0.3996853715708116	-0.48915057841072157	-1.375924445505838	0.03796157968849463	-1.3642942365145976	-0.09591764250140883	0.42664360534519563	-0.05084642949569863	-0.7220612410538744	-0.06459865551782286	0.16495775294658171	0.12490944537937014	0.2804010655700616	-0.12823862163495758	-0.8157896430785456	-0.28135712861191187	-1.045462504404414	-0.4361026796623463	0.17652598125610913	-0.46322326897616134	-1.26762933595759	0.28928693272220574	-1.39137958970451	-0.3247295936374419	-0.46962440400884986	-1.7306778843689838	-0.4148957617484039	-1.03816696653279	0.5930938121035932	0.6923906247351661	-0.3234626001640543	-0.8887482432708514	-0.3284176479078335	-0.9916760438031303	-0.06081688743141185	0.26293535265425866	-0.5644383054109225	-0.7791025639340267	-1.5265409836901178
-1.6223806208205338	-1.9308904301635987	-0.6276530060959518	-0.19670420812956832	-2.032445188429907	-1.1144422297719465	-0.49671680988615696	-2.188028428071497	-0.7221570163164504	-1.4544037824764948	0.29561016885464414	0.6071329634122379	-0.549734640136768	-0.42060326123175484	-0.5513965056050555	-1.6586442807462085	-0.842495581733996	-0.2793020455672011	-0.42617260820488445	-2.107112014222495	0.18350328879347724	-0.555174477905567	-0.19751383365229955	-0.42960508166431244	-0.4933540311655097	-1.827365681136981	-1.3806966946484054	-1.6775878700885427	-1.3063044279718736	-0.04194520713285559	-1.9168123622040505	-1.6373405432898307	-0.2574053820314391	-1.193015781132351	-0.08803965420950034	-1.5051876811167626	-2.7895631025094043	-0.7103909617378346	-1.9116615646638964	-1.137917142847897	0.06198413075052081	-0.9570792032029843	-1.3902731537196427	-1.64158330817743	-2.001376738423939	0.5417296175524897	-0.7948821866272392	-0.8499238937974652	-2.1178757041388643	-1.725266003180373
-1.5379521463924233	-2.0665979003184614	-0.6677689885455986	0.12355471460567503	-1.2329494996871746	-0.8495129726995975	-0.14588724648000853	-2.213706700393455	-0.21987846492238375	-1.6044229853516558	-0.43506995865597814	0.5311408762546361	0.025504960636474425	0.4579159656639482	-0.7193944110655466	-0.8193172633738807	-0.7164068486167355	-1.128835866764841	-0.09293573839205937	-2.3102767632714705	0.24481156528032028	-0.2925644570149809	-0.5475319030315507	-0.628377829533601	-0.31080864990405604	-1.8180721878880162	-1.3568928853187916	-1.5053212134908676	-1.1363971445814647	0.08325622716268404	-1.4993302236714896	-1.2035963307277244	-0.34976244705392484	-0.11658602796457464	0.4284904153591856	-0.8122941844968794	-2.134086570174209	-0.3581795306993038	-2.0557354958105103	-1.9911104990610269	-1.1947497954325013	-0.4374033871259657	-1.4641037211907637	-1.8119251572469686	-1.3877199760746448	0.3396155175135064	-1.394615731463545	-0.19528924498763328	-2.3304264033691053	-1.0137848598110053
-0.2909570841705197	-0.7581436485934245	-0.41904023314610106	0.3698351568962887	-0.05137520267897139	0.06222373019587529	0.620912331371111	-0.7235923083884521	0.0307849539157667	-0.20256685561181204	-1.4822617373093316	-0.01754449134374216	0.7801135127207244	0.9834739164843104	0.10706330855729913	0.7192243294587245	0.28029270393343125	-1.2576774966587485	0.6749700699114789	-0.9720644230437504	0.11266588884412644	0.5688658166131701	-0.6749990646464228	0.05550819999226316	0.42460242852065666	-0.9636998357658878	-0.027591169628711772	-0.8847348489650544	-0.07356134598764887	0.2717369885020373	0.2914132337044835	0.04071383680470998	0.31197521679483486	0.6533619156034268	0.8280879461055535	0.8678055018103933	0.1880765888682802	0.30635545593488867	-0.8048041546685469	-1.0816117490966457	-1.7840512535561297	0.8523474531824203	-0.7791536582862543	-0.7933788267255505	0.42648969618323673	-0.35955397473774114	-0.8041607807759639	0.6289640252104997	-0.6000684979048572	0.4815032007858266
1.3017902883211903	0.9151186950016924	-0.045499341034953324	0.17694553440595248	0.599763314782737	0.58142669050882	0.9530384244509473	0.8241971799229912	0.01631833222678667	1.3376798394999312	-1.724396717706553	-0.9046049653512586	0.7828038545876478	1.0873301065984835	1.1921216318944043	1.5569172270884308	1.169089529324597	-0.3000875531590929	0.8998928994459292	1.0439734285256808	-0.24841468576461245	0.7865481344663586	-0.5150506175442934	0.9434188262351962	1.104891683450643	-0.011260341443304006	1.3812390706431221	-0.18034698983616357	0.7364186988331138	-0.057687607363131	1.5820711573218622	1.1801561491314945	0.9164776713546224	0.18744145659887188	0.7407370632415452	1.709913744014219	2.436386783528279	0.31737204512881656	1.0339084190336083	0.6523058237862112	-0.7971205166298297	1.6237957953237385	0.1380678116514237	0.3797344816429154	1.7414236149738356	-0.659423121850981	0.37923408258195546	0.6002528031286549	1.9863151031716717	1.7167596415105282
2.0780378997430407	1.5960134567534001	0.27570142754377513	-0.45074274134367903	0.5591178409681229	0.11375927898769467	0.39353814055722425	1.139069922293881	-0.10650844942787334	1.4766966589915496	-0.9609884378603768	-1.6929727691842744	-0.25005726209937434	0.6690013554191478	1.3343017879677028	0.8062789839618836	1.0763601364900406	1.1032694448133444	0.09149293521631602	2.3153332698918416	-0.8041011959436501	-0.20668305308876989	-0.29691153276809035	1.0485049125111525	1.0814908750953962	0.3938830267689288	1.5190863992507289	0.4639363633887546	0.45372151264156824	-1.0215436361603154	1.135961725045034	1.2665026924853986	0.4951443677832718	-1.1267024486461523	0.31074115556238463	0.8757590469524992	2.775114429332449	-0.7914872581073475	1.86058282447492	1.4594827769452294	1.0874050412964167	1.0859038859769603	0.40751072449536807	0.6854516223280731	1.321691007851126	-0.27985189281365	0.9340982983115119	-0.3125263592521517	3.3212899103093285	1.6308094345610993
1.5513927012642623	0.8564692589808471	0.5249083341911861	-1.0799877378752296	0.2922563435537946	-0.7984057289263727	-0.6076550493087143	0.29063014812545285	-0.2339426675339489	0.15995969225954554	-0.1456300050191378	-1.8852196851480936	-1.3880871777243433	-0.35642799077020343	0.3561497558992485	-0.8278600918750468	0.17884104734346884	1.786361688606521	-1.05957466202908	2.069181234155446	-1.2133373280270114	-1.584220952309361	-0.24818707504914875	0.1999506382940421	0.3851347924943884	0.18341419349681173	0.3824011445508858	0.9144061060833709	-0.5199521917747799	-1.888632687384557	-0.39133565903082	0.349205498450578	-0.8020481595582156	-1.9308171939439844	0.1462830709434653	-0.5920282302091859	1.0125069172572083	-2.2631607822063176	0.9663703791122511	0.6392094907204207	2.09664140057347	-0.1850855545258696	-0.22347248235633174	0.09956368690584008	-0.2858130690945184	0.004931187110077512	0.40792571834553576	-1.0688297020329063	2.3237314287230673	0.22206669454011052
0.29863401066459677	-0.45940253299326667	0.7949908820146553	-1.2368172164510358	0.18516990384774923	-1.076743819699727	-1.1865470990825788	-0.6118958291499916	-0.3589781644894379	-1.1594853249370578	-0.21074298797500554	-1.277551945754606	-1.3529440497352103	-1.6812888249180362	-0.6342698704348864	-1.6938430279976253	-0.5838593756628885	1.1746507525170609	-1.3997066662579531	0.8142774169805782	-0.9842595206179778	-2.058974716956054	-0.28939010181822056	-0.7912906921895126	-0.25535280843398706	-0.20424695926826797	-0.7304841624172678	0.9268517565358663	-1.0526518949178711	-1.719419288053161	-1.2820128541831033	-0.5586456190999128	-1.7529602772177852	-1.300020289829968	0.6801010902815589	-1.042668605097547	-1.292826846331865	-2.7629899868938947	-0.6736663057462734	-0.7505125028552273	1.2327384215660748	-0.9241245559578769	-1.0383838263410639	-0.49952603130656414	-1.345299198254651	-0.6170144400249288	-0.43831533201279443	-0.7656978140812648	-0.0014068316961686202	-1.3710923430468778
-0.6297690246067162	-1.06639708667637	1.0585998232488276	-0.913000995087349	0.1430318888639718	-0.37219071676002835	-0.9785749825586604	-0.7100938665598071	-0.3865906475511292	-1.1196831389614261	-0.8954391677035388	-0.18497019932712552	0.015409118458681108	-2.487602553448454	-0.5869837939718607	-0.9319322332445128	-0.6488420780148954	-0.09016382125830585	-0.6557536253185661	-0.22037093755958875	-0.0811282543697272	-1.3063832884370912	-0.1802654714074523	-1.111457423890087	-0.2214057312059869	-0.3264140412716616	-0.7451219865981854	0.392327357796119	-0.6187692325596988	-0.44356603581075926	-0.6795250636891793	-0.5951732912372433	-1.4743432135241206	0.2812684785077249	1.5924635021973386	-0.13004136869374708	-2.369084447093886	-1.7792084733587368	-1.4389243796514901	-1.0803939326681788	-0.5526092005518487	-0.6146174536368826	-1.0798122599490796	-0.31690193969207975	-0.8053113475666984	-1.7530275733232705	-0.6113608593628074	0.282164925807761	-1.616727848534159	-1.9327429624453725
-0.6930025531885975	-0.4387567972695513	1.0310076877650238	-0.6440574006360031	-0.17175731429706032	0.4665986714949159	-0.43531600039785745	-0.1855330333780283	-0.08291541395477277	0.08110820228188054	-1.0453087187463124	0.6983663462774063	1.4131846625372773	-2.0309687217789913	0.18857349038177407	0.6369644661807287	-0.4388444835920411	-0.7617129797349024	0.19481753303703772	-0.2873440660672123	0.74584923322412	-0.20179238683240908	0.04052163769014288	-0.8664070838687592	0.2472462572001456	-0.20413532197523718	-0.030976114617044435	-0.4244951110239038	0.10847656133222387	0.888095443326108	0.5296400553946106	0.01255210447541991	-0.4993494202873521	1.3833460000542295	1.9797189218861553	0.8460517085822005	-1.7630809616364906	-0.20122719588509597	-0.7729805044614357	0.06744002220157046	-1.3541039779672874	-0.005888804538946403	-0.15265839506852907	0.53886107740077	0.6107368416574913	-2.0385428512920787	-0.07588150701916127	0.8654337420090884	-1.4661543942354074	-1.2727075318441208
-0.28518744290141834	0.7444350185932453	0.38203049531229294	-0.9702640113651304	-0.8631610532919654	0.3286176285203925	-0.2491779943024487	0.17624531613905067	0.6121155332811367	0.9457904020536906	-0.08103925526953115	0.7883095223913947	1.3963519956226669	-0.4707776650912605	0.4075719593340227	1.4682887119112293	-0.7306734055738318	-0.28325523212128784	0.013346725772126538	0.24403549029465915	0.5503466642022755	0.2815440832637147	-0.03416999425108862	-0.8291214723374772	0.3020754697900043	-0.29097564993869296	0.11736532382520554	-1.0660708286672749	0.0739637058644925	1.1006469941038426	0.7758488951186954	0.27368119032924354	-0.15922311099474545	1.0331718925975808	1.205244509993367	0.5016855616692218	-0.420371169210573	0.6212816834993444	0.3579537294201216	1.4337667046531344	-0.46327685245623346	-0.13304028951001323	1.0147418531698336	1.2044299825844365	1.265044714322854	-0.7751627020766654	0.2722653411826284	0.23725545909295903	-0.31108366535626336	-0.22958782595993316
-0.20529509249524358	1.2873489920045484	-0.8286984368309224	-1.7734817358861907	-1.6035665075909966	-0.8502669759913535	-0.5885611303355955	-0.031041469165992337	1.2735494181858487	0.3589855666387401	1.1507205344010611	0.08975617114681056	-0.042498176566212194	1.0402192440514435	-0.5571847954428506	0.9723856936813893	-1.5889404613165836	0.6218336348473544	-1.1940116410976183	0.4298572073890013	-0.7442401444614201	0.07875250862998254	-0.6630375489951484	-1.3550084889123852	-0.45976228594123003	-0.9183216670002217	-0.901230447116325	-1.2853162160812495	-0.9166014385389298	0.10057669956734776	-0.4344493436823339	-0.35616245691977305	-0.9714392312654412	-0.37199091021152475	-0.39347272372664127	-1.0192732016157997	0.47716483279573757	0.28459961406749784	0.6958233948110807	1.41723602023277	0.8179422980670569	-1.0364373889684577	1.5894981474275112	0.9692168973305892	0.4089883898486596	0.9890060466651559	-0.22274791376009553	-1.045885831260693	0.3633270626901964	0.32897513687633767
-0.7403215935046653	0.6097753025343371	-1.9691928925202953	-2.2516222032033744	-1.8490493289540901	-1.9336472418370338	-0.9880243274108014	-0.45110208446590416	1.2403305836939955	-1.169973181118673	1.263754941047363	-0.7724764299913354	-1.4466474867171224	1.3308578599982916	-1.809934523814846	0.010395344265314856	-2.1911508524917385	0.768845726595695	-2.261612038920941	-0.17042886419551395	-2.0250208424917706	-0.20179847533744863	-1.4269552498450957	-1.8474930179435238	-1.368447910018202	-1.7691789522996602	-2.2226105667429894	-1.1540577713172544	-1.9603718314415008	-1.06048248730514	-1.9810906654563667	-1.2981630943953377	-1.9869846978276648	-1.496616285999883	-1.7062465113073926	-2.208854874152505	0.5379180181111095	-0.39057551931878154	0.0998173784507196	-0.21201545218118711	0.7242020806464681	-1.704700697480417	1.4528607395638131	0.0028999122795269425	-1.0614800617413827	1.4260192588848097	-1.11766024916671	-1.7196519352078234	-0.00476173703548664	0.3256154992562125
-1.3395721098209057	-0.7462716328598987	-2.2379982004298618	-1.7040517742622816	-1.2678773968785257	-1.8144065484906908	-0.9320056394989402	-0.4995109823282978	0.33217236445651405	-2.0478867119303965	-0.017425890588027286	-1.0540152459663978	-1.473306910019758	0.34936641780050837	-1.9412541553971496	-0.24396547118943018	-1.7793012297465083	-0.12875525316144013	-2.1336701026076503	-1.0612710587142855	-1.9736052560662696	-0.2358840103302692	-1.465791333177533	-1.4765642476407983	-1.335470193963062	-2.030284293202532	-2.5022226774894682	-0.8062825059790778	-2.0447549626383412	-1.325315266470133	-2.3216405439958443	-1.5014486232909678	-1.9071720011964497	-1.3336413002138625	-1.8366521074588011	-1.8664856843760247	0.1474570508039884	-0.4564028676192051	-0.47817710201362756	-2.016771790515303	-0.8499391602542797	-1.2792849032961333	1.1135734707707274	-0.8158097194567253	-1.642573109630245	-0.020757717326246424	-1.3819035587089155	-1.134164911436302	-0.6850007914553582	0.25603411336421183
-1.2405366428450075	-1.6714843214545838	-1.3833467927812086	-0.3633733134557335	-0.08287491082940299	-0.6349713329096363	-0.40137379218616187	-0.08599698442699483	-0.791971863570529	-1.3091392972691214	-1.412188915584732	-0.5104030359287705	-0.28901701090233256	-0.7611671921167129	-0.7183838841531736	0.36709716751084087	-0.6021910682578179	-1.110814469326922	-0.940782013148121	-1.4256526514702896	-0.42187805128843275	-0.3048014760632554	-0.39844173489635554	-0.2783632932932337	-0.14692135761496608	-1.2109015417154465	-1.4532928565085323	-0.27552245829441285	-1.0882679947816631	-0.6686073082351461	-1.072210504135383	-0.6587239990345569	-0.6290993030887918	-0.05409124675259643	-0.9266207766035018	-0.34732301450840686	-0.19270897316239613	0.06037333915729658	-0.27141512938451773	-2.310878661734295	-2.1914278359323207	-0.07031324292322416	0.9534927275093286	-0.7836061893865912	-0.8224292137425683	-1.9059980267587886	-0.6546649091909535	0.1376877382057658	-0.7701142925193221	0.3834009953663732
-0.3642226729576979	-1.5229244005767442	-0.03235751703676411	0.6991885764324126	0.9574001444746425	0.4050114399913057	0.21134041070553547	0.31134743952279414	-1.2036543341245989	0.3572029109682482	-1.4436052751189299	0.4120996776954702	0.7530910901664172	-0.7901933754740839	0.5897564676599363	0.9948828300928974	0.28915897600515295	-1.072621142907139	0.2880755096063206	-0.9996348857322912	1.3977874335955611	-0.628265029588244	1.0819952070190906	0.751793082932189	1.114962853503519	0.20576166747989416	-0.1127263677959157	0.31924832106088413	0.09852018553665202	0.08084458335274229	0.6649025413260241	0.4264818341473322	0.6351770454117166	1.2769390326670997	0.009652774801207992	0.93125258623898	-0.26230611371637474	0.3571647288063182	0.4121353588036501	-0.8178195073134475	-1.7937257509577256	0.793864756360904	0.8241948883322826	-0.07399154481212519	0.4793060038644184	-2.31341055080103	0.2949224483550913	0.9543374317878579	-0.2764893608630246	0.4548714430024163
0.5340921407121966	-0.6324591672757243	0.7875359390932914	0.6350658168721198	1.094861803352391	0.4085756424215576	0.6094138388051429	0.23525081579216797	-0.6655786743696943	1.3341314406354994	-0.06553961433847653	0.9737344623727672	0.6664980964981146	0.3816629936965674	0.6533886729942384	0.9488153830879398	0.17591943748942665	-0.050396720654781346	0.8126678089623971	-0.20879932606717072	2.031674507182256	-0.776958267821581	1.730825694066851	0.7503742073375356	1.1349512717568149	1.096398526745083	0.4059740017157692	0.6193528012687946	0.7605243827530043	0.27191593973874756	1.4533729221699723	0.7251254968156011	0.7765473472911365	1.6993428724270503	0.08722439887381406	1.0214580349016473	-0.0023774006877261998	0.010648484215466507	0.7250363166580553	1.1102884067410381	-0.13821751216168754	0.6197448725366657	0.47581615297993113	0.46888499551593527	0.9682254203160975	-0.9058664336025861	0.4774326194538992	0.7070961281181176	0.07187085252837758	0.26504100861373764
0.6631708954784897	0.14489152162811605	0.5447175884100317	-0.2528725217677653	0.25263152540124845	-0.2886840465959012	0.8459139263626292	-0.22145948787119066	0.1386307987937989	0.7383636450190515	1.3184326143018976	0.7504294573518898	-0.22479161794841734	1.7833448435512051	-0.428240392759338	0.4926475249349615	-0.5673725592834864	0.8419295652020894	0.8340459062579421	0.45788786517507735	1.16483563825221	-0.13240243277458583	0.9522151442630388	-0.027292828293755955	-0.20098652144324675	0.8016211982061245	0.11036883676700977	0.3330143364178898	0.9056445228848874	0.027845512502135242	0.8747395744731435	0.07792124206901431	0.014780829992665693	1.0808696285345085	-0.6206815930164967	0.2632906290575923	0.620070536426852	-0.43185538881866453	0.45138035124412007	1.8739005301834215	0.9141186648884179	-0.17103371946670903	0.1579215502068547	0.2485192321219844	0.27647769616978773	0.8696255652803193	-0.13834956808876356	-0.26003616722360917	-0.05201371837034926	0.19358715255923326
0.05653902020297628	0.3078050822067896	-0.35103913600333764	-0.7966600853720803	-0.7736954933503399	-0.6560763269438349	1.0515284290174363	-0.536057763657548	0.42311719711605894	-0.7396087518101555	1.436039554329725	-0.07643368974185501	-0.9147792060429409	2.405461711678682	-1.3205641420278607	0.3585773238874183	-0.9355053866001838	0.7659639668428716	0.9664631014563693	0.9436652502074034	-0.2500172996135368	1.1306198108222327	-0.5937856649717165	-0.5193166991096206	-1.636656397019237	-0.1686803806717277	-0.11215364137795286	-0.2896907180500483	1.0468728886029341	-0.18374905058811125	-0.2538845079906693	-0.7261007815260596	-0.492246902727046	0.012302124632114178	-1.2549558541578647	-0.36672085341568617	1.420740094859418	-0.1868314158427709	0.27881363520402547	1.142339273209879	0.3617340144192294	-0.6441545593852048	0.4738201025130494	-0.420652794264749	-0.8256291246554909	1.5603164856698886	-0.6116992025584671	-1.1532884535009909	-0.09538072953412867	0.8276515229494033
-0.4996270297245629	0.09916438613690155	-0.9991447735774435	-0.23083642953403333	-0.9947428641136905	-0.23374964493886943	1.0831000604860053	-0.3492352514322338	0.19801550858208322	-1.627430270156654	0.4738285420692617	-0.9361879119503421	-0.9588243360974675	2.0976916709175484	-1.0189046392664705	0.7304351297120424	-0.41195163836506404	0.1596148573939149	1.3465355948906972	1.377543919952206	-1.0929488657660031	1.9239885572444737	-1.644859458318209	-0.10365403764859202	-1.8877686696853222	-0.6675407984653345	0.27590051413558486	-0.5542136109253318	1.4394163493470995	-0.2619255087111582	-0.8482762262903981	-0.8826098839537936	-0.07618376389628483	-0.8179693318327467	-1.1258469413365872	-0.4249914779510872	1.8459163189883507	0.6686392571485825	0.8466718313031164	-0.012108877685815311	-0.7956740324197156	-0.4243316157937307	1.5585788943209802	-0.6530190340555535	-1.340153165425103	1.268752890035638	-0.19394466861496937	-1.461567893787955	0.589761543867524	2.033951969266168
-0.4041709628713352	0.08395781206222953	-0.8832717406196277	0.9623742569535291	-0.2267414656047979	0.4320102596720941	0.6427379628434299	0.1521106772487543	0.15147425279881016	-1.1791122877226887	-0.3185081358507158	-1.3194596956532978	-0.7807266823436643	1.4364407861887356	0.10338986175886465	1.0392193021942195	0.5295434187814209	0.13523691960883183	1.5256487176049907	1.5480464986265081	-1.0950513458690265	1.3652584233004028	-1.5319496253392455	0.7138220349715201	-0.9993801016829468	-0.14197740359231814	0.8520184854848046	-0.09357874835316068	1.7784211720665855	-0.4692029660417348	-0.5987623254515607	-0.37799755667748747	0.7533515447717296	-1.0851665497187284	-0.41889914888598806	-0.31195364919868446	1.3508938754114928	1.1987020188344468	1.8259360036541152	-0.36858192249700394	-0.8539325163049319	0.02185999290286207	2.6301801780568046	-0.005750082834004208	-0.9874406432046119	1.1959033224061457	0.7551863272094324	-1.207917748250826	1.7241251891820986	2.751105568209721
0.05057146834205008	0.4715231893801726	-0.275576409380046	1.6194847155370284	0.6697775901370105	0.6323354911563099	-0.23482319719157158	0.4685635858560233	0.6874376569176435	-0.02197029073665812	-0.1367533976638727	-1.0685950054805216	-0.8322434124840484	0.9373955785731832	0.9066097589028324	0.7743779356763247	1.0384157452921603	0.9961140937745143	1.183855952415946	0.9766258196699978	-0.7425874320720195	-0.13161518637731184	-0.6402557450380993	0.9751856442583581	-0.18373725245539407	0.8158126899754395	0.9334609137215885	0.5799796444808656	1.6485644268920596	-0.801753688623939	-0.07042172946379445	0.1955743146225837	1.1064187459491268	-0.8130037423188836	0.08303171476852489	-0.5284414918974258	0.06457927812191837	0.7802166735711806	2.236980585748735	0.2165484375745997	0.5138217853439885	0.09775731095158037	2.6263160521561346	0.966037301245938	-0.28135135551211243	1.9203745172895679	1.2158264173088997	-0.6826681242360859	2.2262944727474894	2.0281163501288226
0.04984323362435995	0.944142843445387	0.18803764114918428	1.236253400673543	0.6976501529280315	0.44959464544872313	-0.9941921810784687	0.3427686423492441	1.3659871109873971	0.6296769136702356	0.5935147995670513	-0.36643982964565713	-0.860416404222191	0.6179033874810735	0.8647983437077972	0.18792292409449532	0.8325115076534201	1.7356940791263833	0.64252804369117	-0.369276947011789	-0.43854979344909917	-1.1864699082049843	0.23450802902392281	0.4575392304818407	-0.3567687876122119	1.210740821015515	0.5555409137293855	0.5651134311147091	1.085936841201622	-0.7364454440237714	0.06499646821930584	0.4356359506271816	0.8700967679154507	-0.15050637746194975	-0.09534034870617122	-0.9304374564776905	-1.09798132606094	-0.0221534769871908	1.6240895411753777	0.8671609735810072	1.9272581260702497	-0.18088767778153175	1.319808739620673	1.2998819532866444	0.13157693700967868	2.648906457739422	0.7587891889652293	-0.10467996114513746	1.4419706381393034	0.22520506256158976
-0.7173426535121795	1.096216089259168	0.22461532698672507	0.5062680306304954	-0.15729815276593143	0.5680555894258649	-1.042941937847872	0.006580985496522171	1.470485123526373	0.26153394023915355	0.9599287960105274	0.4330199473748333	-0.2856751099419925	0.28151887577282986	0.5170605940118482	-0.04680994243698797	0.4018441488690942	1.2189589522667033	0.4701159518874374	-1.6865306161356368	-0.07146259113267714	-0.9279924299165498	0.7467444855133785	-0.08182096228501354	-1.0937524869087993	0.7799080655520394	0.4028443018012888	-0.33969006925657963	0.5461798295206844	0.1413669482982913	-0.25651518141440494	0.49836752698847153	0.7399910160029216	0.6792852245706726	-0.6262738377891492	-0.9077499496462407	-1.22724197975921	-0.05277024653395233	0.6090195843668271	0.8007820992893702	2.0051124876556345	-0.2831449623648849	-0.3726295122574411	0.7366168519965486	0.0696836945839742	2.3084161556014737	0.05218723341287622	0.46295966514398545	-0.0032233429190087416	-1.142411889489296
-1.6005094553499903	0.8835581533792842	0.12043111410593865	0.4178855804397088	-0.8894604721154079	1.2200940733046872	-0.4260148656836045	-0.12578986517282403	0.954621198040082	-0.5023844059626066	0.7416266255013244	0.9636645538987064	0.8524612395978904	-0.04962672523306128	0.5807938158588501	0.23775381127083284	0.3427714285506816	-0.35776890366289027	0.7025932711929442	-1.9878410062677785	0.5601418364480214	0.08945690319156396	1.0812791847126353	0.12199016722013067	-1.2025516826889167	0.18696955568295465	0.8180263718549231	-1.2705686492976407	0.3599482370755533	1.391366599538914	-0.5423942297582826	0.6696926523028328	1.163569634330727	1.2834411376963917	-0.8299840534848579	-0.20231135095698977	-0.3654154361939522	1.0110923722998044	0.12363655874377401	0.1620582477758841	0.9074039893856428	0.12851219704428601	-1.307189459285707	0.04297260877673689	-0.16779916419090288	0.9865654311829423	0.0019881789411051692	0.9948829388571973	-0.8298812585931568	-0.9592573465754276
-1.664490789827233	0.5637248003372387	0.2880831621087112	1.0157681206036597	-0.6115517042661949	1.7150982285077625	0.13563999295207319	0.07289142777353558	0.5183466507299559	-0.6616168346227436	0.5369418283164298	0.9846074139353013	1.7110436984118185	-0.17687221833097216	0.9749094823220004	0.4255556580584326	0.6820198588693105	-1.5556199859866346	0.732963796942698	-1.1901205595503916	1.1915325121016278	0.6091993596216313	1.34978498661184	0.8679602401389942	-0.18868067959154544	0.128837610535125	1.2599818915622232	-1.2047186629802826	0.37903665170389184	1.940566862216545	-0.36890449531590364	0.8256009022131179	1.6384655879596932	1.2073053574442985	-0.49889314045945493	0.6881975194462806	0.4780038159224555	2.149711277012692	0.2834378160512533	-0.29687944983066344	-0.11234211862863235	0.7935082765343024	-1.2514717600998062	0.09925720973729847	-0.19362674517866527	-0.12711595188744887	0.5992147616036541	1.399824344612614	-0.5296433830493361	0.2283867193539824
-0.7190616514530885	0.31014497376018385	0.7568000948849946	1.3605413693941648	0.45461316310333316	1.271117664419147	-0.00734589619266473	0.36231851568456475	0.7022861055983196	0.10128148898326451	0.8236147012665318	0.5362158254075222	1.5643394886364987	-0.08864847485862237	0.9881658652581056	-0.11195153860374288	0.9487650454904891	-1.3019480106905814	0.07816570522198095	-0.30909261839760604	1.260365549473755	0.1669962783727457	1.26651944184265	1.2125212299184183	1.14833756862267	0.5315397697276233	0.9871286705765802	-0.10836179962646844	0.23924520756603632	1.2167426888841957	0.1767876814577318	0.5639522588508185	1.3208991706736621	0.3575576214916177	-0.09295249114296417	1.030570396855673	0.3557084305265314	2.10587716441543	0.31337602934105546	-0.16501213538586862	-0.361962468985404	1.1845113319303096	-0.9727099754941987	0.8024869077391361	0.1383391957846325	-0.1621915266294322	0.91433527952615	1.5452857798083748	0.10215572157199437	0.7630967587442038
0.4962614124526171	0.0692537179901663	1.1893328487138048	0.7505948568496221	1.31012667316222	0.14236772476380294	-0.6996068789334542	0.49861979806574697	1.1859608943402191	1.1649615584342354	1.2874697587927144	0.013293040477253657	0.707715344552396	-0.03625236468332573	0.29702446176322084	-1.151779905241862	0.8000042320614066	-0.10904058354174075	-0.9138369221959198	-0.3692882925414288	0.6373836112664933	-0.41642834745899393	0.6062873018705418	0.6081524096077574	1.6728074178017713	0.8137831392139319	0.09777636429467253	1.0673349409653468	-0.11731635679645284	-0.0884634764428454	0.6748353357893019	-0.15426051812785424	0.18635654785431283	-0.691263983416866	-0.07709558885524403	0.6791164496483045	-0.6296854138613247	0.8493238015703735	-0.38664804726503393	0.23106182412176277	-0.3654154629325526	1.085195374950877	-1.2280363554048932	1.1504438432559732	0.6941913919459993	0.4793147780467314	0.26006366854760554	1.3758462666108513	-0.020608669704798147	-0.27970370779712217
1.1528740955824308	-0.18692508631522342	1.3268812320944787	-0.3177540850524042	1.395278156467411	-0.46366012505076926	-1.1218924499236065	0.5447561559143773	1.2098152720239181	1.672225758896548	1.2875421498254853	-0.03562546965375531	0.17432393296046791	-0.18052353426684165	-0.5131425305893353	-1.7608815963441165	0.39982033133019645	0.5654885190875452	-1.3379874258327198	-1.219476746888616	-0.055000365826689906	-0.08829290190143498	-0.21094688337630685	-0.4290236993306097	1.2370417438376011	0.7655694385976592	-0.4615000684516721	1.52669968414638	-0.3324978605567654	-0.6226076767893067	0.8615520335078817	-0.746698723223367	-0.755798771652723	-1.028743427812392	-0.24076026160735986	0.22829430236783996	-1.460035509921501	-0.3338367929747492	-1.3816046433578864	0.36732401326869224	-0.8149677150273551	0.7223403123206286	-1.8649201240318167	0.48784438989239826	1.200495198173981	0.7546731535689382	-0.9091450425335891	1.0146843148962026	-0.9247495786409113	-2.0267368321095143
1.1724838127735695	-0.2728933101462826	1.2575666372939946	-0.6865998090062264	1.1609365073706546	0.2656093560301333	-0.6840003912015676	0.7031583107580335	0.5570784120104794	1.3603798530132325	0.759289098967325	0.634882034675195	0.5442403428558069	-0.34214461448853095	-0.5802818652826524	-1.2999711895876427	0.15843108069375814	0.03167671403176685	-0.7243529891999395	-1.688734658279197	-0.04863902045896675	1.138312496326023	-0.3587572097051708	-0.9050832844608897	0.7693977561324965	0.8047996171750856	-0.0026225790240596075	1.4656140308276664	-0.08646004532381595	0.21780079314747644	0.8241284354952839	-0.57918018016345	-0.5327866764635368	-0.2502709826489212	0.10027886871740324	0.3229290665530215	-1.2927269558085506	-0.25367123326891416	-1.64020762232964	0.20068739604836938	-1.4326506055713302	0.40824077743039316	-2.047017034358675	-0.5879473642464931	1.3981412179330786	0.2618039402718125	-1.4785463610060667	0.7230992990790908	-1.522039116705478	-2.7578781613822065
1.1019254135581444	-0.046191771693529005	1.1914352759170943	0.054779095850922464	1.3071083795480294	1.7130373851740062	0.3411684341632361	0.8862348554607515	-0.19934639316279934	0.6832677056592675	0.300218140785935	1.6307557711358844	1.2627845651443679	-0.2729729320977472	0.25071963552531756	-0.09464223819891569	0.24713398048282906	-0.9180598152031837	0.41214971717645993	-0.9833883152824241	0.6938584304146994	2.1758478676887454	0.4276442584194344	-0.44515004031770244	1.048717166260221	1.2630856688751104	1.050052951230504	1.5761544604140056	0.441188989306961	1.6204880041709449	0.7397709823535635	0.26773654488603377	0.687398851902282	1.0347759489269814	1.19373245881511	0.9299109942455316	-0.2987587574404022	0.903194698605408	-0.7525795029005684	0.10273244164100986	-1.3788107255650175	0.22950921452021775	-1.264639094252152	-0.8590792803555576	1.1723573049248879	-0.4631699841846434	-0.9579720711723797	0.6801521123946354	-0.9261657866743378	-1.7947300173016565
1.2769226844330148	0.21590942558847084	1.1014090729566592	1.0354364727462995	1.7296466944328412	2.419438839665635	1.1635940315926023	0.651384397532868	-0.48057485316712395	0.23974573277964167	0.3320452164711187	2.1287836496827905	1.2954528506142216	-0.10001225410915965	1.2788827737123611	0.9821994749509648	0.4994488212204472	-1.1004172189791088	1.123975090750266	0.30545631471669443	1.3863326275645729	2.0923870556246897	1.330487958862179	0.4025594646015506	1.6902904318021632	1.7207036035651257	1.639178858960679	1.9385842280058605	0.696832819381201	2.1970534501631938	0.5853160205094549	0.9964998444900615	1.758388986105682	1.7025130666159862	2.339498585479694	1.3973124792771037	0.6157985120407008	1.8638829263482963	0.5550784371059705	0.22374380597440455	-0.6140833207520593	0.1327782330303496	0.07762890679363589	0.010843270585646311	0.6550961496000751	-0.8346919218596149	-0.011988759129383604	0.7572362558343821	0.44019779922281443	-0.17163628716174184
1.3734980370486887	-0.03308189712470225	0.7646037436592382	1.1328814090094679	1.6004420989139045	1.6757236481083424	1.3659320043660932	-0.2739583323299437	-0.4265882697771589	0.21741925529570305	0.505061069996118	1.585123195977536	0.35598488425137564	-0.27157627244878796	1.7388888366074853	1.4327547582028142	0.7275348752294476	-0.42531687237090554	1.0395879737427423	0.8336078209682262	1.26963041414954	1.0959993247389683	1.1964280451491864	0.9214105456936512	1.6071410950472402	1.401893746543083	1.2976016068114888	1.822182477354629	0.36649202816141696	1.4169614413403528	0.24005286927464686	0.9392750564891935	1.7681742922763402	1.2352676669183882	2.4967221363081404	1.2096401539254276	0.7940862124331224	1.6973371792317358	1.216034848526513	0.2350845559852136	-0.20674459367629003	0.16609010902317514	1.1037235181310787	0.945157613333545	0.2072583267042697	-0.9588511108928968	0.38386200424189276	0.5893979363211314	1.284091029710313	0.6208651498786218
0.8980779439465959	-0.9198516782195568	0.17539486548374728	0.3076682689408536	0.5154420531233331	0.26124175691605483	1.265059456689335	-1.44933799738225	-0.5786339998068365	0.391741494341088	0.18308338159450738	0.3082020805744646	-0.7236818239966536	-0.975730429283492	1.5285497377791655	1.4281360570839885	0.9456478173121495	0.061064677945994815	0.6495913446394846	0.09344005543704074	0.4441916700246688	0.18269128186683498	-0.14306310377374132	1.0186965228433917	0.4085448693905242	0.21314541577366852	0.6054206656884471	0.7026854688980523	-0.22959785629870186	0.08674958375685447	-0.16849464980868134	0.3003238877632541	0.8861523544882584	0.2738493482782413	1.4078619487376647	0.5682134251169636	0.4022768580406054	0.6829404695233408	0.9357357254263392	-0.14833487158930192	-0.9606970668184501	0.4612871107753961	1.3126658308610675	0.6548817271357522	0.19533941189032394	-1.2611148767246092	0.09713481327323499	0.0012214599643042856	0.9035996957284718	0.28418673319018645
-0.04251132017603581	-1.753809216917082	-0.2621407838905753	-0.40953172681528033	-0.7984006241607685	-0.529508965405539	1.3452079714950194	-1.9175908122987926	-0.997799640331319	0.5159214967234151	-0.6365436187008157	-0.7424711887156131	-0.8933561521718175	-1.773062773546041	1.070869364052359	1.2286164064457374	1.1905885024147	-0.44051802584240424	0.5706697292124345	-0.9093785958913363	-0.26993007447426537	-0.02040501058628716	-1.5166539761806728	1.0938382571664826	-0.9631388080527031	-0.9502360549633126	0.36127464949106275	-0.8451191346832024	-0.4624439070042449	-0.5776553007600363	-0.21467811092298722	-0.0799171116106886	-0.04194458733509502	-0.08497304370271683	-0.04588922811853123	0.15284243985567675	0.06994282245056788	-0.2709576436051632	0.2949472658805114	-0.6003593523811542	-2.1144169621404094	0.9653511384620767	0.8517748960206771	-0.7950615408076265	0.6748290888289531	-1.6668881567574114	-0.10507848395517717	-0.6363472003633177	-0.07064157204543678	-0.16452977655917556
-0.6988628530000004	-1.5967172045130413	-0.13857397632072446	-0.24266616461568485	-1.2110067570029044	-0.38252210433775075	1.5256324057668587	-1.1077558462789303	-1.1135190856777828	0.5613427798435313	-1.2433740614558464	-0.8376933017488617	-0.013917480437768873	-1.9983466684836957	0.647336575036778	0.6344643208842389	1.249375080496995	-1.444703687030115	0.7172917328150406	-0.7399858846747338	-0.2693010126853125	0.1698954417308671	-1.5763213007752428	1.2761464231670048	-1.1769860739625277	-1.1472802517771878	0.5629949531276487	-1.6185742905956484	-0.12138791059447446	-0.20541370074742177	0.3798835455393947	0.3178380804108832	-0.5217750269542708	0.4654979805490839	-0.7165435363473911	0.3552897749565249	0.15010692428664266	-0.7667861412850593	-0.1701202768239068	-0.46896584051211687	-1.9904860023050943	1.319897128683581	0.08404938488864058	-1.9738962168295897	1.2688821136549104	-1.6018384968029802	0.38724797354041574	-0.6520490294312942	-0.5083240364940684	0.18049307965327557
-0.4579959338699256	-0.3228535230688727	0.37190896938084506	0.37745065413331075	-0.4974441977968513	-0.19557853593685384	1.2311421806100482	0.49405948666131355	-0.5963420798917269	0.5815898478495299	-1.1417264780717549	-0.1845937904803948	1.0230310923123171	-1.5034406412887933	0.12063523525314811	-0.7006879281702773	0.7779326510056691	-1.758594628402022	0.4117352823668999	0.8339831665816052	0.18833916545458385	0.05671370337936308	-0.2618686852587493	1.1310551323474747	0.007196873058646333	-0.47659154427358535	0.4793596685708156	-1.1083085606948844	0.2787491335407823	0.4800231201224498	1.2867569410803428	1.1092516371080314	-0.8001694762961052	1.0669413494073554	-0.34088060242147844	0.8449096967533731	0.4485923854471284	-1.1754886060714163	-0.6476769259125721	0.31121291318779976	-0.020223561888158905	1.1143436669930264	-0.8215280478441456	-1.727753269535325	1.4205236431999213	-0.8603411095377475	1.2130522465777094	0.15262206726042116	-0.142276494379979	0.950585909225265
0.47023979244772185	1.062487891178389	0.5107221695379444	0.42832492454963994	0.41178657965146337	-0.8303004756634493	0.2030260872458133	1.7225627159323347	-0.05159125084619033	0.48769625734758454	-0.7615560316390408	0.3046371977089834	1.236195232893008	-0.8165852941055608	-0.6675177682580044	-2.463676612235857	-0.24154426113961783	-0.9026642248260307	-0.6860356705400337	2.5332420689702895	0.34769401496623703	-0.5444119509071403	1.0954631375580681	0.2675770980285998	1.41054372997595	0.06359228937472862	-0.33668575143627594	-0.03999123601593484	0.011459569285396112	0.5506681270773379	1.7186330635386393	1.4473655186514522	-1.2782410258899597	0.6806037360841558	0.2971074353907657	0.9225478217153402	0.5866063489020632	-1.830878343827168	-1.598757676780393	0.8726882200455115	2.340324742669547	0.2539987644918902	-1.7504883550230887	-0.5420816912495525	0.8448321087910694	-0.09139928985282615	1.4768357740417672	1.0328065231722081	0.18612478067241034	1.0105733997675537
1.2458731726529915	1.3570255251577952	-0.3181408627711157	-0.3416322356543372	0.5511108000046313	-1.9672572890170155	-0.9959533254949713	1.8352771757895114	-0.4286063460664589	0.08743235906197726	-0.9422668258332951	-0.021170727795523574	0.47736283675448504	-0.49181597545709854	-1.4640327949540606	-3.533319864886136	-1.2962404123304085	0.3777835873812401	-1.9677790877687213	2.9257076801421076	-0.14280998339549017	-1.152145753839486	1.190352579171168	-0.9660117277521898	1.628695460237648	-0.2103377334300592	-1.4253176971616222	0.5071306452110163	-1.0401863712688146	-0.16931030698441893	1.1458888325155774	0.9481768539100143	-1.8323727504513794	-0.6654571277295792	0.3113323363369397	0.24308544499801646	0.4391875693558791	-2.358956323357585	-2.810263129505467	0.2703058921832349	3.078129441167116	-0.9614359521490974	-2.314356289715303	0.03370142423669555	-0.22676903508910662	-0.10843006393602027	0.8541271743248118	0.8532661841545061	-0.3488286451452798	-0.04599945939298245
1.2174042020600986	0.3926856028295606	-1.8166016294241831	-1.0836005850681703	-0.0075351334783883145	-2.4719496433566284	-1.4967412450660877	1.150023370065974	-1.7439354812316283	-0.6552561476056592	-1.788901142965965	-0.8761953292056265	-0.5835392524006785	-0.4588035130583135	-1.7849634804876333	-2.9384193916940315	-1.7617906589108472	1.0433805583963534	-2.386395122395688	1.902502593844591	-0.8563786445646095	-1.2645578317834116	0.10006993024637907	-1.6950882416248727	0.422284138237349	-0.8966226116725071	-1.9650933256763	0.2598505242811348	-2.154720612294321	-1.063847031438372	-0.16050048588421537	0.04492290981021777	-1.9419690145528725	-1.8332577975673148	-0.3599048132611613	-0.868490912327776	0.1585631209533591	-2.0939494489131496	-3.301111175746355	-1.3423279578693568	1.8261084730940724	-2.0933195645908125	-2.0057897589016225	-0.7647965137863612	-1.2493169617927533	-0.850023831072318	-0.033399932761708814	-0.7145791236890112	-1.4722816174887128	-1.290568841999496
0.4587384468002887	-0.8201717591715671	-2.9376808310962175	-0.9861727555769356	-0.4402080602658224	-1.788397001683915	-1.0917428382395937	0.5262757968036293	-2.7972934556015105	-1.482061327670145	-2.403098026890503	-1.3925622112446625	-1.222101874899465	-0.20375502729653971	-1.494124239094912	-0.9718589052416455	-1.5384061692693687	0.8974800754410625	-1.5700505121926767	0.6581435930368178	-1.1363056182914046	-0.9320571687264408	-0.9258006667032344	-1.4833703522439121	-1.153923429642701	-1.1245509644918203	-1.7463180704044203	-0.2123530787363969	-2.42610249585686	-1.470650692897174	-1.364027776698547	-0.5599359156340776	-1.4141507604469725	-1.8246900566250615	-1.0471024563680487	-1.7720043822510652	-0.09934912175891239	-1.042665218867701	-2.373833385246656	-2.655923178445707	0.18754433978207022	-2.8268950986659047	-0.8087978017908454	-2.0042808981078206	-1.8169461863947816	-1.3837077402844278	-0.4139226276855584	-2.637178711072817	-2.0824831321592194	-1.4938263838034362
-0.4431319023653996	-1.2001299458041328	-2.8353555430505866	-0.3820444921900089	-0.3382125502986499	-0.6252837909348196	-0.4596286133507688	0.3394329361608076	-2.450835530346078	-1.9970195963682325	-1.9349415159211876	-1.104147351870348	-1.2604064787669231	0.4511230363346243	-1.0047987842552997	0.8677441616175442	-1.1426717370551895	0.5899796183178218	-0.2787486158737992	0.32288528685865814	-0.8667528297797685	-0.6063764800064267	-0.9292564785283937	-0.8658163255497955	-1.8725749842374397	-0.707803092966192	-1.3241908420272273	-0.4343352691985581	-1.6327031844787367	-1.2917936096260212	-1.8160985043636106	-0.6280483544531237	-0.7231880324089199	-0.8697089611533305	-1.1961672104590892	-2.069775575995879	-0.31444400614585577	-0.08387852856981934	-0.5783044342484652	-2.4831584609209734	-0.17601372170380256	-2.9961826255835367	0.5233004188249312	-2.1534204753503174	-1.9164607987236337	-1.0285226847652076	-0.287785083552405	-3.381072077239677	-1.5196007442590125	-0.5402690235684791
-0.9536884723070657	-0.6767071950893704	-1.632631659757296	-0.32496982862412965	-0.17301161402297	-0.10754480972314717	-0.3224793667184443	0.18121986435707554	-1.024181705225208	-1.930828543687851	-0.6830716669875238	-0.4389776753611899	-0.9690739195851892	0.9928217887219354	-0.8046267487909871	1.22555951059089	-1.084344273916137	0.6782296611853412	0.3458153967016744	0.857355221396628	-0.5441733234545629	-0.5569865418837292	-0.2343792597812162	-0.7197255154304684	-1.4056453713317574	-0.31016813428052675	-1.211830878203197	-0.552901263652059	-0.4152201328331528	-0.8873757907557639	-1.5074522469279654	-0.46577288507100356	-0.49503232534747726	-0.06985390884012604	-0.8831887401216384	-1.7804068383062952	-0.47640823190081305	-0.03956747192893236	0.68644368944764	-0.9866174439317285	0.6356276168251491	-2.49419402574392	1.046603841311429	-0.8482997512673861	-1.756485562229225	-0.1899779456758735	-0.30575898446179867	-2.4111430557710083	-0.2806061380594497	0.4745172780625952
-0.8882622714630372	-0.056108676904877426	-0.21219304881732054	-1.1275167182042678	-0.48793806460419226	-0.46553754913759965	-0.5488871970102994	-0.39953374679396775	-0.036738213409804675	-1.256858602474316	0.1801123143865014	-0.16831781244202873	-0.600458638293396	0.7906522609030835	-0.8853514924117968	0.17815576305299755	-1.23822592805618	1.0313192926303565	-0.07363310202570139	1.3458154750557378	-0.6088106917027369	-0.6020064897981076	0.11609992063459382	-1.1770759351225117	-0.33497754937541335	-0.43954222913726465	-1.2133251005808172	-0.7931766598422426	0.38681361669061454	-0.5688712013463972	-0.817501146924183	-0.3879626770789127	-0.7676925720206433	-0.053719902814356756	-0.4854268761796594	-1.0937037052520249	-0.46628562040248656	-0.7177289043472623	0.6136764114699802	0.5284923254206879	1.1606772443028404	-1.3241994211387718	0.546203701147282	0.7672353585095919	-1.4237389973209333	0.1683880621948426	-0.7995754202766581	-0.7088999484615114	0.6343896082958154	0.5427306602243976
-0.3355957478650987	0.030814025055074076	0.6731327040686664	-1.7806271923398649	-0.9989255950904742	-0.8667706000215165	-0.3411586803186553	-1.121919053892935	-0.4670365551158859	-0.15693506663773293	-0.007769598099986243	-0.48545705975715864	-0.19434338444699029	-0.0875348449763243	-0.800579806322477	-0.9179144493748967	-0.9966651413739117	1.2136638124132477	-0.8571317583001473	1.1378589853724403	-0.8895479971383228	-0.41466882863542864	-0.31945466997538124	-1.4161783391431249	0.6008516497368327	-0.6765177450910239	-0.7684875719612624	-0.7962265612588032	0.4910833844363506	-0.3633777929600794	-0.019545453946803102	-0.3346663525799401	-0.9516564671182616	-0.30801809250044465	-0.11877322058528103	-0.1594390000730304	-0.17429267975843957	-1.127319305894442	-0.16149774524659222	0.9930132912051903	0.5482530611417491	0.22024587062843184	-0.23595894815449237	1.4252942305889895	-0.8130062242173633	-0.24892708276454698	-1.2559132565651914	0.3006550596708287	0.8694899614157472	-0.14075221730797124
0.4622355275269867	-0.23377486050947632	0.9601646617262086	-1.1365945451835984	-0.9138926223270687	-0.5448370272945668	0.6679019534370872	-1.2311774968530362	-1.5602180056019241	1.0073214391727363	-0.5960981405886557	-0.8212771733312667	0.19589418880404275	-0.8418570018582094	-0.2867992948746064	-0.8728252687783679	-0.0829548764035035	1.132517347457579	-1.0980255208870997	0.4424695618685023	-0.8472407331564067	0.04098655523977452	-0.9312206858801408	-0.6604445649559518	1.0370627078164887	-0.25119839727138926	0.17214298579437665	0.0015110609572767315	0.24142097444036167	-0.22557092154294353	0.7952504996367943	-0.11319960526590299	-0.5542439520577488	-0.004512066788073543	0.35163468378987717	0.8066562393167978	0.2930563595295125	-0.648073694058965	-0.32838830684691317	0.5418333580055757	-0.3966755991271464	1.5365187652385603	-0.3804483011224201	1.0844644811112027	0.06552478445416506	-0.7008595534186671	-0.9490178194527803	0.22547355795715013	0.9367522446471506	-0.5372468653040631
1.118856729370026	-0.30199107076799087	0.9846777196073481	0.5352709279501281	-0.09438248112567042	0.21603409568646745	1.7498053403226752	-0.5245250398752538	-1.6465188148792635	1.7262473094957758	-0.41917014318568924	-0.60499480090937	0.2984679349999743	-0.7668390604384551	0.33798624280204087	0.13677667075233232	0.9376619911359835	1.0220511562655064	-0.6325873508184867	-0.16169666009769995	-0.29773346512324955	0.4632609748129718	-0.9338905951907773	0.7664784014984783	0.8950166039373476	0.7550499869143383	0.9206103513866998	1.3364358677907526	0.04571176859908453	-0.2665704263229393	1.3935106819997902	0.14539854648376152	0.20428611901627705	0.7500343711163546	0.8304208070607471	1.3670316092008286	0.6229641337010229	0.2403049255288974	0.5701253252531604	0.07005658790714019	-0.3130244507508062	2.0306852436535845	0.2515214743262453	0.6800819905676463	0.8108322309923177	-0.34645129765124016	0.05906919955986087	-0.0775462038970256	1.3254608794824683	-0.07777749807885569
1.21158091365512	-0.04310715844824713	0.8728586059859579	1.6214995076431533	0.5493203383151497	0.4602706623251492	1.738479149161387	0.19507197176237076	-0.059059971612121995	1.559454487714215	0.7527631606035199	-0.016302348485386395	-0.16282377691731134	0.030022395493369942	0.5221550698601967	0.876853519409364	1.141214179502699	0.9132440432549808	-0.07244992215831574	-0.4927686218664122	0.30632983137893327	0.5435925072701516	-0.37142482458387527	1.6254409647685055	0.16748094412758904	1.2540156386591912	0.8087793815848846	1.9730616539483918	-0.0656529874309598	-0.6184090620637632	1.3170630754579813	0.022809235547985893	0.6287832639203403	0.893943114611891	0.8579552357071436	1.0804493872897387	0.5645565494993762	0.5389076279203296	1.6139762639306519	0.07985600556215121	0.9432569055704478	1.5565230039595188	0.9251300368389153	0.7796259679107486	0.8478564830402003	0.7155987472697266	0.8520915829349381	0.2744015717033949	1.7179978571205994	0.6859651019846215
0.6042078338784082	0.2094096509303213	0.45780542837017196	0.9391398068873921	0.10518371704583497	-0.19208331933499326	0.3260779902173449	-0.03536072378521891	2.0682451317465906	0.5256748738120516	1.8778050823421888	0.22404386104737464	-1.0272978779798425	0.8314710129627684	0.1674247971405007	0.4852687747057246	0.26662941510955274	0.49464094555508464	0.04269126168357456	-0.8234945484072309	0.412882938550209	0.25494070611380587	0.030544774356203147	1.0660902394539051	-0.9434166806652907	0.4273091074415394	-0.0016967738113143594	0.9867252961853423	-0.26084483774519995	-1.1240633343878124	0.36482808089004404	-0.6298871176048468	0.3685617056849411	-0.24791870770978755	0.15503795807807202	0.014746441835960274	0.17175318730307365	-0.09100496220360081	1.5955752115837636	0.24469018071368132	2.0549364629568694	0.5676020523100352	0.8780987253833381	0.935340217507842	0.03647152493750884	1.5841123509031108	0.6804111141916084	1.0579592476656399	1.361363353483727	0.8265269193810187
-0.33208959229555907	0.2985026562612289	-0.22200889002012225	-0.8468800161196475	-1.1111262524673706	-0.991205561744562	-1.4955201222628214	-1.1111173583774043	3.0127993808665314	-0.7245167094794032	1.8388415082877454	-0.21295609914617347	-1.6116133731162277	1.129227873447566	-0.2028126489227915	-0.5648658948136742	-0.8786423511158795	-0.3575439484593149	-0.09125512944033168	-1.2916639537347394	0.0762904155143977	-0.17865046523029585	-0.08817713819556423	-0.3973281960677992	-1.8130800704008456	-1.1067657955426162	-0.657536020255819	-0.9691413484441641	-0.44698442950057216	-1.3402055947794518	-0.9161911927113622	-1.3493619804714514	-0.1431782192407516	-1.9021953137748724	-0.8469737146803222	-1.0587398611803405	-0.23797864290790574	-0.9576691498955059	0.44982396882855363	0.07409342515157241	1.7498097932554135	-0.18723728679481902	0.1552754992503837	0.48291186194352	-0.9934129658458943	1.6238698371182236	-0.1489918490222712	1.2869278359431997	0.1351385950887313	0.20843146419815617
-0.9754929187996323	0.5435165393033287	-0.627390274755522	-1.887821246250278	-1.7785596774697818	-0.8884749088643519	-2.3796318186006835	-1.8018415965016616	2.2509089534490614	-1.3106129355707712	0.7363370452924327	-0.7723148649052568	-1.2462126872145907	1.074312139083081	-0.04710308015818581	-0.999662114060517	-1.1638299007716928	-1.1708894887892651	0.15561301354187945	-1.560405394082242	-0.06397556468970765	-0.5076851256415449	-0.19751813690351575	-1.3570389121774067	-1.7001858902895641	-1.8100607137955267	-0.5260749809680662	-2.1349343942757377	-0.22865794441924162	-0.9539999429467619	-1.510385735819734	-1.4767057421378527	-0.15216345616369584	-2.4796529210643232	-1.300790514452499	-1.205687229210919	-0.3576449766373409	-1.173474512724838	-0.6340441701105968	-0.3234050396374493	0.187688726497888	-0.18713331074614617	-0.4509237302922519	-0.38173130579599196	-1.2885148292443689	1.102259081366812	-0.6080938957211351	0.5683426881691336	-1.070732021072448	-0.3475973791761309
-1.024926551510949	1.187397750530884	-0.19127927893158056	-1.1664520116197639	-1.104322901580367	0.24178535410433383	-1.9005572504786319	-1.1178795414234957	0.8348553077713464	-0.8645908791999617	-0.24767097364011215	-0.6200333876394609	0.015676439940136712	1.1151249769129234	0.5133152330040336	-0.1512713964003343	-0.28206375849160187	-1.311975187182671	0.9849939250274578	-1.2224654740135843	0.4414559364994934	-0.6084279439629746	0.3910367373265278	-0.9348054167632955	-0.4956045649275721	-0.9594860497584403	0.1984561890501555	-1.542623104191546	0.5858447758903477	-0.14396633671980863	-0.8959870697591774	-0.9188877276354255	0.5637664974206884	-1.2838742770190326	-0.8295162775487093	-0.20238182352661993	-0.13412189918677866	-0.6444860486185331	-0.5312982570403691	-0.37720766071613454	-1.327652330105812	0.5228733639585995	-0.2294608562918147	-0.7262612928962113	-0.47521555011979283	0.6952318818242121	-0.13288223287840858	-0.27161553796030774	-1.2303801332298827	-0.06349783885562722
-0.7633910409805376	1.7757912992922784	0.914771794529135	0.4651048856109962	0.1732014891116808	1.4285855512232009	-0.777158450961114	0.4141618497315789	0.11587313857648676	0.11940178055232548	-0.2061975151110138	0.3467068603990386	1.281408157213091	1.3714855661116365	0.7767394777724159	1.3114784808618372	0.9334557917678376	-0.8043249937766871	1.812393700343261	-0.412499960060652	1.2397713010525935	-0.476370926630329	1.4622328025865758	0.37757084572481253	0.9384721238140055	0.45518334285533263	0.8232916584702432	-0.1447393453939328	1.5650893362929625	0.5792884705747381	0.3366800253588339	-0.31851501992068804	1.4035957010772842	0.6857871961554319	0.07233525756695842	1.1580363411069574	0.20658350919763904	-0.043272084828553034	0.5976149623112202	0.16374437703832784	-1.7751345585326508	1.4015509834345172	0.7502336519207612	-0.06725518193635838	0.8100969270877361	0.6280259628834067	0.7305350640040784	-0.13868408884232544	-0.31719061553438177	0.8617271929800109
-0.6890885997594771	1.4927251779114457	1.7177714708150738	1.366475728499369	0.5845616464140893	1.6441083421238738	0.06368144625094378	1.1504512721873386	0.4021324979340204	0.7597398974367944	0.5348990954775992	1.305715704768608	1.547578358209421	1.5069742677958327	0.27786799694274394	2.0891371949846604	1.3661024329198461	-0.41120480215838545	1.8515487665777925	0.20541758650050088	1.4960470439744378	-0.17265114505303533	1.9299799276476695	1.3074116626240593	1.4300810211325714	0.8113009256959569	0.9068508086193218	0.2601797481592559	1.9238900282250888	0.8948918809254934	1.0006965892270194	-0.3392973225474185	1.5409317899012256	1.7948416054106406	0.6555879288265529	1.7348356102042868	0.3377957319410759	0.1147832298672831	1.547786427022941	0.8663191328508926	-1.264873333828089	1.8035971367801282	1.7283052166433397	0.9241396236730611	1.4939428252530669	0.5595706793036661	0.9499342818429821	0.9439158984423329	0.6500479043232348	1.4746943239786328
-0.9423949639302199	0.2163644000056625	1.338005400979361	0.9530784302953057	-0.37246358893791476	0.8302533977266954	0.39236217683545405	0.12340309491232286	0.9648285208763767	0.6344129064567758	0.911832189353324	1.3893911334405282	0.6444468015980872	1.1583912221498038	-0.5792734512738348	1.581033236295351	0.7167131493234531	-0.7351939642500378	0.9545218681356155	0.11696955179153894	0.8147866461780415	0.18731774948336352	1.052874164305462	1.0980003290067555	0.6110802346329745	-0.30882802888509403	0.5368338671681687	-0.878989149097513	1.263612883320862	0.9317671052867794	0.49233729214557265	-0.8608088471299721	0.771137664933061	1.4586942093448545	0.7814844533010132	1.0735029929610296	0.08016940571070959	0.09445052681159025	1.4231369763738486	1.1058712306681935	-0.5702303106068809	1.4164788344181796	1.9427558946109826	1.1361575614544226	1.106974278755338	0.21965552001482047	0.14458623583559502	1.7594576856439506	0.7206717493284768	1.1372957223225917
-1.2057403184336004	-1.0570863145673735	-0.07551091798052949	0.15516627587564252	-1.630433872699472	-0.19094877641186098	0.5639860296120359	-1.7353448225935435	1.0879195147760852	0.10195155166340893	0.3794761558555795	0.6085036554391027	-0.5558821573591343	0.34228368520937535	-0.8507997125616569	0.40753759044648413	-0.3047486847256104	-1.4051841563299239	-0.25324166302964995	-0.49900954771114686	-0.3045348508907245	0.4366010267421308	-0.5981647825520124	0.12126787950921153	-0.7070542245969321	-1.659471839814287	-0.017615710543147742	-2.212545254667395	-0.028967464263180077	0.9546572034667523	-0.6362354025634487	-1.0647571216998282	-0.28147427811226833	0.5209797112064815	0.9171039546744307	-0.22310387519263705	-0.43817637499028433	0.5021651391571108	0.5321949561141851	0.7345651656638068	-0.218019613720898	0.45572768292678045	1.221790260285745	0.3013248549884775	0.20453565796851716	-0.16861065069684217	-1.0502421544756138	1.2957573937371416	-0.0024887499544085406	0.1807804173608277
-1.155431109032829	-1.1496872288364612	-1.4377262889607938	0.11019080032362488	-1.721908702584952	-0.6618542421194064	0.7437491824863375	-2.39796530618461	0.7854840387380153	-0.21977123343710328	-0.5551874960725478	-0.23966165069915066	-0.9503451799939855	-0.5800162404207228	-0.06339670507631581	-0.34914228543928727	-0.8127242947518363	-1.4179567588205735	-1.0427652120203486	-1.0049186179979408	-1.0114830321808708	0.41139167890338857	-1.629667384871463	-0.7070020487967147	-1.3514092353422826	-1.7451711500146239	-0.6525773613297408	-2.0448214710262547	-1.1596408687770736	0.9049759997097224	-1.3239818022538983	-0.38334796265677057	-0.7892366864904724	0.02948487776269766	1.2799669569335483	-1.1330648317388357	-0.8437235094385332	1.3797847292595604	-0.11016734900556242	0.1073353278826479	-0.22926878051679977	-0.5201512957947707	0.025940635708407343	-0.6959591002334801	-0.2786223087999764	-0.23891848425116152	-1.7066554388001753	-0.051868660763212664	-0.6075409694778718	-0.553469991849133
-0.8601728312650819	-0.020758411266960635	-1.7911129491539046	0.7849464070278289	-0.335060391354664	-0.5296042485190676	0.589761553362127	-0.8121245567493467	0.49683844897924867	-0.1678556086839361	-1.0225044033595942	-0.49576227895581887	-0.2691152864411531	-1.2124468708872445	1.181995032301791	-0.26338931609513194	-0.6264000902225443	-0.29356445416658755	-1.237469149902295	-1.0214381819536908	-1.0018432704019087	0.04650952199342609	-1.2577048053253044	-0.910401790253308	-0.9349620371778894	-0.4186543669688207	-1.314961111793284	-0.25309099523400425	-1.6304435621677507	0.45055544426247274	-1.110016625743892	0.76523171760337	-0.5107758644629519	0.025616120563114787	1.3269789406731087	-1.170154457795889	-0.8144632805827191	2.0059802036964065	0.025085062127204526	-0.43035223765644226	-0.479877870213265	-1.0553314576768575	-0.9597255956563642	-0.826146863796469	-0.0187990646288089	-0.042359512239896535	-1.5095760439727175	-0.9445960242041102	-0.48638214940666513	-0.6706571417836108
-0.6307788810487988	1.118733730797404	-1.1812487957957207	1.1393731942034215	1.4587601151190281	-0.17457779968664577	-0.1951035262615236	1.9498205930318686	0.39625519330622966	-0.10560718027810945	-0.7676460783080589	-0.2517135124554533	0.6916839077315101	-1.3406091567523806	1.726164518939331	0.16875230737486058	-0.27310280047866264	1.329575585998177	-1.146445880074318	-0.7829279333116724	-0.7196384444387769	-0.5478051049706396	-0.04725371828864573	-0.7551236681519973	-0.1099544342090248	1.1259972098163384	-1.7241275738440365	1.6370029130386397	-1.5050968763091546	-0.4462371575400387	-0.4804391708909581	1.3429785364787845	0.05188686769448589	-0.19714621525560377	0.4001066539581942	-0.6953654192252471	-0.3923021516720062	1.6985323116171065	0.49440033896179697	-0.8266571445066969	-0.9081059948980356	-1.1480816343781117	-1.2911494694615948	-0.018476773236774494	0.4460194669389457	0.003948278666205115	-0.8818712923485689	-0.6823817839350431	0.015179173824655176	-0.5584948648359487
-0.5647770132649211	1.1109598307271924	-0.41985244939357497	0.4796796784597854	2.377840916075509	0.2180095845715533	-1.2235474266377717	3.6891944656928217	0.24904443983500135	-0.3370520675055905	-0.29428409351822366	0.004005937664221095	0.9232562259467259	-0.9779575452929261	1.0108467110110608	0.2827760982296105	-0.24050274285975956	2.359900601259642	-0.9947744205734148	-0.7587145959143853	-0.6805171886690315	-1.079971341274534	0.8313085961125499	-0.7034282534640509	0.26341108517826917	1.7747485387727688	-1.4710360444294739	2.176548210185889	-1.0733374552976578	-1.1822963963878752	-0.17651784487976657	0.8016669214283604	0.23826978604245186	-0.8595686493063092	-1.2053484645922343	-0.3743178430619844	0.023211852541824035	0.6717482817523873	0.551407841355485	-1.062978469501099	-1.317104025715514	-1.176258538396297	-0.9828361644496183	0.8743559538883489	0.4263073956624636	-0.2951386807499337	-0.3719109540727844	0.012293566143633748	0.11451868142870304	-0.7872373606188433
-0.4131282835240954	0.0783157144585249	-0.10203135867006108	-0.7017850212136313	2.072346877807641	0.7788565535778814	-1.614718934697523	3.170874356758499	-0.13282511858451773	-0.6594602415929088	-0.1541512841905763	0.11053638611127305	0.24572410134557143	-0.37532506170010294	-0.3186807712270731	0.05550350763586336	-0.3998683714646124	2.352355242019879	-0.6358494412360146	-1.0389369916068643	-0.8036293681482689	-1.1826037379788472	0.8697553595303987	-0.7822123503350064	0.02376435262836004	1.5638081143278553	-0.46095410480244364	1.4224350651409177	-0.46376904534846797	-0.9836786458564357	-0.3643460233419681	-0.2913396605260521	-0.08412538011786613	-1.2090968997143436	-2.1981987216371603	-0.4560188307517248	0.07538153552731242	-0.08968198490345912	0.06831025642633759	-0.8720810292222522	-1.3033214086354667	-1.4344354163198676	-0.3971569386960852	1.0835037560798975	-0.1147366220878058	-0.6223785519842838	-0.1088152220277081	-0.048308402374809774	-0.41439432291383144	-1.3412688042446455
0.06428486083048347	-0.8337664585214348	-0.053941918883997055	-1.3131069619752813	1.1265695739248291	1.5063980447147853	-0.87391382434443	1.1629515577526262	-0.5440936583411267	-0.6324226376088858	-0.312942597621126	0.32915944022825694	-0.5719478476792839	0.03607892826718327	-1.0227786859726198	0.055161737871267734	-0.21654596997252834	1.7628595842389614	0.1231730589047468	-1.2109510278185753	-0.5965559459516547	-0.637262935109889	0.5341246657824732	-0.5797504965995274	-0.29687104004088893	1.2733447131196913	0.8792156980981863	0.534904948335207	0.30789195216225385	0.20211811697033988	-0.5918491328587558	-0.8148875486917714	-0.42768051326299916	-0.4707223040311485	-1.5620102844799255	-0.6232346873435406	-0.14590532914395524	0.1617010012018718	-0.3729654748476352	0.022873878442606882	-0.6481283436408805	-1.740985354440621	0.08209339237454523	0.6843982066752672	-0.5785454977143076	-0.5655994634455742	0.15220115578678972	-1.0026892453299692	-0.9604701864056329	-1.5778830830178465
0.7463826715623284	-0.811790698077837	0.21935793229456305	-0.8388272595384846	0.26617467161166725	1.9699622363233327	0.5637899801123998	-0.5074655765116071	-0.6000506622116258	-0.1921030894436443	-0.28186699276829735	0.7390804393916635	-0.7126274182997779	-0.0779879736278186	-0.4883897185628087	0.676855186725918	0.578004591415072	1.202215424029291	1.0794345908028171	-0.832713269096555	0.06278476854408019	0.39147670132328777	0.40973248594252454	0.223748667100205	-0.2403886273218724	1.2865721807977548	1.9415273047794672	0.2915139785220445	1.046987146110925	1.4409382295084743	-0.4298953942456634	-0.23305416533466566	-0.2392124238337379	0.9929665264134121	0.25201908701278986	-0.45673242778795897	-0.19753076633983854	1.1559340571387418	-0.22923682734292958	1.4095699195638922	0.31707640303388096	-1.571105277269534	0.3416647379816873	0.34105670785814646	-0.4787677835359996	-0.1683474307831461	0.6416945138130464	-1.725561028538447	-0.7947033848367873	-0.9361779070748015
1.2646160945857103	-0.1768359075131858	0.7527912955794471	0.26375073162681617	-0.1860967161872394	1.6532630725217548	1.753839909878657	-0.7474332965632917	-0.19641647889238095	0.21440432653842023	0.248712887072506	0.8618125438047404	-0.19884741256888083	-0.5930072951104319	0.6770362227959184	1.603343146611467	1.6375940517542333	0.7352717168345226	1.7046763352779153	0.06655137687147374	0.5869685088382374	1.3438385477503714	0.382956764245772	1.4385722456622585	0.04598517122695053	1.1974966263592692	2.4269400595682953	0.3902276250852974	1.3827048158634982	1.6381388330438567	0.05510182392307629	0.907005346377244	0.4962864902250699	1.8710417931542445	1.6643412821869017	0.07447185186313154	0.15063279293153117	1.8865986401010852	0.3596627863249773	2.5504948636983467	0.9870196537441959	-0.6451871222069574	0.5416744119511722	0.48113463065983125	0.00676406608075842	0.13655828112896304	1.34955134303231	-1.1786991628354067	0.08111296797331856	0.4037974956428786
1.4012330946033482	0.21968097145096138	1.026737832469561	1.1929846276133262	-0.22830651362375168	0.5529266652159653	2.112343958078404	-0.0029291282452677983	0.34993784552396184	0.17002356598447524	1.0253519898383425	0.16293446723088126	0.2274555514640385	-0.9368251554057956	1.2664770499458642	2.0900004620341845	2.303907355208681	0.05457204281287925	1.6649640833622168	0.9964740239820832	0.2941794011697813	1.6122567035189528	-0.1061285735843519	2.470374506498883	0.1059759903742038	0.5230349241736743	2.411876074594175	0.17983402620169675	1.1580217175926053	0.6584765733086062	0.4816662211491276	1.5910810850515762	1.2109372809468555	1.3124772008318377	1.5500685638245446	0.5965031427190518	0.5306696834003898	1.6104781787259368	0.7408451166028106	2.7750194811178672	1.1431933522770565	0.6359223535475762	0.8153715515414157	0.8594364542592361	0.29745388196612105	0.1073416870539725	2.071190206750123	0.30606128451056297	0.9087728654607908	1.611398247938886
1.234231610359938	0.09353083458637731	0.6607741103474242	1.526248717630092	0.051577655901818745	-0.7146470450829978	1.7637094150900852	0.5292710183912349	0.5935154129825901	-0.1909287849890865	1.456124697336625	-1.1302163054616203	0.04835827460039625	-0.6471384707662171	0.6526107941414513	1.6948057021840133	2.1612615284118815	-0.862858656216501	1.1402443229039907	1.4550137474048186	-0.7164055785999325	1.041095411436191	-1.1476495332053895	2.761778531445103	-0.16975478240550548	-0.5266099731014717	2.0113736693742834	-0.3535836986623115	0.6919104828209945	-0.5057287811261935	0.610939340466852	1.3401294537674306	1.2859480933046747	-0.12845554253173236	0.30795841994902606	0.7160806871317502	0.33216610174383115	0.5053986457013906	0.44855611004306983	2.0425752867869993	1.116411225846419	1.4353496091784894	0.9949968913858144	0.8746674471512542	0.09751178904769277	-0.008073370922786184	2.498786974340554	1.3495077902454764	0.9484713053278202	1.929411030181494
0.8948076451584677	-0.08608187291197818	-0.015640731675320246	1.2838393042821101	0.4556520894383542	-1.4549574792475946	1.119063458166639	0.2264270210792329	0.3315357878709835	-0.3584775802975595	1.145858157563804	-2.000063181135924	-0.39957367084245593	0.0674540415058269	-0.6613824673623665	0.6332171201724771	1.2830603037510488	-1.576882765153002	0.5640872479563594	1.3110724115837025	-1.5108451437194856	0.11268415401800111	-2.0314961531025477	2.137207353906069	-0.381564496434573	-1.208976802074966	1.1883366656157541	-0.6256108035906118	0.48936664492341886	-0.7626348913643941	0.48606319200577885	0.5529293439367374	0.6159850976244091	-1.1379203921254648	-0.7415795182230887	0.37087907371473305	-0.508160825204181	-0.6093127518977414	-0.3730030921503799	0.8528097571690566	1.1849202202042914	1.2329152701717083	0.7336607122200544	0.19330991081654003	-0.32726055172216795	0.1512465460295312	2.280781726211713	1.058442572424334	0.18680612499944693	1.2996051888176237
0.3643422315485217	0.0804119922009639	-0.27751991284858946	0.597214341002376	0.6342655952974756	-1.4755933501455527	0.3588703025841652	-0.49622286979936653	-0.27388549446237104	-0.08884095584349333	0.23158497068136027	-1.6059526156010315	-0.3457984621230511	0.4909989368551863	-1.6037722153104703	-0.5335202052402707	0.060050244554741596	-1.6975641198758622	0.1475463757158563	0.7892006811872682	-1.2337312917415326	-0.43724105159137544	-1.9677997872178208	0.8493791445709858	-0.11829006159527919	-1.074335492804183	-0.00822777979571707	-0.30771162291546794	0.6837312438083132	-0.0338656370045555	0.22614876234537962	-0.04355173626851783	-0.3233738136444591	-1.064232441111599	-0.8441069424762908	-0.1478009109496159	-1.2354842141275484	-1.0758790526117945	-1.1844669052490688	-0.2953829993442985	1.0342708510921645	0.3315880747173063	-0.03900053183815774	-0.928925643667694	-0.5291207913927662	0.5309929919459289	1.214977927722388	-0.03412886818306972	-0.7154688676260154	0.32421103700336146
-0.3563519845342425	0.3060097849250022	0.14223768282193863	-0.37326572726502316	0.34327807827424445	-1.0940615242515248	-0.53601807569465	-0.8641041479165888	-0.8418830424443642	0.3258688137251796	-0.7187868880415574	-0.19753434140593853	0.46993761467903045	0.22155084909136138	-1.5510334647553417	-1.4042687807958714	-1.0824125982948318	-1.3482513304933694	-0.21193626637845558	0.1981474818210733	0.009373392314589826	-0.2650874250529841	-0.9727434346563839	-0.5833627338857699	0.5446471107753618	-0.4153337150474677	-1.1725444053361942	0.2276952065180132	0.8898427501456747	0.7691551046183569	-0.09444564007281257	-0.13068319084382218	-0.9144806541250893	-0.41796513781740996	-0.4610075122392678	-0.4385457784933962	-0.9983231494425501	-0.883628092416416	-1.5345743980539674	-1.2038588646843078	0.12116888893739419	-0.429440234306912	-0.8589771909537998	-1.8296240443791114	-0.3552249913786932	0.6907964561579308	-0.4400625737877857	-0.6598682588645661	-1.0755778790496056	-0.3214180402429539
-0.9835772638929985	0.047533754714456505	0.6939875274429029	-1.2582044166246569	-0.24020006008414202	-0.67053409767267	-1.3953437640620912	-0.6437789264983788	-1.0366590405269882	0.49765128650283375	-1.1208774097890284	1.0974595016374198	1.464920637095354	-0.30509903009892536	-0.7672787395091801	-1.8792388133020792	-1.8304315053081202	-0.9596902357616531	-0.5891255996737895	-0.2560144140376288	1.2756685491033026	0.3036897018105173	0.1628971853616148	-1.6197954489353545	1.146386662703865	0.12041815547237043	-1.7526454263298243	0.41140424261192704	0.6728608826112713	0.8222794387320845	-0.31904881496197796	0.03955502494919333	-0.8888281056243161	0.011262079836836086	-0.4804242521650889	-0.27268648047589855	0.1533297966362205	-0.479763897801882	-1.3004701753971148	-1.8000579290373613	-1.4276607532168413	-0.48162589532124855	-1.0793218616068692	-1.9262493814089776	0.041020953592421645	0.3424625641631871	-1.9224609884931465	-0.24271412294053826	-0.7385171531905216	-0.4281817762811371
-1.0887605821528403	-0.6501533296363108	0.6059512139270641	-1.575368363822384	-0.6448590199298619	-0.2748076644731295	-1.7888888854580436	-0.289213298505118	-0.799699071910982	0.47667060261485145	-0.7891487750593856	1.3992667127656824	1.85877044395643	-0.3063332297564463	0.05316791034863197	-1.953648136201588	-2.0366516432508854	-0.7239252282237556	-0.7926584315159138	-0.4493849124583534	1.7435647684369815	0.6485193022223054	0.7499510368514946	-1.9613043546004636	1.354432071851323	0.18987847894557358	-1.5990711263739552	0.1765345574976125	0.0742582815376245	0.24570197777451336	-0.17235003160594567	0.08143803613949263	-0.44697646778523886	0.1615932870710903	-1.0978121727742143	0.24877406279479233	1.18779431383267	-0.2648215996336958	-0.6155103472772118	-1.9385639959958563	-2.597954577744354	-0.029147849456570948	-0.5465119092600026	-1.1667870278634591	0.5143885991006586	-0.29905662487574075	-2.4699457757138803	0.5944249130183011	-0.06512026135899027	-0.27965258965511136
-0.5807054656003444	-1.0991154595431196	-0.24036020173711278	-1.228090592085014	-0.6255672680030818	0.16998886696063573	-1.4682699400486863	-0.31189914414527387	-0.3952410362912815	0.6305089365024681	-0.04359717976253723	0.8650892528590639	1.4827956095376542	0.36305255621156274	0.5116120033802836	-1.6023391418194093	-1.7896331184751346	-0.4630859051531529	-0.599919137333092	-0.2728692900327484	1.4354691174259464	0.47658054892431934	0.8401555065511628	-1.733017983084673	1.2302923218618589	-0.05833496570344774	-1.1594340077409677	-0.06277652693962422	-0.4417375448861891	-0.19951642267903066	0.434091223270673	-0.07483941092972002	0.003536042278758735	0.5426450158039793	-1.696870900574646	0.7367268959926981	1.1640249738845967	-0.314484366206803	0.2478556829327628	-1.563541773569901	-2.4193641147719656	0.2515200766461027	0.1602163058832011	-0.12167296498985741	1.0238640821667009	-0.7540659756563569	-1.995839553571965	0.8909590138211099	0.4911000291311824	-0.2378610174151904
0.09759482437076383	-0.830394527478784	-1.155492676254863	-0.76713985053177	-0.4255954909370135	0.5604432754451025	-0.751118592041314	-0.6764991049994858	-0.16461476485913648	1.0104993900075459	0.5994346351246814	0.3317943659559446	0.8000907934987912	0.9679447808862429	0.7096015200525332	-0.9444052077669788	-1.4096702564500019	-0.03040367611320024	-0.15495110506715348	0.3129438407653619	0.9956594055126479	0.03907243408687845	0.9210268965347103	-1.3945526962629269	0.9818054240446016	-0.3077645304763144	-0.9850742225369664	-0.02154891021174543	-0.5429215359404093	-0.09562641927475438	1.0965721939322877	-0.18499830943456544	0.17566352224863496	1.2454697289523164	-1.6897563025732978	0.763866428107004	0.30319162693406543	-0.48303866686038605	0.9179661298507749	-0.95530533839861	-1.0345836195567633	-0.0361893505422215	0.28516765816493556	0.4319166020644632	1.3888178111337408	-0.7465453422323513	-1.1898628499605057	0.4227707154077762	0.7523726741611292	-0.3599009594185641
0.410676767690049	-0.24445144544249603	-1.369051996938529	-0.8761782140900221	-0.41024573943947623	0.5939819236110442	-0.27572834089628323	-0.8887694193688987	-0.15393620713349945	1.0918842370739383	0.8961964277789068	0.3379042817747361	0.21734921327842935	0.7879790663136571	0.8444274391526675	-0.37179898065554523	-1.2291787142298403	0.38904981513474685	0.05302207965421845	1.1452913134740612	0.9123749714614092	-0.2369141384403421	1.1643267016360501	-1.3475361575137792	0.6200943713000512	-0.39353032527157866	-1.086889090243073	0.13334902206017082	-0.39889425951847574	0.20645627185903162	1.1518158647096854	-0.042266838442449245	0.0271034200665666	1.560332828307317	-1.1478564693048294	0.2064809779255548	-0.2250548205544461	-0.63898904795548	1.035246244502432	-0.5670915881625327	0.3934082811639042	-0.6027774603485481	-0.30472544728984136	0.17278841720382243	1.187932409194513	-0.34848887685956415	-0.8259456471595501	-0.24670279955494476	0.8366233668340074	-0.421808683066319
0.3184817938992762	-0.16236757188216452	-0.8072780240183735	-1.5340022237171425	-0.5532858113547111	0.11375790118139865	-0.33801333959113833	-0.6151612893454412	-0.03907565283333757	0.3481163832897532	1.0267064899192404	0.6600820316443351	-0.35847100882050054	0.0904349496631402	0.8035885947198189	-0.30351752908034113	-1.274086169738374	0.5179422071711762	-0.3055535642448113	1.8340607771292876	1.0889325076390854	-0.2250747965926459	1.2166568434218756	-1.5431648322001685	0.01199791619293635	-0.3139139952878538	-0.9338437621419093	0.12196693601065343	-0.43108793121128713	0.1655632557980608	0.3639318248509209	0.2533292355637041	-0.31607334444371027	0.8153747868752312	-0.5157042670048907	-0.5881593526524078	0.3421438743810187	-0.7620530115599236	0.5061172237523145	-0.5542422803739904	0.8815111803847447	-0.7995375999870143	-0.9745343979953336	-0.4714331404255391	0.15795837827030737	0.2255342383630061	-0.9811093335610479	-0.5994777280493702	0.9004869105377326	-0.2672271427925158
0.24965947250500237	-0.8074376854407899	-0.08661082089402924	-1.8852745505335113	-0.4870563888566001	-0.6107024810109208	-0.5821331507963643	-0.09448066463797056	0.44858129920319095	-0.9822041181921443	1.2294325021366193	0.7529648033504511	-1.155518709568816	-0.09435161667630741	0.28421890458371984	-0.7457186386110924	-1.1925829636568488	0.38885053921436713	-0.9921503302378106	1.9416295402520354	1.112502486657865	-0.1418129395425144	0.7447477458421291	-1.5011815848284469	-0.7665366723261365	-0.11550864209453078	-0.14016820212916073	-0.012462607192478072	-0.7773321269819883	-0.21065443977609224	-0.6994114657776307	0.37067109868077397	-0.6767947558030422	-0.6157017702671703	0.030269713073854933	-1.0198513001199656	1.3939918408792042	-0.8763016387562168	-0.34027344875581966	-0.6308029232197235	0.5537318416566057	-0.2857419338121758	-1.0211109004737202	-0.7808061520932605	-1.2981951236080451	0.7777641818669646	-1.0416952637767638	-0.7123994732186214	0.8948531742881672	-0.05085666718909332
0.4639106682829956	-1.4847672637644336	0.19241983159104253	-1.1192282506755917	-0.058265868863376875	-1.0390524671093424	-0.4241891860713623	0.13363336315012142	1.028227649159056	-1.929285256123244	1.3357862886604162	0.4140552452937951	-1.9197948371333888	0.7596441487594265	-0.7245109461662181	-1.197470222649452	-0.5911555608138516	0.28609664971116244	-1.3967471459874354	1.268851933006708	0.7543169980590584	-0.17757991370710882	-0.030330510651073297	-0.7895397272726957	-1.3063794313792103	0.11817981473097232	0.9671716879320507	0.002655191500800231	-1.1254668146275735	-0.44355507999265603	-1.1366276952107963	0.06149867827487984	-0.8955925054098867	-1.5063450161733944	0.6573466536203121	-0.715792176108763	1.5511790379069539	-0.9646555694759784	-0.9622054900615116	-0.5018966489613562	0.278123655762537	0.6593852311244006	-0.43814413021670573	-0.5268555773343687	-2.2211450323328115	1.0831047795849984	-0.4897013020060592	-0.8862903729789288	0.5804222708060665	-0.0751487458615875
0.6463339118870794	-1.3513290288064859	0.028067364977314782	0.5761162367920962	0.39080208033463226	-0.8269530419553872	0.276804569442279	-0.1283244172985729	0.9991826036445578	-1.7063389530302413	0.8432457479518741	-0.10412219227851602	-1.973939843892496	1.8790616443449997	-1.712363644644698	-1.1120627623487431	0.5192319529499825	0.2899895762725902	-1.1392650663990422	0.03984226118683706	0.13094440418565356	-0.2301343738662626	-0.5179367720010924	0.4858146932666991	-1.2118176233517381	0.2515243965477871	1.6002245986522174	0.22557461952074565	-1.084444214120185	-0.3109162037453225	-0.5897448061015927	-0.5826489897518087	-0.8784308626417504	-1.0676428717007176	1.3780957225836692	0.15109387069646843	0.2404252084634119	-0.9697782869387122	-1.0587240849016424	-0.29172402297610345	0.5638947674409085	1.4380389974966026	0.113241082131871	-0.18937401464456255	-1.9051023719062448	0.9038045911836285	0.45523872088323625	-0.9984379493441058	-0.18614763212993235	-0.3970518914208452
0.3268424533764357	-0.34003609920194955	-0.1107015220434996	2.094432254692557	0.43562750924894006	-0.13446055953599534	1.0656279285273855	-0.47536349738034145	0.02960959370842956	-0.5037654523784221	-0.4317505421336845	-0.4927577420963142	-1.0000213644012368	1.9196542906256124	-2.001664766357468	-0.46204664923387306	1.64019405424024	0.10881024032596477	-0.4125381495271958	-1.168701230287355	-0.49201825513431324	-0.07415734254332225	-0.42194240830160235	1.6900485921106814	-0.5347092447334254	0.20507471809024455	1.3205768171452958	0.37226550803565717	-0.6206050216545044	-0.17244449836390247	0.4311373326089822	-1.1498640388741133	-0.64277717111446	0.1711871493776579	1.8013639069471339	1.0166287910925276	-1.541581768624069	-0.8598090364549215	-0.806348278024694	-0.33016785584018243	1.0670371932056986	1.6708309593183355	0.06313843789150887	-0.3060809163384996	-0.5970269521855459	0.22064795084238537	1.0848620088792027	-0.563715516434112	-1.1593956719896714	-0.6835062223319888
-0.3830049895732652	0.8107482576011384	0.12327535492653843	2.471868252877567	0.12170182165918925	0.5249383924123342	1.3972295058157973	-0.3662646580950221	-1.2726524385387559	0.7325177730317433	-1.8837354668494295	-0.6716382441790251	0.41382746487251076	0.455382497432713	-1.348790093752311	0.22127975165004585	2.179912497821921	-0.4871286241496339	0.2655816606509946	-1.747293084728131	-0.8909799829222793	0.2847659101897871	-0.053088946972983615	2.1779132064998934	0.2329871274428998	0.06771385264419595	0.49639815052167746	0.1842673256665517	-0.06794440382953527	-0.4037767433361871	1.1176950283883156	-1.2106954096006066	-0.3051732632152446	0.9567046172036384	1.5651875438809695	1.3997127656151727	-2.198819185023601	-0.671821033744216	-0.6130622608277352	-0.563208856515143	1.1660938183511917	1.4332984185510396	-0.4714946790048046	-0.7430509072985882	0.7147748129730508	-0.6184160834417495	1.0154448450745108	0.5102445659405577	-1.7495549332806988	-0.5431083714196147
-0.7527192934316966	1.3352533684314583	0.5939961104787601	1.7597933071557343	-0.1166879023709166	0.7385233613388573	1.1952701325746073	0.1893735202075453	-1.8221924080585437	1.2581151787058842	-2.5338444225486354	-0.6641368154932754	1.2323453583556907	-1.4915436159956226	-0.17569312351197178	0.4040933092987508	1.9364966961725827	-1.1976508587234542	0.5499139761718622	-1.4402102319774697	-0.9112308807622818	0.5617821049045423	0.06903194578642965	1.8117524349379208	0.6217277827833383	-0.008155197016920631	-0.08426017796702773	-0.233023134491609	0.23361296966982004	-0.7150457757866596	1.1467699994120049	-0.6880519582181568	0.02205243752190894	0.6896812022731962	0.868470492022924	1.235123325019924	-1.2053063781943032	-0.4714891705052697	-0.6574841728577859	-0.47422856427493715	0.7400135782433516	1.052114053701892	-0.8977542684809033	-0.8580700674661144	1.2301172718120739	-1.155079054462344	0.583037860486656	1.4971816922770993	-1.4755412459132833	0.0048839382980015965
-0.2660230073105192	1.069523467883759	0.8885350261521086	0.8093644283305483	-0.05519301441393873	0.5291467568254391	0.8518044691447734	0.5647592952071523	-1.1789373708308108	1.130165725191181	-2.000656145636815	-0.4071965983077979	1.0026142014908228	-2.4946346852968295	0.801527220771962	0.11155115761337484	1.2114118629956818	-1.3955469447406095	0.47725474719946503	-0.5274525862946874	-0.5028997701066806	0.5348194647776431	-0.18863369731244056	0.9996167786624724	0.5893600040358424	-0.026289118688692395	0.01938850394068205	-0.5474122664440925	0.2278984698483708	-0.3811218171396387	0.8220606125295038	0.03370616880772305	0.33225317455700737	-0.013298632389536375	0.3263051041128851	0.7973856694784094	0.37498678111159217	-0.2503712625653292	-0.7173530913083289	0.23538161332434585	0.19051002272736786	0.7640415654761172	-0.8283538880610436	-0.4075893127834547	0.9871788259191243	-1.2472071603377413	0.39056840804848636	1.462324171368423	-0.4482103070074097	0.48823555185086764
0.6821862512802491	0.36859559024139354	0.7765074331786034	0.3362623802831548	0.0755590549640729	0.28657797159346726	0.7347809412886015	0.26201254967463605	-0.04087267012943019	0.8666894972142455	-0.9066513446997577	0.13123507562684342	0.2883551291406742	-2.1247663338644145	1.1736556202368507	-0.10194276207173916	0.5045568750468916	-0.8297053087008114	0.2764308619363819	0.3705541887425405	0.14543426587894503	0.34109045002285476	-0.4726402450316437	0.2920679268901674	0.4516853129799585	-0.121315615531622	0.5722800436571056	-0.5649797602445403	0.09647977709072852	0.7692984411815227	0.5557842806440558	0.432542347764784	0.6905187536375933	-0.16658833261749798	0.28538644321921514	0.394085330202456	1.0812183678625202	0.12665767281934834	-0.44959876585538666	1.0849216849892693	-0.14445915409848836	0.5762840086380285	-0.40251246915634475	0.019075598856770588	0.5906112634228007	-1.1026130548180701	0.6151261913962484	0.3240028806783168	0.6390110624896844	0.4848434829792651
1.170451481024284	-0.31630463008406695	0.40497504626207326	0.34813534462652446	0.07211645103897368	0.37448952913106576	0.7949889483430013	-0.3350385562932385	0.5516085106358525	0.7207140405769812	-0.16463573475867135	0.708518475381091	0.007497949628577732	-1.1545787752513812	1.0991804228073065	0.26750458292447893	0.13809353314062633	0.06437087640249405	0.1056506117045836	0.7561337405575858	0.6031015682260537	0.3261397370697558	-0.3838675344538809	-0.019219764278028642	0.47854268627806645	-0.24201105084679142	1.0148238848660411	-0.30530898812620283	0.027278490620387275	1.8616764427957442	0.4213142008842965	0.36590036761091654	1.0761202899819857	0.3946916168586569	0.4881708265610854	0.17309175271282454	0.6106811985891424	0.8040483382115319	0.21497916912724305	1.2582178997664244	-0.3033901425797155	0.36554969663100095	0.040199532974923916	-0.2398445668502617	0.44510117984460507	-0.8553857501446614	0.911125519902534	-0.8866398156782626	1.0978158850445503	0.13092692062150144
0.8274351254260569	-0.6294795453691496	0.08165861114341275	0.41962321784367324	0.23315411917497206	0.7605076785369915	0.6779390206475152	-0.18441363309344053	0.39320940880994953	0.48164337165899157	0.04333599448961865	0.8888531503747653	0.43188920342473563	-0.506643324117552	1.0213476427741324	1.1446331861615469	0.12425889625290427	0.6820542127953361	-0.01040251282556779	0.6153301105692088	0.5076248201692453	0.5986148894548381	0.09718604420549076	0.025004520734930816	0.6244489403335763	-0.020369281672601734	0.9975445027326327	0.21465252599876639	0.0678242531656359	1.752465948893544	0.26335464536304903	0.24353419759303419	1.28795373420406	0.8676407992178574	0.5141744328839991	0.13796475839587788	0.016582530153548918	1.6847782305367145	0.9790606464603819	0.632936742941064	-0.3979880349511217	0.021431135013224047	0.39713188179848424	-0.847789727753046	0.41113884357568786	-0.3175661667467602	0.9333555174504519	-0.9946109721419532	0.8573731379322206	0.009831569028740321
0.27129907817757054	-0.3068968687387817	-0.05449322148977232	0.276988723635892	0.986604331966493	1.0002124005746464	0.15695999209470038	1.2476720708095286	0.2239473446115784	-0.061819936493565694	0.32312734896590906	0.4632968814453996	0.9547081598245603	-0.3131045429348614	1.160466952583151	1.9076314740858282	0.27268947035011026	0.9466962089195922	-0.10342735565322227	0.34710129136579027	-0.07443230991111194	0.8297591302566247	0.627494314424543	0.2251985313870891	0.6296510954777026	0.8001315042065112	0.547705073991735	1.0111639065455704	0.13107693736563414	0.27985694840511394	0.047996766340555226	0.5696818140975279	1.068239363935404	0.46512656090333254	0.3708565582148439	0.19837990045088105	0.3875566416035793	2.303110072394903	1.432599431407346	0.049080744188032877	-0.28352016526001944	-0.5006334840670831	0.7706093951151151	-0.6052397064449713	0.17591731061089674	0.6302178577946558	0.7409715530206189	0.09604879270804943	0.4449108602053526	0.47070349290178753
0.3105488427961628	0.6475687281268183	-0.12224948341161608	-0.02534744750583333	2.029185490119031	0.6234020538941432	-0.5963192034367489	3.0958132979393507	0.6160193883743054	-0.7059755311247247	1.056009369381198	-0.3037803166718807	0.804590053004831	-0.11190891565828412	1.283948545604389	1.920272358700221	0.3501274264325597	1.2757786295938591	-0.20976903081505313	0.31432267792292223	-0.6994449483545835	0.5695065100766946	0.8286364721985392	0.37868023166287756	0.299488525691877	1.7893094264926501	-0.1363522172463619	1.8317591774535313	0.06963237132478263	-1.487152099069849	-0.1120788747957504	1.2635238590093105	0.36308213462742855	-0.6688139479948317	0.40716152191397853	0.15707530306246043	1.5319829269517093	2.0810783597412907	1.3573438275198526	0.3110319208784239	0.22413798357508966	-1.1698452658684397	1.105958837828926	1.0886452119527679	-0.25367931980073205	1.49753934700457	0.5910386837889638	1.2522464821444097	0.3361806013001751	1.127669490481465
0.8664521010152263	1.6968704558558396	-0.2974593922666552	-0.3504414000339715	2.243403654123152	-0.3825532566937261	-1.147889623518361	3.631065742351908	1.067123509353083	-1.024958055789133	1.6274820028516876	-0.9471141351260959	-0.1503204569087344	0.311137713501032	0.9718893260950844	1.0661043210476124	0.1974552816342464	1.8590422904787947	-0.3374751360207744	0.45725432846526676	-1.0211505434409727	-0.25369019262312026	0.5443580002016798	0.32845653455054424	-0.33609941239427504	1.959977166689411	-0.8784727961941766	2.0410911596133667	-0.21226495847962365	-2.3394216858071926	-0.23996715591377615	1.557066043791469	-0.5388215907796561	-1.6171679116688833	0.6745290958361627	-0.22509076471875422	2.129801234988316	0.8730386525199051	0.8306065221422032	1.0959611463836305	0.896698543721456	-1.8352565562950092	1.1076134735325749	3.1577262974497344	-0.5759944353051917	1.39830672954768	0.4934315357256622	1.2377857527762497	0.40844478736893164	1.168725117462314
0.9951086922157624	1.978947075818921	-0.5637363476254595	-0.6406533293071905	0.8490083502760561	-1.4369028326960496	-1.166490739360362	1.9140981671644222	0.5456276539178099	-0.8784248071628075	1.0182515582388567	-1.2628659992729723	-1.3264735438013087	0.6228027920201654	0.12524494347912205	-0.1515080946504317	-0.17444413527894653	2.2237952624758828	-0.3809816445519808	0.3773059494286135	-1.1192472266886067	-1.2054319587622544	-0.1083931976478868	0.014389488208093862	-1.047055465400436	0.7527239799553122	-1.5029622914987955	1.14079020763525	-0.6097645405030517	-2.0982450272256563	-0.5520427781368153	0.7569135100944985	-1.1524411692744667	-1.639230895646594	0.6699179005505163	-0.9757345665613307	1.1593801266350634	-0.7102189871552064	0.13990756874408924	1.2353780672259762	1.1501133373107182	-2.2001132649389112	0.6223343510081042	3.694425080758505	-0.6194820813594932	0.036923697642102196	0.19737038717816768	-0.03785028804251452	0.15043449337791545	0.21852685828667007
0.05716049890156408	1.1056446918175444	-0.6708185483146345	-0.7954381851397176	-1.4345792197005418	-1.7693844113741788	-0.6793658997914623	-1.0830183642046718	-1.105440411334497	-0.5390311770140908	-0.8306350935028192	-1.3737659532206412	-1.9876056623128122	0.4785039883693446	-0.7835196710662683	-0.9861643066162572	-0.5458457982598972	1.7234480361837856	-0.09733295894627876	-0.1794123080267743	-1.2411349455013916	-1.7332087900163677	-0.7810499643607064	-0.4372594172827328	-1.4950336934501558	-1.1290955654435264	-1.776601748296365	-0.51878915320515	-0.7685111024654097	-1.5316273853726172	-1.0850057365334855	-0.8484843001530434	-1.1207697386683289	-0.8251465236332906	-0.07559476272170991	-1.6904783273969524	-0.9576716078857352	-1.6502422290181717	-0.3608133472859388	0.1719667064098662	0.6715326278275441	-1.9404667045637851	-0.037022090618138805	2.0234151893081993	-0.5323014814853553	-1.6804609426442758	-0.3670571571897146	-1.416316609511951	-0.5931746458572887	-1.1674765361435615
-1.3786203645974042	-0.2489914950084442	-0.34612851666480365	-0.6111224834307897	-2.7740916151130315	-1.0662204824305657	-0.03795091792062562	-3.1701722658440743	-2.6875217177653576	-0.2879705975750041	-2.5862770011326703	-1.3529989006073213	-1.7592791520787883	0.03356619992687563	-1.0208921326418898	-0.9939254886315801	-0.6191733063804082	0.3853143424104539	0.670371205756603	-0.9548583714933138	-1.2909788456580138	-1.6522303274028662	-0.995284194781582	-0.7357982852131671	-1.351371520881727	-2.1422997653124893	-1.5255880976703564	-1.7838900452557416	-0.32141655017912835	-1.231992438139204	-1.4035144919762363	-2.0022926591675554	-0.4549178475983843	0.13995394605864064	-1.265727523213601	-1.7141116080183307	-2.6844196215807266	-1.3642456426695828	-0.40519805251806085	-1.1935323648003024	-0.16870484316838957	-0.9585151057341582	-0.35039180070101617	-0.3751403511477121	-0.4805788248943436	-2.3527215743521617	-0.8502161654741138	-1.5998247183854126	-1.2427084080190398	-1.9531014316623978
-2.052744380363508	-0.8270485819876913	0.42002957461094187	-0.044278693436243195	-2.014657537370219	0.21706208672920432	0.3444998697166775	-2.8889244183139486	-2.814683706952705	-0.04747103010362924	-2.7401816509618495	-0.9860270796762886	-0.7180276952155513	-0.29373727537808497	-0.2606056502901949	-0.3452207700585546	-0.2962576221182346	-0.9515455384008477	1.6507033739265953	-1.3544276932459487	-0.8180365232104522	-1.2350120586602755	-0.41496412670009836	-0.6580221978213137	-0.500408203704084	-1.3704045074533804	-0.8328302929224131	-1.7075198554032962	0.6892030097154374	-0.913564920288013	-0.9401897721701357	-1.6013306120314854	0.47509253035774046	0.676215464665663	-1.9644836465556077	-0.7211123346655516	-2.781515451698655	-0.26355765500617934	0.024099506044388302	-1.4317915581371643	-0.6959267899396708	0.4363676833524677	-0.1833787753143267	-1.3078390226071286	-0.3170726968693529	-1.494899489277879	-0.859914464468068	-0.3426866086595749	-1.0041456582342734	-1.5782457111299675
-1.395173016337774	-0.036230287516973575	1.2655671025060842	0.5306394849012581	0.04486553998031655	1.1898938624659572	0.282846557169398	-0.79646534371965	-1.4044288678139938	0.44089165587878676	-1.1838074876795475	-0.08128640821718171	0.7268418805904131	-0.4016582648406709	0.9878166309594985	0.33061486978682797	0.15996389031086689	-1.4243896298855157	2.1410897177528843	-1.0187172784498932	0.3388540520436775	-0.863753895945689	0.7802263792104592	-0.29976458389724125	0.7392689222759374	0.473484022059351	-0.04950256392430415	-0.5230216656635205	1.6515469278424018	0.012778886891625893	0.2877293683556528	0.14093216534054892	1.1557924696237105	0.6977466308904118	-1.5459970277856216	0.8352159541806011	-1.3662539019632924	0.5911316345616493	0.6259963557459557	-0.26274829459195453	-0.6479313486946704	1.629888219260419	0.04887468317650341	-0.16084750590007033	0.24854409143174208	-0.03750073018903366	-0.49911435408446436	1.3866669817608994	0.22017871753094626	-0.4364311697569168
-0.1438684799279129	1.3506747664512369	1.6461817242821304	0.5645924262587483	1.4034961078561183	1.222997792348238	-0.06639473033746782	1.1811262527624526	0.28641408275855434	1.1206360838788547	0.676029660267481	1.0385845737513204	1.8997384619406774	-0.538856517186536	1.6666530900063474	0.4653054761400417	0.317733144066918	-0.9547970383842284	1.563064244929118	-0.1970631586330414	1.528612001734018	-0.6517291732695278	1.8041937649530873	-0.03048536642199709	1.6395826166606866	1.6587204133008853	0.4403259109348728	0.543538342041669	1.8011834004628873	1.3854861565890277	1.45541246668332	1.750921407673821	1.2003038967586044	0.44573670294156253	-0.37743994596089014	1.9406032082264424	0.3380555536350597	0.47103929105836045	0.9403458642605521	1.0632208296167347	-0.3311520791884229	2.0612374862752607	-0.08019529997624843	1.5289588479366474	1.1296300423840806	0.7339790041209019	-0.3059350362166379	2.297709621686913	1.5544311641142512	0.5822106618130176
0.5170247837495633	1.891928416257714	1.2058826431792034	-0.05191579856319304	0.8780057591864638	0.3830646748647753	-0.355527888742899	1.5897062273488085	1.0900761769302194	1.4734737496871968	1.4021589389703295	1.584489250189102	2.026648239808568	-0.7432415420762113	1.027938822171929	0.022533882397881448	-0.007665218631359421	-0.18807781496331544	0.10110701568543531	0.4840143790403922	1.6924745561646852	-0.41203172257017767	1.749320122153944	-0.12418028690555472	1.4951871472693954	1.0869609000373646	0.4723919406561793	0.48998291931370147	0.9067154899742004	2.175127729761277	1.601474981029568	1.816645959034267	0.5464140384779943	0.1367823931377281	0.5707813231753418	1.8013238746982476	1.1685508108637135	-0.36668010303066617	0.6819204427532105	1.1894687178054792	-0.08347047459217444	1.5655559756679016	-0.4158467866836456	1.8232275072655546	1.6798562249498503	0.5689528924753147	-0.57656070463095	1.793896037993406	1.8805349428733547	0.9390951933595854
0.25130565406724803	0.8779107092983176	0.0445176047187378	-0.7442294672824012	-0.81591855855768	-0.7355267105125051	-0.3452628599112513	0.5857061363999447	1.0600880444446539	0.9704635844741815	0.8870730808726576	1.0034775593199075	0.7298295946630341	-0.578200997832594	-0.6719838928447537	-0.503220098729061	-0.548907898535854	0.2518603060078257	-1.3300755405469	0.6181424197355263	0.4350178366811675	0.05479607900426595	0.3576800180082251	-0.4470642850865448	0.20602384516494257	-0.7317620718134076	0.146883228100107	-0.5222060173122586	-0.4838985645227286	1.5438383226522285	0.5379588997683503	0.27463104758397994	-0.49396678601835825	-0.17387575337033695	0.7132592395624733	0.4808507381319543	0.9256115649191173	-1.0131112808206542	-0.03634506460654578	0.16872953578381839	0.15583520435440673	0.43544207650301614	-0.3661016739392143	0.3943228395860705	1.2011308462639578	0.31227634994879994	-0.9092389468318214	0.25461066623592327	0.8575474311811555	0.7948763323235637
-0.21871831552514348	-1.0336735831205746	-1.3330602426385239	-0.7985665525407057	-2.0152789847834858	-1.5260846818287344	-0.09004966011685382	-0.6212683853320696	1.013320888885718	-0.35295816423025306	0.10301599873182544	-0.3880871119600453	-1.4449737644134528	0.2964230386257546	-2.3140224020134674	-0.5828916643105174	-0.8447274493521095	0.2739381608796922	-1.8920745678555249	0.34573952582786904	-1.4070846829168242	0.692905353151804	-1.6391642885902804	-0.5814106645163389	-1.5213078398015982	-2.3130117825301983	-0.30448086482535086	-1.4757600246768994	-1.5375000423226073	-0.15316293165883366	-0.9846292884049154	-1.6112743553153288	-1.3812165019408225	-0.496783370932175	0.29998418877370414	-1.1915205796352693	0.2688616029725662	-0.8585685706206889	-0.8161569317453665	-0.746018880272299	0.5649739227481461	-0.8111325934851945	0.32142391894158584	-1.413781909863087	-0.3238826929343693	0.6291843706345858	-0.624252122176033	-1.4433986308069795	-0.7960506565278893	0.60204736520416
-0.13952991236223786	-2.5185193822915086	-2.334806436399489	-0.152879876408772	-1.871642719197301	-1.7116060012831007	0.1660077256076929	-1.1615385909447806	1.2555116224863412	-1.8155275558215787	-0.23373171175366583	-1.5758093701829328	-3.1416983000960066	1.4194754568440175	-2.8208016571555885	-0.17167638493388557	-0.699150038470665	0.13223351048296642	-1.5820146893166633	0.0796271217822093	-2.4304625420245642	1.2026840306837632	-3.010050151415284	-0.28816339843249067	-2.6212263795313815	-2.6253114594079383	-0.6481212119685358	-1.5956165002941773	-1.8506287088453142	-1.6091457298728558	-2.005094714050558	-2.4732752184628746	-1.657808544551233	-0.7927935314882573	-0.06877264361297634	-2.2985477238096736	-0.095911295991183	-0.15171779627048065	-1.3056685043484924	-0.690231158002089	0.9080819336194835	-1.7318119378971046	1.0975487898089387	-2.2672318491767665	-2.0550928284416417	1.0778685880815628	0.36411646557561983	-2.5558279212959567	-1.9826142836566447	0.5220051225702714
0.3312331572189815	-2.7394459030816325	-2.599755640982056	0.49861774373007395	-0.9435862892497227	-1.3045790649856541	0.26203917603602533	-1.1615203889476249	1.241357912401995	-2.5709764749065585	-0.3278909779183179	-1.6916353927261538	-3.1412426071126918	1.7735539127206632	-2.014115806086188	0.2804273370704995	-0.3399179987862249	-0.011592525708524194	-1.0905118745416449	-0.023257759835091103	-1.9341590481091941	1.2811040194672136	-2.941740691706562	0.20183160001965147	-2.436399499552708	-1.7929140711819769	-0.7037400865725324	-0.984843747421949	-1.6213065393800952	-1.7766481966177277	-2.1380746221316973	-1.9667595326786314	-1.2442692225945222	-0.9538996300548557	-0.13444908890736235	-2.43866565365275	-0.0627662718634885	0.373920176977061	-1.4089134092419682	-0.12862094497500537	0.6433791506556845	-2.107540452560548	1.1057549119876788	-2.1081805837985	-2.8962868037518352	0.7570339705976716	1.2837986506528005	-2.7509509198862614	-2.1234164435293024	0.33686781272253763
0.39538461042239686	-1.7846316735815995	-2.1011631313409054	0.4589524562417037	-0.20876813613077339	-0.43322587756585407	0.25051734364416667	-1.1678999111229955	0.5649936746443323	-2.181489792230585	-0.5914762097181009	-0.6877515060633134	-1.3915924251138798	0.9100852122669087	-0.6514560973229078	0.33602157265034205	-0.11982994383350527	-0.16489126607007962	-0.9238569508640407	-0.21526960300785944	-0.4701385182037806	0.8494260981678267	-1.5746156889329295	0.4132486053393962	-1.161653392848645	-0.5812726132338814	-0.3987942917972926	-0.25210339895142014	-1.1827256539533493	-0.717998335625592	-1.6356924079114727	-0.7704962270634095	-0.4834907704380749	-0.8504331205884931	-0.05818620688659664	-1.797776270995509	-0.04979814523132713	0.31541492027238643	-1.2078967021503935	-0.0381396975192898	-0.3183331435978382	-1.9130105461706202	0.1320487915989553	-1.6710411338509443	-2.32098776741258	-0.3145668760297623	1.2507509553835812	-2.0588891316115374	-1.4361268124404571	-0.13882875515123044
-0.31468473035313793	-0.25848688186680957	-1.058759173025693	-0.21198194693829464	0.0777690425569174	0.6714832061937454	0.24373511807537918	-1.287178574438534	-0.17939834070030808	-0.845277364587075	-0.7262992785557527	0.7531904228939577	0.9005096599639429	-0.37711298865957427	0.3284693561035583	0.03447035975438773	-0.13182223800066661	-0.2739909126680112	-0.8404134028905252	-0.754251006857767	0.8366911200644037	0.09917869512004884	0.23383804697004387	0.13279596121483322	0.3773471372295437	0.45658441756048446	0.15381017581782863	0.21122697030029028	-0.5677727355328654	0.6895009935345378	-0.8760504538684182	0.27588962312668375	0.13689044483196022	-0.4138405419134754	0.00837251704368866	-0.8218309420308415	-0.4109967446116801	-0.05618929731977998	-0.7827374000895717	-0.5123609907498673	-1.2222201108958963	-1.2431193346290772	-1.0819911289572208	-1.2432392215026027	-0.710299377337073	-0.9565562386691626	0.22333551998751328	-0.7738889680450247	-0.5117142677076567	-0.7188064417067326
-1.2217024601583288	1.2064554117829995	0.1752232924215107	-0.8018815831164685	0.3432316673615295	1.593649472756534	0.19658188972591598	-1.1184503647749058	0.011100356004776228	0.7633601990851404	-0.005090008256226055	1.831791356386813	2.2755711688315823	-0.7923790820515109	0.5745648076600561	-0.20249936378681876	-0.17952518853155616	-0.19206195837767834	-0.277831795508927	-1.4318876517477392	1.363129505140068	-0.6267363815763832	1.5734949836392398	-0.3622859668525691	1.3603990850549172	1.1890266298495984	0.6694837080141902	0.42902980698456333	0.3367342821541493	1.6492435299783206	-0.028091198016880477	0.8417540397025499	0.3628204187280515	0.25667555166188116	0.12802094456452723	0.09427765015504129	-0.9908745119234137	-0.21964284014412802	-0.18855131788218588	-0.6584575120497347	-1.1562942358498618	-0.2932845043167569	-1.5510364807077874	-0.4464465314022632	0.9892853047077147	-0.188566748500636	-0.9210137428610099	0.5948105289028296	0.21975199666906145	-0.9930055032732638
-1.4490833580589282	2.0404939936016904	1.1901935538438901	-0.7597791909317816	0.806858651196792	1.851208837195281	-0.05771600876578237	-0.4153846249613509	1.1668732654860707	1.848215354952849	1.553712250005972	2.116779267955329	2.179442793605349	0.04036881288542938	0.40789700569358506	-0.09157289312069093	-0.08721031209559038	0.0414219967766555	0.7781550503382737	-1.638573275027929	1.3117941007129896	-1.0053843362777453	1.974068550629541	-0.597888551465273	1.479211207003107	1.5352236198674178	0.8751792282935228	0.49687750550573523	1.32422686069106	1.9211393665883532	0.7831143452326481	1.0183893822333825	0.3180554223704057	0.8575082554449838	0.298194292448803	0.7092072745412015	-1.2562066751775829	-0.009849442893322917	0.4296075432484837	0.1040567816754747	-0.14162417801701555	0.6478708143923984	-1.0003734351661513	0.8040433474185472	1.9145783072469051	1.4398612936186472	-1.2769465794887502	1.4753955659829017	0.6404123362356192	-0.7582984715655412
-0.8016855063110038	1.772925444606053	1.6349526145303859	-0.25154283467740857	1.0760915415014654	1.264315268698087	-0.5307052051563077	0.4762288696066385	2.0316547842168275	1.8887002007581553	2.7691547230600735	1.6065520858003945	1.2074878590694644	1.1338470405929844	0.2912429784815713	0.19371593867358242	0.07113161079130811	0.08351899244746225	1.5995386900060045	-0.9680483540731666	1.137560281929123	-0.8746204564366722	1.4842300000411894	-0.38065547828347346	0.9863918696087057	1.2926276444841451	0.7269647270828948	0.35655281914993087	1.8248319025729451	1.6179067983236186	1.250819403348372	0.8956340144901063	0.29946248041211887	1.0398023606304507	0.22785203304473456	0.9404823607760103	-0.8391096677777593	0.293026791333894	0.8279916233866205	1.1089552361048598	0.7287362554720271	1.2825238271799173	-0.034175846626632624	1.7058185262470276	1.7605923234322058	2.2792213596410065	-0.7696060056606336	1.5519789101511934	0.7801929057380246	-0.21798918908921353
0.07887154983817246	0.40201101052791743	1.4117611007066206	0.13943258347095983	0.73322595202398	0.20869455669784542	-0.9282969759674069	0.9625479870500107	1.415989639670709	0.9548608568990893	2.4238700846419903	0.5867471625247341	0.3453432424204967	1.2412636975262887	0.34360791643768773	0.27550824976879595	0.09988291655898002	-0.34331512477899767	1.4864733567965058	0.2805354050117551	0.9432240545965973	-0.3097738083510633	0.5095020574963792	0.054691290219628715	0.3805879205891146	0.4672800461862662	0.4310203831169189	0.0041521869423469405	1.4653767640556963	0.8960612992372944	1.0822878525671795	0.4653345865613789	0.45122550114692667	0.7034051781682653	-0.34426037733718245	0.8779512668343168	0.0677268869735518	0.39210463380647703	0.8555437194274114	1.170235405983005	0.42360641141044775	1.4510954341252038	0.5780466178926367	1.363743607623041	0.8582627527277872	1.3816637215538865	-0.07439361052570315	1.0079562029188995	0.687160309532145	0.2461172090436668
0.4794900940077408	-1.277157371165013	0.7845488917900957	0.1181246316544273	0.01839913269969478	-0.6097181895303453	-0.8897989002381852	0.8471007303745517	-0.3435077906297102	-0.2809966488952407	0.6937550599365028	-0.4745170061118269	0.08076994304271512	0.24228722628383076	0.37115440113896475	0.05840940897234484	-0.034570963462417933	-1.0026002383165944	0.5833515557582445	1.2857399671313645	0.5537227899001962	0.39516713917582685	-0.3962288901498057	0.3386583042625584	0.039892940101257254	-0.44666898222968726	0.23136217245268284	-0.28993846316570776	0.5626994974658606	-0.013696975700396366	0.4097117606542463	-0.12695775962897238	0.6465731034346243	0.13515742479631387	-1.1520042102902301	0.7325995289630418	0.8574642906773396	0.31863845313004635	0.6221348452073658	0.08085433042977462	-0.8591660223942088	1.2181202336638985	0.6286496911842961	0.005554227418197992	-0.10561866387360577	-0.42598455845758315	0.1971142886462926	0.39091430384318343	0.4568532757924241	0.4289984407952348
0.32988184299845724	-2.0825721550642244	0.21300472867462358	-0.07516859968694835	-0.3734698775779543	-0.7269018813908487	-0.39259048607788527	0.47094179876524106	-1.6448811368570195	-0.9830093491779274	-0.902283756832936	-1.065452992184955	0.2098194451912208	-0.7892415823814214	0.23324400250681296	-0.1635330925729385	-0.15239812340227962	-1.2703400882546736	-0.25655307915349757	1.4283875097112562	-0.002874932579432338	0.8689425622149615	-0.776076305743628	0.33056069827498574	0.03876335988197049	-0.795035611606454	0.19244167905731105	-0.20256011568360954	-0.1262622818207399	-0.6921918329452105	-0.1999720256790714	-0.5041228638003483	0.6631312396190967	-0.21748735212920584	-1.4903834435879582	0.6619467828144254	1.0475462441335872	0.2929946459538353	0.3966524356916618	-1.0456532555154088	-1.863826673173551	0.8042481123600744	0.4581656634490659	-1.0641946724770472	-0.5478561702275053	-1.460561265240018	0.06592191828015308	0.14689575559418025	0.24999444648041838	0.4013036933574035
[truncated: 72 more columns]
