# Supplementary material for: Diagnosis of autism spectrum disorder based on functional brain networks and machine learning
Source: Sci Rep. 2023 May 18;13:8072. doi: 10.1038/s41598-023-34650-6 (PMC10195805; doi:10.1038/s41598-023-34650-6)
Supplement: Supplementary file 1 — Supplementary Information. [file 41598_2023_34650_MOESM1_ESM.zip › matrices-bold-time-series/ASD/ASD169.csv]

0.2211919966705462	0.31948182962233945	-0.1559724835066638	-0.831016817435783	-0.6729377920099614	0.2338337375951026	-0.4830855593879405	-0.7218794167677827	0.8766324569236359	0.13920696396800522	0.9872203687402913	0.46332839086411715	0.42068873830935216	1.065794479289373	-0.5064244992717446	0.74595481942456	-0.7510122542097061	0.053494316339194777	1.053229094920307	0.14552729836518563	-0.05190385179264212	0.5670993585740692	0.09137469320081587	-0.7677678452213753	-0.016658467790206626	-0.18105517494523052	-0.4143650199414716	0.31518114712081274	1.185553240403986	-0.3612384037020754	-0.9506110327867836	-0.22733027518903762	-0.4884882706397516	-0.5866794730662755	-1.1974847180202255	-0.4493283504279993	0.8128220951054831	0.7239443797156373	0.7991470381360869	1.2147512052400116	0.7545742524217036	-1.1786684793497957	1.242620109892816	0.2640225403954445	-0.6390122363624081	0.2878252398171185	0.7817800270363768	-0.775392069004893	0.5597210401991932	0.638017320271063
-0.13659999326720348	-0.18840100878680563	-0.10957439283116967	-0.35357524838890536	-1.0861080085189756	-0.07786597870806158	-0.16431815629829988	-0.8575273477449632	0.06595870499537534	-0.4602011547025231	0.35620837214478585	0.1045779928553197	-0.042920709635120506	0.6461035915833361	-0.7370773087409509	0.6903820646733796	-0.3771209051222631	-0.002418146178562341	1.100400589298105	0.6373225786290959	-0.9955880004191134	0.8009286605197711	-0.4106976813088892	-0.20069789307368904	-0.5411064585852235	-0.4362209291741188	0.03712830317627045	-0.16351129986466764	1.24210531910134	-0.1987872315456244	-1.216109842668545	-0.26714537362655383	-0.22964123062100514	-0.6389987471049396	-1.2956445290147198	-0.44460900065641	0.6239196451303597	1.1520973973633006	0.8593668756147109	1.1701535625397155	0.6552886578723441	-1.0893505792633682	1.5367821026442512	0.05646084270379523	-1.0805232189064746	0.0374223331896834	1.1634457015572173	-1.1881313001835874	0.3869323961667858	0.9799245059285578
-0.3153098562902505	-0.8991892731761885	-0.021217831012647216	0.37145435763612106	-0.8967152001614495	-0.14918953836467638	0.15051035170916427	-0.6408572428251519	-0.8938994712071179	-1.1266717478225765	-0.4303438326434723	-0.46762288104565297	-0.5164772335345535	-0.21749529500939452	-0.44404455787635644	0.14318330606827614	0.51561507537011	-0.20825142929733417	0.5307835335324202	0.8337436522726338	-1.6803126940888906	0.614552972044041	-0.8855169937888817	0.6944272436124055	-1.0441412180234717	-0.17361676697685186	0.8620861171399296	-0.5170415450022656	0.6409143079823892	0.08607716028066598	-1.1495126592797968	0.0293843522784364	0.613898517437717	-0.5855117404152077	-0.5166251973277705	-0.03740354661878533	0.3372317110981424	1.1370480991694338	0.4940476999743249	0.4584435661413954	0.15430860696552884	-0.36459307242191374	1.0291810497323803	-0.20807875899619774	-1.2179443453055792	-0.06903904756208758	1.325853525661248	-0.7662630544318454	0.4226487140708544	1.0496155615053395
-0.0984271083008091	-1.3808302589141388	-0.03621317078085106	0.3207722772694396	0.021429997426115226	0.3285708866662228	-0.06871294012326223	-0.3196204185743812	-1.3047949230773375	-1.400968684041354	-0.6904296401972161	-0.5320639892309993	-0.5843729104980624	-0.657047971035109	0.07803597303778548	-0.4941715861063986	0.9665291934404376	-0.3913556486943692	-0.16302785342232057	0.3659170706728257	-1.2134983769517023	0.2219643765555991	-0.37265770688054417	0.7260532960715982	-1.0592235857569188	0.6907394275273921	1.4006657631596449	0.07564645496153406	-0.08896170204001448	-0.008404989546026505	-0.8952340740585499	0.00852769172649689	1.0487101152726452	-0.7787054544826979	0.19523606840654908	0.4675553362252168	0.1772349542631035	0.7556414991315157	-0.04816200181667573	-0.3444139826241026	-0.34864728274374	0.19755558980260515	0.14550395016607323	-0.23985809197218344	-1.1050352327657706	0.09939037339180816	1.0912287336118454	0.06804625426576973	0.593349614175711	0.6126566795707423
0.24573354435321662	-1.4141812056521221	-0.2568369682160022	-0.8721352051098078	1.1643748624093169	1.1646333506635485	-0.7346638694909172	-0.06601260307957454	-1.1040265830955147	-1.1457315947432143	-0.3697146600993316	0.27630075129101933	-0.2186325430088222	-0.34722440219648126	0.25341215420416874	-0.7192397704392826	0.227525301697018	-0.4429547236257976	-0.41376806442877245	-0.5932456667588061	0.2574498085161466	0.12178403819331077	1.2981792547524762	-0.6865784741814972	-0.4630405875155409	1.5875344444686708	1.1592211665530892	1.559054300347968	-0.3831760304704824	-0.6778409986737066	-0.5387380349674715	-0.9867332841059071	0.41223410242045133	-1.2063853127346262	-0.2625816942832045	0.5761215558629216	0.0910034722143952	0.5553952517011048	-0.4416542272418467	-0.6883890249009695	-0.538419922074764	-0.16868255136015428	-0.4568237219259852	-0.005576836714003714	-0.9267561698923824	0.2178281668261298	0.38526042203278155	0.4883190796577491	0.3655777384433757	-0.40117605607285783
0.20072617171661292	-1.1432706320080464	-0.6216346154448908	-2.3672368287795926	1.731065479147779	1.7930574608374827	-1.2163725930794071	0.18594402305346744	-0.8553734002676957	-0.569738238764953	-0.10455203214730524	1.478171835945798	0.26445227537432836	0.0939358939277312	-0.07149793901153913	-0.3563256942172093	-1.3753095000362299	-0.5291485439421708	-0.06855726559151086	-1.4056624269802644	1.5380368787593046	0.49334802236665304	3.014223746840627	-2.6973087891449024	0.4039318521823542	1.8175572462648788	0.3310066874648119	2.793048824787055	-0.1081603120424099	-1.4643769705274217	0.012266831054494812	-2.6424991152935866	-0.6839376113675049	-1.4493884558183323	-1.8685664306914163	0.17288100676949317	-0.11288931938998513	0.9260114950143024	-0.5022296764855955	-0.4912363690423355	-0.4792616622293619	-1.3034076224832358	-0.46532699928836585	0.2214477918812261	-0.7226635562368651	-0.15716030050314048	-0.5779787023350621	0.1658669863962636	-0.5415079198815287	-1.6680251544509206
-0.40158802662828547	-0.8743593317269187	-0.9095729476975151	-2.903037602822034	1.3301831253205332	1.772563939890584	-1.106043453536773	0.5290465152013635	-1.0205207964400735	0.08405376957201041	-0.47863231502743736	2.1462060042919755	0.5825347288516608	-0.1304941480489595	-0.4119672787243029	0.35744143243177334	-2.6765493993681955	-0.9118086202145786	0.5867795246175269	-1.5434746055413373	1.5904142728555621	0.8689941927114743	3.3539251748638192	-3.719324541720698	1.0700445579948135	1.2762037109052335	-0.3983359267200753	2.6334650849818013	0.4658461824529866	-1.6637982861412859	0.787232770691157	-3.694702197427203	-0.9627754347314846	-1.2063710417158704	-3.359214120820302	-0.29334586043061167	-0.4051683034396656	1.5332324627534994	-0.243475910629395	-0.03083987250531379	-0.4290542241768798	-2.166645916976516	-0.06813704766057943	0.21501495128018705	-0.3387516220996739	-1.0043131166125012	-1.3552626258272507	-0.4283048303250159	-1.588575347763101	-2.514578044993312
-1.1164740336102343	-0.7269761067395941	-0.8756240934656572	-2.0605443684764047	0.3504223487705109	1.134750482119018	-0.7091774998819341	0.8336242784144535	-1.3946213166425043	0.7524861476460778	-1.2998259266121672	1.7715684301145351	0.7413686378502309	-0.9852098717007851	-0.21730561213642938	1.0280264686135414	-2.7510779981268785	-1.539634593790311	1.145276171236769	-1.0768122464230239	0.619901914285433	0.5495392948572078	2.041383656781789	-2.9259842410126535	1.341257229310003	0.5214847757148684	-0.5528769275822071	1.1454404088191652	0.9842878598600127	-1.0539574264823048	1.4985748971970174	-3.09849259418593	-0.035148773408134694	-0.6827984731606794	-3.434368844774358	-0.28795297499154004	-0.4836878552932189	1.5493334630014253	0.18052860576524588	0.42297678352044454	-0.44349302599872065	-1.8307559464636234	0.3349851543915014	0.10561161493936051	0.34211429565912516	-1.720513695707117	-1.63828426106331	-0.6241221934568293	-1.8152028061086791	-2.385060343801444
-1.3090242261788687	-0.49290840966950805	-0.41478708015442517	-0.5828769486825492	-0.41822889011122966	0.2600746663645921	-0.6221136546180988	0.8460428573237654	-1.3678917958898558	1.413020424554314	-1.7253602236006995	0.652293105653816	0.9033099757869866	-1.5964216115625123	0.4403513980084011	1.371401571255614	-1.6654221934899063	-1.933549642847461	1.3275123907680753	-0.5474094847512423	-0.21085051585824588	-0.6198339868184741	0.2191050262569432	-0.9468891778123896	1.3539219982494686	0.1066502528254727	-0.2932211468532841	-0.45945075107982025	1.1992530773346108	-0.10675986965408268	1.714744945527639	-1.1030286269661715	1.0154443820090864	-0.3001973539677188	-1.9423963376166815	0.21115487352392898	-0.1636771568859415	0.5157773756813872	0.5494688668248864	0.7495914809583656	-0.30988912131902696	-0.3630634102782624	0.4671989693101133	0.21825168814162224	1.1699849666795834	-1.6745901094181412	-1.5436500602272099	-0.2812345308841838	-0.8682741677799299	-1.3617261550945776
-0.8174004810610557	0.12180288989397244	0.35814373616634204	0.5327795745762315	-0.5275822954934343	-0.5007741509892248	-0.9364609804024997	0.5238146596159982	-0.6627762504705966	1.836515297414655	-1.123481230250577	-0.53742347961536	1.0849064815316305	-1.2697814691205191	0.8925558766765401	1.2770480500008137	-0.1943787681316742	-1.6064092050760277	1.0220521939740266	-0.3721401757639798	-0.09815435513413649	-1.9702315133814534	-0.7862686537221796	0.9056715596014276	1.27887425090183	0.0009012096503190727	-0.11874415654003567	-1.1006039745120304	0.9669779673692891	0.5306854310992926	1.338421381907721	0.9758563691285338	0.856859223345104	-0.11612079688470252	0.1687729730670421	0.7211277408437676	0.282584581013239	-1.1099164907821455	0.6607616301584711	0.8554657259504543	0.0911181534586516	1.3107681313776487	0.2752252296442304	0.61363778905266	1.7631679702472665	-0.8402808009792082	-1.4342530960340096	0.19297825190575313	0.5181861597013906	-0.1549515999673059
-0.11078541724668373	1.0837796073383315	1.1459286218977724	1.0264875977894772	-0.20877885658295706	-1.0254115537308648	-1.1013425833930401	0.13550569451430952	0.34470475398732214	1.6489481107679913	0.24621381875682985	-1.377045727507987	1.0750023324498548	-0.29391795777653285	0.5976425362399399	0.7630917805873527	0.9977187692445757	-0.6087010762784131	0.28927681453833465	-0.4411716804874881	0.5919823202223804	-2.581824680471131	-0.7699968250434032	1.8871587350837178	1.0778481099874182	-0.21386013250867206	-0.2411829783261521	-0.8450944061388272	0.28486128420513235	0.6447168973327106	0.7723065978039901	2.0190968215115674	-0.46868732764726506	0.22271773771453265	1.8557052349939027	0.8411435444279556	0.3334802624485383	-2.3587406033005776	0.43816015520455087	0.6311852048852266	0.4894295126138722	2.3126385656151163	-0.1346810499406781	0.9197663702890043	1.782725109071821	0.19156783868185043	-1.4331875018797322	0.4206626669040238	1.1992372150046295	0.5262830268175636
0.22258495078947493	1.8974071621841073	1.586776175632672	1.334592037200296	-0.011642419427277617	-1.3150480232963595	-0.6255804062496908	-0.05459972127230538	1.0512032834940717	0.7303119363605705	1.435763910202567	-1.8060139728383906	0.6688836014426933	0.4221921437912846	-0.2680729704402982	-0.022420690689275484	1.7473709148359295	0.4342171553683798	-0.5996235091781538	-0.33552070746284685	0.8971644781005558	-2.129725914170227	-0.5699193246944011	2.1771922722870403	0.6013540490696848	-0.692014876101042	-0.382372354598039	-0.5688559750123943	-0.5971583628812779	0.49228661515297273	0.4693629346188443	1.9977201221831002	-1.5328047608336695	0.8906964414910543	2.7068870185495375	0.6531742367430665	-0.21315708859229726	-2.665413830900423	-0.008294803465453022	0.11364102892741014	0.44814011570075124	2.45577979360843	-0.5685229625607784	0.7041555966455688	1.1984314364763944	0.8037293956815119	-1.2461223621132111	0.4163163207509365	0.7306872527951633	0.5937343111728571
0.059778531575918795	1.9868569668920077	1.4130423529612877	1.761288964546852	-0.2179205834272002	-1.348060400935827	0.28778202561330113	-0.12073931650753718	1.2311094018071773	-0.4934530912737515	1.6554150906284506	-1.7912538756986605	-0.0631386450703104	0.38832403628749956	-0.9905192234758348	-0.7985354749283908	2.108564844327237	0.9030884590827558	-1.2607717711894864	0.12943768075807907	0.4270573262939249	-1.121998192462152	-0.8640871952897439	2.2013941880255565	-0.13008385134150094	-1.1087904982957508	-0.2105790808505277	-0.826496076095574	-1.2551708302986868	0.3757271019964587	0.37762908384086813	1.629040628937284	-1.2074644948424453	1.4820742788674621	2.79966328216186	0.434719816004996	-0.9887072840277259	-2.2895720852217605	-0.46397056021967464	-0.4369750840141031	-0.10132341700238018	2.0562604904640684	-0.8298586995955586	-0.038051576154979	0.3391101963244732	0.8659936149460273	-0.5860773022643335	0.34628076307207717	-0.28778167018917533	0.5121857398002952
-0.2318966234532793	1.2904715846556412	0.6170405337403273	2.0286855352402973	-0.658944704681415	-1.1214305648934089	0.9865522719900859	-0.3578841268122646	1.1287401977818197	-1.268914645652191	0.9153237288678406	-1.2130120261531434	-0.7765763943424292	-0.016664489202576398	-1.0144909031435434	-1.2760080200924917	2.0079725600805847	0.7893105204691451	-1.4911524646833552	0.6783536433889746	-0.28380589989070576	-0.3186336088722003	-1.4023429354934533	1.9853880089992966	-0.8390236093425604	-1.1483143014137125	0.14760386056902852	-1.3402017284280978	-1.4458175980774028	0.37685200396409496	0.025407726533771012	1.4108691530259365	-0.01200510130556736	1.4452363059431101	2.272967977541814	0.13418190068621744	-1.427797505437416	-1.848731478859747	-0.7819372023324809	-0.7687193151546236	-0.6713300011174916	1.3727007389726864	-0.8635957220819421	-0.8556998118620194	-0.2940677874852064	0.6682254519634279	0.3025672819472796	0.1703520586147748	-0.9263858252683317	0.6476630265433752
-0.2704888638044515	0.4328166644391459	-0.4613242932308763	1.7424029988208762	-1.0070031540684956	-0.7655853688421969	1.1540948733202894	-0.8175343152259792	1.0553289116703743	-1.1087640781914354	-0.07995503723092483	-0.19068601590647372	-1.116464377721522	-0.13982835774672603	-0.39223644795068463	-1.352343097832348	1.3671583846030455	0.6658154637502108	-1.4530954037276549	0.9015660331627358	-0.5396438969490175	0.008065180579770976	-1.5255023613456193	1.3408219582883911	-1.216175418000098	-0.983870051428457	0.17811106993269354	-1.5736613151451944	-1.355682930355179	0.5019964521264358	-0.7773037825735326	1.23694450336445	0.5557955062522291	0.8574300468460241	1.32932291223465	-0.579262711933288	-1.3032179895502638	-1.592511233558824	-0.9647552890697156	-0.9169329571896354	-0.6794271159077703	0.4463100523298766	-0.8311222109025306	-1.2866928662284387	-0.3316229648377355	0.49966073873001626	0.7642162580685093	-0.24393135663693202	-0.8164052328745357	0.8342725292928515
-0.03242302439176632	0.17795516764815553	-1.2552211296359894	1.0532022276554516	-1.0852378320592935	-0.4781524337213735	1.1065492383519195	-1.1007666967328245	1.0685317839886954	-0.19865311204809982	-0.5633733847389654	0.7129879882253457	-0.9768188743236011	0.1442952360101666	0.3924777847820836	-1.1593279450378433	0.4432823069139849	1.0433109304695665	-1.4459886591165918	0.713893921355255	-0.2993328115920059	0.2013649174108648	-1.1241172231072218	0.4543147819351732	-1.1840810112076539	-1.0342682026529293	-0.400165649631821	-1.4553037825560795	-1.3564676230289814	0.8431848199406831	-1.5041520408718374	0.8790061693678674	-0.09665199924258577	0.46736664925578686	0.4677113111068302	-1.6643590999721778	-0.7962927589554423	-1.2577934778197712	-1.0686555335774834	-1.1116321450670084	-0.08793508689996754	-0.5736863162142958	-0.9471848604240617	-1.2411688772954839	0.213779485485616	0.4383865219905204	0.48599731911761374	-0.7147735300417671	-0.28897730229579727	0.6855868451385365
0.25545346634296184	0.6394765023803821	-1.3234840803747123	0.5750425959518833	-0.8713698780861386	-0.2942157280190555	1.2520951699218366	-0.7504869989298428	1.0570268442690458	0.7763739398046097	-0.2549519341264981	0.9212764252684337	-0.534982173175269	0.4142058210831473	0.9021680581763651	-0.8970605453278895	-0.2089541602485424	1.7942291144438145	-1.47938455368748	0.41328037335960927	-0.05238108725364136	0.6819354405353254	-0.7124874304107082	-0.06954193958053649	-0.8936268944309813	-1.2896366481708905	-1.1693740658091993	-1.280570940902142	-1.495699452445743	1.3866279350914898	-1.4029792438423028	0.49507811548914926	-0.8924145460794723	0.8077846318704788	0.26635150422409143	-2.3608202900202984	-0.1318001577083227	-0.5586973396944465	-1.0698957340679685	-1.3812572224474184	0.5060975637747928	-1.2303494556960668	-1.1904977312341452	-0.9307768412353551	0.9159260901780345	0.4965531114471892	-0.008449009245249028	-0.7427944277849102	0.1793499233551867	0.22125115019574712
0.456503500172477	1.09937561698137	-0.709345324195419	0.6569995277697389	-0.3682544800275062	-0.008858808115610949	1.4855345531896642	0.16175679902144977	0.9563807128490653	1.2063017972483687	0.5381050914777993	0.5105650752558846	-0.07814242921160967	0.3714484188186635	1.012451083145646	-0.6644917118789634	-0.22336717681337698	2.246275002008474	-1.218994588758508	0.31964584643401645	-0.05342569048225077	1.39179570942412	-0.590845438569269	0.1457701784960843	-0.4947052597152855	-1.168195768872991	-1.2857703675349352	-1.0772011760184752	-1.3921878361779902	1.7451577103737639	-0.4161838621823176	0.43206414731570136	-0.41946403470588783	1.4520802626146099	0.7440171605385558	-1.8200838544604458	0.628164069214921	0.38592877250241514	-0.8855416622421265	-1.4045947926896976	0.4689914844001544	-1.0927277884142486	-1.2540237586430578	-0.5462916406781468	1.1964804500666293	0.741905087963256	0.149249997564949	-0.08188072815809787	0.4250514507887617	-0.05003385008170845
0.6316408042932563	0.7328438338710501	0.05050444451462556	0.9696343867257076	0.351149124524498	0.5616306070333354	1.354994515865286	0.9655454649694306	0.742768052654835	0.9897682289456853	1.2019548212875086	0.21059026465458988	0.20031200920167913	0.256484041779192	0.8349588018833359	-0.4847047164058171	0.215229003323795	1.8369890255718535	-0.46574316603203436	0.4559156919513795	0.004894044455709084	1.8163327347811706	-0.3460611032244895	0.7507972237527354	0.002202597832284304	-0.23099916962333708	-0.29318386604219265	-0.47554674101770994	-0.7524464666202608	1.3698374695692517	0.6119879615994773	0.6676018924943472	1.249873905265865	1.441598762380288	1.1734761348407394	-0.14192499263243918	1.3486517802215698	1.1974845988322576	-0.5235352110421656	-0.8967462195840981	-0.2076991901355434	-0.2549776513368877	-0.8832085454461295	-0.13292348103812932	0.747427160221354	1.1257129337373903	1.1352820441920681	0.8206672503397225	0.5084337196194945	0.24001054950755357
0.8405911169869124	-0.45924579718903014	0.3791480753592228	0.9290618207903657	0.9932729960493624	1.2376795101500393	0.762330847278166	0.9969048246129386	0.3167545713234985	0.47859580169025295	1.2263224428380382	0.5639171554090501	0.2839820637499747	0.4929519208231146	0.5269377756380976	-0.41579465735270504	0.5813330202417526	0.6665641640495701	0.4196745933576492	0.6180599507056808	0.4768724707678365	1.5179490394123145	0.5280544440079564	1.0023153848827127	0.5970749416035578	1.088480873015845	1.3235503501328172	0.6452997031778109	0.1320177002736755	0.19545268740827026	0.8010631082013057	0.7597220644208593	2.489613148613234	0.46518363142959057	0.8322947597726362	1.450165472139022	1.6064116273629874	1.6731658525054558	-0.13588188325231843	-0.06902953317125171	-0.8746460758575113	0.6527729353225266	-0.23583775865538972	0.25942373314459605	-0.2024729500463441	1.3033547103910719	2.070301517257521	1.1930420069823677	0.4202576390938457	0.7730320593109703
0.9776861020664273	-1.532795590465675	0.20837809417047476	0.3848760375266131	1.1339696011807656	1.4992625419983865	0.20511296399836093	0.2579674846784088	-0.3786218130418022	0.0765949480191136	0.5418109949425856	1.2045073747082258	0.27087718442621084	1.084213694801425	0.19297669016409968	-0.49374724925923663	0.5394741192710413	-0.5603579510533689	0.7862389043208287	0.6739836464141947	1.1512233060267087	0.6015762135259712	1.6935742830342015	0.5571531197955396	1.0968331519538757	1.734971847199955	2.4336851141150535	1.659983651505324	0.6302309629981838	-1.0449465121595738	0.19910648233972392	0.44245744111658103	1.9196610068099296	-0.6616784500063683	-0.0898787693239796	1.6961325180862192	1.0267315852418342	1.8979171659639187	0.1387245799674021	0.49937303703291425	-0.837611501965728	1.015055139858934	0.2298059479327456	0.48502503701472083	-1.0314663978724663	0.8829906461805467	1.882761412476319	0.7864999579564186	0.09684120166895578	0.8487607608583796
0.8808101450996592	-1.5037983097736962	0.052258958564556424	-0.28554597026836753	0.6040961240117616	0.9534047214322718	0.17329227384606258	-0.5774702530884299	-1.0655460257736264	-0.08719044003984644	-0.38156446369913044	1.2195813407673466	0.24611556820045544	1.5587457802335474	-0.11715053044507191	-0.535795306716831	0.19396974278197018	-1.0952964153646392	0.4389829800300477	0.6878610636375542	1.3859853899286112	-0.3411890069948295	2.0669471352512576	-0.2007189338473363	1.1556161657759514	1.099253906692429	2.1851997038747317	1.6868467771704603	0.5436785992715002	-1.3814821982428716	-0.323589942963973	0.05430649464488886	-0.04488364422970203	-0.887005819564517	-0.6145436425987026	0.5565481047322778	-0.10781386894644847	1.9340342665452996	0.35298958540650077	0.5174402199607913	0.016582660060647184	0.7371748923317042	0.2899063893275017	0.4681648865162494	-1.1966600727118526	-0.03414649319929539	0.5179666080307516	0.17474076568323932	-0.31620413070874337	0.24593808511790882
0.5429046259082451	-0.3529433569401034	0.44398972951868676	-0.6913368203130088	-0.2556101932160893	-0.20391842158496187	0.4804276060012918	-0.8141002088471136	-1.1602266871699256	-0.14751423766969812	-0.8117081740737923	0.2637467589100082	0.20823175919224662	1.4938614254378753	-0.36991827994020965	-0.1580711697861006	-0.13720310829345125	-0.6868119304845971	-0.06203324729250322	0.7484415968424961	0.8272231292689487	-0.7232233128045785	1.016810424566821	-0.6234380843744088	0.5904148752986103	-0.3027532698009601	0.7335139974989556	0.589297173942224	0.4044107127218604	-0.5598247476647352	-0.1425193770355574	0.15058629661173642	-1.6611923379847016	-0.1473341531205863	-0.12161873849167483	-0.7527697633208855	-0.8541098625038418	1.6024778380311069	0.6825273153419945	0.35215117141319574	1.1594390943035098	0.1864508523020888	0.2728644534037263	0.3697687015168612	-0.641237446454569	-0.7143213067589399	-0.8852764727440073	0.07805467479861132	-0.43860084753428796	-0.42733835409626997
0.1306788335878467	0.9438680606540869	1.2698918156122825	-0.7979383677898269	-0.8470843052894625	-1.2445624182863801	0.45433507923071087	-0.35794372592879914	-0.3285471000333816	-0.25305834487275775	-0.3259296195539878	-0.9209202020043705	0.11699910951833901	0.9287743199818593	-0.48513208504058075	0.8171425081500542	-0.25874286651344913	0.2962856217613959	-0.017689865001689318	0.7732205115551023	-0.19192536183252942	-0.42456480152590026	-0.7619325491557226	-0.45017941202209183	-0.355087128323888	-1.3333467136731836	-0.8848920598028079	-0.7615624102885823	0.8043687257486826	0.6689989852102615	0.4017096573443932	0.74581383744329	-1.6950535720127093	0.573474724049979	0.8432159364649581	-1.0056477862931326	-0.49779116953635427	0.7338492074673078	1.1438976222462325	0.5699938034872889	1.8946660247190188	-0.2573947527795514	0.6872401557480758	0.4293088688501987	0.20641375805164594	-0.4330012683720621	-1.1168469269430472	0.4955086138788428	-0.03123687734007273	-0.40235226606165464
-0.18857172445133502	1.3887005344947474	1.749697254842828	-0.724750888936925	-0.848299310741767	-1.4839302130155512	-0.20362119947867494	0.28776300777671565	0.9833733495579638	-0.3760556705668592	0.7499229390468133	-1.289189420930763	0.005021241304118479	0.21791701584853418	-0.3163481187429576	1.9563812786291177	-0.17639624795450878	1.1536502102048356	0.5693388689985807	0.5618565394263194	-1.0181939744772945	0.15398074938301096	-1.840957843865295	0.05226163718861728	-1.1206652436259512	-1.3317741386511066	-1.6214260921657402	-1.3514925946891765	1.5349675383799462	1.2863440946253184	0.5223913910004614	1.1862364443894338	-0.4943426356524493	0.43119653892249404	1.1567988288230298	-0.12571663960654691	0.5667071726802798	-0.42598966796468524	1.4487655796761252	1.161277167797071	1.8665833961818408	-0.47601848775654476	1.522427592106903	0.6219790020914896	0.8040375300953844	0.6709429283103152	-0.11263478150479776	0.7101348756977378	0.6642124165886664	0.31750515419752157
-0.3555674320001859	0.8807909594276606	1.1953475860445089	-0.4215163341316879	-0.42611319531142583	-0.8425887791235823	-0.9945487750553947	0.5637763714649454	1.7768606613064188	-0.3693147761171624	1.5092811698232138	-0.6902188395682118	-0.0005036966011142715	-0.3622138790537394	0.20814454504589594	2.4028164115988497	0.018181502544377295	1.2916949443132482	0.9915113920668839	0.027986950244805027	-1.2936170495155226	0.45063522930644806	-1.5027860152269927	0.4469324110102726	-1.254873414487835	-0.5821110925299778	-1.249238021014899	-0.9976477263343096	1.6995031541782701	0.9655238360917651	0.06728059398274652	0.8814718318468062	0.7115957220150133	-0.3146076037245261	0.44147020623970123	0.9395511946931894	1.0968285348255782	-1.2603387343062034	1.2404533337608918	1.4489807203058451	1.1978698424081915	-0.495046540816681	2.083200593707342	0.6151425614936313	0.876100261132845	1.525541323986895	1.0466224148868866	0.17924114474625102	1.0877802373145116	0.9052894967915303
-0.35184369424586087	0.13306318981571136	-0.19015637884300454	0.18365796804233744	0.07892081074797787	0.11914913975959796	-1.2108529890072477	0.3421486214674233	1.4127706713914625	-0.18566856249409266	1.218871170966493	-0.01878113189255969	0.17634335948429894	-0.7220818607906678	0.8472710128225934	1.6606567942346064	0.19746342067228856	0.5594982897686614	0.7355595418476688	-0.6766509033728656	-1.1076680968338926	0.20161332089305065	-0.3837081070141861	0.4652859068020355	-0.7606939772746113	0.22686965947733406	-0.429017435529789	-0.3085786984561415	0.8102634832615	0.21854018104192585	-0.2509299507043835	0.00732364635922683	1.1678126567365534	-0.7348634719458786	-0.5026674164328763	1.3314527289133673	0.3038261430738616	-1.3358974892925024	0.5096333255948966	0.8923515671612757	0.28050442762254973	-0.3008384201449486	1.680584295806232	0.1770651152859173	0.49716445941329285	1.0876053352863837	1.2935919334909616	-0.7706894994262655	0.89417940889678	0.6548544280866014
-0.13848103825839886	-0.20449760641924442	-1.3608207306063393	0.7676909024062987	0.5327503263750307	0.6833499370631486	-0.8038018767241423	-0.06603893492833135	0.25495902999222175	-0.003173839299000845	0.005318014222663577	-0.11204413975912635	0.3907449751691074	-0.7861613388510439	1.0449948174796855	0.20716473027570534	0.18115514328178137	-0.6610484685976531	0.1783664988574516	-1.2681846531983842	-0.6896342008602198	-0.36202313664348185	0.3578504692687787	0.06262212888376431	-0.04304058249174008	0.731091853509699	0.009699000559912624	0.17692856849833424	-0.43795953618306416	-0.31739148653049054	0.19021641144235907	-0.7008638870825172	0.9963151596805662	-0.4643290926308642	-0.6983435235286598	1.056225761879475	-1.2095400801148664	-0.839237791379001	-0.2749637510634854	-0.15184223803738828	-0.490983270565892	0.08935260863240692	0.47723470573710997	-0.43773027665306363	-0.0946685593242836	-0.5848419799718441	0.5813940723449587	-1.2883680593107123	0.27908844353870177	-0.18521828567945084
0.24305722586480022	-0.16199242815121118	-1.3704281414446935	0.6806141930455731	0.9517025478903256	0.5085204213020289	-0.4150965763560043	-0.2727869885543223	-0.7051870212180115	-0.08692266464863102	-1.223962525691521	-0.7414265972124398	0.3370072898161419	-0.46778392176617123	0.38571211937931094	-0.8114387964898507	-0.14408762790898028	-1.6659780430608506	0.16180217919188442	-1.512695950624184	-0.19764721132133548	-0.7228798162442699	0.27485154266025535	-0.6153482140329649	0.4630963079235305	0.9519909566743935	-0.14317290335471997	0.4930393373545627	-0.7774050529181366	-0.5260875789630997	1.0013765526271095	-0.7991150644169919	0.5337056021420464	-0.13657088979156431	-0.16551871747447708	0.6853998873568834	-2.001967776705343	-0.3543076795973215	-0.5158485342043045	-0.6852654425796495	-0.8472626477694882	0.4579561780590526	-0.5020772916308849	-0.6655628730681052	-0.6935524302612865	-2.295568058561392	-0.28137243478447777	-0.955724479370191	-0.2252168923980716	-0.6920741193361014
0.5636924258490411	-0.17818915581550535	-0.2832014463632042	-0.3374988527213113	1.1748514474056002	-0.20791048433436127	-0.5283531740860908	-0.13635702814264256	-0.8500373363842134	-0.49538512126512185	-1.6043768270205634	-0.9457566143257997	-0.12479422331465066	0.08612668619556284	-0.840421117019927	-0.6079049984771838	-0.6016914691414466	-1.8693042541627842	0.9212302672208417	-1.308974190703619	0.16969989274258643	-0.5132529723095881	-0.1533602226456467	-1.2055466468451206	0.6135436165377012	0.8677272067128691	-0.3829231949562796	0.8350008027097461	0.22902254266627864	-0.6751065391194995	1.1401996468380726	-0.5609707803306823	-0.18257300018795292	-0.47516393424781733	0.20026454032150556	0.5673634043177282	-1.2959739088238906	-0.22807609262393644	-0.000717991868911534	-0.12416157666724588	-0.6672776253800445	0.4832960377849322	-0.3183222279954371	-0.23989050240323528	-1.1549663334770208	-2.800047140387318	-0.6080504184399864	-0.21179316040362078	-0.2225456025480328	-0.3412947489088336
0.5460927950329217	-0.4179266423163214	0.8942566005764023	-1.628654154649083	0.8713220541398059	-0.9645982164057658	-0.8381442919914253	0.20681254459174903	-0.4488801814590345	-0.9435621457204066	-1.084576403180918	-0.277543738082144	-0.7006075894479121	0.4035660075950145	-1.6708786976199779	0.5127924440074368	-0.7480028753409024	-1.2139714496567202	1.698654192480249	-0.6952329565882716	0.126180829256174	0.18777910226049147	-0.3667026531670372	-1.2461568468839048	0.5534328783493251	0.31136172265298195	-0.14373186807973148	0.9926942487915011	1.6211463909507668	-0.8297816965738947	0.19380188928303224	-0.4886480974547978	-1.0832403254111287	-1.2443317999608594	-0.15511993036029728	0.5561097255150755	0.22302965284929802	-0.2721241797664326	0.9089057996129417	1.0412828862435946	-0.013329199427223246	0.08693888727529399	0.9251432001494987	0.483935507409941	-1.3287696278680325	-1.9230665821910125	-0.45151242070859765	0.21548923829424468	0.27019221358700135	0.39097483439707603
0.16979843896396052	-0.5813404260242147	1.192216512387285	-2.097131078142625	0.025077937671186566	-1.3120081553111582	-0.659495696165155	0.5271353792737752	-0.16778198634203056	-1.0251694489713035	-0.37690424431191133	0.6162420357306043	-0.8318519621861353	0.07492044151957229	-1.3129092077031446	1.4675632973800834	-0.2955672644575229	-0.2256770229704268	1.5623846344193204	0.11637413810831163	-0.3851575186134601	0.9452175415656486	-0.40355395481702766	-0.587398293246589	0.4688677890824794	-0.5922324145626064	0.5166713858439194	0.5674481760591337	2.0222212998815663	-0.6770976246848552	-1.001478545092376	-0.6140884150347643	-1.6157144556655825	-1.4576988186874311	-0.7352206068242528	0.4178818667077824	1.1702055857744542	-0.12319249900089738	1.566306424785228	1.7360041014218137	0.8148041651037154	-0.4108405830853564	2.120852500465714	0.8988039804901982	-1.073030857181532	-0.5976392040766878	-0.291608633388142	0.12859911694860435	0.8923551174002294	0.5830196690242208
-0.2533104556384056	-0.39225472178376525	0.543203054499173	-1.3240265780426317	-0.750976834342125	-1.0757126450492462	0.14183974406391284	0.6830435555647231	-0.24994694445406465	-0.6216668885221347	-0.17375015704738575	0.8141762957221789	-0.24741130492765756	-0.7452052295013724	-0.025589209621093352	1.4124614548005163	0.4769014971282363	0.3898397472934119	0.46099604668075833	0.7307541579025915	-0.8960063517924064	1.3436034586808558	-0.5931548188441507	0.2840332584421259	0.3853228900750528	-1.1733687305800462	0.9537211610650095	-0.28965941756575414	1.058938024940733	0.004158836206116794	-1.2447018051957488	-0.5366631622290515	-1.1278378067975527	-0.6270887259427992	-0.7092858272101935	0.2028728836273788	0.879809783248102	0.2288809610718111	1.5089840864603994	1.361783736429629	1.3248402027602162	-0.5986569376991547	2.1582430782348925	0.780390883485138	-0.39282193335741605	0.12405019253411888	-0.3594439158121214	-0.03907888084442243	1.1794145812529104	-0.09937202879836056
-0.4098777709358655	-0.060610963661643334	-0.3317741015744035	-0.05101616315821405	-0.6871461367152235	-0.38759296844325086	0.8962808274636477	0.6657848009312767	-0.36087909428371895	-0.06568640906451094	-0.4764547723416154	0.28884089283422565	0.6511738631952622	-1.394566515749519	0.99662025365753	0.4197356632605512	0.8889074091431961	0.3046861620996593	-0.7550252696474784	0.7512613961877086	-0.7305369983112298	1.2833038588035686	-0.8505750737023026	0.5563132976105786	0.198187420516484	-0.7494003958754144	0.6656724220294261	-0.7551303308598372	-0.3859458301438069	0.8854125418099869	-0.35345866614305244	-0.12241410622412932	0.2397294289296685	0.530233399960723	-0.08882405108849549	0.07371414308386605	-0.08146936946519588	0.4187287063977636	0.719921104482559	0.2567919867947976	1.0661973325037528	-0.41777101334760885	0.8808116020460938	0.43080354794899095	0.4450825372701498	0.014619668570333514	-0.45095105467120133	0.13346647073269396	0.8086581264619593	-1.0750182140875069
-0.35441783566548607	-0.07596851011154607	-0.7904520457986326	0.5941775175464789	0.25572214936050774	0.41903151723943993	0.8983430218527717	0.5289470048988142	-0.19113883709355534	0.17394764189036518	-0.7197380110455102	-0.08677328354267683	1.0573448250817707	-1.3767556470743365	0.793908617379942	-0.780046545829388	0.5360020794410127	-0.20011223662631372	-1.3275547979661684	0.12290012435299276	0.21519666227829579	0.9449005097350243	-0.6609826934702229	-0.0803872138204589	-0.15159915831434065	0.5523702261894275	-0.0940139397223036	-0.21344744576098784	-1.2739627018883222	1.2961048024141892	0.6127673774565304	0.13469492134312308	1.4193595682747162	0.8689683728505785	0.21908139063297988	-0.05618483966124564	-0.7111627230487134	0.20024399230529547	-0.43869013429254844	-0.8293749594593162	-0.03687650711787409	-0.1932335497526989	-0.888353359550626	0.20029012774902602	0.9991701329564036	-0.32422253780926785	-0.32242885773817337	0.5246294297899293	-0.18482684223392984	-1.5137336117054314
-0.42117020456291965	-0.5836298722441938	-0.8778009954401048	0.2816733324491095	1.1631092532921787	0.9928388183981657	0.2544261360442945	0.3037271539668807	0.039305956531094505	-0.0063252818576262325	-0.4838824983697408	0.2753896979000847	0.505541896345142	-0.89950229571735	-0.32338201701502894	-1.5681058962985706	-0.25981086902257	-0.5378917052636953	-1.3522186968304317	-0.6927361852827996	1.1530415720391827	0.5398385838729772	0.18092175877208375	-0.9841661985881833	-0.5756173096566946	1.7444085723108238	-0.5381512971475084	0.9008423997689095	-1.4771403335010063	0.8889662153132556	0.5660737393548367	-0.3306045985047495	1.4671020225310414	0.17265360745165811	-0.4037727465732146	-0.4534607671820499	-0.6033229820856074	-0.1831894662695367	-1.4708619233738953	-1.4951110880250476	-1.5131716095534078	-0.2024271138777078	-2.147621042927183	0.038912817049365056	0.9434544760729442	-0.23224147290334918	-0.03640555469268212	0.6737866310471268	-1.3204219775522377	-1.152683510042386
-0.7382835016986836	-1.1479574378850266	-1.048779198837604	-0.27459527604779416	1.0566231308316887	1.1600163571263185	-0.22119950908960312	-0.013874777935242673	-0.15672518587765058	-0.22067889094097914	0.028829122735920493	0.8265356661829962	-0.6414162034383571	-0.6079898754043468	-1.0574925615282829	-1.8696968411802908	-0.7846597945897991	-0.3656282074186329	-1.4222119358860128	-1.003555838720541	1.1047998326880428	0.1689331794447435	1.1126715776732397	-1.142551665733072	-0.9078551546848465	1.9217507271797611	-0.2016627787443884	1.4677426199314643	-1.6033701048607207	-0.024703705333653906	-0.4036586516482821	-1.3431347733067283	0.6243673036541065	-0.5570098161461252	-1.3985868446714231	-1.1114192752716956	-0.08754112348204905	-0.22879503511337387	-1.9931834676552054	-1.825857949148815	-2.557209570106052	-0.3291501081672083	-2.4882263469679855	-0.33704974132662313	0.34570141624777495	0.35389368978826974	0.1834251011882487	0.3859256571030542	-1.908340273805136	-0.38436645051936646
-0.9705471518255578	-1.217332183717567	-1.4420402256457336	-0.23529012048388173	-0.01109047107305963	1.0162672515390934	0.08380977381704152	-0.39820060922359024	-0.8633351211355433	-0.04006565295054218	0.2554104544795201	0.5172637310536861	-1.4929149870920715	-0.7988217343648877	-0.5001623087624429	-1.9304852158809347	-0.6942241813270713	0.1339441903473654	-1.7175455235451906	-0.47170302732432556	-0.02774955789286329	-0.09565211795666682	1.3390127776365977	-0.26595916950242793	-1.0431155992222492	1.1629767707577878	0.5082754187125659	0.9358209850540323	-1.982721905704704	-0.8321577579643809	-1.224388641815316	-2.012229701610086	0.030651205375436516	-0.24404422175566517	-1.6350320611555091	-1.5806917046997673	0.40834369200582765	0.2663847753319357	-1.899629714308862	-1.9626496272049316	-2.5632780963482005	-0.25343009662254423	-2.1819221835860825	-0.9114081268335744	-0.33035275217651483	0.9549025375693164	0.3041210702140337	-0.03900655964073426	-1.5800308003105275	0.3005258660429458
-0.6980806471785167	-0.7208433867246555	-1.6289849228923277	0.4188184503430322	-0.9589363572299517	0.8230401730045959	0.9488373127175636	-0.7381182372443245	-1.5640541455286323	0.466834491669564	-0.07425788233867556	-0.8014813332837399	-1.4423242299045445	-1.0524545675240247	0.87624314893574	-1.8693316141643705	-0.3166137479761212	0.47677374804322253	-1.757351080373686	0.5527326051103099	-1.2543456140104245	-0.12918816536492417	0.7487111389183041	0.8390585815318312	-0.9901301234521473	0.3318902957978627	0.713551243252447	-0.054962037867239355	-2.1888379644848865	-1.1943955530104848	-1.1164561663187311	-1.6796158791276543	0.34606042035302886	1.0283201935798791	-0.7918421973502209	-1.419887352329773	0.7890719630580301	0.9733958917374772	-1.394425132112558	-1.8162399402679865	-1.5892782451458716	0.07020622543026622	-1.7056222186488652	-1.2259251176149315	-0.5639601285188511	1.090209838784558	0.5065725952816176	-0.1882218507609109	-0.6627457218618499	0.7448286202555953
-0.018202408756831275	-0.08156526205041593	-1.1371470075425418	0.9953977870967946	-0.8727536771588963	0.7696722918273344	1.63223007309584	-0.8882407878376325	-1.6759780403464617	0.751097653653215	-0.6376644197753548	-1.9716879518270711	-0.6841811578041108	-0.7321422175546026	1.7061499080287745	-1.554951576168146	-0.1663348003379324	0.3589843004912864	-1.0966468600467763	1.318663453151904	-1.4776175768162056	0.10145213229743202	0.04808839109463697	1.112014060124081	-0.8150057039957511	0.040126805412656334	0.01877464122182112	-0.48139305864500986	-1.6558621413331656	-1.1854520603300127	-0.38317985918682035	-0.6780440865561231	0.9470402620422648	2.1052658954259367	0.2302269714617599	-0.7437891920852263	1.053564718888835	1.3645272579831582	-0.8421469517310896	-1.2809836178823584	-0.32823859571866476	0.28947660510065903	-1.2906908448520695	-0.8936461788939442	-0.2127093376202235	0.6864070176983932	0.8485118487652259	-0.01216386592444797	0.06692772552202586	1.0090188578172181
0.42360336724870246	0.3159397789825284	-0.09365923708281337	0.9934965160732167	-0.044789907286357136	0.8094237921606445	1.6428215367654382	-0.8057250669192498	-1.1503183566919233	0.4013651502009356	-0.8666452007974118	-1.7263208860688644	0.03960786729345502	0.2435135483192062	1.15515379755294	-0.8520986636076473	-0.3034378556617918	-0.07090531913311329	0.0007732696918368368	1.3332212795292164	-0.6140859660990621	0.3197434089260489	-0.08353668224407326	0.38184993288731683	-0.5784313564210293	0.04335304781442198	-1.017738991469752	-0.17672646218168248	-0.5040684816199739	-0.9734970100029674	0.1335691257018761	0.05425256123246631	0.7042679129095806	2.0008323422146352	0.4009121672475668	-0.14398062487560484	0.9570863596262504	1.1959923935799877	-0.4918828184482968	-0.5349304217695205	0.4447619147168597	0.08531613524203074	-0.8741711044474323	-0.1487533263567493	0.34205601359525284	0.04560496899225269	1.0597354160632266	0.16450277452477918	0.10562790248567916	1.0577950798344584
0.12955481860977813	0.502835886286954	0.8053964990370956	0.6253090504206475	0.3798849470855009	0.7273269562567738	1.0661114502101239	-0.614261284685375	-0.429839502258008	-0.33620448367979777	-0.5071376562732336	-0.14342824206740123	0.14037961757069242	1.2615272862842193	-0.27043245197760457	0.13411009516345782	-0.3326286850809323	-0.3759392269913342	0.8109491756089746	0.7543349390637636	0.3863684798370756	0.03792512999267517	0.23169067847296398	-0.4859211608760634	-0.3403189949514708	-0.24324717282381697	-1.4254100888268626	0.059265334843053685	0.5221004308119126	-0.5805167600547487	0.11196327562589127	0.07892709713862041	-0.5986184689877787	0.8508606998719701	-0.20637646036156782	-0.03127972187183589	0.23616743482326213	0.6296591065389728	-0.29502930107218567	0.07827496551219537	0.48528755007267743	-0.3776994915925334	-0.33945414435212456	0.30837648536377843	0.5122014916604402	-0.43621162145733555	0.7945213305539154	0.042092394006005764	-0.3159448350141264	0.7570618300146493
-0.6114662142383371	0.7071917881042716	0.9821588316696426	0.3787454490728277	-0.24070190091590982	0.3697177003823637	0.23995267949888383	-0.4786239348525815	0.10897696006184396	-0.7852205650366877	0.20841776146862442	1.3584470323235485	-0.3773352285069294	1.6466534196259583	-1.3328215751652182	1.0817534333468948	-0.0005324883536788051	-0.23703759098317312	0.9727476582520017	0.15670579668186752	0.6089216656862082	-0.9531408781540194	0.3205206218427269	-0.5859283502632039	-0.17853383700250416	-0.8577979556572405	-0.8070514057432343	-0.40179635766688354	0.8915141848811244	-0.038069709059780216	-0.01854421874220397	-0.0504783857598707	-1.946404053098625	-0.3876425732602098	-0.5769218576226645	-0.2035474111538433	-0.8544770891445148	-0.02426834953581389	-0.016039545172835352	0.43790835064060396	0.19181545443715292	-0.5845609403689659	0.2801982601952788	0.06932534249916679	0.025893594691727046	-0.4923968845184319	0.052876022005260225	-0.34624176849925675	-0.5561903781608367	0.14015193116250255
-0.96547123226534	0.9017105288020336	0.5327336148850227	0.297470105112215	-1.2870249605140818	-0.1985953975011888	-0.6352410248888658	-0.4025709478751585	0.493844343575875	-0.5949292601638123	0.8648910477676532	1.5070966302580684	-1.058277362495469	1.3190167073296117	-1.3163441830366407	1.6519862677235473	0.4047604072542261	0.2818993730204373	0.7990393146098734	-0.0433848833607083	0.10529375148009343	-2.19211946338758	-0.1154053800944573	0.05375663061865899	-0.13440426882035783	-1.2161625069808806	0.27064140875936676	-1.1230982089256303	0.8001856844320627	0.3715067600906732	0.16373666968709027	0.46851186620851926	-2.25255687973882	-0.9704343476649923	-0.08116988724977162	-0.17477107293871444	-1.52516563313061	-0.5624139961421628	0.44155659906348227	0.7302377293467806	0.1224042824185824	-0.2697448396670939	0.7980437033603287	-0.5019257619142382	-0.8287928019074831	-0.06996260063032342	-0.7560772866323757	-0.7198396633169049	-0.3130520179466568	-0.5063996311253431
-0.4856296092215253	0.7649937075994289	0.04197168008204941	-0.04892973296710304	-1.6137372255966975	-0.7544949352372197	-1.4716453685326985	-0.20890098676716595	0.9051511496234571	-0.13017755429574301	1.213443541779141	0.45753869292351734	-1.4228478483092484	0.7732680252181614	-0.5663755868371758	1.64490391247529	0.36614031241210304	0.8156451943788515	0.7161204561672035	0.09028263283734396	-0.2989821309367296	-2.808092511386491	-0.5857429960584769	0.6006598971543995	-0.11977577219045772	-0.9245695032658819	0.8598888409717723	-1.1332228033990552	0.7509252419304782	0.2514012614966772	0.4307762622670435	1.5825967371647818	-1.5668425855715928	-0.9310246570405984	0.7152304959978563	0.16225195962342584	-1.1717321508665042	-0.9046236378465068	0.8308435353842987	1.0725048267583404	0.40623963996285467	0.24360269244689609	0.9970638302362028	-0.6733908259954405	-1.474075369909821	0.6449967338861324	-1.1996605975752803	-0.8506432721739813	0.06404723927717898	-0.903389971236897
0.3345372999819177	0.12054279414111495	-0.07550104424440288	-0.8952397200381875	-0.8852305572333032	-1.098645972705382	-2.0688338888341535	0.21770531362890916	1.259038899365989	0.006041689737629722	1.2043181825679699	-0.5274470421214313	-1.2291506400588752	0.4960216047099672	0.09034711291734958	1.0493738656745655	-0.24469947560171254	1.0059922215003472	0.6529352503258856	0.21002616644288377	0.012817914610004212	-2.319080221127059	-0.4211898985402115	0.39864432655481363	0.06712006023017346	-0.36899159428576356	0.5355548352130087	-0.21211401312746594	0.8329441348519488	-0.46061239029973583	0.23702245136396083	2.258516170635217	-0.8910724923469489	-0.7353905478318737	0.7530970137218574	0.38966131473252974	-0.038575982790920796	-1.0129208778993963	0.7327184707758427	1.2044563299080184	0.6356982845984398	0.4045297044648544	0.752406474785371	-0.20428850036038868	-1.5462147872806722	1.2614394143663932	-1.2127215595233667	-0.7366084825215459	0.04923212657697487	-1.0359206984018365
0.5883639321170201	-0.738173472044519	0.07141910223226516	-1.8182717556575916	0.08763895137166286	-1.154889432774021	-2.1593583381918626	0.6896735140775386	1.2241972114174817	-0.24125553019908547	0.8247869541994525	-0.5158483311135815	-0.4793630427453734	0.5082648686131843	0.21121288934918636	0.05665203253817348	-1.012923897738166	0.7526616139396612	0.24202056762594115	0.10161397660642266	0.819272421592762	-1.1586617623836677	0.3774566660868624	-0.37870644626157396	0.5555066695677562	-0.25942028949300755	-0.3011519250553186	0.7372037102455662	0.679508626544445	-1.2856044386197967	-0.4631733021393498	1.5508766669061875	-0.9118848838539401	-0.6658901226263612	-0.21532842152185352	0.12403325181889144	0.9982243979591965	-0.9143023342123439	-0.022999655525681978	0.7494272335557667	0.32203177515364767	0.08135112861772775	0.10793353628854674	0.33777665620508984	-1.1258512257302684	1.365058259306358	-1.0773846740779194	-0.5372950139417098	-0.38980976203180323	-1.0619130676613129
0.013346692276385906	-1.2887764263774453	0.15137942907268997	-2.1000591809954083	0.37367243337166983	-0.9260062147273861	-1.7197963619860164	0.8149965067285936	0.6542188311688867	-0.2750500017822048	0.09252704790778145	0.20883063024873239	0.6208309129782775	0.454086399763875	-0.04625138048563583	-0.9545441852054333	-1.4340263821847206	0.22595690157202683	-0.45070834951272176	-0.1461212191305769	1.3777130258643928	-0.2933490365334958	1.1057569775025227	-1.0563012797660571	1.2085569021050515	-0.695682168426135	-0.9247238838036623	0.7491511930143998	0.12345524214237584	-1.5779707946833543	-1.0385844684989052	-0.3156270288665928	-1.2440015803137512	-0.680294886716352	-1.3321069755060528	-0.42805446306350536	1.303425034273533	-0.7567251496017504	-1.0883176459380273	-0.20676662187163122	-0.56687801671014	-0.2814134667809026	-0.6912960980507102	0.20442105358642587	-0.5170243791955769	0.8071893941511653	-1.0763361718434934	-0.40406854757244054	-0.7316075460997298	-1.0268087799758054
-0.6370669820078224	-1.2999564799098486	0.1109200382394366	-1.4801442491982149	0.02431325103946959	-0.44540807994327763	-1.0884205074700086	0.4059757837661712	-0.13810282982735894	0.3877217194195064	-0.7533980135266986	0.6818126214324448	1.6601408571510832	0.022677411070414835	-0.35352793253112896	-1.536355204278099	-1.367894960735386	-0.31153029952388056	-0.7265636768666828	-0.3395991590800701	1.1851447089774747	-0.26760518945478146	1.1468852431804748	-1.21866180597879	1.6670376012917054	-0.9866593941430979	-0.9648270474475297	-0.026854262613145472	-0.37893370806276816	-1.1391923275912315	-0.9012288038264317	-2.052374441916226	-1.0485780185248	-0.7152082010754428	-1.6458276563504262	-0.6315173001418866	1.0026575108501852	-0.7046622565938067	-1.758957937510627	-0.967273065331583	-1.5110414978146949	-0.18687263916358182	-1.2428616409477833	-0.6390640345682915	0.09387511556789387	-0.13818755111959255	-1.2330365988748073	-0.3554324631228337	-0.49266437297648785	-0.8029814161274084
-0.38168231237415745	-0.9855828795299534	0.22427188718721708	-0.40618732241853567	-0.08235224651558097	0.15351922010291624	-0.6661660228968647	-0.24149564544136332	-0.6243556487415848	1.402383155616237	-1.213530689222976	0.3945140315930485	2.142351352290978	-0.7487912211834081	-0.5809192796544315	-1.3893345183351207	-0.9761400262653775	-0.6873198896179258	0.01564158369436893	-0.4444884974741614	0.347615246431665	-0.7038025581278629	0.6005825731758906	-0.9792764715637777	1.6531241222835662	-0.5085396551678129	-0.580252870584809	-0.5130339303700011	-0.18141162246963152	-0.41353593045689785	-0.19591714185088294	-2.478133445673839	-0.1591837261011655	-0.8659323039344049	-1.1226282627748208	-0.1334779347321524	0.6192709369406741	-0.7323200669283401	-1.460704289215323	-0.8043991043995279	-1.838044421969125	0.3367871235928427	-1.1540693766277519	-1.3604146565438109	0.68689559929849	-0.9460123011374906	-1.3607461757707904	-0.2624644387186445	0.2567867540391809	-0.32783716250998135
0.881539497803727	-0.6372904050644295	0.6554626324089948	0.4528911457822184	0.5825186889440093	0.5574745488240269	-0.5500500759313213	-0.5640813163831515	-0.5305465385352155	1.8708685815709638	-0.8818683876141072	-0.30321910126477064	1.8211301389979475	-1.4807998647875122	-0.7098940007960687	-0.536133280890088	-0.3649829699484965	-0.8626834043440061	1.4704304391466263	-0.5894454027781247	-0.650503536364432	-0.8202113527688295	0.04097970394667134	-0.6083405831805104	1.2443726318911872	0.46206373702863796	-0.10711245743912577	-0.025273017085869202	0.7637876465129134	-0.03764592548986211	0.41560613452012146	-1.5117516101421264	0.7042144424537997	-1.185968705530959	-0.4632033303348586	0.7092983309451502	0.39164234328868397	-0.6144426702915169	-0.18431659907837955	0.3062121701996859	-1.222806956207614	0.783185982047928	-0.2952959010356156	-1.0632561573351136	1.18720106440878	-1.2284862590514727	-1.2630419432864288	0.03512427575341014	1.0211090478918425	0.22976340680177645
2.169936313723259	-0.2590177657671171	1.1273560988868236	0.8062501965552625	1.4795082445963814	0.41229275547734767	-0.5379084595560817	-0.2706785908129539	-0.007594510356709425	1.3503120392446901	0.09954331500198	-0.7957619118373395	0.9843644528431517	-1.6689012073473484	-0.6082172782759973	0.6812905292835502	0.4887136638600021	-0.849963065846328	2.580520394922537	-0.8348046958706691	-1.3391188593691423	-0.36864712274931627	-0.18999678653481486	-0.16858913249034907	0.8055009787007619	1.0130863269761607	0.2940585404289511	0.9074392494717531	1.7431429418416133	-0.19775635224675073	0.5692133115679442	-0.046653906669975445	0.8340787666306801	-1.4488046286776253	-0.1084361598603116	1.1789518594176591	0.137193743560485	-0.2150531122084673	1.4525290316879889	1.5973541422668618	0.10996371077609954	0.7538058848392147	1.0236753656074655	0.2734526039036886	1.3713242008976094	-0.9914557394958599	-0.8477375352850692	0.5310505363920156	1.4033639818109493	0.6404101714917311
2.350528041442455	0.3048033249480982	1.1608962384188939	0.8128717113895774	1.6177330436806932	-0.3115529724229977	-0.4396535473638663	0.35734377431986586	0.6040495857156066	0.3825227416777255	1.044969825952681	-0.8712412814629596	0.30745774068927606	-0.9883932704272675	-0.11407417432140121	1.763722427198855	1.4342636541896159	-0.6314923861220225	2.549059713702882	-1.019178633263625	-1.4398570535575805	0.11541325837877146	-0.24084214379240323	0.3663249487761092	0.6186141372580893	0.6698432227081621	0.6152465226950241	1.2114604215931621	1.9661126416742565	-0.44177356927172656	0.558165797849948	0.9785483580184989	0.3787538612873685	-1.2739896163634714	0.21818003800716057	0.9238360573128144	-0.28116540462863754	0.26241413587552465	2.5667280799185086	2.172728979521434	1.5511558940600358	0.36700653273279904	2.143215625744542	1.6985469374120818	1.103707745361685	-0.5339196860425832	-0.13646468778864826	0.9568413240358964	1.3736450241399847	0.8825291137871273
1.233397972240201	0.9512633227021924	0.6272331781186389	0.7035855382443733	0.7397177354474381	-1.087234718375564	-0.2566944539883698	0.7321932365307974	1.0589452516378919	-0.14787393407845636	1.3153263878703585	-0.6883734199744157	0.29053595294059287	0.4157488890638671	0.6659280515747317	2.2660667886300687	1.9816443552239384	-0.18456191413163409	1.5613818105778816	-0.8966250654666995	-0.8959088135342358	0.058138226839919996	-0.3274715646479518	0.8057965507779649	0.6048555531365446	-0.03052490982597147	0.7702301701692326	0.562482921542313	1.3133020269550295	-0.13330991873021245	0.8160489189658324	1.2661598272004315	0.11983187732485422	-0.5254971742063398	0.899244834709487	0.2826850769636407	-0.6239144236229425	0.4460627330636979	2.571894013797151	1.738653949273665	2.4532892410309346	0.031199994823059497	2.4365969487482695	2.151666933988372	0.5907875887892821	-0.12743037493328044	0.7145466069381009	0.9737100018975079	1.083905994879787	1.1024069869087836
-0.28055015620948265	1.2414827961520294	-0.058843536858996084	0.5041316503271346	-0.3550566352357788	-1.1254982261066073	-0.049285006962502466	0.5112449571126345	1.2497584951106118	-0.0756444064937844	0.9247927064391248	-0.32546286918035444	0.7927095713754193	1.864097257326658	1.3154744915533239	1.9834047372285766	1.6503641914296696	0.41413319057612424	0.4377779868679544	-0.4263170052823845	0.0682330314010966	-0.31538912121993556	-0.30457638084374483	0.7975158285479896	0.4523730390808734	-0.16561210594035752	0.5623574052879323	-0.27543337851602684	0.3448519282536839	0.8808735027301734	1.2440950494544474	1.0473577465182204	0.5311656321050782	0.46949495440733674	1.6545093483049589	-0.08600132031297808	-0.5612251781672848	0.2564753928299273	1.5758680646648093	0.7219939057135919	2.452957801875647	-0.08290411650688655	1.749764113998464	1.4363157278555103	0.2301670736758162	0.1842036857010879	1.397161313240419	0.5454930319771631	0.6362906382079755	1.3010149002012232
-1.0745563370385436	0.8638323529471433	-0.3673065091102418	0.1325199296436818	-0.6999454375791155	-0.09513474506935786	0.21789652465354634	-0.12850096101060937	1.1159440243250294	-0.10552970034536457	0.4835884304565464	0.3105548965232061	1.1569245565174433	2.5123842652937767	1.4696817873278587	1.0668339134394582	0.49613276837040005	0.9366118416565633	-0.2793742709591821	0.1143978070113096	0.9588288429308863	-0.12382017687510317	0.1363982880810295	0.23366199522609948	0.007976397377927609	0.49744546908990206	-0.057871859590983704	-0.40983129187503287	-0.3353000412662899	2.0147501250910453	1.2743155868051588	0.5816623480611677	1.2774503250249603	1.1349388679355012	1.7108810332324356	0.16228094962365022	-0.16692109856846682	0.08010598118731872	0.30925764330594896	-0.21859699459774765	1.6424288221990837	-0.1974996920685702	0.5347418389260574	0.35632323403219024	0.1529651798666525	0.488961160755583	1.580423851450701	0.07743276161837953	0.14178323287223946	1.214187150290834
-0.7844237728227401	0.09391562381260835	-0.22122440090582826	-0.3739060259395348	-0.18109784066772186	1.3933878067966954	0.5776493336463465	-0.7165243148761465	0.6584446008804832	-0.8071799229289963	0.4965171597804876	1.094462268891386	0.836471544521256	1.9989589802579655	1.163687919285698	-0.02024404713755739	-0.832736421320745	1.1032758569329606	-0.7141173880862032	0.34146630188758087	1.2915999071841442	1.1195555501755012	0.8985464049098867	-0.5361310557349294	-0.5235747302690773	1.2412489303575698	-0.7778119859900974	0.14653585594756563	-0.5944500095353756	2.365823134108523	0.5845450986849494	-0.040625562788847894	1.6680466676187629	1.0925030450280053	0.7519213739453606	0.7727473976284572	0.08487129880979506	0.34972886154740335	-0.4188186701863165	-0.7262327914357566	0.5048503625920235	-0.5454612319545761	-0.48762785342445164	-0.09394881737584221	0.047145520024701675	0.7715064100195328	1.182674319985082	0.055184310572925194	-0.15060336412998235	0.6276908242550776
0.0377869472892219	-0.370683221615722	-0.039760428313356876	-0.8145869738191062	0.46122143337158283	2.1540857081538904	0.8880566061746221	-0.914693018272223	0.037226007540688756	-1.692318231762097	0.7883682901086126	1.4890654827440828	-0.08465611637833749	0.7920816834034117	0.7364948377284173	-0.766318697417683	-1.620403385810521	0.7833829782625187	-1.193855994022066	0.10094035611407941	0.98891416750157	2.75887273144949	1.341388839910788	-0.9898443934563311	-0.8086922051063284	1.207523565017261	-1.0785061432310423	0.5761818965025569	-0.6865670336612893	1.4959063631906437	-0.4447788104261578	-0.6824001149944936	1.427724993420904	0.4510677463235796	-0.5485356847826478	1.1485029407213965	-0.14855921327528468	0.9734450019455066	-0.3403253580103984	-0.8684615884689376	-0.38860519826068046	-0.974686854253213	-0.8806295412471029	0.32621760493118823	-0.41755140871472135	0.8347967143123713	0.5240745380788124	0.4997735188302684	-0.033102560420820215	-0.24896539416500574
0.5751053090146484	-0.09062591261918351	-0.2010858418349521	-0.9475159468819575	0.5272957015877402	1.4676390413857394	0.9368727050107027	-0.7239727837016123	-0.4730725635208963	-1.6183081245445654	0.7287137702240799	1.0126250236378875	-0.9714453798320886	-0.20078013744014966	0.415105715240079	-0.954151323515802	-1.6088873103910668	0.12604827172031047	-1.668212057040778	-0.40032847739069033	0.460794846409663	3.5087028633583697	0.8674639130291039	-0.8700637954670519	-0.7663492036537323	0.29975767261050174	-0.6675074854657022	0.2536058186572356	-0.83203614918606	-0.09759950215395918	-1.0871586299036116	-1.0054377093394684	0.9012953835038325	-0.2667741154072735	-1.1105001853262084	0.8642904110757852	-0.6887478413045371	1.3373524891531412	0.1161182260053247	-0.8861906597906909	-0.7365677390762285	-1.067008432771141	-0.7648202642660867	0.9456909106583852	-1.0312459550940984	0.4887228463789358	0.12092017268711082	0.882491873763766	0.3097097997715321	-0.8793131010653459
0.4808521524846644	0.6741968242699643	-0.5607847645675608	-0.591569030748378	0.03888813053587009	-0.15827632213836454	0.7573671709067579	-0.37602583860713146	-0.7025099913948678	-0.1725072264520642	0.026942059440831174	-0.11459805198156903	-1.2066544106964407	-0.4602769505651275	0.10247210501872775	-0.773723405781366	-0.9924984768539613	-0.509717074007874	-1.7764590811068326	-0.783462334336863	0.21189281038974195	2.757605347774674	-0.38840652701132433	-0.27360095630927495	-0.638030752577654	-0.7968647434935736	0.24195448447394186	-0.6033426047088788	-0.9983437045635278	-1.2866572495801658	-0.9811542983100955	-0.7121992194425446	0.6010595840958349	-0.4863401638675368	-0.49848194810952395	0.017867588912736	-1.0549103902650914	0.9753120721411764	0.3011009604607593	-0.9068887321973349	-0.6337998636096349	-0.6336769919317108	-0.5626024175458225	0.9335640479641846	-1.1134268117879746	-0.18302737936290744	0.2504135667024957	0.6917645902134433	0.337677320098828	-0.9195706945433821
0.04211796808180089	1.2620640992514727	-0.6111927518350057	0.30292435440488913	-0.4822026776355257	-1.3460456082920564	0.6880912068465305	-0.1134956744331447	-0.7174450312696105	1.600062812600338	-0.8209598206065721	-1.0045181897725437	-0.6970272518409516	-0.27866054288081077	-0.3788545629561127	-0.5680583919274712	-0.04495936089888253	-0.7878384864413488	-1.404423797964711	-0.7977858437457852	0.3776558865156936	1.2291636239226877	-1.572166224764289	0.5900853641168367	-0.6640278475414823	-1.357988441336709	1.0998500422993251	-1.2929054696505344	-1.0357909854338627	-1.2073320984215241	-0.3717071000861512	0.08610815991071868	0.7211905167973575	0.009502513741440179	0.7289448914694652	-0.8235393719004903	-0.9710100278369429	0.15472304863775052	-0.001404084178149262	-0.8693666601181332	-0.36715895750665356	0.03484499060708119	-0.5060822412875119	0.1737299467706049	-0.26852151515967115	-0.7736439513451595	0.707384569822359	0.046893987804099084	-0.2601036173520993	-0.5479063052868595
-0.23745316118699772	1.2910482884267118	-0.11692657382302327	1.5194294372937898	-0.6785000743009093	-1.0985105656150196	0.9812017909732506	-0.0372168255316988	-0.6729361864536578	2.1151332314003426	-0.9987954637051542	-0.9116951817883501	0.10135820721421777	-0.3200636371867754	-0.9186412673837354	-0.47546268449792767	1.0570711675008442	-0.6129628550148551	-0.9394228250571767	-0.4466578529114356	0.6950901670509786	0.23265100846371856	-1.8611057453675068	1.539244514761017	-0.7775768801347153	-1.2190182736081532	1.4755452171330785	-1.4071678441262272	-0.8930776403256214	0.02027357565397599	0.28064269435609146	0.8821058887325312	1.085493676548374	0.9018372019481332	1.66002807156859	-1.0479307330276488	-0.5423146438264228	-0.36345488568925366	-0.40953967204875474	-0.6566595798355515	-0.12034433152141008	0.48197198785797624	-0.45092141766015614	-0.640641381137735	1.0267201769788332	-0.8292795919817698	1.009815200540059	-0.39197243763129386	-1.0690345455338894	-0.20832397886113613
-0.139974976359137	0.9531766191404123	0.5217709525102263	2.4946944285401016	-0.6011352564760868	0.24509421256227892	1.4171868187392211	-0.03996909016855604	-0.5737259979358104	0.8922356151145786	-0.2761201454199414	0.0491402758957595	0.5779208795523066	-0.8125223397091145	-1.1182429657574007	-0.37093512356418795	2.0487796286439837	-0.17335939951528298	-0.8604495026510478	0.1199821498263912	0.8810635230287087	0.31220958447421726	-1.183142584566903	2.292476347648222	-0.7144976419626275	-0.6903681580536026	1.360824830803951	-1.0894626714500826	-0.653135406370328	1.423574350590381	0.7365079763687009	1.226966430965574	1.3852385869298627	1.5645085036306212	1.8454980411767776	-0.5036321393765935	-0.007962024356748315	-0.18476310515198507	-0.4296316884779444	-0.27441105465921745	0.09395585637085983	0.5745030942158998	-0.17552919534333233	-0.7774469052455938	1.78965546494113	-0.24739568549833282	0.8445844591766085	-0.17278524361205977	-1.2581310207754584	-0.11217532530119789
0.13229849731063775	0.6498666365194655	0.6474094222658184	2.577921645483925	-0.38599086487036954	1.3326538080586983	1.4899288699675837	0.15819139388257647	-0.2826474979272669	-0.9103879759298389	0.6603056773340221	1.0762861106751211	0.40693688974707853	-1.2875947410944757	-0.7040798279964543	-0.143912627153491	2.46375677147326	0.20583091222359384	-1.1656582305965852	0.7551091471136844	0.9056498317626761	0.7862949071444313	-0.20172299100289512	2.4215109314824317	-0.40967787886767176	-0.11914907097362278	1.0597746935954273	-0.6499276136050861	-0.41879177562891223	2.0530695119397224	0.974204090940106	1.1307839961320398	1.3560514261138843	1.580897835266958	1.4500316030462024	0.32630031390902964	0.47767221290098794	0.2311862160318242	-0.032444460356224364	0.10044422639899017	0.2695564427337092	0.5668599574628079	0.24092256453921274	-0.26273296891837783	1.5382929168653154	0.5600962533909154	0.3061556496074747	0.40623193146997244	-0.49559925457028525	-0.12184210674158834
0.2254461029966673	0.4756118514701123	0.0829203919076403	1.596478257178122	0.018467921542954072	1.12267071271917	1.0244184323195586	0.7951885639682191	0.21143676639844167	-1.6872021402822281	0.8582208860496716	1.5077113192054388	-0.2778829208752962	-1.1447007360654566	0.09947348545708543	0.09133187439178006	1.9610445938854535	0.2821002251903374	-1.3353721918512818	1.3293211206084765	0.8471754466947389	0.6573246041724802	0.3431709064898543	1.682030291736216	-0.16296564465432237	0.31854520124911295	0.8352506483887248	-0.19374295933584448	-0.21673294170278554	1.750221214694346	0.9421700561344108	0.9529712135471882	0.8431318806329521	1.1099896192987586	0.8133144276994823	0.6956425980879898	0.7670862571737465	0.08272258772356679	0.3388159900533066	0.2668651793791923	0.31494760231644947	0.6802020785735343	0.4635117851670538	0.17198556971644094	0.7906849237424314	0.937936386997556	-0.26849939839190196	0.6241050197743357	0.5621520228867465	-0.09398347019470098
-0.017007129894157622	0.17567193319607438	-0.609729327011978	0.17652821412877961	0.6371291911622824	-0.11182217043740547	0.45903153829563803	1.7397133411457821	0.6342721764525984	-0.9833719308827088	0.0556327415261497	1.3484564669662966	-1.02400950549785	-0.3645829693277097	0.6735521497630481	0.1659135993140795	0.795119088383392	0.04745712035300495	-0.876225019501956	1.6650182088697154	0.6178448050395604	-0.18265874220830935	0.24084396579875744	0.4149875976545757	-0.31636648380648924	0.5174774795924353	0.70094817394463	0.2915106694888896	0.0032651473308314733	1.0739887614291928	0.5412811414383313	0.9298231075935437	-0.09484411753725627	0.707771188836037	0.11018477344564405	0.2439785227190535	0.6375914115158995	-0.7937920587421039	0.30943315813142674	0.21580659526979054	0.2068255247313958	0.7527524297854215	0.32432891966762517	-0.06292375242940762	0.4342374474694646	0.5217965967549153	-0.6332703755883247	0.15793228377015822	0.8673641628216394	-0.13589608148572177
-0.45838901967747026	-0.42534442758637625	-0.6945657419219357	-0.682696708933039	1.1283694399221746	-1.107053487937187	0.36378565497811227	2.3884534332799925	0.6409788835565985	0.22088755989743145	-1.0775184116655128	0.9981414005223423	-1.3730423564657235	0.44207509794385497	0.5256873506261313	0.16771769964609332	-0.21645676690013904	-0.26720295357558	0.15886852212279645	1.5742807306989424	0.02276930359065655	-0.8393387350468746	-0.1651303299621507	-0.5750161241040546	-0.8011797547912659	0.39105786315251445	0.5401015705256312	0.6723377460018901	0.29810178039314944	0.567637976382486	-0.1366617901786351	0.9164284226847778	-1.098627132255747	0.7324306818296978	-0.549198892969219	-0.6819595474924675	0.03032494481456395	-1.6088609918119712	-0.011448261643476806	0.1644323264709766	0.1450161111106297	0.43070142997635	0.06158381688169985	-0.7316938086508228	0.6792111632241157	-0.41052742241725687	-0.7752608629588095	-0.5817049228822073	0.07542724143038086	-0.38748419123751765
-0.8690166146267908	-1.0943350051124916	-0.06825053571846494	-0.5031072516231732	0.9403230990958166	-0.8988651916257433	0.7304164173412449	2.0706417153847174	0.18761370712167103	0.7101340125722467	-1.640000031698848	0.6635535217620674	-1.1430085811181634	0.659204898441953	-0.25939152265511456	0.3906811222164692	-0.3619411625855507	-0.33942816126104053	1.197728838302703	1.0324052392921546	-0.8843524757346043	-0.5097164211663817	-0.42222249978187343	-0.7062104219726528	-1.1208005795909082	0.01778793682251511	0.3449041690512781	0.7092847026396953	0.6318090973070921	0.247003051837099	-0.7420901304838178	0.6476076169271109	-1.6806597670860353	0.9588854125271998	-0.9204193930903675	-1.376374285966212	-0.648750970091231	-1.3978360750553762	-0.2372542572198655	0.30717979332068734	0.3744682617651386	-0.3194523435568782	0.02150034994751966	-1.0486251171903112	0.8442132105302118	-1.119241687731768	-0.7859145367668615	-0.975521600335945	-1.0826955944961592	-0.6611988799010569
-1.160094138530357	-1.3688287164874091	0.5903124814890098	0.22762223621771402	-0.07017529928415543	0.25976403295490935	0.9248883161970014	0.7162259031410774	-0.3890813367429249	0.26548755268843915	-1.3564355075356727	0.21556768672665577	-0.507464706506391	0.22256260190224736	-1.0708421442715752	0.884522406869652	0.3041734827913596	0.01273128443844773	1.6396703924069531	0.2851498715789407	-1.6659297290286985	0.49567672502084503	-0.37974804883568025	-0.16528050740518194	-0.8406870042188737	-0.2894940576156308	0.24638383035286038	0.36392415005235496	0.8228686908940914	-0.15182860498453776	-0.9758088483954762	0.17156486390708114	-1.6357544818476353	0.8598782158297569	-0.7452338510045508	-1.4421720614874596	-0.7246183338924561	-0.08087636148249144	-0.2316819246845062	0.5352735701243739	0.7933737240513179	-1.0274747689634613	0.18300307660008716	-0.6092586834049418	0.24470473420004832	-1.0135996148243571	-0.693023928175187	-0.8958813245798868	-1.57397897689645	-0.5331715217366083
-1.3762104885257942	-1.0237866607773636	0.5331306828319984	0.5946405678505295	-1.2921600481908404	1.2467001570006344	0.41689391965255573	-0.9019407315137592	-0.6935820331975147	-0.36747856089980924	-0.7009777290580328	-0.4426580020697921	0.1800358796367686	-0.45706148427999144	-1.2964689641128575	1.1958175253375511	1.019250132912729	0.6536464192687629	1.3208563348578797	-0.29411667531905367	-1.868954863417161	0.9964002824680877	-0.2206323539814659	0.32650319024898145	-0.04195867194260074	-0.22549773858174751	0.2878814306791006	-0.08234371484675182	0.6519980421331223	-0.6036446588476257	-0.8979303182106274	-0.12412824266362447	-1.259653498153803	0.25785906933719427	-0.07535354044693865	-1.0710805752022974	0.0645474565869039	1.3608071644062196	-0.25691919572559574	0.5059621221242935	0.8832263820503781	-1.1403040243627727	0.1535213643053972	0.11184186109025428	-0.8862224078118861	-0.17150788271747094	-0.47235296075824723	-0.7241233437153414	-1.1037886238038632	0.12915607619657882
-1.4818873848400973	-0.2953364683084361	-0.24223094912922538	0.22220700371629018	-1.8155114905345549	1.2232805344185753	-0.5694374582602687	-1.7454831314613117	-0.6255515631097661	-0.49119691134583016	-0.2658179435533883	-1.1030176790128747	0.6720282558789266	-0.981235747068489	-0.8548534917732702	0.7722062207057953	1.03442377785673	1.1689374008457734	0.5879841942606395	-0.4939600617858567	-1.5049550848372097	0.2045135284052668	-0.19214033975561476	0.2774795674369106	0.7797707278065732	0.17843362576480623	0.25199720973742784	-0.29462948450324417	0.11398891196103643	-0.7302038813703836	-0.7935823917429702	0.017547546915598893	-1.041811912559036	-0.42202333383277224	0.6565729542333542	-0.6768566229179693	1.16261822899456	1.8100049737126256	-0.5620730601269542	0.06694964168283647	0.2137987862349183	-0.5900654299829887	-0.2988834227473508	0.303687833143977	-1.579396915348182	0.7231070732913202	-0.18199324409936413	-0.7423482399450425	-0.2823619840108387	0.8841160669720108
-1.2744143648111497	0.34125920371031987	-0.9876884918722844	-0.4028692607676342	-1.2962818093607353	0.3511698219774199	-1.271024224652674	-1.4322188921880694	-0.3852857268160807	-0.14198667384032942	-0.15954355971335177	-1.4677870339751755	0.9633229524584661	-1.2401792032767256	-0.23720012630419657	-0.3467324414408928	0.25040666640540205	1.1609775505031572	-0.011667640909269802	-0.3992482342106403	-1.039210520771177	-1.3886770316571813	-0.35229561267840936	-0.15031634204409394	1.2336684528505648	0.5512639668596383	-0.17093587676677682	-0.21216081883642887	-0.45419445292242205	-0.35515418712512686	-0.74499720041221	0.3161295199469329	-1.1137373421885235	-0.6276433217779732	0.9657660695958719	-0.38411208254732276	1.6659008548502134	1.0686062742154125	-0.9928909370169832	-0.46587338752362184	-0.9765202635083865	0.14153249452584146	-0.8575333238554654	-0.2228193136786909	-1.2253833785095782	0.9953613677980494	0.010353534691787894	-0.7579472181605864	0.1665540859001294	1.1276635169831806
-0.6410403696126661	0.5466354651954661	-1.037574325649115	-0.5853002545952566	-0.3234573472046703	-0.5813168905243781	-1.2118111690597058	-0.562073971749816	-0.19468106202230168	0.2169860084416043	-0.07347030363042721	-1.514299115489761	1.1503539936514928	-1.2610384174481932	0.008354967825431221	-1.4266925240553365	-0.8209081645912358	0.6057771313777867	-0.15899981160654403	-0.2370991848773969	-0.8696727462502056	-2.4711945244695044	-0.5546386880804061	-0.4881012845839096	1.3460127334539487	0.5349645893592251	-1.006209925080126	-0.06148488759290315	-0.6335603928825071	0.10609269924481908	-0.5062825016146892	0.17190957865033651	-1.100208546229909	-0.329266353127253	0.6915526710437332	-0.014741200931167889	1.2297494289149873	-0.04426855266845075	-1.180924000913372	-0.6150461579968232	-1.8726060442631598	0.5291157642891566	-0.9834058590141693	-0.806872321058326	-0.2842061417582796	0.5771525628877977	-0.0033712777713357078	-0.4609043623305404	0.16595638820139957	0.75645765854237
0.0986766477371132	0.2798568022154812	-0.5510512240700706	-0.24436912553464574	0.1188682549132543	-1.0631116152938713	-0.6636403967755032	-0.08355688779827623	-0.10543931656100859	0.3635547335885848	0.1861827318916093	-1.4647567514291153	1.188581969513816	-0.9927601188292476	-0.132010140468591	-1.774578542948745	-1.5975716953647887	-0.06250244607680547	0.0034171112917553855	-0.142485446755857	-0.922265191938623	-2.206829386260942	-0.6366058930822767	-0.5618082617444429	1.3247831770229777	0.08466713149024546	-1.8664334646730683	-0.10683854762165966	-0.39935352604475205	0.06642055772531351	0.09253592502699437	-0.6379632199435019	-0.5913309272118039	-0.04474210653540183	0.04570451366983721	0.4653197949877071	0.3630085812982886	-0.5918355907962588	-1.0644251797496536	-0.3566992172518501	-1.8733540211439819	0.4965061322170554	-0.6049970348929374	-0.7319555969099821	0.23738269635322726	0.011379574102079652	-0.09070436603494718	0.011550865422388904	0.1861833142915094	0.2615139365572665
0.2939569275139275	-0.28316785917251286	-0.3039844664225641	0.06950853010830459	-0.4359773898115323	-1.2549776116362625	-0.2472717089473909	-0.3726058602186951	-0.07017123220521891	0.4292203735479084	0.40800350133465796	-1.406757466897134	0.8597026018174753	-0.3871728889848848	-0.09386841349963279	-1.4910568752022597	-1.851772861018211	-0.2974219197138209	0.02895438232315026	-0.12108858954225167	-0.8485159748496016	-0.9941879186843215	-0.5969906316395823	-0.5801587933041976	1.140611401081316	-0.58509782865894	-2.299420719697128	-0.45653525642330767	-0.24237466129314197	-0.4395266023475136	0.7333402376121598	-1.558528318416775	0.3006758759385526	-0.19071398644473728	-0.6201268823965967	0.7113012930089133	-0.2453205365250675	-0.4269074916311083	-0.9895397421558353	-0.25670723785684907	-1.2150206243670811	0.3738150320694787	-0.2651586145845152	-0.09849859814837635	-0.08194040416497564	-0.13571867395247877	0.06161839369701839	0.13865778744109006	0.5477418719624293	0.12298945177696162
-0.3705245357486109	-0.8650746094224478	-0.7386479751521785	-0.07372413941394888	-1.51431732754806	-1.5376831584250037	-0.2199287022070758	-0.9927829253524536	-0.07551284384347345	0.467249376288842	0.2595664948625859	-1.1399635577583	0.030045984161779945	0.3691090685809136	0.6434262122589539	-1.2909340106362663	-1.6861385634332855	0.039244043739125045	-0.37327994715985013	-0.1858573443903776	-0.5414174178224495	0.040654221269440724	-0.5739162463058383	-0.6802644040752153	0.5238348657944427	-1.2282910721328661	-2.2576830771535468	-1.038078395521457	-0.6431736164980286	-0.64992688319109	0.8185997269392858	-1.6949522092029579	0.9706461003031448	-0.5530796886101388	-1.017504913259479	0.3864994737760594	-0.525843759803846	-0.1885289620940141	-1.1799718736653648	-0.8137138281919717	-0.6623172687355064	0.4556113433569965	-0.44447886503999456	0.2842581486491675	-0.6674250275984607	0.14663154785338461	0.6395229662082391	-0.2981277469146173	1.031535556970971	0.26840762941177526
-1.276792122697525	-1.1451813284443555	-1.3594780622319365	-0.44165757856409515	-2.0951404952634145	-1.8669763869800107	-0.2990403567685093	-1.3033357394061242	-0.10747256589795212	0.24936352965837003	-0.24777056734196157	-0.5166898833619155	-1.082333299808268	0.8820963045231784	1.8801107908442811	-1.5556257863971041	-1.2799380843233121	0.4910155553867589	-0.9840294751995825	-0.38861697481603685	-0.27649251256591945	0.18523133942444378	-0.6379120705021246	-0.6356238161822985	-0.5709921095471038	-1.6247590755495633	-2.1086442276781767	-1.5940324483176203	-1.4102001399932609	0.038886901887863715	0.16707474517952808	-0.7256426915711809	0.9225500016018158	-0.5474037626807935	-0.9750073624726177	-0.28176901238597535	-0.9479013747942189	-0.48265080987994574	-1.2811647938264403	-1.7206102065804414	-0.5986041561013311	0.7224886048771432	-0.8781033708633741	-0.12735381290947875	-0.7067621221734203	0.3398868974597892	1.4384319852094436	-0.7991834728914542	1.196870118272632	0.2707501893530835
-1.164486722679568	-0.87428093669879	-1.2172185982470938	-0.4876199661662124	-1.4073563891947383	-1.7410036795821027	-0.13622170922070276	-1.1360861763871832	-0.03750998327724668	-0.3537286015288592	-0.6960799845510712	0.19520244006531626	-1.971167628009691	0.9062841321322097	2.7370260474270154	-1.7930347923462797	-0.7634861441695264	0.4149344241712174	-1.2305807923457193	-0.6425291858524119	-0.28161389886354216	-0.29025846608358624	-0.6254815011876145	-0.18568552286056592	-1.6354708988343403	-1.4900395616354225	-2.1075069595635862	-1.6723710844321216	-1.7280503227106747	1.1874444602415068	-0.6336917593687671	0.6656322234865621	0.26012897850307504	0.025578382608463315	-0.48952958552111775	-0.5600714001313019	-1.684774752816244	-1.1688924566369676	-0.7068093402610431	-2.026436404641082	-0.618435480495902	0.9890760959634032	-0.8050874545093314	-0.9339025370297036	-0.14553842113802337	-0.0027226416757062627	1.9525263548980893	-0.6190955548024047	0.9094161629710423	-0.010040397439011127
0.6953707997047849	-0.08692089579804411	0.010629625293629803	-0.12415359126231555	0.5033107125464038	-0.8134951646562383	0.22095135107410893	-0.7905307938901809	0.3140417940007328	-0.9852008585804117	-0.6651512508947064	0.5090076742292142	-2.2208537308012657	0.6235757374792206	2.4729137399747816	-1.2414726439966135	-0.26981021173971237	-0.3496195362363906	-0.7716123500383876	-0.6172171211450581	-0.31508492253834214	-0.60712012374982	-0.2410348901383755	0.4485251905083411	-1.9285718185787926	-0.5815593765763436	-1.957712303348074	-0.8336872373001489	-1.0218690464706572	1.584194117555831	-0.7407830857779472	1.3606963170799975	-0.4632881790116914	0.6473791498891545	0.16767016965464107	0.04526174911965582	-2.1561212659844173	-1.4935163079585172	0.5210943961433617	-1.1716950058542348	-0.14222033235567585	1.168431590572982	0.05413513430319351	-1.218374846218417	0.2473671677583942	-0.7160732408819588	1.7923261032002444	0.3773801660172153	0.4241346262223807	-0.21902211742366823
3.5259694775114117	0.8030333055271835	1.5611134451671884	0.09243002777338459	2.7639222209831797	0.5671734277748226	0.41714050199702035	-0.5007931669184217	0.9309107994664446	-1.0739555032024413	-0.12651465967037964	0.3047719881913254	-1.8209392532434674	0.47771401117767115	1.245321996258961	0.08561415378238774	0.04533449539600013	-1.2302099902063215	0.10333101946834336	-0.002343375909106458	0.12541619961059608	-0.34971113367602197	0.6088095648096241	0.6337781916617445	-1.1926229024664063	0.9229337751079744	-1.0887564581757785	0.8756409738588992	0.3088138378674826	0.514932787711176	0.05665586122853968	0.8543170477541239	-0.806466360860214	0.5975556476719226	0.5052414647993546	1.1841800452601152	-1.6320239080431027	-0.8996914385332411	1.5348833636506503	0.2835654035067891	0.716241366783511	1.2634457202407887	1.01171173627893	-0.5589709236528767	-0.21362702217013033	-1.1268065823530313	1.0480523499756316	1.5073911359707062	0.029996609776583135	-0.01593834966706269
5.405871075072534	1.2487667491009546	2.31013426673073	-0.3583593241152007	4.159935852382956	1.5219216104788968	0.22053760080059692	-0.14457188293322168	1.4823011804167912	-0.5173155123219833	0.581247190953863	0.016680639072213028	-1.1006675312372778	0.713289402965472	-0.03890014934020775	1.251123143287067	0.11580989806221179	-1.4217762784643362	0.7578322515264132	1.053495483944004	1.1293061866792737	0.19855216047326363	1.5803314287293981	0.030528522526098507	0.0244286223676128	2.235577938767154	0.5536779180691939	2.638371825350256	1.23383191886274	-1.380710616785552	1.0683175734515475	-0.28197230043775307	-0.7639524095553692	-0.26166696090686403	0.18121383773512345	1.9570767995762977	-0.20906672778568042	0.32472602977157594	1.4769007596283417	1.1982228422482553	1.1698619328154194	1.171652880470011	1.1416028947711097	0.5549373731675654	-1.3155328025978115	-0.7179623255756138	0.22230685408986806	1.9715801150472574	-0.20506226640553935	0.3977907665697034
4.848363251435148	1.0224414422354886	1.9064893907567377	-1.2443883460650398	3.851161822171167	1.3772701173615265	-0.26660802270409745	0.4487663401877796	1.5538790191506686	0.12354996189686208	1.086457897816613	0.07602692994596326	-0.3912489710314615	1.1200524216249539	-0.6505816443621356	1.419873778707188	0.06192660628587247	-0.700875859506074	0.901669489166944	1.8963577920227461	2.0532862962888703	0.4767126886722412	2.0702313982342506	-0.8926853743964108	0.8453270013431461	2.414221001529562	2.142937304523475	3.2996830000538844	1.2206836918057986	-2.692183779732301	1.3871986470471664	-0.9935209368452832	-0.5785480389265425	-1.3146459787231302	-0.5966071474784678	1.8276982513521423	1.0841756462131458	1.214733738065391	0.5498612061373958	1.115917024032874	0.7162895989759389	0.7090830425895064	0.4283546396680806	1.3184136963138429	-2.120405935813988	0.31489942382350383	-0.23097679620594982	1.6284465838605755	-0.3055472084261348	0.48505372346748954
2.1545717294443985	0.42119105442211396	1.0593124334105148	-1.740080830912312	1.9471391112181402	0.270492739034091	-0.7848796517040997	1.0776692467844062	1.025648050492611	0.24814351300091894	1.223104642830579	0.28185128559565936	0.1983443045698188	1.2517367707563831	-0.7097965659251627	0.845960615877712	0.1059905971362013	0.28307222699184587	0.874609558737942	1.9324365714528127	2.0463950910727	0.24456175822124226	1.7249777509542839	-1.2443573007961268	0.8594536107387275	1.2090510311652793	2.623422671049011	2.34384677980295	0.8248210425161324	-2.648160726540639	0.7946541080747975	-0.7756289541080036	-0.39390927014625027	-1.7950845142002279	-1.148691753899934	1.126981837096657	1.2845019606108357	0.9730867466151113	-0.055690365585704976	0.7479088400232764	-0.1444870262073637	-0.07120775170179654	-0.10633453028561989	1.4281187840136536	-1.8913859820307082	1.185578815683201	-0.30719358147553255	0.9641852652139772	-0.18683498269795182	0.08242453548688011
-0.811387860471177	-0.03676184827471206	0.6759973323975934	-1.3267165519839552	-0.4594614847615297	-0.9237965754167716	-1.1489154572503453	1.2738868096921718	0.1864039931564495	-0.08759769333756674	1.0008919688658762	-0.0013080071939319243	0.6924099064440637	0.8721220263956437	-0.8594214924707915	0.5831919224953368	0.3626086157771129	0.6060497215105107	1.143938574832177	1.254014842791838	0.9407646989367803	-0.27044994583425347	0.8116868997108864	-0.65528350241473	0.404562860702066	-0.5532316817014421	1.8019516172490229	0.48371456676101804	0.973809414569852	-1.7932942457061494	-0.08258029258490893	-0.09754087744598779	-0.19082236856011062	-1.4787019464140065	-0.9563032119616376	0.5939002029757205	0.4847557091473345	-0.27527768997005564	0.559449263113164	1.0349254065934315	-0.3935596788700261	-0.7223088536362465	0.41994852403461314	1.17792124930651	-0.7744888903575375	1.2101942319838663	-0.37746070130246356	0.41279109880075526	0.23046222341179656	-0.32854971761151447
-2.241742787558117	-0.13716602532022967	0.8551210494727763	-0.39423656530402573	-1.9604294049124553	-1.2622498069407067	-1.2636882933474016	0.851391395502421	-0.5341791293896877	-0.296068099455794	0.4999041752800204	-0.9295231397205781	1.043101676564895	0.17304370709571923	-1.3857465344156055	1.2215531679534395	0.7162107108396136	-0.002716158088713847	1.6206044262707684	0.5609927520460871	-0.4556882362659182	-0.7028348106350323	0.04599010794948448	0.2736051130112398	0.0865166271426078	-1.5651439039104935	0.6575933152914433	-0.856987832187557	1.7656346942957324	-1.2418128897238196	-0.48107249724193507	0.16109037572063944	0.012330652915551079	-0.7792696574447141	-0.24087543611714837	0.5287711187694843	-0.30833802382723147	-1.514067429574578	1.9242618633683948	1.903634849275562	0.32936372895292276	-0.7841041120242752	1.6207403888315848	0.8862267233063672	0.39669033936154885	0.4074173323901814	-0.7248712965806682	-0.059309953555459226	0.7234779995198892	-0.19637542149795653
-1.8306460193365637	-0.146248989925494	0.8816677396685516	0.16141745056101395	-1.815486630116765	-0.43878752101876733	-1.0671428621833616	0.1930132857044307	-0.9095406344769921	-0.05111292898256149	-0.11286626198907468	-1.6951930955437824	1.1160022329060817	-0.41410037118090753	-1.8776096864440488	2.166595097102245	0.9067423905825103	-0.8683286290170151	1.685578456714091	0.37210228354620334	-1.0414410989698488	-0.8967778369676498	-0.011880841576587657	0.5673333013690879	0.12471226111742591	-1.1300229771527457	0.4055022145831216	-0.7712560888238833	2.26727647279467	-1.4418366549271353	-0.2593222223147906	-0.3802294928380212	0.06231059739137139	-0.279925911496372	0.1922850283286058	0.548253996134232	-0.2606184980191918	-1.6632944835954324	2.615056570524683	2.2802818560015066	1.2647360207578817	-0.3626473906211835	2.1613782523534617	0.5111370923900064	0.8800565317146537	-0.547923799322898	-1.2067558548903754	-0.6410907986558705	0.7807678547720971	0.380655919773601
-0.719836334794055	-0.43502405847427933	0.1824223541469348	-0.11212202355389367	-0.4741287765500447	1.004071074267785	-0.6209003270308442	-0.12730310638593834	-0.9943585364420733	0.2865770868874027	-0.5468479990965984	-1.257303004584068	0.8845831631310368	-0.5917728308652158	-1.8022342039047548	2.3331541418136705	0.7404279942532882	-1.0622684812234777	0.955380911780204	0.4176963980527047	-0.4304220824885476	-0.9266424105015764	0.5659193681533349	-0.10857065054869665	0.23763424934438332	0.2866422160460787	1.2482807478385889	0.38719738900260786	1.6203371107822158	-1.8358149484595923	0.08399541716046416	-1.277144725064693	-0.1529034691785023	-0.2611533232304021	-0.22560360383705919	0.15987712054704725	0.4864144511491606	-0.509485058790914	1.7706828603365539	1.407337559732671	1.3707676309442784	-0.15108514334881484	1.2392806038752675	-0.07855918276859637	0.6241613174046946	-0.9399294020134776	-1.4253522691629454	-1.1767473640700696	0.07409364841427801	0.7164289307663755
-0.1898063062822945	-0.9779019360177555	-0.9200664631109553	-0.7944917853215201	0.8535882185315683	2.091469690936298	-0.22164971093484054	0.04855544389253505	-0.9478028315706531	0.18347901040572834	-0.5444383083146594	0.41223981671390836	0.5532114298826081	-0.41366964156108227	-1.1986663491708145	1.4075868615039437	0.24687606695226122	-0.3848012865435431	-0.15829889620163057	-0.01820218217184994	0.709646751934153	-0.8856378432254941	1.1772965276197236	-1.1144473172306728	0.10592373237414959	1.5444447350178476	2.1704825467238766	1.4561902741766044	0.1320799823513308	-1.6491168863224797	0.0487406001787291	-1.7702758264522631	-0.4970328389967735	-0.6128369283651747	-1.1924531473863416	-0.5978320095496042	1.1007102454223079	1.081762996841284	0.012444845460136609	-0.1390526049135514	0.4761505880207338	-0.7022803390102059	-0.4832959751624687	-0.6738644323630222	0.226430293573664	-0.6060081504418368	-1.2095960747916972	-1.2329445771084877	-1.095079115955051	0.3250885405717515
-0.5238207127810696	-1.3164116033058615	-1.5474543084078716	-1.1205412064923226	1.2237057746947824	2.1452481971573576	-0.23017093968359967	0.3505046856371555	-0.872240742732058	-0.28291625074215093	-0.16104875254494955	2.064886422002122	0.4053639548786008	-0.19777772767012985	-0.5707063951205065	0.17337341856268224	-0.33514312911068	0.4070181483732025	-0.8408479423895757	-1.161384651466725	1.3074787311208265	-0.7494200682501045	1.2590497439369897	-1.5229594571792597	-0.19688876573708233	1.8213198374749104	2.0154601679567277	1.5825550469181238	-0.9975457503884122	-0.7658738774140734	-0.3369933367440873	-1.529945500972869	-0.645554224076111	-1.0321679057534465	-1.805113843545969	-1.2049941952949283	0.982198755815585	1.8943839109242153	-1.249445880399155	-1.0187999910255519	-0.6001865459019621	-1.7324604155334706	-1.5856683912420628	-0.8388295522281239	0.3774541605977044	0.0032814139349927832	-0.8432994545937778	-0.6713265924823818	-1.93826954545874	-0.5425256511342839
-1.072839511672574	-1.0604186907747526	-1.2723717066826927	-0.8141616308306384	0.6527733781252427	1.2829741596511677	-0.6759321369019207	0.3682610013765457	-0.8108259467314514	-0.4314130329704201	0.1884174660692433	2.3785083443905437	0.5209592287853662	-0.24472541317519347	-0.16613682508684413	-0.4211284870644925	-0.7344309120600127	0.39959937171011495	-0.7709512879276319	-2.3545426667915983	0.8727377149987535	-0.4394086974831302	0.7674380432585756	-1.0563549696668417	-0.3011317865696555	1.1697765207964461	0.6704196698836077	0.8628124578593712	-1.001403921347793	0.2658516998963024	-0.638617152157574	-0.8912305035235175	-0.367843570314298	-1.2311878373591696	-1.4839590134512364	-1.2688122033396019	0.29892411347400255	1.4127890639662868	-1.2871959539438615	-0.6279659218473497	-1.0311181214523775	-2.3482424584918804	-1.3997689652939098	-0.4606689464533117	1.2542718378383848	0.2872308730147103	-0.766294834552056	0.05955710889269882	-1.8499824413196775	-1.2553053359938302
-1.1751072341725939	-0.3744801293035305	-0.5826036604685065	-0.2949528477150655	-0.11366786087610393	0.28684813298317074	-1.1134625868669936	0.1242881891240397	-0.7882215817805945	0.17141754755210878	0.09913447304506781	1.3652538940264798	0.6831878241335985	-0.5920350952911066	0.31392684057259385	-0.2676369557717736	-0.8612580424312574	-0.47700172334165397	-0.40426760118261645	-2.7461977490951197	-0.12111416740187661	0.049351262348052406	0.13821507899333066	-0.2863998764298299	0.004299833309527446	0.2505545062516279	-0.8985500112848017	0.001999611309321259	-0.32312784949307277	0.911920701465629	-0.5613846176299405	-0.4400734386162863	0.2761483924168931	-1.056137218746645	-0.5672378589612307	-0.9285125452541536	-0.275848183406437	0.24631951994945964	-0.6402791955358291	0.28183127054481805	-0.8257242012587498	-2.042274928254099	-0.5867505529574042	0.03973654961254048	2.3059215062163503	0.023992820004231752	-1.0976099739631264	0.35576817706065894	-0.9424966915870634	-1.5453112215434017
-0.8114485528313792	0.1162688375532343	-0.27216502714526425	-0.10672114504030258	-0.4259068644394773	-0.0779068973943889	-1.0146938024025045	-0.012866596856765104	-0.7719425336248626	1.0832203199303534	-0.36336395174261954	0.3586184943261265	0.5870557052629397	-0.9853696553247183	1.117467356606774	-0.017530257729983675	-0.8766766825029267	-1.3162693257686278	-0.29853115702488203	-2.2665848618967903	-0.762078954433269	0.6144153289636773	-0.17876342456013725	0.0394785677228359	0.5190093945486504	-0.32958220245834124	-1.6975284615943016	-0.46033566348105165	0.04777817936174031	1.1180014427321419	-0.27793172271026795	-0.4457506480759655	0.999086214965102	-0.5561575011401619	0.06602863580976388	-0.6360372220903783	-0.17636068193555998	-0.4740679240327931	-0.27986590525057653	0.5763856505120795	-0.5734246530300376	-1.3037941106312672	-0.2161267359644763	0.1899056709751819	2.6226596749915623	-0.4820949144447697	-1.5359600093581998	0.10857027377462437	0.08645435226962547	-1.676808101826649
-0.4151001229930387	-0.06217973432324915	-0.5217642457514128	-0.2930652664756252	-0.2805921171396875	0.2767124419869221	-0.32557514027704393	0.19618168794800434	-0.6377495508901652	1.4119629860908263	-0.6483353143708241	0.528122037816231	0.130881078331569	-1.08230291319277	1.789107890655416	-0.17410525442327515	-1.0178030109852252	-1.1290370625640753	-0.38365565235061355	-1.6837357019059225	-0.5729742190113705	1.1033622572549318	-0.1320057053597877	-0.23992716889463397	0.8418979636639334	-0.4265830328912831	-1.6112509934447274	-0.5230612890797218	-0.2173759673438692	1.1377125272554702	-0.21503351036426904	-0.680756825791626	1.4867898034349305	0.03274054368831646	-0.07178720218479402	-0.666653418030112	0.6720382662255442	-0.1601171310237116	-0.47424165276495833	0.04932345594427898	-0.5624627717466005	-1.04987328230766	-0.5462002503823252	0.03472672289215004	1.6786157315808177	-0.7065338250045174	-1.724369207807091	-0.22644864784828672	0.5888306869171731	-1.887695088543718
-0.2799868094263294	-0.7391167354737017	-0.7682191520513003	-0.42108975733817866	-0.12416314353053268	0.7299616356050098	0.45531387863033185	0.5980698387600263	-0.27534889836883086	0.807596921549202	-0.2573499341231059	1.5845219216903454	-0.4950577220938921	-0.7207096520841316	1.5097554549769192	-0.5630368749592803	-1.3076118410582172	0.16089849045448648	-0.15804936761712793	-1.6335925046969526	0.10261599400023026	1.3705197862166378	-0.057409686985285	-0.6389246288237078	0.7570301680797606	-0.2864554968675576	-1.2407069788296112	-0.48959990383520774	-0.5460384955583769	1.1383158758217866	-0.5813003588656753	-0.7089178466001588	1.5426225524811266	0.45245354797190823	-0.5993903731430089	-0.933881837401117	1.8251440260482037	0.728904114490339	-0.6768786280725375	-0.5310511233207017	-0.4749848807648571	-1.4919637781946387	-0.9176237535088526	0.022302276956868473	-0.13457336255467917	-0.36650909459037395	-1.6018755813472652	-0.20634821660110517	0.4688619989645167	-1.9236569785684245
-0.31471443144157996	-1.242756167177643	-0.46711698379413913	-0.1427842703669275	-0.26195532929621995	0.5956545214766429	0.7916326504068472	0.854801154560892	0.24417190961830953	-0.18226133571581454	0.6930469678660002	2.144811350754053	-0.9697242268459682	-0.02782426299413835	0.1804424536604916	-0.7402711400103005	-1.4520558063911102	1.6343831840156224	0.454902197321474	-1.81343097172737	0.5195676006468313	1.3112526976933085	-0.30522084367437885	-0.6292194969466326	0.37034007027648497	-0.2284602223159742	-1.0520605129365483	-0.5734773518295863	-0.3856597103176666	1.1128342924502703	-1.1373791851752366	-0.2981238314085231	1.146173311275957	0.6315613570791649	-0.7295338478849032	-1.1912479843078019	2.5176611936072764	1.2104099056560769	-0.3949697608269517	-0.5641653175981881	0.005456695057902571	-1.809770163985929	-0.7068195323517813	0.34102909832647743	-1.7247315030625252	0.33953691492555327	-1.3192050990637794	0.10996652486980332	0.13431637516338846	-1.3322607426862316
-0.2984407281552814	-1.0307058924693973	0.2239995045323828	0.4181596062374755	-0.5606324903831654	-0.18524933775319832	0.6385262497055477	0.795191704353737	0.6729753831968783	-0.7859640590260896	1.5040476059120809	1.3170042066003513	-1.0624351588968544	0.7021043123773022	-1.1502004117919677	-0.6391309905569232	-1.0936120971879908	2.2447102710735387	0.7958055972319205	-1.3712483231851842	0.29785655078430945	0.9227996484521773	-0.8828684322878623	-0.18233357447343257	-0.06722899619976007	-0.39511530041296616	-0.9182235541993742	-0.7650579891554661	0.00864974939509672	1.054822073180647	-1.4006606652082747	0.41140372265551545	0.48866787741525	0.7139032506736671	-0.12210300527155701	-1.2504593565256963	2.070619842314558	0.7721632416582487	0.15641406021815205	-0.3721751718583605	0.5911494496888956	-1.0933014583749925	-0.058267883671147325	0.6122391066600459	-2.1808638496751267	0.8854571599100117	-0.8974507392275439	0.33515128791662213	0.05213546686873532	-0.13444334139024916
-0.18429771640332004	-0.16801392461152267	0.6624485148852249	0.887741411650807	-0.6911650207496843	-0.9995801571405422	0.41436801463318307	0.4964548490757352	0.8124930559707833	-0.8246114907143846	1.5338864428519585	-0.31660834710115576	-0.7352090336911001	1.209712785604745	-1.27830765849174	-0.563785760774733	-0.2050522691289142	1.714727773003345	0.23834885384723656	-0.04564357545056881	-0.22582315590855315	0.37927999718405114	-1.4339341732138742	0.31377218801377665	-0.3743063731849926	-0.6892236386496302	-0.4913458965748974	-0.937522985025366	-0.040155722380658704	1.0156950537052258	-1.0471951929333627	1.0718633915885136	-0.053947312867298154	0.8673366243102955	0.8112510952717075	-0.9926333530412971	0.4491305320944287	-0.1733209166347181	0.38672195420798267	-0.5955899741250462	0.6794146052812808	0.53126530203182	0.4205769556472131	0.39877888706220926	-1.5246598313950308	0.8335296761049492	-0.1642646759118422	0.2967687450078923	0.3639789633780957	1.035577207198702
-0.07754629936283375	0.7900991049472444	0.5144495525438109	1.1413696089846137	-0.5403341275107548	-1.1966615788917125	0.519052302776653	0.10567393137054003	0.7048364273069186	-0.6793843804150506	0.7987948314573953	-1.3866239263385929	-0.12026080504274607	1.3603291582597383	-0.2261188861132646	-0.6451518530330694	0.8053913322627381	0.618354684933647	-0.8957011061730712	1.3599485195201972	-0.3928569019174492	0.008907100772786478	-1.5509867348517308	0.5768007261543194	-0.48527234678453135	-0.8772186601882909	0.2102731885143146	-0.9660981423637238	-0.6392478276851553	0.9763032455501967	-0.150230739375955	1.4350987231842418	-0.11248521343876423	1.113238816328894	1.4274160139770997	-0.35296721186748214	-1.4685470189125875	-0.7830722438093239	0.10747066383570537	-1.1279985749977364	0.17570048771547947	1.950361138539967	0.43418725480347836	-0.12636520516244884	-0.5711888996607986	0.19334885004917762	0.8873949982422088	0.22346902943713373	0.8363317872206156	1.537672239901942
-0.025393820455299504	1.3276124332848036	0.11712149942679519	1.433278547019118	-0.3171307443298677	-0.7233406914625806	0.9776521477876244	-0.2936402426528073	0.5488051624984022	-0.5800135040170717	-0.07640246671317644	-1.2210283071863723	0.5425180841022379	1.121672988699093	0.6854205037745673	-0.6202961781436425	1.4332211646356665	-0.2672925522898865	-1.5278461648510213	1.79821137105066	0.050548304396932815	0.10307190081172021	-1.1362197522334776	0.7364669806509323	-0.40524598249287436	-0.7958972383936437	0.7689348994233395	-0.799769182682274	-1.1015710742233327	0.828298487735863	0.8945789325135136	1.5307226125844848	0.3829750732235143	1.3768026376471552	1.5460404531646836	0.5362468517967518	-2.4185987152186446	-0.6420783034069806	-0.2752537937162855	-1.125226138342564	-0.28035128910900886	2.2518818554078512	0.20827396072646434	-0.2946005863056533	-0.041756528588655445	-0.5586166270063747	1.8163645480657464	0.36856042631709235	1.078478742680987	1.3281162812976948
0.03820729925203434	1.3552528730862405	-0.003697093732598495	1.9904626145412325	-0.3026226832134406	-0.10726598827708324	1.5222032090858941	-0.6424500129000194	0.4549309360067985	-0.2599662868824063	-0.4801661526143685	-0.4285032863053937	0.9804419048794831	0.5788154568139516	0.2973180562072816	-0.2701896342016308	1.5189713315558875	-0.5616488703119791	-1.0216467285950899	1.1302323181736373	0.6472745748720657	0.6679433260315935	-0.4979503717354468	1.079480022483942	-0.2188706026935106	-0.5297061922390036	0.8533156525964679	-0.5420556098370116	-0.8165920777579486	0.5718386551905376	1.6385563082833694	1.5723242606419356	1.077146666201397	1.6252169322535963	1.5261648262142624	1.2411303371834972	-1.8514087740145624	-0.08236637633695933	-0.3267414708618157	-0.16832841695571701	-0.06340293899744531	1.6464602734789262	0.013888657481156272	0.21454819629889288	0.10013088931725526	-0.8311685069544594	2.0328153156138167	0.6120448177093659	0.8144545962885825	0.8506130682719246
0.14669853030396324	1.1339835157678344	0.20484271000559667	2.5879356927727257	-0.5701635544057003	0.1317109280174593	1.870942721185471	-0.8607872213063559	0.370527264534853	0.5364645415823747	-0.3475283119164751	-0.05153305542385357	1.0020577715662278	0.006813683307453753	-1.0611712714294632	0.14590477343964492	1.3208441451821096	-0.31139345332299306	0.04196602688037066	0.23675443827047546	0.6793334554610225	1.345059249712735	-0.09988905538325217	1.5791993116317988	-0.1050679697221344	-0.3731383375234467	0.560155386004831	-0.4603524573808672	-0.06499058190387995	0.4136911049569435	1.8275197808719716	1.6883865110416636	1.413878669299476	1.8343821314080868	1.7019848243996663	1.277241366832623	-0.5352623294972458	0.28458450762948556	-0.10258749184480306	0.9602675050936063	0.6347689148762358	1.0640359504126666	-0.18896230071042042	0.8669250622974596	0.37257051989976026	-0.3748106979817121	1.4545632823664703	0.5813853424090801	0.058510323848915406	0.4651880042173692
0.21369004131701372	0.9237746083708724	0.3281399531012284	2.673540589565623	-0.9459741581412298	-0.03534291425398693	1.8630249694603158	-0.9195219128938046	0.26204159293978524	1.4303691400082532	-0.09130894518462092	-0.41161925816448985	0.6177009631731204	-0.2003687557917553	-1.9649484761639087	0.14974125767744093	1.1728086657590662	0.31297910018792036	0.5004634278553887	0.0017296123556980619	-0.06889022104232449	1.6202796431626252	-0.17453127410326238	1.821716482811978	-0.2167841514641383	-0.5421808388423369	0.24401859785951213	-0.7738609877921965	0.3100944719452954	0.5220663277516263	1.4888746387099674	1.7505050812423675	1.0513422839526372	1.8349533212753126	1.9089537157648049	0.5931776125113475	0.143362606526733	0.22008857322899136	0.025230779660289224	1.0281213724029248	0.9896823505646011	1.0043044710684765	-0.49337981458086405	0.8276823234486909	0.9529382715036852	0.530941917887215	0.7294383237843077	0.13104535365170286	-0.8673705428818691	0.20690506793726887
0.15031863715440744	0.7697715499499526	0.09905739960331779	1.9564107069793288	-1.1724362731781472	-0.24976502539425305	1.4595322846143561	-0.8965318343737618	0.25903432349594074	1.6235138961698579	-0.09153742834849642	-0.9508345405663682	0.0557605368493224	0.14149592718381301	-1.537695803481498	-0.3051697975529209	1.1500056276150445	1.129873473257276	-0.07892593173679117	0.4310210505306759	-1.0270100732654488	1.1939172040568138	-0.5342866084911619	1.4660616376334188	-0.4872826763710805	-0.8969904154739257	0.15325852309337681	-1.3379810527949654	-0.047032573545235344	0.7317800604047623	0.850485643607839	1.5016803465049082	0.10325901872180622	1.3733990359514086	1.6902746809022433	-0.2719609357066939	-0.3991691301927006	-0.00954725617161198	-0.0934412254359083	-0.18976849748023353	0.5170333580140013	1.0849605667208715	-0.6694362752540792	-0.036008866482995804	1.3554929161067246	1.3157433755674721	0.6368757691878415	-0.43980619577914914	-1.4919171795105726	0.0885341049420085
0.009938179992996322	0.5943688173301329	-0.22581855409820395	0.7863262339202084	-1.0806780319044262	-0.2353264250987808	0.7973520811605949	-0.871627215371396	0.49506935657914775	0.801919459716381	-0.3378768848286249	-1.0481818732722392	-0.3809198055621141	0.7045168764298049	-0.37524637250065274	-0.7027418927205524	1.0970159133713657	1.793221756904894	-0.978460238588848	0.8993489921009822	-1.358698717405856	0.23112552375421697	-0.7499885707612812	0.7068437636384539	-0.6288698413386757	-1.0186272574040327	0.3170929409057391	-1.6246165458543043	-0.5957733274157075	0.6760533883286116	0.1757133951383155	0.8767060488876299	-0.9751779100200384	0.46414729131242083	0.9226907786279546	-0.6592118630595973	-1.3443648839231361	-0.05226982298152108	-0.24633847639784534	-1.5515597621579813	-0.36561733406629565	0.7609000022606992	-0.3593184107217162	-0.9420384838114816	1.023501120312122	1.5606946796990084	1.2611296037049944	-0.7024945844856022	-1.47346041296308	0.3329219849441191
-0.061541023802898775	0.39877926539452613	-0.23052548730420533	-0.14922075471059576	-0.6694927168084818	-0.05851991610908559	0.2283591823339804	-0.7919245952526782	0.8255629859636001	-0.3967869325933107	-0.568137858753445	-0.6975639056125174	-0.5131286935184312	0.8210327787503968	0.3076418650835268	-0.5948051358289023	0.8893728074219331	1.7907869962106335	-1.2464550684626516	1.045775675452298	-0.7789604185311365	-0.7122702172287321	-0.5399744284149954	0.1472281394238114	-0.42319561553596785	-0.6352231355251572	0.6520246452894276	-1.1798126478258684	-0.6305898804302362	0.2649862079607908	-0.3693281034595731	0.1553532910770356	-1.6951383392226123	-0.4153406098802106	0.06994962075303557	-0.4394498748458323	-1.4413375452767792	0.13070880940815127	-0.24527180959241368	-1.7811773707793865	-0.8593334934279879	0.1689687331336481	0.3558576077745557	-1.075391368917934	0.09202384763547915	1.2455448233933462	1.8868922747054535	-0.5517998961165361	-0.8306441033698997	1.0541807536491428
-0.002762803122872183	0.30484375396533514	0.06059066305264765	-0.4958309752863511	-0.10092497074296473	0.04907835579627476	0.09968956721500834	-0.5485223609632286	0.8516304286969356	-0.9967692631604971	-0.651381119206936	-0.32245682433275646	-0.3600203343619871	0.12229572389738955	0.1726307500954015	-0.17641042669771334	0.5518389365692233	0.8396938190149889	-0.7633761821805802	1.0988646303567706	0.16215964654528986	-1.0571460838507591	-0.015246498863184415	0.16504323774888766	-0.0021299269742687354	0.044910786605015546	0.9798019946074387	-0.146167074960758	-0.1604896197527208	-0.12978795380279884	-0.7310084439936093	-0.27208093548570655	-1.7699591457427664	-0.7063532223621768	-0.28586086317113657	-0.08912760184360492	-0.4861793233586952	0.3185333814288537	-0.21830771790901454	-0.8287397418285213	-0.6969861889298594	-0.0419929917297585	0.8781421989581634	-0.5149434768603033	-0.6570380009920659	0.6209525151969082	1.7871796397218604	-0.26657312530342564	0.06234533594357814	1.8248341099340135
0.1132649583320361	0.4079685252707151	0.18261566825380643	-0.5043423556168043	0.3812711437827168	-0.006439484652801315	0.363775677644388	-0.20432660139548173	0.33137676721907944	-0.6751671156173332	-0.7218336643279876	-0.16909301709537344	-0.03809117052877151	-1.003400163653986	0.04067866996458239	-0.018833162418144245	0.14942633957713378	-0.6947376885992028	-0.1880514924022114	1.3130273754030184	0.619628552402312	-0.6144763763477846	0.4420527443431145	0.4989246548564139	0.26608883281081	0.5051823551423897	0.9682340454895221	0.7766424753369693	0.1951188451278507	-0.11326929103962069	-0.8729940348253762	-0.30051948154561636	-1.1950726024297118	-0.4086051498550673	-0.09196272704192324	-0.06126568212354507	0.4186197179975893	0.35762157085727436	-0.36683069330356277	0.2295656854120208	-0.31999370171372077	0.37721596603629276	0.7634229023116251	-0.08644997033573633	-0.6248891780833115	-0.08015981729666523	1.0312746533220312	-0.1563495336626957	0.7378424999166904	1.9074054690115168
0.2194510467753887	0.6386927485972388	-0.13208860261178415	-0.5936395611668254	0.6087549458486216	-0.1302511091369623	0.5196613555748096	-0.020487769512962887	-0.477067282498536	0.03963256072766844	-0.923969192418441	-0.11674079862155388	0.3757476255433037	-1.7359232894406238	0.7073553655257195	-0.29813893515713524	-0.2726461975730272	-1.9363832138699413	-0.012868963546874326	1.4484529470718661	0.26249691589341667	0.25347724574361685	0.5388273910021328	0.5828664843386637	0.22062291680441098	0.45778618618716677	0.3205997237618688	0.9900073852150426	0.07758535559660863	0.2092416827818053	-0.6872763709545499	-0.20138061516028766	-0.24402787033340054	-0.14892323870551163	0.14260892789698734	-0.18240550023973628	0.16136844941912504	0.2953296914691743	-0.5652862677049922	0.5116909308312826	-0.18983433733132116	0.9072588737593119	0.3069034697563839	-0.3402442147387869	-0.010690046073789249	-0.7479492178877477	0.3929662307079586	-0.24252504907461384	0.9508919048988781	1.0738702658473884
0.3576777287284876	0.7943695524298152	-0.5208329658959192	-0.7539153033846251	0.6197955758146875	-0.21802691573449948	0.13529773985425844	-0.14906358223772836	-0.9964618823046377	0.5111496189398509	-1.125820471033356	-0.015225286071131017	0.8439160887215666	-1.6737680004708626	1.8687936097404607	-0.557700700916572	-0.5559475656032834	-2.200585847402737	-0.037216047421810505	1.1086734595365553	-0.46197998060427037	0.8678680812437114	0.3151377574554755	0.267700549738273	0.1436383849775983	0.15204810988908635	-0.7896846271674153	0.5824839445024708	-0.1812736328827062	0.3682015749177138	-0.053613850271461004	-0.2680621321451644	0.6079531359682768	-0.4283410465153413	-0.008774872220128216	0.16279910935489056	-1.0500089699503063	0.19651106744796637	-0.4467564553866784	0.20205858401695964	-0.19895482285324792	0.9604197078476826	0.1941665118425401	-0.9095706828997079	0.5035167032594824	-1.2576752021438968	0.4732280156277969	-0.3105006033355664	0.7919215240457453	-0.006418833812274166
0.56576621064732	0.696427529190192	-0.39099052967384534	-0.5627695060442413	0.6032183718646584	-0.27144623773987026	-0.579087644944955	-0.36909150827002124	-0.8865537727360875	0.6576360050977531	-1.0003617949871646	0.058169898128959306	1.2345071193765895	-1.2488592276191979	2.49813616290313	-0.335282150025065	-0.38404423867385074	-1.5787940535746	0.13201382620868102	0.44956819171972706	-0.8375452702903475	0.7239897088942717	0.04752070991200322	0.036192776477135216	0.41565451290449823	0.08210989048644722	-1.6103519157526922	0.1741289972769077	-0.10654695872001543	0.20435335042526084	0.9430733735607678	-0.43228578493200337	0.9067419288811571	-0.9053754751566386	-0.3540477836748402	1.2092291388538157	-1.9126314227303436	-0.026330461079292076	0.07437683082771347	0.03253142431128718	0.07200593478816106	0.6730264075017666	0.5862501349607605	-1.0012402078876064	0.5440984793894356	-1.375375592678896	1.0462916636947501	-0.20232692001750963	0.5254579927108423	-0.4573594587730899
0.7085401575645635	0.3145412040239897	0.294997703432736	0.15901460164680034	0.6602271321623261	-0.3321281177650852	-0.930707798742705	-0.29580655092051483	-0.35783561173701234	0.7220054436255379	-0.4179278633550045	-0.01889509701662172	1.2510787165475148	-1.1647097969009732	2.1105358313841545	0.1960900279220743	0.38980509778005196	-0.7871615235955828	0.3888966944009021	0.14101300417443322	-0.597892993418346	-0.12611778630160095	-0.05882727051376362	0.3737985211532373	0.9355411937441569	0.41075561856241277	-1.4355748765267209	0.1947002990882685	0.22311054213822404	0.1412719479760527	1.8433097417400546	-0.35252600350815133	0.5330305961432251	-0.7273367945484759	-0.33822648572227015	2.3058685954359555	-1.529406342147423	-0.4869356418748099	0.5738390794506206	0.2422965619767304	0.6712253266575952	0.6413384675102618	0.8509141497736219	-0.37220043128940095	0.31713273019315635	-0.9471473550242059	1.342096389788095	0.007276374112657145	0.33390336537833404	-0.2330079305872579
0.5507938951769465	-0.22633159953799661	0.8559501823309381	0.8762908249997291	0.6482714626131161	-0.4059666340089549	-0.5984133764914756	0.11321244616896116	0.09882320984230185	0.6125707995812352	0.31625290208087814	-0.16068886901814572	0.6011410363047351	-1.4879499831111103	1.2842105224367375	0.4607027366908759	1.3289780818701693	-0.45392677417188476	0.2885374149582313	0.4662000151996649	-0.11949049362536823	-1.1206251344972236	-0.0504331844239015	1.024120624604012	1.055789782619125	0.7775349132952792	-0.43398594755765907	0.4428184407098614	0.326412522398639	0.566864968074744	1.9691101703871061	0.0973916843917658	-0.16080759006711975	0.32142769972083834	0.2003323034114401	2.402038737935381	-0.3808695294937341	-1.0771570492476594	0.584477640233586	0.41152009207358364	1.1258247402580903	0.920323568609263	0.38472462287927495	0.39867698949283753	0.11959936049593692	-0.19364109901980137	0.8798027851005943	0.10458870626875565	0.2133406740587902	-0.178472015627877
0.060589133920645334	-0.7169857669688491	0.6313200775677461	0.7511090229788661	0.3525188418241121	-0.5088188247595582	-0.16333868088457243	0.4244809989177809	0.22026293418298934	-0.12018653801808465	0.7066111432924522	-0.20271949889981436	-0.6715654467956887	-1.519947956767665	0.8654639008860175	0.2812915320455441	1.5607470794286264	-0.6114442596379058	-0.17185573534916254	0.7600930730432484	0.062761343685473	-1.6468146466068463	-0.09443283054049491	1.117465389573124	0.2690117222817581	0.7307536775248508	0.36008338637073944	0.43163306878446106	0.0834015960816065	1.0954188336499457	0.9389698138653287	0.5621500600507734	-0.5992572661983155	1.2712567490562365	0.7285560037928668	1.1073500682467234	0.3593282353904145	-1.4852755873065968	0.20560604644456293	0.2412578782320013	1.0196792311914953	0.7377626810011626	-0.498583557166087	0.6109664007456669	-0.1322219925426685	0.32338459770184214	-0.10962997281444972	-0.04570692504725491	0.09427623689303713	-0.9252162379521723
-0.4365302219183227	-0.9515380001837456	-0.22757682750805688	-0.41743998007850297	-0.15526809828799656	-0.6989870896856124	-0.5231407639527771	0.249130399485398	0.13058083632243783	-1.5195079433935224	0.5703085398793288	-0.2080764272777157	-2.0064032795372175	-0.6753477195730874	0.9763638677810618	0.13882872939299593	0.591264023477507	-0.8578411794922348	-0.33342652023089503	0.12365458544847246	-0.12974242139671374	-1.5220869589998016	-0.2030958329235019	0.1615230691133877	-1.054540312783505	0.29239505711840363	0.10321033264316258	0.06949539015562291	-0.01585058052726052	0.8303357006718634	-0.8423769581610422	0.5627917674792949	-0.45341277681324066	0.9068979298838514	0.6082976759912193	-0.7753268084225559	0.26129168523398594	-1.5239322157307558	0.02786513449662538	0.06800171686057795	0.5071718039014568	-0.48063168413389645	-0.8380308873359935	0.21291980648070935	-0.6640696801423324	0.18430758374833403	-1.0573921250796643	-0.369942953538826	0.02082971718381302	-1.9587777442826853
-0.5242097908652616	-0.8183445045164361	-0.8769310382489318	-1.8176565745213809	-0.42877413399151665	-0.9435435254980623	-1.7528984333564877	-0.18625604552771496	0.05043714881037697	-2.727595479231941	0.2438868785264052	-0.39024119288368647	-2.5717940808392545	0.6778156972746481	1.0576126290039485	0.49754139105483564	-1.0307566148115033	-0.8648282838141135	0.33203571239849	-1.3241914509407906	-0.22555460633294522	-1.068846528339716	-0.15178508547416286	-1.2473626224079002	-1.8034588832088347	-0.013253944309540047	-0.8758387501464288	-0.1777693519903784	0.44708526740129023	-0.4871715246926959	-2.260767654440061	0.08422752873495527	0.1017524957564504	-0.7459046412671185	-0.10879402599943466	-1.8481966919849062	0.05429778023394834	-1.3579394921489545	0.4013292645224212	0.3684500939299721	0.09049225136999603	-2.0257648569028257	-0.21727841616933183	-0.24387229138539063	-1.2556956330780582	-0.4125426318485108	-1.6632323765162083	-0.6233157733256748	0.15811491110626	-2.1070709108738703
-0.1370995100848462	-0.38175699365903465	-0.6914680392595437	-2.3544862454878888	-0.06157090514105033	-0.9784384692517096	-2.8046107952645536	-0.21880369536061456	0.00809017118459316	-2.630493804547657	0.23417337199288774	-0.6625730639274277	-1.860466184121665	1.4989905315177994	0.711349312280552	1.1029253955672464	-2.0853977435985955	-0.6041484258637893	1.4160423051471849	-2.292674552540867	0.2695785137960866	-0.7344287090044094	0.27443195916963226	-1.9444172152742185	-1.1692845987794476	0.2611355164055213	-1.3966541401604486	0.14842503154341907	1.136669492723689	-1.8757073913062186	-2.268352543341588	-0.3660683613344533	0.5828288692134687	-2.207378222591963	-0.6933692713951591	-1.3118717543461544	0.5769985759464517	-1.292887934012914	0.9673833881777433	0.9932563509276089	0.003175211386846107	-2.3512113347159893	0.6310752036578738	-0.2866169077733362	-1.2323062601803962	-0.763608918972861	-2.0051974937294457	-0.5577496396194539	0.5849812996545581	-0.9526470227539005
0.34668056612376247	0.11028778354978247	0.09734365323393437	-1.741087319627391	0.7802266521681231	-0.47433294782857616	-2.549191587298998	0.42292063935956536	-0.08107125356533132	-1.0600051942291406	0.6718301375026718	-0.5194630545962625	-0.17895892783923864	1.2206542431008445	0.12280259848304916	1.2552935280792448	-1.8566490837444842	-0.15367910849259533	1.9026498275571495	-1.6704435389566599	1.258134098903471	-0.6496865129225091	0.9479825394073097	-1.46396344449347	0.44396898717707434	0.9276958770730375	-0.7881915590143226	0.893819082015604	1.2904137845103187	-2.032295776667926	-0.784015779076043	-0.36984639527195395	0.6259248146306401	-2.053005301114774	-0.615771691982432	0.3641878575026172	1.6407002242403683	-1.33931871557586	1.087698982136477	1.271583897517228	0.0411927155200562	-0.8017595777986286	0.6665277635687429	0.04432092150805621	-0.2242335026421006	-0.3493749728254432	-2.151124971674437	-0.11946616193805366	1.0908865465767048	0.566644404041561
0.5152342969959885	0.3481636558754018	0.7443733740492559	-0.728546582132307	1.3626245954477338	0.538243881718594	-1.0213402463357935	1.1629991454533366	-0.1570179332078556	0.879927441620069	1.1661336965222064	0.36125708563476966	1.44421974690496	0.4067871071943633	-0.4025142226709071	0.7515439908779749	-0.8442407043073221	0.4856313552394326	1.3333839990569134	0.14315018222824627	1.9902613889598335	-0.5653316652980703	1.3749543452301534	-0.5802530009690591	1.6757751487579757	1.265517619017509	0.31066726070771494	1.3858475061767344	0.699774828194876	-0.8571917953856311	1.1351699296189106	-0.13960570281205079	0.2302020385068868	-0.48386586777782764	-0.23645333568962043	1.8770468357469279	2.229028280059755	-1.1056379112308508	0.64841887946479	0.8950602981053142	0.0033626808456532274	1.4029435053553223	-0.16241587265224794	0.4314720221737837	1.2119382874372409	0.6006531637878445	-1.9037792587128441	0.4710250902281803	1.2480738385147163	1.1784224888314443
0.37207983007981493	0.15224171966558428	0.8276873691449668	-0.2211267402442419	1.0647873766941003	1.4900804833636823	0.6080280391722528	1.174049013021547	-0.015610202917851286	1.8498859948035054	1.2243084374067013	1.4709783229086906	1.9631408670477883	0.11677012674248001	-0.9408944437498776	0.2189351718050754	-0.16454618098569512	1.2414840182963667	0.35517060685146906	1.580968789411785	1.6867169465788718	-0.19687601665397064	1.1025113362476662	-0.4141723544916235	1.4657313846291244	0.725030070894079	0.731020462787077	1.1369258927065955	0.02908103291552656	0.2860889761827718	2.1218600546988116	-0.2623867551917341	-0.339045587492677	0.9106592261990767	-0.40420895923528577	2.1689087292326983	1.737530281424241	-0.22486036924490563	0.19718029977960708	0.35243421341886727	0.026695050329429416	2.277822866802382	-0.8215740590042235	0.716071281061914	1.97736669328643	1.3105340231184304	-1.070640437315531	0.8652925433419614	0.7696808530738324	0.7058667532082195
0.27434582361975635	-0.4178889033179917	0.5532446670685729	-0.3296650675165458	0.06832975579617835	1.7031159103857694	1.308128839201073	0.3865121694121992	0.3885957760228992	1.5309810080629693	0.7636058974533587	1.7751348029105758	1.1006780248303563	0.7191838981249263	-1.6740537916558305	0.31009022162602884	-0.3101521266970261	1.7616405525138974	-0.07346286617296106	1.59153390795521	0.30880699561998826	0.4153517534843141	0.2117264073054341	-1.1161588170128172	0.052664096041993756	-0.4733437540405447	0.22002120182071	0.3592228825322545	-0.02160533401034898	0.061997562029236515	1.6194140683594427	-0.9108894772748168	-0.7903819816653161	0.9547431781488743	-1.3745304656878568	1.1709989746046108	0.679881878442659	1.1295739740349504	0.21256470664226015	0.262692581423121	0.2785515535737602	1.134595846357673	-0.4841057399570022	0.9256058506863171	1.4808952911484834	1.243091706219696	0.09369310860780723	0.8662144113289493	-0.17301294193386646	0.13761808342698445
0.4145060140273126	-1.1224572405978333	0.2591352275072802	-0.45935544371798065	-0.7458494411395346	1.068153373257434	1.1763690864098046	-0.3614997708618809	0.759697240546	0.6933727118852371	0.14186236549990167	0.8584910268551542	-0.45369852664902444	1.5420788431279693	-2.292091697344766	0.7734181176810146	-0.7217637368985016	1.609464047491789	0.17382447076377158	0.6665510451973407	-1.26774871664595	0.910794471626441	-0.6316007845323267	-1.7125441815289577	-1.2967427078723885	-1.46864483072283	-0.2536393675608582	-0.2696448372949937	0.36069772154152085	-1.2794040553937396	0.24363737892764162	-1.529825481081051	-0.9561069565937912	0.10816154190786094	-2.359119759034596	-0.3407634204006119	0.022514821070248672	2.2444665351556874	0.45032069632019617	0.49113227216381633	0.4619103059138226	-0.7752941326261477	0.38951343173507363	0.9736921055259236	0.17079261751114772	0.6076261033080411	0.8958712060899532	0.5578929013483663	-1.0323687615969925	0.26055023820614603
0.4911611991272774	-1.6897564216287386	-0.10666695601211876	-0.22903651741412898	-0.6759026176146583	0.19313268139879558	0.9976306682388725	-0.31496487669468853	0.6997795900285154	0.13123743159590112	-0.3007451580022567	-0.4367367209127939	-1.6194186996460143	1.6961785153774325	-2.1408097060511277	0.6827244094191788	-0.6379824667445074	0.781660800146489	0.34547447196568926	0.019742457687734295	-1.925535645717496	0.9458377733640421	-0.7276416997973288	-1.330029685962799	-1.5101365222507244	-1.515612238391308	0.23521460462287122	-0.2982732374819922	0.3452063332012149	-2.1786428416934247	-0.9219074926945376	-1.473739367271861	-0.8316155207658747	-0.3237373049427129	-2.32877253363629	-1.4867372050789003	0.04885024824739487	2.441620566563328	0.24797046236007608	0.3002931616183023	-0.022502250549508072	-1.7557223194237388	0.5836868337980399	0.6005105336399185	-1.0197126619461272	0.030574091360437084	0.7589197127842013	0.13228667647743597	-1.3454602337339203	0.6193516083351274
0.03926427778581068	-1.9124655752689386	-0.7841075125244945	0.012420118688935411	0.07040269086289065	-0.22141137271540143	1.06088612545631	0.2621529260539318	0.11750886184953171	-0.13926306596650923	-0.6141540515735858	-0.8389613900488198	-1.7653786750021254	1.014237690738676	-1.1289962318810585	-0.3594280979835342	-0.10631592996436619	-0.10233248896886422	-0.1174018643796264	0.027372007091660693	-1.2721490917566973	0.4959649068927486	-0.02646401281051303	-0.30400654895300266	-0.613871683771117	-0.644493279036475	1.3061452884923976	0.10825085683190651	-0.4081339566482546	-1.6093768856551438	-1.3125142555828742	-0.8463627398930027	-0.5775308929222711	0.07608466405958515	-1.1801906289822146	-1.8882235640567844	0.1797854627323549	1.657630393111391	-0.5705396401403169	-0.5939990615808565	-1.2744105335825302	-1.4673755995859947	-0.3470683682334919	-0.2583162701936386	-1.5841557638790205	-0.19824367242728883	-0.23491677787997667	-0.3531224528849064	-1.1361548606705756	0.17501107271709732
-0.9054954982232083	-1.6642916144147446	-1.5652372196060105	-0.24811690229239486	0.628735756000886	-0.09241623606528598	0.832025810511658	0.4452125661245659	-0.6794992828025457	-0.4898805034119123	-1.0565991573122755	-0.11639549273147204	-1.0829205714310897	0.04761255133402252	-0.14536472076146545	-1.56809103094258	0.13701497659892378	-0.3284528490104582	-0.8256896224825092	-0.07786602481777996	0.009192260187477907	-0.1562795819413168	0.7629873486453221	0.22598254593585415	0.506679375579092	0.40626394515983405	1.6578959392156882	0.44572932858074904	-1.2270179589578245	-0.27973289849805205	-1.1397398464317618	-0.43966790010210727	-0.44564924610582024	0.3839850043655137	0.11429467280746872	-1.6921549127304922	-0.1068286614629746	0.4685902677890032	-1.372121121216121	-1.4848913875921996	-2.4700785880474196	-0.9316975192518508	-1.4719707664851152	-1.1676858274961706	-1.6544467243897039	-0.38897988709237835	-1.3775013590789236	-0.9106259851831653	-0.844825715354525	-1.1622901164302113
-1.6178047287902595	-0.9303811123409764	-1.6915522409804635	-0.8182352405329669	0.4722737152608254	0.088307319595284	-0.11061740197848867	-0.057282146455310164	-1.2892092698443904	-0.8017721729402231	-1.5848088527438782	0.6081523008981286	-0.23780346429759674	-0.6587027805166668	-0.1730041338381376	-1.7949868643832019	-0.27320902584614926	0.16097419802555182	-0.9910065813154406	-0.940906818755206	0.8096086726258499	-0.6725164962307746	0.8432517223205739	-0.23850846934318168	1.0621838476362937	0.9080936458890977	0.6907067349060834	0.4475352874678665	-1.2604144028360564	0.2694800450541986	-0.8149056009707157	-0.7501312127300775	-0.5679876896112778	-0.28714035599616966	0.57340086749191	-1.1991451545649174	-0.506920913161914	-0.40456132476096607	-1.4511115097737985	-1.4727673857556562	-2.542459960497559	-0.9556450865150355	-1.5931076141123706	-1.4564528833657429	-1.4575386199050386	-0.9071068210380804	-1.9033717750977324	-1.2877164980912776	-0.8616714854905335	-2.155408922980953
-1.319305144489485	0.10917430136508591	-0.6236029730995871	-0.872767807708201	0.02586933139235393	-0.02285093577803439	-1.2093777547612348	-0.32650085118130395	-1.5115489319776636	-0.4454252836105138	-1.6949755771310595	0.2182581815575468	0.2628115130302953	-0.9706806109834172	-1.0492597135098352	-0.8827685205105013	-0.7660906299794414	0.6806623053613359	-0.5175607140357623	-1.993841659544889	0.6403676539097357	-0.877066060916257	0.15430240303167297	-0.8847877587469679	0.9626979240637669	0.8007394250972913	-0.6638554355545553	0.32765581584309006	-0.6014051054281291	-0.44625049508040165	-0.39969436659217084	-1.2699828596975287	-0.768283293135086	-1.4247558200893535	0.23929056051927483	-0.5917927920863579	-0.26671543897470135	-0.5962199151092247	-0.9246172829303426	-0.6294197473634313	-1.3293066079462548	-1.1316921346776467	-0.706978417794973	-0.8452586992979975	-0.9228011206339108	-1.5118878680911225	-1.5487069036920227	-0.9019692481359125	-1.1585958577819149	-1.638254695606876
-0.04269381488401662	1.0617603501352177	1.161416860772481	-0.012485638765387512	0.15583451238091142	-0.16159711170112595	-1.4237971095187052	0.7224136965149426	-1.3191369117299028	0.7419183995113652	-0.9152192224900759	-0.95293479825188	0.36460024313116324	-0.8675478494484763	-1.526187049798788	0.1261507572722829	-0.5584317330838195	0.5629702889012173	-0.1464618608527521	-2.0555964663139297	0.01982183063056292	-0.7957166733293188	-0.5339464908965973	-0.591139785139135	0.5869653811505322	0.6377028347947867	-1.0088487731199745	0.46807476539921444	-0.1864909977876057	-1.3107684041172503	0.20567556533208045	-1.01882974648178	-0.6895492879713708	-1.6299814055509685	-0.021083133686191316	0.0006380587050838062	0.7982660077065575	-0.21032655936350683	-0.6139780863163659	0.02710556959417647	0.16306831576141542	-0.6594733508981205	0.017508956814329485	0.2588076660909984	-0.0033048606677153346	-1.4612795263871718	-0.6435075788589786	0.5984827674017029	-1.3753789877778102	-0.0009704767071514256
1.2334917027422432	1.5016159862722454	2.39806708152365	1.0271501213216698	1.068925431790332	0.11639808386228266	-0.558834018978089	2.7922786914006483	-0.68928624868824	1.815951728940734	0.557103855702996	-1.4512616266979663	0.2604755544586943	-0.1600463309920522	-0.7663823994824386	0.22087564524062092	0.26268352105433646	-0.0776706159434752	-0.4352906927978735	-0.8889809966264507	-0.19962771879128777	-0.5789405658129627	-0.4439720642232374	0.6077668039479815	0.21623802508670298	0.8802432734952932	-0.1647047723826687	0.9136616811772779	-0.5427142514015737	-1.0560772091971355	0.6990288612926054	0.2298270310573437	-0.22837312532603288	-0.43536553665282357	0.35433576810157263	0.3408642005340671	1.945790944959818	0.3845428005768858	-0.9890973317190499	-0.19277547183065244	0.7840830961215797	0.26717650097892987	-0.2624749009572477	1.1344165505312571	0.8440678619195147	-0.3603319733840497	0.2456115624569538	2.6381553410560836	-1.1904836928423412	1.167437814347743
1.4323249233278679	1.2653902348322652	2.2041557068946442	1.0674874185956384	1.8919031542355282	0.6745939127655434	0.33222928026684123	4.084408865708105	0.3358044463418503	1.4978723610033415	1.8469036504789633	-0.5258603614599422	0.06909049506869848	1.1339541728444877	0.5187795036838796	-0.4096273077498878	0.7682851347654721	-0.4877555980838629	-0.9454780581094776	0.34528099792417993	0.17833015274351316	-0.40784181472955783	0.3118028203864807	1.452533044988694	-0.15118192116345783	1.289452500537652	0.6359798796793833	1.21469485877613	-1.0238948061426305	0.13339508437470016	0.39758306136081456	1.5126707314809928	0.2070216861691376	0.9213452722875767	0.9615662690469187	0.18005140016349896	2.251397760852406	0.7964631319521419	-1.4819536372810502	-0.744648361833685	0.4209240217871832	0.5297074895499274	-0.9586726261068724	1.3621619617365786	0.8882408386570166	1.2168788727321351	0.758774700698126	3.8330858670020986	-0.5416604646374373	0.9526271168710709
0.4075839376407141	0.594159533956827	0.9495967617487077	-0.10051986014421725	1.5020334506441178	0.7819404682876079	0.15129322701113176	2.9992874966474323	1.4087647906668976	-0.34279975618557346	2.1390886861643668	0.7933692444227185	-0.20142819305696508	2.273119623128084	0.8251444584802485	-0.7009865620030435	0.37393741958971766	-0.1806838276155651	-0.7799351954183916	0.4266296366977526	0.5018336666032689	-0.38839615571177355	0.7828763630761914	0.9542197006541625	-0.5394293481841659	1.110595428349618	0.30858473602587544	0.8090309026538097	-0.6175784729833691	0.8730132359225359	-0.9327093464740941	1.6445244843822744	0.05733550923733037	0.8880810909477239	1.0035374543676525	-0.42270210030611144	1.5333626005574554	0.7718827987169935	-1.1000185546018095	-0.5485442861517129	-0.01662280640698191	-0.3739593990065661	-0.7508577294741666	1.044158922336751	-0.0374412444120209	2.1286302033910727	0.9288012149967361	3.136756825317894	0.4431378721516462	0.20655320245070818
-0.8990136569112395	-0.04174824609655947	-0.17400672437963793	-1.2929240843634282	-0.23135635652725284	0.019926987804252467	-0.8405742362464402	-0.1187989712622741	1.9050842034387647	-2.2610446551676255	1.4186959976470739	0.8375431395948202	-0.4579647375283188	2.1583767011163046	-0.28215200382097405	-0.09777864098205222	-0.3378778066144576	0.4705456735651861	0.17476970779440915	-0.4415670238793289	0.09664024825147083	-0.44226627891117476	0.21512034566249955	-0.35290483866126904	-0.8019368714997925	-0.07306148664893425	-0.7188011265880342	-0.389600677111861	0.6405822475222032	0.35347780839132054	-2.4206862132780906	0.5168762080873617	-0.6738152683158121	-0.4768060879204262	0.32139552621386325	-0.9958955552272	0.3898340110480575	0.331631625707817	0.31455291326903995	0.525807123799136	0.2424488001121955	-1.4109869505495758	0.7247173762084524	0.5086651416877741	-1.1398292844220008	1.7409592201249906	1.0170625843138372	0.9419254640522554	1.5376547507504263	0.4267795759109948
-1.360722816407449	-0.28146999221466246	-0.43623764636266416	-1.1425874482049583	-2.1644707238735874	-0.9898678556125867	-1.2193471631745663	-3.1610288456695095	1.4077036870004558	-2.5422216304443728	0.41897560302540876	-0.6075751046798427	-0.46365955734230974	0.5212896547155267	-1.4890843788428332	0.7365288673520974	-0.29792551882049245	0.6742400638560062	0.9420935805755938	-0.9064556236941363	-0.8660332464695144	-0.3127911729797547	-1.0476750862575062	-0.9689271678254066	-0.8035738470905754	-1.7161907750406518	-1.0597209336974365	-1.7708071685354507	1.490565648881367	-0.6015356889667366	-2.64601715823648	-0.7783682406302987	-1.1974030988263253	-1.457479929571885	-0.4101966683570576	-1.0487067306104532	-0.5657040108683483	-0.16915807014296955	1.6921416049400868	1.2993177701884182	0.9149982606102902	-1.1359820326707046	2.2527939774570545	-0.06121496648083172	-1.3547698219348323	0.5309135238404238	1.1732519327070814	-1.1632598772098177	2.3409888363606024	1.7399010676709
-0.7270612370047984	-0.06703284053633199	-0.2807818653441187	0.3782645395750199	-2.9293363880297716	-1.1021379614842783	-0.07993806841408803	-4.229652353396427	0.18613542315408554	-0.9097876931998644	-0.15696588664512587	-1.8564291842779215	-0.07286382835872444	-1.4590203045759698	-1.1833532608090598	0.7392431540885402	0.6590088463244252	0.16550620702407973	0.5746585605011515	-0.19012007053992588	-1.5162611461827693	0.2133857371474581	-1.864313839022547	-0.15934997336784296	-0.6782304658438029	-2.6769176828547963	-0.14787181887634487	-2.4658884462613764	0.8595268555152774	-0.5275786202816494	-1.0756688197823794	-1.1247084349467067	-0.6513394740446669	-0.6713020955113405	-0.5144558238174782	-0.6192907856595952	-1.2584698347582561	-0.24603343909381123	1.7633779095161162	0.6201640724832665	1.0464209066658647	0.42550760684574446	2.277628863599519	-0.6803784900929443	-0.4327201939908258	-0.4332228997876034	1.2360349109094155	-1.9169610489116533	2.281622446718051	2.5284725313051357
0.21737107652920487	0.42130143355172267	-0.6847131208811833	1.8921972995260097	-2.2378762037569713	0.0027318193484857233	1.7826929893415782	-3.3083740480037025	-0.9399150670097955	1.2082998923481694	-0.27948246538810223	-1.2398473461497281	0.5172623058864517	-2.1407836002286054	0.6368892828426123	-0.2549132794873875	1.4773449037847086	-0.49319706653432543	-0.6537864642676786	0.9072636165503619	-1.301616965486872	1.014145168875256	-1.5424969441751226	1.2189689574332625	-0.7266763541316905	-2.3036501753135856	1.0095211591937894	-2.1155171661216166	-0.8090013115413804	0.8610452878562138	1.169436188081119	-0.4723847205821525	0.9056117234245792	1.2566366154998605	-0.08305486513703517	-0.3029300124224324	-1.8991094128490014	0.2550971083466022	0.4044440216842022	-1.1748551499866469	0.1751786841915504	1.5927526964969903	0.5954191539696367	-1.360354244195761	0.8113228788176657	-0.5561235231619659	0.8980860463468168	-1.5919769794332082	1.0282985354319525	1.3123253625736682
0.51519015548493	0.9127811152320325	-1.9075602256244184	2.0943507517898032	-1.0667383833633204	1.2172134464576305	2.636616588831053	-1.9349249873712104	-1.3047835658960616	2.0935992427297174	-0.4256093624632383	0.8312412895567488	0.8541674889272525	-1.134471463038481	2.2938628293988934	-1.3245730498460866	1.11837386424821	-0.6177497609826934	-1.4813770628903118	0.9999619831098546	-0.6432385569202703	1.6077502174884144	-0.625607089592156	1.7546774529057858	-1.0295782951596089	-1.113515532453194	1.0606631393996164	-1.2267294666594468	-1.94329200734288	2.251913303679391	2.2325149596614686	0.3448966069632455	2.371598494952708	2.3357021800453452	0.2463454066233392	-0.5841138698378524	-2.4233527904839116	0.858821517077952	-1.1898796239803124	-2.4751039486937776	-1.1138047997421832	0.9724921503449147	-1.4031999404752087	-1.9610408118713394	1.3494703577437641	-0.1844341699447826	0.1154172800585957	-1.5071022835224122	-0.9407836836977542	-1.3112617290776551
-0.0033949106976812835	1.0987046974191321	-3.04617077449607	1.0620294222977227	-0.5545281911306245	1.0513825696070473	1.6465550059617342	-1.4260540329442073	-0.9340110449856139	1.2671929977837713	-0.8688885987778081	2.2019615638860657	0.6283516363363514	0.2236456646808302	2.2985125342237978	-1.527583610942573	-0.15946896430112178	-0.23653501347093925	-1.050981614854937	-0.14984442106902487	-0.3886373251868388	1.5406549915555303	-0.24691517387479156	1.0648504689078957	-1.279440319858632	-0.2611165912329881	-0.027011542341694665	-0.6754666529605656	-1.5079846484304	2.2054441943756844	1.2965762205455078	0.6705684199730921	2.6466170168616054	1.3941015783054478	0.12427579922223209	-1.1618773557115545	-2.4520490486687447	0.7723177240020022	-1.672132435417475	-2.078325500628082	-1.8278167422526153	-0.795517575662437	-2.1322596703384598	-2.22516697097012	0.8924969855274157	-0.05438106916959446	-0.6824168137731585	-2.3502502847988156	-2.36826365669707	-3.082243772519119
-0.6333439007991648	0.6689437295700691	-2.8936234865847785	-0.05045737646316865	-0.8212020923796716	-0.6746326485887629	-0.3287524213275065	-1.6653806248281824	-0.35406473088737883	-0.3670371636411613	-1.2871894530540666	1.4403182045307446	-0.012585489829023893	0.32609756095863845	0.9404765733326476	-0.8541168797871185	-1.0982996785675165	-0.019815307975341246	0.22518852550512608	-1.3405971746974013	-0.6862735327093312	0.8648343290388066	-0.7233789054054782	0.020882894854077672	-1.0758576442140921	-0.2922516617570169	-0.9543962478127155	-0.7715019529601277	0.013466429763802348	0.7437593972109743	-0.6406342813547122	0.6019131719637753	1.7840080216815883	-0.7398503855552999	-0.17898455496451868	-1.1233943986956023	-1.8143285511807192	-0.3207018355960381	-0.7570829591892079	-0.37713893159148015	-1.56035186649824	-1.709350136889915	-1.2438751444147484	-1.8948139228669065	-0.05763322123171298	-0.4192054509292115	-0.9126659681230427	-3.2476890048819236	-2.1696394922513926	-2.511064469112682
-0.5942659088082942	-0.48314268606227195	-1.1682534902211066	-0.41368279610535597	-0.9627683472354793	-2.3935791433285414	-1.7658583109101262	-1.598632144817836	0.03096540724942756	-1.5995235407519517	-1.1294474926324989	-0.4467311548732512	-0.546272629414884	-0.9161321952574099	-0.20465127289931262	0.017828260804290754	-0.9636540192921701	-0.4008190474533866	1.3038501584585112	-1.415272052095909	-0.6870657782465955	0.18281869616574598	-1.0425797943137678	-0.5050194786925097	-0.32795662802696124	-0.5467983617066112	-0.7188036851813692	-0.8770986322863871	1.3699306002784082	-0.7520302335784341	-1.7982508568831208	0.5182917664469024	0.9423567784966407	-2.2817668217183056	-0.3003336429536684	0.07648850767358552	-0.890159381344056	-1.7498808606683716	0.73790813856138	1.2557618972732505	-0.7040268129633229	-0.7495784820767286	0.34562747532528076	-0.8312535685261236	-0.8798529262997867	-0.8263418553940118	-0.4476375524797062	-2.7120421137029185	-0.5168194981184229	-0.5400489855147712
0.17732853832536397	-1.9747905805224844	1.1729922024930821	-0.27875767210636354	-0.16717618633290904	-2.2538503539600483	-1.9777518484106726	-0.6041239891930285	0.23332284286642357	-1.8610369347710416	-0.282954472214812	-1.1201222921359517	-0.4669672880045231	-2.0181299239709776	-0.11038834194545677	0.6633553224878312	-0.3820953915764553	-0.9978291463082196	1.7342045147144705	-0.6138730428421796	0.4533485448799796	0.1273761807096344	0.030003721749204154	-0.6610100289183392	0.7126657727002622	0.05169888803071028	0.18054859230614023	-0.10826490566458641	1.9565788315849575	-1.065787587640722	-1.2972469648329474	0.4050486720584037	1.1143177223155332	-2.3388071649274544	-0.34815574690897194	1.8775713658108777	-0.26992339386993236	-2.2840608709966874	1.8620019695774428	1.9995494067236053	0.19674558464253755	0.9586368038969386	1.5675785951756596	0.8371577377864478	-1.2841993729520933	-0.7056991203150786	0.1668298822058264	-0.42039030431642577	1.1748651898062197	0.5299180516467745
1.0415308987626877	-2.959305087968786	2.7881626588838526	-0.30676670206425233	1.3006935976502096	-0.035786059576723116	-1.3967109543025191	0.8641745765164107	0.383144461889308	-1.2348640972815121	0.7345270111075619	0.41085598363232834	0.34735828186215834	-1.6547310021186423	0.7488043085402938	1.256056282767327	-0.44858070778712156	-1.0731589497409262	1.9103773157435147	-0.11537964521933568	2.3909999552968157	0.7543478472402335	2.3770480476731057	-1.1235983116752104	1.7472964877565667	1.631725513435607	0.44051810776757094	1.5328956437062087	2.1567516201514825	-0.26404493771436066	0.2591975956932011	-0.0286789429061852	2.0125943759191953	-1.432011577883843	-0.6774365715531997	3.0259797635902324	-0.1320874866630751	-1.2381344875048772	2.323484300666526	2.169212546055799	1.026175722311782	1.5724187505446041	2.063066117534643	2.6018833222658033	-1.145446882736222	-0.03848991840699409	0.23638903512047169	2.2268425349165324	1.5577605787325794	-0.3669480036195062
1.3523584955667256	-2.6808436641649536	3.027029266496191	-0.5247867204967972	2.3001570624221213	2.496591694658578	-0.6468570924233391	1.87582169839601	0.3691275245276232	-0.01887147792779352	1.2515669893498478	2.63828033617765	1.5273359957909134	-0.13868385748157916	1.2635485252570604	1.966302129560303	-1.2575429883659994	-0.46221118848232334	2.166713558074511	-0.44108420264025006	3.673530120462035	1.4691840931921787	4.307972538995637	-1.871775672557428	2.589939120702716	2.991519915027778	-0.3877826942728016	2.8699459358252826	2.3935486375116977	0.6928200069381504	1.692359597885571	-0.6666087475727008	2.369836819638595	-0.43536968929205644	-1.198275932790328	2.7788141451042145	-0.1073671042795921	0.7785278804365227	2.3588799683978423	2.3372732664150324	1.9280116323319425	0.7370761737038444	2.0324270870704555	3.706687773809177	-0.2941609007408293	0.6220178348326912	-0.3137030636949169	3.42562767970388	0.6675217037589467	-1.9288120651750336
1.0294109651147487	-1.1736837698582123	2.209270678494713	-0.32311732427511247	1.949440602286762	3.213090969475019	0.16583162360080528	1.9610033518121341	-0.011774304308618613	1.3798107322917346	1.041185651047251	3.2224869710611155	2.389289453298257	1.0341444549546992	1.051879441362854	2.3825878832997507	-1.7344139919788362	0.1971749004012209	2.0657691962888376	-0.8110285607208882	3.1231224718877604	1.5782998572610467	4.09253743115278	-1.975830082601805	3.006217580179718	2.747748432736702	-1.3822489431014844	2.5952346982957932	2.3242429384401775	1.0925856978352955	2.393186839505373	-0.8376568569485651	1.3429204529057976	0.44291090133198063	-1.256301575992787	1.595453981552272	0.21753033345831627	2.2686406772536065	2.12007825523708	2.3378047372369433	2.7541401588422976	-0.15634144560121788	1.6325171711436277	3.594971615575632	1.1882699495788291	0.7299620338426499	-0.8137708391009996	2.683508353687379	-0.2101246578957862	-2.071164925281323
0.45831597742807156	0.6169666254042575	1.052258972633504	0.5721998093577998	0.4825845386612076	1.577093530894206	1.1169168307079222	1.3575368140189723	-0.5876796141628399	2.294308121585454	0.43514414432999177	1.4993932657985618	2.3228866852253645	0.9079000621225611	0.6240446148078526	1.8663558752421572	-0.9741329019388016	0.23970872783099398	0.9301613716960344	-0.24366552371449873	1.0474904065474047	0.918726368448882	1.6901788985937767	-0.7716888311786626	2.6222156653163964	0.8364867906367465	-1.4494021138620212	0.64776464653871	1.3006243690772004	0.9732755001091797	2.474657233224733	-0.08833420315997662	-0.5230675439285787	1.4234777232703133	-0.3895527677468686	0.557051569839935	0.781545948274607	2.1006489355502675	1.472937430522777	1.512087263050136	2.967939711050682	0.13129907100079852	0.8256928190080294	2.3512747491478927	2.578771392702313	0.26505700571555735	-0.5845691573537777	1.0721182402238587	-0.016080475644473215	-0.332959100787427
-0.012877450493592782	1.5601096031598163	0.030164715333716077	1.5385956440885684	-1.0096902040817775	-0.960428340350044	1.8489776775469067	0.5555398890235881	-0.7485391621769999	2.054674003668533	-0.06227453160701384	-0.9823729440488896	1.2390494681080781	-0.022255785912524254	0.4109207879697941	0.4407173834084794	0.6172138153525911	-0.20806883344188712	-1.0387207613850895	1.0845800541759705	-1.0361204199544127	-0.035797783499848745	-1.1615412165018046	1.1051419689791275	1.2783228357233585	-1.3012250644232584	-0.6361872708913254	-1.578497428853679	-0.5420315735754133	0.6885500373276627	2.130428617470955	1.0934165566844036	-1.8173999977222315	2.327756869957759	0.9685953985104419	0.21508230111862692	1.1177556434957345	0.4578949061649494	0.39264081723576455	-0.17895806902213737	2.194854138555339	1.1385028314911394	-0.25933576545575004	0.6802338085289213	2.855347014692813	-0.31055225877820825	0.28149817521977766	-0.08456210472304443	0.9173850200296155	1.6665202775894503
-0.3366569146735767	1.3042297891116708	-0.7165259867350281	1.7296446046065441	-1.5974835204414517	-2.3843308172844573	1.791665544739318	-0.13827945558489035	-0.04825113863906036	0.6966679549252751	-0.19637285671268684	-2.2783496218548343	-0.22974816004897644	-0.6296799814237607	0.14600903811363614	-0.9764256179531469	1.7959500237770682	-0.4002284003303083	-2.581277144358461	1.9953863380088592	-1.8382742181530844	-0.6397860078583344	-2.5879595674062537	2.25502267584113	-0.4976917578324865	-2.1242693959465733	0.08991722082123725	-2.5183259658690953	-2.0785010403033817	0.39732350146329926	1.308597551648495	1.6719691309167495	-1.6807969439254884	2.5433003142552897	1.8254222241958986	0.19782717790023735	0.8829402133824407	-1.3762584605125514	-0.7039733698511038	-1.7306395984939331	0.7460200490987818	1.4547684750723384	-1.1444537395510745	-0.626534330336374	1.712407634286075	-0.5291776080563696	1.0251193330665187	-0.4655810364370022	1.3318000237813572	2.1417686807439016
-0.5771279214359171	0.5469293224963752	-1.091736081960257	1.131164971896268	-1.2312115419177683	-1.8599920961246856	1.0069306564035805	-0.6028991730850262	1.1672056871338157	-0.7575113015171907	-0.06372414515096825	-1.9653519291328732	-1.09238822369132	-0.48702236929513326	-0.5970004520026309	-1.4079716476484863	1.9181588577131576	0.061150740022324256	-2.550278564197252	1.7498351928430862	-1.3588329466908309	-0.6240982670617594	-2.2182632221223106	2.0468803879083373	-1.6445514776669612	-1.494392183190564	0.18184671583086573	-1.892699105930473	-2.26554673622494	0.11754839044903964	0.11530888363722111	1.2344462291208556	-0.6028108898933899	1.8761601566105348	1.7016577669732555	-0.06970881461280924	0.22403061600156401	-2.141835246900078	-1.249163834852453	-2.037916265282669	-0.5543649537441909	0.6845060628832221	-1.3829786894837688	-1.2460997999833714	0.09724363308924468	-0.3225937558574725	1.1050726036125302	-0.6340169360784437	0.5508177027628464	1.118397912390472
-0.6677151886210759	0.328047700345106	-0.9468193370070755	0.5971779846090414	-0.5520397425863843	-0.20257233216715498	0.3846695531982457	-0.7397705159005821	1.9171623924412506	-1.0927326714205923	0.05569830130470735	-1.11138987403075	-0.81214349017382	-0.0722523530247644	-1.5873846598628671	-0.7980521942680917	1.51968456963588	0.6778139573283115	-1.1449025290416976	0.9005264362910738	-0.5776025301338268	-0.25135415964393915	-1.2038403293001139	1.2590887547418543	-1.4761688699412852	-0.6493797982301488	0.1485792264139854	-0.7971945737415057	-1.256975663281835	-0.01311774634414603	-0.8323235249129285	0.49338061783827436	0.16263790708611267	1.0064167793692131	1.1490474261617514	-0.5424684956768469	-0.3729747630173579	-1.5755913559041483	-1.1411307289782702	-1.117156872232511	-1.0855283601824202	-0.019206656608222586	-1.0557226932093304	-1.3936170576080595	-0.581002307395595	-0.014587709864165051	0.7891549856606701	-0.9944941263801769	-0.7645251326610798	0.22429971401751728
-0.505738006995332	1.0473782844568353	-0.34547183190870634	0.768460333730846	-0.15215910890504042	1.1175368866984268	0.6789871029422303	-0.5067424250669822	1.490115635130634	-0.1047797761503153	-0.08508839871849809	-0.7360651961324111	0.13268601924697923	0.14146507885600648	-2.054373386284075	-0.013161982996786387	1.40736242077815	0.6532547421753416	0.23132324702066098	0.5096225131121216	-0.31453832510808094	-0.036262504073778096	-0.8022017036441185	1.033776022931525	-0.43806202983240516	-0.71084889751632	0.689698308834542	-0.386941152810157	-0.24445300560095187	0.1398797066727695	-0.8667283154852835	0.4151405191414047	-0.15261285190808985	0.7572382319742582	1.0517190549789048	-0.6871063188721346	-0.5091930449667587	-0.42736212501867005	-0.9044884185342368	-0.11509013195975051	-0.9253876741950788	0.43999651879701274	-0.7226760079619364	-1.4363528336557618	0.1273884654811948	0.026691943335113967	0.7209776286952368	-1.2615454098734455	-1.451507651815107	0.681057226357412
-0.21405164295823773	2.1614901064076086	0.2425597015077484	1.239680139003747	-0.0834954704011126	1.2901797911644464	1.502411380486863	-0.05499392613343475	0.17086124082024118	1.1540908829214895	-0.5310811208842044	-0.7889987292355655	0.6282740225234275	0.2940512061937082	-1.5903372502912674	0.10649604578292371	1.5626982975128914	-0.06465179363288935	0.3583807557397126	0.8288387019384698	-0.5368326467638896	-0.33095620568503137	-1.150348619969793	1.470815689626982	0.26506173098944974	-1.4183702967764655	1.5736645192125014	-0.6646682277472871	-0.2179378038737941	0.37776680545506486	-0.09213436548263865	1.0052262683181123	-1.2031861251724851	1.0666540688421386	1.5520270073932214	-0.32244751895219953	-0.13652081267609187	0.3385355868719651	-1.1208684554165944	-0.06228555448569951	-0.6402057325918022	1.5127525278231218	-0.8315807977273618	-1.5295432328565488	1.2511961347080116	-0.25159880848316607	1.0223873320592425	-0.993768448223594	-1.1665159170723391	1.9150724616779933
-0.10192072560780358	2.781324779031001	0.2442668865690169	1.0491778786077448	0.0035866382774138346	0.6172797083892495	1.6440872732892444	0.3459098064194699	-0.9902170775051129	1.4741960230724718	-1.0300481640448391	-0.6511123599630021	0.03424214540936955	0.6583796019606755	-0.6015691831842148	-0.44158678716675376	1.310439815633409	-0.6087417903196999	-0.6773084132927866	1.1597401124201259	-0.6667318358568061	-1.070757898677892	-1.4193780459884349	1.6194459799511047	-0.07671957629012968	-1.5025441964183726	1.8327452375133766	-0.6861998404252998	-1.043049434399735	0.285802051128183	0.5715975362288995	1.286931043723754	-2.0156290169152107	1.0643150042198801	1.913097772072342	0.026044066560174103	0.4784337967550586	0.3397347278710534	-1.7386567775106383	-0.8102317117397	-0.6555908023340398	1.6083732239500081	-1.241267585753397	-1.6001537288859085	1.4762976871948397	-0.51728727520329	1.1048709461108224	-0.31695329768350483	-0.5676831996271773	2.3357706360774646
-0.2755245580588048	2.493571683614875	-0.42540804581580366	-0.11184678368330755	0.38614834350316257	-0.0763745062349634	0.47477515581866986	0.5738096970989812	-1.1363476915418524	0.7263923590609488	-1.1371913013197057	-0.16086087472994476	-1.107205598542603	0.9370801485669447	0.26185675978405276	-0.9720803502567252	0.4430314648815316	-0.19186543102084191	-1.7449522996088576	0.9631100205193857	-0.3183568966749813	-1.7999616385004205	-0.9322067577123307	0.8224527030714368	-0.9261802830186401	-0.2431340889498942	1.0530600922011277	0.17251504919132932	-1.7699722826352047	-0.1808833193688028	0.3626854034956015	0.5488102264604805	-1.9448747784999838	0.23028938994872916	1.4620762996365109	-0.2104796989803291	0.9330130701389457	-0.08772771931069158	-2.061192254869386	-1.3263988418396835	-0.8759858427563079	0.18857301270575766	-1.376237073569145	-1.5352471638792524	0.5479245047227369	-0.35404424968094195	0.4673721558025766	0.17096947862552125	-0.2617438266351677	1.239989828429005
-0.4242951324034934	1.6080167773207936	-1.1615844410098584	-1.4787990996507014	0.9774096318782067	-0.3189308838523527	-1.2338409082356325	0.7501094547680902	-0.33286530076532667	-0.17575028001404525	-0.599952562380693	0.2382803335664911	-1.635477038528104	0.5257786537726585	0.8400946855861814	-0.9133856969085101	-0.304676471861559	0.8640408375679055	-1.8708806042380064	0.6219674261310205	0.3543179323244305	-1.9661091239519188	0.08932946246796576	-0.3501424160505538	-1.1760813744171017	1.5782764195941177	0.029139588530884993	1.4215527390480094	-1.6651484219036594	-0.46261773946530377	-0.46327178974900624	-0.6884028771775969	-1.1668613020946188	-0.8616921677811249	0.42583272637643677	-0.8388575212944263	0.8830215691315714	-0.3771065112770097	-1.4779229708910135	-0.9176328375617802	-0.8840086322580193	-1.3807776291965719	-0.8256585297880412	-1.2785578476145047	-0.6017285143026437	0.28679530145601984	-0.5449556414309777	0.1305559021339127	-0.0071253559378596535	-0.41449366552608
-0.1847130499495143	0.717792530804849	-1.204297983555204	-2.0795334189459185	1.4285798037842752	-0.31674697706432536	-2.1115303154556613	1.008144553058647	0.587897174255736	-0.4789936165459122	0.2543404160332163	0.2190840923003567	-1.0875278721823922	-0.5160853965992469	1.3458590138206519	-0.3378089783976869	-0.14859450494294532	1.3478686904665655	-1.055538373228689	0.8030085817888557	0.8781521811316146	-1.350993524153788	0.8517164624869681	-0.7831070366657245	-0.5040770508541262	2.428959725649914	-0.14988830871922892	2.0227338364253105	-0.8193728345720191	-0.027780224644155638	-0.9878280609866078	-1.2319158517767732	-0.39417726306502454	-1.22376716189591	-0.35336586394777464	-1.0893847199928168	0.25301261421716864	-0.28815665811700497	-0.1771681023093047	0.04006414648306013	-0.45440210281443044	-1.4295826489145067	0.22710633504624617	-0.8139491323833784	-1.0599727803028018	0.9085695063219072	-1.0564740326924125	-0.16734657702693778	0.7399465873951506	-1.168270273138388
0.2958563606593718	0.13172441411424216	-0.43177352673553454	-1.7822571288009432	1.4443340623596326	-0.5332815315938713	-1.6784255279989315	1.2424539493462174	0.8168397520650609	-0.4376739341789691	0.6445477143667735	0.01474299858913174	-0.255155004749933	-1.2122707926737877	1.680114898801762	0.22681815606616743	0.6420595271094832	0.4968539767115947	-0.025627843491689225	1.3390302974308719	0.8713895979893522	-0.33626909916145054	0.8597417499795305	-0.22746377862568168	0.24078011101916524	1.6588339632392424	0.5525067175952084	1.575077100422974	0.12366617929776491	0.8201212610795944	-0.7798506516329451	-0.6446747576310403	-0.21548709192505786	-0.7034172904861427	-0.4122435904913998	-0.6212698167128177	-0.614686890027242	-0.03619536962978957	0.9264572080021596	0.5995937518074872	0.1424479598324265	-0.07738030474744147	1.1225292217430545	-0.2126328728168469	-0.9495645215076947	0.852603535806767	-0.7192000545987017	-0.2910393014544829	1.7204252586765818	-0.6897447646279039
0.38778667664203476	-0.2716488894261271	0.44922229953772963	-1.2656974969823338	1.021977214237806	-1.032434875098227	-0.756619174076961	1.195160507112029	0.23259697254783876	-0.766048870204192	0.08681964748208557	0.016273251753478917	-0.22657485010512088	-0.720673775941127	1.3361672405964313	0.34381321826801536	0.9474881401752544	-1.0196052010060783	0.5702737520935968	1.2700109876278618	0.31583781708320535	0.3170476072356416	0.3590608148468493	0.37797802661839563	0.14925020423433838	0.21255606495907653	1.08475399056967	0.7186183301474686	0.6104506306665792	1.1017729826003455	-0.3661018285886466	0.23312849362735477	-0.6329287382759718	-0.17383199857339343	-0.11625022429255442	-0.01302121760144953	-1.0862982553184344	0.039354187214967286	1.0132657017843885	0.29363260283748693	0.3417881571317183	0.8611152914915261	1.2451771992098823	0.2801908609113492	-1.0466229514673127	0.005823557252220072	-0.17041251881105365	-0.20586010769628968	1.8502336449116619	0.009533603489088046
-0.24940514700343086	-0.7491902393008267	0.6067106992892111	-1.070888952254349	0.4548656479713183	-1.2915672036305932	-0.3921061206664762	0.7763941927465999	-0.5600924073459025	-1.4586632882145598	-0.9127002166292049	0.2213435136197374	-0.97057977887712	0.5423137395771477	0.19093004912874764	0.002875279372734793	0.14862623789774151	-1.6348634032037852	0.6397616252106073	0.1252652809698451	-0.37850169879695583	0.12763666144514188	0.006497723725233239	0.0912900511413934	-0.49774794068502537	-0.36503051121749236	0.6519217787928778	0.3546384114812246	0.5369842383141498	0.30326586041524756	-0.4052636974663858	0.3290527050764143	-1.0904688674249785	-0.4002444891284846	-0.07403734852403734	0.0007224152691466474	-0.6953926653285369	-0.11748660999303759	0.1348337113710077	-0.42737127630236343	-0.16936672421507587	0.12071519097867828	0.5161036659716263	0.37555132491607884	-1.5851449857992483	-0.8712267624657497	-0.2502802957792039	-0.158378394725127	0.5480465622419431	-0.1035784782564469
-1.0284409400326024	-1.3440810470246378	-0.003958762850694228	-1.0111360956917312	0.11058853772470209	-0.7306052153418042	-0.6801737377971169	0.1915397804608802	-0.7392979180724651	-1.5930538845457745	-1.114203161496175	0.353635159539234	-1.2355578678432098	1.2446181409577537	-0.9306040731247084	-0.4377725119297225	-1.0603674031524681	-0.45631506800927685	0.5069128466976123	-1.2379105915539559	-0.5706506179683138	-0.5801797641842736	0.2215862460144994	-0.8485764568711504	-0.49733969993411303	0.4431506513262015	-0.284287206767846	0.655763745577168	0.19427483426631031	-0.851888377566521	-0.6803542562787855	-0.35355511499570363	-0.9328755947424815	-1.053777898859964	-0.35436025547075223	-0.3983478377462677	0.40658676676656286	-0.2133155795562961	-0.804438470794613	-0.7269845895785794	-1.0453319050394099	-1.4017383795671972	-0.49980221977778194	0.1127026082819017	-1.8421101991594244	-0.7012299349771844	-0.9251005371211733	-0.12041674444011248	-1.217623565318912	-0.8654154017921204
-0.8641351156623824	-1.8111899533894746	-0.5148401418085257	-0.6337196815006793	0.12782689380733717	0.5365741939829721	-0.890332335750419	-0.28585950236336155	0.09041215117947683	-0.5027102634858096	0.2495203794306735	0.3837684446973376	-0.07873622990232779	0.7028551166254144	-0.9387603269378965	-0.5357303189843017	-1.4647205753483097	1.7612918367270383	0.5093079457799008	-1.4899213507115863	0.09934943250547648	-0.8991039460012357	0.8356958606121093	-1.337247620733468	0.6626397906164289	1.5972684255523153	-0.6435353018658492	0.9790680187299782	0.02567287776698077	-1.0955315352060795	-0.3408433061368554	-0.80346528274128	0.02106257547656007	-1.1695938123905025	-0.5219005271648957	-0.22305492441871677	1.4822032743251774	0.05060144339392588	-0.8504865216670804	-0.21742697132939956	-1.4509793667511546	-1.7159477867796136	-0.9721274612245877	0.024432940523804212	-1.074244292185335	0.834734159419712	-1.2932702269229042	0.30649480426457004	-1.6896648467901056	-1.1955183566838914
0.5919370662271787	-1.8365248487244439	-0.03286258186958913	0.0018375540560497208	0.26811240914992357	1.5599581186680913	-0.5726157502940009	-0.5786040390396668	1.5303768188646363	1.107016659660106	2.474163744198541	0.5628354232852798	1.71739174541711	-0.23004137718073953	0.2171621058026232	-0.08961202099302486	-0.7849341027462879	3.26044041994337	0.7356486062974109	-0.45483452240280836	1.188969015630307	-0.22813214376516822	1.2578725368128798	-0.8146456335534974	1.829618763147055	1.6026543268380402	-0.17945541448009628	0.6687784627000609	0.33538949861721423	-0.11138167070750223	0.804478500033486	-0.3531304747773338	1.2351637367938706	-0.46676588551626635	-0.36987046298159126	0.9888419929656855	1.7787070854217921	0.5790375986070577	0.1456621827732573	0.7252292287896048	-0.7864731834272409	-0.2090643942232677	-0.4557865193635037	0.6833823286334203	0.3695161759606857	2.761593589545272	-0.7124398214313552	1.2710992914164747	-0.25624740628254	-0.4556681134350076
2.29185701613945	-1.3507563036996717	1.33321581960344	0.33451137456655977	0.10789991012180303	1.3422449883032126	-0.1361546606883122	-0.7701947807808063	2.55442298228569	1.6271831438611686	3.7765094756238766	0.8635122179631067	2.1974342904714166	-0.15486111128596278	1.2780490774282427	0.63972130666647	-0.010521901360830956	2.8799321176784067	1.0035543417738537	0.52951726306822	1.5734276274214527	1.0424222461345585	0.964702569536112	0.008149112231986446	1.278224669616297	0.06647434931491851	0.14702753145371383	-0.23286424045926815	1.0106528430907569	0.9406425983314507	1.6597155182654186	0.40357557011879064	1.8340618796079833	0.1959492241967212	-0.30403325194647063	2.2775902231891862	1.1292741231103351	0.8820674157641033	1.3861230462014968	1.3405967583506682	0.6290393826230026	1.5193960997181717	0.6676477466117486	1.949052473399831	1.2098973778819637	3.5031021709001715	0.35291153568556793	2.17244850892402	1.671449447613063	0.7361948535722445
2.650998580823203	-0.6915926693531265	2.4194032963653576	0.08273519501681827	-0.5236628136670828	-0.1119417687944813	-0.1938172019206443	-0.8784374547285387	2.199303267861191	0.27051908918665435	2.8904810897592497	0.7426922993356125	0.38849546811063285	1.1113429340300576	0.9736119974729159	1.0188040945572405	-0.20902962530405897	1.0163198079099183	1.0133219053704907	0.08549035425933625	0.4352184177407359	1.8398441666291827	-0.0390400287783886	0.012155871212792572	-1.1760444479609957	-1.8819738383794795	-0.599937971179321	-1.0962603710989376	1.4867236671891775	0.6208751944517799	0.9263211691094134	0.31388631679722734	1.3831532986341646	-0.13470628228625345	-0.822053831911062	2.115344401124666	0.023874494953610662	0.5516990346583259	1.814680707598414	1.1169390757825262	1.6459197398860261	1.497076629463865	1.4121416614278224	2.809531158332843	0.5845771505798371	2.2706571921927483	0.8456215517047181	2.1106600389155803	2.010001985230087	1.1480990291080508
1.1790350117246582	-0.4370474287169284	2.083265456196032	-0.29568187960570974	-1.2692283025593485	-1.6051176630173671	-0.6270257169967631	-0.808160037894197	0.3638555509502441	-1.8826446779667925	0.3160214086481538	-0.1974589152821115	-2.350486448544462	2.150983546838985	-0.5418954673150806	0.5384897728859118	-1.265728183728584	-0.9011542240091792	0.6102414377805373	-1.594532490807813	-1.7066308679315005	1.475010709881153	-1.1265468497808713	-0.9493777076465779	-3.5432788748013184	-2.6761072044965326	-2.0318667210654975	-1.3702188970006683	1.1775877856541463	-1.1587446350978499	-1.2300433746497355	-0.8560849398612447	0.35943634989433576	-1.253751136731822	-1.7597313802370778	0.19484520042587955	-0.8651835505563532	-0.23831977416031566	1.025092292903887	0.16488555311934963	1.2502463067400074	-0.3265492420848612	1.0216488200224365	2.235060307398705	-0.9601188095768074	-0.18912920290005644	0.3652464814455717	0.9106113466651731	0.19057358326966856	0.26473423603396684
-0.891725404032319	-0.933168261510397	0.3658800753225343	-0.14046228280861414	-1.490440682796094	-1.7849669030484847	-0.6636537345258514	-0.5537765841645691	-1.9557925376344985	-2.824506525528876	-2.0950141018864192	-1.424418542010155	-3.504225774135462	1.4988479642995876	-1.836799928349733	-0.6204171194196829	-2.044884471227643	-1.754275449959044	-0.0018951044445618588	-2.920548893464914	-3.171180837150178	0.34833007377407826	-1.4805557943320495	-1.8428115860928664	-3.514766627128808	-1.7653435452052997	-2.737267342247857	-1.0274143858725073	0.11201397942556314	-2.936100740264333	-3.0112516330642918	-2.0081324447281124	-0.2465188872017316	-1.9299536936753596	-2.322133649236174	-1.9806380302184106	-1.193233896770691	-0.785641748870999	-0.40005098448855836	-0.8791196033994927	-0.4135946955806325	-2.055419954619165	-0.2841015050115765	0.28900136739692345	-1.9832127523855845	-2.253061955054558	-0.40120104290247116	-0.5223070648042667	-2.232306113601548	-1.1681615138484587
-1.786644659682122	-1.8594937665708369	-1.4658108350644892	0.5410940941637574	-0.8941036656604725	-0.4680868195751966	0.10699238377681236	-0.31284434544428785	-3.344840498470918	-1.6362192483681228	-2.831987282541264	-1.776785956449992	-1.985687127020152	-0.637026181201022	-1.788608288053644	-1.578000086338613	-1.7095743676455772	-1.5469864669709834	-0.3510944954071513	-2.6557055549651847	-2.6411942673838054	-0.4878920900508672	-0.8033523500918098	-1.6492123523292712	-0.9314253721977622	-0.031485366545867005	-1.8757804465048908	-0.43785464040940786	-0.9222284260065792	-3.1839170854083028	-2.762676884903468	-1.91909679986355	0.09088069120304237	-1.3046055318176297	-1.9336229837998595	-2.5682642767443267	-1.0460578520018553	-0.5204538434098098	-1.400524566039055	-1.3160123353974842	-2.0260934954792647	-2.03647748056769	-1.4271138277531563	-1.7384675392822884	-1.593922921123472	-2.83365031218103	-0.5748839206119067	-1.0696130088071312	-3.1991903757159865	-1.9148667007256859
-0.9868908564776877	-2.321450163147829	-2.0850218488527497	1.0141378886143935	0.08581108152144017	1.135324023811245	1.1050430533694877	-0.2757784221520391	-3.0881395888121443	0.5761326337943617	-1.981267046245909	-0.7578096052826311	0.7047193179340792	-2.4863772195648908	-0.7422087592354724	-1.5003384403076228	-0.6056911389097641	-1.0538884747291635	-0.13247601368096212	-1.1945133989493655	-0.5703608687040685	-0.4380011921993203	0.32375636853249223	-0.5156626237635137	1.9015535786361861	1.1226867552553095	-0.16114639878967554	0.01959656178545303	-1.0623278925430943	-1.8247819281403252	-0.7791014918107244	-0.6476172115031836	0.8665965687419032	0.11627880574050314	-0.8962416195105748	-1.3315153379471134	-0.6938133203238518	0.3600267943327196	-1.3349434453896114	-0.9037795299224517	-2.2473811369075842	-0.6190914919514368	-1.4484490915240429	-2.459215494018031	-0.2535308382936707	-2.154623713510022	-0.1377493333123771	-0.571780242310239	-2.1687827521829677	-1.4477363642927106
0.29805605191585205	-1.5877815970202047	-1.3154503943160807	0.6880614618682641	0.6252617488118356	1.6076340282449038	1.3548846020054317	-0.35208879716544245	-1.7201651614099516	1.8186283690624536	-0.8411150232051509	0.7122182712036144	2.0686901013353065	-2.5307021156691993	0.063885485955055	-0.438117580584672	0.23925794204846002	-0.8826994330801156	0.4110667095765873	0.031258893796757004	1.15124729573094	0.08432600382580918	0.8974075776959176	0.46027055538106665	2.5211045283256555	1.0298594672403825	0.919301722652724	0.17936957877294404	-0.26589324474202647	-0.16030487721240685	0.9600855163369918	0.5270879550606716	1.0574127659051684	1.0315361435156747	-0.06491215347875492	0.17240375606357858	-0.35675440360055044	0.9983463864055528	-0.4704133342112245	-0.048039716404994416	-0.9756442857295414	0.4781450680600223	-0.42061545465825034	-1.6579349619954526	0.8271633158538703	-1.2375599031756777	0.17962160454508785	0.05122236501437442	-0.40542299979315405	-0.3424438972230904
0.5014801406191631	0.11628161833935355	-0.16908173023057396	-0.15501011350371252	0.3048526277573888	0.713818799678209	0.5907619875469429	-0.2513298293198579	-0.4534767418203224	1.1770555702926775	-0.4607532825605016	1.1711604051358755	1.1905787348533892	-0.9789258475799438	-0.011533328879192032	0.6662264011686305	0.27283733677494537	-0.9586752660106458	0.651248081690242	0.16984800066852115	1.0923167554992528	0.23997830350709526	0.4458201972358585	0.4722764138986968	0.7667096773912484	0.1810840364243569	0.6855405671717915	0.07853295702072047	0.5939819722370004	0.5564917644844023	0.8983950337099591	0.5448791402666632	0.22890409376025125	0.7517696024670585	0.0665290593001062	0.379574818814876	-0.15847862992855177	0.7088256818524157	0.34332226051038023	0.5395629055402696	0.5760266573677073	0.2306967836904344	0.6476596362367868	-0.3678610418851904	0.9070756121300259	-0.8041507697059072	-0.049045076785344026	-0.10548450408892059	0.5447441576444847	0.4085977436754829
-0.5988400505244056	1.6236096541632932	0.2763043877356894	-0.6793967698730584	-0.44814770649505403	-0.4656127097423225	-0.45826189352039576	0.13049788706222276	-0.038080695084278464	-0.42894141642736705	-0.7149710066727791	0.23068030629677347	-0.5267826448226987	0.6274470345723947	-0.4355101844410534	0.904204836136879	-0.13451682196751652	-0.8191062902155893	0.21682877413640173	-0.3272757427688966	-0.2711870319255945	-0.23683119556188478	-0.47997259406459025	-0.2005281102718032	-1.2517668638537804	-0.43257686156921327	-0.1823545920331645	-0.11279876089640162	0.6332599651323485	0.2524527492464417	-0.4970188895079832	-0.31397543658769866	-0.9577570267238699	-0.1845836614928731	-0.19520446129247931	-0.5969724333565117	-0.13145921396052018	-0.2931636944479016	0.4765750149210037	0.4711256082377866	1.0996759206700513	-0.6978274480664852	0.8348872647305247	0.28728255736169117	0.26070599069309575	-0.7677174077701249	-0.38630702131363454	-0.8752841099289554	0.34283948806943965	0.3535518745275325
-1.6973696089439614	1.8287986607523383	-0.058078337941384776	-0.46081190360690755	-0.7705467683537455	-0.7506295235392912	-0.8876415642948793	0.5360444867476447	-0.1927764984917483	-1.334321411149814	-0.7632184749384254	-0.9816601957471026	-1.1352283489648705	1.0488668297404307	-0.39903464639310615	0.29787029604861703	-0.30328894008485924	-0.24475709161889997	-0.5648024824183189	-0.5227327140762463	-1.175582280844423	-0.7760838290794841	-0.8724349341394654	-0.6589311498194539	-1.5244698123218663	-0.28257682449421795	-0.6062869603001718	-0.16204051623497154	-0.10616819098243074	-0.2266773924696808	-1.3914625493233934	-0.8777873599485173	-1.421872095336463	-0.7478347993423701	-0.21944105203812483	-1.2856940164847563	-0.15391185308785688	-1.0564410500040666	0.04152937286688029	0.020345822376970468	0.4590239866764494	-1.0022046366294273	0.19229361686597246	0.18133643664735982	-0.31682107450608177	-0.6601784469404857	-0.19566210964574554	-1.2102251875567447	-0.1883341554574128	-0.12264013213228671
-1.4275365090325622	0.7750314677601959	-0.3493255496613783	0.08043324994584676	-0.22935133344052636	-0.050600143031032614	-0.5060225958808686	0.6656332294120304	-0.13013275861386323	-0.7602074594837583	-0.16280459365062772	-1.1257269229606042	-0.2508646636600341	0.37911450293459403	0.09300740800799946	-0.31103884248568736	-0.03187956236710517	0.46637408238061545	-0.9716223858242713	-0.13979538942889966	-0.5611452982075638	-0.6789109801334671	-0.3451490330181556	-0.42088611974383117	-0.14625949640585978	0.3477938261979881	-0.2954497523321688	0.07919091562250358	-0.7461007248073258	-0.19983196825494226	-0.6565071096629395	-0.47702828866211466	-0.7924909960956342	-0.49037252489185446	0.19483316150971675	-0.6776335341789436	0.04702978240230256	-0.8206137664662726	-0.3226550997640845	-0.19072514117497427	-0.298912960850433	-0.32232616991583785	-0.4130436200970318	0.05815453117398124	-0.31373047381506525	-0.2948210895283132	0.4072116092316894	-0.39091202835212113	-0.23192095902892598	-0.3069602276350982
0.1824651895412672	-0.34251520130831997	0.05958768786127193	0.2567528334170208	0.7542405555510248	0.7361244608407941	0.19215581496192094	0.5855932831409852	0.4748319465392199	0.6612358602194661	0.6767493784044751	-0.14882297925659838	0.8615162435318303	-0.4108045591430368	0.32221845868974175	-0.2246704730010121	0.3324882849957986	0.790144822824253	-0.6395444563672597	0.33862898661072816	0.8347331172990186	0.09600801970799618	0.465117345120114	0.1794589034928645	1.1564420434101808	0.8080200400805239	0.20103729642828144	0.504943219757524	-0.5738471815290516	0.2579017734916371	1.0009085797346824	0.3761315505912101	0.25238889619511967	0.2355667904029074	0.6591956151723211	0.6527438554824062	0.6552066611813239	0.2519309131152618	-0.13395243481646582	0.14820989220788786	-0.13455451717286543	0.530801327186846	-0.26021082803659645	0.4758327431654104	0.19681701641258817	0.10971693463539654	0.6557255681167472	1.1061241195714102	0.2370905920265715	0.14195246171246734
1.8018586186967962	-0.3728116328670618	0.8606607206241471	-0.06039667780235888	1.3465730860607408	0.8445022563840634	0.73282448133058	0.629200883230758	1.1449973015336485	1.7407289651935984	1.0775582078287242	0.7973202415184285	1.0496585823207223	-0.5855972707474493	-0.09827055226638087	0.4126863094121164	0.4266619151990053	0.46834265081633103	0.08650651882461792	0.495700568664014	1.480777856895234	0.9504019413735476	0.6462580185187352	0.534728583029593	1.1720821268328807	0.7327149604064079	0.3957940299204996	0.7775217639845279	0.21069726336174835	0.679375495939063	1.983636163484705	0.7241605035976775	0.7779773121925418	0.8911262083911896	0.7135742114829446	1.3551345255602432	1.4449728201083674	1.2829768182836188	0.4789164978176853	0.7298781748115583	0.9088064102537903	0.7344503110913294	0.5275226617082157	1.1160926123408137	0.8155921808344118	0.314412660898612	0.20206995796306546	2.019882740680135	0.749445983730033	0.9461038961074781
2.1967083628976605	0.605976776761669	1.1403867718075267	-0.36137610415556887	1.109900499054997	0.40394618777137453	1.0567778929105827	0.8500254144099827	1.194571181303144	1.8435429387699622	0.8827252447027417	0.8276236569503657	0.5823136702782382	-0.14755464116891379	-0.6579172048104905	0.9344805388489096	0.2611498532296758	-0.27049125977702576	0.5947703476254349	0.5035337579013515	0.8807432923306254	1.3199143623127463	0.058752692191542596	0.4662150644344876	0.4363129743421896	0.2593503843104606	0.4431038623731362	0.6149592376757456	0.8264283920870001	0.8189422733575769	1.5633431098949895	0.3309233335089753	0.5787929845650086	1.248757930595753	0.34053534604100305	0.9212367049284406	1.7930573921292665	1.5499794928058512	0.9765478820937582	1.004232375319027	1.850609650525578	0.4007567202755904	1.2332154561475999	1.2097878765863248	1.1607003411554815	0.3420447041804858	-0.29328048544197494	1.521684880547281	1.031122878723912	1.5162122698219078
1.3486922423280296	1.4005158855495663	0.4580556300294219	-0.18394034456388744	0.3373910906453207	0.037864610574468584	1.2176678763897182	0.7703393841021274	0.5167678435282992	1.1741775433469983	0.5248655566922263	0.30131877993142525	0.4982498739476677	0.5083105208514122	-0.5726126603296999	1.005068042177909	0.09616795131773136	-0.9066919686729223	0.6879804634035118	0.7219475248780097	0.04820116398636485	1.1337662525496408	-0.5306609989042361	0.2868089077013294	0.2766471925844625	-0.25730990673954135	0.7361824632484839	0.0818588884441163	0.8412060146912675	0.7432051574688296	0.4581176081763965	-0.11325699855429697	0.25227378550193363	1.2670991692036726	-0.07985731267972938	0.14764398466953702	1.1782335700641853	1.076362413983207	1.0017530897791838	0.7951479990789266	1.8588767348032853	0.23312979002248138	1.3428502863161518	0.4831132820556738	1.004832988732761	0.3365691088182445	0.05247808929656348	-0.028141011765030338	1.1576514536622302	1.4426932573326199
0.20997186828090614	1.0213831941856975	-0.6051722986456953	0.3244456289953248	-0.34535866638694146	-0.024120960574546543	1.0194143508276683	-0.09994848446562829	-0.31383963788325064	0.26722133996649755	0.41561980780473723	0.14736736473917383	1.0383304570506424	1.0568725775576702	0.24265333534658626	0.9314214456217916	0.11382634061413169	-1.0261613866760346	0.6831801196172941	1.0691649860589434	0.15497265820007874	0.6214943242717968	-0.36629948061273465	0.30054136487359917	1.053480150411138	-0.5989690141982974	1.2110846426768422	-0.44279156308288736	0.5615368509162835	0.5022031081002125	-0.19252561698094625	0.09375493657531639	0.3612391769099975	0.8184732798837014	-0.21274604321776308	0.02304327640494085	-0.2461742390426673	0.40410595785166115	0.7217521486876707	0.4513987028294288	1.0334139685329053	0.5334922217518788	0.9667524737675784	-0.5074296926643903	0.32256471678849846	0.30944359522817183	1.1062305006739583	-1.4689330970164267	1.185959453613663	0.7595422476531689
-0.4067021646542506	-0.22863095751853793	-1.060088825219568	0.6113537066998357	-0.5866657505296219	-0.13393326829266297	0.25243616233867483	-1.495810162832427	-0.6649143486326596	-0.5188267119325282	0.46948507271571754	0.5334365434144338	1.2773887593374773	1.29331571969414	1.0673760217355548	1.1067957656667613	0.29154015863306815	-0.5997245511785193	0.8570981638701228	1.0929151172693206	1.0774598250334482	-0.07386230455243686	0.43189269880784403	0.422939902218531	1.7791910722236826	-0.7407163592760851	1.3482105281812689	-0.6038869693104479	0.4902078433114189	0.013395978816260047	-0.05895323641422967	0.7845229834263517	0.7344308417167401	-0.13673510468969816	-0.05778883192521119	0.5221921149853794	-1.626065122399332	-0.041943874832902815	0.5771516387376037	0.3795973355612243	0.1236328553552951	0.8674820889655519	0.5250513056408089	-0.9785697494846323	-0.6235969214458166	0.17155807479837007	1.6590554651087779	-1.8857280435726973	0.9614200636377137	-0.14898670668518663
-0.505231657477908	-1.0892445306909586	-0.5928296705577367	0.3638819054182302	-0.4877017712360517	-0.5497474218697005	-0.7698655183653791	-2.372757412516637	-0.44427532182666163	-1.0253246941625611	0.29994385072492263	0.6656137630261929	0.4159287942188401	1.0187668548555189	1.1937448733178984	1.366257773126538	0.480143247662336	0.036856224794204286	0.9855427882838311	0.621373891180023	1.5887360755483293	-0.8751010390519487	1.0579425854920765	0.328798920153411	1.4455263420364022	-0.6900225488985144	0.8451439366584329	-0.35909136393990576	0.6226309994000896	-0.6533499051982744	0.30460045542578407	1.1061823504983923	0.7202006458116309	-1.155992268393654	0.16606554690142525	0.7520000758439754	-2.0542778411194957	-0.23871202636035602	0.744094478764729	0.5325592897188939	-0.33742294337217005	0.6785012607946757	0.2074137755538626	-0.7075223959659851	-1.3071047100451403	-0.03635340870455967	0.7661107721005336	-1.299228393046214	0.3954947338190183	-0.8504949885725162
-0.5725889680788379	-0.7079955881983586	0.10955128265762892	-0.19095187207503078	-0.30659488464300544	-0.9092647712787444	-1.242902512186682	-1.849195549354167	-0.043152510607178333	-1.10169914636058	-0.22097655573651634	-0.04943457395497618	-0.9973323399529005	0.18113984107376743	0.6321345227805376	1.114504077445684	0.4878984380456698	0.4701454054337482	0.5913906283370086	0.05848669250846619	0.8692760910369283	-1.4760831613350553	0.9669649656490266	-0.127494462787827	0.2976082279334885	-0.4212057416330769	0.03631753115541674	0.05136437290401796	0.48423026042589606	-1.0769432680032878	0.34771442779689804	0.5152740618584118	0.03142675129481702	-1.4334637655658207	0.3022030139713119	0.14266352897515602	-1.3171006605476419	-0.3189779494668751	0.9189807813748067	0.46582343421691386	-0.4568781987016791	-0.040246094185404285	-0.1301751983300943	-0.14236899418068952	-1.2454395928570612	-0.10395563434119551	-1.0817139746044544	-0.47025972584450954	-0.2460091658572747	-1.1282852636249183
-0.8429178785869555	0.479281611907198	0.16242361540837955	-0.5966733318457241	-0.1525679644987125	-0.6481443956180093	-0.6710803848988703	-0.16881527611919042	0.21357005031391676	-0.6452500721912525	-0.7198672440583668	-1.0710948505753703	-1.566046891222867	-0.8631064077211409	-0.04089229992651737	0.08537621741670022	0.16180414391353712	0.5548595398235198	-0.39098105135106065	-0.10197761388472935	-0.5429531792879313	-1.408481030170184	0.4107603358587689	-0.7131888652291037	-0.5119260905317741	0.0015015353393746042	-0.48852508204668654	0.34895489963204396	-0.1781355587446196	-0.7919231369432831	0.13894657928238682	-0.5711878792533702	-0.8617454417613636	-0.5614129085831617	0.3715838760308506	-0.8316894267205789	-0.030595639941769857	-0.29900798224948266	0.6727971249901878	-0.1031037010794158	-0.6046417258392348	-0.7935183500514911	-0.6030854685103355	0.17402950235030706	-0.4154819830464507	0.11663716418710386	-2.3985013737264107	-0.128882833403871	-0.5182956798594307	-1.0374234569632366
-1.0476318102768802	1.2675228191883217	-0.4871993798630973	-0.6297701598410492	-0.00502105794187035	0.15189696410025727	0.4426318741807274	1.4060589448185468	0.4371242023205005	0.15969483684942606	-0.6449595689648151	-1.3049233948234447	-0.711668962531753	-1.4496144514879632	-0.3278670465965526	-1.206285985164	-0.4395991419267555	0.5417684665265663	-1.3643063686765335	0.10896563295887754	-1.4306516266639375	-0.5972497081569499	-0.0059395756463579705	-1.0093610491181546	-0.36803039105390273	0.3432358497862954	-0.548462360679207	0.3902626515060616	-0.9558575530933772	0.18196895704625682	0.07173073666488237	-1.1744584093811226	-1.2413619302687395	0.8791416582240356	0.46734793230321536	-1.2040252996640164	0.9358529691844557	-0.18927157250014948	-0.014792897730891751	-0.884447729455385	-0.8355047263995173	-1.1181930595943461	-1.0110222753412574	0.15449189691200274	0.6496429460337355	0.5517165665022309	-2.2669541628875893	-0.3502995196427667	-0.2453099907320958	-0.7599019771719808
-0.8069089581909078	0.9395917850823235	-0.9691720676941483	-0.3992551185307841	0.09629607029261113	0.6674523083987403	0.944816380999876	1.7252750081682704	0.9681754448016141	0.8182627863739276	0.20704406333492187	-0.4670001044413375	0.5757314390002847	-1.1398976572552386	-0.15026644898180624	-1.8864229480608878	-0.9308826234739381	0.8324836800546265	-1.576024661071601	0.20824610031104124	-1.252745539341973	0.310182093271809	-0.0738445985478649	-0.7625543186371572	0.10337286137446001	0.3605918854692699	-0.47405946058040704	0.16922511071788018	-1.1521145125682362	1.2390023634532539	0.24925900527973943	-0.7349390093986319	-0.9108390192497428	1.6981519251643253	0.6043396511323146	-0.5724134240346687	1.1548308507983402	-0.22819602900058308	-0.6530560213694537	-1.2352342145319126	-0.8360904530900541	-0.8951011111167745	-1.0127731801542585	0.14067548236792723	1.2565041921971243	1.0495243308411049	-1.1943908937625436	-0.5753365981637599	0.30916888669448733	-0.4270484066147297
-0.1018660257275359	-0.12210883820023594	-0.4621341700921871	-0.1010089663224361	0.023130538101807905	0.2640803375466987	0.18687491719074437	0.742969729488703	1.8556820885915755	0.889998915778866	1.4480640758364927	0.5521684102621386	0.8810228822389827	-0.15873572602824484	0.30040342880714893	-1.5511447893818024	-0.8370658754537484	1.5129562704321338	-0.84575772635832	-0.10004089103810541	-0.5448406048340163	0.475528062697003	-0.0718824869999374	-0.08470040904877012	-0.09598045527886094	0.05938249144114432	-0.5860108856107135	-0.22848541039208425	-0.529874868508832	1.6995274385506365	0.39529563857421984	0.36266609462841937	-0.3165921829507477	1.1846423113638627	0.6727330442667557	0.5622958018280192	0.8114320703273772	-0.7213119390455056	-0.7302417529356808	-0.7920339087051682	-0.3932443313281991	-0.24838766771467266	-0.5464994707537094	0.4365890092348923	1.1078612260519687	1.5649859268509114	-0.33753127151035167	-0.21419598008733431	0.6955704885091337	-0.08686299974688245
0.6706143688679216	-0.9890042577164442	0.8247305247678438	0.19206752905130228	-0.2727324875626898	-0.6371466463733206	-1.2426794505966416	-0.605218658337897	2.597822319806652	0.3921382188448625	2.296995793407683	0.8096544867512521	0.037695837446754754	0.7500575971154706	0.7606250786896672	-0.6102103691409985	-0.102458222655129	2.093246494478431	0.25338826821932603	-0.5764707587364225	-0.07926212241603146	-0.18023691701103337	-0.20696516865641545	0.6278746420054468	-1.0403477602750781	-0.2826332326593859	-0.7830410609861189	-0.6373670356706919	0.4167727361840112	1.4063454016753572	0.2903642451859501	1.201573759022708	0.05658744252215373	-0.207941851523737	0.5157363745970618	1.3920535038897963	0.3086786574528674	-1.5401108683500029	-0.29763041562773423	0.12904128220716	0.24143188657565262	0.5823354870167038	0.013644657695713207	0.9320740355388717	0.5086794755990827	2.028844010621442	-0.1531104992588156	0.702825533428086	0.5932092490337424	0.18543979686144416
1.0133995219580263	-1.1163589336991344	1.7413377338705838	0.50273767460528	-0.6590035281195701	-0.8978841124812948	-2.0496686700515347	-1.3813652593514916	2.44425520004477	-0.21625705524158484	2.0522499466282316	0.4562712450808889	-0.6998710994236739	0.9077097532408201	0.9030190066668049	0.1439760236315042	0.7060326500863058	1.8063903351652535	0.8980133697757827	-0.8069623198664846	-0.004891552976371518	-0.7605450739265892	-0.27232713862874647	0.9823340222157991	-1.7721713219420105	-0.3972944267775567	-0.752541059560009	-0.8690664838197539	0.9226577454788556	0.7910780574772172	0.046645954059614136	1.1909863509192802	0.22801486522714204	-1.2970715581650483	0.07923984777142994	1.4935693406193948	-0.16930712661665032	-1.9696766081537413	0.004404269978307798	0.7555589488485883	0.534387353038704	1.1986579866476126	0.1588345893729262	1.148751217673844	0.05498266442296355	2.07140261644555	-0.1105466302297156	1.434329819706962	-0.09650719788752268	0.2288620124249008
0.668945447427406	-0.6366573689690229	1.3014213625311417	0.8289386263229654	-0.941864803308334	0.06977393187090329	-1.500924720125288	-1.3866473118403984	1.034890170070821	-0.4734345691219348	0.5731804569162428	0.4135823343647807	-0.19216374980287929	0.17181340868202352	0.4335058712608563	0.21107110107732863	0.900576176137361	0.33128203183413873	0.6581756686402274	-0.7201751347684894	0.023654699610729024	-0.3377079141960089	-0.01685250426534167	0.8851466613575697	-1.4709692468285493	-0.29079066737568227	-0.44722038184048984	-0.8534462275691704	0.6032778279431908	0.39806122452737475	-0.1255919587915058	0.5123694378845253	0.5493400045588889	-1.2639389042855789	-0.46557562342326175	0.9282793093160041	-0.6784750891351164	-1.3292861550934527	-0.42653262824318017	0.49076676912277895	0.18131510529505657	1.134547392274724	-0.3000917889125542	0.628772833418965	0.11664626330183364	1.1662465030284794	0.35207245292639644	1.1591926069975425	-1.2361483641229645	-0.05708515991387535
-0.2248026753414406	0.060686341445556846	-0.3198977997895453	1.113811274899091	-1.0311773644150755	1.5522925657312348	-0.10466467398209127	-1.0124190345670405	-1.154609792639838	-0.31723409298634914	-1.4987854583015519	1.0239480668845478	1.1936588720338286	-1.031255741954351	-0.5480959946209367	-0.33570817959778193	0.44160378832263253	-1.6966110000247168	-0.2717992004225192	-0.5456650178694873	0.1554119838893199	0.9346863635957013	0.3428990068600538	0.6151728211949997	-0.427470379044731	-0.17196417541129094	-0.14146344225204702	-0.7072361376460704	-0.3254923202335325	0.4007824980535909	-0.24318497031885328	-0.19476489890096432	1.0883340017140986	-0.3087395998979296	-0.7677243842565812	-0.04633330628503166	-1.2079825321432194	0.18851472542311987	-1.4885632577502934	-0.597952941829139	-0.6055063638627416	0.2881854397408493	-1.0627366673563499	-0.6389502387443825	0.5624783920375098	-0.6960902772970265	1.0013229960732346	-0.18829791413942223	-2.3514697264182223	-0.49030876382031036
-1.1756900075732326	0.7392976254891402	-1.8971564664670015	1.2866761535129054	-0.928873422184676	2.2094964800786	0.9630711002429685	-0.6073978533109544	-2.977239812341001	-0.051475214189994456	-3.0105087546398765	1.4835636274296313	1.9839132969320075	-1.9952559681157582	-1.35475101740867	-1.0508925768917234	0.06347215228097276	-2.97995645855892	-1.305538696711646	-0.3324017343429073	0.1723709233149966	1.8792997846466963	0.28455168101761985	0.5742006863440972	0.3408586919320512	-0.14670934008556658	0.0002570874826475556	-0.5815908610468473	-1.3225365942124705	0.5585057756963764	-0.45977389998648793	-0.489837384738567	1.3920622881147628	0.6838133884541542	-0.5610928196439156	-1.1028504533782189	-1.5030187317516621	1.478686850302004	-2.3808582144739336	-1.8154835624846677	-1.2878505496679502	-0.7400700719282504	-1.58729465135563	-2.0627774250851734	0.9153512932085153	-2.550863199560483	1.1811265507684363	-1.6969959448644063	-2.6830517086156	-0.6274184749998811
-1.5753818953477723	1.2571729420882314	-2.243685337551343	1.2772316722476775	-0.6052799266924	1.4493579787907254	1.0248021217962533	-0.17122924611365106	-3.3641381368988488	0.03670760231756079	-3.036098018667513	0.8622076304208591	1.280654404128808	-2.1057993441621896	-1.190819968396469	-1.4588337656035395	0.4835441613716618	-2.562324897315036	-1.852919243216624	0.20356281750612354	0.010084842564009447	1.5619270234411031	-0.3071211165226014	0.8993329091611086	0.298730027374529	-0.08611833857953992	0.21352669462882892	-0.4370061886500198	-1.9094560619658345	0.5477838933116025	-0.7080910473204927	-0.45367429407566556	0.9748582819905801	1.0075095191263115	0.05131041707602071	-1.7720261883644197	-1.2726782495824138	1.5195762355462648	-2.3263212864282816	-2.343578111390058	-1.4308299430751743	-1.008923279961503	-1.5152254738999575	-2.742595360896104	0.7702539010062301	-3.0208758524031176	0.7973521836164127	-2.188854725176399	-1.696846350420605	-0.14167273915056772
-1.0993332948186334	1.370100043741471	-1.2080285499694317	1.0240945342758403	-0.012184314868231298	-0.014072754282121458	0.4520143705748061	0.3984898944483902	-2.140286894145941	-0.027002068317711715	-1.6066566131253521	-0.577308084405939	-0.25738423340701155	-1.1845504965091818	0.00032679407166173827	-1.2796491221851911	1.5263569987046486	-0.6998527005214307	-1.616935520089503	1.1927612809347932	0.06326322576090553	0.34766221887497256	-0.8456207287082894	1.3072584619141783	-0.06267461455532632	0.1520146266644237	0.8243531170314161	-0.07097530777085266	-1.8730170954428087	0.2770907170723815	-0.6511732387688554	-0.4234136069422655	-0.03422145602718404	0.6657090751576628	0.6244465140407733	-1.5901328792463167	-0.5430264911568542	0.41813609199203083	-1.3028224544440117	-1.8215401094790984	-0.9772434629801934	-0.14114397035192178	-0.9172802637778616	-2.11377418693728	0.1373640404259475	-1.609859168068071	0.5250564246301513	-1.2544632411192864	0.25467979592567036	0.7729075748195889
-0.019468764853593987	0.8904355231933102	0.3217698503240934	0.5449765491110805	0.7348085556796488	-0.9745958586481631	0.1281258970523015	0.98575002797179	-0.22235453829419877	0.011195223553233394	0.2384748012510543	-1.5034477556345656	-1.206826555636313	0.31689458645207247	1.2931511110824305	-0.5403244256376233	2.1982036507349205	1.2477355565955106	-0.7294734235172361	2.1330235392468833	0.6765665342467105	-0.49776727310609914	-0.6759259755318809	1.3553860117213323	0.05704138123103074	0.4520544650253157	1.6951237643880046	0.5605509758546098	-1.283629773250136	-0.0825146887697009	-0.10017296648390761	-0.5079761276113725	-0.8864791716193594	0.18743236170971875	0.772965419306528	-0.5448926512314329	0.2801144697742859	-0.6640493970385859	-0.04174538678300135	-0.5766167520265322	-0.204047594662516	1.1823814943740756	-0.1830416311639731	-0.4774972585902443	-0.5535864425294877	0.6020615949611151	0.917118785089624	0.387398095231528	1.9374388927981774	1.4539127758325434
0.927149905928679	0.055701376575821256	1.2920028028640056	-0.002353067036235961	1.2882120541916022	-0.9409051175185977	0.4862376147004623	1.3166533213104803	1.0662808934563028	0.29920801939724556	1.2601125487278029	-1.0269779485145254	-0.9288851150643268	1.5127616621668196	1.5927184325015062	0.41367386137359585	1.6980062318894396	1.904618435166909	0.31763524614526395	2.1848598494087055	1.4710615395923778	-0.2267849459516366	0.08706840706731443	0.8712179596824973	0.7377523754783848	0.519042647157398	2.164220424509227	1.1269771448195613	-0.42201711251366303	-0.2989639426776028	0.6303342992328657	-0.4446448207736931	-0.9282370421206535	0.05149770910351909	0.5549837811360019	0.7119889327907107	0.7503927114454364	-0.6876461178970111	0.6930993379127984	0.6592828379556523	0.5204896444013795	1.7990490855381758	0.3329775662337081	1.121547526870812	-0.8042113233916851	1.7905239668392434	1.5843201464741714	1.5684489092039855	2.2078519804288432	1.342331948681712
1.1320437285588305	-0.5007392680257841	1.3355915850483433	-0.4100347702051258	1.322204912982958	-0.43381835738778285	1.1221812877505493	1.2716947398570677	1.0522479742975928	0.6700446070330303	1.0278791151498499	0.2319377802289598	-0.10001133175545121	1.7120473153054119	0.7144133119528695	1.0991950528767955	0.2593310116117901	1.001312114974568	0.9776784152489172	1.0527776439608147	1.5514972916713377	0.5856148724788219	0.6047601327855463	0.10388661876009535	1.249494972505364	0.25276406483979746	1.6548034233988698	1.176345866639117	0.3734816096415349	-0.2921468274822662	0.9518263748919953	0.048556159967589434	-0.2730431502554671	0.28774006373978367	0.3800123384434638	1.3224435675387738	0.7727889033665684	0.23602626444851466	0.7865197053474602	1.3131927088730941	0.9696688527845052	1.1861168799155122	0.5973308780659842	1.706761729216841	-0.48247865620075564	1.066682489184603	1.5671228269253825	1.6974579166308874	1.0992336854637417	0.5411240887251703
0.6529889998813159	-0.33819226661333796	0.8654307495079794	-0.6153912592465522	0.8819713649721285	-0.2144007871037423	1.2911747123353026	1.0059693371035554	0.20439031390660392	0.7751911545059315	0.181612511384758	0.8402214178954643	0.22721894267562795	1.0128901647583417	-0.46852371991745534	1.2412278778466732	-1.094768735236461	-0.48700103560240227	1.0317500859458306	-0.5613549416414326	0.5286717174527367	0.762456359130204	0.2730336023830268	-0.5420246146576624	0.9482885610935115	-0.06373548027121588	0.31112619873350167	0.6457754926276805	0.8997990030378986	-0.1878308765292272	0.6101016500213058	0.8372568854459476	0.3123239026841083	0.5394369666291201	0.5039800262138916	0.985664856164255	0.6303892110161143	1.0580958111759993	0.7236777077118145	1.3433687607361247	1.1403925043904064	-0.06389892920317787	0.8510381633206878	1.1840331020897492	0.046213080157767816	-0.7021516046583958	0.49753187909492164	1.1211129348641198	-0.18415212627590088	-0.24619961487600858
0.11964569059108382	0.2804244362770844	0.49029229042313455	-0.7517615535126119	0.39048203544156734	-0.4514820703426515	0.6942939026575492	0.7410740540169709	-0.41274735470169666	0.4228000679396751	-0.298827227354801	0.17909628512740342	-0.19980072129379745	0.22144310997846575	-0.9755083943345776	0.9861176207488388	-1.5610748328860082	-1.2844955524848682	0.7152527484745288	-1.5391203465270207	-0.8796092406081564	-0.10299231534823534	-0.5528106418010482	-0.8644001594316131	0.03596266558636504	-0.05502079862286414	-1.0505556029406957	0.009950273536299431	1.1657088007523144	-0.18719716074640022	-0.038831197508458405	1.3813203103151415	0.19725086257230454	0.445734653515254	0.7033049028893904	0.20012529052710745	0.6294980668901259	0.9540811263597063	0.9324408303806502	1.1143457061616202	1.1587283664638939	-0.9027627972820707	1.2663563762079943	0.3472397726836029	0.25179178976097066	-1.8051854001930907	-0.8773484807328016	0.5657070401092074	-0.47387591211796865	-0.38609811637360547
0.06625618402079578	0.6271433946757409	0.43185264252474287	-0.9397927428294575	0.2331639011152307	-0.7197073682858788	-0.2451885216874551	0.5317066394928237	-0.19215400496492113	-0.2128583559623221	-0.04872874191413401	-0.9324815737335532	-0.7384583572927472	0.06408296995518172	-0.6726736039475054	0.7145954706441126	-1.2019567334411512	-0.9191159282416889	0.43417747910819476	-1.3767857453029246	-1.5126449671426994	-1.2153103087090158	-0.9674581074732455	-0.9264442169352144	-0.6872545292448679	0.29073594546490067	-1.640258482844231	-0.18743399035966196	1.2581318344767327	-0.36480994631855235	-0.41606027901826714	1.2372201573262502	-0.48742720124617483	-0.01568909956465486	0.5527164974362574	-0.2962047227500429	0.7631150249423457	0.12811550537939922	1.2850771508451284	0.94343662293876	1.1035290476583925	-0.8539764950149088	1.6631569845316145	0.038661449910519806	-0.05122050128558836	-1.3674477123256883	-1.466614947962377	0.3735760398619152	0.2219924961602403	0.08336825023523646
0.4034213353908853	0.29511731219738585	0.4709044544046551	-1.0671878753201196	0.36798922496424685	-0.6397119389288761	-0.8254794656527219	0.29536659674521676	0.5080054212437929	-0.715830436154242	0.46905216586869797	-1.281334220027449	-0.7487936872799928	0.481214228282789	-0.19452542635593398	0.620882877469571	-0.6349546094208115	0.03003921842574194	0.3553342629942918	-0.5594513439348927	-0.992958812057979	-1.5188910748735192	-0.5686401868063266	-0.8404423524386202	-0.7076394495812969	0.5690458814503384	-1.3254507720827884	0.08451246088016308	1.1619925914914249	-0.5788235701154142	-0.31403481930264543	0.5263367975621535	-1.0324786911185255	-0.5105859367477388	-0.006763167140143777	-0.24988453222286236	0.7581487993557959	-0.5536137928552595	1.3003217291641977	0.8092858762411653	0.9189857619600182	-0.31184369630398834	1.6300558635551672	0.336516254391626	-0.5290333242244073	-0.047088721025546995	-0.9847231538703048	0.3427436592775529	0.8834588409576127	0.5479050104727663
[truncated: 72 more columns]
