# Supplementary material for: Diagnosis of autism spectrum disorder based on functional brain networks and machine learning
Source: Sci Rep. 2023 May 18;13:8072. doi: 10.1038/s41598-023-34650-6 (PMC10195805; doi:10.1038/s41598-023-34650-6)
Supplement: Supplementary file 1 — Supplementary Information. [file 41598_2023_34650_MOESM1_ESM.zip › matrices-bold-time-series/ASD/ASD170.csv]

0.8530554694296972	0.02453418656697091	0.37632011408863214	0.21610514230169622	0.0684201517108627	0.8176896999944393	0.27835343849340716	-0.10393478494426038	0.6211831247040788	-0.011912467309164516	0.7580514384456942	0.2287255020887497	0.24209618511792963	0.44441238642921704	1.01617116196589	0.030024994996597023	0.502895885924425	0.9882491211952585	0.939288848007625	0.4804510790460424	-0.16538905225326975	0.38342316156164935	0.45038615107694385	0.6005540703081159	0.07084907947704042	0.8812561317999704	0.3618325494900328	0.40685681241183613	-0.1151909726235519	0.5762710984750791	0.3987331246942035	0.6280729564543287	0.686270826933671	0.9069566980669541	0.5881156446949136	1.345245796297298	1.0719483241233094	0.395485109803175	-0.5514340721067421	0.039108747966291615	0.44371511733350927	0.8985686031150514	-0.38989765904153684	0.3626473402744407	0.11663765904798269	0.43533933285927107	0.7295225595716313	-0.2478482825587584	-0.03102353878621038	0.17883100185410308
0.8875503264444893	0.24132623832828543	1.2229141092663323	0.1516467691949602	0.6140834037934977	1.8134362996289044	0.3463476546460826	0.5400433317082193	1.662509241620307	0.5957585750323204	1.3978195308619066	0.8433055362301036	0.8370752226933805	0.490987203207975	1.5246433944485815	-0.004855889002328186	1.133567209516803	1.626050973411879	0.7236232320062441	1.1408317057809003	-0.31191221059799623	0.610388565846718	0.7816216693089938	1.0812543237141794	0.26673175335466504	2.052623455512806	1.1947417728049543	1.6784865069467554	0.3622069952930373	1.1788353476121647	1.1806455754368796	1.8347796435325987	1.1029374736386754	0.94762463968793	0.8961499927998965	2.2222647931041535	1.6347176422860172	0.7034311860688797	-0.8163787288389016	0.7936415405330044	1.608478567550607	1.6694106780202345	-0.6187317132335741	1.253642972359569	0.49861399351703384	0.9763089833347056	1.3663847923303645	0.47609030747471925	0.47198317507200216	0.7183650450860747
0.40002390223198026	0.30804276423543275	1.6033274481421378	0.2150484842471542	0.5763355533456992	2.0545419603060666	0.24355669153924642	0.8926484687602018	2.102853427320636	0.9654198226429466	1.4181430930854235	1.0084254992022348	0.8506500097248038	0.22186732198413897	1.351843746048824	-0.23215864674625014	1.3757652798388345	1.584629792973006	-0.10058770450317099	1.2191617817691054	-0.3586006256535585	0.5011654176274388	0.5088281653577763	1.0893472744101764	0.027166306830545734	2.1205292545877725	1.463113297034007	2.0400884414171507	0.6294673794208814	1.260574555126736	1.2995900004213805	2.4262815407115403	1.204361966837216	0.34623088775603006	0.8119106343832095	1.6942831809815122	1.1413677504427628	0.6044760896320464	-0.8918377806958792	1.1076984002737977	2.0797740202984443	1.4465908860914998	-0.7719454801529262	1.4907626608182234	0.5258843330201093	0.939170870998219	1.5026518863043627	0.8465166205262677	0.5212415075184671	1.022377429938972
-0.034817069257979	0.19912879068798062	1.1486971434923834	0.1891814409422828	-0.1827261647340943	1.0500002703539082	0.058418802608015415	0.3123661759772729	1.351678348153976	0.6600591790457225	0.6354971500408773	0.2651263120513898	0.12311293210731243	-0.03512655861268843	0.5955908552469968	-0.3802811149449053	0.8204764864780433	0.9162673165335381	-0.6977645955144052	0.57217712674714	-0.5799536369956898	0.24823158782698587	-0.3810031237500135	0.43101856380068315	-0.46336635418211886	0.6454727109943889	0.7633879031603643	1.0140710716342298	0.5081655175588026	0.3505277356898871	0.3813255226255707	1.6462353321548364	0.823067192747705	-0.433574852791701	0.15672518292935647	-0.10387322357270759	-0.14194044683625284	0.12564946306937716	-0.6859931286088429	0.6870193071647122	1.30693094535316	0.3211098418917984	-0.7579329159227963	0.8023496282230153	-0.04480382801430303	0.2321358470173788	0.9861666591269194	0.31145967478708037	-0.09690350945795131	0.5995851981682183
0.04552478800476248	0.018477985387757696	0.25895763792622367	-0.12423178626398074	-1.1022106415037667	-0.6527852417330756	-0.07254851760406529	-0.9571694566001104	-0.29218328608557986	-0.15341525412021786	-0.526673239510885	-1.012662195237889	-0.8616874879282634	0.0004755280557818847	-0.16401983848376492	-0.1296544113259431	-0.3305023797380457	-0.04373746591819516	-0.4734498686091117	-0.3583052934643142	-1.0913454123684245	0.2081443483956229	-1.3753972869916367	-0.5603991932954167	-0.6974899793905446	-1.4042489606878312	-0.5068851355421374	-0.6494448849479552	0.21536326664304375	-1.0314360611444282	-0.9807405846316841	0.017800673081416914	0.09423602174987394	-0.7533849156591823	-0.6850623639265788	-1.786683325802184	-1.1776915379751378	-0.4301061164494517	-0.10898618152185892	-0.12036436494550333	-0.2207464145008711	-0.7282198912488902	-0.36108141676731853	-0.24804617079143604	-0.9151203666242063	-0.769054623305839	0.10679452664992944	-0.8758307850186217	-0.8007956457471627	-0.46411623321318507
0.36858602087256437	-0.1059946225929914	-0.3063634912277437	-0.5517197964997281	-1.425198980224674	-1.81004987153574	-0.1250414937365175	-1.856753327517883	-1.847617504853949	-0.8374490890854317	-1.4166189775850568	-1.8152680995614996	-1.3689460973337468	0.20996379152693645	-0.452888905976512	0.4761605542531495	-1.3404231936637137	-0.9885431762634554	0.279613449991612	-0.9733508906706229	-1.5155646068757016	0.41949960264803876	-1.790340476695481	-1.2351762990538404	-0.4309299912549286	-2.4434117687143377	-1.4395741172811614	-1.674106807736844	0.06929546328093078	-1.7108130703127962	-1.7327268059494185	-1.0787522797404792	-0.6383247679763873	-0.44809084551571043	-1.0484396687891466	-2.0924461109916814	-1.2313520411318	-0.7065643624948313	0.6619108293263906	-0.7122008686205475	-1.4203220326813872	-0.8296714091388713	0.45128603009651824	-0.8955730628559458	-1.4275125587278903	-1.5314916667373153	-0.6372335621385093	-1.7965050867422057	-0.9024396536017283	-1.4991048176586692
0.26593933306399237	-0.10251153283949736	-0.2504496792154197	-0.6827703128857927	-0.9002101142927527	-1.621719609405974	-0.22566192852377945	-1.4976289287356124	-2.4383937085544622	-0.9151315627441668	-1.6594626035509306	-1.4517950365711343	-1.0323791883643492	0.25703326778528635	-0.35592042996171436	1.0121248920426873	-1.5699253770253705	-1.662367825008026	0.7580582688505179	-1.0546427481191565	-1.271483846942423	0.4630135955236167	-1.2959504408847864	-1.1993925213289929	0.024703831750375767	-1.7707865181530469	-1.4525825734362727	-1.466519202809372	0.10805858809371997	-1.0780224605972881	-1.4017145430948308	-0.8804709933255932	-1.0940282555267955	-0.005610173451412059	-0.6759846157865109	-1.1709803541982025	-0.5689251769205085	-0.5421524626134685	1.1252902590335472	-0.8213338493276213	-1.619110349847682	-0.1438120209649354	1.286238124367724	-0.9597862524898412	-1.1317603118753314	-1.6765987020453572	-0.9359405345270769	-1.7001089507145701	-0.42239211052204984	-1.834436122836354
-0.40562287067461567	0.01850508198644807	-0.01893782730622073	-0.38667899617929286	0.005443561877244196	-0.5172187106545577	-0.5075766006851831	-0.06262156019069455	-1.9034286391370858	-0.5085163704854455	-1.3122455237446449	-0.27226494222938347	-0.15149101747549767	0.06290565526205887	-0.3272735573443014	1.1066598978538102	-1.0365721753126307	-1.7487849380629927	0.5716846281780891	-0.8462778178778863	-0.24329948826008022	-0.0861759175243493	-0.19138712300605967	-0.6732856579858216	0.1480038835284917	-0.2054142604611029	-0.8124105828948948	-0.5798493757379386	0.08665946002014858	0.20962061583195407	-0.5227535246100481	-0.044924743937377776	-1.2305533034858767	-0.05696122439644478	-0.008898070618292559	-0.3012576015479448	-0.010555570997960634	-0.0865089841574582	0.8665810719514988	-0.6704044449597373	-1.0594172818421823	0.37006622656299293	1.5672056419641882	-0.88292147333532	-0.20216888465786007	-1.1089434425057558	-0.8611308841569596	-0.7001757192973435	0.008306619705701594	-1.366524209919359
-0.971989973857957	0.16968510500005715	-0.19845446256526048	-0.024366776779628875	0.5637620198177461	0.30649476170968315	-0.9114789699404293	1.3422165997984612	-0.7621450962897746	-0.1231721621591807	-0.668785211483967	0.6540949167942871	0.580102958750147	-0.06826213600855036	-0.5831035499965664	0.810909128571284	-0.30815464125831876	-1.0395883108919457	0.11227597304720265	-0.6571890944097145	0.957498199121477	-1.077705018887203	0.79547161094131	-0.21192078760515748	-0.20650421763834217	0.8182554646929626	-0.2733141875856568	-0.022467988240206467	-0.16374411112543769	0.9294016573292717	0.022998997727435504	0.22086654449919738	-1.1604567977733191	-0.6831781619108459	0.32393785796412344	-0.3637975146718942	0.042465511550577484	0.2836905326330102	0.04968737706164835	-0.6075065301571563	-0.4607860070557821	0.11690641184766203	1.0924368016778625	-1.060249134940499	0.7034607127876966	-0.055228162795910564	-0.6907790748663466	0.3782872325977299	-0.0004313106428643628	-0.5463600915356414
-0.7419176984522159	0.23805091108669324	-0.7606015798949632	-0.005257781758786528	0.45582929099195746	0.14904237186562963	-1.1565392625187128	1.7348891811654585	0.26834322217960116	-0.06304349971764014	-0.04592640710691425	0.588851065281551	0.6659737845179443	0.13767679507615446	-0.797887557696349	0.4576633819955763	0.13298256740576367	0.16787441440833334	-0.01849673332288791	-0.5015938916838951	1.5108730279577853	-1.7807672359813875	1.0417325663018207	-0.07008931980448897	-0.6501665003411023	0.6954610296031948	-0.23209774210470457	-0.22249997782245748	-0.4842291537751399	0.601920200135143	-0.03019047427678153	-0.34153925296657756	-0.9516637124894826	-1.2764296442713345	0.2372071201461893	-0.8805356422864941	-0.08276657407973602	0.22379359458209416	-0.6571559554562802	-0.7069269695812113	-0.2385876948753573	-0.41555281536282535	0.2711752614567957	-1.3374748407690877	1.007414581762815	0.9451291425526167	-0.5698981662723416	0.8099819710422015	-0.14752154656411473	0.11565893201732994
0.07397409648127505	0.1930056627041256	-1.0836846635253707	-0.2304675877386085	0.026629901297975003	-0.5095717880971843	-0.9779646693774032	1.1073607272108115	0.7199436762646048	-0.14899838879265787	0.28721061756131244	-0.20564186628192496	0.2036489620278638	0.5086157664315913	-0.49163724283892435	0.2210490845056434	0.32025819879814504	1.0331029690176787	0.2383192991476452	-0.19969457548743516	1.1552555331074872	-1.5704918161400963	0.49539778503298576	0.041558136960180306	-0.6929267222696788	0.08270148610375021	-0.3546854308537214	-0.7199774376974932	-0.5676513901449659	-0.1369152873310687	-0.19178431093426557	-0.7816744172703206	-0.583158973201476	-1.1503784668969954	0.22846264731595203	-0.7578887619749919	0.04280923963646025	-0.2934137794973431	-0.7592285360109987	-0.7619211954649686	-0.24300641020732638	-0.28804297589192746	-0.2849072021869727	-1.2684841594496796	0.6571506394743271	1.2600023371737306	-0.3847762941025456	0.5717017731990007	0.010223823657279913	0.43687804262818475
0.5373965127758563	0.1570187293922172	-0.7339498184060331	-0.20363679702305149	-0.08966237524056822	-0.6715414143899493	-0.4420588858497072	0.2521664693574843	0.5395726103148593	-0.023392304102714152	0.1786665134527117	-0.8404035969063866	-0.25126865207513627	0.5761726397046171	0.31355028644030714	-0.030969143731616054	0.5552538672711304	0.8195344528088596	0.395678701039662	0.23785338828093286	0.37865431618491696	-0.6197390005777988	-0.29387322338806776	0.47799308288141235	-0.267028850039358	-0.05020038915366698	-0.09361521852046911	-0.7834804299643561	-0.3350233799884517	-0.4749189710533754	0.007176602235725317	-0.25349636958731275	-0.11182309460220803	-0.3029592796068504	0.644901452812758	0.21075667199543818	0.30389848393453994	-0.9027599084104744	-0.46403648481595494	-0.5834464492635227	-0.1636027274380384	0.6305448341721751	-0.3692974095196327	-0.7423446680477489	0.05713489157764191	0.6332843912284892	0.002175344428358159	0.16343185930135815	0.2990640832224103	0.4911759262906275
0.10380073552164755	0.3039492161273307	-0.031213872195876777	0.2501070773138056	0.38862586906444463	-0.0542915542136258	0.011439538421183088	-0.12854729059235873	0.032045210442818155	0.3594423565376641	-0.25173193905060637	-0.7414944788043669	-0.22360332122596943	0.1452257958354476	0.9489198281237119	-0.4107979145911581	0.8450437865229729	-0.3249956191039009	0.12489449529128152	0.48318832411290824	-0.12460230813234316	0.17986478247529247	-0.627574998122036	1.0296014506708662	0.2220932326030476	0.42527217353105196	0.5346326084843235	-0.19522151532853405	-0.021732922316239196	-0.4235929195825476	0.3466225100155922	0.7683588833651103	0.19615271875360066	0.4837310340602743	1.1047754656727249	0.9758796802891252	0.23180845161875116	-1.1135047617594234	-0.3944908679758368	-0.2140438067479055	0.014587402085832703	1.3408888232338454	-0.2891878385684924	-0.16270724163450195	-0.377843884275104	-0.47996892558109894	0.4322691683816763	-0.026744694355224512	0.08179273344891229	0.3348750125856976
-0.7003628834702005	0.6228337054494374	0.32847249329714234	0.595985005341543	1.0813907857361145	0.5618065662990087	-0.058162695488041156	-0.03068496501989458	-0.33464021580758896	0.6420427911095085	-0.5842885769474766	-0.1473695853606709	0.23438590816282143	-0.41325019446780226	0.7154065509570726	-0.6987504198872014	0.7877080683112353	-1.3697138737795207	-0.25380993927054724	0.2431974364660273	-0.09567678596427828	0.05852382476452403	-0.25148303535000877	1.0000727493134207	0.3244929096561751	0.7446208509207651	0.8762082429298352	0.5882542120537875	0.13240315202515976	-0.6183371917330535	0.22195368681520147	0.9666040964967182	0.01721921626955157	0.3854209350768291	0.8767574305251903	0.5035891229498966	-0.2767411641523248	-0.7399377994552354	-0.7930043554040844	0.13819591032524053	0.04689523099615418	0.8423194622993332	-0.3887898124097592	0.017782223534303882	-0.5616380721536316	-1.1861310467999449	0.4758450033729763	-0.04157684137286497	-0.791886905146389	-0.029387422482053806
-0.9248554224737862	0.8125305694022257	0.1357514548411671	0.16087840636340892	1.2738585906586182	0.29512262780504994	-0.6137180093399461	0.07455359480196369	-0.2378458079589015	0.47040159989019203	-0.41170942849956027	0.2593147067292703	0.6063435757050596	-0.5251059779270844	-0.3507058175186401	-0.5436766880612116	0.11218899163494989	-1.339926104393584	-0.1320253324909338	-0.3119812018226176	0.18586257611607876	-0.8658738375345729	0.4096695862920217	0.04999797270715923	-0.03837428339409942	0.26419801515425184	0.41383714671665334	0.9370490898778121	0.17341903021676028	-1.2608622018855917	-0.474953038937382	-0.17267325564000954	-0.683346674597594	-0.5908378640994724	-0.16813202729992485	-0.8545383659253842	-0.727882548613228	-0.09454456280870054	-1.1958508058916155	0.2959171284563821	-0.1854614670116674	-0.5552183556040468	-0.6156952041997686	-0.2079711015923555	-0.658380750036735	-0.9343853635093573	-0.11581895770774983	-0.07159005598985364	-1.534066369615575	-0.4394364435937844
-0.3796909761327739	0.5182907018088099	-0.08491381909608807	-0.9399736016265208	0.6026422634937426	-0.7082605335122348	-1.0771796031320844	-0.12618175801041653	0.22149083406502248	-0.07449098637010297	0.2198417701812351	0.07143179973157571	0.42843853725886083	-0.0310653642008381	-1.4020431387531684	0.024815342815580125	-0.7894473358699279	-0.2691541370123446	0.6018245009735359	-0.6065090904559205	0.2967350554370122	-1.6868870677513599	0.6161648041421756	-1.1598165247798453	-0.5675496159793765	-0.7107964900030947	-0.5100945563747148	0.6180394317026706	0.3131003079122165	-1.673839879762212	-1.059027493768032	-1.5908135119761302	-1.487396059138726	-1.5243130970819538	-1.2125456247834974	-1.6189058119417972	-0.630109552757237	0.28393126647717115	-1.0172543802525242	0.22513753402247766	-0.47989440331238264	-1.3625794699947635	-0.665452254376996	-0.47126123417329757	-0.7566714552904128	-0.05287264712914885	-0.9889492397310827	-0.05770040873364982	-1.2291171859629104	-0.5224649723168128
0.12929843922831258	-0.25764991988915004	0.2066647958612495	-1.716315338806057	-0.5392053334978243	-1.3523228769815974	-0.8486260778488234	-0.5093449340687758	0.5584813227513967	-0.5114443525569569	0.7526843208719355	-0.5209701150171238	-0.23952956788519705	0.6261254499403497	-1.541160035187384	0.47012117074847404	-1.0927959243570002	0.8536475728943445	1.3132638704831925	-0.23184985393214266	0.049638556496840014	-1.576768680733218	0.0006172708348227035	-1.438779327754495	-0.8955775865924723	-1.2435503772198653	-0.9336505881113684	-0.07337706750877737	0.5622290243299773	-1.1205348164272602	-0.7903208277991597	-1.7814961267910936	-1.7887046080951772	-1.4512620333505342	-1.2835192686259915	-0.8412451315365284	-0.14279556981711677	0.12845536362850302	-0.3345693531764401	0.031096196993551355	-0.5326975519270687	-0.5001697540648031	-0.4657435663749608	-0.4996168874956517	-0.7120151387781435	0.5778796457943026	-1.355294053616684	0.23748325415942348	-0.006492780407964706	-0.03197712745639229
-0.18520813421948132	-1.0247840541939777	0.7825219189690074	-1.3227776476736075	-1.2966006260711185	-0.8313236870611967	0.06283154809192887	-0.7905352660494491	0.3503512459484439	-0.43030411815626746	0.6235331665927348	-0.9943919516073082	-0.8493698674177727	0.8241276959873373	-0.6759951679463285	0.28696723044532163	-0.41081319743144695	1.087756804824446	1.2441972662007577	0.5644577548620318	-0.4473514118366656	-0.546055214527633	-1.0313323075988514	-0.32208759219926647	-0.8357291793596784	-0.8197694393384195	-0.29863156911649624	-0.6070057242911475	0.6381105450618981	0.15447702906842758	0.21896829134104961	-0.5044697211067074	-1.2889968510791485	-0.34439373382969984	-0.32968358467559644	0.7787730519254482	0.08741620142172576	-0.3315293735099595	0.14065877259665302	-0.09337327451992589	-0.26654450636750565	1.397680212148949	-0.3186716373640859	-0.3603878899410101	-0.33357591990514385	0.4188721402155589	-0.7344665449229673	0.7807324245259261	0.9423306836490118	0.7742555379406695
-1.0897076727409052	-1.184447793643068	0.8486478709620806	-0.05532322129688644	-1.106160865245362	0.4097136965528155	0.9771436125429153	-0.8799721208262606	-0.28810198435099615	0.10003473924357438	-0.14419328732247513	-0.9484430756280309	-0.8647424040674961	0.32758284492955553	0.4012009447603592	-0.3769196752194863	0.6677798568608678	0.4233764843489084	0.32786512559104325	1.0532665486885926	-0.918021971529992	0.634577181681338	-1.5977051538198264	1.2628951147424845	-0.38816351273307326	0.08705637841046007	0.8770753703028566	-0.5976024700920817	0.326638529215033	1.0595731045854304	1.0629592495099704	0.9516132308774242	-0.2516150953473887	0.8247190871099445	0.6800990542316506	1.6507546325746656	-0.29578405085384685	-0.6407628349808248	-0.06894649939254315	0.0377516912798328	0.123815341959959	2.5037310964637243	-0.4878629633882629	-0.22516004279772295	0.3331355722434275	-0.21639553188457508	0.4543785594311856	1.0916199232603172	0.6708224521179065	1.248626531853544
-1.5646272408422996	-0.5903990595220447	0.0665188272128168	0.9014780818187254	-0.19377200955121646	1.1333403507647901	1.1853567969695922	-0.8637289426395056	-0.7354285557256584	0.6105373508217737	-0.9125351433889298	-0.3538790954124007	-0.22707392595643408	-0.5336690763547702	0.7967414609443546	-0.7945003051468871	1.09027180452109	-0.33654745613996645	-0.7044840969274199	0.7450446520933829	-1.035806002295891	1.2029726035423463	-1.122778687356375	1.8090112381086172	0.35032158404088964	0.5475400212871254	1.4845316166067615	-0.01681300675753604	-0.1506753325456839	0.8824889978924801	1.0493642767242837	1.2469414799565834	0.7433585763230524	1.05290463188223	0.7995119132413049	1.0476423469696043	-0.9498825447128457	-0.5752196769626327	-0.5616796240888116	0.4544846811764701	0.4082825447286237	1.6694809251014993	-0.7806406645549875	-0.05650558915316014	0.9865832563120058	-0.5638416416529524	1.1768981666995268	0.688682601913915	-0.40948081432965244	0.9713452048709235
-0.9527178479136978	0.30200001256276304	-0.8788669195910502	0.7633110233641509	0.6706612010924882	0.6663299693056195	0.6578529915414032	-0.7373825651067458	-0.4587825566635017	0.7055784827468998	-1.0246638264362005	0.4666950133198646	0.6469341007814237	-1.1552859815449767	0.3653098124486231	-0.4264656517965957	0.4541208832998412	-0.4544265190659362	-1.0402782008858853	-0.0788235668628792	-0.571978939181618	1.0565646393142378	0.09724767022844215	0.7841825529539767	1.188971306958601	0.16225094914067992	0.9837043016144191	0.7998890659656689	-0.2992028749897108	0.10960195558567648	0.4704867789943383	0.44096935556783323	1.2983697064628137	0.31960022398966964	0.11826187511124879	-0.16541454128978617	-1.270506874045338	-0.29690559524780885	-0.48900336056818	0.9408105920867048	0.529675763414718	-0.37268185313747904	-0.720680708911988	0.32992227139116453	1.3464264568569895	-0.22600973813829253	0.7943321734648944	-0.3024263462586255	-0.9812632075084661	0.23747286977868678
0.3697272023243384	0.8811626112150563	-0.9843870057952726	-0.008287317027246915	0.8982551977783858	-0.40790593098298994	0.059328282142046655	-0.3469553676936736	0.4146513816097364	0.4332891776982537	-0.39689142201723515	1.012299348990112	1.2662763144977285	-1.1122688727754904	-0.22315784245248513	0.45814484098435093	-0.4941839138882725	0.08109888589803488	-0.5678982027333537	-0.6071908347291829	0.370360322506029	0.6871464879588272	1.104746030622012	-0.7497258454494818	1.811492435173401	-0.5859043290171563	-0.03217593895085535	1.3152090993545027	0.06089554479310308	-0.18635435262103262	0.21260651513091733	-0.23202750778204856	1.455055219205176	-0.42240558574613035	-0.3987372370063181	-0.601204903321996	-1.0617861545302663	-0.09235092332326911	0.3946945642181278	1.1607265673968707	0.5806862836723716	-1.7868637937516079	-0.14966818680041646	0.9324531918558018	1.3953900630335192	0.5058291835212002	-0.2241163747785932	-1.1369602991571548	-0.33689049634970925	-0.17833592152378042
1.4904840606013392	0.9424826560949341	-0.16422972850326648	-0.297445309537679	0.5395069474300159	-0.9789375948966508	0.04152927801424212	0.3369917807005491	1.1722127668768116	0.17325093335193012	0.48673605207123966	0.8848234096036565	1.4156349461583275	-0.45652188634774565	-0.23175894533538183	1.0135310106553814	-0.6097990372592692	0.6961545312286505	0.057716106981426284	-0.3002146724438776	1.2621200150117948	0.5796357922606352	1.1203018106750802	-1.2101230521157929	1.8915512281755391	-0.9240072168505885	-0.498948438681531	1.092783645194321	0.478974256833119	0.35874919532080984	0.6658836140802644	0.13095000916171745	1.481345874015117	-0.2761613032369898	-0.038344198828646744	0.09301866941096397	-0.6038931453501861	-0.05100678857852916	1.3348024694894882	0.9411841959319519	0.6448546082354404	-1.5298147566265297	0.49227879719050294	1.437479790972264	1.2935158254643824	1.0749495716095294	-0.7337519970820912	-1.1511946178330867	0.8368836283881819	0.1891663301572951
1.8737713600140038	0.7536486256937475	0.4967966335464269	0.33846692773504905	0.05735124814697872	-0.6544610102675105	0.5780243116800505	0.9940931851667656	1.177101008049072	0.17568222944358353	1.0798503654190816	0.10793316618319443	1.1495454375108467	0.29635142453375796	0.3756161601219306	0.6496853030182652	0.38986545618082913	0.848064385681856	0.08008270499322379	0.561409990549357	1.4755916880445592	0.7508799299353787	0.24618734639653767	-0.16039947734342053	1.3504387261338087	-0.6063188000494083	-0.03583122065744475	0.12332986519329146	0.28993406624116935	1.001586485115847	1.2334163289113569	1.1285340306130431	1.4692791936496115	0.6546742563633039	0.8579845074435253	0.9609053906712808	-0.15887447020007228	-0.0488923648795352	1.3698990400009299	0.4159000362893628	0.6969611090829196	-0.31993301643396826	0.6024537309726918	1.4871266710975166	1.081958201566531	1.21235705722417	-0.13727942643227597	-0.44185673756937255	1.3030648128702573	0.966773869802411
1.609710357549742	0.5885033048948062	-0.0847369211057144	1.167103670727631	-0.2310478940899653	-0.07585716437860396	1.0512942411395938	1.1524309322168445	0.4303036922078872	0.2626554801836775	1.182007673391834	-0.7718974979608413	0.5758705964257314	0.5105371606284914	0.9277845497044974	-0.4283439689607524	1.5303354306957633	0.4326780126596925	-0.650810847021382	1.149636986227087	0.8623348681096294	0.8531729223437341	-0.636679859487494	1.2328199884678004	0.49864725507831303	-0.0832189812719714	0.6881687724021532	-1.0717900379298915	-0.6330577486666908	0.8334795744443526	1.0220546231343866	1.6276946541964852	1.2199796237330802	1.4173731512233327	1.2842912677805052	0.9248712761315746	0.31012275889768526	0.01803241744364425	0.4309518622838858	-0.14819197103745754	0.6255217234025582	0.28243572683161067	0.08707589471822998	1.0132632018492307	0.5771500241647293	0.9947699838726525	0.9090402132329269	0.2387665565888998	0.6887672604892906	1.2665579168447325
0.9691709556244982	0.3326922459566771	-1.6671005121079734	1.1598921704439078	-0.37238967129668354	-0.02985368549722648	0.9518648244410979	0.6565752665070114	-0.5041984782198584	0.0373441716751722	0.8994391956832837	-1.0371074693407774	-0.22648511726165804	-0.055552448290041065	0.7683497994054954	-1.4789454036265628	1.5469460908782775	-0.2745276219496876	-1.5788728005145	0.9131902385934941	-0.027898502985487513	0.6277420326028486	-0.6882477490250353	1.4587351583251036	-0.1527120875648099	0.07149233921499247	0.7588031682079077	-1.7336012506288663	-1.6387043871275806	-0.1275944427285262	-0.09600999891955826	1.0410160942913766	0.5561629725154678	1.262849040654528	0.6559218316412443	-0.02492074107958453	0.8339182329137989	0.10134667851461536	-0.5320935663932103	-0.623124988066703	0.32287697084716466	-0.422083288813811	-0.5178413650477217	0.2676827554151152	-0.3566102850973205	0.5328614236487629	1.1568069807879435	0.27721561975232933	-0.19532382987807606	0.5701706949042605
0.09460846583144952	-0.31915102093991077	-2.772701598136242	0.17438737974539092	-0.48320254943579966	-0.49518720173882946	0.3851693655496164	-0.12439808933669427	-1.0366792209052886	-0.609837177815054	0.39539202102907883	-0.41137532940205956	-1.0742571763298618	-0.9631116777220137	-0.0686114973343065	-1.8977070331992112	0.22326541271168857	-0.8828568386284293	-1.9712956610330417	0.11335801444414977	-0.43055232869811955	0.17602309276080533	0.1398115003067482	0.264274137551878	-0.28816879334320233	-0.20866535259200647	0.057560118868929	-1.4069987278181237	-1.8864973114434955	-0.9931762303821284	-1.276574707785206	-0.17241835076697662	-0.30678534491048437	0.4229231800374018	-0.6178724453478942	-0.929351670544253	1.09892969972739	0.1314620365872696	-0.5546367247683746	-1.0244628076651208	-0.20534286727408382	-1.6371319396648119	-0.6176926858977226	-0.40174616683912223	-1.4558702610040102	-0.13648725925517022	0.15120253522742555	-0.17775376544752775	-0.38916811515671457	-0.7224932391455401
-0.7894901133993452	-1.2961681902205937	-2.183152151499027	-0.9264484971031943	-0.4436217634518374	-0.7417228704304216	-0.13817725964632366	-0.6160845547245447	-0.9600012660521905	-1.2716997241090078	-0.1809744194478195	0.6561671233055633	-1.602181237066079	-1.4084802497661142	-0.9135181989341875	-1.5911739831583023	-1.3401046582160308	-1.0761361250005077	-1.5398300074713838	-0.4687811149119798	-0.10355555782618103	-0.19844867319347653	1.1313176926597954	-1.1343796400830168	-0.025791564934276794	-0.4527408984689181	-0.6389245907248261	-0.3045740616303928	-1.1504539917063303	-1.0432308596225326	-1.568227505630703	-1.1464549276231382	-0.8114233255399167	-0.2189497090182577	-1.6128245836614057	-0.9592088859057569	0.7235315817144542	0.1904252221048705	0.34524184184673845	-1.2506843594781392	-0.7590471718156035	-2.067127931160735	-0.16116209769525416	-0.7218631525044911	-2.10143157270367	-0.8096012469866134	-1.1856188413694817	-0.42202746055083584	0.16192651084880325	-1.6477846852626463
-1.2119069632294732	-1.9562320450103234	-0.20396680356642805	-1.258493603597495	-0.06003898573864975	-0.27027221371591126	-0.2991214574016322	-0.5584071781689154	-0.43256375983480194	-1.382778588437895	-0.5977465646707254	1.3957862296392032	-1.477929316737154	-0.9846975001460657	-1.1436273965407282	-0.8262297905179027	-1.8417551154317606	-0.7279242450770423	-0.6108954433738348	-0.3387531922792704	0.4814745967454238	-0.32482279321905716	1.5341977160163403	-1.409299717616012	0.2253111007690221	-0.19522744777737439	-0.587648861914765	0.8379029828317379	0.015533810856998505	-0.44123140934838273	-0.8632591978652869	-1.4589042629458693	-0.5638735615099084	-0.1309688400896214	-1.792833683139956	-0.20161078947755962	-0.11894071969444892	0.4465060646272977	1.2674287862417932	-0.9863481799410032	-0.9980026180768	-1.334137504242978	0.38940086363971393	-0.5218089362885038	-1.8271483713443522	-1.0183017924818718	-1.4857993204403557	0.025679117794059507	0.7242197566232997	-1.5837224222362074
-0.8673272913940928	-1.6342535424939608	1.6916275251158648	-0.7822649738927565	0.508433018141933	0.584742431011812	-0.22901536704474626	-0.18177387552546845	0.24084821776843784	-0.8235136169157166	-0.5956385406929166	1.4390985200680684	-0.7524586253803219	-0.14391163514524166	-0.7595012915602767	0.07932440887079081	-1.099269714490413	-0.007856802961651763	0.23579412364885788	0.22793262206257417	0.691786071074288	-0.2749304248549312	1.2220032550486968	-0.5179614311817706	0.13202719078029718	0.5044382019463455	0.04508612147605643	1.3148095087728744	0.8767555668822085	0.14295491506111707	0.0728224718248765	-1.2932484816989178	0.2137716219869296	0.3477333701058708	-1.375617273904945	0.6032844095052814	-0.6405397018498014	0.9088856781722049	1.4410226600834861	-0.04441258294149631	-0.6923130584163562	-0.2837035425967575	0.623093181251308	0.19934890227465238	-0.8055623672536856	-0.4420685775673607	-0.4088754558030714	0.9215313136073601	0.7353875168161106	-0.8003500401273422
-0.14379481922849402	-0.4129469965393401	2.382639326254739	-0.1196040344107578	0.7058403381656885	1.0607202710968444	-0.19937269413280106	0.10363673006641061	0.733117520091904	-0.09936379615534394	-0.16601460916264957	1.0914405341823201	0.06474452547949767	0.23498603772442292	-0.2926924904734889	0.8649629755952695	-0.16967887828221304	0.6391774287557086	0.6685041151292361	0.5107128989834848	0.3684119572902133	-0.16921965010395804	0.645695835469056	0.3568382127820454	-0.32423705587258955	1.0798243523085669	0.3615827787797164	0.9522930962264922	1.1765780103624672	0.3746704765093873	0.42163071090225746	-1.0111997839980287	0.8102213943928027	0.5077019420754213	-0.9243364377793647	0.8640419954723216	-0.22475315133116475	1.330568862653551	0.9813755998697338	1.2080344937417888	0.0038791380005274234	0.021425107046251567	0.6011847488648232	1.1218539677425596	0.2358989518443046	0.5776266254997721	0.9655701965616731	1.5608437008942453	0.36583269639147903	-0.12378867787262277
0.12496555497873223	0.7778938817381917	2.05030498203903	0.2642519435044092	0.12823256504451405	0.8108152368019713	-0.22579721939737188	0.1211311582136471	0.7614133588001921	0.1542826249406331	0.3175572290254246	0.8758333820351436	0.3791398931415588	-0.18498066534941637	-0.2164079669862293	1.2980605472883648	-0.17472389161103277	0.7759681208728042	0.77575535117782	0.11380362909766308	-0.1615376079232679	0.021616081286490587	0.2313332121650883	0.15650922014310065	-0.9152350478492509	0.9702201387695192	-0.24833620466389122	0.15745466090102908	1.169726979154417	0.47955782757910725	0.03864995540578224	-0.8064902570362711	0.670579698702819	0.1285738193443096	-0.7551308503979018	0.5538392259037038	0.8178495358373538	1.4226130202972571	0.6264996837832357	1.968170901416499	0.582621389482215	-0.5782773882476232	0.6940080535552126	1.6545946154271811	0.6450453587736218	1.165501594694372	1.2689840074810492	1.4674296944951215	0.13996063619578913	-0.08764205391863196
-0.3757673990751833	0.9729221276878607	1.5938484652468388	0.43259743086471175	-0.9253748289219723	0.1869321509618088	-0.11038033766071043	0.007478108011898848	0.2738912168000742	-0.16562379635343003	0.42077687089313764	0.9140048798137752	0.02152885171381503	-0.7718170399094487	-0.5152636821977137	1.2466931685574285	-1.129670529202634	0.35063583776904766	0.797740395222856	-0.6325398748451343	-0.5832539180343577	0.39372341195931154	-0.034395005592226066	-0.9603460947109665	-1.3963496041557941	0.1351531436763836	-1.4053596124862024	-0.4712013140465598	1.1262878402940895	0.7092553145343384	-0.598693374577093	-0.7219065524685583	-0.08128916466497871	-0.32060100966848043	-0.7844477029633409	-0.009397266699365928	1.5176389177280238	1.1549872608910603	0.8737462193000726	1.7110993240350385	0.6044311058579258	-1.2869831747884442	1.0933067586644132	1.372697486816607	0.4037092240054461	0.7396346771644436	0.24776750311305207	0.7880213500499915	0.2822342325957027	-0.4508133185911765
-0.9335486474426661	0.11747363277549928	1.3859000199592761	0.5693145614610238	-1.6109716749653744	-0.24470436125698805	0.1835881212959994	-0.044293349540510556	-0.36296207286434345	-0.5345630345892586	0.149445217903341	0.8862729358096266	-0.5978037997177909	-0.6089334544177007	-0.8177481030736378	0.8292162574564088	-2.020912403840096	-0.21699331203003844	0.7557428850799415	-1.0369814126268269	-0.8835306308220445	0.84238344739793	-0.3706199757245254	-1.9205677866961035	-1.642474087879375	-0.8824408131155095	-2.127366416624979	-0.5941285664543707	0.9790572655259556	0.8946224969901623	-0.9743290279109751	-0.7574518071628299	-0.7961222878767013	-0.3052265861038811	-0.8201306455203359	-0.5398805730861432	1.320346153687368	0.806518804040592	1.5053180595546112	0.7537241093548869	0.13300782893786114	-1.2978685988318486	1.575724581660518	0.49075528307420185	0.05207108105833541	-0.3258715946302674	-1.079325237740622	0.0706118811870387	0.6034809180034142	-0.5575223304158331
-0.5598278105811209	-0.859746051877159	0.9320365395862907	0.5198550221387134	-1.3264530262645402	-0.2527377094224267	0.38025225462427403	-0.012480849593906386	-0.5322793506419663	-0.3894838773414835	0.015411982459693281	0.5801300042181115	-0.8474222065961015	0.43823060183917917	-0.84958744069455	0.3848695807600035	-1.9643282714581558	-0.3821909480923342	0.4211170326735522	-0.7547982327298902	-1.0933931801897334	0.9898843107381142	-0.6797833021589952	-1.9571697383875553	-1.6050819003718835	-1.3709062624187138	-1.8350505237103691	-0.2773136297204118	0.5120340030258218	0.7084845851638398	-0.9257744771856019	-0.8466063963417552	-0.9662189050016038	0.14518079514842347	-0.8376054722224876	-0.8837248721144363	0.7040285440914255	0.7183415796143096	1.9105762077998032	-0.03749110876666426	-0.31465992652854885	-0.6246386011700708	1.7376101662877863	-0.23022930981098602	0.0846892031398407	-1.006158134483437	-1.5804106393581105	-0.2553837667980592	0.8614542220858121	-0.12527468363376446
0.7778273606626136	-0.9767617206890553	-0.22664021653141844	-0.00984976485569703	-0.28583218079816963	0.06278489212645313	0.20680815713522535	0.016390876522538112	0.07804177311713054	0.2647149047090804	0.4892890700604214	0.29194976793035105	-0.408088625050853	1.5387226006513366	-0.6666764187193901	0.20419904429316957	-1.1075411873815995	0.07036221064244876	-0.31196310950063666	-0.07918630807693836	-0.9668161421456611	0.5054166787623525	-0.4791114421012811	-1.3242675151229555	-1.2279005559115748	-0.9673774901888725	-0.8465063084670388	0.19862322804858196	-0.22128436169416166	0.23293456379495944	-0.5344941113541708	-0.8473564885937481	-0.6796333344061195	0.5536541424889352	-0.9310639099868507	-0.9230958765198319	0.5748787691535427	1.0208632821112187	1.7121790753892643	-0.13913012060025165	-0.3060742508017163	0.04721056273328226	1.3949143510642354	-0.19685611009983206	0.4748052998620707	-0.6307485738103826	-1.1010383795173426	-0.17828024501459339	0.964000708587023	0.40608824152768125
1.972167257139109	-0.18265094312108784	-1.6060994022264348	-0.8787132940532371	0.7399286151572606	0.6223968224473759	-0.22388642443315862	0.06097688017656203	1.0706640441394093	0.9187229287800077	1.4120656418199147	0.5233515894650109	0.49559777225816315	1.85739653666573	-0.46090896561355055	0.30359169891528853	-0.31083165582219513	0.900534788869886	-1.0774468937784014	0.4449675872399806	-0.19166674334959144	-0.46581750429349006	0.5146241795894545	-0.797553142124332	-0.47901949331539484	0.138132002903842	0.12059918614804944	0.6042678735137703	-0.8152103424026077	0.009590002724067166	0.1431464581273037	-0.6907003681906732	-0.3795551793919607	0.6400933683038001	-1.0766041615482487	-0.5768688717278118	1.1614174938776756	1.5739910266337342	1.0160889134810593	0.14362889786831454	0.06469769508162783	0.22339605996548254	0.733244397915541	0.4099487365583947	0.8052164370118617	0.49130243028738396	-0.31905741223248013	0.01214980240622464	0.8261406479425182	0.3628082268404041
1.970655153940179	0.64229565596424	-2.0957766726315805	-1.4202822253608638	1.1844045420857074	1.456230496299384	-0.4820550835299629	0.27970614031422036	1.6271466283467189	1.1815406117467153	2.060410827172465	1.3054429420027294	1.3228562801437243	1.510785900559883	-0.2527476961475712	0.5006919383705649	-0.07625987781003055	1.6655184677889592	-1.1950107270807238	0.5917312904141496	1.0460805455459163	-1.2672396314466452	1.8078307609249187	-0.6824644953041379	0.515796852593906	1.413985714189164	0.7619907814722333	0.8508989336092085	-0.8768047015796303	0.45123534383968383	1.0703854379441817	-0.48681253552344345	-0.2511683378972805	0.6373004309929585	-1.0369495820457904	0.07114700114460733	1.741717879014208	2.0867211462177377	0.1700438745595179	0.15985783605093126	0.34808322266248004	0.16262815445760526	0.11579714519779989	0.8515165563582061	0.7910829433395722	1.4616093903940193	0.2582647511040877	0.04684082840925035	0.31658848554048385	-0.3529572576326301
0.9489903520806428	0.6684403964088258	-1.1839013048350855	-1.0787198209955742	1.092414852431981	2.4053169856980317	-0.29217605114439943	0.7372800371285417	1.2913337547846708	1.1833702271441642	1.8370680333974165	1.9825555309054352	1.6458188890794034	1.3202302841542621	0.1257552730819884	0.655154240405736	-0.01795507015070867	2.018216327005018	-0.30043587543910855	0.5580103865918651	1.9319462985280431	-1.2406580377705916	2.346954495939865	-0.5265687604793355	1.4068378270991333	2.358339562325521	1.3321553598615108	0.9039149810694684	-0.4105304784514387	1.330371931050774	1.9933992598387658	-0.35704205996694915	0.004070309059003698	0.8879287806891069	-0.5341678947461588	0.7279802105843171	1.5053432304518544	2.2430871885961983	-0.5691537081712174	-0.24187268763352623	0.3203288884810959	0.5161248889679464	-0.2208275781309913	0.6570646757025536	0.5664902814154925	1.6760520826123422	0.8147342752331611	-0.10849608462074604	-0.4673567926620101	-1.0359997639623022
0.04025965932131849	0.013110823253449857	0.3746074510701115	-0.028742659079235587	0.822284927489244	2.9417479679066045	0.15926802474466464	1.1782658376213422	0.4070388755778739	1.2698794514950364	0.8300629147716293	1.7691038062303093	1.404962474737708	1.6437793719930909	0.7554932258815868	0.7334895557618069	0.5434422238101962	1.79219017823289	1.1605611950864971	0.5453213284286085	1.6736750362251913	-0.3390370045969981	1.466990766466527	0.2004902699037463	1.7565726216125694	2.7046171679375846	2.014041170601366	0.7094507617654253	0.18524357536319935	1.9520993812595113	2.3891539398972164	-0.1897705642253533	0.713423116603321	1.2702415660037158	0.4803647921346504	1.0370028693288451	0.47120800470558394	1.7803954397635193	-1.1329012239990244	-0.5612228458737746	0.251451091310615	1.4730467917451642	-0.32496199306148205	0.09078208067219677	0.4298869296279457	1.2101407696181556	1.6674446393331688	-0.2901339314872254	-1.0415118309895672	-0.8465133625536984
-0.024193082428065543	-0.43309573793378403	1.2711631345692387	0.9981334394200453	0.5487143690789987	2.501066591112544	0.4456994753539627	1.131711233316046	-0.30951447894431555	1.4072992398563124	-0.3604295244544645	0.4937005899803305	0.8374251240411121	1.7756445282202011	1.4308605017513565	0.6434705146051798	1.6375799075480595	0.9633432176170339	2.1547072628046284	0.3961263414006926	0.29978342201073704	0.778642593104644	-0.38307729325888196	1.3496906071111807	1.329862314413673	2.382909379944242	2.3848256205976583	0.2535092146304464	0.448660339971432	1.7775646624691335	1.8146655796084903	0.26034381578643434	1.6479239045572731	1.2194399938327334	1.7132275451000034	0.7937563035584372	-0.6247711846190168	0.5927257808288321	-1.5596542185953002	-0.37365749301704115	0.49973092382936946	2.39684120184285	-0.4587691006214086	-0.29477168449685837	0.4019864420640332	0.43372839474214986	2.4781933777949807	-0.3507358314246284	-0.9577910846086587	0.28865343503317725
0.32872481491254407	-0.06077189743595068	0.9364096335167855	1.4837818115844754	0.20403712553843006	1.03022006936775	0.3651949081747525	0.3317502653083156	-0.5818428111245857	1.1097068379159385	-1.268711461846965	-1.2518739718666332	0.21823709264320726	0.7669190955117144	1.7996441494024873	0.16020336250616174	2.5150239898007363	-0.31626761837404693	1.8934480392112998	-0.22386248211221008	-1.2871722152693672	1.3058335667095682	-1.9585044065887316	2.1775516129637165	0.3254881762753108	1.4308002773287134	1.7458509693020892	-0.3372683929745336	0.1550664440244134	0.8027429078455817	0.3685301927865209	0.9600521401254792	2.066685546550973	0.35728338301526813	2.6772349230225623	0.08533885802276148	-1.236406229911546	-1.1433785364911222	-1.9309274006736425	0.002428901556356093	0.9243921630024892	2.410957948517959	-0.8734633640829622	-0.43870462776178193	0.1645813367307204	-0.4862400542857841	2.3858459347429215	-0.3545603489973398	-0.43444262746599827	1.5076826986125833
0.2353107710731227	0.7064640625205468	-0.022934715423438865	1.5636061680936522	-0.18078384349084559	-0.8684237824874278	0.09035614253756377	-0.9275088039944138	-0.807825005656996	0.05467506983258961	-1.9004409609076325	-2.6434094567070403	-0.333620548730524	-1.2558869101370103	1.6854364227639747	-0.8301480934330803	2.4814244995323373	-1.6605402796238098	0.5215374449378565	-1.302274052342683	-2.0751516866154534	0.9716752439983124	-2.3130014955497247	2.148915699611337	-0.6643569088187273	0.03720316378733466	0.012901298809055845	-0.8177427581919972	-0.6039715367567201	-0.5825733609769892	-1.226597677573831	1.4499591284267794	1.4338372504810606	-1.016148954758964	2.9938030962308675	-0.6932942224368929	-1.5275962176099085	-2.961787836530852	-2.339814479980314	-0.20368944177990927	0.8931174999803544	1.346540215860194	-1.5810484887517222	-0.8607645480390302	-0.5206059973339888	-1.5479891344109409	1.009880539295458	-0.5545100036746379	-0.3039494314756402	1.8017384951934634
-0.4230709514645645	0.8448221129600081	-0.6207922078477031	1.6536726950690863	-0.31393171116582735	-2.352164939742313	-0.120868182659122	-1.8857215808473096	-1.4317179117774184	-1.3447284510438038	-2.411992016696487	-3.2106558418593454	-0.8382546593217375	-2.916134944422209	1.2302051404086707	-2.0219312788894954	1.681336190317908	-2.576163368707945	-0.9929484807583133	-2.2786698972711275	-1.7122013797152902	0.19659749342820326	-1.560617957638895	1.5016889099944841	-0.9986586488885878	-1.3559309767128327	-1.8901209041806875	-0.9787329571759976	-1.4754579862911954	-1.9021448593449504	-2.0747348919256274	1.3087568461415358	0.03657752195096406	-2.140980143717792	2.6303826046890006	-0.9845393670822513	-1.9138916044699907	-4.299635366102927	-2.789393365602318	-1.2616645175146641	-0.024111017199720367	0.025282135296299423	-2.2858098762888934	-1.8911928598214056	-1.4009213486048873	-2.524795356164613	-0.8955241994119943	-1.1060330046896945	-1.106889858061902	0.9679395136694171
-0.9125416881377304	-0.07956220602602335	-0.499172242358002	1.809602690673212	0.055242760251811324	-2.8524943228395867	-0.22604109467322123	-1.853784152864654	-2.2238775475641623	-2.1573928109809475	-2.624582920869885	-2.944957257217406	-1.2777203751263473	-2.8947259449969134	0.7319447502282159	-2.7671459188090695	0.9047233518218148	-2.7623989614753963	-1.6586352703251543	-2.47530352700677	-0.5766667319962361	-0.3744924224748863	-0.5684610213585428	0.9470540900494848	-0.4233190637229536	-2.136825870218121	-2.6977801921183873	-0.7687854635731242	-1.9486990332357104	-2.7017523385504276	-1.7305968324613419	0.7336256434421476	-1.2029675132863427	-2.4496302914941483	1.901701506374346	-0.41556099120236223	-2.3227675099110874	-4.755738974112919	-3.0679653206090762	-2.477341612538637	-1.4388013030489628	-0.4794362790083454	-2.559611785729266	-2.9976485540244813	-1.831447515301144	-2.8976921779660554	-2.0095003665065208	-1.748180628127584	-2.3221281932945237	-0.241753242559656
-0.6703370647941509	-1.2808546439128101	-0.045239857101914194	1.658621631918876	0.762993233220959	-2.2472814513045107	-0.32323530919398785	-0.7712280211025188	-2.3810345756576248	-1.7659290355808537	-2.070110306863527	-2.046226529287497	-1.4509445460409889	-1.2790787115069053	0.4025506416583291	-2.572513847919184	0.6878741427593337	-2.277606814316969	-1.2090468616495855	-1.716991677496148	0.6972205693780396	-0.4325832338594084	-0.011942856449281431	0.905980389888042	0.7308864463682914	-1.871353598314811	-1.901721417865907	-0.2657378785354351	-1.586464297715825	-2.5708156246509293	-0.4725771734684819	0.4369105975149844	-1.5405969163429174	-1.9246791280574387	1.2393619301857648	0.8173395530712136	-2.1887134446413423	-4.210276194853929	-2.8077883568095685	-2.8148103374357585	-2.3470268963431913	0.13250722006761212	-2.1576565976576356	-3.1299169718765447	-1.320915254461675	-2.312206840180248	-1.6627539263127882	-1.8362557783387423	-2.7513682978753287	-0.8823423014016538
-0.0386053009825012	-1.4523656627231865	0.28759349553778557	0.9652629491643556	1.3050289906116364	-0.7728449354770552	-0.358302734107821	0.6979167100239272	-1.3879950172902784	-0.4104055056066727	-0.5883742914467348	-0.7688075882280767	-1.0446310409821755	0.5681390929973795	0.29962975523299684	-1.5202099757611045	0.8072723589438617	-1.3757444560892993	-0.1799826079105203	-0.45720753615212534	1.6063174040908754	-0.11804308492714592	0.14289419812414658	1.167999236627192	1.7699930307310134	-0.6664493655648508	-0.14972460595333056	0.40901333884430285	-0.38722618217582594	-1.3672259496131702	0.968103810956894	0.8547378014893068	-0.9925634321865072	-0.8898040849841883	0.912910200495176	1.9353587376774986	-1.1963727392867627	-2.7895993333899702	-1.795040652812792	-1.9096815092827841	-1.9942288340578525	1.1424362990294612	-1.2189980621818848	-1.7955736076469277	0.019636890367991478	-1.0044194220735367	-0.3729618213817925	-0.8662967431909483	-1.7532654006927357	-0.6495094194978306
0.25125073181731133	-0.12151182445027371	0.46373069136224926	0.06307932352387444	1.293669177944686	1.0063928937355373	-0.08290047657810336	1.6400388372584431	0.33837248486891547	1.0999748599078911	1.230474946661607	0.49728070193924234	0.0705977704061278	1.4213351608775553	0.4082248710997325	-0.16760857844262175	0.7255602462278393	-0.24164788118254837	0.6287199042899171	0.6980670927556516	1.8335667190292897	0.2914179657520332	0.26187223965575	1.2820933461136519	2.1237861398552704	0.8010223066908242	1.4168568823298235	1.0714451721798255	1.026892711181126	0.4633072276036035	1.9300722510216088	1.6033651878829074	-0.14666418479754806	0.33483339822695385	0.9100149143182026	2.1449101775932293	0.19338660516998332	-0.8349170789695394	-0.2768505268013736	-0.35183056231231924	-0.5238783912279193	1.585116523377205	-0.17256740740606538	0.33577848259929105	1.5407085759402046	0.3637866615124315	0.8098568497327125	0.9052558608485786	0.05362089567194529	0.04143876818798786
0.08212195198002735	1.774439500935832	0.6174737743839844	-0.4376729767915722	0.7511007894817342	2.207082647873777	0.6069269990174292	1.5616678176519845	1.7611357795345655	2.0819073442803138	2.3533596441477207	1.2141763302961246	1.5469106013411655	1.257731833159538	0.6712278408059352	0.926785561922326	0.3509207188683274	1.0010854594095049	0.7581531295167137	1.4859355361401516	1.2635690545118603	0.651856702238272	0.376997931039688	1.1133198988050066	1.7033059693619523	1.6724537810324267	2.1147799314087177	1.3930124725231483	1.7519417335467866	1.9423388212947272	2.1346534013651115	1.9026713375181328	0.45855425550071593	1.4438616969630824	1.02363921063585	1.3498451008659498	1.1150581860750473	1.0742049524665451	1.0828138007336983	0.9722682150966283	1.1928065965816828	1.182749168285133	0.5613237800347204	1.9943350107394273	2.5064582878234316	1.2769898849061405	1.300572156694095	2.4137278669238333	1.4254077049970215	0.6579017463755698
0.04113120233155441	2.738284176457993	0.6067329445133617	-0.3280942191283471	-0.05231752145085363	1.9705470915363523	1.3643176062606257	0.7080658561161903	2.134983132332766	2.294188897414324	2.1310766721217815	0.9839173803163497	2.5884343614781096	0.8914708079825935	0.9204730175818784	1.5197442527697682	0.12086223180948705	2.0365728750456786	0.31346308449436167	1.9572420317303858	0.14442445001409362	0.889845095057287	0.11273817604404576	0.8819764035366134	0.8454224336800206	1.4328654785189863	1.9951415506294194	0.9984679256153492	1.3448296859654145	2.1687420020288424	1.613131946213766	1.4789690979540022	0.6651390016326254	1.9651494335156106	1.0174023593215702	0.23283809026833627	1.1295225304373244	2.222028686788892	1.6452748256756742	1.6253577479223094	2.2660047728512773	0.4509790585613109	0.8093134331516386	2.4129424590211457	2.4958741565212805	1.6698375988471963	1.2274840595385277	2.543308144147996	1.7092850357581837	1.0486414191160092
0.4800847186078254	2.1207063828277617	0.13089542821438815	-0.036793096200554036	-0.898872175040287	0.15200870420956084	1.5625253885583685	-0.2098379116419667	1.5336867438731872	1.7257989221018841	0.8304526579030702	-0.09257556806524578	2.417317929206803	0.8319141622917748	0.8897451437569667	1.6015989323193958	0.3336153320616245	2.313706053312747	-0.21825937641942203	2.0840685580468525	-0.900128006244466	0.8202914546009452	-0.7232688905235457	0.7228307772939228	-0.04730856079932066	0.20130813180359314	1.378211580926268	-0.17284219188887998	0.28969315330915213	1.0106916080963333	0.49404730895196636	0.8160156684033884	0.5185856831260706	1.3940220057514088	0.7340007046609114	-0.4776743943097386	0.5625676498252925	2.1215977122518503	1.2874809659740776	1.6800531484077363	2.310199626337033	-0.029835868353614885	0.6691348133269648	1.7997526941300421	1.5103939106591646	1.6828808939756181	0.8868973196427047	1.0965748957902437	1.2697570238597256	1.3246598655913937
0.873344198594039	0.6320071536779646	-0.698095412594266	-0.14071419313678796	-1.6398755115226467	-2.2835839020042554	0.8473898063082212	-0.6082781270818084	0.5459524385768042	0.41660993177747235	-0.6350043787853176	-1.4022008008619795	0.8955714408658421	0.801350020167103	0.4248572472540917	1.2128394701020402	0.641326898966502	1.4784994479696498	-0.32158109261628587	1.632056930322317	-1.2905978833134726	0.22265808241569196	-1.6761760365720701	0.4175575118106069	-0.7823341703833666	-1.3666598000593588	0.42036064626289116	-1.5765243258019073	-0.3672883148762943	-0.7843060973255273	-1.0105749916633455	0.45093134310152017	0.02381152321718363	-0.2726127632448768	0.14252335233813315	-0.7537197149274842	0.057201487922898815	0.918252478345957	0.5131773309546103	1.3022717789213492	1.451464626029907	-0.23583958471692995	0.39752172359433047	0.831814218357721	-0.09712587760696635	1.3174993677204172	0.28977216970849606	-0.9563002367601741	0.8054129223934565	1.4437005428081704
0.4255531832312668	-0.5075751925201648	-1.1870587764699632	-0.7350858002924221	-2.0131651783926814	-3.7918279129620998	-0.484620970475595	-0.4207320586859315	-0.343715282285544	-1.3183162170714875	-1.4640979128329579	-2.219761822775852	-1.2163883372601434	0.34018031399164367	-0.30239850316140565	0.5032605016396721	0.41598808169816603	-0.11503522286125366	0.22408917871263884	0.5401067905999959	-1.0112686388845042	-0.83742620685408	-1.9599930785945252	-0.30331315251830154	-1.3218739506839006	-2.4532797794490175	-0.7403561972277651	-2.303787087764782	0.04557411684972044	-2.1737540594601583	-2.427460612399316	0.27034117180157236	-0.7584569333648027	-2.1962373927505903	-0.6219734902101604	-1.1070469836315329	-0.05027764066349098	-0.6073767595379144	0.07290133470790414	0.5901282616484042	0.09180051539516021	-0.48696601868741923	0.2960836781836027	-0.06611718257734626	-1.707771244808585	0.5097526863256016	-0.6264898992400307	-2.258514451639611	0.5597263332495395	1.150565059475961
-0.8199630830753365	-0.7818523984289978	-0.7080136364300349	-1.3737701949970196	-1.703108013857595	-3.4387124378969487	-1.6745492099666064	-0.000301057692079294	-0.9615030455140212	-2.6761731718234105	-1.4808813757029378	-2.158485718369884	-2.6782825618639756	-0.44989251353895376	-0.8804895623116794	-0.0988483886589904	-0.4402199804665626	-1.4862441956304633	1.1723594578267764	-0.700785520879924	-0.5846515158135063	-1.865222013583556	-1.2539946634715942	-1.2730252551262076	-1.5658702792241657	-2.5174286298284434	-1.6316445692767243	-1.82426519187548	1.2219577101996242	-2.54768249059793	-3.0328531061314297	-0.23397588273888334	-1.4758707114371121	-3.132232849806119	-1.2685887699026173	-1.6907412167456188	0.12734282931652774	-1.5638843298198788	0.3878619043388775	-0.16475933313454205	-1.2344587521737334	-0.781867804956527	0.5958533181280136	-0.8296149948493393	-2.5989366810667085	-0.5136094446019163	-1.5619927786373942	-2.171248501261051	0.36066751353932025	0.3735550450995628
-1.8558939435940864	-0.6480180186498623	0.5243571248843951	-1.5829662468465515	-0.7302092120063626	-1.6637288282786256	-2.070598036578768	0.2756769442514216	-1.1982585797504028	-2.7822672639882104	-1.0252084093581806	-1.3192442099492727	-2.6304598592887136	-0.999857084829426	-1.036036987512064	-0.028951158849105808	-1.2805468848697634	-1.794778595727654	1.909217564343718	-1.2940262994717417	-0.44942631753712786	-2.255316049423021	-0.07793039400580612	-1.8948338836873888	-1.3386176257569422	-1.5996718401429888	-1.6150204659407106	-0.5490160887594392	2.2069263724197787	-2.000506120880392	-2.314348414826983	-1.098423808326028	-1.6036805985789393	-2.4094676809892106	-1.510934590085788	-1.8586164198519732	0.3279861331213857	-1.5690898234250366	1.2295205639570435	-0.388093149395515	-1.9620998060539592	-0.664900527937439	1.291788339405963	-1.3508358036347206	-2.3080799411588155	-1.1979490627700036	-1.948475365971971	-1.164191501422963	0.1925930245792669	-0.49575882128327114
-1.8106916672058901	-0.7025858052245165	1.5298832629149646	-1.319180827760276	0.32925806301084765	0.15962057579414246	-1.5608048671465193	0.2789304655915364	-0.8728787919209109	-1.5459286548819748	-0.49913532446897757	-0.144886614873562	-1.2333006185615398	-0.987573691680755	-0.9084467584044073	0.9082279590441764	-1.4184724405718157	-1.0722343912735597	1.8609522472797428	-0.8862700865755567	-0.4905058692465476	-1.803524990986926	0.6915005078975573	-1.7315906094400895	-0.659600806598492	-0.3195816956314498	-0.5853986450715585	0.4617463837762799	2.2923442308155066	-1.070725465326164	-0.5640944336704622	-1.6413092340196147	-0.9515934432359525	-0.5348385127635972	-1.322695306234828	-0.9187879414647909	0.39670680558497107	-0.8962681661683569	1.9108733253146288	0.2843918047047322	-1.7584225210370916	0.09749645252646162	2.0363490189432825	-1.3112521185531218	-1.02863126904886	-1.1470255727613727	-1.555331776559555	-0.18976944572449395	0.3333073474323145	-0.9052423838724271
-0.9278337135157962	-0.847406071243277	1.515429583339356	-0.908911272388177	0.7324147030888029	0.9364999255155922	-0.5598982631658985	0.08297892821497846	-0.0036047336496303015	0.025022652547830756	-0.08014091352290668	0.810822862992105	0.460477890226338	-0.6863555344269223	-0.8836373494516004	2.1912120492279086	-0.9201194569708169	-0.14409063329739666	0.9736779442406621	0.01447906255040235	-0.3335013929642104	-0.8768476042141797	0.6421039026217201	-1.0149240490523572	0.05745481375104862	0.509923322820089	0.6511322066111586	0.4811562897746171	1.5557001813616054	-0.31107983038811404	1.0935800085581877	-1.2830447324515593	0.015381553810187453	1.2089638731178747	-1.0241528753338667	0.7439064788291585	0.28641807305579325	-0.07200487910562647	1.8507300857936881	1.4371973690041733	-0.8278508076181136	0.908604738706095	2.303476449115831	-0.5641686371388235	0.3917276156277897	-0.5839822589697206	-0.8193893503782231	0.24377735055397481	0.8387620323935902	-0.7311834065237784
-0.2313837822449897	-0.4815965221057183	0.6528132883044868	-0.6600521549659238	0.26579485906113215	0.6422690276408144	0.3298211928295605	-0.22125442136976917	0.9198667000798187	0.6375506827229148	0.2197736856106487	1.1135141171735232	1.3268105561782948	-0.5430111158759978	-1.145300009976369	2.884573514009638	-0.5206914137427958	0.19359057716882414	-0.1728263351877794	0.513343916334299	-0.0006304473939011565	-0.07321462948488751	0.1301912615350784	-0.44512475561532727	0.24807764153090112	0.46095352374226733	0.982215826268193	-0.19059139420880972	0.5809679052960468	-0.01294207319299988	1.5174711717279807	-0.4059560915055728	0.515792929299324	1.810352198314757	-1.0166574258756662	1.7023035189342712	0.015246293046444493	0.588047348000936	1.0605079864042533	2.0671480577361234	0.14085455920116496	0.7563330899117833	1.8056675512961924	0.4744780694320795	1.0332944908635708	-0.15554356073128178	-0.4089407316874865	0.371069095296739	1.2015002059702573	-0.43231427588169474
-0.34812819509669807	0.5470051754378396	-0.19751820129322922	-0.634715414712627	-0.5293516947787488	0.026844710604293918	0.6756924129522088	-0.5696365935329427	1.201993136003714	-0.04778388719107231	0.3843334379699048	0.7003495443416314	1.0114881953514376	-0.6141606443229558	-1.453187063032686	2.3910104170776205	-0.7660888673084487	-0.11033145853355804	-0.821952886680157	0.2400363353570847	0.024373931885740677	0.24465452276080066	-0.17259343131210192	-0.47085995884308574	-0.2545251340281617	-0.18547702002715882	0.08840555603682496	-0.5915899833210696	-0.19486240181481693	-0.1363010416536218	0.5645021799442377	-0.04988041645038913	0.17489170264658488	1.2414374345886823	-1.3722887847604959	0.938830657015946	-0.27222326451233136	1.0496067585400908	0.13110855184155332	1.52962423608143	0.49637940689462384	-0.6322651435170937	0.7860569966995112	1.0619630379895897	0.6361544565210232	-0.22061399156144956	-0.5154641245442546	0.6687661006105082	0.8351322256988742	-0.5372317946855635
-0.9401284973216532	1.4578236655993535	-0.4636866592658624	-0.7434881980425662	-0.9036642371905139	-0.26274397143950806	0.4008398984057923	-0.8227235263203643	0.6056900434486968	-1.0855504020659457	0.3779610410262945	0.019974725833237963	0.09170134339792006	-0.5928406231403425	-1.411584993386805	0.9168376593366131	-1.411029027581483	-0.4528887810676063	-0.7109390214309513	-0.31357065646466586	-0.48871875215253585	0.09113101380911798	0.06459938466188347	-0.8590039692839191	-0.9585135869057131	-0.7073105889717126	-1.1717567935261937	-0.1659784728648263	-0.7616786296700995	-0.384273237171987	-0.733641413414654	-0.6972565855254403	-0.6219867193745501	0.2575879048174719	-1.7321749151821697	-0.8693997807147936	-0.32884306847983985	1.3203017949911549	-0.29314592710909954	0.222246175277683	0.15746284560222348	-2.247831230375201	-0.17630655827895536	0.8255023153141899	-0.22377964765521094	-0.44435064916215017	-0.7282578727712079	1.221276917961429	-0.14508720228978508	-1.0455474546618397
-1.2946292221396263	1.2266491966673838	-0.390238838144788	-0.899626260381834	-0.6252081563461701	-0.16309553048952366	-0.22431759702776735	-0.7640814910859459	-0.3339910497103593	-1.240937857103115	0.2577877768970976	-0.2074178483099544	-0.5403901415482314	-0.30205126565049334	-0.9204600301240402	-0.7885131344396598	-1.7560373901739001	-0.28762571533960624	-0.302397984059213	-0.41283064202036684	-0.9756639274628833	-0.32405570035121445	0.6256363198631633	-1.0289422998490612	-1.1244686039216505	-0.6117971411206407	-1.608104019336779	0.632713814578254	-1.2597946164430693	-0.40561597417167006	-1.1313510108227454	-1.6401063307840735	-1.1078625067226395	-0.37353251672733434	-1.6823594693374675	-1.8814868958919764	-0.06145570113671645	1.3264195356243909	-0.08249984928516993	-0.823026656385835	-0.398262540750511	-2.6803129343403147	-0.7021599219636689	0.11958466397571023	-0.7255589696785755	-0.21384531722749467	-0.6072373077642619	1.6411437396632367	-0.910657834755866	-1.4400832130852657
-1.13735021767363	-0.25032879239256367	-0.5608072106004963	-1.0077210135814159	-0.09213279743686358	0.05324339162165892	-0.7541552433497518	-0.32150093948628106	-0.7911652285378572	-0.2563338224652666	0.1913034737846402	0.4092915541080552	-0.47523896556753165	0.054724416844707434	-0.29515605709399	-2.076902784042381	-1.4537456494262009	0.3313356649756365	-0.3089056465414853	0.0700872821802071	-0.5911257779694228	-0.7578296957111228	1.0667101257524356	-0.7321400881519655	-0.503058901811911	-0.07297589484713907	-0.9070595092003957	0.8817909599408973	-1.6344808232973316	-0.059163305421307225	-0.36275282023403116	-1.777377527330898	-0.824344062593963	-0.42346965568020617	-1.2176685735391624	-1.046190941244376	0.2580936380838942	1.0691967272055525	0.3196960576208586	-1.0079926415393021	-0.6650949911198273	-1.5861714963883091	-0.9095211079343382	-0.3834892184048735	-0.5726987600863498	0.5807285965040256	-0.20201366541955057	1.5303671446751206	-0.8128569335538047	-1.2788647175215322
-0.6493629694363604	-1.8530070722436573	-1.0835685373920894	-0.9058084854721611	0.21176734170315478	0.22641438210003523	-0.8396456699085879	0.22553584469420498	-0.45530890960992765	0.9684846468216046	0.29781390177695305	1.4915360638118549	-0.03290778158030155	0.17619196662510073	0.054926476206555115	-2.7514464757806545	-0.8115263514588399	0.8743337799234524	-0.9691196330139532	0.5690095986190248	0.7025734656553216	-0.9229563601251182	1.1262717840367371	-0.2825480681493397	0.3774203409198953	0.31114607081746415	0.11602256070906929	0.2597625155606932	-1.6846119856403616	0.46740988041368137	0.6617285114140596	-0.9129209519112649	0.04890467073189992	-0.13734138629308956	-0.7524062716757451	0.7003378869290197	0.21455632336523872	0.7666151295019583	0.41203346086805737	-0.6743923325042083	-0.5615335465335066	-0.09886303786945753	-1.127689567044272	-0.3847953654019218	-0.1527461193935689	1.325316808998212	0.10504935666803057	0.9049171449834803	-0.11272299410359458	-0.6633271006039706
0.0664608824374888	-2.2306573622947257	-1.457343763151217	-0.47765098396215666	0.213809217573472	0.3788850224504513	-0.44865009352494006	0.3895869389626362	0.21947123112499645	1.400838613692531	0.4960234726068407	2.1555778856831154	0.2080148462112809	0.026714082969628353	-0.008346740765006591	-2.8971122502268507	-0.3296212724054128	0.897722892743324	-1.8112302836404897	0.5727883122303513	1.858483161700567	-0.5297669480689893	0.8497783833922241	-0.12046976694993165	0.7224303677859557	0.17891191134179577	0.4685685657709157	-0.5815283893911973	-1.3790718506992474	0.8429675399852238	0.8617052081151676	0.030058063952087214	0.9216007646130436	0.1746459282636871	-0.6431647731016964	1.4336876519830155	-0.240421434461797	0.6867152407766582	0.1789661161563923	-0.5165875506729135	-0.34405297718415867	0.34601779273615674	-1.380652982021129	-0.14406811416359983	0.02784942369858269	1.322044128921084	0.13930937096361987	0.15454241812215672	0.36881232080052345	-0.07192421955308943
1.085521155122705	-1.0984272804182467	-1.2342225182708642	0.14436174098608512	0.16067532789388883	0.4785296036864028	0.1381730935454256	-0.06052414850458384	0.5819050937585816	0.9059470267352044	0.572597900979498	1.8388791167580385	0.05522425370113052	-0.19766178418817199	-0.32955350336590017	-2.5798358910555295	-0.15613705375333534	0.4482197561146874	-2.132271091566537	0.2753549013101995	1.798834874725166	0.4405225679948836	0.4463193997123396	-0.29107484551400264	0.26422690401291765	-0.23952547458380274	0.028027452365954775	-0.765699174823039	-0.9663028101683707	0.9291592472503798	0.1046776403419835	0.13414851034852718	1.2401628939560039	0.39512226898035124	-0.7786402505775099	0.3533460154295403	-0.6303703758362725	0.8362138655026722	0.06330152871883553	-0.6946335085224156	-0.1888914244858732	-0.5019927422300845	-1.3032687826982026	-0.02828596716526919	-0.0553400628128839	0.5868287466478219	0.10153305840932368	-0.32758380868391684	0.23785884905994012	0.17662718417128911
2.1570169722232846	0.505649922127258	-0.6077452525199795	0.5988258738150063	0.19064269583553742	0.3751315668234407	0.5639884447824787	-0.7826907483146764	0.4973902840984605	0.20295064189024883	0.42967588296209175	0.8586982254953986	-0.16035547663140828	-0.3500351771405082	-0.6988004922760664	-1.8255374951137024	-0.11594921337843858	-0.012871414990008396	-1.6732530472405764	0.3160892761341968	0.635562372950565	1.503870818082365	0.10766605567350154	-0.46394328390957085	-0.5044714412513973	-0.44293914649906885	-0.4763281065869507	-0.18026287077356065	-0.7131878912062524	0.9011766134026498	-0.7552424049698326	-0.4349141292408507	0.8039846499288755	0.5441400264699802	-0.7280721941289977	-1.392826534084665	-0.4581438681443667	0.9317287036956541	0.39361112005371296	-0.7475715486408301	-0.002563712540593621	-1.5458591260899914	-0.6330558894636501	-0.04911613047243249	0.0014771461174766347	-0.1080297206791656	0.18552698563784764	-0.4229918838393669	-0.09091196749796147	0.17978912036545358
2.5252181454599993	1.2409432508946985	-0.19484851340235085	0.6250708539649807	0.18701858149573403	0.05470899408627186	0.653880318392727	-1.0980488884455752	0.40066471926175823	-0.029904594261799783	0.23095295097623417	0.07484083448646359	-0.05566566913490004	-0.40110970502986293	-0.9818076756361289	-0.8006224001848197	-0.11871746911145163	-0.01718957733210862	-0.8006744291419325	0.9171344760543382	-0.4393284531551136	1.9270116715749273	-0.07642042065824356	-0.4013758124841435	-0.8816229803908382	-0.244433779611857	-0.4211983995661404	0.44539839742502013	-0.6180937571937168	1.0054819859439612	-0.8766847817296259	-0.6879446150669962	-0.11302306863887181	0.6274944754819174	-0.2709162086229607	-2.062724713870222	0.1785261274300524	0.7458694124265669	0.9313732141194038	-0.33572269954702455	0.3472123456753799	-1.6176904047030187	0.32843211458301563	0.05954670312721265	0.43598239555793006	-0.026458928475576907	0.25750368925327805	-0.2685802252161789	-0.05165173185829196	0.1981943816906033
1.6764274284589304	0.6863542089622575	-0.30986047373891557	0.3596061063757579	0.04893942084341593	-0.1787456025228398	0.47192755264893704	-0.6138141977456743	0.6785915351213815	0.20612140159026948	0.24937100717840166	0.002657375688584671	0.30057027703822353	-0.26758366544698187	-1.0249759962002774	0.17127857459398904	-0.2778633733464545	0.5267891909612474	-0.07515634388595609	1.4824210306846974	-0.5162018078402091	1.401944450411495	-0.11833106784656035	-0.23661875893304415	-0.6543594685293669	0.07899103233630378	0.008220476586401735	0.4375688315399836	-0.4697574150551733	1.2425084815104321	-0.28602772491098083	-0.029917310323686476	-0.8328482163014209	0.6172169579674349	0.32836944101781324	-1.2092598232713345	0.6543978902897212	0.4088633570017945	1.0925878380020733	0.21756177556388842	0.7551513067856982	-0.696754621309116	0.9120089157572536	0.40983126267475123	0.9491366134540432	0.7505981308707322	0.10223846312016287	-0.07717892672952881	0.28860582425623166	0.29109593535056355
0.19292094769308885	-0.42586441071468084	-0.6333547907505725	0.21439081413616576	-0.08416214729760291	0.05546602802947285	0.18240738073985674	0.3903103525581374	1.1447279026608372	0.4605908616962459	0.554989640687506	0.3543986067525973	0.4476506653337915	0.18110130362298843	-0.6193951943781597	0.84383228311936	-0.5858552719292488	1.2363712571841101	0.26813837690448283	1.193967649039694	0.05722525754206489	0.4453123319308955	-0.0786362091016536	-0.2243784275033212	-0.18956285308894993	0.21436418432021834	0.16627058121537044	-0.031525517516695224	-0.1607427649392429	1.36379419156677	0.3302666769354982	1.0612383496804845	-0.6538907666940387	0.5365290606834968	0.617322098151664	0.05623543741847864	0.5423674273340129	0.2594092214898482	0.6157554362964817	0.3131508096399509	0.9542853752674725	0.25150671470903596	0.7707448306809104	0.779607446739699	1.0319144603206216	1.3930529762032635	-0.11628850894207265	-0.0012531272825012374	0.3473816334457962	0.28930552462044556
-0.5702040470387463	-1.0524041470721492	-0.6417400096339826	0.42745060591112105	-0.008226843520227279	0.767444425831141	-0.0865159005412189	1.2177669001174798	1.2183031034145109	0.44924128380089345	0.8890363525366286	0.48855839577135973	0.0875543088546517	0.8068690271333385	0.2563614116140663	1.2205168152804429	-0.7050024753852878	1.5106190817191592	0.39026525149549723	-0.04935996524370164	0.2641741674290542	-0.03671426188032777	0.01553981754873695	-0.34160706782435407	0.0957357323641017	0.2391603612739124	-0.17303334000402748	-0.19361030775367155	0.15952518222555656	1.1825445910417152	0.5119354279582556	1.6302511517441243	0.5169290200521712	0.4758011508826565	0.4522618330238293	0.5442329251440257	0.09190309792257295	0.40215847644480335	-0.10556529120511922	-0.1214046780552919	0.834323586470364	0.46830210281488255	0.25520803879859716	0.8941919060891623	0.5855002729511362	1.1620069768968802	0.07735478902112548	-0.08095119939651194	-0.15613722883355693	0.06039242906285659
0.10387958645453427	-0.7949079351414575	-0.2187064442935698	0.8027862620167787	0.23492897491516435	1.4851739294060828	-0.24610028150457425	1.3795690634019653	0.5765961081763513	0.25624624210594243	0.8905483705510524	0.18400150272188945	-0.5261078845198266	1.0666856437244179	1.1786289053374681	1.4158913902199626	-0.29554140797203865	0.993916570229141	0.5012168069337166	-1.4317176832470768	-0.21707137271370608	0.3378564100294759	0.19245850665815947	-0.29455704853376613	0.19369458668437084	0.4854414146642908	-0.5217833317184579	0.34382921909127884	0.27940406527006545	0.8012106180447538	0.46068881333409145	1.2878637705206635	1.8231034615359003	0.48752877981163834	0.12366186162140896	0.2969385762613507	-0.1739491509858445	0.5252349549172155	-0.4464393101253956	-0.4877972189069724	0.5648736867819839	0.16306866073442516	0.0005796502279996658	0.7523490014801406	0.051214976860189027	0.14050539835907788	0.8253270923563666	-0.22876975934181415	-0.8006899661693025	-0.31510185367516524
1.4140456976688078	-0.06927214483979019	0.2941758296192861	0.9692591549952368	0.39652154077445384	1.6585709561278508	-0.1960106241532119	0.9411539684226199	-0.4750013602588235	0.030819664814221128	0.45367939450328393	-0.18973242005230465	-0.8402691395143941	0.48239486315549984	1.4769416343829598	1.3982793562513631	0.5121617812674059	-0.09131994255395226	0.5788539560872856	-1.9968244149362935	-0.6336793160378342	1.0318232643878644	0.4242400253469364	0.0881670617640571	0.3694398830783239	1.0203278137552005	-0.29221995909344906	1.073913873904694	0.19957507206431988	0.4735032393204875	0.5720046548109998	0.4788434410222627	2.007996408560818	0.4974873710011938	0.034610494297833784	0.230326322193849	-0.21154810331187338	0.23137822852904022	-0.26461359089964764	-0.25621049147787445	0.369084151045231	0.06769760128792904	0.19343186891238542	0.556571179810128	-0.12789391614752033	-0.881016609273751	1.552641784078664	-0.26858695040183844	-0.9962039753563886	-0.6275501423645484
1.8751942508293118	0.48267278661962726	0.5908311086280253	0.8662832815747449	0.3883736526438544	1.1628048061699199	0.14300383635821715	0.2994801870377766	-1.3032477825324424	-0.24815118925437712	-0.16563794629787423	-0.24790830082875243	-0.6074663841528513	-0.6896745387842697	0.8758828778736941	0.9977524655299261	1.2045473608058626	-1.0699403189936123	0.47807614926786696	-1.53527903680043	-0.23737532862082822	1.206116246579928	0.49819358775918055	0.6321480936347095	0.6897509155593391	1.4429356636272523	0.4923976983172771	1.1414951931537085	0.13319701495435016	0.2957821084107502	0.7911511131457915	-0.1488746642705084	0.623205929900063	0.37145168022489583	0.36590591589848404	0.7856025780199284	-0.49991989908339496	-0.49347260550358585	-0.0732212942967094	0.34409186333084246	0.27514506912275805	0.5039503658977461	0.38316045291598133	0.38175855497737154	-0.03850780703256454	-1.2022539160570458	1.496372369905383	-0.07105381079008784	-0.7042011643702972	-0.688029489451766
0.9951961651757039	0.6049287484783082	0.751949371090087	0.8565185811816045	0.45034609100472756	0.38557347995434593	0.7251482511257987	-0.255579264160528	-1.5386240678857603	-0.5941952377731468	-0.6065980583811957	-0.12372299430893	-0.12300912718064763	-1.4746691244412147	-0.0819024028373001	0.2119927494169417	1.5108824999804478	-1.361346971586757	0.2297164173657506	-0.6416173959450489	0.6135754796134394	0.6799055001657311	0.1236863149872268	1.0756892621401966	0.8840400411095009	1.3172836694905428	1.2594666008340092	0.331283294162638	0.2431767761423441	0.13703532543917613	0.6960569715292007	-0.3532395273405177	-1.2863576170919966	0.09012658464054027	1.0512801264954865	1.3955685637501016	-1.2283315500821304	-1.2181061013269883	-0.4514961867804036	0.5808792370204204	0.18387931389011314	1.1231223944331676	0.05498321320470822	0.08369453680426027	-0.125952838245043	-0.8476935740581404	0.6437807637244148	0.2948241853323477	-0.38584503031536344	-0.3623026866308084
-0.1882103593606015	0.4975536613726114	1.0198658316132152	1.280765058785785	0.8280193710480619	-0.14076885909414216	1.3426482215699482	-0.6710600396636741	-1.3126874501432622	-0.7673467835568559	-0.733555640125516	-0.25946659533663025	0.18421642183870046	-1.0707646752823907	-0.42803009762263	-0.5938400770777091	1.7378028549699949	-0.9603255306334482	0.09302222672344773	0.011357230794168447	0.8224130354820669	0.11786514394276261	-0.6953919457387422	1.4273194455786344	0.733535966359153	0.7359662966918585	1.5709197510812738	-0.6370947725694291	0.45008884258010395	-0.11319259538930221	0.1866800051431448	-0.24172241434178096	-1.9677130362485444	-0.16637726581971135	1.9045814792109788	1.3427204338525776	-1.7182670981271617	-1.464942526094844	-1.3563223058665914	0.1262493448784624	0.12362008563997041	1.4675222805939592	-0.7271786397318959	-0.39489591238116734	-0.5088799311830714	-0.4125377359043117	-0.08945092244289193	0.5645288638946758	-0.30977164386764616	0.40178632748782456
-0.3720419950426936	0.4468959024730788	1.3524515907339154	1.947634820583189	1.3624756823993835	-0.15550084731041292	1.7189736519734116	-0.898683953748789	-0.9683811140829562	-0.43792648233219406	-0.6776218902227884	-0.7350282604557157	0.28669910293065265	0.30836297136675567	0.29209900480109746	-0.9202957434840312	2.271618425066162	-0.3602132452864803	0.25109438186403116	0.288557393849268	-0.017588574682254263	0.2036102901948101	-1.4165607863797138	1.8661121154630373	0.45710062419851744	0.2906277916687085	1.526161735678323	-0.8270796266991606	0.5286518208577208	-0.33287857505067553	-0.19940253227472057	0.0908417276581484	-0.6524065690807219	-0.15608990997645003	2.6151452474833983	0.7429565245607613	-1.0300731326587713	-1.108686931155194	-2.1163199642361468	-0.515749459532907	0.2789710430464787	1.4800877380692274	-1.3667616776435187	-0.7525916447186228	-0.6733427580569569	-0.34530357458238864	0.18631044775257868	0.47892033635222186	-0.22398812914563818	1.4103210240197874
0.45970414064635545	0.49911600848467075	1.3955481996625234	2.1835806857208135	1.574445558945363	0.21556368724888536	1.6453951720658038	-0.7325438567589708	-0.6598024213922901	0.3678918532694395	-0.5796837154849172	-1.0289626172868422	0.5335546857611231	1.6299026411101356	1.503127482110581	-0.6008273619577692	2.8391504366882026	-0.0017414836266259003	0.517756205675547	0.46462950102975326	-0.9646375619451236	0.7649708213648548	-1.2802810974643735	2.2739721344446036	0.5297409893099934	0.42650327843161484	1.4288593202048536	-0.014878094500319695	0.35331796377113434	-0.3030224620817314	0.1274800282582679	0.585230453175031	1.5787527432443331	0.16622514900943428	2.7072433345802334	0.33567756185448633	0.8065301553184094	-0.38772372011283723	-2.1110890057239975	-0.6044887135822201	0.6943562399784674	1.33906567900512	-1.392275289400362	-0.5463271575875306	-0.037488942043965225	-0.4692761241776553	1.2652546614001645	0.004398776776375966	0.15269706900835217	2.115050718016049
1.0403799613412326	0.47298637979902064	0.9435853781367906	1.4655905935245515	1.1975446326672834	0.6298427499763583	1.0652225149452548	-0.0241239910102206	-0.29109096989124617	1.1429402175898689	-0.3820698469241774	-0.5746186158891128	1.0880802421227398	2.075289222380026	2.118015147302061	0.016142502993046846	2.5890121415594165	0.1290122741685898	0.4674391122924583	0.6710767028053966	-0.7540447310939665	0.9059962790787772	-0.05220339767089898	2.101699110610272	1.0959145404028328	0.930035161944768	1.2634890097767217	1.1349414338306125	0.01972674176382681	-0.03367833254737378	1.0007222580043615	0.9561376258066452	2.7920270192931396	0.5330008237075594	1.7963489640766042	0.4441658901804426	2.489529248416882	0.3658569729332252	-1.377513931307254	-0.050418937968308715	1.0528637854397247	1.0267275803511555	-0.9389169570848367	0.27152360349731935	1.215116907518768	-0.25389650007903825	1.9431970446145612	-0.6353113900225668	0.5622973935249455	1.9092154342897145
0.32284732780541536	0.20969556131969638	0.29198474222000154	-0.009237205367604228	0.49905911318325563	0.7678365179146005	0.11385252149697807	0.9795033294088802	0.22713556470302107	1.3477367649405902	0.05783319342440571	0.5325112266093651	1.5649042807139448	1.7194178268358395	1.5936911698571212	0.39527030188363815	1.0947736007395756	0.311036718027386	-0.07456689031061282	0.6892019488519309	0.6932573764091474	0.028501332709283664	1.5696547278558959	0.9422156686006026	1.7020048517443396	1.170660043748041	0.7444217836740248	1.7382647690780526	-0.23424757770084437	0.1558632352187946	1.5306993149797345	0.7379718580478802	2.0877691769219227	0.5564206914180156	0.0858917692870652	0.572978753668269	2.6707083581338336	0.9207189810205253	-0.5061508365591858	0.4993947229999314	0.9125450646126154	0.3726767668061915	-0.5164208884906517	1.1471949483524	2.0852331394134227	0.4888688970507014	1.2740191969085748	-1.1149544501418827	0.4615678632960317	0.7420703165829189
-1.329908835479894	-0.2191520261097443	-0.014601571493035401	-1.4300205315248606	-0.03206146245537475	0.511730729721858	-0.8684240017130679	1.6761147138442396	0.7805757526868521	0.9511656485402648	0.6792543394638967	1.5320225480480867	1.3986040824653567	1.1490285355416994	0.41970244078248997	0.3152197027537952	-0.8892787621980792	0.6010057431254374	-0.7083145767136898	0.3150051877792545	2.109310329258464	-1.4279630939562804	2.4481385076929247	-0.7785641936320893	1.727584281252524	0.8211340657605313	-0.1339528255054681	1.4461438978126047	-0.17982277245134964	-0.04455330278955169	1.0511636241042417	-0.21879389778208572	0.3695989671877913	0.09315122039766165	-1.4905056088347177	0.18420634511712916	1.427495762460768	1.1459886882594443	-0.005481421523946663	0.476333779103016	0.20858307037444226	-0.47681487486390417	-0.3852105382316751	1.3862268415763013	1.7085006213955065	1.2862121775449513	-0.3817854863815902	-1.181043498848007	-0.16038105636776762	-0.6011900271700371
-2.5783488420498046	-0.5208813296096532	0.20981237858088397	-2.058118506762998	-0.24181090542804323	0.02520717832155468	-1.439050202346574	1.6008917374806846	1.1384201122094482	0.42976148849144663	1.1448885178450514	1.7187952785991412	0.5498252307021797	0.6506617229244178	-0.44678327369525095	0.02823644804416189	-1.9798507302602797	0.714529638178771	-0.7319857199880941	-0.2586414960232648	2.2477847599116867	-2.3805420858794695	2.0187510835277	-1.9318851103945207	1.0416471669349692	0.20567672286006614	-0.8631860564614381	0.5892814464353197	0.27734910518245026	-0.5638823977074323	-0.11011059410642168	-1.419628193626186	-0.7837424410650213	-0.5741652620092993	-1.9020870527551614	-0.45391202574570216	0.2223789097031551	0.9926695892127592	0.13912855165761853	0.09082067573041472	-0.5781095135716966	-0.9468095507209547	-0.28838739724505436	0.8318417987742903	0.31620741149658815	1.4537269274434066	-1.6900689667424234	-0.7450526992438715	-0.5567673678753485	-1.0654157614233033
-2.5064883358750816	-0.39889846802508405	0.5386195667650573	-1.7987127372953078	-0.4120541061566616	-0.3351275921928412	-1.3367702085710624	0.8571305057325973	1.1599996928864345	0.23074835183213718	1.1193893180822798	1.0708369379512637	-0.34094391821738956	0.049706903725300386	-0.5376515931347252	-0.05454622853561235	-1.560354971422699	0.43826001099653855	0.1689143667130337	-0.6095502523170445	1.1371545428166963	-2.1802085284896253	0.7878895679143294	-1.7136383796433994	0.11321378478287944	-0.12248826485121164	-0.9435933942726749	-0.25040918858189665	0.9910813091426556	-0.9613179961379847	-0.9760379563260437	-2.0967708742024422	-0.7919839244814876	-0.9663315553486754	-0.9668948289936088	-0.5714215109136676	0.27457042086014216	0.5590644694696998	0.281117065391006	0.044446579873122366	-0.8633381102474355	-0.634773376526109	0.17620901848760548	0.004055383730372376	-0.9168989719368966	0.8299009296402554	-1.6903377717466204	0.05211192751819182	-0.07162530961039389	-0.3417982502909529
-1.368001323295074	0.16871320284395938	0.35831682950184773	-1.1258928243476305	-0.8046630306199118	-0.3067613062597943	-0.7597062842290462	-0.014571631809594024	0.846579353913376	0.32231898212949034	0.5926783908437984	0.14227862785045248	-0.6251319921910435	-0.7079008661727798	-0.1943431779701814	0.19820669462834967	-0.4465021847873649	-0.010535525563556287	1.4913389046572572	-0.6245614511168104	-0.17287183090277425	-1.1763960601060477	-0.2212132282936556	-0.5150308295511808	-0.5416978191502051	-0.04577805625426037	-0.5627785269630233	-0.6989029469418316	1.5390703597295006	-0.8349451185579748	-0.9974412894319014	-1.9196646928714087	-0.41024991450353737	-0.8671584892140893	0.3900718736853555	0.0034301340948245476	1.1762746271460378	0.08459359178291091	0.5973011904203136	0.5934013550591242	-0.5780517594059035	0.07884453738213193	1.003663956807273	-0.47833713692242397	-1.0644372975166054	-0.04213152849910821	-0.693710044388252	0.7988287482298309	0.913583786557928	0.7208932094808799
-0.08303296013518384	0.8074518862256777	-0.46939665774315764	-0.5375737112439088	-1.2636218945481341	-0.006248052827282031	-0.2868230598539195	-0.5861209865176611	0.2346373726650649	0.3049344518817661	-0.12806497885256715	-0.5302888612630327	-0.3874584379513488	-1.1925486308914395	-0.019855688689362907	0.5080826007325799	-0.0014095289965765868	-0.2301462061960823	2.239132690421967	-0.7006207910079104	-0.8599190518286115	-0.22605806780544405	-0.4643069419812357	0.39586288239327977	-0.889440572715721	0.013027453187893799	-0.504290629815871	-0.7067052408353462	1.4158994802617775	-0.20978512315035916	-0.5968879885639522	-1.215763792595477	-0.5248183148679613	-0.5486956937834716	0.9548057035861557	0.4576270379164674	1.3800452853276302	-0.2511425327995423	0.8518028454857729	1.1089213387821477	-0.27599667988281007	0.3114818721059265	1.677340644036906	-0.5514640547689083	-0.40720800368428833	-0.5198283040227876	0.15962873639153505	0.9547519152394275	1.2135206445736342	0.8679635088185121
0.6453263776521316	0.9493367573766885	-1.41566783123032	-0.1661200428366967	-1.3848525974019779	0.12435198323582575	-0.373154239102758	-0.8772123237770824	-0.6314670814224352	-0.11154764999868462	-0.7298510855646019	-0.7892028825239332	-0.34212950050883423	-0.9706048105673539	-0.20359688792942832	0.46395658503467596	-0.6768816312582407	-0.20940758106759527	1.7669639584058927	-1.2807063629389206	-0.9775057302058513	0.19003002302011124	-0.23845298426677927	0.13207180728747756	-1.244217654504628	-0.34890638978309185	-1.260124015874085	-0.40977222173921074	0.4586558985448086	0.47183403548832636	-0.5586328812216653	-0.4941189016270497	-1.0211797447323188	-0.4895207981344297	0.3323575014846996	-0.04025009051107955	0.0232832282965974	-0.5211872731646735	0.6738998269088232	0.7130309653922006	-0.576834594588684	-0.3215537636028274	1.6205610781160695	-0.6931941844874928	-0.08802444069657175	-0.571941515814452	0.08171241011641822	0.262557523583054	0.15016997772572727	-0.327274289320302
0.6342528508050306	0.2877132796939087	-1.7607110877220495	0.10613792783802814	-1.0065010626544153	-0.2387143284418871	-0.8762086433362107	-1.122192204426327	-1.5491042364981613	-0.8082394502148779	-1.1180102294350616	-0.7175552670342643	-0.9476685402017587	-0.2899794184781674	-0.47910370757950743	-0.06974030165538496	-1.6314540646870772	-0.42197882433598144	0.3560629145966773	-2.2298020410614106	-0.9115662653514761	0.25184661480982284	-0.11951414643832003	-0.9506541627910313	-1.6778327652496812	-0.9874470137337391	-2.359786236637657	0.0010485540854121233	-0.8534916034362494	0.7167477106774239	-1.0297367932393144	0.061257420801712696	-1.0945224106370028	-0.8439352012087138	-0.7950328926265642	-1.18097823288613	-2.0118530955535547	-0.9306627643619444	0.01181133233347645	-0.6919395819221933	-1.5115448537676495	-1.1709585760539205	0.7435173908394935	-1.2584900536179338	-0.819161965438069	-0.7534950517059247	-0.7265279379477904	-0.8668244559951488	-1.5539739596272724	-2.0151084770894325
0.019825572518441904	-0.8809090616605559	-1.2523636708476178	0.3014743379670965	-0.3841900291260277	-0.9026711121866176	-1.1735996118045804	-1.325831145734675	-2.067856690066096	-1.376952196456829	-1.3132717057579806	-0.4001553157752987	-1.7709967046217296	0.07132881618655973	-0.610113172150228	-0.7836982882081133	-1.7921286234489582	-1.1921918586645637	-1.0414207999623397	-2.8096831649173026	-0.6594553803846753	0.32570467116458934	-0.2595416095440023	-1.707406061318489	-1.771309995824193	-1.3565742362503332	-2.7684799496315367	0.3156973465223924	-1.6556770579939462	0.35020022317856975	-1.3385540972497398	0.520113338137581	-0.4605549510494901	-1.227173235040595	-1.4637280227812692	-1.689098058872327	-3.0097317814478104	-1.4591070643946218	-0.7260957971695798	-2.1619551587227352	-2.4410002762439844	-1.2270112948837295	-0.4258819914313999	-1.9387315749042509	-2.055179775997426	-1.4462068390541585	-1.4920178916622282	-1.5042023213016458	-2.4118205238819677	-2.875964680528812
-0.8442937010481323	-1.8028222218644288	-0.31610722758343324	0.2706823743363225	0.12186013380146721	-1.301007853261775	-0.8263085213259803	-1.2128559949114541	-1.7397968782913005	-1.44300805628423	-1.2447256816445904	0.031012143949012683	-1.8893426816227574	-0.2597805821898253	-0.6768112770928641	-1.154630650911502	-1.0451568403140037	-2.0910207226348114	-1.6391904601611507	-2.3511779713288354	-0.007553783343317201	0.4563539553908268	-0.38451378338856956	-1.4241125487740507	-1.0859001211165227	-1.1412521804341245	-1.9676757732305314	0.340948564914137	-1.4306482305372115	-0.39700307896572884	-0.8249021173987829	0.8179272557320135	0.19660065806507526	-1.0801488850184016	-1.341759761304107	-0.7450406920704342	-2.2279700713874555	-1.73417247487781	-0.979412581865099	-2.5472253681295216	-2.6171276237804513	-0.2920012308250177	-1.1255460622643223	-2.004386093323911	-2.533018381061462	-2.2614624925981395	-1.6790750004933066	-0.9762164514171701	-1.6792496755753543	-2.3261965713783255
-1.3508513618114084	-1.8641852409147985	0.34655448705591396	-0.023394619361308606	0.38510528992784504	-1.0939343328197835	-0.06120297358130505	-0.6391490206108642	-0.5861922966915247	-0.9000561214999532	-0.8024432216979662	0.25494975271600057	-0.9116824618019225	-0.7343590954288813	-0.7991311842012644	-0.9027469762167596	-0.18955658022293373	-2.2227721271061274	-1.4122952081686226	-0.9188219519124714	0.7562956362213626	0.44058255137500413	-0.35367810119489407	-0.44482820412663104	0.19174190910104713	-0.6176559729931228	-0.4987108327875365	-0.007257300276486802	-0.5255320024970087	-1.082559998539133	0.33278378710556494	0.7404557281025871	0.13740273562266278	-0.2504356256219003	-0.8095809180538115	1.0087234113067125	-0.55777378992576	-1.3979625538062428	-0.497498572186181	-1.5691967279736352	-1.8227867712790324	0.737214370925534	-0.9300877325020215	-1.1072466885615515	-1.5820533537878718	-2.364417026062792	-1.3060927936247626	0.3992298204782644	-0.05492361950236941	-0.9000956187987397
-0.9457519230850194	-1.1196542486865244	0.37593905832203134	-0.28045293343481276	0.4666078562932991	-0.5584900736083677	0.5221489489276103	0.10357722904297298	0.7286352549197208	0.01873685694710023	-0.1159221660617364	-0.05723751251047587	0.5406878146690577	-0.5500775950839424	-0.7530436306378884	-0.2759602457555127	0.14344522015765662	-1.2007296247737962	-0.9086905136889925	0.7424235947535517	0.8213042401207865	0.25980671693483987	-0.42524378916358946	0.3896842672397791	1.2524808115912671	-0.3263470420200147	0.6449677304839601	-0.6274668266107176	0.16366676838372285	-1.3361296207340099	1.2689336541822498	0.35048736477090303	-0.38791161688234993	0.8287416811967778	-0.3147861221113935	2.0898989504532453	0.5857282751941657	-0.5838365203777448	0.4520116059727154	-0.042898669689274395	-0.5021528817761249	0.8573321160619133	-0.06418939850753409	0.24488040288011848	0.20218466584797418	-1.4032657979959267	-0.6510864778859782	1.4605047610226904	1.1566682325000515	0.4531639464676968
0.2555110242087178	-0.22528791540909932	0.04275799261934266	-0.07673160642736923	0.37456634071960526	-0.27948121398556297	0.7020710779014643	0.5537503134214244	1.3493306901895672	0.8165822541476128	0.37689430791298334	-0.8131473529187486	1.4423377913729185	0.2792767627132838	-0.11486403695732805	0.1478787542710644	0.19346280421489395	0.3228954176461982	-0.5723929323398925	1.8974098479033805	-0.2036373608571588	0.2108831389917285	-0.8428345484660952	0.7099333749699606	1.401083701630112	-0.4630759579952735	1.0568611221759052	-1.2587033592303123	0.1003956529574713	-1.049348697602293	1.3554623920508253	0.1680725788801416	-0.39229563949531204	1.548103528330827	0.10368437688720726	1.7141646630899843	0.7405105205791932	0.11909357862796872	1.2925554321907868	0.939700387113616	0.6727200608846974	0.08633301399936513	0.7844968653186952	1.1093207507181355	1.5846748624093705	0.02780992831199353	0.09485048105990071	1.265886985318297	1.3954921089617496	1.274181952005379
1.3502513813685868	0.1873352652302879	-0.026660483257700505	0.6521294078601307	0.06704568351136732	-0.4713765109042901	0.9075140517044828	0.6316547975073498	0.9805419175719214	1.0028941705765013	0.30889256044604124	-1.4106811125095386	1.3707977673425285	0.8546922592511773	1.138453324207069	0.023031855425100722	0.5816037136352553	1.26501893691758	-0.3555709781564148	2.396383095700779	-1.576616434815045	0.5417555059764225	-1.351750203889109	0.851810624982584	0.7351574389520051	-0.6997821917283799	1.1965526436302218	-1.6052549309438922	-0.3485865451061563	-0.3965722059747094	0.8192411735595607	0.6645009456256602	0.555988270698358	1.6642635758408835	0.6113864360139235	0.5041781912656557	0.5854528716343502	0.2618988611278418	1.5828050182261735	1.0042655498848498	1.343648248856193	-0.5773891996599015	1.0242908249158713	1.0181857259590688	1.877201499452948	0.9602123550927287	0.8262247523752339	0.062399530051605	1.2082879493700371	1.7589790664551601
1.4838771104793769	0.08175147124576852	0.5491833626380214	1.4225401770692434	-0.3143601660847017	-0.7391376377793198	1.6042560545075502	0.7543437108581282	0.1853812972992085	0.4953382180609724	-0.16411691221514363	-1.2883546600077174	0.8135113541451537	0.4875998228918009	2.325615922177781	-0.3781363502390249	1.3622243776902003	1.1978297128963016	0.005387466450017149	2.5746239550594114	-2.0365236133842597	1.0845228225181998	-1.402616139283473	1.2118091116634035	0.012495476718039413	-0.6142559980454889	1.6516419564023999	-1.4931325319403175	-0.3637663856212451	0.2884358496539369	0.39628275352246606	1.614190806727176	1.6508203623223325	1.4014939362873398	1.1283727008741826	-0.32209558160083884	0.8398517292513988	0.014020348038941827	1.329704387918859	0.6960530712229959	1.6332941824866403	-0.2962642664445516	0.6430552574169209	0.4101617404033719	1.435250956562008	1.020932907621914	1.360179263358362	-0.9044569282336435	1.37479845773578	2.205205112298811
0.813387632276895	-0.0349271709748219	1.4976690185132664	1.5958238857668963	-0.43337266149086456	-0.58293026427612	2.5100477228703584	1.2826395457524338	-0.1451285584116933	-0.2008806678377105	-0.4352072908597898	-0.5768253881966958	0.5226533638857557	-0.4130430758956928	2.5517432160827265	-0.4186276547720543	1.8704049717631719	0.6652913552848836	0.48261644088694666	2.6962533687695305	-1.1768404428698769	1.3785497001150544	-0.8627997356977795	1.634527516551403	-0.14020875428609753	-0.19954632805917422	2.320755000690908	-0.9825194301905031	0.3580819551264286	0.6888859345510886	0.49534168425134806	2.190637893229051	1.700682590955875	1.074380148709633	1.3192373841564835	-0.2240976278625423	1.3396741577069784	-0.07429728854708098	0.914851695352562	0.7764026346087126	1.8528793258199567	0.6994320384225223	0.17562162497198938	0.11524242868103365	1.0682163412123917	0.6997745600828237	1.4718794840996072	-0.6398510997172725	1.9421157389650008	2.5291227011213757
0.3473294404886335	0.2957277548917489	2.0671499173894916	0.9820171848702475	-0.13768203908920607	-0.03965273413227088	2.678259578105785	1.934463662691198	0.33481599490373154	-0.37957202692413394	-0.0753430423503335	-0.038048326477222984	0.7155152660767145	-0.824273387953738	1.5584127356631607	0.1943145210690732	1.5324044310318934	0.41984143244112365	0.7076707471781595	2.6248577285977213	0.06768451651733018	1.137840365715079	-0.2878682528378683	1.5974066176081083	0.18736273368567327	0.13251677831726222	2.49661082497815	-0.35661712641661564	1.2190244042540652	0.6341371278474246	0.8269743400475075	1.8186322155588848	0.5112073623435779	0.7294397720783872	1.0210655542536646	0.33334256318311634	1.3446403774896138	0.2392532335479159	0.7098300539957006	1.3959828281688018	2.085854150358354	1.4393118227454975	0.15172783408167792	0.45411573435320246	1.128186887220957	0.6594894955133377	1.113481803332369	0.5706158673620795	2.2483766520675017	2.392752753316495
0.699297229808785	0.9880134141324503	1.6939756994688848	0.01308008595314174	0.25171304781982046	0.3334940944775955	1.5005102346416124	1.9410800579797334	1.1099290211290482	0.1422925277835617	0.6642355075520053	-0.2516931486696013	0.9712288725070405	-0.3660506887915437	0.012931097019243477	1.0085821218385038	0.5755557564280381	0.5669475502968894	0.4647853414705528	2.066405513896707	0.47208629961125037	0.5012696262234964	-0.3004156935462523	0.8974645165742258	0.3929364295784022	0.027146774883061327	1.7194459140576002	0.058734195115478574	1.38256440475944	0.1431872316231232	0.8231170849593396	0.8010943808351626	-0.8865833053008213	0.21355414493238095	0.4812907389849904	0.6203327050306092	0.5376965557890662	0.5928406595367243	0.7432498248648871	1.9789349112108796	2.0698113034030805	1.3113421618126102	0.5559716821987326	0.9409843781955859	1.2501991414425178	0.9644818910354909	0.49535309238893976	1.4643333027933843	1.7589958069913367	1.6662436211027523
1.271031359192901	1.5186458265872516	0.575909654765996	-0.6999755981185474	0.23853860263297136	0.12598820886364362	-0.4897131351961644	0.8784850402060205	1.3880655331275797	0.7344623793864355	1.098687939229117	-0.9523353906431634	0.7975256447023318	0.28758061395127543	-1.1058062172005936	1.263757964529405	-0.24466609549564014	0.6377580701737993	0.08082383330231199	1.0429280942383465	-0.12258267754955186	-0.18204457155582202	-0.8032753024851261	-0.055798952601312485	0.04716504337125861	-0.42152913854517443	0.37076989940612654	0.1483607235797037	0.7333987139653327	-0.5857474123294706	0.27629888817799625	-0.037592303743306535	-1.418902513783483	-0.48825139487208385	0.06086478946759672	0.39182731580428354	-0.5777082387223681	0.48926668231264636	0.7399788405840177	1.8760425680381483	1.5011185262662416	0.6452633017236596	0.8755323813567061	0.9061540730710609	0.8878931099327456	1.137268345292446	-0.10032595400601542	1.1372838425712966	0.6725605040006445	0.611660400292722
0.9894709187426712	1.484852890478531	-0.44280930469840923	-0.9375687684900663	-0.2356435862850004	-0.42430302376408174	-2.0093622421875903	-0.7510685705730916	0.9563825221369704	0.5621824719607031	0.8673488558389167	-1.3230888885270102	0.14870077198088497	0.36346811596755896	-1.3810820679248081	0.7573249897009966	-0.5060341295417242	0.3762784224338521	0.13567776017210648	0.01498330452793758	-0.7639297570730463	-0.7032833827932305	-1.0563046658155986	-0.6819582090270714	-0.7062064638191896	-0.7898417469837209	-0.6758364098808977	0.09328873649560578	0.017351946146925118	-1.221634872934766	-0.5054726719236958	-0.25023066152334594	-1.1025447629787146	-1.1204332562483097	-0.1816403029352137	-0.13778665592395492	-1.2943782307114255	-0.05640861791495328	0.4758229377880817	1.061914154203073	0.4610612596400751	0.20926484348038327	0.7006204068208779	0.3142055808932836	-0.04414537396910592	0.8779374744709808	-0.5319295409727802	-0.01761636135142004	-0.3188950824727681	-0.3770051097498382
-0.25024558187943463	1.0066338081796578	-0.651346977256427	-0.9631876648729453	-0.6687483480212439	-0.7085379225214758	-2.251418437261441	-1.9110129069715915	0.3740465147767675	-0.4600564175048708	0.32366339878487765	-0.9382793130826829	-0.6039172016272568	0.020428802738847007	-1.188479060689225	0.14256037076365505	-0.4790069478535663	0.13966580463067804	0.7540413854177065	-0.496995266184941	-0.6480638156405455	-1.0637452073281999	-0.5889019017536465	-0.8188971009107914	-1.3835774121498163	-0.7830468888293802	-0.9168019985730462	0.1435474994830354	-0.013194025257410686	-1.428513037664507	-1.0862809200910934	-0.1290859627177628	-0.8047261185611602	-1.3999212494888753	-0.44472408723854007	-0.7623295038915499	-1.4718223835540138	-0.5055512368082441	0.05020642250206652	0.14425808033357296	-0.5033118920024925	0.327271968062014	0.1985904521382112	-0.1778196122735959	-1.0825131080884645	0.47128632950786775	-0.786122885574952	-0.7703856225692447	-0.7172278699098605	-1.0858222708197687
-1.3110568453577638	0.572918469659853	-0.17637060879061714	-1.0953415139347573	-0.6226573664107041	-0.45243580470239353	-1.5902991859928246	-2.024616368204586	0.30032453555386623	-1.4670162440137045	0.08469172743084821	-0.2485668821611566	-1.0593733614110268	0.05316079167952479	-1.1191673881238275	0.22535283134231698	-0.6112073739951334	0.390288507071496	1.3344410847680572	-0.37634402152938257	-0.09115526736998868	-1.2880122492262247	0.17829583138766358	-0.7510865351700456	-1.6621781017607749	-0.5047892639718444	-0.6197569632067169	0.28113840198474693	0.539047440403365	-1.0803347302119837	-1.3146967418861366	-0.18103422149838555	-1.0495827022627857	-1.306704447975629	-0.755331354190328	-1.4353831746858359	-1.5188827748192522	-0.43140746378230793	-0.23099082769995902	-0.2952101311262543	-0.8080184890299182	0.6416780185005745	-0.10439047215518538	-0.007674508272004604	-1.6590042981732207	0.3707551482771029	-0.8296209292471092	-0.38999093102239324	-0.5825472675084433	-1.486171998209374
-1.1753207010841888	0.5309044059398531	0.15057249184257404	-1.2997250083732155	-0.33489456014108565	0.015729073731961807	-1.011939027563837	-1.4822858962541596	0.7267309692348022	-1.5384850309662335	0.2763825651953302	-0.027008630218389548	-1.0655504897927297	0.6548528083194026	-1.2982487848617463	1.009841322012152	-0.8865463931668958	0.9938303171740019	1.1377663626399281	0.024617157007284795	-0.04233099687161082	-1.3228937800667884	0.41566681784754783	-0.7309007655524786	-1.5922390018170027	-0.2686153958156517	-0.3907835774538994	0.18758097458216805	0.8465554057054145	-0.4031343014387834	-1.3442839983437356	-0.47228307533956887	-1.4073404817210171	-1.0533506345898123	-0.7967584007293995	-2.0096225801510808	-1.719807952699102	0.0013675367872521842	-0.21973676742062304	-0.29212550678365184	-0.39660441214284947	0.6621276947713682	0.019122914775626495	0.5727731291158297	-1.558707025556016	0.5526188690021213	-0.5916123992395199	0.5943969181078755	-0.324682695572518	-1.551888351366988
-0.25567877820115864	0.7568180100791047	-0.31417633271956724	-1.2688561160456624	-0.45832349940932016	0.22664489303379412	-0.9964491494253964	-1.1061184327342968	0.9828136327532684	-0.7365862430294108	0.3914291446818269	-0.43973415304649693	-0.7310954768654808	0.9587403387786941	-1.3313247286042622	1.6301734045441005	-0.8904021453462626	1.2865787409792326	0.13843972321566236	0.24585495155767817	-0.8152170494071421	-1.1546440678315208	-0.10159878213426517	-0.6646933654548018	-1.3959349870194093	-0.21440748713219687	-0.4913444343838306	-0.35573354784774774	0.32146515216004284	0.16913290844762932	-1.358324004435213	-0.6569988700220555	-1.1539975285916984	-0.8050703225915247	-0.3035274068923793	-2.1312823939287053	-1.824219145597612	0.2968249338778763	-0.10236550713019243	-0.3722311536918811	0.15532947588432008	0.3332477304169269	0.21199124677193895	0.7198827306882029	-1.0084849135144038	0.5277283061468309	-0.11285911003106981	0.9898081533002075	-0.2954361236974789	-1.2389818150611216
0.08515853572391663	0.8126457425272074	-1.3107988306103089	-0.8492048654689716	-1.1617653321121666	0.138640834229678	-1.1572130076819918	-1.2028726774620608	0.4947724780897668	-0.058979410004921164	-0.06469531879897449	-0.8544007931574366	-0.33130200673980126	0.11402122725502016	-0.8550784046197174	1.31614378573571	-0.4348364902183696	0.839138759610188	-0.8511329863958005	0.10141238805079679	-1.642225212033339	-0.9060361593538778	-0.7129593420721891	-0.34776207743321047	-1.1777484703854957	-0.18364534913879055	-0.681617553329323	-1.0586417064551847	-0.7072615346440637	0.38356569909019417	-1.3673874056663597	-0.5301043203678342	-0.267127499988877	-0.5376525127605699	0.4624272675092123	-1.5865106385013945	-1.392312634854016	0.2557255207534781	-0.18324465637716184	-0.8662458464622987	0.17460249979820533	-0.03090139020670395	-0.011389738007598167	-0.04290998177581245	-0.4448518069317566	0.0062335314305150555	0.3828344793407207	0.20043819440479296	-0.5962193248415483	-0.6813225586346219
-0.7163896805280688	0.3909442306702396	-1.9499103170269234	-0.274806055593862	-1.7426650490228632	0.10122989502526766	-0.9435114511580964	-1.2904760915492322	-0.5777394191736749	-0.2967558007199737	-0.9311544100408441	-0.5977430640018685	-0.19710558626842375	-1.432091681006347	-0.026315431709525678	0.28278422423012095	0.11308148290473985	-0.0697051702149632	-1.0030036412587298	-0.2791140751586773	-1.5600753903983342	-0.7097928230872543	-0.6710117715265128	0.11945866040281458	-0.8565780773037838	0.029073326344638332	-0.6637289911127242	-1.2609440157726672	-1.3734402107608261	0.41707341646334983	-1.2567004971803952	-0.298937823204602	0.5055309579097703	-0.19875010794697906	0.8239565926782396	-0.6562976512337476	-0.3985402223599016	0.15304012528248492	-0.5493438136710456	-1.4765531877163545	-0.44727756498333926	-0.24689761843289437	-0.6375361840528385	-1.223702147322648	-0.2197179502018472	-0.6763404543982625	0.6450623315613143	-1.189711182624041	-1.1357802949873033	-0.2780755130962133
-1.6388889486097593	-0.3967107110577369	-1.7062160880027508	0.06872303607419313	-1.3596957628056214	0.31948365155238323	-0.4191208705596118	-0.7740705118341557	-1.531541329129089	-1.1009743935661889	-1.540686563888846	0.27190327569864714	-0.5084193172361701	-2.2131318087113687	0.5725895134073773	-0.5322195817103477	0.22178363252358282	-0.8405600385886987	-0.37239871500861677	-0.6983062601493829	-0.4838231681807906	-0.5336908897937053	0.0034364367475271987	0.32617945124809267	-0.307343103680382	0.3811257235943495	-0.5025924267847081	-0.5938057029070267	-1.2467395511344177	0.6486356347957645	-0.9468564825770627	-0.26233753493930234	0.5125348422946763	0.09761577220823925	0.35142359961812936	0.06793363184185193	0.6755601136865231	0.2743591268763019	-1.016652839103151	-1.6306836972514724	-1.1714260524847904	-0.5090571090821199	-1.1678817334108629	-1.8452206939929479	-0.4082932060947613	-0.9574432830963426	0.598357278563726	-2.045294439969169	-1.7376550268609796	-0.42727510689342785
-1.3400494292644922	-1.1281390173914614	-1.009877811736077	0.051259209011435776	-0.06496512142074433	0.5657032540811963	-0.13382792531300722	0.2629216532912061	-1.8673521051464705	-1.3628173169172884	-1.473257083206445	1.0957567819171663	-1.0546654096186034	-1.4263195081422646	0.47037498976090386	-0.5844682775948649	-0.2060655563858787	-1.228820560774649	0.13880323998059907	-1.0898869580174053	0.8092197713927516	-0.2602235915127837	0.6790250050673132	-0.0030991264170749703	0.48373885466277455	0.618870985232806	-0.5095174908989278	0.5438021186297205	-0.770985159670211	1.1472409760395135	-0.46791334190847805	-0.4319003244532699	-0.12182918507890901	0.1570946783582106	-0.6617589572810474	0.25837770044169667	1.3293814254813432	0.4754256725345864	-1.3763982016571314	-1.2214957464719143	-1.4142373974167164	-1.0869157838007701	-1.2666228866846592	-1.4939220942102402	-0.7646872182733295	-0.7524451279585581	0.33108356412687373	-1.7683029896805846	-2.1908155454760982	-1.1117603730081864
0.07863190762988466	-1.42518737950692	-0.727873393617644	-0.10274484274711325	1.1634495023423244	0.5193625093207538	-0.32978998987058233	1.0936056945936667	-1.71006102630125	-0.47849360283304776	-0.9908729692019684	1.4318517400433615	-1.2782991159021875	0.02442156542588555	-0.2721729011539241	-0.32873542535158073	-0.7503576627135409	-1.4167316480238192	-0.2463420896914514	-1.4619917797251394	1.6306956239577692	0.04493922231907483	1.0124673276156708	-0.6547396904828738	1.3590967541776695	0.6117913837058034	-0.7752213294872471	1.306964956189859	-0.6876556819269594	1.4881807996429817	0.08627438547476508	-0.6292436845120176	-0.7498471388014634	-0.021966385894954466	-1.4500290035335888	0.13202246905332918	1.4785281629337976	0.37846571617813785	-1.5771112276778576	-0.8167198163735696	-1.164563416364411	-1.8743598154737804	-1.1809382753025404	-0.7353072435669151	-0.8619927153356374	-0.520965556365807	-0.07770149315103661	-0.7320903743205402	-2.288737967104298	-1.7965683536497141
1.0846598740935813	-1.2147827493354446	-1.11012209649434	-0.10382217301005517	1.4983083926705578	0.25060607671950924	-0.5683375569745449	1.1515046528733726	-1.4713871086199928	0.9667212045707964	-0.6415032572259176	1.5089444266924492	-0.7513442431633546	0.5219963292204595	-1.1193474801939052	-0.5576804574861801	-0.937663076321788	-1.494761295319429	-1.3081723677601258	-1.7243476621920193	2.0088941377770078	0.09359501063200155	1.3449227534862553	-1.093009172439442	2.0148270648142534	0.5643905290683005	-0.9653619447518018	1.2520187033296997	-1.1340489317513573	1.2088446332161837	0.6213255282722138	-0.8258845508916945	-0.9078193299912023	-0.1741409521660281	-1.463101379642008	0.11777753867122104	1.3586410469702315	-0.05744233405228931	-1.6123994108387796	-0.9968573913951851	-0.9085072888204845	-2.3573576034056862	-1.3369315110928681	-0.41046903852431116	-0.40175985757152005	-0.5945638082222705	-0.6023773911323659	0.23942402271294466	-1.8983386165511618	-1.8211053830707102
0.571949336095058	-0.7047964505950312	-1.4457033217029338	0.09758093667027393	1.1484958894654078	0.1583762386888516	-0.2733983928977353	0.6458354413446927	-1.2596752463002172	1.849018494700192	-0.5540968070063725	1.7668567941474862	0.3191087134428906	-0.3372882879551507	-1.4789968976807055	-1.300687226053634	-0.6576643672885296	-1.202410608467826	-1.9917959234886866	-1.6781989842229852	2.2992026743511826	-0.25730416765711916	2.046099685520583	-0.9591405906694755	2.113220791238185	0.794239725573964	-0.6668803844301019	0.7696117660658823	-1.4494131794951661	0.42780150871131944	1.0480352369139605	-1.137850282834143	-0.5841716100129764	-0.03822386559210069	-0.7710403197272192	0.34930093869760886	1.1334964173700008	-0.38012838225170564	-1.3444510338583215	-1.5510709370352953	-0.9627527887784342	-2.077102536480367	-1.6219821142959792	-0.6368172280766082	0.5009128310431746	-0.6771102486903965	-1.103134215154966	0.6650169354920192	-1.0317616175313913	-0.9629694641398266
-0.7437739001730056	-0.17447668576639397	-0.8890045993748522	0.3272491135846069	0.9537865430806299	0.411972488410635	0.5207035994897694	0.2790597815415427	-0.805763891173773	1.6695768661448631	-0.31136353109245035	2.1176101629300987	1.173595687512486	-1.2232702061403686	-1.1113032006665005	-1.697829408235539	-0.1286302501533456	-0.37009485384171176	-1.4309842967123545	-1.227920447110888	2.455997306132576	-0.6542871612979388	2.7179371673668173	-0.3695221134596612	1.4951931333385453	1.2809360429128447	0.0890574211553516	0.5822729367569032	-0.8998052737176955	-0.15924485518282483	1.2537934028071307	-1.4734825656073371	0.06614565542145319	0.3396235171022851	0.11484910327152094	0.5832537478775572	0.7586267036480764	-0.15790544502844053	-0.6181224538053326	-1.5475743710109284	-1.0400271853407381	-1.1205671054922313	-1.3667040491020954	-0.6974187669295571	1.3363906509087615	-0.23715466500229976	-1.2439543198724534	0.6681962201416286	0.11080751029608167	0.34063763034478944
-1.168476204453007	0.18279687180324666	0.4652643654784981	0.43311641375130333	1.2186821351372912	0.647321923412634	1.1810728309661844	0.4252868173619072	0.030634024644154927	0.8902986226280836	0.4543540010650992	1.9331298405010566	1.2077021166398139	-0.6459727447766834	-0.25734848222978834	-1.06483989667488	0.37774653494877186	0.5776109156580314	0.20998858586936267	-0.5680369297769559	2.0155959017716265	-0.4692902551222544	2.4462810525645335	0.23785675623387478	0.376198160489957	1.532924124414305	0.7370296600428259	0.8735398583672854	0.4785183236580825	-0.016200747830360938	1.1106804899374758	-1.4551918510386173	0.9319705377466884	0.6483175774725526	0.6717147465992531	0.5533086726808044	0.22336491477455236	0.4713299265361548	0.41030654203866573	-0.3485870119879745	-0.6104957200780637	-0.13345834151497035	-0.18729758530899526	0.03699618784496835	1.5742226432471693	0.6788912177289034	-0.7590970726268383	0.6047764404354887	1.1534556330419987	1.3202473340751812
-0.08146787224656164	0.25600856117934495	1.5335994270125413	0.419405972937288	1.3070424361881279	0.3838023949487973	1.2165182959956906	0.7386207163054458	0.8752874484652784	0.20387936323846287	1.5001982075742402	0.8492154333612421	0.566883961026531	1.2366283913461404	0.5505809754861329	0.1592741805318602	0.6682237220954619	0.8990007130109807	1.8658316670750312	-0.08117749792607412	0.8139941807430466	0.49867136366285314	0.9399574838388082	0.47839770990259506	-0.6968628910442621	1.0380854342400923	0.6832065594455369	1.0814364174861084	1.8112565868507482	0.5883502379701375	0.5637135573181927	-0.8882229251872009	1.7671401009271637	0.6518500266246888	0.6263215466556249	0.2635684561733827	-0.2398218693996959	0.9213384774594624	1.2112628233457383	1.5148123020918296	0.35596822337193246	0.19740068914885076	1.3318228234888554	1.2443913481901925	1.0767970321127025	1.31000031806983	0.1612274599141498	0.5990036824615795	1.6768705326878284	1.4702515073944196
1.354727560667933	-0.02817761501713014	1.3579128714625002	0.3414827691917261	0.5592929127326981	-0.31034044342662387	0.7982570007974122	0.6244131512421056	1.1350613429643035	-0.22080283705304976	2.1531065741918414	-0.5893922346963568	-0.0622640147432313	2.73646111011054	0.8634526313542241	0.8063674723648455	0.6095097870670192	0.3900671088542969	2.4580320115021856	0.005571778636315129	-0.543530516664741	1.6300296287173555	-0.8589393460198537	0.2637750668431581	-1.1862291719192062	-0.10331990892003083	-0.07170938920406611	0.6220005842049332	2.146663637717788	0.8507168298586221	-0.23460477627435214	-0.164139955664285	2.0863685387780735	0.42301430501220966	0.010968697501458525	-0.07683894597282623	-0.3200826785041466	0.8116558255550399	1.3223340204040985	2.669588793821276	1.1989278348299732	-0.24629235488636564	2.0759946151842104	1.9001898319525998	0.17358611590703615	1.0023033612728138	0.8918140750335608	0.48553167077300174	1.493652161296724	0.9136638401652707
1.6726509161267487	-0.6246413863373281	0.17382196923303783	0.1787373469458076	-0.6355458099488323	-0.7559057621132079	0.44845734940714305	-0.003482857189588964	0.6679102098001618	-0.6038845046586901	2.0248827719745273	-1.2980855241354643	-0.2238585315293565	2.5185808201010698	0.6424151606345626	0.2982428330446365	0.20055220310039817	-0.27675649022846177	1.6825323501385034	-0.14123251118286376	-1.1350769163051668	1.9826895955430264	-1.5856912915697767	-0.19926394221667934	-0.9285557157646833	-1.0776544603386753	-0.8350040451213032	-0.31000886454112625	1.2820606927993685	0.3771458942916037	-0.8695051819837641	0.0973140385879484	1.579247182053296	0.23220007299873194	-0.82898690278972	-0.26250352772076946	0.02718858209059764	0.35788160614196163	0.8599051445713459	2.205282633208266	1.2391935937356027	-0.8653968321824475	1.5718478078795348	1.402839527495402	-0.6276248492518964	0.022726069195395125	0.9280175467348967	0.12319672068828286	0.883371382677752	0.24452297060036415
0.8706807371308131	-1.2130380563958227	-0.7663903484506605	-0.09486553914305318	-1.0559702755478062	-0.35621520517157096	0.37920757203501426	-0.558596673918761	0.01711216547617667	-0.8800283612916775	1.4218561602604265	-0.7073072573579675	-0.09251322834342711	1.0120280545741196	0.29061007316351767	-0.6930098510674018	-0.28700811569984225	-0.27033667670102385	0.10230137241496748	-0.11064822314761326	-0.6077368596467984	1.2633803241599317	-0.8451408135622009	-0.5565125236328382	-0.17181379341436145	-1.0257624262688836	-0.805106234802772	-0.8365092391569285	-0.09419848951143255	-0.3075836485535496	-0.8329144946737708	-0.14617831696356293	0.6299818633757097	0.2843381054270292	-1.322208436435473	-0.14816278002906086	0.5107462961693736	0.06327680928758783	0.45920299301698175	0.6035526508770466	0.5713173568844344	-0.846363346730611	0.5248533840654988	0.3003458809925972	-0.9553652019793836	-0.6613535793467219	0.41873077175291673	-0.3289043180061754	0.4720400600292317	1.5518055491327878e-05
0.28147171325115106	-1.23985237548589	-0.44970142251834383	-0.3436235533605557	-0.008328080125415355	0.7274353113736498	0.3615870569337779	-0.38581797655699623	-0.10818884764329424	-0.5402965642033548	0.9954190926239485	0.650670986963224	-0.036963478809252374	-0.22512047170270663	0.309604950543039	-1.0433317121553274	-0.41620751160310343	0.44657525228661743	-1.3457136647099266	0.32815682475342817	0.506575662033476	0.2112492411073804	0.42400953043162787	-0.5099518129535556	0.7231719401211928	0.11577813357978102	0.1765438882765656	-0.31618558387909246	-0.9986374498996262	-0.3456132706479926	0.0977967953800466	-0.18555397551441488	0.12806110069193158	0.6122110245257332	-1.0105947709534766	0.37034567871271706	0.8099344843864352	0.15254343212998245	0.6160305514387469	-0.7135266282220761	0.0292077248120077	0.0733945468798041	0.03846945301793467	-0.23139008104942038	-0.6515175855611244	-0.41221396953503103	0.03232627797211761	-0.4781328380021522	0.7020564141830234	0.22882975688550655
0.8023191137824871	-0.3245192250697395	0.8995080231197389	-0.2886868907472933	1.7820979666545838	1.6930149886105361	0.2220126906701677	0.5430199675203077	0.4579209737438634	0.7007683149062134	1.06047509747962	1.6621976003308967	0.02129642738276837	-0.2792773216191263	0.8275701492773062	-0.45953882067204394	-0.002373738341571124	1.116681466753438	-1.9402614248922325	0.9507060809071703	1.3345355191958248	-0.10797527767758903	1.0228827775870273	-0.020997924661593337	1.5414279200470784	1.4685084717256291	1.4170259366123492	0.948667107522353	-0.9157006151229328	0.42699185586575744	1.5490135846295026	0.5795807275072504	0.5597912566417905	1.1348104978788456	0.02103386991578843	1.216534775678317	0.8730220089436491	0.4374555503217517	1.1419580401006855	-0.7500045091760942	0.30968294062232354	1.2843260621970773	0.4021749167058359	0.391363850432294	0.2763467297164482	0.44858983881402525	0.23723755217925932	-0.044530665691608774	1.3426968695069776	0.538723250354915
1.7803839930117895	1.2425630380806405	2.0964778565062776	0.2295879982078347	2.847969892867782	1.8627059803611417	0.19733820691643297	1.5703272596387106	1.2071998114277995	2.2783874982205847	1.3248360888526753	1.6700149025075566	0.5258379965459079	0.3319123226143999	1.4385194508963322	0.285608136254078	0.6160546943891366	1.136588461524998	-1.5136190870123107	1.2547158461804544	1.3936921034220413	0.6040369820919446	0.7149884782511347	0.6200721244900909	2.1455041660791765	1.96709828149622	1.9401674660817525	1.9999165611646124	-0.12036954288646681	1.2308269687446443	2.6652680430127353	1.7348235702593402	1.4035691861928576	1.668281304860792	1.1038127586749622	1.9514430884710505	0.8474589214350414	0.6669134609254419	1.3637176798534139	0.20291859668058682	1.2204113660618061	1.8127622156229095	0.8572138248259101	1.5575489615887281	1.5828356461211959	1.0997178414238555	0.790137958474027	0.8273407413418447	1.6164014170208236	0.5622631018711939
1.9046403417598712	2.473353093535859	2.1799800216437455	1.0273417478042275	2.450932333471244	1.2419690551827625	0.6047912352369823	1.94147303436676	1.4896955056004266	3.0952594494431143	1.240148493069353	0.9333547484553478	1.5141558957863568	0.5857220746563606	1.5569729632641123	0.3692939100954844	0.8845402429369332	0.7279380285528737	-0.47137521648680275	0.9383909575889554	0.7922322914825174	1.568139227397704	0.2101853905739603	0.9947207525827008	2.273229892194389	1.2869285531911565	1.3363712330503021	2.1445603701151845	0.6152071809966763	1.1748284750251012	2.6920988888355333	2.13064525411074	1.6452146940698833	1.8712353781641247	1.5228259266704502	1.954243499247289	0.7741734992744029	0.8028041583910309	0.8461508115623338	1.0260862029414999	1.8839328318401707	1.2516619482537563	0.562515350637111	2.08942883945648	2.665342941920807	1.1194858374028274	1.0258813813104206	1.5740786872649903	0.9405434329144593	0.3579317001037596
0.8667591552967955	2.373204826927697	1.2493806755781731	1.672505104406439	1.1659160924464118	0.34312875303690077	1.2748179353642168	1.4184074752032685	1.0849168993283165	2.5293985544578663	0.5275151799261361	0.15256023660056847	2.2098168556042843	0.22327160401877783	0.976444469801742	-0.13112516990619782	0.6479089267983025	0.4809846958323217	0.4571612222137299	0.20745924020154652	-0.07963035065340979	1.7385382219772842	0.0992645522215865	0.9190150128437874	1.6284304722895433	0.032549602599561696	0.11232635792740547	1.4892899095848295	0.6438080943386648	0.18397635910947038	1.5856279082344282	1.1771695855190816	0.8900327576764983	1.3766639317673295	1.1416897991237844	1.0095198557375835	0.48619628958376115	0.8809296865934789	-0.17416413135150907	0.9425719098911618	1.6445766420039771	0.19417218061694333	-0.43645648485888827	1.3934293460101894	2.7595659818849607	0.7340695295042321	0.6190186103948986	1.5835431520494985	-0.4381455686557706	0.3069951630172464
-0.33199702869490083	0.8473713014071665	0.19994452575733138	1.8261501439435863	0.032966446370605154	-0.37851483619190485	1.584646158979472	0.3776566860426611	0.26268840316305	1.0087101883974776	-0.6215893963361341	-0.26824724096617064	1.7066015436609445	-0.19669962986945824	0.0690817183220306	-0.4899790936164932	0.32006440130556263	0.4367033115130451	0.6515240499099708	-0.39982392808260186	-0.8508958658268391	0.861447243332079	0.16352594031032144	0.6074173414800379	0.2994614064150941	-0.9355473605686488	-0.7844806007958861	0.6130309806720948	-0.08144595092062203	-1.027256973221309	0.07772613255852666	-0.3642896300933132	-0.23609445317841515	0.1883673357413142	0.43410174045692534	-0.29941096044413873	-0.12959857214790038	0.781185909051114	-1.0758304500597473	0.1492326929367721	0.6721137940170142	-0.3410839195587152	-1.34595658360523	-0.04302201811357707	1.5405896501168868	0.2766011626043805	-0.06572275828494453	0.6910004198036215	-1.6208668154907726	0.602538960884238
-0.7063717590061548	-1.0713027749188857	-0.21085631642388097	1.486626346061765	-0.5733409524860077	-0.7951885507844236	1.155386902195949	-0.5763671361887353	-0.5626726840795898	-0.46073832629362904	-1.7251898698956725	-0.4136372099730002	0.08500963817810242	-0.2770479112823543	-0.5852419456282013	-0.3477534889520017	0.33482839385239244	0.014680009166020528	0.00438220729318202	-0.4959951017796266	-1.2285432376730554	-0.32080196716716	-0.13653879877220468	0.4162954638010994	-1.0186553734537904	-1.270756635381704	-0.8081679887204112	-0.09974541310474375	-1.0157098614179267	-1.7775245613170556	-0.9124097876953847	-1.1156934753808947	-0.859155138909637	-1.0643437851047506	-0.09227803015574988	-0.9847802051708423	-0.8556431616772736	0.35703369613212005	-1.4455496728783859	-0.5978714205615209	-0.32488443777535	0.04325461195297259	-1.5722548125779905	-1.1962345543310378	-0.39380183193869345	-0.2585630089833108	-0.42176665031248206	-0.596631479706042	-1.8985290165754407	0.9179918831677476
-0.4509781820555247	-2.0343431283410345	0.023410024069322587	0.9249583802727829	-1.0406245771957343	-0.9268941851145757	0.35202266742300437	-1.0577427618708943	-1.1102811952703344	-1.2138350631610293	-2.312544068761451	-0.4824829073875252	-1.4151899257700737	-0.3266084173033281	-0.7408368955738412	-0.1285540833415335	0.5372377414356087	-1.0462694819918763	-0.9995248943443488	-0.16021940266257187	-1.0437815955862426	-0.8587804643546614	-0.7746494823099801	0.42586871490917444	-1.4621494005317133	-1.2368344973969798	-0.2244742848328853	-0.6892795687703918	-1.4916068445950743	-1.9616844925808803	-0.9976139931796866	-0.5409898062459501	-0.8232528725988726	-1.4913214659723741	-0.36699987998810824	-0.5799909791324027	-1.2653802036306998	-0.2226807885809626	-1.3085080332867793	-0.8084260911589998	-0.8426154064066652	0.7178537130542765	-1.2694262982299738	-1.4215654825843482	-1.8135368201146262	-0.9450890033186794	-0.2889301098316302	-1.4128002009453966	-1.372325938590189	0.6964860764506333
-0.49668778749968784	-1.5468840714878758	0.34411733028474484	0.4362559959575874	-1.6916163457581683	-0.7494755623732291	-0.09556269987739359	-1.071000754233901	-1.2460089000324106	-1.289966489898727	-2.1603705476213397	-0.4745315730818292	-1.5576312793492282	-0.7628294587097252	-0.6205164537944373	-0.36914206845217223	0.3309738772202775	-2.0131135210434197	-1.6374062939646972	0.19777176508158154	-0.4417344738672514	-0.4870739946178084	-1.124875984417832	0.3598753617711674	-0.8091713267390778	-1.1885567110591604	0.2586050046107222	-1.3052578300030442	-1.258562416101057	-1.7582977735365364	-0.5229070871879161	0.5600424565788598	-0.6811027178167727	-0.7595013415377923	-0.5833212464412046	0.3730040383186731	-1.1672150329823365	-0.49805929208180055	-0.8958265805246515	-0.5930585180654238	-0.9405878284330181	0.7393734879785705	-0.9329348640451739	-0.8603463467838212	-1.8559726656433735	-1.4397823931563078	-0.06883632683436051	-1.2179401810939892	-0.7249729677088774	-0.20136566616085186
-1.1770848943987136	-0.3602897582521885	0.2547291972546785	0.15946688651154112	-2.248499581424106	-0.3170479565844432	0.061754036501858914	-0.8916239810423265	-0.9461589990781741	-1.041365441154487	-1.4247843115820853	-0.32825861925881694	-0.3971240964669347	-1.3060046518080182	-0.542441421567522	-0.9196178085436431	-0.5302046778679781	-1.8083191262026885	-1.4659474381308788	0.24394011244857597	0.05899705699177765	0.2572130572925636	-0.8237515282402615	-0.034252536597702846	0.19928690904490579	-1.1493580069038447	0.20430278485283637	-1.8824390525062262	-0.621184851336333	-1.13391895903776	-0.12638724236622975	1.0346418741417696	-0.8357945024836134	0.46252987024211306	-0.7173853671562515	0.8575394270284106	-0.8488950884288021	-0.2505840685495353	-0.4022052329921268	-0.3309097661482038	-0.9521757814769113	-0.08318020703176492	-0.7304636210953978	-0.13032636142867243	-0.8124208474741299	-1.1662196576317578	-0.17971527010539828	-0.2975104303397195	-0.4714093801907154	-1.230320113081823
-1.8032315630445481	0.31862907705428295	-0.25014537596660363	0.0516930378698363	-2.2452596827120703	0.051481589354108015	0.30016802996319736	-0.8208140398298421	-0.3782453039698422	-0.6727516761039481	-0.5951508491420312	-0.20382798768444324	0.7724628953725537	-1.1824164624035347	-0.5228736545838537	-1.0998497073260207	-1.4922403102851254	-0.3332683610345672	-0.5722660802341074	-0.024523808916734734	-0.06418690037683242	0.6488235744753714	-0.3303648395357403	-0.6064504937090831	0.4964233120602741	-0.9429562873575563	-0.22587483397569635	-2.2032087158859763	-0.054109179388571044	0.009728131786944908	-0.15494915832268288	0.5916046816092205	-1.0308770689009772	1.0222941596137398	-0.4842004721390976	0.3929692786874541	-0.7795417356084048	0.08844882400072049	-0.009780321981124357	-0.21021601040569973	-1.0380938222344553	-0.9670470349752854	-0.4522478208830865	0.23477530864477061	0.1525311285372152	-0.1041987193181497	-0.5550590801788162	0.4316416795798427	-0.5353424509171549	-1.64201571075499
-1.6276294538293135	-0.002790567440305859	-0.7398793703492855	-0.06260209987987389	-1.7108884444118995	-0.051152130937334964	-0.06267216984157188	-0.9751954035956808	0.0849156323975949	-0.2708257133823969	-0.17783726099246347	-0.40752474789691046	0.783104903651134	-0.14984298250791053	-0.3315441421239626	-0.5805128833829327	-1.7235225242210357	1.1909283743122383	0.6028794373001886	-0.37830272051228603	-0.7894429332981555	0.37777649440862543	-0.36843930151300247	-0.9254580345074329	-0.28193560381851396	-0.5717541537235931	-0.5817034634759711	-2.1503335173719114	0.3121889842744768	1.2502613223403916	-0.4809300185023276	-0.1442291450216727	-0.8332099433688567	0.33175200441216146	0.17110121867077896	-0.5589549695814733	-1.060280106038697	-0.20873703536025867	0.07905117347776755	-0.13186381925516738	-1.1093720472964326	-1.0330462396909763	0.019219427440080417	0.09566066500707708	0.1270623579294685	0.87082996165355	-0.7860614480565388	0.21761720093397635	-0.5091555502230625	-1.2226989297798283
-0.8368527494404158	-0.7480240750484861	-0.7306576002834207	-0.40568700579253814	-1.1456663276247137	-0.6574010391754607	-1.0886991013948195	-1.2210596740150221	0.13178078046266437	-0.06594970123539537	-0.26716391789719035	-0.9856664438957332	-0.2561285844526754	1.0106843356509183	0.10758600953363989	0.21120584181488722	-1.0342175843712458	1.4293548452272817	1.6235029266052794	-0.6204327760610081	-1.4616848424262092	-0.3880224539742407	-0.9362544629853649	-0.7819291601775153	-1.444021695463633	-0.25854404175411894	-0.628415047818891	-1.7599118116466594	0.7806479126374344	1.644498938699215	-0.7715144388156286	-0.5819337089108153	-0.3589703040687517	-1.123764663794015	0.7785392179986993	-1.1653871972814067	-1.2552828996707803	-1.3247017178704026	-0.1265077383060663	0.07469155794668228	-1.0677024488432096	-0.2656749546802081	0.5206051422200821	-0.33386369721862663	-0.7275311231036703	0.7530829996662078	-0.6761083482087592	-0.8255505070921861	-0.14368681249698154	-0.45849872877878073
-0.277242650294845	-1.0334521836166901	-0.0860667008493503	-1.078575797944491	-0.8549143596782992	-1.2446008873662138	-2.1690407361197526	-1.300651396106756	-0.14455077494882065	-0.3526211299483598	-0.4317076406406917	-1.5302428651898308	-1.2623655919164258	1.2585955594576215	0.515825423375294	0.6963166607827008	-0.07894027934463739	0.34881582372758935	2.2582159283525596	-0.7039501598398028	-1.3916877718478864	-1.3095196219575838	-1.201255293848249	-0.44305271604883056	-1.9521828265121879	-0.09605594970107918	-0.4744956710466819	-1.0757373013094664	1.6336681395386285	0.6636076603145077	-0.8269619532999765	-0.779871219895135	-0.16554543621723758	-2.323116312865452	0.7963206725355094	-1.0515528187289223	-0.843094334462449	-2.5441582077290925	-0.19178331122805656	0.45520064289685475	-0.9440880994285504	0.5483200917768205	0.9636431094040532	-0.7035642414382616	-1.4965202641944653	-0.4738861406801382	-0.4751099815151964	-1.7868494013834	0.5123983418596749	0.054861823838560905
-0.36747246996349103	-0.6481246556653072	0.8185841262118106	-1.8732194882951079	-0.5935693964241892	-1.169133975628002	-2.669767033831071	-1.0631870878282292	-0.28622463715330654	-1.0782518104386638	-0.14776375405887465	-1.5274280887335503	-1.4622686299174097	0.4313798601091109	0.549157983341505	0.9101207875323136	0.4092182310010865	-0.8095238916994655	2.4501498328257076	-0.6354434703159916	-0.5633320218294032	-2.084875192815407	-0.49558287310317223	-0.311376233814486	-1.4440475477860104	0.16268172291697472	-0.27913789360310814	-0.1293338036804355	2.6341648717956088	-0.9705088793690948	-0.6665389849376762	-1.0292076642534793	-0.4241364420748055	-2.653326215473257	0.32227389584572225	-0.48912582303907887	0.18026228807608638	-2.8902704286493597	0.42923023683627953	0.8990456522058481	-0.7754880388632603	0.7836030104644728	1.5808861797605134	-0.7577741118766854	-1.5488476289170523	-1.708020513857857	-0.5011745510629806	-1.7592017568843936	1.3123634640875832	0.24843018748622978
-0.6690991249756086	-0.17272122902980985	1.3109065299121896	-2.301811423548578	-0.00808255567922316	-0.3150165102304454	-2.456444207427099	-0.5840205235762128	0.03409995833487906	-1.7069394990073634	0.599024348207846	-0.8994458703190921	-1.106040920405517	-0.6088310191737472	0.2322984152089971	1.356923530838582	0.4084013399875556	-0.9412678475189009	2.2350037065332398	-0.37354438349652874	0.33275480802981094	-2.4338706058383526	0.7990964184598853	-0.40128047927576654	-0.4981580927959455	0.8012044398004085	-0.0023054967094207493	0.870365249267039	3.0842501840068017	-1.7628624412731755	-0.40500441731060327	-1.1784005914132776	-0.5606622281886205	-2.246676560997166	0.08175156594711291	0.0926554484765335	1.2217034483309652	-2.0926689155961617	1.6805331742888607	1.189818369354077	-0.48105160550628895	0.6536446451653983	2.5205231169121842	-0.49208437481718903	-1.1042071419861945	-1.8419751250826764	-0.6556301129632548	-0.6239070143964489	2.118508548122606	0.5068334919086693
-0.5864832751822898	-0.18111475143484826	0.9409215570609367	-1.9705753103859274	0.7648886851254529	0.7513585126014499	-1.7783920879362742	-0.03540840487415695	0.6043743812321318	-1.68317396852085	1.2241596935904429	-0.11535097189327034	-0.8755609616228329	-0.950220879314404	-0.020476664702389815	2.1377289387811853	0.46810873130616787	-0.1883779800996913	1.728535889779448	0.10252032502413368	0.5980423455801318	-2.1195195214907576	1.5943377509857606	-0.31140838920172914	0.05973353806323599	1.6628262281370338	0.46287662241386107	1.477027080984683	2.4587815426236044	-0.954084774805929	-0.14268790234004303	-0.7533535715785424	0.017576091070328898	-1.5132880810256408	0.5564705359157107	0.5441170358684727	1.6472570362938346	-0.8109850317668903	2.658781465498615	1.097741822212232	0.02623520607876325	0.7999513551232263	3.2994956622524567	-0.14025897028115866	-0.7567635900016326	-0.8794195649822942	-0.4811433090490924	0.8985252569511464	2.678441040881574	1.017438817985964
-0.13428447593516898	-0.505561116393815	-0.08041675285277987	-1.0150569669884926	1.195050756345516	1.3001241843381488	-0.8628443901065294	0.5389787681426981	0.8849290163712827	-1.009529911382422	1.139410068079068	0.2625735743732538	-0.878928843319513	-0.5222525229305651	0.13959571093648174	2.583843947101423	0.8806452389463223	0.4790526319438877	1.1079631327728692	0.6543045091922499	0.19231906241161692	-1.1545553893221057	1.2676184917364075	0.23944985741082564	-0.021957529555226188	2.1452473749806393	0.9904407676965479	1.3320140626337313	0.9722032796377176	0.6166671405496242	0.048158932168998934	0.28501603472063997	1.002899479378993	-0.6191556924668142	1.2943302965476495	0.8904146013339984	1.375033237566936	0.10050355043566961	2.38544951174646	0.5617672626062628	0.6462403708120668	1.3545395334474695	3.0592124047397697	0.04199125082311986	-0.6372110189542514	0.20386162110138123	0.2716438280131239	1.906835960643611	2.6149834654978616	1.4049730825016575
0.2559633022503491	-0.4249269458455954	-0.9879562051282357	-0.09242214358167608	1.0229934911487717	1.072537096283616	0.17530175452949914	1.2320511306127477	0.6390291663964318	-0.22950594540348693	0.3948098865218696	0.08233383108350195	-0.5532871789470488	0.07170550754581394	0.5994723790340407	2.013345727616735	1.2663485592623303	0.5254090654789835	0.5057994719492689	1.013732494180528	-0.34535398630266345	0.05701675300844352	0.25573006667756654	0.9797671981141687	-0.3411937845295644	1.7648273801652175	1.2185216877635812	0.5744737268927159	-0.5405946925486818	1.393186301846998	0.12480670281521221	1.2673129865097768	1.3649620135691871	0.4369115324206973	1.3527866668086634	1.0036276267298343	0.8644190911916257	0.4048479900411867	0.9106298202670612	-0.1378115670281828	1.1246576244374618	1.687528895003097	1.5756616508604546	0.025341285134159185	-0.288210830884614	0.6083710174938687	1.2540970277553949	2.0004112839297137	1.7598340262791776	1.1554705495119733
0.47746098579496987	0.4622227608155062	-1.136750137578363	0.19777878001010218	0.572247141682332	0.3984304952545741	1.1072817471568488	1.994878012892461	0.21466391295949624	0.1788818310117537	-0.377447214949485	-0.3715958020868496	0.4376551462311406	0.3694943748564484	0.926694960181738	0.7013974186684119	1.1001103301007193	0.334019924726282	-0.08080614017219256	1.0200804755919277	-0.5685937268963241	0.946914799764902	-0.5819284267876258	1.3281487974411796	-0.4467437490137134	0.6657825578914577	0.9199732003791573	-0.21120702021126125	-1.334247783689176	0.8041029198600337	0.10463671714657549	1.5064861224095154	0.5494373325555275	1.4207636851983385	0.4425772311799199	0.636796799659828	0.5503407105441221	0.48378679221171245	-0.5677255515335639	-0.4885522441821915	1.3055356943565097	1.1829344371075035	-0.21136827034223962	0.015400392073877668	0.6020175919361935	0.46338527545293456	1.8006498251638337	1.3905772880090839	0.4763915763384119	0.3116460877957739
0.8682439468485639	1.7010930225970478	-0.6260201832722673	-0.07146775859427815	0.2876496249517451	-0.2135435905398014	1.564213482665323	2.423875182971349	0.09983477980099517	0.25875582982364775	-0.6528424052107474	-0.7579099420012699	1.526277035407708	0.4087797478369465	0.872322331384865	-0.25243379362457147	0.4579958660006979	0.4322943165988242	-0.7083945634930876	0.8087825403845227	-0.5804064055547623	1.243137680078627	-0.9497339012678689	1.046463319332315	-0.3183115302161996	-0.5131180380862572	0.30345421059728217	-0.5546746308395096	-1.335778857386356	-0.17215432846641252	0.05198136487908857	1.0790912128406687	-0.7738064251203057	1.8712394069040241	-0.6254237022580875	-0.1764130200884738	0.39935939050978353	0.6758538771900537	-0.900196177404162	-0.19836359503645867	1.2702459520934317	0.08368011598928116	-1.03055424711683	0.18248312302231165	1.5712421947130704	0.3799917170569129	1.5810729865501503	0.5179032289286017	-0.5448493167340596	-0.46555581375699645
1.520956249051381	2.3942899074613577	-0.1780998445266898	-0.2016646260849558	0.16919352581241076	-0.4933757566460971	1.397790472874301	2.003427640188472	0.29695808804632084	0.3523676128717145	-0.5092850950528498	-0.9563908246725992	1.7370907018005788	0.32969352210671954	0.609719755621484	-0.13575723711064575	-0.024577950363208798	0.6364525540188747	-1.2960884655178686	0.6968034985536201	-0.768042753727677	1.1623062032892375	-1.2183918306499348	0.5087390524646336	-0.19345615922068188	-1.2367217323587176	-0.1615479715282624	-0.5434329597257183	-1.0429851616594497	-0.2401448802354144	-0.0036621570538108755	0.6487922337611576	-1.4243016313919654	1.622320154297219	-0.8173986945321609	-0.938761315742319	0.09312733184007892	0.8509270811885058	-0.23427303839435293	0.4255951501663525	1.1739508172084792	-0.6648572741662666	-0.6685500892760773	0.42377980166723417	1.7384212643262453	0.5389410999672598	0.8911609735578985	-0.2931683754387794	-0.9142840465299422	-0.6012167512356495
1.86716244677407	2.0983836660445467	-0.3303671862502356	0.381033395857995	-0.08663686480401993	-0.4622356267576836	0.940380688733889	0.6799534674888782	0.33554496945277856	0.5569427869855743	-0.35545044631162054	-0.9776776993657884	0.8300203257243864	0.006696369006300271	0.42141138099820663	0.5309441167444252	0.0542401207381847	0.3187190520207459	-1.5905339557014353	0.8464753502357723	-1.180182345046825	1.0780903664704102	-1.6335328303777576	0.2534312695018009	-0.09057014125296568	-1.439001335483986	-0.2269024850993865	-0.6051787674539395	-0.9274170232834242	0.6453918765952437	-0.1022216482491915	0.5641118660383038	-1.0699329667448072	1.1064916496506312	-0.07227461616658692	-1.0806737922461724	-0.4284002856268742	0.7009015725246049	0.17096736232432025	0.6811351273226989	1.0148583043435278	-0.4281812239213996	-0.22736665615398902	0.46865932189407034	0.818938445790265	0.5442170762692029	0.28200914810023925	-0.835402956027264	-0.8728258648005143	-0.2299033910608524
1.3045493725584523	1.2277929137501717	-0.8180343375491893	1.442400924311445	-0.4578336552881477	-0.2598889914153713	0.694169782039128	-0.860367824436516	-0.05516611603490811	0.6055523069274363	-0.30579137366354536	-0.7732589401244155	-0.29185639050371204	-0.6522247292268127	0.261126549718494	0.5986843162799235	0.35829476681430217	-0.5798919660969758	-1.4047097685198546	1.0745547936332438	-1.327588019432046	1.037402458231111	-1.7942384909218057	0.3695613024901592	0.26607163801452377	-1.3272832235143452	-0.09313530946270607	-0.8894247495489591	-1.0156076442245539	1.2318644307927105	-0.2563559424481487	0.4574094045114783	-0.5483453154455523	0.8906288226871747	0.6366931411348346	-0.538629664756716	-0.7788803632878085	0.2610711129183386	-0.5590836810408507	0.17209024958728764	0.671691565083101	0.42927273987019005	-0.8000291334998032	0.21818998897668673	-0.39475104747061235	0.15234352567704537	-0.013383672810405502	-0.8997000859913704	-0.8935095145148869	0.03641126161400396
0.10406115868232467	0.5755373523460602	-0.8944867578518695	2.1036795918827846	-0.4615008338157799	-0.06249138098843975	0.7533407925870076	-1.64875055803471	-0.48576372317670385	0.3154065691244027	-0.06651520482908194	-0.3048457608233515	-0.4740301350867728	-1.2197802649525233	-0.1947312884126886	-0.3381312955586312	0.27361976900492674	-1.2296881166278912	-0.8835583572205088	1.0429197662175964	-0.6907790355829486	0.7288179410727547	-1.168283529285804	0.46216300019409917	0.9916884722751254	-1.028213442856625	-0.11747658747382372	-1.040237037545116	-1.0358566823654736	0.47784539702152956	-0.3520599915626799	-0.10043519965420704	-0.7327587249889309	0.945409400573396	0.4678781696637347	0.15176053810037804	-0.5692179435871301	-0.07213840391731195	-1.8290690121732165	-0.7352006814958209	0.16058335490972214	0.9646773056323916	-2.0906292351341893	-0.11333577902447986	-0.7406579721990639	-0.21968287184247604	-0.20852641501291874	-0.3896552559288716	-1.04493260169005	-0.09442234515320373
-0.7317183264389953	0.5137235205804541	-0.2716692799122721	1.7405784897692413	0.15317490257839467	-0.10222837238701614	0.7242088701643474	-1.2756059997790758	-0.3325800081431754	-0.0411720153663979	0.4998594384315333	0.22242995023627493	0.44654985394685026	-0.9972683064067441	-1.0089900338967293	-1.458327994215452	-0.25323032333647744	-0.8473425547164574	-0.44839789979862865	0.6395767576148713	0.6079766224194374	-0.010052591030565218	0.019148962902960604	0.21140665239248177	1.6739521013525622	-0.5907758075164081	-0.36673642513037297	-0.6804689807775335	-0.8515399580960181	-1.1733016320083145	-0.24339380533956786	-0.7930876890694101	-1.3604977953414283	0.646018907080792	-0.30545435953145605	0.3744109069592533	0.05140463168692855	-0.03615304862468717	-2.2172892228935606	-1.276406081341469	-0.27343520791447146	0.6596122932980776	-2.7020926683553834	-0.25753278571067817	0.11974716344217293	0.008532581848316945	-0.5602300085565517	0.39969159670212906	-0.9488947368128321	-0.24268493239587718
-0.6487594778470537	0.7055449996269849	0.4275578800500218	0.6725837920071954	0.7940687266685975	-0.5552858975511425	0.31936060759160867	-0.2633805602672042	0.4037956868382282	-0.004622847013589692	0.9248404592715417	0.39417922812326833	1.4210676560476143	0.06530192149410466	-1.6438102765551679	-1.7068137569738437	-0.5980546196348442	0.24019503495746886	-0.4224843881972167	0.1224106515560602	1.73908543493928	-0.7584305744157701	0.768471869613116	-0.19068246126059044	1.6584976348055378	-0.24277221706640933	-0.5572761324718258	-0.001823217932993791	-0.6381376568479424	-2.224258861033741	0.016042762121868313	-0.7679551830368899	-1.314589812882384	-0.3551062852329348	-0.6752480362765783	-0.0027428945501125177	0.4682443336020707	0.17164782668949527	-1.1407722521774264	-1.1246523474033818	-0.4089771057038613	-0.1418410914329008	-1.8292630765302829	-0.22872844405559317	1.3196837918854902	0.7044506292424395	-0.9616841602571328	0.7929010831704303	-0.40593708938897904	0.09632533055612301
-0.24636020286895294	0.5462922173121021	0.31528739368265807	-0.12007082364905634	0.49757801206253344	-1.2842963815480588	-0.13347845907000977	0.4469674295269999	0.9099588225407621	0.4588841549239786	0.5273372698106515	0.011245646748430926	1.2402648896862483	0.964499436249825	-1.3698046779534958	-1.047492285703944	-0.24571099559269652	0.8180931030095113	-0.7347256829679503	-0.1538706617060203	1.8591194750425382	-0.776285903436886	0.3474806810142708	-0.2671578106154344	0.7470267926718822	-0.35673580771543956	-0.4365101332957514	0.3397068356331402	-0.6446312427623618	-1.7185221618252147	0.12469550471271226	0.2985400902668624	-0.0395348545771685	-1.4474642240320927	-0.14669181392688044	-0.5937793413870899	0.27077849995216263	0.17389963598389363	0.4062331030276284	-0.7407281221592532	-0.3307100291738705	-0.7580789047878295	-0.3198069114030264	-0.2877904125699848	1.6460547218856862	1.0035197801328009	-1.0235258015328785	0.2541578120422744	0.1502731698982709	0.8014647550058305
-0.46757423513632934	-0.19337886933487572	-0.7030210449871774	0.020253776596991544	-0.8812833399078839	-1.781180428104754	-0.018959069618949612	0.36820066697129494	0.4094051725629804	0.7997383771841	-0.7118723316618906	-0.562881628460606	-0.25409915104112385	0.5583096420743666	-0.10108551908767391	-0.45612331859341554	0.5058741932596369	0.15726900388815496	-1.0294112686759573	-0.1375477732949408	0.9096070248678805	0.19198550352919697	-0.8013389121992579	0.14348191587776765	-0.4970183590242591	-0.9924535408956003	-0.12189653456391543	-0.01926852041134309	-0.8853954482213033	-0.18550677329671858	-0.1684796884653278	1.6193442275251562	1.6490121036448548	-1.5683402461882925	0.6734454109082333	-0.9461664215000818	-0.27074594173708594	-0.07732693050876678	0.917994603395746	-0.8023119755798995	-0.33704602629041003	-0.9355805818346482	0.23728336751376097	-0.5621536131003605	0.7283992386080651	0.3249526490652689	-0.5412377781975676	-1.01556314701569	0.04435255515391659	1.1495393947920798
-1.2366420218184835	-1.1578792946781535	-1.7056829071526136	0.7727480360335378	-2.2242414292291532	-1.554806547981285	0.717924929282894	-0.2042204773829263	-0.8779055743466209	0.46026149955663526	-1.8915821434023563	-0.6516605298856067	-2.019456407719964	-1.0338255726018086	1.2729838293288636	-0.6935482298764474	0.8260507214104597	-1.0703655169210007	-1.0389398455600523	-0.1575869419092612	-0.28407355204067747	1.4488436867971877	-1.4255553135965944	0.6447993283755767	-1.2451336073563846	-1.605854782714999	0.014714676927994623	-0.6401548638017278	-1.1323927574613615	1.0144782296432313	-0.718194346133249	1.9980092632989632	2.362252012735282	-0.4581668742076336	0.8148081116462536	-0.9511312371226446	-0.5436102796000158	-0.2318988642586262	0.010965171467781663	-1.3670876670982897	-0.5523028249896483	-0.9800861245587634	-0.6540515390642562	-0.8273056120595568	-0.6664213006489343	-0.7997576152815012	0.19183607123364535	-2.0989161684973188	-0.8235260806123484	0.632108765870616
-1.3921313427379594	-1.7537579789658901	-1.6983141559827029	1.1871538209486079	-2.1921374412639456	-0.6540251748100319	1.2999093438442266	-0.6677234289306866	-1.841650046627945	-0.449971487321457	-2.0035949542276263	0.03887028713489299	-2.792283994692322	-2.238122774366819	1.5556973657312683	-1.3798468741387064	0.2881700392439411	-1.479267174477012	-0.7844431895483338	-0.5735430517938036	-0.7471133014192739	1.8504232164647794	-0.7641466430906386	0.6710146826596848	-1.1937918995891457	-1.4772325174998902	-0.23578438553615247	-0.6926204844272249	-1.159853799904818	1.076748481782735	-1.0481317572669036	1.0344725538257176	1.5978663391901626	0.8357165892706818	0.053143972004339166	-0.8373312224422224	-0.383172789870432	0.004715003777122243	-1.2355704293046776	-1.765147945389764	-0.750764511074107	-1.2412298868875473	-1.8339579571402975	-0.7700358331052112	-1.451415314147687	-1.2041598999741567	0.5808572660263884	-2.134643337316198	-1.7662743346946201	-0.42103213166312
-0.19041618752853695	-1.655717432727804	-0.6818465646679799	0.6538097066952038	-0.6849849643399963	0.2857257788016276	0.9076320913492443	-0.7567074214418869	-1.6291808540348387	-1.173434853560051	-0.9671757149570492	1.0414415606110983	-2.164687627055125	-1.5333191329662996	0.34241798485772834	-1.4815295696979724	-0.6714963492045063	-0.5207513175056512	-0.41631628405219423	-1.3609398520761535	-0.2250991866183566	0.8975735532071828	0.6657600267972211	0.04132060543626144	-0.7771331710222082	-0.5122218375618134	-0.697428979124992	0.13186485856259156	-0.9031250949210393	0.36305058061452367	-0.8330132821450252	-0.5381946505450076	0.17749791632499262	0.965197739319836	-0.9263162981807821	-0.8559927036375055	-0.33213262905570723	0.4868345573094385	-1.526390288258832	-1.3564666770309024	-0.6614109889404641	-1.6636539700714426	-1.8541826608002805	-0.40929154445711907	-1.2175727685708515	-0.4145122808613929	0.24086633809413882	-1.1327819873098919	-2.020611748762332	-1.1794183690288922
1.478210969023165	-1.0181749496959243	0.386104064080529	-0.5110630061978725	0.9965864594265291	0.6376119188075818	-0.3249768367820976	-0.6251819654160659	-0.5579072074278286	-1.0255738117777355	0.3121002209905535	1.563977873034635	-0.7690892608730493	0.8604093093757994	-1.5433206303047542	-0.5808626402572178	-1.2885001739038122	0.8814281633006414	0.034309639810752204	-2.0707496300511066	0.6599680807424884	-0.7007494824798786	1.66568051944006	-0.9091458077536526	-0.5718977027307427	0.5529759101990751	-1.0046242335336946	1.253513940522361	-0.376219493130222	-0.2066855405407668	-0.2503705404362489	-1.669461201814418	-0.7232578573752692	-0.23433098517275064	-1.3840942800145923	-1.0092450127118626	-0.9576743501929557	0.793868830153648	-0.6670870179245587	-0.25771220205621265	-0.37926592433805245	-1.8892276437266247	-0.6122215919274162	-0.09919551671685525	-0.42665544182647064	0.7398058028484399	-0.6699824244050913	0.031348839482697205	-1.5346427952613317	-1.2054484865446127
1.8730602525563829	-0.2762028880266669	0.6987133112214158	-1.4256310139234778	1.5555125933363152	0.4283378138694726	-1.3446424105143695	-0.4141911109890775	0.26399901384912006	-0.04365221850163259	0.9426249390826364	1.3155390823748063	0.44335800101739664	3.0330258364770173	-2.7465387080679093	0.6178419076278435	-1.29407682185185	1.342864450522123	0.6415824700612944	-2.206473181187944	1.1064159098570099	-1.6522944089596836	1.6305147727214135	-1.6647573265326605	-0.5857098499577157	0.9183268320530044	-0.9406893274679331	1.8208122484639941	0.44269609532123916	-0.11374471573659656	0.24828937167120618	-1.9246257028641804	-0.7103819282093067	-1.4925274012134009	-1.2716837171409199	-1.0343854723355863	-1.9810667193273408	0.7157579405079344	0.4805594980678276	0.8030455990967434	-0.31145167417933756	-1.6654770557833378	0.6673927302949816	-0.06324061404651486	0.22265914834291134	1.0229168382270506	-1.5734691246104355	0.4979793362297274	-0.8830947718639365	-0.8365949336927819
0.44609720098797656	0.2295152684537615	0.48740495317414323	-1.5253095620836785	1.0683244314208704	0.29432321670571177	-1.3083745465230807	0.0069760722453732485	0.18228360250410136	1.0860597181796772	0.939818250109859	0.795528256033241	1.0230860438680995	3.254646031114446	-2.5478038359934145	1.1084298242040136	-1.0445536931994934	0.5278514513702129	1.3423486194716874	-1.637879496915856	0.9456451700436609	-1.3292780639171702	1.079618253649155	-1.903753068014673	-0.26491334462804944	0.6312762131140073	-0.5476538226797685	1.602003005412186	1.5143271618678507	0.4290196489204408	0.4843187343516641	-1.5740993409045085	-0.24382831384714734	-1.448439943328968	-1.0408904328304982	-0.6201857736794133	-2.3253425578049765	0.4528075396223012	1.1121380697131682	1.2848498076618486	-0.6547416606496415	-1.048560552705848	0.9575389989274765	-0.0576965442072184	0.45224473661745795	0.20303783235648595	-1.8974718074370267	0.2823167745545243	-0.4698296349261176	-0.6483398521741087
-1.3291747845746744	0.4721016327916716	0.6554574140287323	-1.0628274210934643	0.7271926867464531	0.7416933265458525	-0.530609316785691	0.7373920577311255	-0.32024167430473377	1.6638665337250391	0.9944388556455359	0.6954580582276009	1.1986861290167878	1.6882564476550384	-1.3918174898530558	0.6936906584590737	-0.9194364777501782	-0.5253218958349344	1.8303426136202174	-0.6676860700869345	0.7101608643448067	-0.3725055208166641	0.9374419992611681	-1.6034928395743981	0.7557476972207625	0.5205485313265261	0.00898660819942412	1.1344189893050511	2.532493297020974	0.8615932828475065	0.7133386350088937	-1.0465926118393907	0.14575493889482496	-0.11265209426064932	-0.9525728987045471	0.29265414602605583	-1.1974208378517774	0.32633912746929905	1.2113317431950916	1.3149894222328415	-1.047966652812501	-0.2848827810380321	0.5335228330146999	0.3431177086859621	0.4436966029842112	-0.6621579295681214	-1.4442396912729372	0.19175441144380215	-0.07159057117601783	-0.7221777232313557
-1.5163319541061757	0.638912949824175	1.5958280373963087	-0.7744438367477005	1.2882286297419943	1.5158470161296689	-0.12328841679788104	1.4228167599725343	-0.2636802421126538	1.4922311175800667	1.47341510350074	1.0907638720225252	1.39114724380746	0.09724874214051829	-0.3453716972080325	0.08409538922626887	-0.8514063030409544	-0.5759500375914769	1.789736386234462	0.24914460681662604	0.9028561110556004	-0.009714106215064678	1.4645121365024056	-0.9659779883652041	2.009138906445168	1.1485496912241149	0.554601570664273	1.0014548086490578	2.9598491684726387	0.7936001932077281	1.161829102609288	-0.5881450149692999	0.36261345578889526	1.1809415794449278	-0.8503532710076456	1.3327999669782382	0.9275052808719071	0.4052638075713313	1.1691286586196554	1.3381753715373925	-0.9068244442215698	0.3540026407545903	0.3978685827039315	1.1374671020449383	0.4130621973831334	-0.4209549985916285	-0.47021857495961583	0.8724519682290526	0.7023842289209866	-0.6346503180978885
0.05544469221661953	0.8335796902579464	2.5876960677683143	-1.1102568443724097	2.1007772008890337	1.8175349205632247	-0.7276263402420771	1.4095390619701906	0.6414915099861928	0.8572721479119624	1.921618689832485	1.3675212982498288	1.6584867477849854	-0.08729049503879753	-0.09978037330065197	-0.02730267964566626	-0.5734083079945836	0.48402892849964163	1.225100355823554	0.8108277256954305	1.3161776040766553	-0.7802396037256233	2.032141842355379	-0.34609208413428333	2.4501273790474523	2.0195016835289987	0.8804692126319303	1.1243980642385698	2.4242174658496602	0.22582045504545584	1.5430525529356334	-0.3779236127288378	0.4811451154144352	1.2338794375504114	-0.5844479034480456	1.8524395215460554	2.5732423862079212	0.4950851263698465	1.0543198114681658	1.4623379758083754	-0.12496199405269787	0.6212699929082348	0.9121573013826908	1.737871049223191	0.32620293898698455	0.8477027848294594	0.505430602684079	2.0134481933799018	1.6827955626483517	-0.13261798933185784
1.5423839961602561	0.8893142513444742	2.4940656944880297	-1.804978459165175	1.885008744951264	1.1747920634307039	-1.8038669120403257	0.4528936781827757	1.6360350307946618	0.16937658379903842	1.6678683549925604	0.9827384914931893	1.6387032812141178	0.8094415816875303	-0.4776475152059419	0.2673534597075918	-0.1562279853879102	1.5637252027861717	0.4944227586025404	0.9421152527832817	1.2272783026019618	-1.9851506011895415	1.8953047191744468	-0.13647767247441747	1.4495452025918192	2.0693182787130353	0.7597905045543738	0.908188881864012	1.1227425377500515	-0.5044517352337485	1.2723703583675854	-0.5914763364856687	0.3586632667790648	0.18687787640137896	-0.3557139920060958	1.4264986023849915	2.6115301739921777	0.430596948862816	0.6025308063493945	1.3457688265025418	0.6882865376618154	0.3685632680319951	1.4128775668518092	1.5416587035715614	0.04366556580289057	1.8755999616647208	1.0083224693660937	2.591524348216436	2.156941300155713	0.4097099366271935
1.1882855395111733	0.518081547689925	0.9906051679956112	-2.165643819271252	0.3275413380927014	0.02494090519316267	-2.268952322257608	-0.8385522187676551	1.7579746553759836	-0.3138904021639444	0.7427445854641299	0.16857136268749445	1.0083405196344195	1.2850844634257708	-0.7901576772012231	0.3503198025459872	-0.029899787865253803	1.5664798054185352	-0.010090837455247945	0.6913958343213055	0.2982972565279262	-2.4154642500674073	1.0257035995458417	-0.49838014302806954	-0.467305848808888	0.9448869741457081	0.15142416471598447	0.05203877438440234	-0.23793413640313046	-0.923699918962899	0.23760932386184314	-1.1172445846761923	-0.17430965038133345	-0.7995502975040153	-0.44145934232753914	0.3253189389594927	1.315002715349753	0.26220572584050356	-0.15093723967510433	0.7188811976402015	0.7871763322135227	-0.271883538935846	1.200684049869194	0.6079262388064958	-0.38881305130729754	1.5574680783304253	0.8696541885017426	1.9192542248304083	1.670293466902649	0.36618798624475785
-0.6491181419399042	-0.3179663942063419	-1.0237294386650373	-1.7408516807602252	-1.4055445014026042	-0.6546946095582503	-1.685201392250092	-1.4631456208614642	0.8863966286829472	-0.5193843342543657	-0.06880648802023508	-0.26853542397085134	-0.05391455114916773	0.4540577203787204	-0.5516332440052578	-0.06994840690911985	-0.4106411291097775	0.5141431594147757	-0.1873845810684726	0.16863021996698582	-0.865118780518039	-1.5670542025886278	0.11001479549575592	-1.1139088971389697	-1.944607365545094	-0.43895135355681336	-0.6067572700885631	-0.9495089340794004	-0.9908474710548183	-0.7375511915162952	-0.8233505326384823	-1.3989221417263462	-0.8382843397929791	-0.8637549900608479	-0.7131343708365158	-0.5661732571042702	0.023513991576930952	0.1391585108429434	-0.6171455568558794	-0.17589353139541805	0.09067171236494653	-0.8321963434083596	0.5170070229365308	-0.3573677022579341	-0.7115134268366983	0.11761341063457267	0.3148948106126207	0.3803093455593846	0.6142341696686066	-0.37253481676973305
-1.9097811105291143	-1.2104305712490389	-2.2408785986424613	-0.7127919191209875	-1.8542279648475644	-0.30306010657521526	-0.6208897800313433	-0.9988846719856062	-0.18342368163412423	-0.4757466697135602	-0.12485618461592546	0.1431992939604534	-0.9184626968092748	-1.0096826838962614	0.16068324442090756	-0.6017929648484825	-0.8963719491781154	-0.5504028870887336	-0.23190613583680908	-0.4109126975055171	-1.2358384532907558	-0.07537665648966432	-0.19425387849509698	-1.3263483675648344	-1.9416059013074531	-0.802153432062135	-0.9507386064277386	-1.2330052950592192	-1.0322038060304248	-0.12384451322638057	-0.9430323798571127	-0.8994575954803963	-0.9738921226329157	-0.20765707689021923	-0.6932732837146738	-0.4732729783288582	-0.19404624004368357	0.10762436750864453	-0.27338110080752914	-0.7927021633742531	-0.688445505561839	-0.8213403190946466	0.22454083124389812	-0.7058425573428463	-0.7049394353644665	-1.1451347438149744	-0.18225623512611594	-0.9284257016351621	-0.1551831123133683	-1.1717792633004775
-1.17749257031703	-1.5655203630620522	-2.0750778773927325	0.3212257882070441	-0.7913845713206002	0.6812580324019782	0.1292138154536348	-0.035532810278519344	-0.6341913165009744	-0.2527762653988341	0.33470395366618555	0.9602407894974518	-1.0627374777589826	-1.7418888315650212	0.921853777447109	-0.6864710978920214	-0.8254736967737806	-0.6900431119407159	-0.370817650560666	-0.7327764392030436	-0.472344423885306	1.0124601659661348	0.10608600472264475	-0.704496010731127	-0.6220580768341611	0.11125600894876723	-0.5693514181101629	-0.47813420142659907	-0.7985391020022812	0.3242953383189752	0.038207120914491945	0.21511174726006996	-0.2605940547161412	0.40689962335697594	-0.15322110775915293	0.521894540931835	0.5184281778503884	0.09534201356903932	0.6012789391797128	-0.8536129490974765	-0.7526993325350564	-0.18933664210518875	0.6502573588601375	-0.4342933507444637	-0.39765298104849206	-1.1955140195673615	-0.2184055615562421	-1.2478548045961424	-0.21579929681734186	-1.2575674413958402
0.7779762080524858	-1.130392399803198	-0.9894410903133798	0.9040180784045739	0.6133255069229445	1.3633789612653013	0.42313250564180277	0.43740771351777213	-0.4215869530707314	0.07450809037224318	0.5228402154599673	1.2566827423713482	-0.57420955254083	-1.2376560142511648	1.3913825337140557	-0.2830923781669505	-0.027406534307280114	-0.00776288305799227	-0.6509050623576119	-0.5667657299520202	0.6379920909712593	1.2668270697188626	0.4393483974058932	0.4829316976640187	0.8531380727098925	1.242325105532163	0.2607130494319447	0.6885926886908704	-0.7459551565560146	0.11941730273656799	1.2009432369748032	1.0931937126924935	0.796227550143265	0.6111969665538516	0.5307218018913596	1.5001875770672544	1.142013550066849	0.046575812496848834	1.0929141365149735	-0.5694217777901005	-0.010635123983412676	0.5864142825650928	1.1231309846434032	-0.026685561239343923	0.004119638192888895	-0.24158103969557176	0.2525283083605777	-0.7814603212721266	0.07639688207049894	-0.480284622417754
1.9788548119028933	-0.25901675251995365	0.12324032718434096	1.0480722499537605	1.0966903640597987	1.192499732052367	0.7077995339208407	0.02990479992297919	-0.13001321560791032	0.44836857402109837	0.09552654442143672	0.6112379863138118	-0.052810594199421225	-0.298553935712564	1.5140552214174343	0.11153347960085039	0.9282290318140539	0.5425380683748293	-0.9610834424749852	0.0009972010822278763	0.9687312325489736	1.107445148343427	0.3034769888783317	1.4344395573895068	1.3978564751346254	1.3653575670089242	0.8894637141222811	1.2462929456475265	-0.9004650798070096	-0.5851668907667232	1.4310962530254556	1.0671330721645824	1.3211997719079438	0.6545479952533878	0.7715492229451797	1.5569348259242777	0.8952653916635643	-0.02007368106454112	0.6268057005038826	-0.3001402941963838	0.8752613547087538	0.9634802998879536	0.8039909430188903	0.16227123783670028	0.3365677031030975	0.5944531351058181	0.884929097721386	-0.29467461161448255	0.14276029178072897	0.5752046073766667
1.4784221447892387	0.38204992204524646	0.7033820920201815	1.0632833534739834	0.5600745190162905	0.46108900209572745	1.2227500592226488	-0.7392251370297144	-0.192049448163035	0.7895658361572087	-0.43417824453169684	-0.43866024657753133	0.004935479781512933	-0.005025893728903824	1.4007139500618282	0.07080415588552977	1.2962634494815282	0.20118150025260131	-1.180123792221375	0.563391947275758	0.24164677650693345	1.11338033112347	-0.2605647326148316	1.5278709822678425	0.8869809814413663	0.37257488067496275	0.881825191331865	0.7270893052623459	-0.9388306479236744	-1.074339529701584	0.5339945802298305	0.37963292492285156	0.9980548214141014	0.809426585694016	0.4488104578782934	0.6530666575380015	-0.08274977277196598	-0.0912181031528773	-0.3906254677212943	-0.15820038946062442	1.1772311653928804	0.8532165620895353	-0.2572967796784768	0.1942318632417203	0.5683359369067351	0.45135714736728355	1.2022432002499301	-0.2302979930015314	-0.11713828850274162	1.176393485610205
0.23596887212531023	0.3819773667115662	0.7208963376431267	1.1460651530492887	-0.048991816208382506	-0.11648640213169273	1.5766692809138294	-1.0947887804751169	-0.44278580861182204	0.9158720820917173	-0.3777561385962037	-0.9673052056552846	-0.3250268913973646	-0.5343762388048228	1.1364491202411684	-0.2918356107364223	0.8957282349367859	-0.8089511382898997	-1.2513568914952593	0.7007741085686248	-0.7189124805771387	1.314584874006951	-0.7883422397887835	0.8637464145341718	0.05882329374957435	-0.7228731493715416	0.3755680416415115	-0.3869417400657636	-0.6495414121776752	-0.7761571497264279	-0.6291521099207278	-0.15068805688837483	0.3595207786780814	0.8958875845171588	0.029173101179981203	-0.4000021935613768	-1.0450651151965829	-0.2087333231343969	-1.0225665431138151	-0.04471928432938706	0.7613372616131517	0.6027636113405928	-1.1531887250801218	0.2275237577512622	0.6922161881905665	-0.49939999964748805	0.9522643729580043	-0.3494314058650587	-0.3196337036065483	1.056123865983014
-0.24369011598300105	-0.14165033139320157	0.38961580103994947	1.2108132710353574	0.058912261097494915	-0.185006823835394	1.256785755785805	-0.8187719178086532	-0.4646262060017032	0.5749075147651344	0.19099943611599887	-0.6207303611241464	-0.5849099986184579	-1.159197342822688	0.7495299213016972	-0.5062371900357175	0.22129678136738473	-1.5448123614313662	-1.1487224939829825	0.34385756623901087	-0.9472686840635453	1.2863270112233263	-0.8998931506156965	0.09548283619613493	-0.3399041915043841	-0.9761454667277408	-0.14187038901632645	-1.1658120491258113	-0.2103011698186103	0.15105079610677374	-1.0880683377251517	-0.11396505672829539	0.10105309214154189	0.5720394936745241	0.006713907497792239	-0.764718511038389	-1.4130342899177297	-0.38699772235901025	-0.7941846476147636	0.043416546267611156	0.07988241935905546	0.5011459392351698	-1.1531216415301602	0.13326573162446853	0.6181187955931725	-1.3782237651601401	0.27700512771177377	-0.21694223496995263	-0.1796592132694469	0.4884051644325207
0.2693528104866783	-0.7787573265710497	-0.07151370331474954	1.1149205905502428	0.6523355809997016	-0.041462503037210954	0.39858974666446256	-0.324743952325255	-0.19851885828242666	-0.31377736909763865	0.4202620732184672	0.06431122506888741	-0.5302168536404606	-1.243567553604215	0.32029783190362954	-0.2879505733763737	-0.1178718761320833	-1.3440257751901163	-0.8441072615947145	-0.16802896295092143	-0.39978256509014143	0.8386186841183797	-0.65109141656091	-0.21833794131944315	-0.22514507445436482	-0.4780681142992852	-0.34233548979116196	-1.0821499007391024	0.03481489338863019	1.008615279532406	-0.7092789123264582	0.11766965462226622	0.28891782167668784	-0.06836979258343148	0.38094168124164174	-0.3144339180403161	-1.1631442989349479	-0.5309345368657997	-0.08399130628281322	-0.041221293791471304	-0.3616688976072289	0.4629022579886219	-0.4508956287470841	-0.3529585554187333	0.25142672492655005	-1.5423517468814167	-0.4164028677967673	0.14693021036311965	0.1261207378064774	-0.08242932563706323
0.6206702260372745	-1.2179574891149545	-0.4214877233387933	0.9382341620134617	0.84873144813194	-0.18273429612260877	-0.20762881541178319	-0.021620693289431753	-0.03521270785511053	-1.4084528013833835	-0.33560012482856905	0.2789637698568398	-0.38583417303954115	-0.9256896760060147	0.03927554060605686	0.2081102573851763	0.044298655686267625	-0.4952525646086365	-0.341778376718301	-0.40444823354177606	0.0908182975353804	0.3754827736226163	-0.4085874207295512	-0.03190034312203819	-0.03163269472398019	-0.05822920265900295	-0.28039748557629934	-0.38139058104323786	0.009050394480318682	1.2861302500035596	-0.1481605270555653	0.07486338571024327	0.4164368409645468	-0.4709928403322202	0.772879799144334	0.4223526827393695	-0.6028836598438484	-0.5151419628998265	0.42443499408109253	-0.2927512520946282	-0.41935460225143933	0.2857922490068455	0.2009132654755946	-1.1113882870658862	-0.3195398987518121	-1.1324812099297568	-0.7475167554478903	0.2662618723935569	0.2325662135007641	-0.38575659917737626
-0.12804571088862493	-1.3511120703960675	-0.39063563173551746	0.9161498093664385	0.17680320745323275	-0.6715188690240663	0.049962097868112475	0.19248882512494198	-0.2934289901940312	-2.043819599750043	-1.670856183953096	-0.21039794155506247	-0.4449874149242164	-0.7301376958052317	0.09772012255717474	0.6350119744813308	0.42633947040015485	0.12560008830753175	0.27248158443416204	-0.22763966049926437	-0.1384120903516758	0.4395209735889811	-0.4286566564733634	0.3518089084039457	-0.059938824601179774	-0.20928151567768885	-0.15614859643772752	0.2984580877614351	0.005807287238490062	1.0819538503510338	-0.0020417437719275774	-0.054767563457336806	0.1439954299395363	-0.2668483390595821	0.9287371120556012	0.885507748469899	0.0030934697941853184	-0.3436910362867555	0.4621459055681463	-0.3691389559295812	-0.23572247012512956	0.08866623185479078	0.38198114298695085	-1.4917946636856565	-0.7745403790195081	-0.7376100282932153	-0.5821624345895401	-0.1584661063670211	0.0538402292888732	-0.37807402225430325
-1.420743583637921	-1.110019733672165	0.10712125487039663	1.0882608774209332	-0.8865759287116757	-1.0453429708024604	0.9026695553033734	0.706686708950689	-0.7501216020116965	-1.7388672337455575	-2.440005990081194	-0.8791491227334154	-0.5544142926783999	-0.7605688002853155	0.49509709085888365	0.8223684128731967	0.7038373084257608	0.04056211980586526	0.8364727801607861	0.12998036671364624	-0.8032833406602489	0.9942612877408872	-0.5983816660239996	0.6925557434662122	-0.13125481603678368	-0.5557987069649324	0.004544858357750675	0.5677927830526129	0.31773720057933214	0.8107754554935193	-0.19998725679682086	0.30613344253929076	-0.281622063423951	0.23193231110120174	0.9347831053345803	0.9157622705484464	0.5218906848909087	-0.16514929460082947	0.2517796266009487	0.08828954375421946	0.07802772996542513	0.26411084368305693	0.304786577776963	-0.8827658516332275	-0.7700209512576561	-0.6468906453072463	-0.05783919959977812	-0.7841685147995153	-0.1689046053966243	-0.1259764754246944
-1.8014351841029201	-0.42033655938865117	0.7766712091252149	1.1463231269045513	-1.428681672856291	-0.8558274349339368	1.4680671499457978	1.5766448119900334	-0.816748346841927	-0.6779454461537964	-1.925201421532638	-1.0546188722771488	-0.23050062220501427	-0.5821757209323892	0.9622599640824412	0.8418514706764063	0.7999331525239012	-0.3239971725693754	1.1704503637245527	0.3468917308773805	-1.0615131798937651	1.3568606398783842	-0.6064996818622771	0.9620957992993705	0.08129844364175719	-0.4283706675988548	0.3359104063267694	0.514575050416801	0.8302163557731064	0.6841254611431042	-0.24241009224127436	1.1719229513207141	-0.4281864343499755	0.35779585935821423	0.9619358456466844	0.6519791541968487	0.831817090079656	-0.10547690897601308	0.0494320144192931	0.9488714823419678	0.5446225013381061	0.9284868636000289	0.30930096543554897	0.5690872253519977	-0.2410643834599015	-0.5367797647007779	0.5362178685079384	-0.9182655395182363	-0.21122864533604707	0.2784353970984242
-0.6476080065491632	0.5772215204127616	1.1170490216737257	0.7717826061869749	-1.03693955401852	-0.2133989443662984	1.1955422026689202	2.3101382681247857	-0.18217647898611894	0.3637096711947681	-0.5800121823495094	-0.6225674390224941	0.6462265796429946	0.09153639071520824	1.1220692454432477	0.7914312218545698	0.8230898792728614	-0.1888610320627286	1.1577392666809385	0.3465669227821655	-0.5487815054309425	0.9313678777716206	-0.35101111684162756	1.1771549727077726	0.5167653704006199	0.23991331453553505	0.8457849051108585	0.37515363478669184	1.0877422763357216	0.6243884541732206	0.13983624648068085	1.7247403431477888	-0.278391317281563	-0.11756754727512668	1.0044343067035815	0.2509659482668456	0.8153997570616645	-0.1415778021168452	-0.1343507340310489	1.5727025514473552	1.122008585268027	1.5894548258509618	0.3616530222346876	1.9384476234708117	0.49342375247343073	0.08331467058716491	0.9166939822445687	-0.24920315533811088	-0.07198345109387594	0.7414643283272548
1.015894844934643	1.3926399905131999	0.8907367327707195	0.11490951765606484	-0.17582757249970063	0.29222365264942235	0.43583729726589443	2.3398335372214434	0.8072890277337897	0.6632799317064386	0.45449379370366755	-0.10467178576454378	1.4476877919709847	0.8863100144340146	0.802295219999159	0.6418332715968244	0.869309371264912	0.5966774475466593	0.8285899558977421	0.35182087787431154	0.19379661014449506	-0.07842969327985067	-0.12429730628452858	1.2738666997298513	0.6950807344769975	0.7920552598455863	1.2795024265406096	0.12881037028113293	0.7976045406208888	0.5735801335300994	0.7182033118930993	1.2561575784609404	-0.18230284821521212	-0.6693152949873582	0.9833485623428382	-0.14630578001045152	0.5184997390059568	-0.18103086486521094	-0.33931936938359913	1.4229252244488326	1.545903399633877	1.569481237678704	0.20762420997606418	2.3164862406428584	0.9471616185598993	1.1856878150487304	0.944259163901465	0.8209175417109587	0.18612215842157956	1.1945303597064458
1.5655195425509718	1.5130408562936517	0.37346623300737386	-0.21818870431061985	0.30580585249533987	0.22560393627107883	0.03813121773285702	1.628034210376763	1.4666636521553278	0.17389191368531157	0.5072076720645992	-0.09051155586193739	1.359034493345867	1.1695172918251235	0.24293293595868018	0.3345655558137963	0.9602099931280103	1.3086698916323156	0.39884444394961605	0.6294323042604169	0.36665715767144674	-0.8111616187781472	-0.33670289762906724	1.2242510001566342	0.2672556544074038	0.6074027944871743	1.3513818996266622	-0.4583143602575982	0.20063505221002734	0.6186265807944298	1.090487217407043	0.17154038365619073	-0.2531472633416785	-0.5719272783397923	0.9731920122387634	-0.31095434193466404	0.20650407409112886	-0.2083453027561229	-0.4203172018629032	0.6594453614626347	1.504992467155723	0.7805190540641679	-0.14860803350855198	1.6299277893018926	0.8378610559549842	2.0925300778628215	0.7145377390630274	1.5921910485917212	0.6085022821121031	1.6064858581975092
0.48930489199457766	0.9648660219876836	0.05651020341419207	0.2149001059407809	-0.027490699166081958	-0.208827101082317	0.46012899479910596	0.7036853327015008	1.4457313824138092	-0.4718051602134042	-0.04602039115426853	-0.6513001562338663	0.35311157057748377	0.8653892905033169	-0.03549103093751513	-0.036191644177637955	1.099809630266144	1.1824417686991258	0.16984503126806413	1.1934338930096773	-0.19114606206713317	-0.6150201574966263	-1.0458897522284794	1.1669724862522286	-0.5088608449968355	-0.18585305880861155	1.0710511097591646	-1.3913792043335895	-0.14702521921456313	0.7299073359829241	1.082790863426471	-0.331125487736835	-0.10227145267300292	0.3076416998386905	1.1221427013391216	-0.0625176592466424	0.14821865125001366	-0.25995716216464626	-0.20438682861070237	0.010460400577417752	0.9943631304107199	-0.07755239033517577	-0.38014232077106824	0.6498449860424323	0.3038614268096079	2.1021454682483323	0.5332186788200308	1.7152131290597503	1.1934888375152644	1.9281566180201282
-1.127777865583014	0.4299551675676894	0.10703536042098244	1.12515089235441	-0.8654320029183347	-0.3915237465903818	1.3367174055768798	0.10795492642649575	1.0269723328713238	-0.5663565034490012	-0.342352011218856	-1.3100841682153863	-0.6038818323226531	0.5817802621362423	0.32385299851733346	-0.2255097208343557	1.2742012907440952	0.37144633858053616	0.2835881778036266	1.7434980646794913	-0.9009868610225366	0.2994072871836132	-1.8095329454769598	1.2716960933704102	-0.9674844279377929	-0.8600125009821079	0.7467937943281966	-2.189819801948893	0.025534552595910233	0.6011032303589313	0.7673819694978241	0.3463403065501591	0.6280091638411911	1.3452826984301427	1.3457507578884955	0.3980892497810366	0.3305629718238818	-0.2703476713936511	0.1874955385320038	0.02463961658243349	0.41299310854348215	-0.2115061299418448	-0.2748686652876378	0.21023862098504734	-0.21512711031908535	1.2328754728303037	0.7066142434177262	1.3514342482099604	1.642665864039087	2.028791131261515
-1.7888662271246816	0.6189061637494353	0.20048499603124487	1.6851877173250314	-1.5172650855340157	-0.007297990891935318	1.8697531162415137	-0.11330752416240572	0.738609660036822	0.051268691201180557	-0.02927790682436184	-1.5362730769221784	-0.5118808719233929	0.8172577314647429	1.103265066356432	-0.05511809477676294	1.3735576232534785	-0.15804636205673375	0.537239721577364	1.8737062258964619	-1.1574278257351205	1.091321127673889	-2.0585991338379714	1.458098579594928	-0.720344602936917	-0.8831789829675669	0.6302233781322689	-2.237299048969753	0.38810208321031014	-0.0016334204418958105	0.2321505033753757	1.4309556176547233	1.586362999201252	1.7449034560849659	1.2941786858519895	0.476852492765231	0.43859455559185473	-0.0813285086776803	0.3904342047084898	0.5182888754080395	0.21311367989364388	0.40952253838421715	-0.032269999730680995	0.44281627659008105	-0.333809590267464	0.25899380720553816	1.2279775689678376	0.779757930786683	1.4975830430133479	1.7516930045243422
-1.068231146113288	1.4850720110387001	-0.07807714839930863	1.348975901833762	-1.545494434552998	0.529841100114088	1.5416991572975653	-0.3362710910975017	0.7247439681281787	0.9095909880178847	0.41521432836599903	-1.2304300259145522	0.5365209309453584	1.2565255550804562	1.5494233323397126	0.37765764758501985	1.1921312929913317	0.23159201393662723	0.5165372523779606	1.3618987111633238	-0.9303899209489507	1.0914669133491663	-1.6144512560949464	1.3635101411870632	-0.05868765919117238	-0.4486512743331594	0.6047424382964276	-1.4386630439578438	0.3555196277793575	-0.7850634078539835	-0.4842777220460835	1.6270153709086363	1.8395479881730454	1.2027249372605004	0.7457409184789586	-0.2567547681508371	0.14996610913661332	0.2973218761785068	0.2355029138441936	0.8028782476923124	0.41734707111541597	0.9911200375563403	0.00979300178716992	0.7427918014578269	-0.021267179533990304	-0.05941919864019992	1.6313408849107054	0.045415642583370636	0.635646691173364	1.0746839435303486
0.15947638510814077	2.1654042818320414	-0.724298995715671	0.39100416001059146	-1.067445202773093	0.45726795366497486	0.45576989697680204	-0.854571318604649	0.5776594556051745	1.3537990187466769	0.33135892369646164	-0.7354247611877417	1.3715069117739132	1.1262139232365656	0.9424816533765829	0.7194996429997376	0.5790964437123497	0.9939602373051186	0.012712925696682748	0.32474006624085955	-0.5961671404474248	0.3104476274872667	-0.7982787991364524	0.6804430018738602	0.37615730241799017	-0.199322609128801	0.2874306311625393	-0.4291361728409097	-0.2629222771680566	-1.1123223007218404	-1.2289132210584566	0.5769940676538756	0.7992761749737697	0.026356329299603715	-0.07353042269568799	-1.4802495425253273	-0.5493911080864626	0.5177634128857176	-0.010822401711069256	0.40079015158449155	0.5226695762807536	0.7191673351858486	-0.17068185233441274	0.4084243483005449	0.3950843387016064	0.242044753763145	1.2559299710040575	-0.8960414980644483	-0.48155044326187985	0.18468460759853175
0.8027995969876023	1.795084393824894	-1.2774010598006882	-0.46165373300785356	-0.5162135761365125	-0.5038402826737322	-0.8744789930861904	-1.5363515458016368	-0.1677881989382771	1.0712076514208735	-0.2999741248502736	-0.4194412049034414	0.9633305424840469	0.23243661179944278	-0.7324402934845115	0.6100973334261768	-0.39864090179300554	0.924756472051756	-0.6922908409108535	-0.8435696537691565	-0.356820727071101	-0.7616193324924407	-0.0399678244317461	-0.49234306316828536	0.26014533039078175	-0.5163870634942643	-0.5447375271670468	0.0028842278901215364	-1.0231083630836018	-0.7802567982439208	-1.6788728829031427	-0.8263380864929415	-1.0737840856927303	-1.2307253794065436	-0.7252437496760856	-2.265919354825933	-1.3246388342494206	0.16976102324765935	0.009089165861914153	-0.5322868974133423	-0.04461498043974742	-0.43238564314260447	-0.2885422157203604	-0.7030321600878549	0.5119105696295742	0.3940488036047971	-0.18004570646115214	-1.8050613382693332	-1.2009520976400636	-0.6524378737898642
0.6326578723367268	0.365983806627875	-1.290289651371852	-0.8631939181930268	-0.17877839829075828	-1.743533218747956	-1.928982219916006	-1.9821959728785687	-1.408011671282159	0.266040191365195	-0.8059897070935224	-0.2969420108669164	-0.48650516158353735	-0.656082249259242	-2.628384325962947	-0.036047062096619197	-1.452773010656549	-0.43419019435327805	-1.0453044498476425	-1.68818400443098	-0.05233409902474129	-1.6705271262700738	0.5316533763927652	-1.6862341831797347	-0.16212894164840297	-1.1459205752304105	-1.64902126936419	-0.27856458680237767	-1.2861606353593036	-0.4103526925503573	-1.5888471592410545	-1.5698898613648196	-2.606751262325971	-2.122703070726901	-1.0782361567821723	-1.9606256110550786	-1.73193097845346	-0.6950180039567418	0.23073952429356506	-1.4494715914052727	-1.3270173199396116	-1.700907004456022	-0.20480209786592735	-2.0624565478501924	0.1740116827627966	-0.2439498986468923	-2.1739630851489227	-2.162946769107859	-1.3023719845389075	-1.2824659274299819
0.24725713351804807	-1.2637650453211386	-0.7806133113142543	-1.1402712270585587	0.006369151506397342	-2.2592801678860854	-2.4102853690892228	-1.9443994653298895	-2.4135564412827852	-0.5713117989122066	-0.5835342533717375	-0.08627010045444052	-1.7802321438470115	-0.6714124143592425	-3.615759818310209	-0.9325640417928001	-2.222914981524537	-2.1276521080876734	-0.7806229279755518	-1.93428381356835	0.44813360974086697	-2.2278949921943894	1.0388100929878563	-2.4338952392513806	-0.46727184104536695	-1.4919230573973583	-2.4498295837685315	-0.6236762337326813	-0.8639649043598935	-0.7825147693494909	-1.0718309176918828	-1.601697916263548	-2.9369483070440823	-2.3893700663197803	-1.394414766000792	-0.8771750350041447	-1.5134856583154375	-1.430315049712792	0.19574157535519615	-1.9457679647269805	-2.683799039916222	-2.249648330719716	-0.1625622564397433	-2.9059590614220014	-0.4249473869817022	-1.4518509227297138	-3.6536906113566956	-1.6767727461756996	-1.1136326474457887	-1.6823652706982781
0.18217884844693943	-2.1637056044065424	-0.19206702312043517	-1.7036128245572175	0.23192652842094297	-1.5919740266778284	-2.26649208718192	-1.5361118237124	-2.456314475891183	-1.044635578359215	0.20290087450057762	0.3712508713257399	-1.9746662691311436	0.05366266039357868	-3.1476163318460073	-1.5897935789827775	-2.4424094430736267	-2.7011447217962763	-0.21049429832350874	-1.6170684247157856	0.8819264963655846	-2.36934566760298	1.4635303979767744	-2.56127908661376	-0.5544572266369003	-1.204523924505921	-2.489169119728026	-0.3388056668734933	-0.18085677120404545	-1.8000426861131773	-0.5338099317705713	-1.5596262031105745	-2.1489384759542496	-1.9343528057734451	-1.8234796878492185	0.003443978107478123	-0.745328750195783	-1.3546648945142477	-0.3413065005139109	-1.999185237470114	-3.2781198013352095	-1.834080590308415	-0.43173105315849286	-2.80134128623012	-0.9237355344588235	-2.346027116613286	-3.7455634561976683	-0.7071004670972871	-1.001818603918399	-1.8195575973424416
0.3138846464451038	-2.0481318311944667	0.04652961165786732	-2.3576318858092646	0.48810169358119015	-0.26473510481502127	-1.6626014478943592	-1.061102608768802	-1.5040551386923806	-1.0834031870257457	0.7824791176493179	0.8111353088502922	-1.2289637522843193	0.47687607775234786	-1.6619310677692392	-1.6417490856766928	-2.0419111575910236	-1.7177755349335033	0.11202317661706605	-1.0244775201737577	0.8009451160924387	-2.03069994070772	1.4898022129887263	-2.160170590365617	-0.6544609349747091	-0.4736818448722089	-1.78639590442625	0.503394533428744	0.1906616457120743	-2.427749621225902	-0.30045985999588204	-1.6802092176017869	-0.9842459967754358	-0.9110574548245988	-2.0146597228714835	0.01911900769054598	0.21349432787620465	-0.4732333434061151	-0.9862698542584084	-1.7914413538229155	-2.7715144245526995	-0.8698736541449591	-0.8301072338315616	-1.914979681728158	-1.0747091877249524	-2.2736153885624155	-2.469157242373119	-0.037775284346158136	-0.9162913785083187	-1.6060130841754525
0.18990073869955854	-1.2510849602451835	-0.12074784855485869	-2.438567485470798	0.5333426134673535	0.7147248820204665	-0.9392981908925435	-0.7112398414660511	-0.2678381204884547	-0.885478930450467	0.6255527747020095	0.7531727307299293	-0.39710067443568703	-0.06455354707749897	-0.17652500846354627	-1.0995902938371505	-1.2025604108375736	-0.17233442343844368	-0.005647331389569607	-0.4927001451815728	0.12485507732487813	-1.276386839500822	0.8701123740897855	-1.4221511678352583	-0.8960609936661608	0.191263092606167	-0.8111542963212584	1.1291469880984641	0.08737684665665996	-1.8544820504838784	-0.35511959126944737	-1.4487410893689854	-0.10840896892973433	0.20761518552321356	-1.4892111395163905	-0.5783407187334594	0.9197641517302855	0.46959118567292873	-1.0626159761882996	-1.4504151644203358	-1.5800118717953588	-0.022996434447617946	-0.821268719488439	-0.8354585703132933	-0.884105687096904	-1.4122913337423129	-0.7243200963965111	-0.1486060646215354	-0.56917649610696	-1.0723821549206274
-0.25324499509603393	-0.21023998544071373	-0.41885367536782847	-1.6630375289854553	0.22813366824899542	0.7791280882372398	-0.469485958105931	-0.450701945402947	0.45509098994802466	-0.6493858425485319	0.033336483210861245	0.06473975122837342	0.000815723199441255	-0.9263621447280936	0.5309124954488758	-0.3324123591539226	-0.33186175992059413	0.638853813994512	-0.22654113773764792	-0.20725358058716375	-0.6430266085780396	-0.4346742985326559	-0.09987118095183951	-0.5982489855367907	-1.0257870694327307	0.42773969289062386	-0.12061610469789462	0.9718685153332453	-0.1747934094695666	-0.5339429989463923	-0.4468547660253233	-0.4492142978895907	0.2788190718901345	0.8373934973175107	-0.3889606296903703	-1.0176049923889834	1.0960398665421824	0.7393668801802092	-0.3861738533652809	-1.0094824706518517	-0.4668824856154841	0.23167591915832686	-0.15435150908256076	-0.12499316067057023	-0.5294209264782119	-0.4607982483248625	0.439902926627459	-0.7544181042922757	0.02293276030009448	-0.524547758804685
-0.535840166007345	0.8263665559366294	-0.5408179413009483	-0.6160987805148995	-0.16011265734356445	0.2421224712828163	-0.4245617816061193	-0.13908646806818453	0.47859097540081447	-0.342422475017386	-0.19104654692704418	-0.7227179574200248	0.18822103568393062	-0.839319389038954	0.41926294223304605	0.22380114223221093	0.12038669428847289	0.46432515782700917	-0.13364979130642812	-0.15785902599461063	-0.8131097197881628	0.08724864577340473	-0.653232318981372	-0.0320510254868433	-0.6559645517028102	0.3056920290641378	0.032963999983411534	0.3897688906042289	-0.21129796452295532	0.2532890481506875	-0.3656231012751529	0.8197298194856361	0.3053547755329089	0.7169289005916544	0.4247580539204224	-0.841882130341952	0.7879141088486914	0.35949835868414004	0.47278134146666956	-0.507232688074546	0.11362517207964268	-0.16655000882665982	0.741144395268158	0.06345778988604182	-0.17630861794494582	0.14252106362707564	0.6153977174904475	-1.105329480293456	0.40616748511209094	-0.3729194565328942
-0.23105785001773535	1.6382388667326468	-0.3567194039042436	-0.19158492594208582	-0.09223990483748293	-0.12009909757339712	-0.6497573988498486	0.2983286535719505	0.282019042335878	0.25185219039555745	0.3715287254462596	-0.7833057666838927	0.5826789787934864	0.4995880783291718	-0.011326140300214367	0.39863971618838423	-0.0353891153843409	0.15149497607900017	0.2702159381905573	-0.24625839813475187	-0.09708397448305438	0.18461855409597352	-0.23213806440707052	-0.021035855355323256	0.2579293749003868	0.22096593295568126	-0.1695224291718505	0.3257255440325138	0.05813475401052269	-0.09777334276468198	-0.04566892151752706	1.3760336629597885	0.16927829165209102	0.1525149212215106	0.22924164857567877	-0.21806676777537942	0.29979399457177086	0.01911588782314017	0.7882798077030091	-0.0007992436824001484	0.29490662691787317	-0.8516653568269101	1.1500291806722547	0.02502629320186135	0.1255317368547779	0.551727964368095	0.1901710904846179	-0.7143340833596142	0.19871917330693356	-0.7237250557549341
0.454691174563675	1.8715658258598449	0.10176661429335879	-0.596416047611098	0.727316152391544	0.15028702074645853	-0.8142889842101673	0.8211121638023783	0.43022878791260694	1.2060016185348985	1.295914035161695	0.20756574030412628	1.1282551824642735	1.8564893985410025	-0.29687929290554005	0.3812336723104169	-0.5596888237598627	0.4772111190408188	0.6267248822143711	-0.39570749998575455	1.1796867871284908	0.15796438222450299	0.9156398223487914	-0.5228615289779601	1.2848092031360536	0.5175550578633292	-0.3214547193059415	1.2418319116460876	0.4544061763336144	-0.7636843810463377	0.514602582062686	0.9396762222177341	0.0686454095407787	-0.2390987842853667	-0.698867192612878	0.48583273524139475	-0.05884838849439689	0.2580600770386	0.45753013265170117	0.5172251412878932	0.49167760108103625	-1.2158281634661117	0.8353282555218636	0.1853688373744172	0.40255111268853405	1.0911300749845936	-0.18419613998317186	0.247004798952585	-0.3905893855639357	-1.2031499299215218
0.8629571409224549	1.2919384040646968	0.7265527465196908	-1.1236466064256283	1.966735591233346	0.8344441463503992	-0.7240778462587257	1.328278998272224	1.0062866745022823	2.1627149580575646	1.780472627332536	1.640876810992177	1.3628509272881466	1.734464884541514	-0.3662011225889625	0.49882195305914145	-0.9700762966614098	1.2249368397027312	0.7247457046039071	-0.5371637756610883	2.336961472892949	0.3438586589683861	1.9054572715583449	-1.070811889895015	1.8723460563853875	1.1584530441817078	-0.14902560654075056	2.5191251318693717	0.8283940281592952	-0.48203078384922693	1.255526070761885	0.2982571044881059	0.18350926695965594	-0.08850347565210348	-1.321128336466961	1.158084647964446	-0.19233131581323823	0.8725158338056904	0.06542029759351817	1.105257570359117	0.8961556856878763	-0.8035644947463739	0.27831414140204147	0.707958545494979	0.6532845771507899	1.6946687270540228	-0.21337804585427167	1.2141328662831283	-0.7207176217473833	-1.293915734838139
0.6278876561599481	0.1816292274361763	1.3282725014940924	-0.9955448425646138	2.8386958753787246	1.3609216830528799	-0.4823198954732779	1.7048159521768347	1.610308933807939	2.4629664848941815	1.5003610902746387	2.424083511258523	1.0370369264328143	0.09743923260125031	-0.40617321025435915	0.8836626278122949	-0.9533583048334457	1.555001470082622	0.7407409173878936	-0.5325742488688298	2.748156559583757	0.6813043251059302	2.015346541913346	-1.1301045357664208	1.7703661181818098	1.7179693425377383	0.2756471750050582	3.0153255406901542	1.1615102893263263	0.8616042261978789	1.9129755835810176	0.3095780158358492	0.5225018586631711	0.40965643991031186	-0.985820659635418	1.8273493331736381	-0.19798165818151978	1.198135542005567	0.18704511524698128	1.701844101223974	1.3088061703180731	0.2784522362727671	0.1171621082921499	1.3657404012876158	0.7972938107376686	1.926247755678035	-0.07156659655833	1.7612003715820062	-0.40185163038077387	-0.8581920756424782
0.08418625703782175	-0.7312480501871463	1.6064542279809184	-0.2648531529721197	2.700682668417579	1.3699233951654655	-0.3239904628634815	1.8209041396631178	1.814201888884631	1.6824565354858174	0.8798511008400184	1.9508215083028257	0.4214333557869781	-1.4942387777022454	-0.5032359693193622	1.325858751935951	-0.5915399227226461	1.0872145777295332	0.8793043344515702	-0.20931073022056523	2.1302577555365043	0.759144043616706	1.2919144353613297	-0.5906812029401459	1.103035572160663	1.7145003409006025	0.6402075149643175	2.1824721347064395	1.374952622169419	1.9958144278332928	2.015893162896323	0.8010502535829083	0.8055716994511337	0.7278758112520174	-0.14127796338725732	2.2484402988250727	-0.16504759410649456	0.8875829357811876	0.746190857161384	2.016695401089257	1.4150672745641457	1.3342512003428255	0.4451525733512373	1.759638879404385	0.7220347545894658	1.5192338623035428	-0.010579583367920987	1.8244688974841632	0.29943291738154315	-0.25118902807953086
-0.1600347424249902	-0.9008129994249724	1.2692067894546404	0.3177107346691714	1.5380007793027486	0.9389955243717633	-0.3050252700709303	1.5487339471825254	1.5142670456068605	0.09700894917305637	0.5038994218888553	0.6467772382865568	-0.06224882003983634	-1.5716743172036713	-0.497601579624028	1.43449989559438	-0.16969283170162602	0.32016051741525453	0.9245135974091648	0.45029637534646033	0.6856668733085824	0.3318892902281185	0.3711893840055433	0.15262727835789025	0.15066930803143297	1.0171265783536971	0.7086253088865835	0.5502157685205027	1.1982361732182931	1.7190877230465278	1.24225335622988	0.8050522017247004	0.6767522495277886	0.5351739252835578	0.2551938044846774	1.9201241817728734	-0.06052359868075895	0.260414928524132	1.1246790388352235	1.7089821299374741	1.1365546232676984	1.6026178822925083	0.7560953712662106	1.6438109751606125	0.38311466460908844	0.7257991736121018	0.005293142058587743	1.5214569127953923	0.7831878183852646	0.11306445011651832
0.035154287923652314	-0.4926066444382923	0.2988070718004134	0.28378575436198833	-0.06874477158637003	0.3621273040032631	-0.20034188108177658	0.8512138307954762	0.8635902259417381	-1.4260534479289584	0.3961956098158812	-0.4600224617068669	-0.33193835226010765	-0.35256955274601376	-0.17666772893302668	0.9618985461119175	0.18364721101928608	-0.05400291803217816	0.4030719356267054	1.1616732363023088	-0.9202494392049593	-0.30107712878063897	-0.20844650290602248	0.643369464480975	-0.803283591293525	-0.02118074550100726	0.5413216987584076	-0.8662697509903029	0.4027903536950155	0.32380597620941576	-0.14776024939188964	-0.1443080478096114	0.12912828234646725	-0.0033793261724856605	-0.083254434223375	0.6729506788074041	0.15692408895033344	-0.1270679289668534	0.8317129626693378	0.7460274224169232	0.6709840460544366	0.926092308888238	0.540753489364914	1.0643330995453382	-0.1230652612971766	0.04570379723874007	0.2229142530654995	0.9404374914262692	0.7410191517804495	0.2249427243323434
0.19559879230562321	-0.18215500107779872	-0.8896726239702043	0.038891510593570724	-1.3836339537828992	-0.15515332803327797	0.2522793101997281	-0.112349927550748	0.019723420964080147	-2.0769183573888528	0.03977482928726731	-0.7004211106172954	-0.5989907414198711	0.5870834304164793	0.45137729261009363	0.02481861446350968	0.5777940516937802	0.010630955053481881	-0.7340365807108258	1.4681065643541695	-1.864221033558301	-0.5376082725270174	-0.4298036823181071	0.818319882808808	-1.4424316850826921	-0.8250395646586547	0.4039890085197448	-1.4973324138353983	-0.8050827398897861	-0.7133798447211106	-1.346128148458935	-1.3103418521908519	-0.37068968232939736	-0.41796880622330357	-0.4482165788605894	-0.8872458982830064	0.37213527437386207	-0.11201193188096271	-0.02592717034594586	-0.43509601488678523	0.24689833133762296	-0.0988262225010451	-0.174253728954309	0.26153159913310364	-0.5765558766466882	-0.29782204316621463	0.725466581522551	0.18239839149302944	0.36477372871575253	0.4164824497749484
-0.13506987744846227	-0.4175754841128599	-1.637396597903705	0.32253300201857177	-1.9476706129929715	-0.5521549097893784	1.0101937055273364	-0.9890860916299952	-0.9012522028644742	-1.7033590246619992	-0.8804680011711503	-0.28011820789554137	-0.9123620999702352	0.14940119675787286	1.1105348577687306	-0.9436563216610293	1.0804580655041747	-0.026769395393424145	-1.7841846728339084	1.1104941793489085	-1.7064278896612763	-0.09987547994718213	-0.5848108900919	0.9485948679187644	-1.446530520674037	-1.0250114577895693	0.4698165446728741	-1.5057561447526189	-1.7530224298100516	-0.3879230378229134	-1.6164866035708287	-1.5604036040900857	-0.31314185146422796	-0.38362572387764976	-0.05176580973686467	-1.75066813762272	0.36526470235410763	-0.00926433999911099	-0.9023476895313582	-1.1911880808822533	-0.06762650453318282	-0.6796747140526191	-0.8964452355693828	-0.48625897557851805	-0.7502050732534411	-0.48334052629537155	1.2427566856998964	-0.5012195278621986	0.007508891369069355	0.8685976530277985
-0.7670665831747508	-0.9689984614575111	-1.5038731354597532	1.2173485504862485	-1.727607927704883	-0.7755854900378366	1.6667460528706783	-1.404686393062453	-1.6625821632760036	-0.8162074820062245	-1.9224423599762852	0.11223233724987783	-0.9848879725715373	-1.0892488671255411	1.4671877236106254	-1.4710786496868409	1.4742212489747313	-0.4924652032710145	-1.8776038431736175	0.2964094258276581	-0.7571380668086342	0.6550659723701248	-0.803630053606496	1.1832391438586962	-0.7436125511758962	-0.6851265305401391	0.6390819731305964	-1.3066353581497676	-1.8132390217279062	0.7934721888037995	-0.9321396058001996	-0.6857282782018446	0.2946269578946211	0.01583379283875354	0.9604407292111473	-1.41012029289724	0.06421237222908949	-0.13092949014970567	-1.3174891281772978	-1.1585069435708222	-0.3010589147284616	-0.5383992119932557	-1.170892682057274	-0.9398229251663225	-0.5621107393299862	-0.7189691826441372	1.3859195839415301	-0.7879222545999351	-0.19067448913330973	1.317442027899225
-1.0320670653009942	-1.2438398733398615	-0.6238218750252391	1.9572324957446323	-1.017653670532837	-0.7254842463311768	1.7783400030546468	-1.2096964164516646	-1.8945162676643992	-0.061905880152251506	-2.2378288898390273	0.08830735063317827	-0.57693641611764	-1.650154742698967	1.3740773314656483	-1.3538320126484935	1.417579979472932	-1.0320690115236564	-0.9118076023338043	-0.43226377933270865	0.16017868863917295	1.0927035480683107	-0.9128680102239022	1.3043945928111527	0.2705512047887531	-0.1688802961528447	0.6687124012721026	-1.046922833266948	-0.991154066709224	1.529027478253118	0.03255114261622522	0.3824731198734949	0.8965184319773226	0.420309014154027	1.6413773420352675	-0.33426463103904147	-0.3164770108406586	-0.3897370198271844	-1.171359338024191	-0.5176188404425205	-0.418425297488712	-0.058961329244685674	-0.9402711511386034	-0.9442398085881899	-0.14891463472580058	-0.9079240323382481	1.0401194319252483	-0.5715011482372363	-0.2894277249086786	1.3361156831324095
-0.5684199467111063	-0.9568901918221591	0.3776043252598267	1.7922172374532772	-0.2504353230192096	-0.3827038646886209	1.273631725429546	-0.6027115616942366	-1.4019496175944457	0.27602851464322603	-1.4793496123326402	-0.13278017646682033	0.08888150840147452	-0.8864631194856324	0.9397504208725279	-0.779583950229467	0.8546162773596873	-1.056556963166369	0.25831788527514954	-0.6441786572413148	0.42168266460986287	0.9272892405521727	-0.7205670911966326	1.0156884188542512	0.9300085249854271	0.18252053949268346	0.4566691421137114	-0.6363338071342429	0.04261921308838222	1.2124346620466937	0.5543167733941581	0.6701767664442726	0.9582832264287339	0.5422506312175107	1.3369741424232593	0.5184606151958338	-0.4633813241932829	-0.4513709958731294	-0.6789139386735926	0.19511034880028288	-0.3263027773846156	0.21377683330769998	-0.47239041833579815	-0.5205941699368148	0.2220128137942188	-0.7894641725866229	0.4769498303250828	-0.10914901429990284	-0.31090796531508547	0.8475866007427876
[truncated: 72 more columns]
