# Supplementary material for: Diagnosis of autism spectrum disorder based on functional brain networks and machine learning
Source: Sci Rep. 2023 May 18;13:8072. doi: 10.1038/s41598-023-34650-6 (PMC10195805; doi:10.1038/s41598-023-34650-6)
Supplement: Supplementary file 1 — Supplementary Information. [file 41598_2023_34650_MOESM1_ESM.zip › matrices-bold-time-series/ASD/ASD171.csv]

-0.41402167690388864	-0.2877477787114531	-0.9594961046620251	-0.5384423593153166	0.0518157095415234	-0.6228972197281948	-0.878436000962876	0.7704820247808887	0.34298109124015635	-0.937551545288344	0.3185289554094686	-0.6302226179165066	-0.8221402589392799	-0.31396768087452487	-0.3060826267224154	-0.1554178006936878	-0.3941015735966368	0.9164969630709876	-0.33018078730985173	-0.14808099879628345	-0.7051987613810308	-0.8170788826856938	-0.03621632746543819	-0.2980900875450448	-0.405715451911254	-0.2800678084078306	0.038931068469234914	-0.0643538588750907	-0.49719713688148487	-0.5685870811835253	-1.1091066179616949	-0.38835063150948596	-0.6345815734711159	-0.9089090106763087	-0.2179012201828873	-0.195547388555117	0.22889865288146638	-0.6607050351129415	-0.011101370375165143	-0.2788275223682462	-0.08663824976569598	-0.6924536866619885	-0.28496444687925726	0.11229615329094812	-0.8257107066624687	0.6074571269798216	-0.8141114506090181	-0.14750493054488945	-0.4777594427089364	-0.8677741853716845
-0.12518080006142746	-0.023837205729496328	-1.2022248106450477	-1.1120272531514497	0.3207018101144559	-0.639793209904224	-1.3627878922883159	0.674838350298435	0.27160608427437	-1.365297016308576	0.21441512660108514	-0.9710451014301136	-1.2951433119657159	-0.8720596749510228	-0.3756489763934525	-0.7359647893290744	-0.37475424225861254	0.829742091223726	-0.6362806882066245	-0.3011814920638457	-0.7584892536737199	-1.4078484300712433	0.3094240705518395	-0.30333370502560536	-0.7498294193913335	0.1129614560291831	0.03915283355279478	-0.06218562027944828	-0.9142237093310537	-1.0866912865391427	-1.0021343165977705	-1.1452178425554993	-1.1284489584555597	-1.3167747776457324	-0.4533012985018533	-0.1426702227654445	0.106088068274441	-1.0312358360683465	-0.3534822945315328	-0.8593581048312177	-0.5926945209155053	-1.1845985397437426	-0.6876372640587822	-0.47516571610444863	-1.1215042153640453	0.7094288309410872	-1.0447544158789126	-0.13370798297440836	-0.7805655919812757	-1.3895276321841135
0.3009544412423257	0.6334740763638397	-0.544582769140872	-1.1436267159351365	0.44525839392206973	-0.33906211412263454	-1.1390750987232732	0.31600408120836576	-0.03902506599097329	-0.9108280690208295	0.28589035471541946	-0.6143855265253008	-1.118378101784513	-0.7202039100045924	-0.09721167498349073	-1.2241147270991888	-0.06162025970252559	0.39766160255460065	-0.5790606437294537	-0.40816433643170336	-0.1978261078706026	-1.170069325727491	0.6222899588202109	-0.03486052864079677	-0.5943940886076534	0.5120507552554409	-0.2282528024157158	-0.038748818088952336	-0.7733648372719332	-0.9695987845981412	0.12169163655030257	-1.1352587237550338	-1.0540719617601064	-0.8024384287274241	-0.3012028036697386	0.14090183265425074	-0.05435370540244557	-0.9817068528546097	-0.5486648714938425	-1.1895640753212549	-1.1180832659766147	-0.856988864144586	-0.7149526767352441	-0.8519278001270616	-0.6495275552771466	0.7852478074602182	-0.6612699715387603	0.15711471682216438	-0.5706047689885781	-1.3007345794239076
0.5357312023723716	1.188375963436185	0.5003289318449922	-0.6197403724634077	0.12334311718032204	0.0005901995477506212	-0.2874565766891079	-0.05834757850367277	-0.4259789802326489	0.16639747078188893	0.5135870511694416	0.3228547327967665	-0.4747360532656097	0.2426509944315373	0.08950054776640912	-1.4377387454776704	0.2176073592893083	-0.0050373074325039575	-0.4113606115187017	-0.26758978660443844	0.5181906963908263	-0.3447105338919577	0.5403641987821403	0.2343926833209439	-0.23712467438469076	0.4566179755906836	-0.4917448895771633	-0.1439677619191911	-0.2880422601956788	-0.0960722008312517	1.3695123777986404	-0.30463880084749845	-0.578968529626505	0.30540790336175805	-0.06294505509263808	0.08470715159227177	-0.2308259665132686	-0.401116566359563	-0.5454070984856129	-1.1164968218642084	-1.2765811434994796	0.1760238390801247	-0.39505646452782717	-0.888628975463906	0.26929624400619384	0.6499423129648835	-0.12445067280689211	0.24476502584318707	-0.06908944704464522	-0.6435100082304732
0.36188397923361776	1.1495878888217963	0.9901376661158467	0.14042065113882082	-0.573760410207426	0.07675685143825317	0.6991309290556204	-0.18472818359672782	-0.5707150524937589	0.9881103916117442	0.6185670746738356	1.084737844146797	0.036026551390232815	1.2107613448878534	-0.1483620027017779	-1.2622944489527534	0.2312757771815439	-0.10055859147663224	-0.4468535730523235	0.16825084855632944	0.7018054555765671	0.34536176829412063	-0.015568045604769314	0.25903309348995357	-0.1847627591029745	-0.11708401145892973	-0.3842230173203057	-0.41363281373064587	-0.019760280899590782	0.9692459091342653	1.6285088289295409	0.643595259944683	-0.12253714708220724	1.134648470518961	-0.10269277974215768	-0.5969276370564872	-0.3373176628433575	0.49371587793940136	-0.40597202886919853	-0.7934345016561501	-0.9052520895254331	1.11823145484373	0.0030338888982192123	-0.7854395812400831	0.9239745347324696	0.18420576817632703	0.03629499963640389	-0.2949073272529765	0.33690941571776584	0.1976215665667376
-0.11584011213600523	0.5719913776987007	0.46695389751681277	0.7985787670751056	-1.1969484739854557	-0.15723401106875762	1.3958338248179956	0.009752009240299167	-0.2433890791231015	0.99155489157438	0.42962925787685413	0.928633338494629	0.04141114010362688	1.279593410831474	-0.5487045921292637	-0.6997946146709951	0.12375693971876078	0.1332771025582935	-0.65337190607495	0.7522107688079387	0.13076250743673415	0.5790251713102589	-0.718552549143653	0.13211135543981592	-0.5163639166461201	-0.7889844725028357	0.07343580320885883	-0.6575452588859715	-0.25185841962538	1.3981173583675168	0.7246636151599928	0.9461386355197007	0.1507694264014476	1.1766870096018007	-0.3563676067179169	-1.436318650861029	-0.19527075270415648	1.291621335504801	-0.23267274815606356	-0.4721712220306149	-0.14152757302464736	1.2158245994274128	0.23343408942019903	-0.7160465190891127	0.956857047270315	-0.37639487551272477	-0.05525952484219026	-1.2560331320495357	0.49013110338493293	0.8944210298120231
-0.555832109436149	0.02700437559251993	-0.6062678055601526	1.1711918151760148	-1.3562653547912924	-0.503519835646265	1.6995267332913186	0.29858032329261713	0.4536381804331989	0.5025252470452938	0.0761373037814436	-0.12625778764392287	-0.22908929653947976	0.4377828512598023	-0.5798223894457356	0.07130848757448685	0.17363510518574732	0.5104567558735543	-0.6781200699484015	1.2402693348187286	-0.7361362969381808	0.7102197217627106	-1.1242350573924584	0.15015900815385574	-0.8123862759717022	-1.1072839698134385	0.376518128452143	-0.6329419379982326	-0.6584748226325162	0.8233148556876864	-0.4479498352620772	0.4859987651964869	0.37415020888742423	0.7267114646994929	-0.4034219717631999	-1.6683526470415686	0.25787706224702317	1.6312820639226004	-0.12468862505742472	-0.17836949102132796	0.7470444160282366	0.46403837705132017	0.2397696715333113	-0.5527682486738122	0.671033327178901	-0.5951235729880687	0.21478592705813826	-1.9193777825585077	0.46739096804586056	1.3705944922434266
-0.6780624643771622	-0.02484762690598641	-1.2995413200064625	1.1869980981302584	-1.1263362146610474	-0.7703924492610105	1.682303208835527	0.2877135200654364	1.0844432504534807	0.28289188021717077	-0.25339110032805384	-1.2504383530730736	-0.2620962746859783	-0.4120537006459611	-0.20240191656415643	0.7357961028049264	0.37325553984482235	0.7365148266561499	-0.28323201036949225	1.425606017195873	-1.2385312753503916	1.112318902806077	-1.0845352724288995	0.4081460919950358	-0.7267497847380463	-1.0561078773917967	0.06232642896160546	-0.34269761523881836	-0.6657813911198326	-0.31301454425747804	-0.9222584629303149	-0.21158962846549076	0.5614214388318941	0.41097461863757084	-0.02949124774231741	-1.1160571306004534	0.7302482084868466	1.3911262807391063	-0.14870524741486776	0.30458920973147396	1.5169592050231067	-0.4196669480832119	0.10716099772988696	-0.072203341190669	0.5580538332741967	-0.36741750432747233	1.059125749104484	-1.806216726868362	0.30574911513875674	1.6454748334544775
-0.4843812849933753	0.2350121121003023	-1.04200572805175	0.8490169952082298	-0.9245554839658982	-0.9448023345548993	1.3863489585426314	-0.22376118323343383	1.1850695785146657	0.6025139672928305	-0.6071824192863093	-1.5623730443872685	0.12130488194185184	-0.4262610400812886	-0.019929637801547703	1.032356318492836	0.4257411346933569	0.5131378545956338	0.33443254408732265	1.2244370971797458	-1.123694321369076	1.5262926284563698	-0.8515426016643697	0.661013084801123	-0.4333150155301684	-0.9854795126445987	-0.6826928876995908	-0.0926322870914944	-0.09774582657188434	-1.1416681365754044	-0.5846807385607986	-0.576842879307732	0.4118881653447335	0.4403380178363888	0.44463378795207936	-0.3941562949944995	0.7172812515030641	0.7258387320568581	-0.28024427867145707	1.0661453737701825	1.939234795330918	-0.7001584859425904	-0.06997820276336243	0.6187660391277883	0.6448227502051143	-0.16653594144437894	1.84006554360445	-1.1806738610749783	-0.06228712455761586	1.6410124789540683
-0.21079939568575573	0.18375057419204024	-0.019559187718558097	0.3096889651555042	-0.9774061630281131	-1.0971461654375518	0.8643684829845723	-0.9536694127302074	0.6558813381646047	0.9252446189957695	-1.132035056444287	-0.9383215573726873	0.5697725333612725	0.3425654403625142	-0.5024321335730147	0.9481038941781541	0.18033648612694073	-0.2746292559112487	0.7234016785244097	0.6996031068698639	-0.6445876625078806	1.351965100562237	-0.7752028366255381	0.6387881045357585	-0.3569747733729123	-1.1064493355660427	-1.0956280329396053	-0.18475179925800908	0.6311056564566289	-1.1384388963492094	-0.05089277033651045	-0.4767147159021606	-0.2756240987349933	0.4740118153559732	0.5147781079194491	-0.13894664630644227	0.034942542134047835	-0.0469667367561089	-0.36995631068193124	1.7633374796007473	1.7860569528630095	-0.2725485719911287	-0.23438097408376507	1.0477985863826669	0.463445859731707	-0.5548106486708202	1.7388018302278767	-0.6637671751010265	-0.5417739394417938	1.2711022491670303
-0.09981626381747594	-0.49931248139438755	1.102593608587458	-0.12843123129611345	-1.0200943465042938	-1.1771894976055286	0.3130264689287238	-1.285171694369465	-0.10986676992878101	0.5473331178538763	-1.644630869166348	-0.04755785230520431	0.62356524490939	1.141294262872726	-1.2370700241167305	0.7040391035102237	-0.10442780004127228	-1.3502983061426144	0.637444595234085	0.036254116007837296	-0.1680955071830141	0.5401451410892786	-0.9354969026702514	0.39445286100135274	-0.561427175280466	-1.1941221005349794	-0.6267228341701845	-0.5611664677132112	0.973709973120427	-0.5515430791215223	0.15529171221994018	-0.15115794853479275	-1.102330215758558	0.1568935900364687	0.10306669425323377	-0.23392621738341207	-0.8348799413115264	-0.6269240086632298	-0.2300643899709425	1.8428314777653219	1.0002970837184557	0.356149387250721	-0.31433788381186445	0.8753709750506635	-0.32291903515823495	-1.4276496626857145	0.7763842716983057	-0.4341660752147944	-0.7236844441928761	0.6940385255635128
-0.2207705969504415	-1.3807574123671733	1.7270231925835058	-0.2492539224660086	-0.6274673115783196	-0.9921924404035799	-0.022617218323528192	-0.8308377925698682	-0.5277219265500536	-0.5678963121849322	-1.577081699630333	0.3841453880932012	0.23588881735672082	1.3733634272050306	-1.2650908663337825	0.5224703579417482	-0.08259104804793257	-2.0932537188109843	0.2401145722967138	-0.5228985926085787	0.15639308559187728	-0.13574569633999772	-1.089847189533983	0.20806648789636648	-0.6237175516577453	-0.8780880551934197	0.4046352583579778	-0.8120883946087583	0.8076980339454257	-0.07574450488217657	0.0474761331634448	0.14007043427470814	-1.2723951168038552	-0.4048386731819671	-0.34327536618032467	-0.04042527821190161	-1.1130233159914353	-0.8662471624396113	0.1926026675746144	1.1338168820116377	-0.0916422659908295	0.6338836491194995	-0.1947028890884947	0.34036518371152247	-1.3942085841747518	-1.9374647796748725	-0.11466584168722548	-0.055298689262869884	-0.21944104231877742	0.32215447295933036
-0.4539914187194046	-1.6509284091321823	1.6515373706005367	-0.18823705577245559	0.20505364102679774	-0.420151616129846	-0.11947671652611641	0.12268153231072629	-0.3377602252290204	-1.676668320142621	-0.56986211009522	0.2617120985867884	-0.18536669060948532	1.053684895139782	-0.2319775203877923	0.41787614045233945	0.1642264446062205	-1.9815663462561488	-0.13936251162401464	-0.7664550355085518	0.33988401723871037	0.08849395984446093	-0.943451241320279	0.16243506271618252	-0.17401975397977137	-0.1497282665048996	1.0858127228753083	-0.5698710250799615	0.47366838516676507	-0.12046077672471428	-0.12584392252513635	0.28249897906574895	-0.4422721764124433	-0.7833081218054044	-0.4005510994749447	0.6593613915836114	-0.524938518551282	-0.7858934713727415	0.7325908852172002	0.12569609952374827	-0.8719378396711657	0.4463620122036019	0.20505126026772375	0.04224139933279368	-1.9746278911489372	-1.3559733183087443	-0.1360849507846779	0.8116903865543783	0.831195045581228	0.45061602608396123
-0.5810826303457034	-0.9555155253029306	1.0535942345155513	-0.33882045853713405	0.9614112957709635	0.39125997506483934	-0.21425308893649367	0.8140046519863146	0.12887529327025066	-1.9320602142713652	0.9174536088448898	0.04394371124497302	-0.210473879632098	0.4733927638531206	1.0479707606492923	0.23324594278767552	0.14136938063129856	-1.0942918756814082	-0.35367077417786047	-0.5917532652474512	0.3539147840045749	1.0028219234342777	-0.42123445524227593	-0.026038052183281576	0.6017803079260259	0.5702576247924135	0.87759343463697	0.12275030200652937	0.3254802053997016	-0.4383370954236189	-0.2846562466394265	0.20502438988662525	0.7641217420808866	-0.717772552137969	-0.18859077846599562	1.2647986065196464	0.36300964263503094	-0.4885624120363066	1.121718153941314	-0.4732731021952908	-0.8909200658774593	0.07694994365683083	0.8021344706187198	0.24286005054783985	-1.5510356737907744	0.02019276775991324	0.4570091623858164	1.7361748058146032	1.7467041703963717	0.8802481450144587
-0.3973850439156461	0.1959010286306995	0.291008006949024	-0.8850587265670502	1.1518055898125503	1.0857444906193487	-0.45642713261453804	0.7165400155694508	0.2323732165311527	-1.1231690181414977	1.8248724950240207	0.0837559264661678	0.19961313862658256	-0.26573864695179183	1.412554605267606	-0.13685150160901258	-0.4380460620772858	-0.1062878952412246	-0.4796091447243263	-0.04500090205204584	0.15609753267872592	1.5657275405968862	0.310566979292668	-0.6349017718137134	1.140531708233619	0.9045727619711772	0.1914570047226998	0.8490502375363405	0.3655722118887948	-0.49059264300695227	-0.42621317182791457	-0.1826697123846027	1.2999085110642168	-0.31938723729594776	-0.2193957311009373	1.0799588872497712	0.728404833469425	-0.06262898861779428	1.1922930465513475	-0.45516175041477713	-0.27087839785109397	-0.19592787474306717	1.314054025378881	0.5212405495116992	-0.36128195126760826	1.0207084478884103	0.6947711268771071	1.8493779535384707	1.9127026488103327	1.015033921637604
0.16404380788965905	0.8682641724125295	-0.3221232227616355	-1.4698624812833683	0.8589170089376393	1.3744128427331672	-0.6039308203913706	0.021615652579081365	-0.3442800912674248	0.18607031851107472	1.4875939738352908	0.21414945838847527	0.6882769859225044	-1.161348128223039	0.6688194455490126	-0.6001165791747805	-1.1758289186637387	0.3399193432680918	-0.5867083253221567	0.6761745835406255	-0.12131541245346154	1.0642370482343728	1.0114659115252107	-1.4532194950197665	1.1153209380389604	0.9368629161787886	-0.09813704285513453	1.1906225875590986	0.3490174097480576	-0.10825387487332169	-0.34587072195466445	-0.8420590726497204	0.7892100094008377	0.16921910069431104	-0.7598820289703975	0.24501180249002677	0.3686372768160589	0.4376491337297242	0.9560939362931579	-0.28189879956522046	0.4062236986079723	-0.37080813090420933	1.4005493104224587	0.2560709674590036	0.792342847656461	0.7808572307269729	0.08519742720089526	0.8819071614572377	1.3466103715387847	0.4256303422615783
0.9215962251470227	0.5366046235619102	-0.6708679445743917	-1.4726243547019267	0.606785354922135	1.258949953895692	-0.25675788372925074	-0.6303231764238377	-1.2087803902145353	1.1277718952379243	0.35906494702369957	0.06628692892983631	0.8412414269325593	-1.9120357838141087	-0.1667101249261846	-0.9503839389673447	-1.3134385793409478	0.27029099058249145	-0.6017036534651161	1.265609880917209	-0.18231836715592137	-0.08003669621188655	1.5089570856555	-1.8366739640086969	0.7184834467942426	1.0446198168155274	0.3501474232470583	1.0391942526617015	0.13571943668516093	0.3316397193225364	0.19206061737706376	-1.4694705229703418	-0.05918632580821761	0.6369080662470461	-1.4760672169531004	-0.3654273638186471	-0.15892368724686745	0.9427849307039631	0.5103913786880685	-0.4912390332501377	0.6402419558202858	-0.5989591231490611	0.910248392745888	-0.5896561923618189	1.171587641329111	-0.30305616483046366	-0.7887205635306382	-0.37273776553233345	0.5603002693634634	-0.6795283184832515
1.4742025135167478	-0.4857258708810625	-0.8304521319321868	-0.6941109799197251	0.7104864288531236	1.0138763819311234	0.5443061290954293	-0.8472298914954013	-1.5596189066228472	1.1613735699703112	-0.40340659558950753	-0.3080644863067794	0.5409846605833247	-1.9770301625029678	-0.03436494671185716	-1.062316389858606	-0.5555248936271089	0.2934755642684667	-0.4488697896609751	1.4273576330783322	0.14625651500188622	-0.8274875925369369	1.734838318234216	-1.3373672205303295	0.34652690416724036	1.3745440522013654	1.001989819133578	0.5910823818783437	-0.1693869293249243	0.42865963269474927	0.9585982596650792	-1.6508248360003805	-0.21784058779667292	1.0467227657796714	-1.7629132570903916	-0.1967275359311738	-0.29169592506035696	1.3353598591463363	-0.0651412344365286	-1.04240978072809	0.402756847213002	-0.8669877541696737	0.03142849929193145	-1.3300458841003193	0.6299265223476307	-0.9433477657933588	-0.9715838716264794	-0.8360914494286875	-0.07632779753043402	-1.5956853904142159
1.466537636408074	-1.3683133619519632	-0.8780583723207398	0.3059576697346194	0.9265623208755686	0.9802789621178564	1.1137552067122227	-0.7994924343488392	-0.9610388157652662	0.4400511983533186	-0.09838715358964037	-0.3320771793926264	0.08233589841446616	-1.2016556756257033	0.9552079601620918	-0.9761973579704032	0.5583306882720313	0.835114499147149	-0.2275603393680102	1.0553016818793841	0.719367450562293	-0.7258819167067622	1.7288860738403318	-0.22733177508073313	0.19029784633947938	1.6551678461842885	1.1468483895462067	0.13798404443846035	-0.3920461905097808	0.3354005909370051	1.2578431245710655	-1.2148696199127298	0.5584476285278195	1.2524419577209625	-1.3478845962436417	0.326072141452493	-0.1606736586134531	1.494524439561568	-0.6784538430508696	-1.3872690080155383	-0.01175810492952227	-0.8899103581739364	-0.8116871171551354	-1.2827607598554351	-0.30050358804588617	-0.31456374650787433	-0.25731706201620197	-0.3063224533934942	-0.6504974973463604	-1.768722561437953
0.931835920667546	-1.4646795644704929	-0.7268983133769376	0.6806756942392304	0.8487858308523438	1.3425059656228804	0.7233948773399632	-0.8247645393692892	0.16050182124323337	-0.2882672179988244	0.8691111664490802	0.46846260161450953	-0.026508371928413054	-0.19393161329798653	1.6784745914206611	-0.8112131975320781	1.1865773326506952	1.55971563902198	-0.1286696553863247	0.34661269940831896	1.2538285614916114	-0.359108604864225	1.6376585336031562	0.7013385151351268	0.23072097077776857	1.5950263761365744	0.7796872970021452	-0.0935697402887198	-0.4757213975735759	0.6250843340866138	0.6899100273639824	-0.4020069235972268	1.5034671993889275	1.0641135110809368	-0.4916766008268152	0.397217587982892	-0.3399052215135949	1.37728082493559	-1.140907760104045	-1.1606765507944214	-0.39896047040958793	-0.3768855945863524	-1.2586608809085573	-0.5371472463188932	-0.772389478799109	1.064916834677564	0.6056793230125705	0.3812760071934556	-1.329364059507882	-1.296900676951675
0.3506007673541522	-0.7689740662148501	-0.24069083507307518	0.1490567947638854	0.5267401203415971	1.9991232471069869	-0.5638034584198385	-0.8799423171873413	0.8588376441445981	-0.22936815444541067	1.51692110590414	1.7981750606714542	0.5075087989953135	0.19631944767671897	1.3003279407528114	-0.6371231933500177	1.0224692141954244	1.6969105106890554	-0.1709665905530909	-0.3038995035864488	1.6403698750459481	-0.553461269239052	1.6265793118111347	0.8744387584298952	0.46830620549265584	1.3226186882401485	0.5865800360007716	0.01476347005332107	-0.4466165188382575	1.5300046716340108	-0.21208168659618043	0.34545385291047415	1.6700458362596209	0.5187921447898309	0.3510381061496859	-0.09303964501061329	-0.9607323353074906	1.041884009201236	-1.2147679611818494	-0.6165096926226088	-0.7606021965198754	0.5792792509852173	-1.247544916285068	0.14307254767128308	-0.23766141851116465	1.8773845025642746	0.7888455642704213	0.3903462770378844	-1.8641076980273676	-0.7782836127824014
0.2571536174181833	0.17166238499179076	0.43936590451647395	-0.6815579236005692	0.466018651824847	2.5660596264994586	-1.8137173386314955	-0.575036141599779	0.5721285084358936	0.764193995628756	1.323078959834004	2.7043493171270745	1.3876272051591856	-0.20544446387669585	0.16482289638061945	-0.4390943880152424	0.5014424188843649	0.9408288785610764	-0.1286082451911726	-0.6036948901714728	1.9395856973696868	-1.3550997933122817	1.7006225847643088	0.423046803870736	0.911306106694917	1.2397257917271618	1.0434140455011804	0.4430136797865623	-0.2987964905656304	2.465759224890579	-0.4482083597052075	0.7388895344424833	0.8533888585683458	-0.061623161807922884	0.9378591246668493	-0.42758793369451276	-1.3539091549519746	0.5830374935559554	-0.8096796933517597	-0.2733231300057712	-1.0283584642883687	1.4087941618612911	-0.9705011892093174	0.17672950385700945	1.0489853813752192	1.3695571749179487	0.2287544193463097	-0.14677901902329557	-1.731336783912212	-0.6802314372961392
0.7160065264901423	0.7151026378022897	0.7970031541212821	-0.9141885012799195	0.9512875291826225	2.5485189070416356	-2.0996286809146243	0.2382079619236557	-0.3249391591521799	1.9311114524395867	0.6009057718150952	2.4427406552614337	1.8087733307253009	-0.7085444679135628	-0.703013471452077	-0.1778631456585063	0.2115921494143587	-0.13313709852498318	0.1954463202450584	-0.594245344642368	2.0774012689992443	-1.9931940656060083	1.6275522239412654	-0.0712158784466506	1.3417715582704282	1.4355454496242095	1.7234305022147998	0.9890110357842165	-0.04503196197034605	2.5175467091024326	0.2553917822979397	0.7819428816250681	-0.3349660531001674	-0.38950973886323537	1.2779882156764562	-0.05667696633559524	-0.760520048797613	0.057983290679634626	-0.12084923495728882	-0.25891910590531825	-0.8959878339271724	1.44556017196849	-0.6284283778167837	-0.22607453581271048	2.07934627997178	0.06983913823908382	-0.4914650343226497	-0.39101107103414956	-0.8096996831051428	-0.9012028865020925
1.2225149234584072	0.5693499933540688	0.36146338200083467	-0.2828921207847187	1.5490017910757508	1.6684688866116326	-1.4198906689280453	1.0954638846834537	-0.9203424535660915	2.165180516077982	-0.06846431598743363	1.2031450222266475	1.120066761782877	-0.594018879881465	-0.7720688699850927	0.13471071709580812	0.2460988958595886	-0.6630136853797287	0.6581507776840774	-0.5604502003152294	1.747617069238334	-1.7914531782212044	1.1424383552515933	-0.23134378954940774	1.3610317987978067	1.4474321774946874	1.6799604075370116	1.3335371611639861	0.13201997552561726	1.4318283556664855	0.9981171690849268	0.6227931267273499	-1.1518129377282402	-0.5220838997580318	1.3966340217679412	0.6155681895622349	0.6997928723249891	-0.501638600666564	0.4704466666205717	-0.23031298625389265	-0.14713580567887524	0.5073732418839567	-0.2839075755778272	-0.4039890545490333	1.8418284453942422	-0.8378260034783939	-0.900945123405008	0.08353952163083343	0.2907744702535341	-0.9691321008672458
1.1935557779153536	-0.05451279917198065	-0.7129032592665069	0.569811549935335	1.4974044348602367	0.15826570141273433	-0.629898840348275	1.3088893057468152	-0.7059027516293469	1.0399913611160794	-0.5063885368315263	-0.0879893354248537	-0.44066464089457796	0.014400293995146989	-0.43811179731127187	0.401681609417745	0.21649459713064773	-0.42790954588573565	0.8369891853644483	-0.6912058004691082	0.7871893398129363	-0.8979479464789061	0.2869769637328101	-0.19828492984104287	0.8553509711363282	0.7743312333397572	0.4980932475207575	1.2608826461988585	-0.06548228667113455	-0.03278826265838153	0.7117259003379615	0.365799117126315	-1.3304697450729024	-0.7305278960383057	1.2114940341116736	0.7395455174304524	1.995215965772893	-1.0085219243661574	0.6559199219831603	0.03267662847390927	0.8673135335008489	-0.8475501442285167	0.027763043907481844	-0.08336534304748967	0.2525097064362566	-0.7166772134300385	-1.0342232931831032	0.7371535767915878	0.7627888956183425	-0.6260787558768104
0.5640612944797188	-0.630006110851084	-1.61897708495602	0.7544698326754723	0.5987400194932306	-1.28105032304096	-0.4676624541756729	0.7152623510355224	-0.04327581203446204	-0.6994078640331027	-0.8937945591277862	-0.6812679288968433	-1.759153766313259	0.3278268616340122	-0.33968916705397934	0.4718224844426297	-0.18906244441428574	-0.007946992752989896	0.4519818817550774	-0.8685642919573896	-0.43100653881536005	-0.045479163895280506	-0.51558841085289	-0.3142260960973602	0.27822196501993546	-0.4280670394641005	-1.1844526741355081	0.84185162641701	-0.7212429026568008	-0.872325596557311	-0.5011259326239129	0.05419833858631374	-1.0809443362865259	-1.0745710826869967	0.6663345615330151	0.18428634188673265	2.1787023753073287	-1.2951454903986785	0.37787084809660704	0.20118950142692715	1.3203033940153504	-1.6838269360892204	0.13225452232209842	0.3246864913134913	-1.6366024538985997	0.025558208277010653	-1.1070154209268417	0.7614021967873893	0.4229290164877311	-0.13981387790252467
-0.15476133632573305	-0.6913020271671653	-1.605940987950067	0.050178022382596964	-0.4572670785493472	-1.9503329177130981	-0.7853388340836676	-0.10009273200414544	0.3392368024839572	-1.7880191147463056	-1.2355381414383828	-0.6621248693153776	-1.8099675180681183	-0.08935813606985787	-0.5522473366252864	0.25029596848547014	-0.8120651459457159	-0.002362434147513512	-0.30126380822384763	-0.8449160346872564	-1.2174028511989048	0.244079560424443	-0.8267330149250988	-0.6191576269023088	0.19508713063882988	-1.3657992388250986	-2.2733909756022683	0.3487005081888237	-1.4664363455237492	-0.8835491818478257	-1.3785345165974765	-0.23376187700637133	-0.722163473895211	-1.262542026512501	-0.10043314999874131	-0.21183937394267902	1.289588094601573	-1.2306909190319848	-0.19483705759055092	-0.19240605329295882	0.68662983325528	-1.4169574514316714	-0.18648078265351137	0.31791226476522266	-2.503837634442846	0.5302435641776373	-1.0975656764624104	0.12602560541638458	-0.16307757554624774	0.002433118505626571
-0.42616887848539814	-0.1446222523821051	-0.7226332542060688	-0.8588556468001725	-0.7882889444214685	-1.712805732231941	-0.8338539114059217	-0.3964168289359134	0.20972275860225614	-1.6437792001086364	-1.1977333628426154	-0.6890871057699773	-0.701151885693541	-0.7265858042658063	-0.6523112333812305	-0.1544583243881307	-1.2077888434590631	-0.29614919323297645	-0.8811402627565657	-0.6051593912009715	-1.2789475318937193	0.06429976427767288	-0.6545738587626607	-0.7684670623241385	0.5168246839358395	-1.418602893700791	-2.253073252687491	-0.03466410913071556	-1.7056908684718766	-0.7737666074002686	-0.9566976460497553	-0.35994163199923307	-0.44168893021954786	-1.0321384837279695	-0.7839882683083325	0.2788058552612348	0.18337764096269024	-0.8889302439028172	-0.7932849167067298	-0.9689595430623525	-0.5918644101067024	-0.27971407711031127	-0.8499793543123293	0.01438680295003707	-1.934514003939354	0.38164196082085416	-0.845021645616374	-0.3503016128365101	-0.39020360322436126	-0.3252613765059893
-0.2384598463780628	0.6907953652083811	0.2472791884214025	-1.0440175328301289	-0.268781930894754	-1.1133631850217915	-0.20707319534931226	-0.030607727018024007	0.03970963561621952	-0.8450350368597385	-0.6073059236087027	-1.1676849953937678	0.36161189237509483	-0.7020019666018684	-0.4172380446414309	-0.3977617936754239	-1.1100739089639466	-0.3026020831116256	-0.8638304343841844	-0.4498190000710426	-1.0661004946624866	-0.16956943438271627	-0.47788773162890574	-0.4442667851630601	0.4555943784785499	-0.8305931076703448	-1.5509611054082426	-0.37033282040140414	-1.1599036366470576	-1.2041085024776637	0.2570073897204447	-0.21907963647237222	-0.2952600823664549	-0.5761984719858606	-1.0938325507602544	1.2199436598751883	-0.40298406027114164	-0.5629797078760296	-1.1431511710622342	-1.2247507791286683	-1.4012255939877984	0.8951393267911235	-1.3390577442812974	0.049526333559467665	-0.7089161533960808	-0.14380207521522484	-0.4243272424186364	0.0025040788156075757	-0.26428349012784846	-0.6837220266664007
-0.05573901382369723	1.3265571067267101	0.6133573560996661	-0.21240928542483414	0.35698544618614264	-0.8833327505278067	0.6808812496042946	0.4553392510291775	0.3345357663969084	-0.3664444253394658	0.08818575347260083	-1.7950487582857841	0.2859406389070755	0.20144826374356117	-0.14170804646365925	-0.11135825405079716	-0.6360442972023869	0.14390275877861858	-0.27156134522506853	-0.6448484826035499	-1.229129559973633	-0.18697451969151477	-0.7490551094293357	0.2373423159627254	-0.5431256886363909	-0.4433658520139032	-0.950228993235422	-0.7923095572520095	-0.15021904270247882	-1.9183009875274353	0.8475490864026427	0.17142295733150142	-0.2313542342262219	-0.4135022237154934	-0.898106738474382	1.400499402665029	-0.43852421386560214	-0.5374663330898329	-1.0322703534354736	-0.25136796492639085	-1.0297840374578504	1.3710935800776256	-1.0572155644508274	0.7431482254140046	0.0975687668107458	-0.5495104757701302	-0.14286303933400743	0.8685934565888832	-0.20648801405217576	-0.48685174291159805
-0.2652452628745882	1.4414308422408342	0.437165794777795	1.0410446688308608	0.31801457210550127	-1.267240534627823	1.096649029148766	0.45966935227247124	0.9318252494397019	-0.4786202894652867	0.14770716748276655	-1.932948008133479	-0.7698842983481965	1.290421314322677	-0.1681171091579338	0.7477936113804776	-0.09535313591125802	0.44195661771846834	0.5216539999899608	-1.0384895363297437	-1.7760698287194594	0.026379845947395106	-1.3980751202221435	0.788721149653548	-1.9588373147768432	-0.7480330341491379	-0.8070259692621725	-1.2205109872219941	0.7145528699092821	-2.017856673167073	0.13441337426412922	0.682343284266426	-0.073174015658854	-0.7866687707678023	-0.2642721846132739	0.2789515268316072	-0.3107485271928898	-0.795922212722449	-0.41563199071898443	1.5530874308411025	0.10361334471387307	1.0424000007867773	0.07387924260399475	1.569291710782784	0.19371722867868224	-0.6261548613400609	-0.10571482982835652	1.2786030155996502	-0.3400410477231297	0.387359426117111
-0.7758601132778091	1.0691507737409272	0.30551426559597095	1.7975275025840436	-0.36444800084972645	-1.8195303264277018	0.8104422694456122	-0.062477698128863036	1.1530640385071058	-0.5952016240752384	-0.6144793668538482	-1.3246401450988994	-1.592717408737671	1.7453692075592722	-0.3309653335521004	1.757525693684827	0.2854007493516477	-0.04466045509422413	1.1420922738684087	-1.1521095702660407	-1.995312503333447	0.38600666414925067	-1.8885988986753977	0.8072367233898102	-2.591409628848459	-1.3492197742415637	-0.8933601759531532	-1.3512312542358997	1.117291621193322	-1.0577897793407551	-1.08103319830317	1.1481480684078733	0.36900233941126126	-1.3050126215199502	0.5503836826711833	-1.2747386863533254	-0.23265831170465756	-0.9775936735198467	0.4959234122422817	2.9239765283445798	0.8859825029469109	0.36657842689782444	1.4390683540269606	1.6518369361505851	0.1505877586217452	-0.468642904216187	-0.008508048693675378	0.6977187864937262	-0.25618749112171224	1.4298360981485547
-1.191405145891308	0.5358478501291675	0.5702056181804187	1.6127748820796048	-0.9857061177895274	-1.8654497496235654	0.2735208794939638	-0.6112586587516236	0.6371214316191308	-0.17651829837474828	-1.4878043164076322	-0.3445303563972213	-1.2350963584057515	1.432794554412199	-0.12362214092841146	2.3225112612406984	0.4422140694857616	-1.0626176955001592	1.4527875322803805	-0.7112249309113784	-1.3170511334520407	0.7700528977069546	-1.7646549546201558	0.3386656734375651	-1.870636002029847	-1.456745294806988	-0.85150105615053	-0.9830523950797002	1.243217576233232	0.36002127063528355	-1.508819301721444	1.4294619730459401	1.0330118686221337	-1.3028115548015462	1.1699998656147228	-1.8678183508877153	-0.11799676250794121	-0.7028584763364811	1.3040331103400182	2.954991744175497	0.6544058121421323	-0.13352097643273828	2.2357575288515954	0.7759787450485051	0.5085805033800668	-0.18351429025751237	0.4387045618209325	-0.39600886447915384	0.39595520583955257	1.9410963231808473
-1.2782194808003844	0.2234872094806181	0.9945232611674528	0.8250617441234568	-0.9890184099739799	-1.1621122948932903	0.030714895996115533	-0.6645979570745729	-0.17735568054097264	0.4999859403138773	-1.5402285162515716	0.4250564570756252	0.021768639722284256	0.8286578311115886	0.5923596483908656	2.169278620748808	0.40302025559680105	-1.5899045771778118	1.5027699451104146	-0.012578158971525017	-0.08838573149266231	0.9616592562816827	-1.089999595463602	-0.19908453108539664	-0.5302613929306769	-0.8181773459285926	-0.6032887085730959	-0.30416966697597975	1.4174331047292257	1.1993991969040099	-0.8260561539613508	1.452191159736698	1.503986340405905	-0.5319043971836622	1.304733171961747	-1.0513445736151585	0.09007222368104086	-0.0007204275632046758	1.654164940288705	1.9445312374334809	-0.18934046362020782	-0.26398170715718555	2.1532542697588304	-0.27073611717465784	1.0777957596277254	0.22127070335838672	0.9734859556004253	-1.0315108876776007	1.2727584591755763	1.6186915127981032
-1.1452625287333034	0.3129736333651709	1.1473226967418302	0.17650168235703756	-0.5314906479516123	-0.12284514891960154	0.14832973925778636	-0.12408642776781667	-0.5381726403771883	0.6856947404610705	-0.604360169882843	0.7285013027175121	1.0928024172492747	0.3334270426598464	1.2661484746415157	1.5362261012281686	0.24508215779474496	-0.9834469168816319	1.3381052061769556	0.3481807672159741	0.7223932159501117	0.7484110905075304	-0.3438483502468494	-0.40364609918387473	0.22185754393230217	-0.01473322894791612	-0.299208468435609	0.21788399423291613	1.625437326421848	1.0496201424865956	0.13557261017735867	1.2425559087330202	1.3299211658612884	0.5927599357186003	1.000777939499458	0.3266796810879089	0.24334120763435554	0.6075132098819623	1.4307613260369354	0.9172425776233735	-0.712385056844936	-0.14900331441995038	1.5024237179671673	-0.48871887561540545	1.264190851292462	0.6558281065893387	0.9277950874227993	-0.6925848139894838	1.543699113315532	0.7253335918391876
-0.9897951312241882	0.647923425239322	0.9292793257563533	0.17163704769411148	-0.21311085436602284	0.5679912064490905	0.3098082725516367	0.6731306860535615	-0.25295879962318324	0.1545471940352839	0.5368621379981315	0.6904086299761547	1.2929437229727825	-0.04869271300763128	1.1921238748192413	0.8481969792750136	0.0966278888502073	0.20563530628317098	0.9194380286059382	0.12349905781807975	0.5748662428822691	0.19208310299656586	0.03744073581885676	-0.1846842617558163	0.05711559291847988	0.1827889009840568	-0.04684784629088973	0.24490099836476892	1.4900260172742967	0.38416831006299657	0.51588150410389	0.9252973017559869	0.49793666850189455	1.438106509528763	0.6570189182813772	1.1454531823698006	0.20612635101261417	0.5363378063246834	0.7449291936449771	0.43941219053174335	-0.4697868676686151	0.006967240528634547	0.7228628952518126	0.2564566255815478	0.909014933733194	0.8364757314754723	0.011336589605259084	0.30797061733524445	0.7710563333656095	-0.24343649390030245
-0.8259529730172047	0.8210206886962383	0.5554303133617181	0.7428280397163171	-0.39978737758350813	0.5427131956435728	0.334513459507613	1.24623780148093	0.12180041666091737	-0.45854922298171774	0.9639167813698751	0.46194464211162906	0.8824477822958974	-0.35318564697778226	0.3030535973108728	0.25777487598484494	0.07630570144613977	0.799021602801535	0.22658076757541895	-0.3089264367182698	-0.09842779155909902	-0.3161031211611704	-0.039588609058440596	0.2658000373532797	-0.24961089033981051	-0.37375153707407366	0.15527129340876258	-0.16180753208468288	0.7350128677186633	-0.1725925159658725	0.3365557712861532	0.6443594392569566	-0.4716971736846879	1.739970199187716	0.6769752824065391	1.0769615807328388	0.0442830827813218	-0.2764054682937627	-0.19967552808316835	0.15080383815992832	0.11759872249935147	0.06058383170290141	-0.06863852389917172	1.0733484701993934	0.5059361960195721	0.5127968341077592	-1.2165340000292701	1.2330362781354842	-0.5826953197375693	-0.9703728439829036
-0.5715687569966106	0.4875043509872418	0.1550701362911284	1.422898658893872	-0.9306153614363778	0.012683035353173036	0.38890167532504366	1.2705881155892715	0.0017510147691531988	-0.42004296624657733	0.5067123167089207	0.02129224213042891	0.46153380643967373	-0.3182265893616069	-0.6967257402049734	-0.3949024155798718	0.18322451108390425	0.321734873966257	-0.578977315794981	-0.3843692532529657	-0.4791242690377047	-0.4248835675395112	-0.3954789827308763	0.707440877396146	0.047286653129954594	-1.1188275552769695	0.2681276175180815	-0.6621020855606375	-0.3932312776981552	-0.5407650631380736	0.1613513985486153	0.4610985148588303	-0.9661518512695595	1.6963057719939365	1.0548195457339018	0.5499574455992619	-0.1618423365018337	-1.2084170946459987	-1.1482679217927276	-0.5041813206536198	0.3375600201669111	-0.07384274395036892	-0.9351740659994382	0.9876446953256969	0.5352929057939544	-0.19419413216909082	-1.842456159413012	1.515490256118944	-1.6202454766694685	-1.4001246571541843
-0.3160751845913705	-0.28620274069207985	-0.3332419602977269	1.7643913327382899	-1.4086370279263647	-0.45829288731696616	0.6522032890660842	0.7468321584909332	-0.49967506487735114	0.22254475414871946	-0.23131726691055715	-0.6031623600664651	0.1671013883190796	0.3009825829549498	-1.0024975842232993	-1.168605380781645	0.2909370707865906	-0.49574317679268837	-1.1304559262262377	-0.005398345213343118	-0.3086610588861072	-0.22110815805937817	-0.7836956979171023	1.0172266198613538	0.6702124265502791	-1.407150702333371	0.17885330302137262	-0.9550355769999551	-1.2293447661982628	-0.9797840519293617	0.20126307649926786	0.3419161323794953	-0.7887565391505961	1.5809391155097652	1.364708913938666	-0.011209558384871502	-0.5528746214211012	-1.4475542108242168	-1.7366459183458567	-1.362464095793685	-0.036392194612401195	-0.38934993450211147	-1.6595200495502043	-0.04871220154192372	0.8373758920400434	-0.793067266770639	-1.5267904855428795	1.0206331588947308	-1.865544462911453	-1.5298101473810606
-0.310537551341713	-0.9742760124274785	-0.8227687287859728	1.6105522808692605	-1.5949373365700936	-0.41986621231222654	0.9566190983408704	0.009918593289716494	-0.7409743697496217	0.7611290978180939	-0.6026904757627781	-1.0708248972113383	-0.27888615549237483	1.1659222813557983	-0.4471681677319959	-1.7170148072277562	0.295166303462183	-0.6489548642135515	-1.0620146783782196	0.36491211911514626	-0.03411763263174032	-0.10360210567152668	-0.9806503570290821	1.1730093999245577	0.7406773322534985	-1.1041693457544548	-0.10062495691191378	-0.948519098325962	-1.2387853754003573	-1.3995829045265609	0.1572245816452131	0.23867605825707472	-0.21756074007457019	1.4208476999467214	1.2111495022968084	-0.5415314938366311	-1.2673494582129983	-0.7244889897553959	-1.5769376627061902	-1.6491513222696605	-0.610078297733196	-0.6819277889687899	-1.7101273457073778	-1.1644015442574611	0.862422725112018	-0.8471721471378459	-0.7581352464982777	-0.000996933332313894	-1.5194031288024128	-1.2550564866470137
-0.6167556447281236	-1.0072725669148639	-0.9197432820369447	1.0604123005550357	-1.4734927726462723	0.1241660573620216	0.937913945041569	-0.47622699039830674	-0.3840424651012412	0.7428798824436708	-0.5002132692682626	-0.9306180828861128	-0.8935316610057875	1.4472989839210746	0.4154303390164744	-1.5625886266432523	0.2421789298830798	-0.06529616743271509	-0.33116976460308084	0.2928740399345901	-0.08520017054663241	-0.2212794993693812	-0.8223098718761195	1.168579095965882	0.009423836117694095	-0.5562227453024053	-0.30665835124651003	-0.7030420866653931	-0.4847890367748188	-1.2676712248991904	-0.11974529636879562	0.12631194342626473	0.3349278069476509	1.0800640344997268	0.6408120107001536	-1.0059667763168139	-1.9625130394559966	0.41566520270942	-0.5973884336838562	-0.9743926575707766	-0.8810315163549545	-0.6095242876398014	-0.8245115467563141	-1.5245030351310398	0.42490825225481016	-0.398819364530512	-0.15308646275818838	-1.0567498118444387	-0.9604755927462909	-0.47580870748971077
-0.8912996631065134	-0.34924669896904714	-0.38088570852193376	0.2829564594961603	-1.0982513323409386	0.7150058233124247	0.5164610274421907	-0.4923738008682619	0.1727503149697111	0.454524294666225	-0.2321526138555225	-0.16809459343441957	-1.2178363558056955	0.6769988549263254	0.8502026267680065	-0.6872139066349064	0.26408358063098714	0.4075795919446792	0.6215160151532411	-0.056582785010275784	-0.31402872562735606	-0.2038769836183837	-0.3417047538204166	1.0079225042772015	-0.7806116983608931	-0.13931553934443666	-0.14431053711914107	-0.3427974286577077	0.4184143541857172	-0.3407970508654221	-0.27118898269053704	-0.07123600605983754	0.5913709615580298	0.5304653719816035	0.03442309290189493	-1.1622483168085906	-1.8677994575033576	1.0864843374847757	0.6843364875006969	0.06498612444707622	-0.7185657779816365	-0.032554040659511084	0.4898490664200968	-1.1522654142230637	-0.08671241818554275	0.06736052830411349	0.2897870530650002	-1.6515884391956126	-0.2746628992899212	0.6935296999094481
-0.6884061448714159	0.3594413613338568	0.35756146849738624	-0.5816062724251769	-0.5594982172631049	0.7765922644419919	0.05444745328877555	-0.2979275678072005	0.30028676712486724	0.3751609707618498	-0.026497226242806517	0.590490726371939	-0.9362610996852995	-0.6324778727038466	0.5226715333753581	0.28937713971474244	0.40378108887489517	0.17879436775306734	1.106609986337587	-0.07362110371908595	-0.3096288809763041	0.3797175361761757	0.12202015995040065	0.7694484012559784	-0.8923220665238905	0.039950021269223965	0.3512479599825269	-0.05097984287444356	0.8105255966951255	0.7741737784023577	0.020546685351125964	-0.5150540392773759	0.39947800196202626	-0.08031857932523498	-0.36760760517735236	-0.9121213262086679	-0.6032407529887349	0.8386179032067785	1.4044384173888045	0.482741371030364	-0.3380270888562267	0.6874838419528803	1.2736680029444227	-0.7608715726963564	-0.3122006255404989	0.099058403045703	1.0404050781334366	-1.6423445448459497	0.581873536108318	1.8852550441094251
0.006082115487447617	0.360743765690717	0.46751961846500145	-1.3726603182501274	-0.0759519816285704	0.09352184529100555	-0.059932122891646025	-0.3932637034503126	-0.06617310286036776	0.4144234485921205	0.17476332175724144	0.6176832024568379	-0.43671623368915496	-1.445140613675698	-0.31707263066906666	0.6451841510325397	0.5695378101231465	-0.27780034394508896	0.7249586666178574	0.5675890224373051	-0.053701234895708806	1.3531999945522608	0.1351638270111967	0.6077029755032857	-0.5856526950516621	0.07275641984591077	0.7865502261510159	-0.029068435216350698	0.5057098006470561	1.1299013434175933	0.41460808961854767	-1.2670458344309463	-0.2834900887245962	-0.5956389064293481	-0.6868490190084658	-0.64327976297266	1.1351828223472737	0.010610353108107887	1.0661019836537018	0.004509319530941437	0.03021217749801114	0.8951956413517312	1.0283746042259045	-0.8736264434862446	-0.446661586154579	-0.28407619950022417	2.221197380908771	-1.4012298851407645	1.355855083257781	2.6676535335725293
0.6777604063233928	-0.4346587028945599	-0.27071611639050147	-1.8582310764147036	0.07785648760639649	-0.9180084189045343	0.10629220819114941	-0.9394431613068822	-0.33872809269907184	0.03789878607775676	0.4940849946059324	-0.12787116739727372	-0.4076703249261278	-1.2714601900030775	-1.0498732058520022	0.2563099656405475	0.6762954266994795	-0.04595337264016325	-0.23492822375141278	1.449239482359564	0.061351251424290675	1.9438296439703069	-0.3574737235140836	0.6300330338419637	-0.7109871033753042	0.06802638491958071	0.8197212724340912	-0.31545312744914455	-0.09407755065715118	0.5299092490644755	0.27560616887557887	-2.0231057858629873	-1.197802155962264	-0.9667152292855093	-1.0921664232045905	-0.813770202518633	2.0397902647800863	-0.6408735645616395	0.05381575163667941	-0.6511154501228688	0.3166826435535164	0.30161187143083656	0.21296401550683927	-1.2466907226431911	-0.9008617167398656	-0.6050801135320452	3.221316154095017	-1.442617918939597	1.5686160732960626	2.7780333810050335
0.8165871072453258	-1.2606748264410845	-0.9836485798142641	-1.8333526044075192	-0.1330935326377653	-1.4445253671863987	0.10555414282857378	-1.456261192079419	0.01592832816084546	-0.8642250657945543	0.8897895331417186	-0.8760917904961406	-0.9048560082693216	-0.5891037472724469	-1.0972168011963899	-0.3202890802064798	0.7538220106656974	0.9677069292801432	-0.9760454535581053	1.7764554222529365	-0.12167849607500435	1.5714235789744597	-0.827524698854634	0.759056069659306	-1.413877865727892	0.11834446801190404	0.544052888421782	-0.6349873224699438	-0.36505315985168585	-0.1690789161836992	-0.3516371887211858	-2.1715929712677564	-1.6932948379049106	-1.1801309080679574	-1.4014498039126508	-1.1842773592210212	1.5067702575918887	-0.6198720909102144	-0.6576354257722434	-0.6287354744932565	0.5233624242206526	-0.5937585784072926	-0.2642685334872919	-1.1865987034415744	-1.5538966707286346	-0.36597877725557854	3.2873686847666654	-1.7660604704690257	1.1082113553382866	2.225945136271373
0.48107333537784513	-1.1985111553298275	-0.5715744004192771	-1.324144931301862	-0.35401588358198555	-0.9399478158679893	-0.33103900043527296	-1.240703724287554	0.8612415268302919	-1.5977214721242352	1.225092081153067	-0.8194856217190446	-1.167845011752653	-0.14461287807787956	-0.33361652594674424	-0.46627040421363275	0.8378533232119763	1.7764133705448204	-0.8799734294551345	1.187881838842101	-0.18897542174131032	0.5048063405580316	-0.6114825373518665	0.7469645587981188	-1.7442954626203062	0.32677665311511256	0.3650457474012797	-0.5539093937347781	0.003794129688277875	-0.0395445374756557	-0.5815219878731014	-1.3335335059549334	-1.1760846114246868	-1.178377813440399	-1.2119945832514707	-0.8779130144798412	0.31649430375883547	-0.028778268013590104	-0.3923002190051586	0.11522664564243981	0.6225515909833738	-0.9047070103218028	0.01336189004200845	-0.3441437552436899	-1.7201441886559283	0.4958054666097983	2.379470238401753	-1.7116053588213962	0.5248204510605905	1.2604967011015096
0.20117972260129546	-0.1148847271341467	0.911356995044226	-0.6812439866809047	-0.14163405287815542	0.3223045207636735	-0.9394668721863035	-0.14299044549566192	1.5775369737506049	-1.4152769369196698	1.4435074137193906	0.024684506720459104	-0.5595218918444228	-0.06579301667370213	0.7292635929404166	-0.11282420355411289	0.7883137505991248	1.4578662322679272	-0.08340521832327143	0.12996426006022388	0.2909788673015303	-0.4335120782477385	0.3612448282999466	0.3619057787158109	-0.8309041054259658	0.7141477092842413	0.4970846833418811	0.10179497700756919	0.7508564594068625	0.7764172730966449	0.19815439218883774	0.08625347714597255	0.161296450072073	-0.9464696850730302	-0.481222089649623	0.503250225499384	-0.2239712103440185	0.6614145234125435	0.6242471701827536	0.8588455689189697	0.6039753491148432	-0.27342212505424995	0.6520786149904585	0.891603482558142	-1.0197070808729611	1.5097831828440327	1.228346400491325	-0.6926665165995713	0.4907867473977838	0.2647704389849326
0.31406793832955116	1.131008398682736	2.070222719694114	-0.39953136443295106	0.5400353422016262	1.39240785440151	-1.2148334453544853	1.1654214792233293	1.7301870015898047	-0.4970814374902946	1.5422273767187904	0.8447838318768622	0.538319357569513	0.09032684718606089	1.2345458961848612	0.306448629429585	0.33953511959945765	0.29328684846107933	0.6438646205137564	-0.5869788438131864	1.0403467345143358	-0.7831561497955848	1.3956339543541947	-0.4195247951558836	0.8470660496679712	1.0959418284633131	0.6886455192034503	0.9877399627984967	1.276745594082262	1.1931305621828472	1.308733398824935	1.0371353636038794	1.217878160209334	-0.62711684278204	0.19444498845427602	2.0490433413790874	0.24487207689067358	1.0653942073910145	1.5511463828486032	0.9902965406150052	0.5294076246565094	0.6918175172230554	1.0220838267203785	1.7630309458756561	-0.019047178260040258	1.9980372774063884	0.5227122395068016	0.9370405858680053	0.99194621515395	-0.41406166264324357
0.5461553124881584	1.4564948639132673	1.6199745257709177	-0.7524813576745298	1.2154704381283266	1.461875650849251	-0.9881467006681134	1.7948736002460046	1.3758468275733478	0.1618898184807581	1.4172763073004142	0.9490696702406667	1.1066546177071648	0.49989631838971005	0.6821289060325308	0.4035008618592794	-0.5887493493143046	-0.5433525611242728	0.6296767579943764	-0.543491341887626	1.260705304541939	-0.8709216444246863	1.7100902935841933	-1.3902273589786633	1.8299041708250887	1.1820599235510507	0.5226278900866146	1.4820562169159777	1.1673966833959022	0.49309097142888975	1.368354392925784	0.7168081107778014	0.9148379361184422	-0.4226619436710799	0.08056476766487954	2.2890828546756548	0.7849419827429022	1.109977322847769	1.752440820758412	0.6046638495605379	0.44745015802756655	1.0113801124674227	0.943817671526216	1.821494055740714	0.33519824037357204	1.574110858284439	0.22386444520928728	2.0043734329066756	1.2779535543083544	-0.6736450615234477
0.3836490313510022	0.5410843674230712	-0.11013680665157038	-1.5392879499969794	1.366111034961558	0.6136439798446157	-0.5821725234499003	1.4779219989192014	0.7558187764786398	-0.07057356921631182	0.904101991776819	0.5235154720012066	0.7507383129938451	0.656409522156276	-0.5351217066389223	0.18869884420835706	-1.6736451922165425	-0.3818330586406061	-0.08862192177865949	0.0021778774435173144	0.6431066036072662	-1.2376207809178807	1.2594812162761584	-2.2599762211848007	1.3633043133859526	0.8896316442525869	-0.06141074649894117	1.239128040563181	0.5291717018988149	-0.7442689080275309	-0.011399842453669864	-0.6168639231096622	-0.6271338173595319	-0.3503761675465509	-0.9013247532767438	0.8773750951139853	0.3642176319691046	0.9443141082306398	1.2661977119267616	0.19236715943126034	0.29376749964608007	0.36016158561586425	0.6838762180703938	1.2200163844951908	-0.11043106352760669	0.4485106739083472	-0.19225230038594582	1.6865334202341453	0.719666188878587	-0.7463968227631443
-0.19963359439782308	-0.9311295835363932	-1.4481676919683864	-2.1915378830008208	0.9721438895095417	-0.2624061241480889	-0.3802482235367923	0.7240792196102785	-0.054075874945570195	-0.6676276683435447	0.04291270723192868	0.35352550683876444	0.21862418263404268	0.020884620861487718	-1.386718773656536	-0.11629840024531049	-2.3813182882448287	0.19554144411067992	-0.8767477562913388	0.4925670521377736	-0.10331316588701056	-1.813630398656983	0.7572699658606676	-2.812550329842447	0.3118388552633807	0.5087646956996341	-0.6503791401521732	0.5052331331559905	-0.17038861167489877	-1.2555275771430843	-1.5342805030620377	-1.8321943010907484	-2.0077542457184148	-0.19876397614342695	-2.0220443831382755	-0.8260666737171694	-0.8476666246119641	0.7718236936456365	0.52796742053304	-0.03611945746628157	-0.016557374477870025	-0.6113107392534546	0.4197184577471147	0.4239380950430425	-0.46610193787599535	-0.6992227510145839	-0.9399110905879966	0.4470603324559213	-0.42868902288176824	-1.001693535536034
-0.5718765126527575	-1.9425189154412497	-1.2253288855397908	-2.191001460410911	0.5254726359879478	-0.3384146833118305	-0.37209804779512046	0.17245602150438985	-1.0308691540661952	-0.5770102110469849	-0.8072809113207116	0.8373133087465103	0.43532529401644693	-1.0950535770091168	-1.1526972988686246	-0.43415908329970443	-2.417554315028594	0.17053583461085184	-1.171181323202513	0.612953740504971	-0.02445399109003031	-1.912311560840739	0.8569408151619818	-2.947530831537569	0.1078481012923303	0.4582165472827692	-0.7843140002596574	-0.1129282370483789	-0.5744577913686244	-0.5483438184758012	-1.5977109533934815	-2.0120172536267504	-1.8542049129659257	0.18031055734127688	-2.4673805966009894	-1.172853535405633	-1.6610868375739882	0.7742588976547259	-0.17229397537721378	-0.29245898020802236	-0.3840099957016882	-1.0193392841619489	-0.014286628126915918	-0.2566671397897391	0.07745625731546094	-1.2131100309092893	-1.6033932171275946	-0.42664380012729985	-1.292168323207675	-1.5604054632797741
-0.10975534681466771	-2.006084577414335	-0.06980437206297214	-1.4648839044304487	0.5223427496111253	0.3762422349252128	-0.24166746103498102	-0.046950855449372546	-1.8953191291736626	0.4465831836561729	-1.2503191664372684	1.4626852717248782	1.2519512615948905	-1.6651520385322174	-0.14626929072321176	-0.8409394060622364	-1.9513182273430982	-0.5811967285670917	-0.9663710886649376	0.4465331927861002	0.8681648634328452	-1.0803847645865905	1.4438813680365903	-2.641400576543634	1.0209872062322563	0.8562085840693893	-0.41879451535269235	-0.16860181951568307	-0.7234608717549283	0.5359989651251524	-0.20836640826473507	-1.3138562798897353	-0.21707742774599303	0.5901377661063509	-2.122814430627783	-0.07248804904382761	-1.262734583862952	1.0492039886306392	-0.822674210325567	-0.7375441585041291	-0.5189108635814783	-0.6930834440345817	-0.7607088744135245	-0.8223654125909224	1.1100374009758718	-0.9415594893958718	-1.6652045933188897	-0.22866232093470681	-1.3400229863143438	-2.1065894386638027
1.0340469262308143	-1.4252726555724027	0.3879823838228222	-0.41892655174992594	1.0102299573138402	1.1384213121184357	0.14856054348219985	-0.22529543871874688	-2.198339300273158	1.455569001740729	-1.2251721337267334	1.3843812061792118	1.5664746308793802	-1.0874056033898285	0.6012234160843605	-1.2682984608936039	-1.3630929255313506	-1.1243439243979094	-0.6525106462282179	0.227753737826253	1.5057204531138078	0.24816332937960536	1.8424412871176854	-1.935345925197502	1.9069186310112565	1.3875272996321435	0.10239979985880444	0.31824347213241955	-0.8727506621745503	0.8192265638174296	0.9385304727036103	-0.6589379574925835	1.4720274918274523	0.6400509887506971	-1.5221869133261992	0.9671469790241015	-0.0945704500227172	1.4741956890551537	-1.3749767896011842	-1.128426678507539	-0.22404366824977587	-0.24613060248207014	-1.5164481185997865	-1.3520004285962002	1.3634288547079152	-0.2949684658134717	-1.1730731968911186	0.4607319142306347	-0.8733503404548171	-2.15888502307064
1.9675277490468333	-0.840865302116026	-0.5394103191357242	0.4239285846076585	1.6225017296699678	1.2925440324513497	0.527497206162593	-0.5031129664872894	-1.7939717598214984	1.3788974463303385	-0.9778360092357163	0.4403352370695164	0.7499688460990821	0.045922432061067525	0.42384009588635474	-1.3932531065424008	-0.8147983160841633	-0.6454461793593005	-0.48864410117859264	0.09207081908539043	1.0188751950871446	1.1292845489742938	1.6294275426376188	-0.96711334645029	1.7104721110169325	1.6152866852258645	0.48410527257697544	0.9743106536343957	-1.086820185457731	0.1432485779147028	0.43779206245142244	-0.6049696956411265	1.8724903307769583	0.2301189323461587	-1.0777189645221252	0.6948445242507411	0.7907742185473238	1.6547482491108778	-1.5419041205108956	-1.0818358196539541	0.3634107101481232	-0.24572338333798252	-1.7104143749356966	-1.719266024729349	0.25051198322780416	0.17722136054660206	-0.6953056293744261	0.6141813014928131	-0.48616087111510253	-1.5635936658071126
1.9079871005943723	-0.6015156595619711	-1.8057409850938553	0.8512008018120785	1.9434971411784963	0.9004449015422054	0.5487202341225438	-0.6355308083635797	-1.0453755806154787	0.27835813785154734	-0.6559908703949554	-0.5817160363165722	-0.4181302301862703	0.5662638869780687	-0.2815011869252553	-0.9469756915454095	-0.13963468088393874	0.5249741493597063	-0.3508035411796958	0.07799888114271838	-0.16044207351503637	1.093578911632279	1.050521996957253	0.037190945177618145	0.7775304934089615	1.3745856206274545	0.7755188105582348	1.3953318166897575	-1.1030942734391143	-0.5060062676999048	-1.1273763150587022	-0.70304453952892	1.0405496184472411	-0.21146002009546747	-0.583023791615836	-0.39639946219828465	0.9671319949038306	1.183207771417783	-1.0555007760132475	-0.568992391456228	0.9041153606441164	-0.5104487746982438	-1.1132147579154588	-1.604671344277498	-1.287959034198419	0.28065079855877295	-0.6440421069219279	0.09074598074549758	-0.25789486610632956	-0.6688176656768899
0.9371892129688312	-0.5149746147710498	-1.888896998049091	1.0569023059810412	1.7725524354256186	0.5477402460099453	0.253385235333372	-0.3871821909315105	-0.40994799597350706	-0.6900336942776296	-0.09964016537143908	-0.7460588583705802	-0.5620101922753569	0.05734699458822391	-0.5158776738648799	-0.07484197869355684	0.8318704957717161	1.3061129899919661	0.008628389367209305	0.23708315004476216	-0.7439187813143779	0.5791596880631	0.6062437498180099	0.8519020340135972	0.3295667204780734	0.8362340736939273	1.1937072676766238	1.3841528319431513	-0.6360350610920503	-0.19170168630498247	-1.8386092278673265	-0.0939650888437054	0.18586759735676106	-0.09857485047958338	0.38376845685513883	-0.7744963279229095	0.8879788880132561	0.0935171737022847	-0.05906152571233049	0.038644997676722796	1.2133041190268932	-0.3697735174151873	-0.10767105977540505	-0.8139674324201348	-1.7300449558992659	0.24598565859046406	-0.8341824450860907	-0.2146549928779299	0.2567496956522664	0.029701472694868863
-0.11965546855782141	-0.10312560428453445	-0.5438080547139207	1.3277620348017223	1.1414282389341335	0.6386505590126934	0.044436183132418365	0.04138143856645868	0.06730174505106515	-0.5235057970743762	0.8191777625211903	0.07168002278689886	0.6648164357141193	-0.6977753273208914	0.2091335521685241	0.7251595714787734	1.9042066144420524	1.1194945261237013	0.5665071894471634	0.6012439611871644	-0.07588613988250163	0.3319741622331338	0.4343717372456101	1.3400189422451554	0.8522142698248105	0.26468737714034246	1.7402667224941137	1.0150751570681975	0.22288972798211104	0.9175707675680381	-0.6812389951912392	1.3497855192955723	0.2595631517956084	0.6898645314639648	1.6912129773034985	0.1487616139132575	0.9873867564969098	-0.9776197137135162	0.9089898446699259	0.4020252302071423	1.367269728999159	0.465538458532535	0.7101794277990716	0.4096293515539742	-0.6295287807367944	0.332505357359103	-0.8148404593186535	0.39866717175091565	1.248067514871554	0.3551629350726723
-0.5010468076004968	0.9032199193241827	1.0031576175653025	1.6625131636537294	0.26784728763124704	1.000045647308097	0.17657876220933935	0.19833723532703226	0.628172535685789	0.6332890341768886	1.7329668558236273	1.1198851605536047	2.127301435608707	-0.6886884455211396	1.3346440585141122	1.0285613409661534	2.5531982670417754	0.4173778048565171	0.9721887606993229	1.033041009366571	1.132146616566568	0.5268208403083802	0.2903903457129897	1.45422155499782	1.5110005627566683	-0.18184423288354068	2.1041955972521267	0.5689251129477069	0.9635983016216244	1.8183071647527083	1.3070639161907809	2.695117806904966	1.0054566143657675	1.6262316756981046	2.5557962751929284	1.2634724260239705	0.9891976769160479	-1.250045134598109	1.3554235498168583	0.5060724175974443	1.4162872398758597	1.489974888866748	1.0591527740609787	1.4169071967916802	0.9628611189723527	0.4526575980843254	-0.5193839606710156	1.4005588220884682	2.142846539287067	0.47423615889607307
-0.13142360822360294	2.209428692339138	1.504291324984094	1.7519584898773926	-0.46342520974407986	1.1609885786110288	0.41093985923257303	-0.03852595310884817	1.1922695125166194	1.7764615518254312	1.9042817731360735	1.5825807458712742	2.474099038420874	0.12496330678255073	1.8540186186287806	0.7768670714968415	2.365086738540716	-0.07191316972910332	0.8575864198561801	1.2165745478778374	1.6660135681328252	0.6504286094761673	0.04361744626779894	1.1988973711362072	1.298697788672225	-0.43650595101274636	1.958170929030517	0.3492455172119158	1.0310045110298278	1.824298833443854	2.2876037891633048	2.8664475289476914	1.4406982045054135	2.0056874882012115	2.335614922655493	1.1647266918323533	0.40235320569318184	-0.5418132601109772	1.1742498546528115	0.4478018529766053	1.1435003650668627	1.9218964919983739	0.9842063827182302	1.5808615337880705	1.7275173370126657	0.28352170905085006	-0.386759511996265	1.5592158377606522	2.096771672026744	0.4969131349019682
0.4899861618262181	3.036079357167065	0.9481969533718592	1.3640172922182627	-0.656991078692405	0.8799709026097798	0.31363272190862224	-0.2831749265069754	1.1875316820132649	2.0938464725558825	0.9586904535784253	1.2823589783393483	1.5613100425168545	0.832730023616175	1.3409314213295611	0.16694706055035227	1.4430938873926362	-0.27738329984299526	0.16143230047489868	0.8982885108638506	1.1404470965266775	0.23216345969187105	-0.09928284749923222	0.6671045273918875	0.3437584535235706	-0.46979512159020403	1.273806773386204	0.4190259884470407	0.2535112202340407	1.1883564961843511	1.6807722852707117	1.7925067850896805	1.04242352294427	1.5664765042188982	1.2999299310532235	-0.08763052723273385	-0.543758410868233	0.4712502197950148	0.5382411564176443	0.12886841212609906	0.3115099469928531	1.5036992307694703	0.48785337556973707	0.8112521593196181	1.4021124025609712	-0.2648472577351919	-0.7806207518260916	0.44120153467198786	0.9307039111682962	0.24490170354749538
0.8470750908280598	2.67459277924734	0.2308802335518263	0.7043494877700609	-0.2579193152903492	0.30611266711124485	-0.13027606922134574	-0.1533743688673572	0.24445608263477484	1.5453133161896706	-0.6035590101286435	0.5542524658064334	0.3701834123051873	0.7238319216117471	0.2835001100029407	-0.5866073177577028	0.37445483056193496	-0.6669716103183733	-0.8039303811158449	0.1477211766738367	0.1879178668661109	-0.4940365515155432	0.007506319026696637	0.12427910074395171	-0.34100250968016027	-0.36473948792910144	0.29620525522949737	0.47092290743359194	-1.0251248742041117	0.5694172386465168	0.5930918699694349	0.4821358708808871	0.22384252242324462	0.6371724388260334	0.4168159836934986	-1.060162773761513	-0.9502321417515638	0.834301637681687	-0.3929477665937138	-0.583396996637928	-0.8399255113116666	0.6584005340493744	-0.5359249426746974	-0.29426180758150006	0.7053602501891004	-0.8277836054178513	-1.4193992616504176	-0.9781306371075669	-0.6306598996728416	-0.42391356440213934
0.7679802484073429	1.1569532230985098	-0.08249487386023818	0.29965215298888925	0.2470970813377946	-0.2975846302260743	-0.3657956275559995	0.1798919020336096	-1.0618475677935395	0.5527764353864084	-1.801335985859247	-0.34936009475123797	-0.30044353457800277	0.11026678100989344	-0.5464815911245942	-1.2526848665181944	-0.22628108829071616	-1.3454858948398287	-1.5120388791634223	-0.6714240646693218	-0.5420878755335149	-0.7862244743447403	0.039415006573152764	-0.053853556931682346	-0.27617362848265625	-0.3739389073860985	-0.7338147212616161	0.06490221922670587	-2.139648359985377	0.159587280620275	0.29056684891677087	-0.04993027742894628	-0.31712470405452037	-0.24014650498050602	0.34705919777949656	-0.7123734558720085	-0.37406538156725083	0.1977116632763152	-1.4826893159232077	-1.3875866728122106	-1.55812566364887	-0.07608374647931183	-1.877575811134365	-0.8640405537060406	0.22433601951558582	-0.9494527485877099	-1.5474047005017604	-1.3912506960882352	-1.6994854394027807	-1.1361850268170672
0.35273455302308293	-0.5914621945624243	-0.2311040487579141	0.46682248866845544	0.16767599752698814	-0.8285572970282327	0.1436613263645673	0.15589526474493567	-1.5294622163481382	-0.5297572814211919	-2.094578575325432	-1.4510467881169644	-0.6387289437182806	-0.15712843566107232	-0.8916353885111455	-1.452374911302499	-0.1982224053153823	-1.7071903201520238	-1.47207017928816	-1.2242837514620335	-1.1219688675991304	-0.21098228970243837	-0.5066458997442573	0.32726772260416953	-0.16652994010876618	-0.7298342439818218	-1.7305785707246952	-0.8847325695334417	-2.441397004219328	-0.41205302884605227	0.7267864161890442	0.21171836329709284	-0.4428643061856367	-0.7397396683516287	0.7898405630681123	0.41570959594489554	0.45178775926553305	-0.899719286095117	-2.3743213442960744	-1.5248882078639558	-1.2522625271295234	-0.5620660805256306	-2.762113614130107	-0.445048011968385	-0.1709766683071227	-0.6339347654027104	-0.7167450700257604	-0.6337669492122341	-2.0336510017045186	-1.1130460795536903
-0.23633420066202027	-1.4340157263850142	-0.5205395772091245	0.9411184430914364	-0.7014229512032017	-1.3006307111352418	1.2072636652599962	-0.46498798437958505	-0.574219298107519	-1.4968081117384795	-1.7859056559929503	-2.62509542899645	-1.2285463635918175	0.20900856048085745	-1.0968129330119278	-0.7991427128356888	0.07215858388939192	-1.1934607274456914	-0.5153810543631171	-1.4914356540524392	-1.882346163616103	0.8458507767509106	-1.5811263789274905	1.009482804115855	-0.9068486876712674	-1.3358416232000687	-2.624499905116598	-1.877968087089437	-1.6373838141162644	-1.3685048918585727	0.8410178781879322	0.44489820590331597	-0.5926641334028081	-0.8623207801590201	0.9279802508578892	1.0054362238931587	0.4001943541354992	-1.6325624779345853	-2.4948632927293604	-0.4882705549749234	-0.19703467246613726	-0.9387068614946006	-2.3782915665773134	0.6205400741386549	-0.7543127459844872	-0.38555574418113764	0.6679323198305489	0.22525795893540393	-1.9861761402265972	0.04526043737984442
-0.8163033715097405	-1.0305542368411316	-0.6062368459348878	1.121131480243993	-1.7698361337475996	-1.6537311537759454	1.9168635228447604	-1.2393889234937685	1.0194694096760126	-2.0882387718111293	-1.4659079346761632	-3.2656318061836953	-2.0456982308688803	0.6292239217494603	-1.5004674886968021	0.6586343834305943	0.021503957727221936	-0.14655774689858073	0.9752964550022913	-1.719656652631401	-2.549794437394502	1.512911852174328	-2.4084997590957973	1.4007122680826978	-2.270689302439492	-1.7562060374792585	-3.1833404916858776	-2.207732845829108	-0.028518500782862433	-2.259913019035445	0.027060049692801423	0.053252610044436544	-1.072567780555012	-0.8043626021365841	0.43219509548441853	0.5958643922972011	-0.6161497689358232	-1.7047554657157984	-1.5328480524362484	1.266428811977596	0.6127224064649549	-1.168858634588873	-0.7595959939689986	1.508738517293754	-1.2337163236524176	-0.6135234555489189	1.6515821704833646	0.24663979399468894	-1.8015445865460555	1.738869261932059
-1.1382104236815944	-0.15642508019776877	0.0842784849387123	0.7058551990398721	-2.158003337932344	-1.7490076626368485	1.461359994506469	-1.4932403531007736	1.8475997637853925	-2.042495740762131	-1.2363371657448845	-2.6997801197430857	-2.440503777754815	0.48609601411448355	-1.913282668066391	2.223744878135104	-0.5730337857077027	0.4531007683567026	2.151864625709449	-2.10007717903169	-2.3577068399371517	1.2284348295383865	-2.262634680218544	1.0901966000738597	-3.030595338583048	-1.6333705019758995	-3.109545620548024	-1.6344903047326464	1.541544642856881	-2.3358340381889753	-1.142405045297074	-0.636766793555498	-1.5800261485963392	-0.8350757759907084	-0.16172204291712583	-0.04021553475138059	-1.3793494923643252	-1.5052144236242524	0.09076703027172366	2.5458164056160206	0.41817673321453613	-0.971790726535968	1.057379086106909	1.662218406663941	-1.032688732371389	-1.0804683320858672	1.5871823351271637	-0.26676780038430614	-1.2635266599442354	2.738934681134403
-1.0000579390365731	0.10717504707290543	1.3478264595107639	0.012630331162364693	-1.5444782409028939	-1.5513855596578272	-0.06428772688267807	-1.0209779878461465	1.3689675685049927	-1.4138143643063326	-0.6957243727284373	-1.005659336222972	-2.03919487457134	-0.035960629203664995	-1.7887510869793926	2.99298530531484	-1.3854552552713562	0.1181181814594271	2.2523179656134826	-2.5230135913721474	-1.109883523736742	0.19845319610548787	-1.323599664665718	0.2655082576088082	-2.373641414920011	-1.083988332421384	-2.362513862673332	-0.625973141346318	2.1713656419391274	-1.387454428129416	-1.6853085529653862	-0.8247986484114418	-1.5358614606469465	-1.2025191008958374	-0.13338226696164576	-0.09181120888242966	-0.7245370659315478	-1.5082937449782905	1.4066768081888212	2.497331836826796	-0.5582393773157186	-0.2730411756842583	1.942857560129765	1.2659571376924108	-0.18298916703767423	-1.103596327574357	0.6919349247766218	-0.24844805545521695	-0.15796128799290404	2.300480735444639
-0.4839107560932476	-0.4759181526864095	2.0918124207413094	-0.4087970666816672	-0.4374894233748579	-1.2070334991281964	-1.690859764330147	-0.1898018959067522	0.4000064327324305	-0.6340663311186263	0.3313196021999655	0.7672108846065961	-1.2473627848890498	-0.19009974503951807	-0.8717285085992809	2.6143336632489773	-1.8438280452632592	-0.5813049245676196	1.2639033823649435	-2.6628216675810865	0.2637239477428023	-0.8495867810933676	-0.516382652683719	-0.4570462691660097	-0.8137768147500037	-0.5601937180332568	-1.3233415546874145	0.13201743170598493	1.579836349584377	-0.07222218416110698	-1.3210951518713179	-0.25416733003334213	-0.775233259226403	-1.9441535364878801	0.5034354079950937	0.24348873349883796	1.0574523740561408	-1.6772294959865404	1.6807600444170598	1.3964358220966786	-1.4158336151726	0.46140301647588094	1.6980972577949789	0.9695113372935226	0.5043553192961617	-0.35427529427724813	-0.22136535420481082	0.7201074561723079	1.1183628277879212	0.8595401049086466
0.0035888752662792925	-1.0801130583845082	1.461234522747251	-0.42928574061334385	0.40288453493071646	-0.887405746640637	-2.4133586948954417	0.5733158458490185	0.04388612210716356	-0.11624166664758782	1.3186035111841385	1.404407114544813	-0.6837860019454391	0.34470937700368615	0.40135941918217016	1.5445383200080303	-1.6739728600824848	-0.7607289688916195	0.005344711148294782	-2.291514559390038	0.5802466208743103	-1.2928014761403777	-0.45529066207382585	-0.6550565586271263	0.47781654177543387	-0.3100549060693138	-0.5503787174514411	0.39731806756386706	0.36364586399671567	0.6429902890596119	-0.5762376266071219	0.4159725715961487	0.22411479172063883	-2.6988167420421876	0.9377589747744839	0.20521782498862753	2.4604951059342017	-1.5689353620070747	1.000712682598973	0.255239119691842	-1.5684495646065768	0.5537712380775324	1.0376077567120106	1.1269301222089871	0.3618718626164548	0.6553348544646582	-0.5249204967834339	1.8340451921929617	1.7049823010395337	-0.44772897790041144
0.04490964220545259	-0.823786999486027	-0.12728936196861745	-0.4735760554875254	0.683829234317329	-0.6266181559794495	-1.9983949179489555	1.1540324948461553	0.3697251965524	0.11431465068255582	1.5011443660431485	0.6104888131380363	-0.41248959852638034	1.0097195523934916	1.193834414662069	0.5093788943580188	-1.1477740957694036	-0.32059791986176095	-0.6202432063267199	-1.49274206147262	-0.2578840470447715	-1.0433575646840916	-0.7811315021505427	-0.49265115789546915	0.9466355033677397	-0.12720317687351906	-0.3271413705583034	0.43650404706935975	-0.5377798579984938	0.31498440332002564	-0.025652504781479613	0.3215948731147799	0.7866492762680829	-2.8380091965977683	0.44781699658252605	-0.3698607905732877	2.3530443427904717	-0.9674632039322113	0.05111834198505912	-0.29062103684740365	-1.2858899001526753	-0.18672126689929766	0.6137953418026418	1.3509668930860053	-0.3017079932779794	1.0183170228437772	-0.28785054317283165	1.9934283279632121	1.1184563993317653	-0.9056642664409927
-0.4029212835055836	0.15318140633916566	-1.373180016155273	-0.9437181136404568	0.6306844503276642	-0.3828909233514037	-1.0262793417448284	1.5354528484011878	0.44446469782211734	0.2685521835642439	0.7456304085753566	-0.7517195235614909	-0.07482123800988859	1.019721269333285	0.9935247240067859	-0.20062494988157736	-0.762356893339782	0.016789673354944166	-0.5191507145446709	-0.5714970092675942	-1.142373108315293	-0.5017350266233637	-0.726560594531763	-0.43070717367112127	0.9169412934825516	0.2558054320656005	-0.450318955932377	0.4754660012087751	-0.7255727095006989	-0.6728344162182034	0.18135650271263956	-0.6224613080248784	0.6238515869912603	-1.9810093062218677	-0.7630485545314846	-0.8633160683729934	1.0407402472353564	-0.24278952357562117	-0.6132065288647661	-0.5348317581483429	-1.2188579294972193	-1.2021653955730198	0.32370054192134246	0.8895709360064313	-0.6051301939109595	0.37671383771469685	-0.06309289128151421	1.0461160598773445	-0.19217795790090075	-0.7556952236610515
-0.9716915112526258	0.8396227389767956	-1.4842161692614937	-1.6208221794458455	0.457819628381508	-0.19707044965794873	-0.2553402527325606	1.4712320058291979	-0.37799810876116485	0.36653855693748233	-0.2555056736874844	-1.4924076857201334	0.34699501027258595	0.2864858499001592	0.10076070149809241	-0.7919139433493531	-0.6761779210672593	-0.24176725747333488	-0.44505336518273403	0.22271850309683816	-1.055007615962528	-0.17755140182842055	-0.1776592511971412	-0.6081381307919987	0.7440981774400858	0.6516319701409321	-0.4608998999033338	0.31349331606242714	-0.6350994708943906	-1.5026793894067583	0.059328629385482314	-1.5707623605862628	-0.007599207543340775	-0.4340643457904374	-1.7178872512917376	-0.8717323331053749	-0.3211948787654652	0.020574648529325588	-0.9513464120030283	-1.110041135920934	-1.5575714839711217	-1.6930211146878673	-0.27467192212444796	-0.5239591174550035	-0.23320786235456337	-0.6665893906258594	-0.2307131747752733	-0.14111277679768022	-1.25258056114058	-0.6580908083585596
-1.240136992563583	0.5842839954264822	-0.904701136783526	-1.8151800739502713	0.06951056283349935	-0.15105667016751928	-0.011027338275172884	0.7066426213425917	-1.5604406568162499	0.19447004386592348	-0.7216407539733722	-1.1045459626200127	0.37081256491740183	-0.5219982420709915	-0.581269833968136	-1.4076286327680214	-0.5334918941883067	-0.628204269450763	-1.0430830074902162	0.8616422232461941	-0.1818025557897288	-0.3137759888332043	0.16653882345705023	-0.6620863133093957	0.24984615037714067	0.5495230523791037	-0.06875047468662564	-0.334428291120314	-0.8673357483057902	-1.5371914389371075	-0.49507584741318567	-1.5897999962810292	-0.6000968889681776	0.9833876056693732	-1.632372145378344	-0.8568654028041068	-1.0535759283398476	-0.3054845897545162	-1.1364171719482274	-2.0394986878585035	-1.8429546995135258	-1.3466589148385915	-1.0749552883753513	-2.233879622174151	0.21302762392271957	-1.1246973109445877	-0.5900189428735249	-0.7505462752640967	-1.478322350277061	-0.8360227219412015
-1.0936948923234717	-0.08835942368987748	-0.5614339172082963	-1.1525456332748765	-0.6006836205162798	-0.14516272837646313	-0.12190108823725955	-0.4638250200196915	-1.9933443157421697	-0.25173606811176735	-0.5580896132137424	0.012155844645233225	-0.19185009131210318	-0.7853570218252849	-0.3103677129549472	-1.7469166942293817	0.08969431513660218	-0.2950099999343206	-1.9455062325336105	1.433075871630532	0.5029024343491404	-0.7641156524558421	-0.22686970792982425	-0.2231509752891808	-0.7420651527356624	-0.16048200754550807	0.6397789715345032	-1.208885219209832	-1.3092153263892905	-0.6691909871234605	-1.3968737717021824	-0.5780927690457107	-0.7773557198825994	1.642718267200869	-0.6464478477012505	-1.409404547308113	-1.3833784415378632	-0.7147028676633255	-1.1014321168444372	-2.594998588959543	-1.575147214555206	-0.5249465489380202	-1.3245946733600775	-3.1451662516608834	0.1303510968268207	-0.5704430415291781	-0.6010870366663262	-0.8430015720605365	-1.0855899203323616	-0.9261876352659569
-0.7246557574474317	-0.11847112136489159	-0.6627620002643664	-0.07175944278105138	-1.174142004245471	0.12584273865069537	-0.2790158797744238	-1.1989408542885245	-1.313590614376018	-0.5073347418591287	-0.26828349994798983	1.1250655693967677	-0.6563553013058757	-0.5445566187668754	0.817797278282409	-1.3920320024624042	1.10849805705857	0.8204898863620358	-2.027922897897165	1.9061728891519982	0.5435322756773839	-1.1589430000816499	-0.8998703205498838	0.537598363680147	-1.689842976256548	-0.8158430807622756	1.348808408474273	-1.5230313022434552	-1.1376771952516163	0.6973407343272473	-1.9982931792134797	0.6886665533850317	-0.4858420139447589	1.6204957930671937	0.41848554392575815	-2.139593713603002	-1.7021117279030389	-0.5998512557329078	-0.5855922670184387	-2.1005157461026145	-0.796125635661316	0.1925164010879471	-0.5271162073777039	-2.697063333668233	-0.17285764969790351	0.5265421578008715	2.6809038260028413e-05	-1.0214041266851783	-0.6383376177328102	-0.5956029061087934
-0.35560020552352595	0.7427953857706552	-0.5754539631171255	0.6067784808716681	-1.083489836617948	0.8072820052136693	-0.33883780188506163	-0.9575836411150428	-0.27966047917362186	-0.07757694396908016	-0.22183512694489468	1.7682271182835452	-0.15671225346030476	-0.23039030527851312	1.9018298376000944	-0.40527257320502785	1.9163495182432673	1.768672184729479	-0.6476174336439586	2.055239151932726	0.4505495241992249	-1.19837889990105	-0.8952304546341524	1.0333498607667664	-1.7161079026135142	-0.6131779037291972	1.7890345419225782	-0.7979033324592578	0.1893987290528625	1.8946187422596752	-1.5087269325791273	1.3649932007141239	0.032919389823468675	1.468028218875973	0.9324075346072599	-1.909543614888829	-1.8834335291064865	0.09828125077319509	0.40507743654632006	-0.6906930586101125	0.0431712919974282	0.5269648625780118	0.8128422822595562	-1.3738097196951535	0.12715505783044853	1.3251078753199361	0.8661956492780553	-1.5198716196945365	-0.3716696992731153	-0.0449183591913105
-0.061133525756316504	1.554095092868332	0.14987389386525315	0.5784589423916315	-0.3221897942901619	1.5242974576868973	-0.3163724097957027	-0.23891372068671032	0.19860743149821924	0.8813438460042358	-0.2649794251314619	1.8257808745671948	1.1112323799331123	-0.018145945958766594	2.0161740688898453	0.6237540482264912	2.004676894090447	1.6343496025650446	1.5129781942596283	1.6625470545205938	0.763332344470704	-0.8408344109790057	-0.015252641110319204	0.9460702882175223	-0.7621221353151046	0.3775889168444902	1.862368660756468	0.43359876907266337	2.0931980991307837	2.3399550348376055	0.03432763365857563	1.299344727553254	0.4286860255135977	1.5221930382719668	0.9861704369283384	-0.3402539409211486	-1.591919579809154	0.8352815586696263	1.4059943085954818	0.8434337082886341	0.6481452699647868	0.5726895458958918	1.6369936258761895	-0.24689981858750576	1.1371891578616038	1.3597890678395483	1.3400263905065313	-1.920545775085894	-0.07103648788973026	0.24600833236495773
0.13881378465197888	1.2853914007310419	1.0209097627591732	0.35670634600352846	0.3129834895934095	1.5922278260989986	-0.22752114250005967	-0.12921240596395975	0.08612300002400558	1.5569972976073974	-0.10893389365502626	1.3262783527608677	1.829575676794726	0.25926274559769025	1.0722672706747514	1.182644984466281	1.516701450371153	0.5742451594101062	3.0120193876976518	0.8063816139598478	1.1170319401010078	-0.26618462353304173	0.7973452324354601	0.617397491541489	0.12028997223247567	1.0981755319910211	1.5874480578455739	1.0148421017325273	3.270833470518149	1.8682345950778552	1.5069534687406636	0.9961119759977766	0.5137345948604035	1.5667103083840386	1.0733730810395545	1.388239459708766	-0.9861856319098928	1.0329877313260498	1.9092346890502796	1.8521648343764836	1.0917340285895396	0.5302353688370781	1.50158517989297	-0.005645795288368871	1.8763270974714195	0.7858420692118749	1.0822946558806958	-1.753170823423502	0.4871791337775636	0.14656363883397514
0.1351027130837191	0.06264951054394115	1.147822193547124	0.6018257100345044	0.0011561526154354768	0.7375069073570588	-0.034392793114977976	-0.9707543679966045	0.04323566015808486	1.2977057289752787	0.15024739442899507	0.4263002338054708	1.050357491127014	0.5889144834872645	-0.07631469196815721	1.3244091009112573	1.0731707358464901	-0.4141658150325222	3.0472122218537714	-0.08455851251198694	0.7083343583373046	0.3007743022240621	0.5705406707084897	0.619150970466399	-0.010842778994205096	0.6207742817481445	1.047913714184825	0.35298694817238174	3.0007472494453906	0.8464695015477218	1.743511190738586	0.9294185155596362	0.4368745948067675	1.212330980746249	1.386716939255467	1.735154204502073	-0.6541566580790346	0.6448947221059061	1.896623330616497	2.2964945971177078	1.4656685733130843	0.5316072587191749	1.0304400126500717	-0.4202242879752553	1.4024723109143866	0.06661566300987531	0.3851373623443108	-1.093561806510891	1.1762140017461002	0.030398322727750792
-0.1891339765233215	-0.9907158510403039	0.40621051025625077	1.2776569304947833	-1.0984111532307919	-0.4585611189745415	0.28740436720537466	-1.7389607853683624	0.40598246389846293	0.33281404165823314	0.1667797930994771	-0.4378255036106965	-0.5214102883233285	0.5213568860086155	-0.4532662390149523	1.416246071618126	1.0609028496132369	-0.6459167504717253	2.144264993013102	-0.51116848985784	-0.40014347121570354	0.722327782831287	-0.41589261770850194	1.012407423523407	-0.7136801962291153	-0.7064785729165707	0.4400447227070957	-0.9171933354316586	1.8934533827636078	-0.0760821997712777	0.7993198461453644	1.0191967142079454	0.5379296547514107	0.4925362546668821	1.5626647514888836	0.6806110021860369	-0.7799949813359204	0.15569339037682264	1.798636440848934	2.4498517456397675	1.5802170679398049	0.690951224293908	1.0707355598611228	-0.7107807161916962	0.05599379803442705	-0.4192958130579371	-0.12565020854995215	-0.40673625689139453	1.658880930846206	0.2723501269351389
-0.7258583316630814	-1.1157965650223824	-0.29346556297753723	1.6709717079878277	-1.871114507147001	-1.020856452530803	0.7164871939626452	-1.0844695905031385	0.7435747485882752	-0.47075425510343644	-0.05375681719055561	-0.6796134396434219	-1.2056896342535184	-0.28761355474728717	0.07404670739814524	1.5127093804383798	1.2284090538087504	-0.3725217254757064	1.412431035748533	-0.272426385903355	-0.9888764527540372	0.9596108532376267	-0.8461931127066616	1.2399576948915827	-0.6141042787185427	-1.503787707048732	0.08588483561539566	-1.59536093299068	1.191438197302642	-0.43167423491825546	-0.10772316284734033	0.8176294791155352	0.936727663078535	-0.06966288338031303	1.1295374842162582	-0.13099567177905447	-0.751879432132836	0.09312222779208804	1.8999603032429169	2.378162766569985	1.2330224523998206	1.1208113095701173	1.5917570095264337	-0.3800667804555603	-0.8319935036458409	-0.5117990149240442	-0.052804979846424266	0.040546924675039564	1.7637191735254383	0.7746665611607043
-1.1062443699795683	-0.7664919480168045	-0.03471699814687756	1.2686498534635688	-1.4269287453892727	-0.5612379618962833	1.2382842116022286	1.0030016881168329	0.551250475078868	-0.5275388199659108	-0.003330391113947155	-0.08796592384918707	-0.33258877115089364	-1.38883584210281	0.6874697781708504	1.231209058982805	1.0607639437800553	-0.19428457674391073	1.2918983940783675	0.42305732728264195	-0.04494110507109997	1.0471002996652365	0.0610096561164176	0.8264456880195151	0.788462588735074	-0.8568720594503892	0.24810985314427145	-1.1774890860697262	1.394295614268352	-0.22442312900006095	0.013679437341413478	0.13246642228867195	1.293730393027794	-0.006354118778011915	0.09748012388595105	0.6417227176071046	0.0878367889690998	0.5898213234233972	1.9302456277203874	1.9137171387960925	0.6968963214495141	1.7466690065323422	1.7012010296754363	0.34862533683113034	-0.49031067192248395	-0.2307076003081579	0.5191080130780809	0.36048339416865804	1.6010097385301798	1.1393326354791746
-1.0089974537955153	-0.8843092137348044	0.9982529863034757	0.41944416235725435	-0.12923321384381198	0.29926377800726467	1.8502222040585774	2.9023314311717407	0.07393930251952242	-0.04803064138789007	0.6868703195184024	0.8099305783866817	0.9113512511676763	-1.7477437898065098	0.5229845974933259	0.3335746910024402	0.44306815682996775	-0.15102210079984957	1.2358981906696154	1.1795720302924524	1.8183594259262525	1.0993518233128698	1.5229836593132868	0.01549199560364671	2.244968929716422	0.6126312754338872	0.8412612570972913	-0.28392237052429514	1.779193868867412	0.18484619656277468	0.847499265406544	-0.6505696358500264	1.1165520601691998	0.5865604273971485	-1.0017680391353867	2.314301522864434	1.4472819554759624	1.3721342906869953	1.370681965066059	1.0683294007442545	0.6435056047814904	2.164272979814716	0.7642065635551021	0.872065395381464	0.40910567091367495	0.25530932635859227	1.241062631557911	0.6547004576877612	1.3421441971908208	1.2142176239439397
-0.5047665836575155	-1.560536121418143	1.6684096369518084	-0.06261343697110412	0.7733395696013428	0.59918753584257	2.435942547609635	2.982964424942665	0.08514885914588313	0.36838018913918136	1.6133361080905682	1.1266374823176293	0.9384427735425841	-0.8318493324708912	-0.36228530006712495	-0.7736011015069526	-0.22727856501892876	0.2853162687744323	0.5820240084997826	1.7068955349128148	2.787228130056115	1.2714117029623102	2.038292748045233	-0.49940319491291935	2.1180039492342027	1.3996800071236062	1.3671366151366573	0.19203516691014708	1.3303778939465223	0.4254540527918329	1.2743410727303581	-0.9214430940287555	0.37118918136757817	1.1472443804522445	-1.6562553408399663	2.9048795262306477	2.221015530506923	2.0633954530898198	0.12600076327640214	0.21333845006846416	1.3986947194649617	1.8681158990839868	-0.7572786020213126	0.8851092428590237	0.6455361752849085	0.6983132483921071	1.8227724867400341	0.7253327977207041	1.014104102558969	1.239033094909292
-0.00312619079076847	-1.8443389627041804	1.1205086325083113	0.0925119959858122	0.5605097656109789	0.0897921513604822	2.6607942105250966	1.4031988205094559	0.8666705281380072	0.43842994918479006	1.9065860804043326	0.48866388495637475	-0.22578356070284875	0.6589852075139383	-1.028195843930543	-1.3718815804746665	-0.5980966809466615	1.35153094247455	-0.5453181436727993	1.893701592169998	1.8205844030473386	1.5843029328549179	1.1641958804228987	-0.4615570273612891	0.4524449447738332	0.8121209793050734	1.2619347175938938	0.15879310029672508	-0.05573194271348515	0.34191340903192474	0.7791762602752581	-0.4947128245267545	-0.32357392357407666	1.1943318963073581	-1.8591371098306064	1.5193986503220653	1.7261929022141558	2.4408104866118694	-1.240212944665768	-0.29402507545051404	2.3862879248953774	0.7390674994576659	-1.7678428163965851	0.648611451904748	-0.03072534490027878	0.9677497179480531	2.0868946649214037	0.3752221254273433	0.5548416914115952	1.3783559946504824
0.2094859874601876	-0.9783015587939904	-0.31372727338075357	0.22293736196927907	-0.11562739273866744	-0.5123226269073643	2.1184468040735362	-0.012336938502662237	1.7337655252907176	0.3327447721173305	1.2314575375103203	-0.5291011764786652	-0.9306501619021013	1.4021946080196335	-0.6801859388537904	-1.2670637415561032	-0.8296177165048655	2.449162919932149	-1.397808087586477	1.6822528911357535	-0.12606761640715294	1.7528093955356512	0.08691607254189174	-0.43175094927335794	-0.8593239548045712	-0.2292646829951568	0.4048941327002081	0.3539519514243828	-1.4879160931744284	-0.02520649265877441	0.00873131497623686	0.15263616755130546	-0.2785659470681173	0.7014651185954518	-1.9851462276643534	-0.5180168225771566	0.5212388023759013	2.4589142547786134	-1.9872348096904013	-0.5489177451986066	2.56073741396287	-0.7263090015241568	-1.7230170929995772	0.5992518571218394	-0.6803101564202705	1.191503051987745	1.8412135547288262	-0.12380842957343668	-0.021538826555665084	1.303153893940386
0.3433524981741991	0.5282083448576812	-1.4986792103613416	-0.49818956969756406	0.04319660402561508	-0.3623429515554592	0.7045025508628194	0.22273154719431676	1.7682677831999503	0.2472452298604405	0.25152731088039076	-0.9620270137139733	0.005498097279573647	0.8264995192405629	0.43667874163074827	-1.0642083129368254	-1.3209056152206242	2.664118925805412	-1.5474711292336736	1.0164437472269905	-1.1377244582768617	1.3111343759273644	0.25680033446100725	-1.1031190470716536	-0.2075571563416713	-0.2336969772379804	-0.7160444341144032	1.3471613161818417	-2.1240662865619284	-0.5313402177354942	-0.13037576003534238	0.3243357628359334	0.46742669424862815	-0.018424636953711528	-2.226240994904945	-1.201597987377753	-0.2582780704811322	2.1449148668149003	-1.8509782686811447	-0.9652618487859487	1.4967108806658866	-1.7573252246518378	-1.1173138212166576	0.7910180770317293	-0.47340892385893746	1.5623513324736016	0.9332816660714333	-0.1422199690994321	-0.603206340486025	0.48456478842971684
0.9177053844890918	1.4133283025211967	-1.629340992185484	-1.9893170303398129	1.488044387594617	0.5460430624260808	-1.125995979870893	1.6024175862456065	0.8686562931926379	0.12738473845851234	-0.09891901426222871	-0.4508180044370795	1.6990546268289428	-0.3066536066584663	1.2687674601636438	-1.4464773844608954	-2.031671810182034	1.725071749210307	-1.3797540696551158	-0.0006766786428138687	-0.45667296201022617	0.08667733502530418	1.6887136849322175	-2.3218250785876537	1.7967112892805415	1.150397333452467	-1.4045261142104917	2.746508249116338	-2.02671452978418	-0.9499332232090435	0.4012953019498826	-0.21726991341839136	1.07548197415926	-0.649633645228721	-2.2726890886310263	-0.16894682872419298	-0.22936288334805482	1.5464322145951523	-1.1873243061116587	-1.6735188635371174	-0.05915707203280118	-1.913803118434066	-0.7768713080748356	0.8321165743619606	0.23099698648515565	1.9366933510489386	-0.45417765694020296	0.6227928456183702	-1.08054866334292	-1.0574338800172012
2.1341987308894868	1.1614229980146649	-0.8562509973789563	-3.143733709619374	3.2418033428493387	1.381891173818164	-2.5402629267780985	2.206406011027364	-0.1655310146958432	-0.10434025894156387	0.30515345413354755	0.4177513143588098	2.178690825989672	-0.801711607895403	1.0478736100801918	-2.2812981828783063	-2.3257930285823534	0.2585623791636359	-1.5265106161593058	-0.9602824650573407	0.795894575144599	-1.405922051449692	2.9320772288705084	-3.0374634831164578	2.9556917178878144	2.702474741351808	-1.3634641681436184	3.5333215480536753	-1.8513148364178922	-1.017873504053335	0.8397675181347107	-1.0235259470265556	0.7591935644509074	-1.0287430605652865	-1.6433219131954109	1.0179745948290144	-0.07241716222726796	0.7687151762570258	-0.5545797613396359	-2.212603726740728	-0.8598076733538443	-1.3548058115334152	-0.9066716254976876	0.4070375640138201	0.41451636122143914	1.7778531443721597	-1.681970346520372	1.7195181853136126	-1.3627505351628315	-2.4791853928875796
3.4644177877050377	0.589254816568871	0.10471794754203681	-2.8711871118211643	3.8553011588760873	1.4140100643969706	-2.8746907872634058	0.8601759450750471	-0.5590995158016472	-0.2842855384473936	0.6892859228407304	0.793399687756575	0.8083479322806942	-0.359089046269893	0.04078766667609986	-2.664887629621919	-1.6467703529038547	-0.8812588633374816	-1.9843589641405672	-1.3240700800292153	1.0657578913876857	-2.1865331480074834	2.7121471328727935	-2.359471952575895	1.999209422239804	2.9360772114768534	-0.9000336384146039	3.0907691254366925	-1.8804471312741804	-0.6229840298992795	0.6716957938231367	-1.3961645179495321	-0.3304008378314815	-1.086017579304314	-0.3086154451104665	0.894233982005988	-0.45727842156668175	0.004359070876234659	-0.2556054125516765	-1.968456154602702	-0.3889776952858264	-0.561424893255525	-1.0230210901034282	-0.21958400629435432	-0.21706686512332132	0.7165147908878868	-2.0543468779163616	2.3489343290663047	-1.2984906948649393	-2.767766292488309
3.955310780490134	0.7575284790876619	0.7266594373927399	-1.1956756294296778	2.81347251895784	0.7908830881054002	-2.1022855746703297	-1.5521012889285382	-0.32294182359845763	-0.2070577967251521	0.40210180349313585	0.4763241418194875	-0.8443648992075982	0.21745824374974956	-0.8227230608334455	-1.9127846805627282	-0.25258977340263616	-1.3490232549980408	-2.0476118235038405	-0.876727606687592	0.16433067098416074	-1.6267396427714154	1.2863582541853338	-0.5691424049537187	0.003320666533151522	1.6376175856442834	-0.5222947513734374	1.7469179795887466	-1.6794359173290836	0.01358544372976583	0.23620850249295314	-1.0346732919387722	-1.2092660623455147	-0.8192291589454072	1.1133378497937172	-0.16837191382655814	-1.0289011476774768	-0.5275022023329685	-0.24563769845390895	-0.8899630504855577	0.6451463724354422	0.10820944428415545	-0.7054130728718586	-0.35577096920058243	-0.8486651083041176	-0.8269861708357732	-1.4542080023454642	2.1464779874005298	-0.7273085510737227	-1.698360853034284
3.038101644924414	1.5826125488422742	0.9395460317999248	0.7461990175969634	0.9069793815872801	0.29978145949161844	-0.8258784993936059	-3.0432252877391606	-0.016133219461000842	-0.008351504314956794	-0.25821385183356665	0.03292318063790277	-0.8307412191560272	0.12982419904284473	-0.9524140931551153	-0.35032610791415375	0.9216823146128548	-1.3485825700388168	-1.1630556333926954	-0.0031409369061851317	-0.7064264001066659	-0.133243546740159	-0.012258670650542182	1.0686491701803784	-0.9390410340921632	-0.0468701581784016	-0.3803504108939356	0.3272750156074808	-0.7861872134668524	0.44886976146705104	0.13776933356103382	-0.265845498356731	-1.100090805822108	-0.37706392788533655	1.8505513247858	-0.6374593553074217	-0.8247805760974947	-0.7122905937639935	-0.31361303929586365	0.36261730258700803	1.0476598195638385	0.559203712840117	-0.12546135716329293	0.37557503608803516	-0.6593312077394384	-1.8205885848749666	-0.5139925091321857	1.4094545602088264	0.2598941133477111	-0.07965026308143949
1.0825167383915284	1.9190835074553205	0.8393826371161918	1.7535420034585003	-0.6625629460843714	0.4367362021992	0.1788562431555758	-2.602090860158652	0.0009482703171592798	-0.06788721590494667	-0.49911641489861125	0.03841589816898331	0.842520076269627	-0.3820291252226123	-0.6077512149895213	1.0146572618259189	1.1814998346114736	-1.1840452401789772	0.3144041178472436	0.5752565037252387	-0.5796865571539274	1.0580222464283648	-0.3694084000920211	1.5070571437337774	-0.1500660423305763	-0.9330997583968808	-0.1828624620338003	-0.6381153913640365	0.4879477237259816	0.4198859313601088	0.34834081308359943	0.31217405158441164	-0.2787952508678328	-0.05027407452259189	1.658292738193751	0.0575664231286901	0.39006867241615817	-0.6432420959512583	-0.24749951552966065	1.0281009991737908	0.29547476198449896	0.7710080335594961	0.26364717326284787	1.4788678985026738	0.07264830783378606	-1.6292890543189427	-0.04328485855979531	0.5651125141651626	1.1574411936140425	0.9661206237356846
-0.8472444817289876	1.0135158516140168	0.41537011958288705	1.5387076926961272	-1.3352606448418143	0.8632685297201601	0.4795807540626168	-1.092937653039856	-0.18910998130691617	-0.44419761650412903	-0.19158394916670554	0.37617997903575845	2.184089718471679	-0.36168611032173836	-0.45493462267344964	1.524984885475864	0.7208271817287452	-1.0079006050521857	1.3604858604434091	0.4130308492101582	0.08915547014582205	0.9128422854111053	-0.2797869495220991	0.8314289439198108	0.9842781702115256	-0.9398254841540482	0.319146435519867	-1.1694598544531736	1.2008603124725679	0.1189075660928583	0.23536613455607674	0.36139431102483105	0.2125325507299402	-0.05358612441721342	0.9773999853498939	0.7221633123550102	1.6296704538454632	-0.5949582503829431	0.07910528389408447	0.9233790272849837	-1.0558723673230253	0.6419342601212774	0.3476760322814673	1.8926941630231997	0.3254040433275336	-0.7771231373202196	-0.27531603154064516	-0.3563303772021738	1.3235873688741278	0.9367573387163686
-1.8141841222094035	-0.516642875927831	-0.33596571560986954	0.7264488864268848	-1.352934634523737	0.8146995663023875	0.1807512917850722	-0.13297117777630366	-0.4656994731600796	-0.6504501410980883	-0.1695064298520647	0.4056566440026648	1.5129577987645237	0.5857111464306933	-0.795532150326803	1.4067397113000926	0.26181064881324184	-0.9377561071799334	1.2482300020100066	-0.29966825927500396	0.08444697948637403	-0.46926426456889603	-0.7029080491177172	-0.028985979590394246	0.7938509962197392	-0.8445850685835599	0.8619438881068564	-1.4685947986681789	0.7387206516086695	-0.023854561022072143	-0.5480622975777778	-0.0019437064446116213	-0.32814201180434394	-0.32199275528844734	0.4347789900103524	-0.06019678438065865	1.7516838003066866	-0.8389041903725957	0.5940838868067927	0.46009883385541644	-2.01377130334774	0.09899807639433568	0.4167036715982216	0.9695431175873143	-0.33761734207521626	-0.4576151137892241	-0.7429032983426199	-1.5351141609414802	0.5564859850038003	0.21702555382619557
-1.6548205746803588	-1.4117650431616549	-1.165049376236811	0.07237520312805225	-1.1448384955675772	-0.05774192952522289	-0.27659167060690704	-0.36255089911055605	-0.9415481254917716	-0.24681582721689446	-1.1515336749105505	-0.24213579147586659	-0.6684043039896783	1.647910912435744	-1.3368362714759903	1.2729338466453577	0.1578025835695498	-1.1112057464169105	0.19381186659235344	-0.990925268374899	-0.9865394893841295	-1.9150909541640666	-1.752658863882579	-0.3443681802502204	-0.7066745196946298	-1.1503616057145183	0.8183021047803161	-1.5572139882368912	-0.5243845033275915	0.14183012883997978	-1.5295023532096401	-0.4495579525834827	-1.5392954242806385	-0.6073100049925836	0.2495599163455083	-2.011209887716012	0.791733118809575	-1.4055829333604815	0.9539802867388523	0.07946531516091263	-2.080039908619935	-0.70621316287472	0.6431703406297887	-0.8230959670517117	-1.2175946615375057	-1.191503204344249	-0.8956730901299013	-2.753897624490517	-0.6288801534135485	-0.4291982003469961
-0.9204122440480874	-1.2625379034308701	-1.6282548732599935	-0.190521441687647	-0.8379353559857353	-1.3299830714535306	-0.4864455362500851	-1.004862840702192	-1.6302896529004967	0.4345809961331485	-2.5899409758767367	-1.1961934545432957	-2.3497845939450963	1.6351803530097433	-1.624848712903222	1.3200693991572037	0.0512285229610707	-1.4553095559164828	-0.9297458551016483	-1.2837524504060376	-2.174802538760699	-2.1915390668084815	-2.532840083518704	-0.2005138098940922	-1.954670659667405	-1.5031618068363704	-0.12357078052044466	-1.3538609049059311	-1.5983908715719828	0.26926485484047646	-1.9461238204287838	-0.7805630946921386	-2.393404721043428	-0.7850147254897009	0.1558099870840197	-3.3065584425504913	-0.09850434027382905	-2.0006499678941942	0.7373676423034821	-0.17145399447467272	-1.5719567400117804	-1.4245083859639915	0.7539851133405093	-2.2327512828262126	-1.3959978208319839	-2.1585301615926737	-0.7267592281874918	-3.2793678830587023	-1.400862619261518	-0.5295016571087555
-0.2890297752771815	-0.8795269633484358	-1.461708662031576	-0.3117614881409203	-0.3805442709169791	-2.227014543614514	-0.3372786814284459	-0.9789451529022791	-2.0725479521275005	0.4897197940132431	-3.009243887843597	-1.7259211317108187	-2.273952757672968	0.3452558218295423	-1.5209691925687894	1.2114429841853374	-0.5393594768991943	-1.5619818478182883	-1.4024378366332573	-1.2793459275547496	-2.3080246178136417	-1.0424078484598747	-2.227277903350775	-0.1431567047417782	-1.7362507941783563	-1.2745982134223799	-1.4895015462757615	-0.9404877406644073	-1.8119600948646362	-0.09693357770278775	-1.620574199919074	-1.0058474303690057	-2.22263098233822	-0.9666436756641194	-0.15842845923944834	-2.6407976628115923	-0.028826523744437157	-2.20992502927138	-0.1250079583247196	-0.476119794421677	-1.1701493359126347	-1.7705245546361674	0.3869325811568305	-2.316842517155755	-0.8744895017239165	-2.083718977053949	-0.6959217206972667	-2.544852511771713	-1.3428682002620917	-0.16073752851568263
-0.06640309152853419	-1.1293746686172133	-0.8538063768477112	-0.5442763738214866	0.10719955297236605	-2.2923094301108997	-0.013845656645899727	-0.12919927891094804	-1.670052478144351	-0.4879084833843877	-1.6290989830785045	-1.492357161830679	-1.0959327380513522	-1.1425682942654956	-1.2080932928041437	0.6822609092961716	-1.4713252793304803	-1.0493708512663746	-1.160983155463438	-1.2945808910510037	-1.321625583506303	0.6613631114004894	-1.0617480198825069	-0.4279648261619966	-0.4960578192692087	-0.46920442684816227	-2.3328039007220522	-0.5634617031679668	-1.2932841425442514	-0.9333585965444496	-1.05970207332811	-1.1730358637475524	-1.2796875928680385	-1.2410683805887328	-0.6403914667304225	-0.7098854327688284	0.652987112618949	-1.864706159404077	-1.1287996681727726	-0.8290817219446872	-1.2490456798131022	-1.7231640464910019	-0.34012110196919815	-1.2424227264900922	-0.46432735549645704	-0.7364228073809337	-1.0878913471040363	-0.8755849850889564	-0.7753925774424062	0.2513366253240729
-0.16626823030409055	-1.7880718456031248	-0.294159159469305	-0.8287559834021235	0.33845086084577153	-1.6485092204007536	0.2126379144750499	0.760607193728338	-0.46592545833426857	-1.7638794559046562	0.6030428440131036	-0.8210500777329997	-0.318967250656052	-1.6015785981221302	-0.8701621010833298	-0.004568334905553463	-2.003752716829986	-0.07298493115845102	-0.6500820536289247	-1.4180500436837282	-0.2379493533209453	1.7154400303724253	-0.03516870052515994	-0.7520204890162698	0.35360067296326864	0.20093239923131884	-2.069730506291662	-0.36673624223843676	-0.6237159003053523	-1.635208406748214	-0.7363979503279718	-1.2046621539675306	-0.35148561278152995	-1.388079879024658	-0.9255391856955293	0.62082196113209	0.9514819486714805	-1.2223078543761192	-1.5576788483863393	-0.9679518453062295	-1.5939005689900652	-1.4494569706985208	-0.840028808585443	-0.019529053306782163	-0.6529179940474987	0.7233398304254965	-1.5973381311039807	0.6637494273323788	-0.35146385928545937	0.29375306448074323
-0.4012410904596185	-1.8818675633681563	-0.1331480410384477	-0.8987135163265799	0.20524363905146956	-0.7408482131567552	0.2246147705674114	0.9675876075679317	0.6842837518394116	-2.171713982410942	1.8863377649975759	-0.26990269014322005	-0.5539173841719364	-0.9133372898202942	-0.5138430552136948	-0.35132750319704653	-1.5670574406584863	0.7189554041525154	-0.34030919592625186	-1.4077904829185726	0.05267030139966898	1.5594066685294405	0.15263650450557828	-0.6419456756521807	0.0774880590025349	0.1437317408013756	-0.9848572833226873	-0.2508121406553249	-0.21156275929859109	-1.5639123605341398	-0.5655298012513454	-0.9481691214978656	0.03726423519309216	-1.0136554059924752	-0.7287855184060175	0.3872503440578978	0.5480503215940148	-0.7379111766541949	-1.157142976197631	-0.7355614995153382	-1.6492724847672997	-1.0759696040801896	-0.6929199919139863	0.5136555565275327	-0.9933252127273551	1.02561355786822	-1.6239267782502382	1.2272797989989805	-0.3814138920495748	-0.15156286460033228
-0.668316858195471	-1.015409823581289	-0.2758194947459637	-0.5813062035929346	-0.04570591830307004	0.05269164450451693	0.13005984256166714	0.5832940191952098	0.9553338636578355	-1.4209992053694378	1.4452937180365852	-0.06296538945069359	-1.1481667985664583	-0.03264000016246185	-0.08348720538994243	-0.24921136806071562	-0.3701419157670647	0.8563025200563995	-0.3798596370909131	-1.0114135459506002	-0.302881285570304	0.6125162549195268	-0.2949793828700309	0.050423258560546046	-0.7594164983264795	-0.40475686428468394	0.1119529566220513	-0.04910057415812225	-0.05688828972243283	-0.6791068029095895	-0.21472756916319197	-0.359037705951084	-0.006047577186275576	-0.03844387002298464	-0.1144347088880111	-0.5970765247647757	0.1447761716664609	-0.6203845176417129	-0.3864855801306295	-0.3508892501687297	-1.0185394018553897	-0.5885972186712272	-0.12877919417631767	0.39764127969485125	-0.7771140995563471	0.22463439674954155	-0.9131798406230194	0.9299554940007914	-0.589602917571909	-0.806625684451303
-0.8870990472859931	0.0844214278502237	-0.29231931493811053	0.03322204800750009	-0.07472911509042457	0.5917116914343511	0.10214065609694438	0.2547337370814582	0.46783662697597206	-0.3993866705736212	0.28297049131143825	-0.004674613555753201	-1.2760664073173211	0.2077791401337234	0.3927482097677238	-0.09887731734801562	0.8183513016823265	0.5544141300004415	-0.5563670157626869	-0.30205925119333077	-0.4857751643364065	-0.22501712894580567	-0.6858070431135376	1.047109446533413	-1.1856557301604664	-0.6307231037089638	0.6907827982042252	0.24017537582772464	0.03794471675801326	0.41276300883846906	0.2976509075656512	0.4037560008541575	-0.03686915884929026	1.0398790655724781	0.5969202010253832	-0.8960060711485581	0.4307747088849286	-0.6400647941911266	0.08883353798590657	-0.1829958115846504	0.17762660809609057	0.055143127252757	0.250323919238612	0.2834436984194867	-0.004648085257935693	-0.4189308731232746	0.17859993815043826	0.5867828648248261	-0.4884647681169495	-1.1549657514825378
-0.9219049542650587	0.5133790686986123	0.15601035795435345	0.6565545762217068	0.16958523018900643	0.9039862861570945	0.1443112531283383	0.38181630577761966	0.11157386260235523	-0.05458563252010777	-0.04168989503858704	0.16067537513741273	-0.8819173718599218	-0.009733760748368599	0.8418747752143978	-0.27683192852098965	1.4002667665249504	0.3967237800495792	-0.49548318605346037	0.35304707352912273	-0.02309737750602247	-0.3948635573536594	-0.613959731049892	1.8888999579428802	-0.9282791273731823	-0.0500044944249686	0.9073834693769538	0.4720490440949097	0.21710589332141403	1.0303372590296673	0.6015201753775127	1.0708151952205385	0.22181532088955733	1.5051212184823919	1.1034536203402137	-0.0802322476782557	1.0564150461393365	-0.42368911961168704	0.1183079291555186	-0.28944377036539554	1.3394338396106416	0.7821745039266056	0.1719959865840369	0.5844506263229508	0.6655290293536568	0.025683452024457442	1.0252706194660026	0.7859427430354287	0.09215295448265809	-0.8443396508612779
-0.7004465183025513	0.35214987783106383	0.9522622543893628	1.0014094550065247	0.4061685360881224	1.0451635574525187	0.047878950490553206	0.7305026806323895	0.43027934700597426	-0.24560143321287506	0.8211648254226905	0.4606986211525031	-0.4230342449852721	0.07926228776351618	1.245043028743601	-0.644925804806309	1.3714396656933425	0.573863536092319	0.029976165347825868	0.6294205203871049	0.7791765599612848	-0.10697518100292601	-0.21389869569298317	2.1906216848615068	-0.4620074094709693	0.9476754242630916	1.2214795957206632	0.5417321130731019	0.5183023251192689	1.008866978857956	0.5321270405154447	1.440864992198009	0.683771043851125	1.084764436666343	1.2789222883222975	1.025962273170846	0.9722620928194783	0.0735208495500956	0.15879178121174184	-0.32025546368360286	1.8154727188144537	1.412359967383098	-0.02893786662342621	1.0091317512720381	0.8462343357834086	1.0450765907611483	1.2414702952067243	1.3192823741547395	0.8572060408058847	-0.050929112902436756
-0.3892926611442127	0.4907157856411938	1.5629346002869948	0.9730544421526728	0.33215768745343643	1.0076655751056716	-0.3595365996085642	0.7828846908710457	0.935209294809224	-0.027031751444773103	1.7171412397203825	0.7725037797531867	-0.08736753512130739	0.6739094603747473	1.5842553426241806	-0.7203849637159297	1.0964982513691985	0.657190859920833	0.8552013308803414	0.5133059366527513	1.3281211082068787	-0.032877315737662643	0.18168263754126243	1.768603321765732	-0.23783084771325225	1.4767181521952217	1.719515010042173	0.44107812867060486	0.8980531463916407	0.7443287996936573	0.3844476336883525	1.4799409265608603	1.0768836591221844	0.21522310288757568	1.143741773495651	1.4698280201081588	-0.2667327669540805	0.4679209064230959	0.6217709366154485	0.05331344841181042	1.4157287011580504	1.7867092139584364	0.13245281244123208	0.9311034900088214	0.8932414789414435	1.313279733333782	0.8648581248153072	1.50938737951637	1.3428149502955538	0.6019724912177259
-0.31445646693973495	1.3341638779138143	1.491711219034492	0.7356164711915417	-0.09574055799124605	0.7175174618248749	-0.9102657913296059	0.3080119535732779	0.7200917176179857	0.9988910235344962	1.4051284740954701	1.032798228161848	0.3307142544384745	1.015654874863987	1.706218063869233	-0.26640707006070946	0.844853894051963	0.20275650070242787	1.4816336518914552	0.2637406360080948	1.396190479321758	-0.570912971812359	0.3946220990849609	0.7255000051422866	-0.22071694368443265	1.0073480556933847	1.9363910909743076	0.14548548075361764	1.2130559222225115	0.7197707844865576	0.45828354190630166	1.2835439311788575	1.2014427219144161	-0.3692337825910967	0.7937137655502375	1.127298679234219	-1.856648299300915	0.37372769415816093	1.2693315625577744	0.6975660780411724	0.5749064441453879	1.8516805077262073	0.6738509106851109	0.11137219273721782	1.2793018169371093	0.27790821681512085	0.18928666633874075	0.9694435021514415	1.2979807204137932	0.6117385492082184
-0.6100321189114141	2.1117443151207693	0.7650984941717449	0.582880751980151	-0.6789802480371655	0.13528007226363487	-1.1109398853109371	-0.4589178890550872	-0.3722149422854193	2.0304243280758536	-0.03334947729686908	1.2335310078463586	0.8753518396632631	0.2907213130574436	1.3688958421130735	0.44123599611990555	0.6258090986578947	-0.6051914513283184	1.503131505063478	0.17255787338624312	1.1804240096481753	-1.3757584144100197	0.4036264789457564	-0.5135648021049661	-0.1891738583336644	-0.17728085017872697	1.3808767148048025	-0.39872692434148105	1.266512977963293	1.0264424615747225	0.5551891246927657	0.9747269940641262	1.0363602996305017	-0.27838808992126757	0.37594933134067315	0.5016198486730838	-2.5615870994971863	-0.10891382017090583	1.4198650177016021	1.121390889194062	-0.022071944247552364	1.6343153102122547	1.095715075999387	-1.0278429945002718	1.8030150297298364	-1.2068609222718276	-0.4413512794617046	-0.037599336005929844	0.8257544832347364	0.1163709202526659
-0.9866275036594927	1.7637644944475384	-0.034340733122483015	0.6794742210308099	-1.1724429115176735	-0.5931322073169734	-0.5655549799805636	-1.085748978525742	-1.4717502270673264	2.005440462738657	-1.3765163190217249	1.2488193591062204	1.1823100892204295	-1.2265693421206267	0.5153273689854772	0.9565749862432528	0.3683920350725627	-1.110210607096695	1.048465047359144	0.3602395431476326	0.8936856108410353	-1.629612411790823	0.2155894723756105	-1.3701707044172529	-0.16179341198148847	-1.283733762013512	0.16921693200127708	-1.0717677768809588	1.0069841464831428	1.3150990856326183	0.21776071959061333	0.6415544158310231	0.7037439011832534	0.2923427134329094	0.05255651884219192	-0.03535591183286879	-2.0121889218619793	-0.4248857971437094	0.7498165703311863	1.0289642463119	-0.03661853957633377	1.1954577969111775	0.9257835265824597	-1.7970406637012346	1.8001399767049946	-1.8853998310401192	-0.7246098238168144	-0.9155194768720653	0.26007478610210893	-0.2309591497804885
-0.9657281396929132	0.3353412974081867	-0.28621200905005467	0.9007826606849897	-1.4043784070112528	-1.1099804713161106	0.5647618281066021	-1.27946313838739	-1.619253375604422	0.954972548287568	-1.6746461245001574	0.8397782980189831	0.9831017304672335	-2.2045816768215007	-0.5315765139694533	1.128279101138254	0.10466804987224006	-0.9241772337714333	0.7206138635164235	0.7145268336491725	0.5248835843458539	-0.8418860345070651	-0.0995621247304267	-1.482630239365666	-0.295320003418171	-1.6799556433099714	-0.9510626381944961	-1.4667950073460143	0.6736858269091939	1.1598407527128602	-0.5432572553840211	0.35054186806512116	0.39578582157785963	0.8488157566421438	-0.08993833603646567	-0.4623377739393573	-0.9837939723155332	-0.13038525294479114	-0.26285945942620825	0.6637032562906784	0.2781151727161151	0.6417321462248119	0.22014294906002368	-1.7999925491498354	1.0940025162198146	-1.4405233633939802	-0.48990938737787654	-1.2750398550684627	-0.06398191254716012	0.03974837803265125
-0.3956858112114098	-0.8979346901330555	0.07885144556645832	0.9617173955938021	-1.2856576502133117	-1.0770792528325737	1.5656864462268263	-1.003032979175217	-0.7657838403777014	0.01966769612089077	-1.172024101120714	-0.05156212864306831	0.6059951465711484	-1.5598953030002882	-1.234698270775171	1.1152921600264756	-0.050227768348698694	-0.2976166766624464	0.9779768847870202	0.9462338693684247	0.01644941983103928	0.5917092317775341	-0.3258233728053933	-0.9583568429837076	-0.48830758060237317	-1.310769667587543	-1.241295411438693	-1.1846558472513484	0.6175726045066837	0.4690639423085009	-1.0555344140230127	0.18735198832801586	0.29548985706834663	1.0122351609637992	-0.09242656501120775	-0.7025757777623628	-0.4421536046008933	0.609172292270453	-0.8011470994840353	0.5204476214157966	0.4169175252618105	0.14932356500838134	-0.5028110146812202	-1.1123139120144205	0.3344358924237855	-0.58476631469087	0.16016397236037247	-1.1444749812945338	-0.014288573301126753	0.6996531450453647
0.328271857750739	-0.7945901625021867	0.5468549883788271	0.728351796068289	-0.8428188858741179	-0.5134359594075262	1.7225400708400835	-0.41474490728849656	0.31012309474555	0.07889598209829561	-0.775216565260677	-1.0657534694621453	0.6532376055975125	0.3449511978660684	-1.2437497698019193	1.026985932992575	-0.006433158383146498	0.286190578921195	1.588394515413433	0.7469307747993966	-0.49564941822296177	1.6670513588235374	-0.24761433611364994	-0.22016744524867074	-0.3698073661754434	-0.5983729041516507	-0.6277667398416346	-0.3220138480252222	0.9135371473143764	-0.4077773179133572	-0.7040702186971748	0.24467650461148163	0.4808112475351521	0.6878427455369156	-0.04661608039516359	-0.43136244001024593	-0.5656156788899762	1.1472487172698684	-0.5568773627238525	0.7560532629686995	0.16073828183644778	-0.09320417828248499	-0.7635351775989491	-0.0740715682711102	0.1866994128494897	0.003284878048174259	0.8468279874885665	-0.7744958662685474	0.24400526850951296	1.0803979445350615
0.6405074700054991	0.41574895238349946	0.6113864142620121	0.36740552500453727	-0.28267918386986685	0.13652509095012524	0.9427879588572282	0.2195299989707101	0.9197889078305103	0.733442969385971	-0.8910403388611321	-1.6238853140435083	1.2061579809880747	1.9468220326610401	-0.6336260970040606	0.740243141116654	0.25599167862800376	0.6539739179625947	1.8254627548806373	0.03492325076183344	-0.7440259430063529	1.6653856560710074	0.06715376234928916	0.3977398681925378	0.23535581927002996	-0.03953294268651091	0.26925548400442484	0.4572192079872033	1.226098843948893	-0.9510753256374443	0.302205656171268	0.5313702992308912	0.8568551990578162	0.015921445537030118	0.021210287486391206	0.48527012247081935	-0.8108017461812919	0.9920225199691894	-0.003087360174078267	0.9963526113216334	-0.2693043147676815	-0.011404103105381314	-0.519641002286226	0.929022610381133	0.4536504395285137	0.3940289218030915	1.1915020545992951	-0.3664735702443617	0.3474040538590611	0.8151502998712936
0.3942915939221581	1.4621500898583006	0.33677792568292453	0.1457507188866495	0.07745546727621737	0.3756727481493822	-0.13967764318078218	0.6179552823051294	1.0344392325235445	0.9269973886706618	-1.0731501887749095	-1.4352949076633437	1.6429336527098781	1.968378355009439	0.2182209025019894	0.14649983586946178	0.6694920113545034	0.8900617335021321	1.2694844072799636	-0.8599391345352199	-0.5921239534884006	0.7920222035636436	0.2610832120414974	0.8430394535171172	0.9958636120280783	0.13442091859019747	0.7172872469939291	0.5025153157234143	1.1508744119981453	-0.8918330817895971	1.1236595983312219	0.8843043315356626	1.1897657835250426	-0.6891669226102841	0.1343048327715208	1.5500989627362882	-0.730410657248552	0.2885542311449043	0.1759591987828253	0.7763590185431111	-0.5513244592873151	0.27752507115302794	-0.12880561092170462	1.5216506296369636	0.3750423140937406	0.9091444363800265	1.149672850639839	0.0068753662219175424	0.021725149363046967	0.2085032983001632
-0.0020220272979704227	1.4500563532416704	0.22840717929591678	0.11058450225672095	0.06353506666613044	0.13769863068182162	-0.6814657065056631	0.6202365618212273	0.963062248908031	0.3660992224835956	-0.7625325300089616	-0.7700181310231763	1.3764807608990612	0.6163802553840017	0.9218319658831668	-0.5436594867290881	1.0225069165306424	0.9029652785313658	0.3201483832034473	-1.315815874696564	-0.1556210333289738	-0.06908301454580554	0.0799863477365843	1.143368948311925	1.375225672662445	0.0280464082596062	0.46381977289219556	-0.14475409263301645	0.6597975098723817	-0.4282861075407252	1.232546312616527	1.017854382276821	1.2404127493270405	-1.0075762041633465	0.22824118124880466	1.9451771690820328	-0.44143443599613097	-0.3268251008972247	-0.19696741324376627	0.10716831097966813	-0.6288337610068878	0.5203370569968131	-0.001242539430674001	1.4232831836798117	-0.2537411034208706	1.2869997570062053	1.0178160311251294	0.32430672875625116	-0.6482742833461822	-0.15845040190680135
-0.06828881055968034	0.6597441338808276	0.5469819274335527	0.04279809537035308	-0.15896872397605288	-0.15225498811734814	-0.2931987943562716	0.30384497802906885	0.8036417484478658	-0.12966695033248207	-0.05849630894385958	-0.17199781055783647	0.5763599564192218	-0.7168308213005058	1.2477770025392967	-0.9037383665049171	0.9784521820608886	0.4141541824958607	-0.2039022457696885	-0.8791436714244113	0.31345118570699537	-0.20201067216698954	-0.2816817986859395	1.1553507462579335	1.1918874680665963	-0.08752788515128727	-0.18974437557906979	-0.7468594389187708	0.11400627112148301	-0.03496959101014842	0.9146187859858174	0.7433027487887848	0.9070680805130408	-0.6370878161750645	0.11718246753584183	1.3485537789277877	-0.2704644151311145	-0.30365701360033154	-0.7086661771027989	-0.48713713187527596	-0.6620847014844432	0.4765951835655684	-0.2754482469505029	0.6903645268372323	-0.6967941279650482	0.8509151894074871	1.0786934093197318	0.5533687755868856	-1.2457111222386335	-0.06559698646721474
0.20142190985384698	-0.07072961464491487	0.9059656728311741	-0.25577666821459666	-0.21746680137627733	-0.046676298258347355	0.7118565891397649	-0.06275169311124534	0.473998027163648	0.20328980043063097	0.4417794051097745	0.07696455878293351	-0.06232987872447926	-0.8766981196808077	1.1483887924288123	-0.7178295351701461	0.31222193461469333	-0.4897367595548588	0.053772671354142106	0.28997803484846124	0.5863539899168689	0.36456561721883757	-0.3594075132139557	0.6792988528071381	0.7553434661871565	-0.011114467639842847	-0.7867524820833427	-0.6019245633790453	-0.15948333472159695	-0.01786419686758704	0.7264484233613949	0.1853662485495192	0.2916930771369963	0.3000927611265307	-0.30842738519949137	0.27561496117009676	-0.20383917212948172	0.401586983553398	-0.8825138150853782	-0.5087869897207482	-0.6944769622948344	0.0565165768003932	-0.7311524650876458	-0.1516445765584807	-0.25754798974471155	-0.4258500450435785	1.3018603515507876	0.6609234322378166	-1.3704796086214175	0.22742059574088055
0.369215745106063	-0.40906095064321224	0.6919405672159873	-0.7019495324645382	0.09063474748423975	0.4340050699582463	1.6108116242599826	-0.23635711075779658	0.13790846193603343	0.9494784985885484	0.42970458330379546	0.14802884407723493	-0.1854226151512543	-0.0002446129516094765	0.7685066539143938	-0.20468101838767103	-0.7838772004217341	-1.080574150791175	0.6400790643785886	1.4524454122797616	0.5248505328773083	1.0505081478587808	0.038675102802059436	-0.16882779908743822	0.46158448520726214	0.2641557914120586	-1.1074018272931352	0.2603891408999506	-0.1821547852556603	-0.23881900175745294	0.695742475052379	-0.25695898395646943	-0.33008855145580557	1.2185987794968731	-0.8622043611325708	-0.4847297564107169	0.07768820576446168	1.3875607189950154	-0.6257546268114422	0.002991848887891175	-0.5307474383813844	-0.6210262887315698	-0.9515342853216119	-0.431078704930702	0.6326481273105701	-1.4529061302146211	1.4500421983055538	0.6325938910085204	-0.9799834297591592	0.4343252031695539
0.12082014277883625	-0.6913978123376219	-0.16382401819177544	-1.0200435286353127	0.5801030866878311	0.8500832158371716	1.7775139303283674	-0.18872885482959034	0.21630315142685594	0.9661543560999011	0.2402699936869901	0.33510389320515177	-0.14680611111130573	0.8098870065978352	0.45119930484130527	0.23242527484382197	-1.703179783805457	-0.6295530153478395	0.8568512528038078	1.8572257295006447	0.12865546317305995	1.3320487961972176	0.5824062562046526	-0.8641377540772437	0.39482071744622704	0.6051746414960538	-1.194678041196228	1.1543174618963212	-0.15799432325292842	-0.30257247082016847	0.3765029637208241	-0.24947243845568937	-0.6250813171613349	1.4905914585221944	-1.1471695226802021	-0.646156415144559	0.66907443956688	2.1580049677974587	-0.1442511514319681	0.5413496609714584	-0.012796335829499447	-1.2689487838382125	-0.6234120692474016	0.055301840348873074	0.7600955967039933	-1.0230822279993779	1.4087908254736023	0.464042275228407	-0.3727840981067333	0.5997429044399394
-0.309795295029894	-1.1693823182343066	-1.0217324298999793	-1.04901802430899	0.8740142891167141	0.8645929887636563	1.022060603400893	-0.07638206821391208	0.8163167782961049	-0.1244596590049478	0.3616791109868227	0.6435870788352898	-0.4420440274104395	0.7167445043816122	0.5735010060001272	0.4017513546331453	-1.8690323256215176	0.6611983396570239	0.5225146337050911	1.3426733392398973	-0.39025167401794	1.078613008301864	0.7909365176571584	-0.909117576046886	0.3828235321469422	0.8801750468352831	-1.1144309150351914	1.4502367924326582	-0.12279655391385581	-0.02541252643323015	-0.32890085387903145	0.13093046431198951	-0.39004288219124916	0.9903994597015131	-0.9380238410738728	-0.5015310725416231	1.17993674342369	2.3843008130547725	0.40234860226313085	0.6659554594139876	0.6826151632809112	-1.5709689868763315	0.20644856919955257	0.786721616647972	-0.3749222353423915	0.7768757482472032	1.2687792320519933	0.16749267893903597	0.1391843986054263	0.8862068603662224
-0.3735824847431244	-1.5122212829130368	-1.2343566722718977	-0.8702893912212486	0.7956663614380138	0.6059285669524219	-0.35533185441034165	-0.031524140244337126	1.375930420279286	-1.3418432429605875	0.7902497209597337	0.8019099329871476	-1.0132542672007454	-0.0614453167082197	1.1994104479479608	0.384964129956536	-1.2350364262046092	1.6746022578533069	0.023270081174662748	0.40980777558892084	-0.6559470560701922	0.42385824392172516	0.5783213833142445	-0.36288918323647457	0.31017406477661164	1.0300012495996653	-0.8136840770173878	1.1225746380785806	0.056701114638043754	0.3261314303304404	-0.7799867223125087	0.4158667161398467	0.26349867143007205	0.19208514260203627	-0.4454812199164199	-0.3314988484321612	1.1361487388993423	1.9596946018260104	0.9820662735814351	0.39217415919017323	1.1520145501345056	-1.3774632205906878	1.1151006983192884	1.0069068562896422	-1.7874859392262508	2.502174494578714	1.060653697163234	-0.18052081713944154	0.47671438177323744	1.1382446813743974
0.16426859682586045	-1.2619478921695289	-0.8910023382507127	-0.6304954034726286	0.5143503595731357	0.4379828707107303	-1.7173781211636778	-0.01169557739508339	1.167179357861131	-1.481678255708695	1.0616183366139964	0.6462194335685548	-1.3420044636309942	-0.6539021991415579	1.8716847391065798	0.2599913208749387	-0.31595210502611953	1.526460278585422	-0.31681672173921144	-0.2656624193966815	-0.4121754335811829	-0.44293115230985397	0.30223771089973445	0.17641423227867278	0.2152759688995383	1.0199850827239125	-0.25121610066771993	0.6104739820235828	0.335208304229205	0.3100115321298562	-0.31709618627776104	0.16465433586757863	0.8861326824998905	-0.31093688305427863	-0.12050231705658104	-0.016056601206344803	0.5623718488645643	0.9854363941097507	1.465484177782942	0.048020341267501876	1.1731776802045282	-0.831813066059808	1.5870738937190938	0.5014527452436914	-2.0383846848980287	2.8307281099460866	0.5749791509899683	-0.41465789128082553	0.7033777748613109	0.9105872514416578
0.9257129990344114	-0.5627858056323612	-0.6874359066370997	-0.35502838728164204	0.30544735471200085	0.4455967879413731	-2.381910435362395	0.12675953591184513	0.15086982457784578	-0.5854572373216994	0.8711507755107453	0.35745247383014345	-1.141587209904408	-0.5596172502389143	1.8785254706842718	-0.07015131076768923	0.2969645435162975	0.5476646348995782	-0.6582049211673089	-0.3731514780151906	0.17773410532022643	-1.2594374670293436	0.2730424143829534	0.17742212325358606	0.10213513509792563	0.7886446721683685	0.4026807230791016	0.2774765747696176	0.35582148993609075	-0.19834798485292676	0.7614193424737898	-0.6149403517806007	0.9417835788936101	-0.34938516565933364	-0.18331869891261846	0.6305064437423276	0.015455509732656213	-0.22427992825937543	1.540376451484762	-0.15585469018292805	0.9035116802162633	-0.28723646118921303	1.4006601631942137	-0.20073914309439106	-0.8814201729337998	1.8793586993249471	-0.3736765221406651	-0.36072808784688054	0.7950480990324935	0.02964806711074455
1.2931480913235274	-0.09664037865458402	-1.0554767990437377	-0.02446547319923931	0.24035585420591893	0.30802013520159005	-2.00231539458213	0.42265755593607	-0.8974077892414669	0.11672030764699237	0.4608105364172348	0.2333280155987186	-0.6818598605943061	-0.12070063836489295	0.869914497876697	-0.6742761708154604	0.426521624550529	-0.12259482740821936	-1.2953492450377968	-0.08088710170781212	0.5974027163931621	-1.6555987102915133	0.362752183751977	-0.28749712554433177	-0.15713512425595005	0.31865997750380703	0.8075089294712267	0.11810979770616575	-0.15405357693733238	-0.8496910984813584	1.3076341217305494	-1.4696533179050566	0.214800653160643	-0.20851745970674637	-0.40711076756744285	1.3154100999206608	-0.0013396876701168084	-1.2210892053779023	1.0225137485653157	-0.30950182618389643	0.6334084273003523	-0.03237400738890586	0.7882062858866975	-0.4532608700644642	0.4771635363567836	0.8344895254130499	-1.5212057651609296	0.007183628421373393	0.6317851249280213	-1.0153005360364113
1.0340473838411535	-0.2463346939513385	-1.6078668378216037	0.2413763768258177	0.17672140934850417	-0.2496610175752278	-0.8505928592415095	0.711628310501644	-1.210412164024746	-0.25745348401545615	0.30473042957071267	0.29391437857732566	-0.3552266071259652	0.011647738504861232	-0.7476726264266306	-1.3042157322516692	0.326138292752499	0.12368901787704792	-2.041001084020642	0.24814831037729956	0.44996230454667585	-1.4159673077911377	0.2166094270686656	-0.6690458837903074	-0.6111392725463558	-0.2282443041041697	0.7547855942664576	-0.05421710177363962	-0.9240410606735596	-1.1660852237103365	0.567792019517984	-1.9103512883168525	-0.956612635336727	-0.18814808130768818	-0.39789141972012704	1.3564554260268347	0.4199129370060274	-1.6580619053095387	0.20791616961199502	-0.5654090935214304	0.44377733714030515	-0.05736204243072112	0.22465199401839073	-0.2230218471716494	0.803713047540586	0.4591934720698957	-2.1913704616308056	0.4769497680036545	0.23144195894808972	-1.4401089505418372
0.5056410462868322	-0.5799108825738662	-1.5818311521818564	0.24043982206794096	0.02802444735734336	-0.9823382482862042	0.28139601090853456	0.7575459814955752	-0.8176331876504236	-1.1416180530463351	0.5349348763888707	0.25451026970367446	-0.15947548757295996	-0.28332386481745253	-2.071292688202641	-1.4865550765235012	0.2983561142257294	0.7259592960939928	-2.2542932838257475	0.35367539773099305	-0.12665523028527778	-0.8312276583909	-0.20763253598162876	-0.5676394775705104	-1.001072395253659	-0.5171056633640043	0.4050854324811391	-0.27812248012302293	-1.3065028269464776	-0.9742398973008235	-0.8761962442092709	-1.793161409702751	-1.871885456336566	-0.2734517538767674	-0.031198039718996155	0.42786370395781376	0.7038488507852332	-1.5153858292931417	-0.2698969078128625	-0.8367998041269914	0.22096654692284445	-0.1007318696916234	0.03951348776379692	-0.059991980334458204	0.1740281821299147	0.37325612699708494	-1.913317096030546	0.7028167834108022	-0.14000508421919491	-0.96614995448069
0.26856056056405464	-0.36506913575175803	-0.7456647810032078	-0.025531179827759425	-0.051453949221149764	-1.2578036097232694	0.6272653544118153	0.48645000450365183	-0.364730356829462	-1.2298079705032865	0.8280459771571238	-0.06874542154563207	0.16272301652231294	-0.46217346956309574	-2.4137512814365096	-0.9932020981349834	0.38682688515544655	0.7713777820412532	-1.5908810130184061	0.15493369106962507	-0.5764520976850259	-0.5649387747864879	-0.4741590209750664	-0.1461977316898918	-0.9151866291091861	-0.2760382115926104	0.1564978492371934	-0.37347357770849904	-0.9996426465594076	-0.4563931170158871	-1.6534361349700744	-1.321021251585258	-1.977198303495289	-0.2902533637798136	0.4494164410796945	-0.9207552778718601	0.43459143000365447	-1.065137503193505	-0.0557246109537673	-0.8485916589212147	-0.03407914207898496	0.052500021984288624	0.1913355466574959	-0.3545032119885352	-0.35595465721865643	-0.09675196274369993	-0.9605381953404818	0.46781783278920464	-0.21554626765012386	-0.14531487163037463
0.5594488005991503	0.5054365937122927	0.3215298177336787	-0.25740690833188323	0.1835241563507967	-0.7122819319379616	0.060518561510804425	0.08167889832373429	-0.2746539540109357	-0.11608028206175193	0.8357666222932182	-0.4441994403140173	0.5734322093336557	-0.04267547713032644	-1.8143650025985991	-0.16021264519460565	0.42451124900432174	0.17062877324134695	-0.5503840317883166	-0.2824068824210516	-0.4818089070356571	-0.9484026761041535	-0.12214735467415015	0.09808211833273926	-0.2433988278986348	0.4256075496867702	0.24379735648037038	-0.14109589846875042	-0.4623772795429403	0.13889448763120907	-1.070606898069291	-0.7712268727366517	-1.280916897482206	-0.25317906799572626	0.7259790157099045	-1.6751956632744853	-0.1615263958627939	-0.5846153631931427	0.4951304929348319	-0.49140026886672067	-0.08837119463962005	0.32986437481114667	0.3597995944186355	-0.8097413815398327	-0.17729864263873427	-0.7733173041239559	-0.13461272772984031	-0.10272588714906174	-0.05572273795789824	0.1943954830062267
1.1312847786465723	1.3298684398358898	0.8820261914097376	-0.18803790333031978	0.7458995152543937	0.30293733094374875	-0.7821675335975276	-0.16426203153866836	-0.34968190127186743	1.1508775700916862	0.5741894420786938	-0.4573404976582448	0.6356102295491189	0.6910861644181737	-0.9108027629374557	0.37280391397415685	0.27513416339020874	-0.3179207545232839	-0.051924930511940595	-0.732634183464227	0.02898811335486074	-1.4596593122959327	0.7762789577259679	-0.1063265586566327	0.5897479910276217	1.1526382517872868	0.5024345811186204	0.42767531544605764	-0.42557832040616705	0.6875788064935403	0.1778731988173619	-0.308927988618801	-0.32809104747980616	-0.370233189068252	0.6955223201788051	-1.3270552974453629	-0.4050666531806739	-0.1343555278945331	0.6167607255178573	-0.026700474160380263	0.23088558271136228	0.4517212164331515	0.2300468523389328	-0.7984554545169227	0.21887281697603186	-0.7994665971094191	0.025725467168245336	-0.593071046281621	0.006735297709160989	-0.21560400902484095
1.513216688289417	1.374359248791584	0.8083317757974934	0.045061780851178214	1.2957048286182502	1.0097255106794836	-1.0444945103540086	-0.09997753989574888	-0.232368885688411	1.2570713253184846	0.32156515942569786	-0.05281984966632032	0.0770801719386238	0.9002499756205917	-0.35861340443604445	0.2788392709153667	-0.0327927766541793	-0.17530283262446136	-0.44975868266872676	-0.8388078596737315	0.4460091120364428	-1.1589448607071053	1.5983054225923505	-0.5415539731587883	0.9407094241253772	1.403266830511336	0.5824069200933207	1.099516799982385	-1.0125370832610836	1.0788648075027227	0.8336785318658483	-0.01942349310016861	0.2322355286375552	-0.6692193775432488	0.4569939791815572	-0.3624445853892559	0.15050007707782087	0.3468220482482861	-0.07932958885665128	0.14797615150826884	0.7199473602148604	0.24996483323315033	-0.25970101424378333	-0.16823366892436115	0.08538613869727797	0.08888144768526325	-0.2756882571309517	-0.6259518725129104	-0.18880859514129697	-0.8734794506090044
1.364785471532576	0.6550086689023973	0.5826135431197448	0.031075110510285643	1.3848228223784158	0.9329555302359946	-0.4007018955224924	0.1779037918471398	0.02649296078238578	0.10819414851895151	0.24228511960539045	0.3126476735015741	-0.741401121565059	0.16261231771279858	-0.3569586382821216	-0.1408076617959859	-0.3501921108940584	0.18102302781044408	-1.1377332619728526	-0.3535933390109548	0.409601444756681	0.21723793165021996	1.7178165483842018	-0.7657141294607318	0.5311725554544494	0.9799641937762262	0.3864443520342517	1.4883641892718724	-1.5374675480794917	1.100941376532228	0.42302240727000023	0.04611971105703657	0.11560747342301947	-0.7909830642278598	0.14013230851124336	0.2526823863042763	1.2045083308819462	0.7730858311212493	-1.150558614524094	-0.06955171229188463	0.9356790164819395	-0.12308710396762564	-0.8548030594541588	0.518855127936076	-0.5020196801820946	0.9550257011034647	-0.4611962315310336	-0.20576827582911192	-0.35003423010874785	-1.100856198962734
0.654597653166964	-0.17082951027229462	0.6367460113587323	-0.35542637217573547	0.8484687516829919	0.30357183372609614	0.6745126434827393	0.4591196389744139	0.09915974971983178	-1.1149457996949876	0.2456038238706479	0.18835823321978204	-1.147039215498445	-0.8977194379662377	-0.6445225871619388	-0.29033915524688325	-0.5092737418722384	0.020628935712222372	-1.2307362521450822	0.5324489415332747	0.04302370768983656	1.734100530343418	1.0388663202149393	-0.5669586511265982	-0.2782959809072906	0.11509155482854491	0.21310431202154745	1.2487511036768715	-1.277174065421138	0.6426177526377619	-0.3959318057038579	-0.029404302690300043	-0.4614075928787777	-0.3459661165178744	-0.13433316395807762	0.02713896421699044	1.887358988322141	0.8506569898815937	-1.709997741892715	-0.3631964179674753	0.6723296357676432	-0.3230206282847157	-1.1420158199899102	0.6327129394894482	-0.7909902011585375	0.6683745521618116	-0.3259853243712454	0.2625647843649652	-0.048378906856571986	-0.7465767162247469
-0.3524379104005099	-0.5637729817122277	0.8998661847247875	-0.6900190551787933	-0.02051803489211118	-0.24335769965289228	1.351400080785065	0.6391478518031768	-0.05845004421138948	-1.2860560573618753	0.1866952535951346	-0.25760973003637816	-0.8973988915015094	-1.1411071054509807	-0.857837602227538	0.09003816981303142	-0.42238347129280823	-0.6469601270866426	-0.5384033190684618	1.1746852884404932	-0.21685807850400612	2.0606718595755917	0.015215699428512237	-0.1436486673980904	-0.7841350837447255	-0.7200762336068323	0.39429119912566374	0.3479193943978942	-0.3169781361820549	-0.005430124326788629	-0.733471569779435	0.03185343092879939	-1.0364422259517956	0.515334860027593	-0.19054181040327695	-0.6480185502947768	1.5152439359268528	0.3615773738921276	-1.2791069382676206	-0.3506416114885222	0.17376075163065807	-0.13993049378667693	-0.8661614615535802	0.2125982085217506	-0.435204565283459	-0.6755388524117817	-0.2559119285410786	0.3503257555786024	0.6742285018873939	-0.2657990301696281
-1.225763669392306	-0.5480665560772234	1.030931687580284	-0.4737933274600158	-0.6756443771855173	-0.29409070166096324	1.1627980778272216	0.7761076091961393	-0.12337932687823089	-0.4418956980066051	0.050646784248879174	-0.3385826778590037	-0.3874499497705168	-0.14006401086075698	-0.8708336683217046	0.6601840583607119	-0.19098480917659752	-1.0751731714872177	0.2870182158038006	0.9491436722676859	-0.06908367765249065	0.8481111908025465	-0.7722156734863179	0.10646438118879832	-0.5247164540604397	-1.1279571360424105	0.8226275908693242	-0.7578414447238914	0.5432413627995042	-0.279545876180408	-0.4380658796641795	0.46538805885721507	-1.2855769893921793	1.0573140348790457	0.10277753347586874	-0.9879429650837344	0.24696889815139186	-0.5191354313422324	-0.2447802674831418	-0.023152235176556003	-0.211359049267297	0.3112791892686557	-0.20169023020787122	-0.12771233227277504	0.04464917943114733	-1.7710090812269064	-0.6751580791858837	0.03771465584280405	1.1702879009122966	-0.18137013261242435
-1.6005420020718384	-0.4157344366201848	0.8934650133555567	0.17292533848986094	-0.7347291675783626	0.04217419550342389	0.33480821344212797	0.9249918503893833	0.02737808689582686	0.4828362741955106	-0.13465174510728142	0.320804155675285	-0.07583345206340353	1.232161068908687	-0.8340095015518348	0.843151026143646	-0.12370704526430573	-0.8601113178171323	0.5505108970576871	-0.1654055779474255	0.359850751775792	-0.8279407484879822	-1.033167236161498	-0.05137382851548314	0.3389912510661445	-0.9935591347820895	0.9561237866682322	-1.3270184265985732	0.7005694683789689	0.045199477877040296	-0.061205881555185776	1.0829425436243607	-1.2054482383254916	0.6393828922561613	0.5680210373935133	-0.6224540518302676	-0.9958104562001835	-1.2772487309919842	0.5256098445576208	0.23424012771432617	-0.48106886824033035	0.7000856144879419	0.3055997498586487	-0.006471057425514582	0.06378015615792286	-1.6232004068644421	-1.4205477873399923	-0.2578348119343151	0.8037553869483717	-0.5522035829180756
-1.438715175041039	-0.24494216238780658	0.61350019499017	0.5241072913284158	-0.28038990545131554	0.35997041013460973	-0.5010963286784464	0.9627762982371626	-0.025871728513255584	0.7484581250122223	-0.4493535871426731	1.155490871325241	0.06905597697476674	1.5981399027700793	-0.9325299833958623	0.42451020003459666	-0.49764892924236653	-0.5809305800262156	0.2864616732445472	-1.5019727939888465	0.6083728736109454	-1.4988953223516623	-0.8742080878109356	-0.4743465965669443	1.1251674683174218	-0.5140422047937759	0.3767047211464324	-0.9270820873337546	0.3747244976242353	0.4462762275242069	-0.06636477927794614	1.2637770218856428	-0.9820499289853484	-0.5621113705442937	0.6944526946195532	0.08833120768491194	-1.3276499262459995	-1.485487462914038	0.5036034111554564	0.08362597143909006	-0.9163906104923397	0.7445753087120209	0.2015803233692601	0.23529418642090125	-0.12408748208946863	-0.7006304272887484	-1.8110119920888081	-0.13853836674897296	-0.3130656708899734	-0.9509857759788316
-1.0948322841459341	0.07940905885002639	0.24995321760933048	0.08171149590817417	0.1945994558373189	0.35838487116803086	-0.858561114228172	0.6560328244067904	-0.7069557615981943	0.38829424436892657	-0.9816574271766378	1.0834112514739198	0.3609127697723524	0.5010023889678142	-1.1247641471557646	-0.21675089986439028	-1.172547990120423	-1.0234683935515694	0.1302618446582875	-2.24932707577859	0.25328952468032584	-0.7083299683112818	-0.6326575870068478	-0.7205356231037279	1.1296402641625052	-0.0845052898138006	-0.6909284762378539	0.07636427685558968	0.23166227547464688	0.09062968484083175	-0.35239065594079827	0.529117689481569	-0.7373105493390657	-1.6214352092261275	0.10691298231993981	0.4599252696080474	-0.6897937514411119	-1.172321732952081	-0.05791746530904952	-0.35055813096942723	-1.5653988850984661	0.3865607017118583	-0.3816862744052284	-0.006189613894184305	0.22448245767809433	-0.27917812249373847	-1.3396578777907657	0.291080765106276	-1.3247445542613567	-0.8796953710301687
-1.0237050225498348	0.45383027086825484	-0.32815200343868783	-0.7444158850793516	0.16622977834338895	0.002281293299091249	-0.6910882304292423	-0.05744160533338332	-1.662154661885329	-0.18585338948352906	-1.5776528648894326	-0.3226827142151764	0.7662464863589902	-1.067441174146594	-1.1387083583152608	-0.4543666983677926	-1.5176130718571903	-1.9729782785977867	0.5204729056797973	-2.092021840827879	-0.7120054706500304	0.6939816141984115	-0.6282853834508507	-0.3794527558412389	0.17545243705066652	-0.08447986699295747	-1.5194990613935608	0.7181194601593454	0.5310360381342858	-1.2029521752635013	-0.5800006426558602	-0.8321206974823541	-0.44486041735605014	-1.718257767893095	-0.8912004922393097	0.1328533232781942	0.1419664199801702	-0.753652252548746	-0.4540512836511382	-0.5684374188491629	-1.9960566217120865	-0.21021093584670528	-0.7650447360460314	-0.7668753012616077	1.1300449377818023	-0.8304560341980792	-0.20664798341306556	0.4671282827566637	-1.440399857657054	-0.1968385574584352
-1.3380795704095123	0.4488798016084255	-1.113874944842265	-1.007160642442768	-0.5053759718946563	-0.5870867988641403	-0.2555715224161941	-0.8960861920850721	-1.9183514155561645	-0.7821109539123956	-1.8568691583545818	-2.176220468166865	0.8016733339942528	-1.6603772241941976	-0.7642297162548968	0.011437298427735032	-0.9357706077325145	-2.278271177078666	1.202175310586876	-1.3309057696310924	-1.7697714907143614	1.5557980247034489	-0.9632799909080367	0.5569895549150249	-1.1935489690320735	-0.6345172800263204	-1.5800687399625795	0.2680209312649882	0.8580969365145351	-2.5546286262993694	-0.7151841836231981	-1.8546963283766509	-0.09001694028216402	-0.8959011956651572	-1.424180792710978	-0.6542248856354178	0.3511324595876942	-0.6162540926554341	-0.2562212596377849	-0.21554901127140424	-1.7455994251444265	-0.7587319725902405	-0.3989841110875922	-1.3875996428767772	1.516135684373401	-1.5096399465172812	0.8607237563971608	-0.050547403507557015	-0.6819666510236568	0.7650192462530201
-1.6865438040036105	-0.21672398488570455	-1.6788419692654248	-0.2735458589696418	-1.4611330130009295	-1.2538157001204318	0.206231144108808	-1.4269902609168728	-1.0128053644138086	-1.428884194233447	-1.6012272877416527	-2.968312071838124	0.179208597135458	-0.8622329892661674	-0.14923379603331666	0.8820371417982341	0.44246528098545873	-1.2660918686389595	1.5565252169603976	-0.4651668247701921	-2.1784668594919374	1.505828271694512	-1.4467523396568494	1.5967574128630224	-2.081191604767012	-1.474061396258679	-1.0442025511735291	-1.083970527024959	0.7089612813567976	-2.7563782809459663	-1.022279159503769	-1.7508004677124593	0.17292028676320248	0.06585120371730521	-0.8789387966132824	-1.3389909716539692	-0.13564355995042415	-0.7857171052993855	0.28606347843644375	0.5108044344681351	-0.9574571579107928	-0.9650780923216634	0.47009995919804576	-1.2823716457521415	0.4014331184686409	-1.3496953494630377	1.2516518329139745	-1.0562436113732008	0.23028195986322086	1.4263261081100895
-1.6408601758172465	-1.181391697629516	-1.466812974696301	0.9026998828607492	-2.1295404140422716	-1.7916378174765064	0.6275304948354296	-1.4691914782410846	0.29836937870469366	-1.953141445135735	-1.060100190134726	-1.9984720309068909	-0.6547826554694438	0.337182570354827	0.2773493329507308	1.5097186240618063	1.7206416992782956	0.2940169162963867	1.29427849955819	0.22867988218644042	-1.534837725080947	1.0074313900295466	-1.710860116664574	2.0963404981439484	-1.9366685700360684	-2.102190947810402	-0.5234711000453335	-2.403153357466275	0.14027665935679257	-1.4471351599951257	-1.557272883640149	-0.6541033009395667	0.15471647640626018	0.4827539946672422	0.3876171629096362	-1.511424181785373	-0.6812841101980257	-0.9689869522652061	0.5344386688003548	1.010793825590611	-0.3426892548869863	-0.6601883301880359	0.9392151582794306	-0.6394585606148637	-1.704574069512764	-0.5509310338947154	0.9166275097159989	-1.8184401089751627	0.6754853299113426	1.3739255493415878
-1.184231124436122	-1.613076915479547	-0.42223131463244135	1.6647561132648052	-2.162137275929162	-1.913227339483566	1.0234873655919021	-1.2623750076403069	0.822175827705259	-1.8860465596058391	-0.705349630537113	-0.061063620294540426	-0.8768715724988891	0.6822987111028416	0.2737104547179553	1.4236760679349654	2.0667085678249886	1.030353251489503	0.7149624146029188	0.7113000119453075	-0.15690946796478514	0.6025826044279307	-1.4842116899142475	1.8167747567181323	-0.9884332361212941	-2.1207637460860873	-0.3528849734718734	-2.8554564543973706	-0.3082218842762391	0.5333952927924971	-1.8835950930571277	0.5782952267788211	-0.022411029273825364	0.38536910134798585	1.337062987171625	-1.1406490879857973	-0.7016990009518266	-0.8522531215374305	0.12719207659842524	0.8515669510388337	-0.38812024639028725	0.07440119407455544	0.3798772569296481	-0.14936832936324188	-3.0259035934470253	-0.15862284745386693	0.2861022865534365	-1.7412458134200977	0.6899730616565747	0.7038344907425622
-0.7144772685872391	-0.9674305885255566	0.8249026421206072	1.8171075671679642	-1.629926023535956	-1.3772100141957806	1.3234848746370984	-1.171069428768565	0.38799628869440106	-0.9249004571017121	-0.6457711984210465	1.350158769213699	-0.17394031650321512	0.02861297199104665	0.1535924529727086	0.6810593986736948	1.5628472010210932	0.6407862058203212	0.3298794844316631	0.9528151531476249	1.1144552880250629	0.4000935056938588	-0.8144420808655274	1.142004125068066	0.017944463314646206	-1.5018445285683417	-0.25890367724246865	-2.3274651134442252	-0.2472447760369786	1.9792987443425725	-1.4309765615768975	1.28097863150794	0.1677350803411607	0.3138974963368086	1.3054543717918166	-0.4326891393206587	-0.27541838539186037	-0.33801244826735277	-0.634883438328771	0.1880368635847642	-0.7309609349611849	0.8963545425241684	-0.8024949529359419	-0.08896210766347944	-2.2976669684693793	-0.5738310479379111	-0.119418047516112	-0.8803111866086463	0.717038551777223	0.010797643159831331
-0.5321145291813153	0.45469820291892155	1.5147767867843498	1.841064388618656	-0.8434479921330225	-0.22817008455037485	1.3457945259406354	-1.2266781160668894	0.13003743347220853	0.6209777345060269	-0.4345443127879696	1.4707155908056155	0.9146444282417383	-0.5777640548739732	0.5318837354748652	-0.2227603790790368	1.0518295608396635	0.2393361811533007	0.352666337701933	0.8813218738506864	1.594391040935546	0.2851727722635575	-0.025082153237503527	0.6689630657660771	0.5398167873625137	-0.549623877045771	0.20415950787960707	-1.2592610753727695	0.18719354639971766	2.3849311101223485	-0.1094256932966223	1.5499339863727999	1.1770436310043784	0.6190191970347831	0.6515587298330456	0.4187970294755186	0.059464980499986074	0.4290213479444751	-1.0460299283463537	-0.38218184478756806	-0.5270200762999712	1.3902968321833158	-1.4771042940273296	0.053041403110325534	-0.10486049521450443	-0.9170857740668743	-0.0244842038858583	0.19008097198199922	0.9595081203443538	-0.07055685020139577
-0.4454187679640811	1.7306236360186444	1.4385247544807935	1.9884876337856416	-0.05007407878406944	1.0890977331719043	0.9510514039097155	-1.0452903438621086	1.072575001648023	1.9778242082341124	0.3835029964905793	0.8232017229882733	1.5918632000701665	-0.1718920941972882	1.5817817225256652	-0.7672293123734001	1.0815317817791783	0.8560748643276481	0.5819740711837985	0.5700332891561465	1.2871765619014224	0.28855560476756853	0.5536721597583656	0.5600249726145389	0.6709890365190555	0.3668952056305413	0.9911056850107157	-0.07342397328055446	0.5989843170342312	2.112268682336323	1.5023434539112133	1.8410581930702317	2.701772056785338	1.0840667022453256	0.24386752931384337	1.2840073360190765	-0.006098502608088041	1.159544358023302	-0.6398283841782294	-0.38175704382194486	0.532888561645898	1.350398687829906	-0.9146960050457131	0.8731166275766109	1.7466075664389555	-0.16659438708482832	0.47149621347209053	0.9346361432306255	1.1528841591018382	0.5470557885750008
-0.028490337453841684	2.0723611566043223	0.9802517201805051	1.7401198271776575	0.6485369795313725	1.916478753094283	0.21432762770255845	-0.27310588572001254	2.683583423024375	2.5040924473441994	1.5643168862945285	0.41239383121663653	1.569982608009334	0.9916526915761344	2.6237157334964203	-0.7750111407382507	1.2028753272014248	1.9939659589775294	0.6774201064436914	0.30540285045325	0.7429123725347506	0.47536266419338735	0.8010594108721135	0.3917831442366405	0.8441076756480629	1.0204675175242754	1.5016186336003428	1.0445914214121044	0.787599840053326	1.669708938112651	2.577762710509612	2.1804669008438147	3.6264534816019243	1.222665789341566	0.403294329477224	1.9580815604865343	-0.2530185636343059	1.5328681389120076	0.39054319077587035	0.11551666797700748	1.7469159982459561	0.9168491685612147	0.46982741024648467	2.121712600821203	2.061115034240162	1.373533918829899	0.9640094809374602	1.207646216314001	0.9726147733257483	1.2633946662156654
0.7513894353761513	1.3891976648966726	0.5686965249688322	0.47602245460938236	1.1413614213626	1.7928602720252589	-0.5740042095568569	0.8995384750617645	3.2817701727277835	2.1162960340029935	2.1962743662548836	0.5755687245541277	1.1331612903754256	1.7408881233798745	2.668896020910816	-0.44798446712993	0.5496319947362437	2.16832247278302	0.4671210556508775	0.3154745992826124	0.425412591941646	0.5843324240454707	0.7796855341451709	-0.27832313634702616	1.1988318730787282	1.3199597727069745	1.2228634833955117	1.8834383108145865	0.8174184278227636	1.1261524627778317	2.640678128313272	2.0437059874736816	2.9354723740405277	0.8210844477117842	0.5789260521683047	2.1245267974055757	-0.341059401611195	1.3373142359850083	1.3707395316447109	0.5906212344719949	2.082182845655386	0.43346739485592684	1.5671094388353104	2.76464339267246	1.2116136795992916	2.2435596310042523	1.0106413781878973	1.121965977165652	0.4864574283474494	1.3387123949614306
1.3591301979294037	0.23826708029075963	0.2827108447059249	-1.4461892320399048	1.2333602461630895	0.8046628052533308	-1.1078489053799654	1.7468879557542096	1.9666767943295627	1.2139860509483653	1.5840301133778247	0.7865306642370435	0.6173724893382304	1.345251825918072	1.4802724580547688	-0.10358537590027361	-0.9374576680155393	0.8228539858788579	0.03974358086927915	0.462034413427537	0.3162773468957802	0.1320610822660458	0.5899735277467464	-1.2717078415168745	1.4000720260732118	1.2384279198369035	0.3244856001289112	2.0562479557085016	0.7512660204587285	0.3423281924952313	1.8352293397309731	1.0788106563381907	0.8265186725692814	0.1040360820727034	0.13152969057226163	1.600885512142157	-0.30435936227028754	0.6436007640695285	1.7170971176894407	0.5984635873861366	1.270677364139362	0.1569106247501642	1.688031144706928	2.0833479656335325	0.34204734736314296	1.5346400968631255	0.5054536025926955	0.7750290115374764	0.062144456283545466	0.6426738773233849
1.2961063235589212	-0.6470613988273147	0.03398234954253664	-2.7124783992588446	0.860205243703761	-0.4043538933594607	-1.289356882050926	1.5969920541115075	-0.22695329971964556	0.3276795344736366	0.06246490319109569	0.49707633968234183	0.11989780739448697	0.32023768340803477	-0.03277531000078502	0.09764621628168749	-2.1850979026239816	-0.8369450858135195	-0.3520355733857012	0.35871897890479715	0.15515657270114064	-0.9556790476020259	0.3367261688763024	-1.881098631176024	1.1079399948549367	0.8656689054346368	-0.5062547752127855	1.3731369353559977	0.5298717189717775	-0.4670132174853337	0.7470728111052879	-0.2826619396388479	-1.2178351820530822	-0.5651428182089627	-0.7801617931653261	0.6332129700494132	-0.43203223501134863	-0.1360700489995341	1.3479258376341179	0.1858836962646957	0.07180349081110746	0.07718382951907786	1.0997120260776805	0.5467457824548045	0.020203215487501744	0.008199030063953902	-0.14644712513163183	0.24991988767635798	-0.11739548975909608	-0.20066958439836066
0.8067119926479482	-0.8199057826011333	-0.09749175552117027	-2.3854241592838767	0.34920449208720417	-1.0334375810538678	-1.255515405095446	0.43603602097918803	-1.4276991707775915	-0.16018928063525922	-1.2116499436751493	-0.12201445481175785	-0.2661583643140757	-0.2548003406491199	-0.6712112504727427	0.18678871851754233	-2.1039503308234337	-1.2505899959180444	-0.46825996467044	-0.13354876502249308	-0.09683101726495293	-2.007130107308142	0.19783082841331853	-1.6605841498959546	0.454873277714615	0.5039059402933913	-0.7968285996732882	0.28953801403564494	0.15120287744530286	-0.7593418744979238	-0.008902264278738248	-1.1895339684068253	-1.7139143098440728	-1.0061890095992674	-1.3471276894450945	-0.18428960377904305	-0.7130128512297889	-0.474778984624486	0.5949614606155526	-0.1924457996510204	-0.5788718847950557	-0.02596089826550642	0.4813368953898823	-0.6226558939022401	-0.043238406388465975	-0.817930664976509	-0.3354648765325872	-0.19398625648501802	-0.27906029050575126	-0.49005373461337404
0.7564713598330909	-0.3304750406728453	0.02452259310315163	-1.0209529350400857	0.2867903706595089	-0.6987849945033855	-1.175683287227062	-1.0608612285236387	-1.0343126508461824	-0.1423459999385452	-1.3467636832377492	-0.45724527842199525	-0.2747520070663589	-0.061470488630459535	-0.20678585083271941	0.21989537691204877	-0.8946986176422407	-0.428125053562462	-0.269816539512674	-0.636487328679649	-0.2378656752969141	-2.177226174990063	0.3648209055304217	-0.9928898755513419	-0.12146977815784886	0.5432159285903508	-0.7258477264711378	-0.3178163070722512	-0.2118708019362966	-0.34167163389788696	-0.16575742806772115	-1.3230132013026412	-0.6186726440217947	-1.2118251254852674	-1.122477647925524	-0.4208373811437487	-0.6868400176061219	-0.15056951197954804	-0.19503068000126714	-0.16214646925185422	-0.5261726208919928	-0.386857514301294	0.07831002504152614	-0.7425444758201448	-0.1690069610709436	-0.4934910704354156	0.14868506367210194	-0.17575073213929188	-0.736796796609787	-0.23164157138045935
1.6706387605498807	0.33647879259725577	0.17591925012334025	-0.12871436659154295	0.9613453390717585	0.2537036564307755	-1.0426610314736642	-2.071886345701876	-0.30784971243597914	0.16977048527952554	-0.542938642283582	-0.32572822342108354	0.1737505515397566	0.09505645922916556	0.3963893155734499	0.15552555697573348	0.06942552801995494	0.07750947242046784	-0.0013509141458814499	-0.627664462812133	-0.25167912107923796	-1.3821970645606505	0.8015516437830893	-0.7063396449778521	-0.46196142749843605	1.0932600677766826	-0.7747276501395446	-0.004170072419242208	-0.4138919742213755	0.21875258822804852	0.04970976974413809	-1.2326372054585	0.6323625641967827	-1.1531125942938776	-0.6154834512083783	-0.24214753932727712	-0.03438153514936275	0.5256102933165158	-0.9022701368595853	0.17870748120979188	-0.3766277998974864	-1.0804042646100647	-0.4019424865235813	-0.3418069220545044	-0.12387610617918224	-0.06729654317558624	0.8403054859850745	0.3995628581186055	-1.4502366534385769	-0.12684145148977857
2.9820406140204163	0.5596627077427488	-0.2178808171098316	-0.49679014135525373	1.9385453591325916	1.007843126296552	-0.7082119117175402	-2.2012205843211845	-0.7306472368455631	0.34573093757262324	0.21752533256835896	-0.256783517960725	0.5566237285670322	-0.6723894834407563	0.13740108690692318	-0.0690324053915656	-0.24469050337513326	-0.8093224924140205	-0.01584668079124681	-0.08177666640840268	-0.4814352770872032	-0.44876679694526217	1.1315299736554791	-1.1328875388986748	-0.8523643345158688	1.753463119406993	-1.0585862967015105	0.7213919944042022	-0.5585169250434457	0.12548031672532045	0.11611160169929446	-1.5715401661322654	0.6458121904085837	-0.762125535626216	-0.6809692200389481	-0.21676429584270546	0.8246474331451698	0.967367544406999	-1.5060164828200246	0.3716804913884855	-0.6180115568242661	-1.9428779504227593	-1.1275770586858622	-0.4398204057171733	0.4106934496730523	-0.5810779123355774	1.0414801790835035	1.0566600099771812	-2.026536020282514	-0.7266818243045264
3.4275839599977074	0.01226450536914896	-1.4054889506413775	-1.344871597323096	2.3343733175279984	0.9642284206775473	-0.13656952668725403	-1.6017063227610975	-2.126573626293965	0.06327504035616424	0.24502602599359863	-0.7579314157366532	0.10115131958341247	-2.1398431120753973	-0.7834675554214211	-0.38061575268245423	-1.357781943917004	-2.201720784101711	-0.4008502506394716	0.417205565910324	-1.1396684237056578	-0.1962148725609922	0.9447866951807291	-1.7059155396381676	-1.4752923742092292	1.894690091054276	-1.1658034990050081	0.9315846723805514	-0.8199893360529584	-0.7078633370136779	-0.3137702721849873	-2.154812341536971	-0.44002447767363156	-0.12717482836371588	-1.42674606085239	-0.6210951144474189	1.030490470082691	0.8689412743012771	-1.8392765163567508	0.10951844417379962	-0.9859968006372578	-2.593091350417523	-1.6699912410896292	-1.2918181409603984	1.0844998246132405	-1.5639378671145763	0.581441381966338	1.0716077796384704	-2.134556394094693	-1.6932864033506823
2.2830247506083103	-1.0421076849157718	-2.7284679017136346	-1.3318799959416738	1.6375259676281273	0.27408927821005424	0.44050454448495185	-0.6816489852741386	-2.827233774846705	-0.5383919976736812	-0.2032251929242061	-1.4850886889513282	-1.2375000036254875	-3.0766836718228907	-1.135473778631125	-0.5691333364913013	-1.8369730445997376	-2.226971552022005	-0.788221113068175	0.32584627318096854	-1.7327195305265943	-0.5007324999228704	0.29905142273219565	-1.5921872423482006	-1.8826826799801386	1.2785886973634053	-0.686542994341391	0.3541594730302965	-1.0409850201347521	-1.4587989566267014	-1.0273535824431672	-2.068282092029086	-1.152126508589026	0.44043214450818613	-1.994630321329881	-1.0244178662879664	0.28678262450232783	0.5059525525594449	-1.6119995382418344	-0.3899379384671668	-0.815908284153063	-2.5848355394640503	-1.3987546899871803	-2.066580556555751	1.0565907131256411	-1.501918130461109	0.03738903656464743	0.19097082031004023	-1.787557267600477	-2.0414266837639765
0.14651389332936504	-1.8825329906596548	-3.018398170893139	-0.20430776157985586	0.26041161240750926	-0.3036659109636547	0.7096507383224329	0.2134664329870982	-1.6812324625214912	-0.8853388972691388	-0.35575496536109197	-1.451457875757572	-2.374037733165487	-2.562047621018708	-0.12198646884908629	-0.4909378555346649	-0.9385610707061655	-0.32204283814733975	-0.6738981857476286	-0.1608899072183839	-1.320040176149915	-0.4882784304171504	-0.1917178998417989	-0.6333469846370607	-1.33695397842772	0.36420716239041057	0.23410729845547237	-0.27523463434334083	-0.7489926057202365	-1.2597236235364868	-1.3533102163142685	-0.7928069229739196	-0.38952499675484514	0.678234146433661	-1.5205248130060505	-0.7158909870453637	-0.641050188420143	0.4352524235589519	-0.7380198845275074	-0.5735898607257888	0.1019539391939782	-1.6937217120503838	-0.27802246598113445	-1.8105149713780515	0.04973698369230142	0.2337068080557968	0.10034938917630104	-1.0201577556195218	-1.1807884579572265	-1.1508427609264298
-1.5767396549154646	-1.8656397648270244	-1.7515695253606283	0.9120544234011623	-0.8074009735368075	-0.13182610270196501	0.6314163198596484	0.8854072899526104	0.5117527855449318	-0.47521057178582604	0.11954993627558465	-0.16173090652696281	-2.02988731579818	-0.9976109051578735	1.5492558857116667	-0.2502276044842023	0.5845677198679312	1.9742487251358865	-0.014703632221420479	-0.23837508808771143	0.4238376096616946	0.3397942390578852	0.06942454636089784	0.48727232899222733	0.2273216998033919	-0.10764503897735951	0.992620413898517	-0.05986878947393034	0.23170359087858003	-0.16169819767176433	-0.7551729279987817	0.9934082950815966	1.2553831166336746	0.6979116715863118	-0.14023629003394247	0.43022229325607914	-0.6802656662356721	0.872765928418941	0.41370458418407907	-0.14680145575090156	1.2140059059550445	-0.17356591129485993	0.939840484637528	-0.5592788759358955	-1.054856268482018	2.3977700852589963	0.7558558532340914	-1.6467330898563266	-0.39575756017229613	0.531343886503523
-1.9529149786244198	-0.9233926567343145	0.2876674043764695	0.9094838698974085	-0.9347951749941815	0.6869899653002293	0.5250832960393895	1.2250457164183415	1.8338822840372337	0.5988603232665396	0.744594222098333	1.6476626720954644	-0.14979012998786365	0.332314769789416	2.3002863528697906	-0.11625024658754655	1.4017184097616964	2.71747313446371	0.5834076268206593	0.5947216311957657	2.536042232557994	1.4000775830185508	0.9715582457880939	1.0077586451599485	1.8155161146260659	0.12527442882037618	1.1469178135521487	0.9667175469708756	1.2948577022105054	0.9125280692826571	0.6059304543001589	1.970114028279243	2.0639263932159357	0.9011399245252323	1.1462486102668628	1.6545459421641753	0.31269689607204193	1.402438921647641	1.1994874570239422	0.5552289830032292	1.7804698063799131	1.2987324483501579	1.4010545518847544	0.6718726317564605	-0.9845935860683136	3.112245856867498	1.2176119886405872	-1.2604265718438197	0.5659928686596919	1.848166097652497
-1.2509532122209148	0.4235580954631022	1.676129932057179	0.05275210914232704	-0.40984604162471555	1.4291745613674331	0.7104347531536201	1.216748182099532	1.3296255791761418	1.6714185568253264	0.8268162151111664	2.621272954266105	1.8424514706427704	0.6108498016495365	1.3666491016776925	-0.22647148401906295	1.092213986782573	1.6827682151470122	0.43783264099909025	1.8463311269449239	3.462830241929882	1.6200499434226616	1.6918942204029421	0.8636677998649589	2.2215432722924184	0.561598492950221	0.8275854839037188	1.801653723430778	1.4776753229408002	1.1542169305548138	1.9151841091705002	1.5282313679841457	1.0365676583870416	1.4816154194533	1.563062159640277	2.011955304213707	1.3109495981422292	1.353595471595355	1.2098152019635717	0.857606488990851	1.6189450547490545	2.073702664115608	0.9437935413395097	0.966525981708187	0.5423989986245465	1.9051427204375684	0.7313780544798703	-0.25623387972404427	1.4851762337516763	1.964356769420893
-0.4710386161911676	1.5132765831270307	1.7107406387558988	-0.35953856365094056	-0.04817183508159305	1.48186788713444	1.086896945274663	1.0120297517354682	-0.07877861749885959	2.072154403456876	0.2975630968039446	2.140390275971873	2.3773969139353026	0.21283475086498188	-0.370526386806927	-0.39905445827602143	0.4641023920725793	0.4040085658847445	-0.41518417999173507	2.4084736093679533	2.5602531959321677	0.6668073669229874	1.4799358752787817	0.6252633384017169	1.2774154388810826	0.47113797635358823	0.5078246217180433	1.5644907371645556	0.5067767804990939	0.6485084115468479	2.356587566230036	0.3938182645014801	-1.0235044188692888	2.0776581696626524	1.307529351060534	1.3429794921105374	1.249918358929908	0.4853985936454916	0.6198961694409494	0.43554228678603624	1.1681965462290318	2.0388831201632445	0.14140797479516912	0.41727747649780217	2.3774733044595964	0.1570655378773037	-0.6119694461369306	0.6206458415542888	1.8870443561076726	1.0264882319906279
-0.29371926749479443	1.9881903991961132	0.9948755733535636	0.419899547001567	-0.298112056072466	0.9150219244683779	1.1852305921164359	0.8961670168073655	-0.7624541578512649	1.646308289505369	-0.17187738555579427	0.9005402210433513	1.2420256376845507	0.09113329507833384	-1.338146449589378	-0.29764808992127173	0.46664819311922046	0.23588076407556804	-1.1357693386307302	1.6682828623156845	0.7583468229387459	-0.6070224342695127	0.4179968945992857	0.7867162274982276	0.05483789949411713	-0.3132211545185915	0.4732550301730608	0.4622041571219854	-0.7509597281318987	0.11360957832215562	1.7607016183821247	-0.17238618419534987	-2.346366024931769	2.0606269328818647	1.1473894567392307	0.41316026990405885	0.25154035967793403	-0.7211148280356451	0.02326725912746968	-0.3291245862002404	0.8949006694846648	1.6759293670939874	-0.3488528149471698	-0.09037754597085869	2.9735089315794463	-0.4916320988420073	-1.917801658797117	0.9885958830483008	1.4859244875449436	-0.11437709821346072
-0.5607237023673015	1.862077614981341	0.6433868241619074	1.6984078768877169	-0.8204585611545927	0.30378020266353384	0.7063464320712074	1.0699056608711142	-0.13796019148960337	0.735757239936379	0.1020341502043006	0.06334021543699891	-0.3863254962944493	0.67597190158852	-0.904407807511292	0.1863933722001959	1.110965977040223	0.9000352955927646	-0.9276404657076728	0.1565188481727204	-0.420969203749691	-1.006652394282387	-0.6778361815189934	1.2920185926788972	-0.28607789973046627	-1.2143235912563286	0.6154948556659874	-0.4783282292946122	-1.1174287253694448	0.01458240749113607	0.6528152490340929	0.327719867163999	-1.9670522860957955	1.215102074196303	1.4496490572886074	0.04231696706999183	-0.5249412955720079	-1.4723124915795984	-0.09858081663028034	-0.7368254728306506	0.8106987410970804	1.537572102095369	-0.34346162319522666	0.1265688071353223	1.7965955405387026	0.17070424160750217	-2.3011773659329195	1.028012611415544	0.6199073645022579	-0.7058047114278071
-0.6839546435320806	1.2992382637994464	1.0418894375075927	2.180833375231843	-0.9673809925767556	0.04354851239936028	-0.06394373126745599	1.4249164620030002	0.9707992932239298	-0.23323914267411813	1.0572980731263255	-0.014462293806960638	-1.2934910278226992	1.563380624306138	0.1214069140574857	0.7384867930566125	1.6311702857627646	1.1776657133941673	0.06207947282424831	-0.9894464294574947	-0.42756301682883874	-0.18308381124354767	-1.1038633743710158	1.7485713744914475	0.2846770921080836	-1.5377745383501695	0.6899452300365668	-0.5698257365911824	-0.380622674875696	0.12368746750560157	-0.2730009156440808	1.2529185055340986	-0.5152106532644934	0.03915858862458325	1.8155562128734977	0.2215404054353319	-0.2684659546361124	-1.3718021489908183	0.23554024996351164	-0.5036023648905404	0.6234295872171762	1.6419118024955304	-0.08070949315257724	0.9028181145413229	-0.30848788611752376	1.0289970372831256	-1.6109488767882834	1.0664719387388384	0.04104876943710783	-0.6146965181541014
-0.38583713651438517	0.46247998047631755	1.5352797899774377	1.449717387934062	-0.5822505677872303	-0.051749472407118954	-0.5068477616707011	1.5749208071645995	1.5061703853059472	-1.0356899000852675	1.9119614848360496	-0.006962742972398501	-1.3362748965884268	2.1705677370344767	0.5417927055037945	0.8621634159659148	1.4978672705468785	0.6347435973471711	0.8366629389265188	-1.1695902379563106	-0.0765056677011887	1.085197301254818	-0.9231383594468331	1.9000603155362892	0.7616677158458005	-1.2092446748180503	0.6161848172602292	-0.17120040855484553	0.46504160172807735	-0.04841999489024505	-0.6983423899484204	1.6453017927004312	0.6533302327300952	-0.7340630563377591	1.6574993633038424	0.23144300322628095	0.4935675062205508	-0.7410759414305285	0.6042636764358342	-0.03440463606671332	0.21734068254467034	1.447736802681171	0.1719086297748242	1.524167162300617	-2.009389911272249	1.1490018256662151	-0.4197883021070134	1.1273779167096205	0.16208060437000146	-0.21811720641509702
0.030603034419640313	-0.4290059787921211	1.2957891987773587	0.3185611982632467	-0.20803577484384847	-0.43551601593597045	-0.358866608226249	1.1846786483980472	1.3016279641623731	-1.5844722437059633	1.9155311074142198	-0.6046698046445536	-1.1461507483227675	2.3828121038228693	0.03982286811792155	0.36156605847930257	0.9476467560595894	0.08951329685298727	0.6062479600634276	-0.8327563624395138	-0.3961226802504019	1.6983219332492092	-0.7504845306670657	1.749249257018679	0.34480500378605683	-0.8169522395198909	0.45680853607538247	-0.18659030918001213	0.3611226524037191	-0.583171553654332	-0.7772917674642231	1.2057133240822928	0.8211701542180515	-0.887799778181505	0.9233415473951108	-0.4118644974954983	0.49989287488261286	-0.2708911612447023	0.6255087677291183	0.06735877295218407	-0.19574008167309226	0.5001217164027043	0.311213873444325	1.4889035327341087	-2.583370492649661	0.7267527616041274	0.5382368756473505	0.9526488798612092	0.6008552846327524	0.03693467721811798
0.05316286683534018	-1.0406553034936905	0.29991419592972357	-0.2295606571071843	-0.47314645404194305	-1.2045456497961895	-0.030910376203045736	0.3288568151755574	0.9279807085675283	-1.7867924126705574	1.0232288931415365	-1.5425707966767361	-1.0692346641947408	2.4092264773114356	-0.732657370048983	-0.41219563686312766	0.493097820770854	0.32717704054384233	-0.34756115821798245	-0.8395586959787251	-1.362897372629487	1.2022640548861523	-1.0025281572453615	1.3398334878541922	-0.659793199131745	-0.940509184550611	0.21480922191541976	-1.008661284791628	-0.5916842461907932	-1.0633870474261893	-0.8300217270634561	0.39042532489125803	0.2953882484788508	-0.8796700916833564	0.11743168505893951	-1.329214292227527	-0.7188384170252482	-0.3803688537882671	0.29326569527192603	-0.31077969734475713	-0.4132825775696295	-0.9206180556063872	0.29773469079066733	0.8806397257086624	-2.206622627802297	0.4689316223640296	0.8577934648955059	0.38819032908784307	0.6124455997441602	-0.046892370639809604
-0.5033740273995021	-1.077754451052754	-0.6712911865987141	-0.11108214282812656	-1.339268783726616	-1.9130465610202627	-0.13222269388667418	-0.4712207812715988	0.7445727596530797	-1.60970437586149	-0.15496769201792568	-1.8674546008184767	-0.8008390771664621	2.2164048552751856	-1.106078443272267	-0.8333059691686815	0.2225610215314797	0.8815523170288342	-0.9800333887558835	-1.4374251531436502	-2.0129234423783724	0.021160133930215253	-1.4962103406551732	0.6674795960925766	-1.2789971597850542	-1.521953452580233	-0.18767259949277187	-2.107041891067327	-1.269552940128645	-1.089560849591323	-1.0146009888547645	-0.25024710822221075	-0.30160782288003535	-1.2121689209524766	-0.2911317073247038	-1.7077358193469794	-2.162312046545338	-0.8972291038179686	-0.0877751041159115	-0.6980636546115331	-0.5744418777291131	-1.898380121114095	0.08318066282624313	0.10667255476839081	-1.4565384461385191	0.4626499505960649	0.5531029045105588	-0.3664723649818004	-0.03954087724949471	-0.37393041143872713
-1.31110910992997	-0.549025000590968	-0.9068253328676698	0.021526252825685967	-2.0426634229345995	-2.0362773315408385	-0.724601230429776	-0.6352192833225051	0.48057877501578744	-1.2364595157315308	-0.9766136297774967	-1.1143342479988023	-0.07545512513694802	1.4531943019095246	-1.0875431378376086	-0.5675911311001378	-0.16964267447892245	0.5531180303981086	-0.6232533272139598	-2.0007555220462385	-1.6916766606697924	-1.0468176283894082	-1.7675150649004134	-0.12749704676971024	-1.0179626239910131	-1.9447498796674307	-0.7147842086453134	-2.618760183531576	-0.8560463109420047	-0.7251550753912345	-1.248466702024494	-0.5809829701782657	-0.7325283826305536	-1.767804076002599	-0.3002053632048236	-1.2473058983787182	-2.334918417446425	-1.3012893295210304	-0.2480781218434295	-0.6383937348984895	-1.014646919416825	-1.7198017574056048	-0.2783648415065518	-0.530901958125824	-0.7657429796836162	0.10392676420633329	-0.09562972017688953	-0.9063557102823735	-0.7924123782552138	-0.6830740411594094
-1.7869963417599626	0.16848477844141474	-0.47183540041099103	-0.23123893778244503	-1.8105342788425898	-1.5340086308388656	-1.2074903440961977	-0.04896243006938707	-0.2236592448510481	-0.9935394178398353	-1.2654931684845654	0.05057353389243563	0.6852010768678649	0.03543475567281429	-1.0520916475773407	0.1123228635069513	-0.78347188206998	-0.9849069554285683	0.3286865690657726	-1.7884920246486684	-0.8420968194716556	-1.4427923352107737	-1.6135866978195867	-0.6781673228716935	-0.31733122137817016	-1.686099563335641	-1.1342780827515324	-2.1798405581692477	0.22320447527463053	-0.3764162414862046	-1.3465058308667117	-0.746276350726256	-1.0520094418080455	-1.9289815324944217	-0.21325548461521068	-0.48843134416265666	-0.8077655152221401	-1.226527878191409	-0.20090483206840393	-0.24604275954684843	-1.793046284851913	-0.6154692870403032	-0.5680878299907987	-0.9489099420137564	-0.30816083487828505	-0.896706137610246	-0.7080661008064768	-0.9596220735075516	-0.9372076964017028	-0.7317042869038953
-1.5314885057699044	0.5832201469812973	-0.015420602784567665	-0.5573844948525704	-0.6195248042476793	-0.8688205050496731	-1.014990383094435	0.7479877062003997	-1.1607476133270442	-1.037627349530457	-1.2420463978208198	0.5237138077250256	0.7554176764187577	-1.428945425292919	-1.051427784787175	0.5958717355090151	-1.2594438769524443	-2.574470728736064	0.9353585647406495	-0.82734990522714	-0.3887474688582348	-1.1074084758717146	-1.2008168597627744	-0.7106861799827747	0.10878314618962617	-0.8195712485598217	-1.2290870552796131	-1.130104831020209	0.8576839667623898	-0.3256689170404119	-1.1935866315542798	-0.7910789216670683	-1.1413185115256126	-1.3598069026209425	-0.22500765755292335	-0.16429891021713156	1.3107679263242826	-0.7392454923164031	-0.15164472923804068	-0.03375211736304068	-2.4719116712084	0.40264246026472633	-0.5838676502377926	-1.1206660776002952	-0.1453936649031994	-1.8797169361407549	-0.9650410896229521	-0.57300305866629	-0.4397108052256268	-0.46916507433025156
-0.6289997983291085	0.4442649261604568	-0.010576421412880474	-0.5023443433380914	0.7643259664324173	-0.48479984360839423	-0.3138291670949749	0.9575256595368608	-1.6711663406273838	-1.1700315531043834	-1.1135044969716108	-0.008043868299420588	0.0499139589318127	-2.0728420082480676	-0.7500692614273177	0.5450703547175381	-1.2228592144141122	-2.78146172436	0.7852322012235282	0.07835287628114347	-0.5662135180808927	-0.3970130463172842	-0.7283579637431726	-0.41394179356034827	0.10549529576982204	0.12100559297004422	-1.0385513250728728	-0.06396942465815598	0.5847566246255715	-0.4708431794087219	-0.8262375365741558	-0.6207875251354407	-0.7193400459537003	-0.4917574462141198	-0.28977406407906425	-0.3867111145441977	2.425618974624218	-0.20364186447843236	-0.2008545722258215	-0.21833104822528127	-2.4495120194538957	0.4981699471260517	-0.3567301898389388	-0.9892617875508306	-0.2717668753052453	-1.9060835158500795	-0.7906226962714611	-0.043765586945088336	0.0635109894818998	-0.08953505614696947
0.3818903019033325	-0.10916783103327427	-0.308996177093588	-0.16872814381049442	1.4804250868646043	-0.3612509775724911	0.1540694920461067	0.22417021473452498	-1.353016186391557	-1.040192264860333	-0.8694968106581501	-0.7466200378939926	-0.657495547847411	-1.6535587936575435	-0.029531082753254185	0.23032555143301403	-0.7741554012750078	-1.4801210645710694	0.38066224167971946	0.2047154590506916	-0.6963301599647832	0.1652596007344769	-0.18844571628427348	-0.29181865121084877	0.05574573932698319	0.688667625669962	-0.7777520182586357	0.6403598436823772	0.06823864732319351	-0.4878550575312445	-0.40037648949243376	-0.2718550904637565	0.1415115244779427	-0.0760857031350817	-0.31559917388657344	-0.6205913120279062	1.8643513565289762	0.055755235066099675	-0.19642570109013888	-0.37692979628136536	-1.5238465350640609	-0.19774445809579427	-0.08097355250318988	-0.5872857261582299	-0.5318618904491934	-0.9200413885725085	-0.405302363963835	0.26860666800807503	0.07802666657855192	0.13058344718267717
0.8754006108445875	-0.6925163949349439	-0.42802511288089895	-0.068144143896952	1.3008802502538257	-0.1314058234910796	-0.06682809231336617	-0.994474161535902	-0.48816708684815396	-0.5262917070816465	-0.4853888773362751	-0.7304099911708528	-0.6056839761263926	-0.8305398307468878	0.6383148231803506	0.2188036247000546	-0.34253925322670814	0.049602181908788234	0.4362120981171606	-0.33003211520644504	-0.1607992873280384	0.21140233099132696	0.4626144973707729	-0.5702162217904017	0.17829161718878545	0.8699915708590753	-0.5251481000242795	0.8917430084449018	0.176797504998677	-0.16278764819893327	-0.08499705244256231	-0.009983917967546309	0.8007449148178409	-0.3047439311363057	-0.31900551956478346	-0.4107444506173471	0.28583315778102086	-0.027946359352704498	0.07050254306100537	0.0666292352396177	-0.12079117038298413	-0.779519795546106	0.15608630616327926	-0.14225827425295196	-0.6476967013766224	0.07847419630911931	-0.10879315731278309	0.12474591397449668	-0.15128885792654337	0.09945293701917499
0.6163509884304841	-0.9592739753598964	-0.16249165232553373	-0.3749871344917081	0.7076615005931765	0.40881436820432226	-0.5945464758344647	-1.8021839866525318	0.24803043249257334	0.13626721022872423	-0.18822110852514415	0.07430353733804707	0.061693029715273635	-0.4640474065942316	0.6211855993989375	0.7126276431909867	-0.1489506402227225	0.5269251791913044	0.9683565043135671	-0.7257405730560716	0.7133296629304928	-0.1962268110031591	1.0317754870668714	-0.903898511510166	0.17218541110950072	0.9255214708748786	-0.13435731312596272	0.7339437569563939	0.8392914466699115	0.42686187026631867	0.03216101362252058	-0.07440542548799489	0.6064334130723164	-0.5768082387978027	-0.3544615944851534	0.05284106201014136	-1.0774210976803422	-0.29081251886281423	0.5285705167280655	1.0665478829179336	1.0165856024446391	-0.5515434943802845	0.4302546494274268	0.04367902380476891	-0.43230518242066546	0.10282251766596635	0.02644317745454699	-0.45770947869660883	-0.01892438831617936	-0.0017272494408773647
-0.04100417525047121	-0.8181523772544438	0.16132833522004172	-0.650833272811911	0.3219387640628175	0.9954390008726633	-0.6391445689054402	-1.6893090559926214	0.37208363004876255	0.5926683711500658	-0.34893533307427216	0.7939288086289455	0.5075405902141864	-0.74118339929372	-0.1573915261902088	1.2511500544112035	-0.059282219127579916	-0.12014033407861277	1.2583780418931607	-0.3774053483704851	1.0022028263622618	-0.578785896392128	1.1720623266224413	-0.8346141225175009	-0.31440952901591984	0.9936090987461962	0.4460179318095446	0.30369226326340104	1.104127429460197	0.9589298347694283	-0.058248227273820695	-0.4270002767689152	-0.36560494897695806	-0.24498075629673183	-0.41459298097427416	0.18186695784676296	-1.4105098355543768	-0.5009709181727587	0.7666912060978504	1.8466687643776332	1.3648869990882129	0.2198723576531835	0.7126665763935847	-0.15891103650639163	0.027723672759866216	-0.7796632933039206	0.17634297672260796	-1.1741580682807924	0.5687596585683528	0.06282331308019626
-0.466536863751731	-0.4699838117920075	0.028156340102031368	-0.43775088632591486	0.31488909623403466	1.1244213697529084	0.0761860899126924	-0.9954855121620926	-0.1277489744213201	0.6679642910887612	-1.0380745506704498	0.700804607464541	0.2443856806158806	-1.1292637694714638	-1.1124804724844222	1.161287298887497	0.0063163194836973885	-0.9870189600804385	0.715776394017101	0.4938024970137153	0.33004042887542323	-0.44506867332547734	0.7716931531544667	-0.46102134566659436	-1.057344047050918	0.9335313618563289	0.8658978214879296	-0.1191339008780095	0.335371851539901	1.0595645600194543	-0.36251641677949775	-0.8436515079988083	-1.3149706586036252	0.5303409759485207	-0.48533084570988794	-0.29751761316301706	-0.6877684702612241	-0.5001576002875375	0.42225870934435555	1.676696438487185	0.9328045197381366	0.5786346489354026	0.7199718418835507	-0.5981378350505888	0.43799243195805493	-1.6155547797457297	0.44433641025973863	-1.5995395713254592	0.9758287811370404	0.30413247952450523
-0.3357520779646183	-0.2460502276318736	-0.6925877023038455	0.08387906471340689	0.38331806611666863	0.5571501344019838	0.9720810618053318	-0.4946942784438179	-0.9010690897212692	0.42574695067566515	-1.7606405996323846	0.035036966572847605	-0.2951810132862761	-1.1294174405558686	-1.6067908134199205	0.3349176486767864	-0.19833856773197717	-1.3003002290929544	-0.37227242617669143	1.1040231924131834	-0.6274058658363929	0.23063812356081678	0.15121906237626148	-0.4043424772037451	-1.3546311229511532	0.5610536016754056	0.6044668303483148	-0.2137887423371877	-0.9088576915295257	0.5682961517289381	-0.882472471150617	-1.1716948846667143	-1.512756566717856	0.8838471842588073	-0.6164991814026863	-1.0110382676853793	0.5866047714288354	-0.2640310878946679	-0.32976886415413315	0.6975312814203504	0.17537762341303786	-0.09345414649249606	0.2598409607486888	-0.9637358439349428	0.549479510211004	-1.6332648133803338	0.6266460876676508	-1.4944072744271981	0.6281008835506195	0.5188129656758144
0.1007055389660609	-0.3271646485416961	-1.500003803971552	0.2758458935729651	0.24171242360871614	-0.40739412373501843	1.227821078912539	-0.5114689538025496	-1.4420582023380384	0.0344071706539028	-1.7780607093527938	-0.331926001014744	-0.33128892288298034	-0.8540179509709641	-1.503310100363624	-0.5184137614027791	-0.8599793220456649	-1.0047321794998985	-1.0635301994840434	0.9331632480721977	-0.8963636515393317	0.9518035010599575	-0.2077156932795478	-1.0060268396614165	-0.7804449195360618	-0.01803559987387074	-0.38555607460882635	0.12397058425891976	-1.3850651801532012	-0.24424698837085318	-1.4617330425320199	-1.3595837954785466	-0.972896189168766	0.25259814807247877	-0.8071504210561566	-1.3100463098828201	1.7747412255336936	0.10333768396143318	-0.763090959458368	-0.15436908857946857	-0.3381208148530278	-1.3501770366798749	-0.2894562279209751	-0.9874014043008821	0.3491320400091899	-0.9242965177910164	0.4458660211045694	-0.9900598311922651	-0.14504539787407456	0.5793212652847674
0.3635016641755507	-0.546003129208923	-1.5970553986743907	-0.1567848570468895	0.034953180866186824	-1.129847855527844	0.6254699481448722	-0.5521394751347912	-1.2719165715616298	-0.32282323613825487	-0.7943635327101289	0.06749188975685468	0.31373566436529965	-0.747517061098965	-1.059684757361631	-0.5117135468331745	-1.5608813556784844	-0.40097060282913927	-0.7059678690200528	0.2257721243774431	-0.27303684596248046	1.1575678177658253	-0.0892938709714783	-1.7498223228224539	0.3200104093216568	-0.3744534768847746	-1.3752122583588637	0.6724384550771323	-0.48829580425081626	-0.7381648304487004	-1.6697650540314626	-1.2689291912859115	-0.2609085464029552	-0.8767963844085183	-0.8475123708929153	-0.8741668377792265	2.3502312368166716	0.4315674761917387	-0.23168642866643305	-0.0824254861674073	-0.2556824521149133	-2.0166942066529314	-0.13452341414538718	-0.55460322719895	0.03757937725841398	-0.09387654277642934	0.00870357324364555	-0.44568150182461513	-0.3470814884564577	0.6071584645341223
0.3240717594872763	-0.49288860025493997	-0.5679263448456616	-0.7859402083383841	0.18177365973964385	-1.0972869340181333	-0.3047431340163404	0.07162950236903948	-0.2100414583600418	-0.44006010166117115	0.6834816502220051	0.7898210972891768	1.0560388831004424	-0.8860525636890895	-0.46514342440012024	0.4798223664593677	-1.475830211424843	0.3539121653539509	0.41047426464408093	-0.304925490959016	0.5667984015727114	0.7226397711323139	0.3564561021652826	-1.7373673423424483	1.1762461178911214	-0.10921338167997936	-1.4035092734026875	1.093171764892037	1.0985566896171752	-0.36437381683772263	-1.018088625897461	-0.6804997284108035	0.22323400878811653	-1.3916011088196758	-0.45689626093844515	0.08137012641246681	2.060936463392157	0.596172728216141	1.0958484697702369	0.7757035355955918	0.384521155135582	-1.2812150921810543	1.0445667923295157	0.27032520956740247	-0.1373895340735986	0.4774687006739341	-0.15715521022007428	-0.10940424236339125	0.5188528162474374	0.7632469162006086
0.3267258296189481	0.0891682192654921	1.1572644167615491	-0.9840144929467963	0.8077711267643173	-0.2858513703407766	-0.8849055498590994	1.2839825462770387	1.3438260502441477	-0.13889710185862755	1.7398282372934442	1.0324822277586678	1.2824906504523215	-0.7981951419103336	0.28756330059053936	1.574883416918376	-0.30292512261952154	1.17122235916552	1.3352298644979796	-0.18012235566801005	0.9456455339606781	-0.003257474044814146	0.8723845508896005	-0.7480849668223664	1.3322984210843098	0.717700402766843	-0.22218357654171253	1.2193900827156852	2.09661066516176	0.7781910681519392	0.5293705389756996	0.35502541671791926	0.568476638260886	-0.7017286371494544	0.3039845631366301	1.0723330003767089	1.059698807167181	0.617168048966559	2.190682020006282	1.5237790702453635	1.194148566821336	0.5134555958061173	2.4309916757119145	1.2350605397642824	-0.03427290035081545	0.8282894530056998	0.32276081040131493	0.054195322459424634	1.7099524089350013	0.9213089813789466
0.6830222860919669	0.9694681285792384	2.4972229901305645	-0.6566418300904846	1.4269674346595935	0.8158326621838702	-0.8593403431455752	2.0883869465244786	2.4958762460405546	0.5710091953758712	1.8567241120838482	0.529453777981774	0.9892999489773924	-0.046501838706356234	1.091843388609247	1.6633405168335764	1.1708193641875437	1.7168439756258957	1.312244226790749	0.4798021066989961	0.890881727096372	-0.5683828456241631	1.3063378051369865	0.4040290164457138	0.933717415166271	1.510344953345189	1.3562903778294544	1.087493987482228	1.8333190539432254	1.86265002172567	2.262519814162691	1.2770695300278587	0.9712937690290483	0.6792007883263609	0.8594268850548914	1.6928952566994824	-0.1512278494722217	0.6438472457061744	1.9962247672199	1.4046200764019998	1.666964868872615	2.1285549142866733	2.606153896104251	1.9379248552194017	0.3285147118044114	1.0261984167934062	1.1198667896999757	0.2074477168790977	1.9030521295757195	0.7155359968988685
1.1592092291681453	1.539403255083513	2.5086581190611494	-0.25779253604515656	1.3158106306721673	1.5205504274374613	-0.36430588387640594	1.5214572568423201	2.474935047305008	1.4112419588657323	1.3285772436548364	-0.24035342144867858	0.5930555198777437	1.1626709026516495	1.5587721164955792	0.45246098722498995	1.7120496013315023	1.570509479252682	0.3470213532363214	1.2121904847177176	0.8486033197423134	-0.7324282374552091	1.532499131048276	0.7267976246919239	0.3680716149732715	1.5589050241786382	2.1433829488583855	0.7468835326184455	0.6919852331416126	1.9577951735558154	3.127536903694629	1.378976127890743	1.28175375578091	1.739707385571643	0.5643277998768674	1.7522016287102855	-1.043946163037583	0.8096401852758724	0.4100208610659299	0.4406046292827633	1.4882198161170515	2.470180984704641	0.9531570092131529	2.0037157908790397	0.810947742868858	0.9149461996388087	1.420846492315332	0.39531023613775035	0.6120291891845112	0.0022012056374758906
1.1538589395412109	1.334924794646924	1.1537838452722564	-0.13840275209535757	0.2733550441878593	1.4084790493465815	0.42354772596307405	-0.26134570955437936	1.3014228966391712	1.9975758087493276	0.8668055896377466	-0.669159857956464	0.3175505652787556	2.091753113095349	1.374571473366619	-1.2796672163760476	0.9005630966821148	0.773070120302061	-0.9504992650153382	1.689868299314411	0.9181977850501546	-0.46284958864633186	1.3322285476008604	0.14710555324193475	-0.1569178209574514	0.6582902309304269	1.6359710760538253	0.19336423430935537	-0.478641687523816	0.8498783705621685	2.613650682565473	0.5345818554808369	1.1484376968894223	2.0051980839294323	-0.591232311815732	1.2731964788419496	-1.4166231780477718	1.087898958568737	-1.5604583265972358	-0.7655975252344656	0.7279794957287806	1.4406992013819324	-1.5552843901907132	1.3456561322029794	1.2342664867258206	0.38662762449745974	0.78539873744379	0.5398189720766073	-1.2242479153503572	-0.8208473561858445
0.44123201073868235	0.4743476818519589	-0.6371451902662011	-0.13572466812783418	-1.030991931773665	0.6514073780765681	1.3528649789841414	-1.996612918947341	-0.19809180593371775	2.1074233640472326	0.8301107751366713	-0.6472667027716392	0.035959815446207695	2.1601272345800084	0.7702306369355055	-2.453817036755063	-0.4208271563888869	-0.04932531765858449	-1.9308733791626196	1.8773701614029963	0.6984432225647939	0.1634921306920469	0.5746068568537248	-0.45838921281322303	-0.590418917401963	-0.6169871948164517	0.4010085724155343	-0.44401869318090803	-1.1742563375689719	-0.7366000123548708	1.2713076365628104	-0.5442809985916127	0.5683971660452596	1.81459050510165	-1.8171833341829895	0.5059264340815663	-1.4347292349447167	1.3069225286595125	-2.665908443162428	-1.685997117750075	-0.2215663615913045	-0.11128115950715231	-3.1652682212319485	0.2887961482384166	1.4553652065958742	-0.27067693089327727	-0.31541970244144235	0.644597823455178	-2.1818588290324574	-1.1212721007552735
-0.4067607637916859	-0.44260653824634977	-1.7043245703026286	0.07719007583150961	-1.5734373455143913	-0.0753849037306738	2.044831540190532	-2.484115627717098	-1.1140742432119728	1.7655860308752154	0.9118367387195622	-0.4919579720748613	-0.2956146532876258	1.4146391526352706	0.41891288377646335	-2.641642055729285	-1.0464077629780115	-0.31469738901949057	-2.295428120149279	1.8022718021740036	-0.045461219207060026	0.8957746894835751	-0.4465061374046511	-0.327771340758085	-0.772549758571666	-1.2964714760638985	-0.5394902612249114	-0.7830125715219618	-1.4306338335097648	-1.7539761517703676	0.24969885274338738	-0.9309221350898635	0.06213196671172687	1.6419994277815309	-2.181127495859677	-0.11326689925936795	-1.34883410171971	1.319180455254973	-2.469100898389258	-2.2028119007004032	-0.9135254079180223	-1.1714734299922405	-2.9832383822349575	-0.6098979785318823	1.3945164877607423	-0.5366543187005061	-0.9474422135566154	0.8659083122844358	-1.790954966831616	-0.704952567065764
-0.5249205201716248	-0.8693881384655682	-1.5511281336838276	0.42575876309652005	-0.9201958617754407	-0.11126110970795822	1.8949588401660464	-1.6846299944853822	-1.1878997011745307	1.1044485231361414	0.599810018902202	-0.39495405345305	-0.3474054146399297	0.34654845209588625	0.7577706407893959	-2.231755441803449	-0.625944791932992	-0.13243397947254731	-2.0821786917102445	1.351439721582432	-0.8264644065490031	1.2502152119165015	-1.0427280904435847	0.3253274396163861	-0.4520322701782025	-0.8085181288472678	-0.6290272034926998	-0.4638315812226627	-1.4434596456255115	-1.675071342512833	0.24010684892471346	-0.3742362158611675	0.16328769461651554	1.4189738896053539	-1.4384574502131136	-0.2010016772254344	-1.2303971152017847	1.136679748882418	-1.564414390311797	-2.3872431513616297	-1.107360932672724	-1.2973358954240357	-1.710898399043205	-0.9313844095831317	1.0282311399352362	-0.20111425445570194	-0.6794595472195419	1.2833630046010436	-0.8897425318878478	-0.07615504298749172
0.29114548117728634	-0.7244663539129581	-0.6024669432381202	0.48237994972762166	0.3321891824912506	0.609704227442396	0.6236485218407681	-0.5859880329063232	-0.8259358887846076	0.24876793145752607	-0.14339541407982517	-0.1642861308483729	0.20398509693179917	-0.5820022892678612	1.492644922183561	-1.7694433813234431	0.16080224796867032	-0.1018551788761249	-1.4614871417861959	0.41359173632966784	-0.8276750728828782	0.7977604863341569	-0.7125196197478608	0.6778988110631498	0.353124121155216	0.4847890179152434	-0.10805419596017368	0.3849175511587216	-1.2478652128386665	-0.7783204477945341	0.8827661844581122	0.5222465068101202	0.8098501333907081	0.7216353351402097	-0.16686844312334145	0.2490602524512827	-0.9980790163412245	0.8734277825923756	-0.8286579428843575	-2.184601447894917	-0.8462597029562052	-0.7350964600096929	-0.7281262131587619	-0.651215201394403	0.4021511835306196	0.3974032415759245	0.01761333045126706	1.6579264859885556	-0.565279727624187	0.0789240258860281
1.264490083877707	-0.3043746873073082	0.3208288053894497	0.09375917190496509	1.0896506226021512	1.4409807682688587	-1.1778081467950774	-0.06220023331948381	-0.49691110087744617	-0.6138918207155724	-0.7743045373015482	0.41530133362043437	1.0812203339160438	-1.134384562277246	1.879080705754814	-1.3257248497120433	0.5425638587455508	-0.47631795832991325	-0.6210794173915408	-0.8089013232465064	0.13712105197908245	-0.32641857357512544	0.2698509778398261	0.38395908751386615	1.1582835414467896	1.5294822564084378	0.41226139078255875	1.0801313972164261	-0.8091601428836835	0.26290238820980294	1.2291806728376256	1.0076826740279996	1.377357413488678	-0.47353130028954926	0.8738299888831123	0.7998914980998758	-0.6235630835183507	0.5691860059832606	-0.5599162221379188	-1.4768715263251269	-0.3541398708972713	-0.008406500134511953	-0.6183198517840287	-0.09316801141682939	-0.3233400176406928	0.7456263372034089	0.3563217316729178	1.5663284788339211	-0.9421430954831445	-0.3600282594052931
1.3817308311895513	0.09872793609200946	0.7118154954054232	-0.2818774527893094	0.7584710925489381	1.5490693043650463	-2.3012922033953465	-0.04251317850234737	-0.2736885001720164	-1.163647121549139	-0.7648885015603462	1.1120654968004453	1.458342768899771	-1.1822220435097632	1.4695036401558115	-0.6049594789489947	0.4912813305872054	-0.7795824459550436	0.22487761416553698	-1.7669804843825943	1.2567907113682453	-1.3180934439905279	0.9774742726236509	0.005099444883977782	1.3490641857257215	1.4433732558867387	0.5488454648539863	0.9492724774608033	-0.25616830538172575	0.9380398993469246	0.7312857752325446	0.9349039384410588	1.3206174111292357	-1.501966900361073	1.390661427466255	0.9156559265673315	-0.2156679768242658	0.13028773399136687	-0.38481558421502515	-0.4001112689072982	0.11562748430553291	0.5123693689762951	-0.7713302633567686	0.33320666732010457	-0.8794715921150811	0.6755256259376353	0.08107652129566441	0.8514550424192053	-1.1717937316992606	-0.8204827907488054
0.43214463015079835	0.3989564662825182	0.6061941585485041	-0.05675085620216016	-0.2664954061296782	0.6556444127816277	-1.9392969509923959	0.14277427311233065	0.01256320912572192	-1.1321918697320643	-0.212995304559166	1.3336312191078388	0.758547969343245	-0.6711582866105434	0.5013851767826653	0.44906358168478766	0.5106547552414974	-0.41421154748728467	0.8451115565265855	-1.957880088405697	1.465809248385574	-1.3450039091575652	0.6710579240959226	0.26651212710085115	0.752979408718641	0.254817999738481	0.3348102754279546	0.004540606463347065	0.14184070786106606	1.0864386106660806	-0.28689885146432026	0.7242446629878438	0.6835275008472042	-1.630135436050947	1.5536370133431077	0.4264630868297081	0.10102704339724318	-0.5072116144418352	0.10085978059395415	0.5788553445324893	0.37929086519238187	0.7195754832971692	-0.3585145178933011	0.3828002073257478	-1.030327540797926	0.4201819868683174	-0.3798486083028545	-0.12134318606964824	-0.5339721698390094	-0.6830910943074798
-0.7848500921933668	0.5878099992985977	0.2840433688130267	0.7394148262867629	-1.060553058300042	-0.6912846727588061	-0.46522562182281574	0.7828391614692928	0.34850402292211546	-0.6152291482993906	0.2445754072837402	0.7421296919950238	-0.6720839938794085	0.1897110726656976	-0.4246175897627196	1.3747675020362586	0.8144588189603342	0.4964293013522009	1.0884047906649932	-1.3739536038263727	0.5173733056143445	-0.3817978585546023	-0.47089564034849624	1.0971655857269773	-0.1829757108742702	-1.1465340433999187	-0.006302202431367907	-1.0169406386309954	0.23507074597076266	0.7601710500260871	-1.077201507938362	0.7063274590457547	-0.0480373649283487	-0.8629799216825388	1.531991065688475	-0.3386724529479126	0.3092976806603605	-1.1778319823202137	0.7775527356251213	1.0092924604208269	0.36872828804768837	0.6442345060459773	0.5967476454976347	0.07171073083398831	-0.7703083256878593	0.2292544725914206	-0.5223591248166934	-0.7508115894000631	0.6830817068785687	0.035321137525980276
-1.289767872001915	0.5754349442927421	-0.06646904547021262	1.399343575802765	-1.0535962978868951	-1.5872572675581234	0.893759154208907	1.3953252871993274	0.46959156914866046	-0.08835353042998935	0.12482709761768603	-0.3059488448971176	-1.816220905400394	0.8709379238881299	-0.9143545011838082	1.6166277582020239	1.0241852849156694	1.1365611133101736	0.9775608031285498	-0.5247510609508562	-0.7816851557593305	0.6996413107103787	-1.5101732756581163	1.6589885396562527	-0.8065165295954456	-1.788599708931783	-0.3069837998669477	-1.339263580371928	0.137880086492264	0.1221087407655817	-1.2302020768818982	0.7257298367440653	-0.479471307523639	0.03594256399625445	1.2601404104425915	-0.8669688025134086	0.4532669232218814	-1.5287995475421967	1.1496128701433608	0.8526002156147274	0.14988852976450254	0.3622510044158687	1.294816791724751	-0.3738686554108369	-0.3631410394424694	0.09809762653321427	-0.32342575477008556	-0.7538084955267741	1.5010394278429744	0.720228872006881
-0.8659825105233178	0.2839306313594732	-0.3670768383366822	1.2892637778382483	-0.4538918763188708	-1.5384898791175623	1.1929760383014956	1.3417676266123084	0.2208730772024313	0.01842048271841937	-0.3916723493952022	-1.033735430526487	-1.9228623230334112	0.8912640294498283	-0.9767356947521246	1.136929527949483	0.7252741605434354	0.910357464738577	0.6871101451475832	0.01055614036443075	-1.3955180364176978	0.9775605678370589	-1.6440918836357112	1.3193272048910085	-0.817188406930342	-1.3982153267583612	-0.4878935396045636	-0.8542183636204974	0.07653944118590926	-0.5220422253193314	-0.9287038136808206	0.4595357952897174	-0.5901162596743956	0.3409707798693485	0.6888909859254237	-0.8926527502029008	0.5196355817168763	-1.3258221926018603	0.942423867682455	0.47407074342665323	-0.10728365809741437	0.009477989019506295	1.157419704121481	-0.6603897525455484	-0.12389757893578035	-0.0816595069895071	-0.12345853100872858	-0.38460785858277974	1.3171098147432703	0.8299068796849101
[truncated: 72 more columns]
