# Supplementary material for: Diagnosis of autism spectrum disorder based on functional brain networks and machine learning
Source: Sci Rep. 2023 May 18;13:8072. doi: 10.1038/s41598-023-34650-6 (PMC10195805; doi:10.1038/s41598-023-34650-6)
Supplement: Supplementary file 1 — Supplementary Information. [file 41598_2023_34650_MOESM1_ESM.zip › matrices-bold-time-series/ASD/ASD172.csv]

0.5681617827290124	1.680155618538042	0.1424117794680099	0.6059513230856747	0.02904961963552274	0.23461385656949582	0.7768398726066524	-0.6901550244829805	0.6406806881852426	0.5637896551265982	0.30483170260304465	0.24437457395290163	-0.1780370934069757	0.38988365989401597	0.7330064880872978	0.2725896405334709	0.09772504068131355	0.5015451662158384	-0.2091518715470028	0.14014593075127757	-0.12745666234800998	0.846023447135849	0.581039285870864	0.012999373263282314	-0.6804774593292391	0.07908137307608518	0.3441493924160229	0.4489865100693339	-0.17065015034634815	0.4676390684397523	-0.3413989932066101	0.12046560311118971	0.685935794796077	0.609561997591367	0.32643281089253223	-0.4019821227983054	-0.2190083560968209	0.702235428900919	0.5682872276445	0.033208122072099985	0.5158169041210335	-0.33706296472317476	0.5315837216914361	0.2557347428967898	0.9741715869190701	0.6420562386583084	0.37248291428132363	-0.2933551194428673	0.44107997326060683	0.06461875327906909
0.035228007259112654	1.7573819591449031	-0.0723227943009709	0.6563507788218184	-0.4025094315325435	0.4143940086754785	0.9263330024022814	-0.8554317843146751	1.0996555196818119	0.168900728787801	-0.3037970581320992	0.05688630882430453	-0.6286989286644505	1.0338749461388443	0.4890694868019317	0.27679318214392595	0.10456169497653099	0.9304568401565336	-0.45061921686568235	-0.4916154198188717	-0.22161154294111282	0.8507150805324151	0.10105919583190202	0.3178679359203503	-1.5254344788586438	-0.20165735532337653	0.40252083761265933	0.03788770607707833	-0.3981495378380552	0.22465041206450112	-0.3647188521005858	0.27171729428187613	0.4262509484664255	0.5942940364556126	0.31576097959912225	-0.5739259521294674	-0.9197131365311	0.8991695965223031	0.08386596389566688	-0.05857286754713659	0.7805150120176001	-0.1725145429667368	0.11846794488097935	-0.030576696765802113	0.7002499627733992	0.9408133819834104	0.5102016099533083	-0.23292333761254613	-0.24133216286493528	-1.1236649668383283
-0.9582957845470466	0.6140556056760892	-0.2376444282366832	0.7730800751365854	-0.9555229666657352	0.39166538777701654	0.9543539565352395	-0.7192577059845359	0.6181385808947102	-0.751027352440404	-1.3020800450877918	-0.11981949761941418	-1.1512792267979428	0.5929376489389399	-0.27817959882474375	-0.16958767093611116	0.17913106571199597	0.8038074478669441	-0.5930629470167681	-0.8123598536607227	-0.2632682738997095	0.4364870906495802	-0.7443057085860257	0.7579531828907707	-1.8750148803062037	-0.7089966824946171	0.5995796046025683	-0.6761474998975469	-0.5561422897824838	-0.10747115297732335	-0.28154124976052963	0.1259096260651601	-0.027524738785433343	0.35208417424872207	-0.046985584318745166	-0.46498235590632103	-1.3564569471996224	0.4864333004348311	-0.5427296365734979	-0.3032211777136547	0.1860783358238021	0.27946561852062457	-0.45602610644800684	-0.8929008622766037	-0.31887201165972845	0.6328834912821477	0.22230872925098477	-0.08832159881967247	-0.9182289091139622	-1.7079675708747597
-1.4602320891331537	-1.0818866659951933	0.06349377414203014	0.9383611203433787	-1.021845113907747	0.5528308398958762	0.8180405357020092	-0.3693215326196047	-0.6709629419569896	-1.2796212729371061	-1.8790433789030017	-0.09942217435084923	-0.9478597575545431	-1.013056666469831	-0.8260533706081625	-0.7986069891364299	0.6050169735778381	-0.11416895159827173	-0.2882793740920061	-0.598773270930982	-0.10610025145330773	-0.3232035106970423	-1.0540304369411893	1.2823597222444043	-1.1044903868970912	-0.8525274230212215	1.1864473477760156	-1.2503916501643446	-0.32255969912355664	-0.14294682687659907	0.17977354960842903	-0.4022947084196757	-0.0566719477063892	0.21973175935477154	-0.5531359470038744	0.24383123240394572	-1.2878443463751699	0.0028652475240104488	-0.6916065837150039	-0.4964142116826758	-0.9642038371771362	0.9301386716402452	-0.6840800111730113	-1.7028084564882542	-1.0846119533787055	-0.3824988252697326	0.02832472576745551	0.09077719291613472	-1.029344575410111	-1.0978162384736585
-0.8259203070372366	-2.019959833777931	0.6860301665055016	0.799894455490154	-0.23277402756211676	1.0371198064930474	0.2879103760893004	-0.03234345875889633	-1.9467628148900515	-0.7248291881416314	-1.3763155919562038	0.08951711981364653	0.3030838541387073	-2.6370727506662	-0.5656750477912372	-1.199739504802915	1.2208590607613747	-1.4091896859495676	0.30753561548503794	-0.22956448183072867	0.23382687127683607	-1.263308576231535	-0.33989511892016483	1.5483562967721638	0.4610143861141634	-0.17594506143834032	1.807227209197096	-1.299383235692506	0.1602261007009031	0.13335776962394005	0.9242308977806198	-0.9867083290075201	0.4842232657917891	0.31777707531749777	-0.7343293754185292	1.2469948657263896	-0.9391925624262539	0.0317755685160109	-0.3037118664262301	-0.5591707040812091	-1.8050202351168239	1.3484810665427434	-0.5534215109981847	-1.7704189793784577	-0.7317479436307248	-1.5936317724817164	0.43479556133403824	0.16685139036707725	-0.6465982042729103	-0.09407054411567924
0.518908028799769	-1.4684800776987765	0.938339836313668	0.14046450581093714	1.0714196362922421	1.3707658414075918	-0.6539678289406385	0.18099706648628336	-2.4363933197294316	0.48157393244613705	-0.07097372594038383	0.23634673287989275	1.811064429422267	-2.9436022224417187	0.23319463053563078	-1.1776614805651355	1.4148334726630203	-2.2628269311427127	0.5714526699139125	-0.2065362210744139	0.5177166120400174	-2.066433014810138	0.8181609944377506	1.1511885786560008	1.6764612140291262	1.0179764198712689	1.733306588404242	-0.8429597405386537	0.3567826047998674	0.33739876581458156	1.3469756240983168	-1.1593799059597762	1.0218585669536706	0.37633748312915244	-0.3649084882381739	1.6535030488421334	-0.6265644503367085	0.46839970846905893	0.015372634745634196	-0.5969495769214821	-1.7967692491995089	1.045921873444099	-0.5605191221243978	-1.0926947138437249	0.36009935797300785	-2.2548123699924947	1.2178733505346309	0.0025230430029999228	-0.42585182740922467	-0.0407343875681371
1.4331791950499675	-0.015975699473339825	0.3889072282153824	-0.6812265414256399	2.058319602578194	0.9290060171265039	-1.5160404074184823	0.39748480855629875	-2.0502907455387	1.1202230858271642	0.9718161708001947	0.11479914849137081	2.2761726320735365	-1.723083076420609	0.7237818027128584	-0.863959700922864	0.7916845973681708	-2.111626996501566	0.12306077030098748	-0.5657547541894422	0.45609259018407633	-2.3426171895978922	1.2768472428194835	0.14117515077634527	1.66744836497554	1.8220373252512359	0.7014296872528085	-0.30259066890879627	-0.013184133038471995	0.11104062015601446	0.9154965451541001	-0.7591991624442372	0.8912800811670596	0.03547570196026743	0.2818041154393614	0.8708682268136391	-0.3567646404612275	0.6136572396068375	-0.32815050454518585	-0.6749352901752511	-1.2443789804483436	0.01779419326037839	-1.0814687877191846	-0.3357000585876572	0.8532308344098585	-2.0432392198490703	1.5259096452521714	-0.29803917309801264	-0.8840212243386578	-1.2614583277794722
1.1906114322393555	0.9846545116245276	-0.5199717531531938	-0.9607155810301239	2.099409445814558	-0.2601658756094395	-1.6155824002667423	0.7863366834809903	-1.3168068812937224	0.48422486166308887	0.9232323490088779	-0.36021924405850375	1.2110205570744124	-0.08479016696289243	0.4705499625364889	-0.5480687568559073	-0.24530274779949315	-1.1172552652526686	-0.6530645905191318	-0.8693249690236691	-0.019632412578285758	-1.9161459062136657	0.5123921833679305	-0.8100474202240706	0.6886296474011657	1.5700595915291156	-0.6321537543565274	-0.14255753786220826	-0.568741609306296	-0.4896693828063796	-0.13826156326801495	-0.0756203727923641	0.12929207382083754	-0.6926565505477017	0.7091863882894287	-0.6153486247667568	0.07955343117346862	0.00453405803536342	-1.2412265910434357	-0.6650026067488866	-0.8610496688113516	-1.1079505362497524	-1.867094696496771	-0.06913752796326067	-0.0389508972107398	-1.3162783795109048	0.7771178735132038	-0.3374967710322825	-1.7872036661043356	-2.626008370369522
0.15250158067856603	0.7328668341031953	-0.9155745846781976	-0.38159670305887816	1.2311576440207437	-1.392974304354033	-0.7646875959487573	1.250915329205482	-0.7802304700540639	-0.8314387255604689	0.012868308235611648	-1.037627200280666	-0.5009752884294899	0.6811131773255709	-0.03310129082521672	-0.4469420520341639	-0.7993187836019815	0.011993048445065784	-1.0116315788463177	-0.7373192970567503	-0.6435669133143538	-1.0336925902871696	-0.823060348389657	-0.9644411572349161	-0.24525314853812472	0.45265248466318503	-1.272475049790066	-0.47837106439294985	-0.7043584925904989	-1.0393943666504188	-0.9385575814784882	0.4676043679618779	-0.5150083578806254	-1.3224870208303163	0.6844730076673088	-1.5975401433930199	0.6776757364861258	-1.0174576653444816	-2.0323342927728985	-0.4376741890341304	-0.9188200051499135	-1.6171811625349655	-2.2695035450663337	-0.17470757390703828	-1.5520162763295355	-0.6880566423654947	-0.6625762838531888	0.202954605487903	-2.330553551843767	-2.773563139815259
-0.7126141627288308	-0.300924380207182	-0.5391533962630155	0.590391737704913	-0.011992493200796048	-1.6914773267764867	0.4668293304674015	1.3985162489099072	-0.534442074371994	-1.5807905980217847	-0.7566765467376181	-1.534500489166145	-1.4953290882443826	0.3533266062969434	0.02278815370071544	-0.5878606050298395	-0.44299286763941137	0.669781101562951	-0.7508995100398175	-0.2538290157018686	-0.9959250801214116	-0.18439404080773797	-1.5916804914260603	-0.2935455478357005	-0.5032863003741199	-0.7529650496807765	-0.9295237165007749	-0.9845942438043704	-0.3759667802197964	-1.110836099978366	-0.893268040194105	0.7208090968058437	-0.39823679835199133	-1.3064395220504403	0.4074900747863088	-1.3867455226055472	1.0646852905845494	-1.6705223802485625	-2.1192239858541644	-0.15064708697332735	-0.9948647922376844	-1.406247761131641	-1.9163027287462577	-0.11522049459985789	-2.1299234848070294	-0.3991226368077045	-1.8170119619967084	1.0886034697894285	-1.9279465782590266	-1.5559815321122195
-0.8510544699420487	-0.9789366100944555	-0.08797442886593791	1.1449896982781396	-1.0903303416625063	-1.2108103079607315	1.2687379769689788	0.8971898356049473	-0.30971999326081945	-1.1991848510679313	-0.684267405049673	-1.4326207470796706	-1.2789247910788337	-0.16646447892457733	0.7250093414736968	-0.8045128839838174	0.26492419651815	0.8128968777007737	-0.45396596843921977	0.20043324920561983	-0.8478672315882229	0.34294597129192445	-1.3207378895048962	0.42403783051063204	-0.38860982007577066	-1.460029726002283	-0.3251319670836955	-1.1565975829152586	-0.1892560762680414	-0.5808274698126424	-0.35703341020386453	0.845950387814437	0.30156039021201375	-0.5612259065874402	0.2186357997582182	-0.5441108305708292	0.884340724635815	-1.5612178259713183	-1.5311607898111776	-0.15545950880331402	-0.5692049344743265	-1.0152344016064339	-1.03586435568055	0.32640811569820427	-1.1354856955899484	-0.18416110352120837	-2.058372674204141	1.5657652396319623	-0.775014383094429	-0.04496737512945402
-0.546292997587991	-0.7322343919291444	-0.35753914074150805	0.9088697166555912	-1.745065699729	-0.6852907809498738	1.3249587583355062	-0.13015750723617167	0.11373144868775904	-0.2801413475877943	-0.04541236664324128	-0.6451205234061502	-0.5435386943797227	0.029941912308801152	1.229899945040346	-0.8016830452076139	0.3746676365541104	0.7965217677907916	-0.6674687987178849	0.4133702074371531	-0.37190912303254736	0.6746970553330384	-0.5535066322900474	0.38950491658240544	-0.507509498245882	-1.657705964511996	-0.3705827242782051	-0.6995461151158197	-0.567202608405731	0.31503899552888115	-0.18243736877115593	0.9800006888397836	0.7818346922717042	0.4176688357804683	0.20389848741315308	-0.2034632362571413	0.2724427752665102	-0.9945736696701443	-0.702573992487415	-0.5113890812260139	0.3003188101699868	-0.9359493217119923	-0.10338620181309459	0.789108491328475	0.45768995334696816	0.2560717303604693	-1.5917442886210638	1.0393925176288321	0.3873106920866201	0.7957444983644093
-0.3958253753628744	-0.09247751169701904	-1.2054537856399805	0.19329063416042747	-1.9406059907640343	-0.622986313340626	0.9482059975008735	-1.1164203220505557	0.6763474339345438	0.2637197938452493	0.33567577767012124	0.3558760688455965	-0.20123571819323607	0.8518032392424558	0.6889319578963273	-0.30771196562703845	-0.3888142166843755	0.8439811281971655	-1.0243992903127663	0.5162087674629269	-0.013486117434064854	1.0732025156289207	-0.11744511400518899	-0.3821997300635989	-0.860396003326857	-1.5982276816873164	-1.1455711816144254	0.24468241076128242	-1.0199978145178683	1.0973089714161173	-0.6603480547435328	0.9818143144409646	0.47673389810713396	0.9591923600528364	0.1239641181455326	-0.7380732925285501	-0.1920325129122396	-0.4930009441714897	0.08260548000169066	-0.7088416758971134	1.0441084994430259	-1.0257219541946259	0.6949564041662286	0.8534901567357004	1.1758435848733608	0.7982365980221566	-1.0032673682540996	-0.25958552793301204	1.0171795977589169	1.1161133324697878
-0.5794532780196087	0.007647436831354531	-1.6461940315547632	-0.4875056076852731	-1.730964252358663	-0.7784751559272307	0.543928715133814	-1.4969274870827236	1.179983482946508	0.24398638191648483	0.06425570030721252	0.8112080891550376	-0.37638725440596305	1.3983376868295827	-0.7387782445543305	0.6984438765098872	-1.3195241524985495	0.801755187332704	-0.5366041242469377	0.7039441596561259	-0.11291494059674946	1.4958773914791879	-0.2451448894646888	-1.1244591949150937	-0.8530692658245109	-1.3535158195037518	-1.8474868990598252	1.1767023740755334	-0.5656055597782471	1.2489296226545772	-1.150176862074592	0.6097666873470213	-0.39215941484001726	0.7415193461580221	-0.27846625727172647	-1.3417580388954649	-0.07153893592419756	-0.22070314150465703	0.8906030732457794	-0.09910189692154267	1.2539234602773968	-0.7457866813209494	1.5130672604518611	0.6245647216976666	0.6301018909182615	1.0344510051503846	-0.5477853868806447	-1.3878391310935028	1.2178048346927939	1.7110349060172831
-0.7574155796071914	-0.6589702389215304	-1.0083436288789442	-0.9485103727262739	-1.2476456076572378	-0.6191723870123221	0.13970773929223002	-1.1623381937192818	1.5202343284558488	0.20423283122963848	-0.4222284681362086	0.34993360207446494	-0.4941451958392267	1.046988701644203	-1.955010178148374	1.8493043222793577	-1.528793092205941	0.45001212397016116	1.125364722799062	0.9042404326964867	-0.6044137903552433	1.5533695315556204	-0.5183703563731257	-1.1906065292165662	-0.17083773691895737	-0.844589269504531	-1.7319343602242003	1.5617454123530177	1.0355226417787182	0.5335290423332577	-0.8796878603603555	-0.07906221695689981	-1.123059952833988	-0.021133530822969853	-0.9222605556444788	-1.0236275032716649	0.4446746742199011	-0.010264688027305392	1.7984217157802336	1.3083578510325313	1.0992391618968458	0.08329207243294655	2.3963874894915325	0.5958722147489288	-0.234462770120732	0.8156754880963188	-0.06874562059319866	-1.5474121095471454	1.4442374406111023	2.7764774857847048
-0.5799431899843271	-1.3334106768034442	0.24859581762627792	-1.2777904397986626	-0.7020609767535249	-0.11725769516792174	-0.4381428900027193	-0.4914488164820381	1.690599756599533	0.5415467431677122	-0.4301427863420339	-0.5792057780688222	-0.16743451325254155	0.1655282973006535	-2.0002541023859783	2.5392349675728307	-0.8968982613933323	-0.067718735168884	2.9026523788184324	0.8137631972018671	-1.0679927123370316	0.9592299039754374	-0.5309277630224623	-0.7086426671778507	0.6883816434385083	-0.19261222034491518	-0.9208351232021565	1.1830886213791996	2.7013059578035037	-0.6993084211191314	0.06711255054518475	-0.6316498115273783	-1.2511329049023652	-0.8113032029242404	-1.3486654380282521	0.17856973805779472	0.7064171016267012	0.1871272127755236	2.521106964246256	2.599216163459144	1.00448035424687	0.9725590125805351	2.9562955393833303	0.9666806790744866	-0.36476220542304877	0.47909296090056674	0.4716026196403468	-0.808532057000983	1.8472478152533351	3.4857671079096297
-0.10667945449672489	-1.1069559969603986	1.052966521728099	-1.4071621379454324	-0.2664546483506274	0.1923444940261763	-1.058309451892049	0.017919177841710474	1.6107564905492835	0.9694028751508874	0.15386855775354855	-1.070183836276467	0.3311497367287867	-0.33447427982035904	-0.9492184012221663	2.3334917163978073	-0.09530415265699707	-0.30056877769998647	3.225590835252689	0.2434026889397157	-1.0921533398067633	-0.05164485228379744	-0.3595527525232786	-0.2958437089454066	0.9613062616340791	0.2218040665523856	-0.178588657385691	0.2880754278645211	2.9555952637784877	-1.5851271106500526	0.8081006385053562	-0.5938589248546655	-0.8652659685135797	-1.1787248703459219	-1.0756212119836561	1.2149268610895183	0.2611647319665846	0.14278570161584309	2.5358460992720353	2.692434921343935	1.0590302108902423	1.300871518115334	2.6420968481771894	1.3137482039436597	0.2693718148522503	0.43283888585273517	0.6881714931561863	0.052986771477686004	2.014021849126537	2.9031129471542605
0.3195831480369347	0.058101639499233464	0.9232842756454402	-1.0329846373558518	0.05072746655283602	-0.0480344833194196	-1.2265315402367778	0.125211179883869	1.0988616667893494	0.9789314363154111	0.719825205085062	-0.644947337986893	0.5372109794669458	-0.038223589437317934	0.28332444760089287	1.3160950817726373	0.24481598155427567	-0.029603206986442063	1.6665573502686586	-0.6287659762908213	-0.6129471415118196	-0.8549842825361039	-0.314918623978656	-0.27039260775111595	0.5416183925397025	0.15812181826600563	-0.017122184590193164	-0.5862180429421847	1.4571344815073806	-1.3767548401035612	0.699815248848554	0.0046008536390763815	-0.31927900613307203	-0.9641770202379816	-0.07146579089232927	1.2243836665833996	-0.6767095443738471	-0.2843795925930516	1.6136930680821147	1.39614341457635	0.9312473104791918	1.0191275323896176	1.3552954124623902	1.0760226989369848	0.9005780950921511	0.6095260143328879	0.19347109669112095	0.3780648577844455	1.4193276652348237	1.1157818589766404
0.48343392236189403	1.229726071861726	0.3932301419262537	-0.08716861132099132	0.3383678684491758	-0.48278861406769796	-0.6568217229528	-0.08894466154199544	0.1167859798397481	0.5810830478473078	0.6023803313107615	0.26486547417658707	0.4517088297336478	0.544857569819788	0.8737911353639654	0.05190953180239856	0.15845620281117045	0.36822103610338774	-0.5008253286462095	-1.3462722301359165	0.07511225387036302	-1.0017787728005814	-0.41224507381720527	-0.359191645505497	0.06993498683646351	-0.15410059686189292	-0.2212964628513318	-0.9870034290894667	-0.5761029412908575	-0.18803292000201144	0.06825476204277045	0.6158879892224601	0.1497758224381329	-0.32643319729599823	1.0728071520221363	0.46906449551072577	-1.41011977554804	-0.8054181981854733	0.16741579571198434	-0.335745652490692	0.36416792382188223	0.6383475245627793	-0.2870593207561899	0.26330869393184375	1.0267339584186013	0.506859988318815	-0.7767680155019571	0.1922201831712614	0.11056233584356535	-0.7464462547030563
0.4687421024230739	1.42220455139131	0.2207639606410296	0.8893802002452935	0.5928161408549675	-0.44830171169478933	0.2374684047355079	-0.4186485280147979	-0.9884921341780769	0.27979365181726873	-0.20843704872251204	0.7958396472485896	0.46523298838054994	0.6158148808534701	0.6962401546423149	-0.8253749976248704	0.0829999909239979	0.25570247968780957	-1.5478799597882507	-1.487127971548869	0.6079964458504112	-0.5971371944189438	-0.3034305157393627	-0.19064670254674712	0.08583770360037764	-0.2394804476866824	-0.2614431844930529	-0.8288890917677416	-1.568398681981797	0.9575461762589735	-0.24640546897056223	0.6511426178867825	0.4353164290721219	0.35049073074084525	1.5070623271885637	-0.07271531962772967	-1.3896995126785536	-0.9177441903316871	-0.9981151013910702	-1.2702161665086198	-0.4193314880926762	0.5456580183502603	-1.3830801924377856	-0.5034686741490803	0.8643854845263501	-0.18461175084867118	-1.399629154569436	-0.021468320778816975	-1.14240243790584	-1.588873928834645
0.4677752828761431	0.552229393957271	0.45376470399016283	1.1151787829982098	0.6840442788573217	0.18578619361572854	0.645338118284333	-0.7129012461276992	-1.6127742535632632	0.33075723670417045	-1.0535101286779043	0.5726088089080921	0.7001456001818526	0.003183749139681151	0.1149044041306556	-1.0448298067649755	0.1896861584404283	-0.5295501421098826	-0.9998272600132385	-0.9391328628821118	0.8252915355674351	-0.1081529641397149	0.2501625271444275	0.16191908837478802	0.36831854867181557	0.09029604831725033	0.03917208584413406	-0.36999339327011543	-1.110628838555692	1.0172182636117695	0.08003527983345982	-0.004551800290589869	0.37667903884965287	0.6502247305685761	0.8135197721522474	0.1094421878394396	-0.6803469622497549	-0.447848544795963	-1.3218118663321694	-1.0146849414061687	-0.9233594857667352	0.5505746351705589	-1.4830266764781619	-0.6820676627348619	0.7456295846630269	-1.1186254082147074	-1.040089014612191	0.04613670815136406	-1.4711142654178169	-1.303357247221929
0.5413236891223858	-0.5339265435516004	0.5092379901730268	0.39254537159806935	0.5511232259564597	0.8277490113251187	0.21344091938570947	-0.8860685624589213	-1.371563050693937	0.3463324527801391	-1.233152099581414	0.029835361295135615	0.73417751631865	-0.6876034192076913	-0.5288166194798044	-0.7963672573324225	0.23381398423591485	-1.3789643171573451	0.058931043631477956	0.0064729306951388284	0.7783542856034079	0.12575776835822186	0.9900009425978438	0.3255908012575365	0.3145159574896026	0.554067996963722	0.4077071521366283	0.05217268571105594	-0.17385218201857233	-0.038104820256616885	0.5358967631933003	-0.9118589399176761	-0.16769204349814654	0.40562672844917175	-0.5514398268194122	0.5362347599783567	0.13301031382828415	0.26900521178898956	-0.9090283534829527	-0.2565645192329652	-0.9126126253207226	0.24051463812872906	-0.9238156472002428	-0.38558628493228025	0.47655195306062287	-1.5757619613402805	0.08530494051991272	0.25401409509823086	-0.7239904464989126	-0.6509804431176773
0.6001087557576662	-0.9247337755136287	0.05344547146174912	-0.5761928486092004	0.3413725309570728	0.8748594699697081	-0.5214373895458922	-0.8489776648705205	-0.4733945293137188	-0.1597548278941453	-0.6026355140604218	-0.19853782005150317	0.13440863538763015	-0.7957315603569844	-1.0513341301186572	-0.46712171448587886	0.054543847227265754	-1.4581657319793149	0.3243565347287952	0.7710996851985087	0.5527229053512427	0.12674490473503222	1.350759032604025	0.2226730833768121	-0.19302365399717958	0.7643501404915638	0.5837702042382094	0.24964677792022197	0.10105332752349114	-1.151225476361217	0.4916622743454057	-1.438685995140102	-0.9822217491164124	-0.10629738594225457	-1.5404766051448813	0.42995208057421225	0.46397249132580937	0.7848328984439573	-0.360525710793122	0.05502570167172484	-0.5951295594146605	-0.3497250744985201	-0.4506096337783734	-0.1634481991939575	-0.3570346309995719	-1.1804722567225294	1.109335102352067	0.30379316750203617	0.360159072430644	-0.3805282277155427
0.5443490629112124	-0.46816395719823645	-0.5291710604625313	-0.8413268961996968	0.24691896526916982	0.41481364394108816	-0.6714176503828714	-0.5164188824518764	0.4222503521452302	-0.9999579879131784	0.3907452758205767	-0.04343275254714805	-0.8934685683807864	-0.3041885183056555	-1.2134828409319325	-0.29462403040540136	-0.05253587878072963	-0.5515932766179666	-0.33912064729275554	0.8142201421260329	0.17611263066449023	0.09176763278991207	0.9995323319664303	0.24725610321127944	-0.6178356601004259	0.6353439854724663	0.6353932687852171	0.1990230970234359	-0.4059814702639809	-1.2210933089660125	-0.01946104833070898	-1.2031069332445614	-1.4143819197094598	-0.31836161612600344	-1.3779013002107388	-0.30067297810238003	0.19598687316037575	0.9787729782710154	-0.19306462449155412	-0.3318563914923856	-0.2738358846723434	-0.6667489756875471	-0.5007515919883747	-0.3016901179858584	-1.5563796434190473	-0.23994207935517217	1.3460455765468529	0.12209287847223298	0.8363772642817014	-0.5835145042017889
0.3619445477822127	0.24332936255086068	-0.6622475445335141	-0.15464620445346194	0.2338625086991857	0.04600601957118913	0.061893100886327615	0.0928384091146138	0.7642295929895491	-1.389098537825661	1.142947811738289	0.019184370104348557	-1.6172552319442803	0.2597856508575132	-0.717279980418203	-0.22933531328131923	0.3251453323205757	0.693509321496142	-0.9747603186600196	0.055476540792665556	-0.2847253844859135	0.13034107477279303	0.12363735722533321	0.7286236334844836	-0.513540321946511	0.34793423352284664	0.743294827186348	-0.05648931388642193	-0.8880974041730203	-0.18464028603975852	-0.42006032401847954	-0.29327438701730796	-0.8822463920358773	0.1320570692889141	-0.2467463057090615	-0.9609129799868533	-0.27089826212588825	1.008265798887785	-0.3971816759804501	-0.8427378692382088	0.026455510373162672	-0.2949254103145607	-0.827785459976391	-0.5199689472237453	-2.1863746773304693	0.6200775925626943	0.8524828727588232	-0.14041196879113282	0.4325596201304159	-0.8108440219353061
0.13136784829765294	0.5956793126225641	-0.3357825772808905	0.8359437792986868	0.07605326692811322	0.10476509064564807	1.0897204271554004	0.7849865344663336	0.5527610833451271	-0.8459048320202034	1.3348465726779983	-0.2938427761576187	-1.5326080823119903	0.48800890748222636	0.40590502113643184	-0.06784896822540584	1.0886078021860481	1.3760385227762189	-0.7958419565296906	-0.9317868297231098	-0.6264680404929858	0.263245480752414	-0.766298796791275	1.3900600799653078	-0.1388751062656943	0.03867940021922267	0.8597863456115054	-0.41248806211665895	-0.6861243601425021	1.0147243447949994	-0.34745373554666714	0.7849234766468236	0.4639685553878112	1.0087097751181044	0.8783453145721034	-0.8872116467163175	-0.4030494635143296	0.9468988053620343	-0.5231772584324691	-0.7897224610844267	0.47478293875832983	0.48796653415944147	-0.8027170236735427	-0.3940351230710993	-1.498881616897229	1.0257112296128663	0.21250893151485245	-0.38043024458460417	-0.25771882680908764	-0.6187510863838782
-0.007214321800515046	0.551650881130473	-0.0673271933264057	1.333315776236727	-0.2810901804034175	0.3283603743968625	1.588928634968799	1.2573289191133288	0.2497536466017022	0.21436783752419541	1.046928105265342	-0.5935830924720328	-0.8142460213524799	0.45536913692539727	1.5466050475402664	0.3082199205362745	1.5841342047300024	1.151536023075698	-0.0542399215172181	-1.268714997745823	-0.6144497817571085	0.5732906069404496	-1.2104602900203203	1.5774378470619788	-0.0765989958772646	-0.2748558199913864	0.7898452791375492	-0.6198545592804681	-0.0007406838940227724	1.491177187142555	-0.01888288360410032	1.3678080691947172	1.7140601631693337	1.6564998241450772	1.1282708376339692	-0.15389644324373025	-0.007408396474023909	0.6912686093136506	-0.18336525464683626	-0.0874163858699707	1.063885031104352	0.972073429544374	-0.08678145655045859	0.08200196051765105	0.1786652247508151	1.0061135763942044	-0.08362116448804363	-0.6367830687058131	-0.4451529584571978	0.04616823549129235
0.08946348045522978	0.5262880241927402	-0.15293736649847914	1.1959855888058202	-0.5073148238791505	0.3468833449456653	1.342810006288019	1.2897876359471572	0.28421602399541873	0.9609321850033448	0.5741233917712758	-0.24217889784519425	0.04628779678315797	0.41240609035010894	1.9291914681905062	0.7981519385142143	1.291261545481457	0.44403579956114414	0.4147060592676219	-0.5187854337597424	-0.20277695502039622	1.1660794869733735	-0.9927273576647947	1.0319078280542708	-0.3655863603538257	-0.45983768285483245	0.5735223491142832	-0.34070486532468164	0.48713354135093684	1.291900460943468	0.19830272966278756	1.0377390879152744	1.982130796748303	1.657968605454477	0.4991945481472232	0.6001001529744239	0.6148600217737489	0.2654080292590447	0.5296880084498912	0.736109076035857	1.502181793179193	0.7821285865778019	0.9786605718699565	0.49999327150022865	1.7072507520232683	0.7325651809338586	0.0215355586478331	-0.8848244457433718	0.045604877443826734	0.844252886766975
0.44372195620811195	0.7772037536230378	-0.25530685231571326	0.9144514366930618	-0.19020872111586432	0.265426946232849	0.8480218756482354	0.9384913016748114	0.6668122492721387	1.0871280722972185	0.17406633124252502	0.8327771436689501	0.8472551239108425	0.3458014135381692	1.3837682423644355	1.1449941854974992	0.4255842826994644	-0.04492264271380036	0.24923907545821467	0.8292244959908911	0.41423171204760684	1.9067715374759522	-0.14774348760602907	0.2276499098289344	-0.36085404785179637	-0.19962988836194834	0.5541220481210196	0.5519062694745328	0.46086361855454266	1.1417893236747267	0.31733175912566997	-0.008859703464336777	1.2453874295716825	1.2697895222499325	-0.25757515914265366	0.8947980487277704	0.9816061452702572	0.008272137225935958	1.1208602831319625	1.110709318671599	1.5285554290970034	0.22119451558185846	1.6504139645368876	0.5506540700047793	2.258286199870372	0.3358938519989646	0.2973004351109964	-0.8841137880534079	0.6737411305275747	1.2884936491036012
0.8595088480526291	1.0509465999989818	0.09970498374366508	0.8934300131681351	0.6499823023325653	0.49582308259287494	0.649921396940073	0.5680582763585301	1.0621392566689472	1.0206389335172381	-0.05814245382112302	1.952372477543073	1.6957170099201209	0.06942506233614679	0.5906627874969246	1.12841928306891	-0.2930719369170404	0.052237865210906176	-0.11156309873613722	1.7207605980943275	1.0035866267082385	2.3158752047704523	1.0417387299850327	-0.18676639894653038	0.41672484266309806	0.6338707086152611	0.9291749517532765	1.7044161496551467	0.22130774236980802	1.459632529980811	0.6077698910957395	-0.9733350614688886	0.3337221416323914	1.092887793947609	-0.44304423324559233	0.8069283854351117	0.9296607077363228	0.24992541985679487	1.1808409252046068	0.9064553087899628	1.2181442269881457	-0.17756877357961093	1.4688315042219817	0.3631680519230085	1.9715161095023803	0.009636164955435856	0.5114054178831295	-0.3850494139906205	0.8402378315924126	1.0705503385146131
1.0233402556236397	0.8842494633071973	0.7922545295461771	0.9555246108140354	1.4801268680601871	1.055907306463618	0.7228540225693697	0.6234904514200487	1.1669529069492226	1.1962017640966598	-0.14697908860803954	2.3688623966842832	2.4850582597115056	-0.3033674895234002	0.4001148417484429	0.7309163988556033	-0.4355201182358306	0.5811519470019215	-0.12002771298757803	1.513896116502082	1.4844132317765444	1.916605811668562	2.070998277664073	-0.1578999658033994	1.5334455949810724	1.6066289943527827	1.3527885872144172	2.437131187343588	0.16532947411813456	1.8480538170229757	1.0477893149118886	-1.0301585653051755	0.052966394617169114	1.2943269811873075	-0.04875572999266421	0.701511147311572	0.8043438592177635	0.8364499344695225	0.7745844870044479	0.4021305833257758	0.8626378154042091	-0.28071303882982435	0.679995521887179	0.27652684709613795	1.479965697580758	0.0569033642929967	0.5388825524480174	0.5068659064672373	0.5279442581137387	0.32854586692448434
0.7785457137723799	0.19429025422122467	1.150312191852296	0.6235209157673102	1.7531330144611028	1.3387991880923626	0.5777661349506465	1.234335686347617	0.9641730637163217	1.404772063440438	-0.1171447734137019	1.9910803465706608	2.669648844694712	-0.28176860081538313	0.9004755666819703	0.15043938918925615	-0.27472320278105644	1.0972928180442147	0.1498692204780542	0.6291521102967284	1.8464233073337832	0.7650603635411852	2.4303874417098257	-0.2370328317653469	2.015236468858168	1.9665867397811128	1.1976933685156308	2.30503482031521	0.2655806551134956	1.607262760999522	1.2009289834249963	-0.09437670840995858	0.3721926347587108	1.3049795943695675	0.37645443038598203	0.7533047737881872	1.1015385863829634	1.183445113568416	0.3222491102036166	-0.06917854173653352	0.5946386781652492	-0.3995654860571739	-0.023645128270020188	0.4003130289063853	1.0543933307929776	0.5906247405928389	0.3451785225009945	1.2825800106337153	0.2150319503420504	-0.36013706836106046
0.2790151810302358	-0.5382861202094361	0.7524005530174035	-0.23677207870752404	1.399356631835892	0.7803867152649614	-0.09951961837970773	1.9686177221801626	0.6328826893501555	1.0845361467829573	0.05868473268997005	1.3232619928726144	1.7848026513687578	0.3909467362208965	1.2774531998365997	-0.3414941235699886	-0.37073961616391987	1.1797277651521285	0.15846757309544587	0.1531734048508491	1.9369799635170095	-0.44449229350949626	1.9662486103299768	-0.8213763806767004	1.4170831555489354	1.3875424964852443	0.26506827367047403	1.5231740473648174	0.20646318021714935	0.5813953393903419	0.7529051767371616	0.9731176826345246	0.5369078302851082	0.45117693130005315	0.3625205031911395	0.8151166701179728	1.8838096170038396	0.9021935274926172	0.12163961677342128	-0.35315071558412914	0.2709351311287868	-0.7786982547009367	-0.17298880519126306	0.5400792883949591	0.4618876131857928	1.214362951420038	0.018064147240082217	1.4279368105871089	0.23003112730496922	-0.40033871630709433
-0.1909309994348845	-0.7328713369835512	-0.028762302981426964	-1.2123961753823647	0.7425945006281771	-0.35661704013461154	-1.0440201018025033	2.0602471241104263	0.3026481851450629	0.13110550423573458	0.3768706158112429	0.8039406893267914	0.107598910146488	1.1700054026575641	0.6740634027717811	-0.5734789567281527	-0.8896564234352464	0.6356561624109498	-0.3200139716459593	0.7397506323542357	1.5118975454092882	-0.9325374531781291	1.0383586740689166	-1.592495661880348	0.26375935708307563	0.36509739349161674	-0.896136480052711	0.7572723679049027	-0.08595392815447134	-0.6703545062735906	-0.019785589753444535	1.0792155258091716	-0.04602612428739694	-1.1318843497849933	-0.07692388638800794	0.6604594469605392	2.5869243018009382	0.25798978619853735	0.06751000928420385	-0.42779984565375795	-0.23387578343017984	-1.2283369132787374	0.08815943886535298	0.5183232566489718	-0.4402830366251957	1.2567272319315346	-0.2004673903077335	0.8705995246336095	0.3645478666310071	0.25320300747603475
-0.527986181570502	-0.3282027358541622	-0.43408644665445933	-1.776550531595673	0.03888450084043025	-1.1123233769583762	-1.670780379655886	1.0623210430071093	-0.029899456692688283	-0.8824617108666469	0.6875018311915209	0.42795641047408967	-1.4284831326545253	1.0873656113536996	-0.851810034423245	-0.5452498061895936	-1.462142036937439	-0.3725288775637434	-0.8223368455250095	1.9270659129584615	0.6157302275395937	-0.5519657388444759	0.23736453373692765	-1.8546287725635386	-0.6361344022988785	-0.26876257448035396	-1.4813345619266707	0.4540835929020252	-0.268732681458804	-1.4840794205889198	-0.5241444237003131	-0.05418081021536886	-1.133663928222365	-2.4068648269099366	-0.6062106323593236	0.2411544963907076	2.486540003465929	-0.13162467826951368	-0.1111902329930383	-0.2860442318210733	-0.7408696466488257	-1.3340515843693965	0.2701839842523811	0.39970334096320487	-1.3197438577040415	0.4984827306054603	-0.052581437637461786	0.018430069222866222	0.2106269958220718	0.967387688690969
-0.8440021030254254	0.12885177790048608	-0.15851824804372017	-1.7975599511588045	-0.6879168608106253	-0.816415902949533	-1.6653526426604965	-0.6146616130112783	-0.3623149958421542	-1.3672650815568568	0.7394821862320463	0.04514843661425913	-2.053182127517473	-0.12800507813598525	-2.2988958198290845	-0.3707998736440731	-1.6495083262512813	-1.3126005831458802	-0.6981389071583742	2.5898434117587112	-0.1967220592461241	0.07081057244483273	-0.09838002296193685	-1.333638787815737	-1.055197036121688	-0.19182289250569473	-1.191115635596925	0.44041972855089967	0.0005075967788834766	-1.673694340939953	-0.5291702725854245	-1.5622241283538176	-1.8989071864817302	-2.40763841549765	-0.9548390409803961	-0.2694557327894482	1.4040066503475748	-0.004531978784359099	-0.4091896672314034	0.042302221647956634	-0.9032334273594229	-0.9183136687838314	0.11972805683713357	0.3202409260439127	-1.7322303758649418	-0.4297728826398259	0.48436595527680626	-0.6078548071630548	-0.2267807474973847	1.0007852855122
-1.1662633900335555	0.05075454001439059	0.40348020794150813	-1.5567517817024288	-1.3235810303727007	0.19313641723942815	-1.261749034075342	-1.8815212306690248	-0.56173773615486	-1.3631465381643235	0.42316240471888794	-0.22406694210291592	-1.7851538025649378	-1.4808442353304632	-2.6502318117428367	-0.17922336037517028	-1.3747898549122834	-1.5501297857182326	0.13453513998404962	2.058645218040955	-0.2660137323977413	0.1513015145827056	-0.0796319453935958	-0.45109655326732456	-1.3014543674752679	0.17931480342530487	-0.41957668051869057	0.2450456948579516	0.5993496354500539	-1.4570365093353084	-0.3480012452692852	-2.2247828197925985	-1.7966421422143917	-1.2703154443429363	-1.0583071293948494	-0.5895987181030995	-0.06786888367507908	0.3039151111151369	-0.48257727553620045	0.3989188579888347	-0.6135179755924637	-0.18707123169929138	-0.14515017872781708	0.21190443177890125	-1.6629271948961177	-0.5918486359077634	1.127035557864763	-0.7433886525340171	-0.4482736378944827	0.2593403693057702
-1.2368937017179504	-0.5549848473718622	0.727135796038971	-1.3564932541052492	-1.4384288397182723	0.9481411469316937	-0.9648826968182659	-1.8581265842100885	-0.4616916204038323	-1.3208442989028635	-0.03369224689824884	-0.12698985656027992	-1.1912834079600412	-1.5708056611789372	-1.7886938719014	-0.05708626862017487	-0.8551784779743283	-0.8620909104021386	1.0774860489686153	0.7458320579768312	0.4218454840922818	-0.4907557594217703	-0.01614936855107455	0.2006680746958182	-1.4772257728601728	0.29571097047467615	0.251041050909609	-0.24946824542790247	1.0294553309904748	-1.0157754501788976	-0.31026945051870963	-1.5992527472796065	-1.0910243403983655	-0.14608424705155218	-0.9306041796206667	-0.49241265564476655	-1.0750931932749066	0.35032375207511474	-0.08644778277519209	0.547916924967024	-0.16068727408184674	0.5161811538770542	-0.1693390125151919	-0.1350466783054227	-1.4487103296458894	0.24932164212825728	1.5253283954664791	-0.44023204991215953	-0.0584335537314716	-0.5857610028820706
-0.7721322391819045	-1.0612939036710258	0.746397060579626	-1.2354351836553656	-0.6757215855514452	0.863776880413867	-1.0579368055480347	-0.6964660208568771	-0.08686005121597055	-1.3800298713084453	-0.20776573652457236	0.21536328824091794	-0.6818805290922649	-0.11875406982268145	-0.5072056336918082	-0.03306309061614998	-0.2789981864064082	0.24989795388750902	1.4775119576604754	-0.3360744364725069	1.0288416914514096	-1.2948743643241554	-0.06261441697777392	0.46072788637579937	-1.2007352760573138	0.11766242455597986	0.5734579615214555	-0.6310542331866851	0.9585904643570252	-0.3791513112133484	-0.30051326561274705	-0.34459788941178504	-0.5094180757176086	-0.03072239528178823	-0.5855063434061331	0.010286283376571196	-1.246534827217418	0.13006574859878298	0.5271503049355963	0.3923196780345022	0.06674193566285216	0.9593758226722994	0.08419206016441556	-0.7231088697653083	-1.2235946169071716	1.3027308514747502	1.5510231766585032	0.10106073291422661	0.6775054671831716	-0.7963663898446425
0.08231354050925686	-0.8495219270907206	0.7491198480061865	-1.0590988469127105	0.6369808120181293	0.22993649558009396	-1.3844317727726587	0.5053893283018108	0.2764089422239952	-1.1917304264817439	0.093749595161204	0.23044135512129668	-0.23808948929517004	1.5646575612652152	0.2976542378796398	-0.06976118782356344	0.28074212805028087	0.8910957434014911	1.2412211843800693	-0.6079628082408093	0.6436047713527758	-1.574733946784655	-0.15780440308149218	0.5569477526211724	-0.23885493700053415	0.01553824203293269	0.6090664248915383	-0.4976938192254515	0.5640940089497194	0.2682882482374248	-0.03640965711751581	0.5455812317782404	-0.4524224330372115	-0.7813541664965374	-0.12389400985471603	0.5655952092844313	-0.936061825824245	-0.0296820048464348	0.7987525175864899	0.11466261537765154	-0.036977689656148886	1.0337850401452076	0.30879186525795316	-1.2055178596917797	-0.7557285975309026	1.5358429528180733	1.2998575332864097	0.6707801714702164	1.0351500062374257	-0.3353457867227246
0.7245514649840087	0.05648521392351501	0.8391062234850768	-0.7561169072193054	1.5417568428977964	-0.28587842271695796	-1.5558073707832882	0.6989407214703893	0.28624752936602343	-0.5520861085981692	0.5642724034505218	-0.4895115010799	0.20736154283896402	1.8564773542127533	0.3797701156317575	-0.07744221294892457	0.6877119051431545	0.5660449034945679	0.7881731961133136	-0.4254932726777491	-0.67907195248631	-1.2370770311289216	-0.23165455565590926	0.6088658977605786	0.8657843682404665	0.15574104948854273	0.3681309098959424	-0.05255993280804287	0.2830071952411085	0.44733307892845364	0.31821794986364876	0.7203035168072093	-0.6296546316904864	-1.3983599385066723	0.25057287633056774	0.6538385204179489	-0.7700639802729158	-0.04040406149889825	0.4709745974887118	0.024086397272608175	-0.2751053559624992	0.7098388301098836	0.24226598929563375	-1.2084807455406477	0.021359663591920347	0.7234763655745425	0.8472043887163501	1.0680589993090674	0.60044535351331	0.13768857831422185
0.6573233370104117	0.9999760692546216	0.7533952484881723	-0.37912600476703506	1.3310024194306223	-0.4323855166611883	-1.332266893255304	-0.15857893764479225	-0.1665479255467356	0.06914630992405527	0.6462137774154678	-1.6030590098159472	0.4035046719733605	0.5431278856682915	0.16430784587326808	0.009588443146131592	0.7044576119448392	-0.3489480845481209	0.5011567563206578	-0.5902456090070544	-1.8377906819832057	-0.8632859788240543	-0.33850596918892156	0.4308511288728609	1.1866258254657	0.23987959301939324	-0.2795874565699997	0.023528675260011164	0.286796109761189	-0.19537538225541012	0.15715354989680208	0.6310365240528721	-0.4714802142074491	-1.2160772410522227	0.44831084867491905	0.02654225234787267	-1.0209147007453214	-0.2685449540732847	-0.11387950860590096	0.21693906609113559	-0.4574829156462783	0.13385597482131173	-0.05190003207897363	-0.7603643729991	0.5652449252541542	-0.41273337576911745	0.12631158158452685	1.1099598320843735	-0.28804398225458233	0.004046545574292838
0.028344837286543103	1.3176341628188506	0.25953548295780826	0.0029553891893636134	0.3050349388440913	-0.5409466453328015	-0.8233546515975928	-1.145864825747417	-0.8788012251620713	-0.045994454974807426	0.10028062790596531	-2.276301823847404	0.018351467931958524	-0.940630508398273	0.17333918881774693	0.1335695457121719	0.2707370288928299	-0.997686244656692	0.3504094788481426	-1.4530032481815913	-1.8197919193933376	-1.0779580004284626	-0.5520704632477235	-0.10689933238779412	0.46775129397623355	-0.07110246722403263	-1.289338447257471	-0.6581169295561756	0.3021391308227264	-1.3521329170942085	-0.8048782175235533	0.833263251202029	0.19060674995505866	-0.6231237587114691	0.6849476470146922	-0.9891204255891254	-1.4406377721853232	-1.0609975498713595	-0.4194115045597286	0.414813634607433	-0.6176176618440508	-0.3065263943139226	-0.34291973336571824	-0.2977344628917807	0.1738406873812349	-1.0718714297045675	-0.8794215289190391	0.7169453766418642	-0.9416532496198744	-0.6915110528589328
-0.5156110820296387	0.9295660896566929	-0.4537665853836292	0.35944980065546245	-0.5408877304317485	-0.9838708667437941	-0.35713930858398163	-1.3572215688041125	-1.5217031487012385	-0.9235844654005848	-0.71231973822458	-2.061963641618317	-0.8174478689640822	-1.084913944831027	0.5225681356009453	0.11593492429471819	-0.26662121262066935	-0.9149030765083128	0.061230095836551396	-2.5407350569520832	-0.8566821037611938	-1.8547899396906309	-0.8203451996702624	-0.715601025561109	-0.5016183377134809	-0.6602166451758777	-2.2087870915945165	-1.6757578396769204	-0.031914977383871924	-2.1553816191196673	-1.9726876906449617	1.3238828249770869	0.9359675006821115	-0.5063364049392125	1.285038774877736	-1.7173894739851396	-1.6334417349223769	-2.179335596646388	-0.34367075075823905	0.20505628615629767	-0.8976049618551365	-0.22159598984719744	-0.5587248607650415	-0.22393795746552514	-1.066816496094282	-1.1812128519785676	-1.8938706018454412	0.0029452159560795646	-1.073672751560541	-1.3716787929652345
-0.5243241298736407	0.3207238886306529	-0.9367846475886804	0.6446002281391895	-0.595595414328359	-1.6424893826207934	-0.1490451934358079	-0.7823480463496952	-1.8736602561760882	-1.6683082647310175	-1.1718780916213856	-1.352883719382744	-1.4301711712224936	0.043539082878077326	0.9320361837292144	-0.1858122529039174	-0.37479177120123564	-0.4260136048307475	-0.467822612471164	-3.0211632405884346	-0.2238708230040855	-2.4645672290294223	-1.0033633042836894	-0.8825629865973773	-0.7421514093762643	-1.0668370248127534	-2.4336110511237	-2.1738716990806224	-0.7057656956232259	-1.949888115189766	-2.337519630373165	1.6388060450242194	1.2357637597010402	-1.1011103867074399	2.2118155373828885	-1.7336193676790266	-1.483622084897311	-2.8855912058678777	-0.28798092079462856	-0.519698909383682	-1.3038467827789921	0.3826726360104696	-0.8044051922853473	-0.5274529071455579	-2.0652824386785866	-1.2337546291066566	-2.431835478584184	-0.7403553958336917	-1.001543274132595	-1.543731379410413
-0.17858171173010046	0.0066233362766516205	-0.9647739034851431	0.7996822729330904	-0.21400984622858674	-1.9676478371466417	-0.06344854868135437	-0.1857313980111389	-1.8763726980751114	-1.3463223914111644	-1.0077411278243429	-0.8544941764633376	-1.1860822118898546	0.9304386702013283	1.0985881894219582	-0.7074769780237168	0.15728151174765798	-0.14975829869400742	-1.0180084052779987	-2.474537315359243	-0.7963149243272779	-2.1246627928061486	-1.013575600828987	-0.40670235937410043	-0.14274503278233913	-1.0333520583202118	-1.7134365663504152	-1.731697408602192	-1.3158046419524942	-0.9137733872883861	-1.5065479854728545	1.4674160921317707	1.0357699151985509	-1.6033793724675207	2.897370772685596	-1.1980059964021066	-1.1880281127854517	-2.6022567752542596	-0.5789152529493305	-1.3842704790562255	-1.6468468105506124	1.0382238546312417	-1.0661558611892517	-0.8601964930266419	-1.709486762577032	-1.4830767728468883	-2.188978041210956	-1.1702957130129459	-1.103658565510127	-1.1705437824941698
0.019095141655119226	0.08456500413282542	-0.719684094500372	0.8674221403539573	-0.14092811656895143	-1.4879285528385173	0.29272278852420386	-0.19219200900032818	-1.5402293344345486	0.02242480008750761	-0.5078659164532576	-0.7495835447506789	-0.09883346283159876	0.3680167044911234	0.9747063347967239	-1.1973723439016737	0.9976211970016334	-0.2218521756059206	-1.309963933927053	-1.2311756414967725	-1.9852022936575167	-0.7283621100246088	-0.8381678924550956	0.40256183990287514	0.564763688849759	-0.7393215561934259	-0.3531724085156686	-0.7418254819952914	-1.501691340353524	0.1691408337172011	-0.08097298868887046	0.9838884202628667	0.7853851771009014	-1.006880608597484	2.701452521744468	-0.564890521315384	-0.9515377449316629	-1.3857660553321378	-0.9939567213617991	-1.843130642638284	-1.6884612814562658	1.2452482611565583	-1.0798536500334204	-0.9130274180855805	-0.03283382316513191	-1.5747894653217758	-1.3276704603910843	-1.0591408434787712	-1.2681773116812323	-0.5175769808256049
-0.14146627990942953	0.29632514994355585	-0.503178143553613	1.017466910540503	-0.5549975743953446	-0.22649544811593084	1.1696821897553489	-0.6280170877222869	-0.8996454643474644	1.5217535684156236	-0.13793554460172575	-0.6088536347833982	1.1989935839378063	-1.1709227836314222	0.711564451818443	-1.429776117161853	1.590477822718651	-0.17891007079466953	-1.320661186394801	-0.04924354067385236	-2.3550507520960604	1.0228801042708688	-0.45754069794060204	1.0724942175891554	0.7830292975539137	-0.4627161336494142	1.0487703418680365	0.08658410736331788	-1.3415803823637271	0.6986669166575158	1.0291712171364236	0.5534288956914712	0.8944497971178722	0.7603651190307509	1.5740596328581633	-0.0731218091360603	-0.7638501417539237	0.2344709546241429	-1.0279094091855214	-1.6881870455112296	-1.2951324880940234	0.9241460713699675	-0.642912728734507	-0.6419283527544236	1.7780943222787662	-1.0620335759546615	-0.3622682984064393	-0.4405443517935697	-1.0625795324966907	0.14343466938605717
-0.42681369796041885	0.4210554695322136	-0.43300260833036613	1.334051119028679	-0.9448264350991449	1.2763165335202367	2.307589978762694	-0.8177360433265111	-0.10172448241447736	2.3099950153693474	-0.06364143849917117	-0.11726061424513384	2.0141224336403805	-2.08614753072297	0.42193372967358606	-1.3738703922728945	1.6344100946503073	0.3671655403323662	-1.27026872810059	0.4776848056751528	-1.2921506212214	2.177425129171152	0.11292936685370435	1.3643638546715626	0.6457645637845567	-0.22518749024642262	1.9673217628506032	0.4526023026431897	-1.2398700626084322	0.7065829565511471	1.4584117119242346	0.27466659247887953	1.2428967885729096	2.637764728977087	0.17243069753194898	0.3262008315454602	-0.5087742395470806	1.6980563240922701	-0.5737065769456434	-1.213232926914924	-0.5025437424859973	0.3523690893009469	0.008039514815949432	-0.18769226462556984	2.5521820834748463	-0.10040619944326061	0.2088821392343963	0.3283192684572129	-0.40808915884203717	0.5937447751739994
-0.5741530974490938	0.4859338331245566	-0.48431933475484273	1.5933531166701134	-0.8976500689606842	2.2583762872662367	3.0095242917051572	-0.4271583956101538	0.5346970475840218	2.30731524586383	-0.13020416270967414	0.3920970354380598	2.0438711084157695	-1.4554187583075833	0.06877545081970467	-1.121894507239523	1.211360787027302	1.1094088631935461	-1.2935901211585825	0.2655931870047886	0.2091171877503893	2.2525742855785484	0.6364356455269746	1.264600998592479	0.5228689548403611	0.052774771488627845	2.1058425605143305	0.5693229080268989	-1.4064746667146226	0.5620906696240059	1.4189657755914542	-0.04594774811340008	1.3075460192371051	3.366953901129129	-0.7385023536470487	0.5922787520556597	-0.22222397478754483	2.594424203118351	-0.1117774984070734	-0.842664033424928	0.44475400991464253	-0.2729947677851288	0.331985207918796	0.2810938876408563	2.1572169321246806	0.589264956000579	0.17382060220358436	0.7035536110372005	0.14618013861779952	0.6237336825740349
-0.6323953737787713	0.5745545177700189	-0.6596439313260427	1.4104281042751141	-0.679758324264185	2.164610420988863	2.7084145077736355	0.14731790798863442	0.6849662529352903	1.9097571274092577	-0.2276931656472204	0.3533288266537083	1.3861563627084943	-0.016943062627932135	-0.40840854876145943	-0.69357392475131	0.5582506675455219	1.2816153931644996	-1.1886461814756388	-0.3365280504281023	0.6286535865715629	1.5059144877980695	0.6558250429104786	0.7755604989281304	0.289289289713862	0.18407225089714854	1.4347644437012668	0.64574997880403	-1.5135485342908637	0.45878083694740196	1.108795509358028	-0.5134842463418584	0.7755115648092439	2.585303895201068	-0.9523031884153782	0.43437573275547514	-0.1399127152092052	2.611510810250135	-0.10397426607572435	-0.6344500847467469	1.1099942298430365	-0.9940948579144903	0.09004153637019369	0.603881153901125	1.3339128570313645	0.4604427436161494	-0.3539721081546993	0.3272943172798762	-0.006142143943395701	0.19476577171909024
-0.7668317311037929	0.5427544140813605	-0.9191963869152523	0.7193022298812091	-0.8101819944959693	1.0358825911555822	1.5548345414355809	0.26934171552739977	0.3341744049122064	1.343515752332739	-0.47450392454167634	-0.19186191602756814	0.35579216275227027	0.7366984206123879	-0.9034841559206881	-0.016001001105810667	-0.12075628359143685	0.526067002500548	-0.5832481523701875	-0.8504161304589112	-0.3252567295409311	0.6157184237370723	-0.09671399086761455	-0.02664496597188784	-0.4686153351521674	-0.18286531521554944	0.29157738538365974	0.5208263276756632	-0.9817588647936918	0.3596792623034724	0.48209442904267397	-0.9052993736842843	-0.04542323968317046	1.0407534682425954	-0.8459777236894538	-0.25220765873299855	-0.43888587696856035	1.6629209945617809	-0.3463833361881422	-0.2449372074409049	1.102231155163183	-1.734733792670724	-0.3016489213222334	0.6418328144412292	0.7566309923359881	-0.30019232065690876	-1.0145820406341257	-0.5988386968096518	-0.7422189903974318	-0.3280647017170443
-0.8766292099406602	0.07508125578570811	-1.0010633221112988	0.022744661953803418	-1.235603221281503	-0.4090005747910523	0.40390374493353876	-0.17304957327005738	-0.09896205878891269	0.5999137599490533	-0.9374421861945682	-0.4856955550373715	-0.5993030783247055	0.235885849106025	-1.1433101551080962	0.8505002099014763	-0.6148097443112617	-0.6115829559124938	0.5818952551841045	-0.9363111162038421	-1.3368980910171084	0.13160052860165122	-1.2449595718118671	-0.7443639527055156	-1.5465657933842392	-0.9971597638378533	-0.6366862974796791	-0.04879361346993745	0.3193309843316542	0.3288290404310194	-0.31510965348772946	-0.8978726252778747	-0.5041559383992489	-0.15165667111667386	-0.8307914242795955	-0.9251777162843134	-0.9526681671635345	0.18692105978783732	-0.16938333370392528	0.5647033831028249	0.48182232281309173	-2.010215394594921	-0.19935961411758593	0.40563040122395594	0.5106355638616868	-1.0070833652649198	-1.336975467060377	-1.349197593629499	-1.191967793812334	-0.34770381851379245
-0.6589237013353547	-0.9132982858863519	-0.5890568519250011	-0.028286212535228922	-1.2949089561811395	-1.232966477183822	0.09094595515763307	-0.6267968887495685	-0.0690954062106125	-0.11266032041223893	-1.3019758274607023	0.0616647278240795	-0.995592475125524	-0.6445777637927046	-0.930603396438691	1.5461986490970474	-0.6934411354626075	-1.1687058515448576	1.7532827629765262	-0.5185209010301313	-0.9690846152959793	0.14814329729841288	-1.9118583610888156	-0.7935634338943339	-1.9281289403885338	-1.5922377975180746	-0.7442757361366513	-0.8822449064347087	1.6971968529460657	0.6107879872100018	-0.6758081830356498	-0.46679445055610097	-0.2961264523922797	-0.419842902927794	-0.937270441119744	-0.7441946121526948	-1.2039137782187193	-0.93700193410563	0.6688347916091608	1.4618548532029572	-0.11734266332847078	-1.3247168157069327	0.47589338896516775	0.14643830756547935	0.4097595730493641	-1.1579313132434346	-1.0031060645355412	-1.248884861812709	-0.6232503407330677	0.3373954399504322
-0.0869899535485475	-1.9925139149014959	0.1845171339854368	0.6198194464910367	-0.5977171723536245	-1.0654399387598983	0.634899638894518	-0.5044081040417743	0.5591624766101569	-0.29469383405142485	-1.0639740913510674	1.05367190883008	-0.6339549842132316	-0.7236653659467616	-0.40133719251137184	1.6158430780758346	-0.3343108831400933	-0.7325743591046429	2.0662488811443875	0.21167719837857069	0.6755468471131749	0.36210103644519437	-1.522799968195199	-0.05329963198194227	-0.8921944607733094	-1.3271724496334953	-0.12257415725288007	-1.420261281629162	2.1019896951712456	1.2345014099898726	-0.12659516762144615	0.035772167307030305	0.1898446391621295	-0.03425371373728516	-0.9772530586382114	0.42421628072278394	-0.7848288292783326	-1.1015319667632117	1.489002960735103	1.7265324413125591	-0.008733435181102676	0.07185019217328212	1.027377181933335	0.1578412453978774	0.4467270645027175	-0.7938561143249554	-0.1654532123518513	-0.3329794719221164	0.7108338696821587	1.129536861233002
0.4059820267060884	-2.45503337075796	0.5841801919126495	1.2232917529147154	0.3513817788483564	-0.48213355044698725	1.1928085435461646	0.15382586292618453	1.2723511060271875	0.21821300051361708	-0.15293736634209276	1.437825295206244	0.09294918632791056	0.09532554368735204	0.006742600244235823	0.9467121620390222	0.07844003272563205	0.15240171184659626	1.098768749382748	0.8981724856426523	2.0353973521289497	0.36628071224458575	-0.4642272820515505	0.7325269670722022	0.8515626367451723	-0.4109366731136181	0.38014171319771006	-1.3575663781338243	1.0988903111230721	1.7246238748086942	0.8522025146851536	0.20267789219657936	0.2749006628027282	0.30941242381932643	-0.9482478137767342	1.556601849674578	0.24912033595153746	-0.6389395891931258	1.2995890515324795	0.9816775524767651	0.7628694495933842	1.096879739352205	0.6859669212415412	0.4071746596129078	0.6834947880103766	-0.28398675180728566	0.5356729120053751	0.5997814690828288	1.7263894718089667	1.0993013714406785
0.41604964966612074	-1.9249620689431968	-0.06466605628473378	0.956946249918031	0.6899864772490198	-0.4452777398205602	0.8954738756764257	0.7330238342627504	1.2972461050993824	0.7798191775142796	0.7695966691995465	0.6889409660637263	0.4109859757383318	0.7797168346433572	-0.0725332111792506	-0.050954924862245295	0.01508910921693579	0.5588508037357691	-0.6095582014307565	1.2208077163330329	1.8166950349621103	-0.04493760200346442	0.22570510404246413	0.5609460408204129	1.6238604319785952	0.19769780034103387	-0.01351389418727892	-1.0509122473715655	-0.6034874020507814	1.5060266637921846	1.0517630995221543	-0.08591823712565771	-0.2673146470971342	0.15238569527563212	-1.0749878886611535	1.3825043916019006	1.355084899793444	-0.5352095363060018	-0.1033662224238163	-0.31244942438084417	1.2965983312182314	0.8086095720208016	-0.5182295678850046	0.48083970765321754	0.8752721276166237	0.05950928065234338	0.482496921273255	0.7032491886832181	1.546684696336489	-0.005217174929230803
0.14873708575023828	-0.7502163977862457	-1.4745817980467641	-0.15469666191023454	0.2677784917998324	-1.2437945323159996	-0.23700841511566778	0.7229958472274948	0.343131490281508	0.4817427811280334	0.846770754237254	-0.5417552702415371	-0.1047712965960426	0.4296837385984504	-0.5365786525631523	-0.7765754564017969	-0.5963339100236587	0.11118870460319547	-1.8644367381437996	1.1068446978311914	0.38098350054681096	-0.7122821253096097	-0.08200230674294211	-0.6520168061994907	0.5807094348734425	-0.1389707049694791	-1.055734947850574	-1.0964044249475413	-1.6817246495543543	0.6547358464235287	-0.11991809802535636	-0.6226075387538571	-0.9318856294558654	-0.36633084413140954	-1.4329903373706507	-0.1669224508148375	1.9068354328440478	-1.3134452658224833	-1.7946850614331098	-1.198314413526193	0.7417534616391229	-0.5211402538660648	-1.7003110732378346	0.05910115357637843	0.576697346073425	0.1338866066724545	-0.25728607034306783	-0.08940024174812312	0.34819803008952177	-1.3220387897590853
0.2553448367919583	0.2438035263583645	-2.3915844590698416	-1.1643924907552656	-0.1502693661676879	-2.07787422299661	-1.2648511670241602	0.24380352230300875	-1.0008224536461188	-0.740753790851477	-0.06463828156859147	-1.114457858503721	-1.023205587053368	-0.6682340069410618	-0.8188108981717109	-0.9443692053519156	-1.1293896842865652	-0.6687949408875272	-1.7806814127098927	0.7807995831643276	-0.7497283697313014	-1.1845887251014093	-0.9403816364486705	-1.712161034704029	-1.2141408697691274	-0.9439878440487705	-1.563139112757256	-1.5312511521920056	-1.3473872444117982	0.0051531715423132965	-1.7161225785832313	-1.0657284430634382	-0.988803462655245	-0.68940342214981	-1.7009959941524109	-1.6656092201349644	1.6858767038672937	-2.3303162723128907	-2.548110612860357	-1.0888819227942583	-0.6325960978563514	-1.5363977245675566	-1.9510835716218278	-0.5712682961659961	-0.2661346978131026	0.015092909831887647	-0.8600156905758649	-0.9821135504077771	-0.8333365969578512	-1.6319184003107743
1.008988063116097	0.4412837523137182	-1.7497605131368519	-1.1714487135987495	0.13690043542705607	-1.8653738734981455	-1.2756567661759284	-0.1418361337615533	-1.669598313864128	-1.8430616584466861	-1.1232250098561372	-0.6456432320246214	-1.4434788395327618	-1.3703496424051609	-0.38309673438603165	-0.70596152770696	-0.8261209151260435	-0.9010520853951739	-0.5286510602439827	0.5620551646678275	-0.609943936154137	-1.0439668176001315	-1.3271740320739676	-1.2863847637565298	-1.8519542118325576	-1.1420878885704329	-0.6738680035970588	-1.6747310398315407	-0.0036850996584610906	0.26721860115143875	-2.081166800358557	-1.1191943320528703	-0.2525465707223395	-0.3946377683447569	-1.437412928605997	-1.587430260420397	1.0225139274773523	-2.410448536529388	-1.9321794116304356	-0.2517791090633485	-1.5008425493352022	-1.1464896053548284	-1.1447472803877907	-0.6707739141982841	-1.0759061082964567	-0.05910386669305581	-0.5115975250263244	-1.090403900134785	-1.0791528984207512	-0.592305235360963
1.8391114777934874	-0.06832604243670325	0.1643105486390147	-0.3093061361237195	0.847909708666182	-0.4666470555771389	-0.35466058227946706	-0.06622498504996752	-1.0381994266139705	-1.7579856664541336	-1.2660573852751082	0.13135753715533915	-0.9447375906091834	-0.9296220030992194	0.7113551438708743	-0.3079792689494673	0.3355880250051517	-0.199369623020873	0.8682989323632351	0.5589098240879604	0.2751069862350435	-0.2995183400463445	-0.7562747034099099	0.5581985839658735	-0.6597127230824502	-0.326858157962911	1.0488204752512158	-0.8948500193346636	1.2298955991095328	1.0822349804065774	-0.689465535824747	-0.6351796086125394	0.6913849505940423	0.34005642452574364	-0.583522100635692	0.059458377529313385	0.4662015661913733	-1.1825039102624164	-0.5419746447473819	0.5774384475814694	-0.8241399955509995	0.34522646731900525	0.08430403814514068	0.15288366624234678	-1.2388673581111125	0.22826918877779925	0.7066156319672806	-0.28540264886758376	-0.34457831193812455	0.8821974621887637
1.8932461528686342	-0.6321884018058828	1.880415896054345	0.372736679133243	1.0643479475029702	1.0630770224916102	0.4601346208205934	0.2838170872015871	0.4802514122828357	-0.6305358977211425	-0.25916605339140564	0.2774659487953004	-0.03237469360074596	0.2665460607162085	1.7439605174032933	0.2180211580490411	1.4670760982903237	0.9586163232566849	1.4812752853669264	0.560845630047341	0.7106352256492975	0.518883304586733	0.267927226817368	2.2064202892512856	1.098242029657734	0.7579368620754411	2.0233222874492305	0.5751455220778134	1.5914860754847409	1.2272914479917312	1.1498329496125321	0.2721131373103053	1.03055495429819	0.8135633695139667	0.4172951587128273	1.7094760307063226	0.30688377656208976	0.43877686332700727	0.7146923664437482	0.9599162433280926	0.9299646795270816	1.598418044029497	1.0193644346323567	1.383788528531137	-0.8589468318187619	0.9621608928575339	1.7985810711898322	0.742938141114107	0.6571092332856192	1.5269255114879141
1.0085302801011553	-0.6547474181220223	2.1647097867535154	0.048381492237685314	0.40840092578203474	1.5490610089489878	0.23772918091152753	0.43800175892940124	1.7456091944666208	0.3187331576032329	1.07332523086886	-0.26462300126353344	0.4542041960916326	1.2134421139205023	1.9033402914534312	0.9109508554821312	1.5860321768806218	1.6299135354607188	1.2078777473378497	0.27724821730628296	0.3024898564914568	0.7825886522619036	0.9259488858091129	2.084609945360702	1.688016840195065	1.1158957128906666	1.2802043222327055	1.7762833357286578	1.2250047949850804	-0.06575774126627418	1.6729491797581402	1.1590429062933014	0.4683536548275458	0.4422145419425222	1.0299665606511372	1.8887723435617538	0.40145380912921746	1.2266202611161248	1.363330924925659	1.0222669133420206	2.140814272274791	1.6595442620136533	1.37818721384734	2.0178120186046278	-0.651909356263194	1.6965898157173664	1.807325330587488	1.2070724584488282	1.1724759440482626	0.948876590701138
-0.09490268979785921	-0.11314134562990964	1.17736148130654	-0.9796804641901913	-0.4714850491646029	0.9171296818034346	-0.8630817426136507	0.17551073721957577	1.863309472989354	0.19426097449930627	1.6847268922597	-0.6523886655602251	0.2732272434333125	1.3609860539718899	1.0032096027357413	1.5200915419404477	0.5883242075309502	1.1963458430236995	0.6035711078842368	-0.2893526608373227	-0.17638252656713097	0.39919428010963853	1.0151005891352265	0.3092525505506322	0.7805270935420352	0.6530454460669154	-0.4579399761128313	2.007705627663265	0.7324759532286702	-2.094702773290404	0.5879787064683452	1.450264059162462	-0.5651391858026888	-0.6018969526046212	1.0880916222110801	0.6858190604948754	0.4349962405272792	0.9392768843905722	1.4281957273584251	1.0217977577914572	1.6929595426145685	0.8360933020171915	1.2463500036187767	1.5818052343546671	-1.0242735803631768	1.6856127988770544	0.7536931279566662	0.9327274095149752	0.9775455513441462	-0.10954816853390391
-0.6403736573269757	0.48037186259894893	0.13930661196699462	-1.6223504515827951	-0.7217726798003352	0.17400758934239685	-1.7364014783581014	-0.2804728953326403	0.9341242169193602	-0.590622474139117	1.3153347371807627	-0.14953301877343309	-0.0556048826039182	1.0298152656296529	-0.32790479573565123	1.5405823262955365	-0.6817819025588837	-0.09883283983946836	0.13954486764613488	-0.7363615160836878	0.15715274159086615	-0.008199155471897736	1.0182196410391535	-1.455453393924963	-0.4094629193438715	0.17390898171648564	-1.5146117079127197	1.5299611100138744	0.3962415380703169	-3.2048758928537238	-0.7049953708130976	0.9058739897538056	-1.3618001626396086	-1.4485728469947803	0.8244917274416843	-0.5542395021116879	0.29706290585813677	0.42946139258787663	1.0658303953708808	0.879550317258588	0.12652935210059216	0.12034148397264093	0.7828221342414935	0.598152453904181	-1.5013696069269782	0.6651947769686692	-0.43688840132797674	0.3751790587993404	0.3839839607158061	-0.6324528537030557
-0.5984844929862265	0.5931741947702911	-0.02941161705460383	-1.2092022127059898	-0.3042976973832802	0.1988386728950218	-1.4703989783075078	-0.5471425180674425	-0.09721469095172695	-0.920967755079266	0.6407485928767657	1.0379277914679248	-0.00015250688366512906	0.8329542072289138	-1.1675033346723585	0.7747751344208108	-1.317630524404122	-1.282881373137539	-0.20227526013889718	-0.5862444014903369	1.1781863600390967	0.2961196951496128	1.3224624573759824	-1.7852593190816766	-0.6808441451631211	0.3076520424718665	-1.0458580460295313	1.199366729479741	0.024385424501907248	-2.400549704583748	-0.8232071023669708	-0.05896235762524868	-1.5177458807138782	-1.337137944416183	0.550996227946675	-0.809489091851714	0.1647393103888301	0.5184996959654775	0.42683166352674284	0.3407045067439019	-1.0119470788705316	-0.01764684078673777	0.1801925701166693	-0.05542619176191658	-1.297873543488731	-0.6153180249116315	-0.8877884433019883	0.0641887477789409	-0.12761998577360417	-0.30298885713727375
-0.4781323093017443	0.18086835645969507	0.46104766835818534	-0.2059868185070665	0.13289442361769882	0.7768730858375131	-0.29530466060906263	-0.43770188358045176	-0.31530289731117483	-0.37156513913148254	0.48781392224905046	1.9943528884772805	0.31213108540599926	0.8980530041493031	-1.0406269008592999	-0.22886386725531707	-1.19402701151581	-1.3714641515304817	-0.6017732583575356	0.24663005975220736	1.8877688732585598	1.304606082972436	1.664083902501993	-0.921230942133363	-0.09635547762551686	0.8007699542440465	0.11065837790332728	1.509642375325454	-0.49764939882720416	-0.35119269087124655	0.04843722963583104	-0.6414950799335684	-1.1109291015765965	-0.38875890641355926	0.4239027544590159	-0.3342602129133601	0.25026806077678787	1.0651826622435712	-0.16214274457048553	-0.464123257164813	-0.8504682203482244	-0.01320367935058553	-0.20890054014487117	-0.12325206364273757	-0.35236335926079665	-0.9044497128551291	-0.5263584833722471	0.14562311120508917	-0.24057472366837226	0.38289750406705864
-0.45864260376787175	-0.24905639854428024	0.7894365151906403	0.3305447277275846	0.30587661406522665	0.9768984187900716	0.6526462581175375	0.012081834002399	0.40756823475047693	0.36663941292985597	1.0116103116723816	2.0329592002086065	0.3532309010724043	0.8044397555139745	-0.21528347204073475	-0.5381415830136803	-0.8907545549743273	-0.14623729786438794	-0.8997261461573658	1.3225897696034166	1.547872246590056	2.114423397815189	1.5278070031844933	-0.2874314581313006	0.45878536566961686	1.0528639815761855	0.45037897749829786	2.1576397503165867	-0.7911621280725464	1.2741986725267183	0.5893586573054385	-0.36947854634659727	-0.4668900890009297	0.503688212532152	0.48364162105361036	-0.012744051222890594	0.556873358570674	1.3209736371879133	-0.21683954873366257	-0.8926496014082778	0.02674482221501947	-0.44230194217643637	-0.01778925078378962	-0.11179439480537903	0.5116439165354248	0.31875438850875537	0.10490869802051817	0.42672586878360713	0.08188733237060596	0.7758346273311588
-0.09207687789544809	-0.055058664025228576	0.6039724840223176	-0.09622809954377491	0.7557928763650195	0.3525566373577406	0.4842499216038843	0.7567991347039555	1.4226511394797587	0.48614403806197476	1.65984205326044	1.27653413207142	0.007214071522540946	0.23790258550732105	0.6395612165168297	0.21951095694328035	-0.9115689616185025	1.6258381634722774	-0.6756865572272875	2.0281367830581285	0.4495665010296335	1.7909209849724088	0.9464112797200325	-0.7703366157720339	0.5656657596070351	1.0733757967134987	-0.5061191009909545	2.5320621050445054	-0.3562201866635726	1.3989634846011658	0.09630462104528446	0.4315532646213942	0.10442409301382335	0.5925823151616054	0.743720186533638	-0.13364715596086246	0.9294922569756412	0.997010858056205	0.4399042552853473	-0.4297264229761644	0.49658567083435656	-1.1851542838875502	0.6996404168451515	-0.47043521276135947	0.556304202325827	2.1901300047852352	0.5818712898574907	0.7019396490847679	0.6343831987049211	0.6690171389481347
0.9686292198999923	0.9920487754022738	0.3495494792001738	-0.958384094387486	1.989706849850302	-0.49324455034490694	-0.59256761363834	1.78912185446025	1.9518352361340892	0.11763667307881898	1.82957483055294	0.3738555511243095	-0.1757103642268662	-0.4673957652277331	1.0232004826912298	1.3489354391292965	-1.153801850539753	2.7503023314689625	0.15030064610986557	2.0599038208217317	-0.4832081104151803	0.4112920570067681	0.5987525748943017	-1.7714124951381116	0.6402406068534876	1.4781875385400949	-1.7392454588015627	2.4112858189118533	0.6876977117276967	0.38247153051550936	-0.6820052235694464	0.9452787605957234	0.3716776140821021	0.006614899256459423	1.1205668357495013	-0.17145982723051667	1.2733980864457783	0.6234657064769227	1.30013312780877	0.6130791543264714	0.2778129979512298	-1.55548815655708	1.3162563682130823	-0.9059736680899471	0.02390866727783693	3.2048219569718954	0.9357904943876385	0.9110912522022999	1.083815681034259	0.29495335586927457
2.1879800868614767	2.4659483310594936	0.581332716490533	-1.3702666722598837	3.4251376002811655	-0.6079538879618077	-1.5720386832114428	2.889854497827762	1.680217230469678	0.06401244209932616	1.4281423549028984	-0.16401154394601353	0.3278216690587726	-0.5775972480345712	0.872334978583746	1.6839062636542366	-1.1591387244576745	2.508101352312129	1.0082249547540287	1.5640541167769566	-0.6605248891768518	-0.8829912866480771	1.0069845638692654	-2.011146170351083	1.0449605581058443	2.4847839368748055	-1.9090813845174437	2.032675694954322	1.4911583113293556	-0.6167923393268548	-0.6053263664092378	0.658715244263419	0.18927164166539837	-0.49956810866293455	1.351637816281843	0.28559435075693096	1.5925936469625432	0.7881817430746092	1.5236622446151011	1.2669365592653263	0.0857834268061155	-1.1433583913380192	1.1544124372082982	-0.7485941662921956	-0.18991060599988566	2.6358629586147444	1.3012736538268004	1.024454407814155	1.1500560558420665	-0.041472747678609534
2.4621229098493376	3.5283671178130738	1.2266080684778125	-1.0412327558333379	3.6897102770829884	0.2395027578647146	-1.6919464236369737	3.454720853187892	0.8081767932958157	0.6262438994528003	0.7945600105160956	-0.269326767290549	1.2440030528935762	0.2308645093346746	0.41047120650399715	0.7534627688572564	-0.7150780427135441	1.1417703227884226	1.176016469573372	0.8539412080007587	-0.261356847485015	-0.992847135021173	1.8239988733209973	-1.0065502812903926	1.3458177322113758	3.306305013160539	-0.7688903286278752	1.6096216578820954	1.2864842847809288	-0.8656852166196388	0.35071057853558735	-0.1768110224969651	-0.368740802779468	-0.43310542904925753	1.1506261389343675	0.8192988213441299	1.7812525974221136	1.3220404641364154	0.8049478189315903	0.8981562031522212	0.4993318723145243	-0.28077293780029644	0.22987030405250308	0.08883327708570292	0.3212489891844199	1.103553130619902	1.5006451269619392	0.9265470208095878	0.7891483799199046	-0.19246646966128855
1.3013101944372296	3.4829029419186353	1.683031823437645	-0.4356945772889885	2.137423680025113	1.3624200143929477	-1.0739969880155664	2.8190472814698913	-0.28335725335123596	1.1380711954635314	0.22200381139921965	-0.12341177875093698	1.684498165117393	1.3802304329307278	-0.12117642729020102	-0.7108975493293541	-0.059564888513159664	-0.46217720401564194	0.5737145329712218	0.0899526087206075	0.16361515852902148	0.012632182545991829	2.1390191381374923	0.4887993308691293	0.8419421302335865	2.9094906001026266	0.7210363837222811	1.058678405175744	0.24929134019980712	-0.5284272020542622	1.083822985398661	-0.8641442257584322	-0.8894521128258951	-0.01806662251360931	0.50369295443412	0.6772881966508294	1.5148873876359032	1.518632579099095	-0.22201635951029083	-0.06612343608844881	1.0971853858503748	0.37384843412741714	-0.6608741604934786	0.8365594722425802	0.9706916151314547	-0.254288819507041	1.1970502618215164	0.5131887291253621	0.22720836383260737	-0.1354386613026664
-0.5259361799039102	2.2485411430817375	1.526512731864151	-0.07804782107863646	-0.23099897209061643	1.9463137129497279	-0.3725752585873367	0.9272239164042146	-1.279772409338614	0.8601967731395801	-0.29054892168747554	0.1110238757405078	1.1375266929838284	1.8119416353476088	-0.555484490938289	-1.490246057536609	0.461366831086801	-1.520996197541894	-0.10533918306151882	-0.7112833090636247	0.2720733196240587	0.9841655157632886	1.4758322753779465	1.4198493369260416	-0.3391267897320181	1.2937563982905187	1.5190559248812119	0.2880491126859678	-0.6244122913918676	-0.11973710567957295	0.8069601698868233	-0.9565004200280901	-0.8223720276761413	0.26432083993039435	-0.27016044404787204	-0.17666579940817845	0.5319600272721272	1.0686684044559767	-0.5995460165097258	-0.5621672240363312	1.0035397360325609	0.5181023474357054	-0.7202380224036564	0.7231669429396081	0.9507780181559494	-0.9526940817487075	0.41225742973394724	-0.12269376005059586	-0.22153685963408243	0.09255479844337218
-1.719815222833414	0.425717689897367	0.919002275186001	0.06528104703718432	-1.6812318751348097	1.8058114597715367	0.019402030654034067	-1.3558221031696644	-1.9091753940858298	0.03984277486314459	-0.8156813951772418	0.3087383815260549	0.08619814935238118	0.984870051151314	-0.7437906352049602	-1.067749422496488	0.768807585811622	-1.8043353440681515	-0.13880721457239434	-1.4289223577510142	0.06469245919169038	0.9093334877717607	0.2979780880425143	1.5022517071946282	-1.1500567503866475	-0.3501046100076868	1.4792143429182187	-0.46459083622842395	-0.5532495278471957	0.1636952208081632	0.04334074832929842	-0.5852122295263442	0.0244770080766285	0.3629539952460388	-0.821940201250728	-0.8713522500707496	-0.9371287883628592	0.45168779724129454	-0.05181657540684846	-0.04695478757142271	0.11312339234429218	0.3393500721687218	0.024034343440092254	-0.06636988056360706	0.2821008704532666	-1.324154167695233	-0.3228842778813991	-0.681659027284292	-0.39800597913039176	0.37542730601199925
-1.7355971739167069	-1.0866018998993394	0.3107263611709313	0.38808637728678513	-1.5228834536001739	1.3042219270748243	0.2543002437741954	-2.7845630425731316	-1.9048891377342643	-0.32088845106168595	-1.1851856173813315	0.2938208595376598	-0.5122068039051207	-0.517122088975259	-0.5748298217168062	-0.058407844127654186	1.0110975191728755	-1.4857796625799178	0.4437607393904744	-1.7609175116561913	-0.33109519145459504	-0.082774469240141	-0.5546723973900437	1.2481264402518395	-0.8102747494812756	-0.9079006943555865	1.1878519085867798	-0.8389151257427382	0.22546509703492448	0.43078924437787464	-0.08903854458088273	-0.1739179717661229	1.1790637638159687	0.6270252420403277	-1.0838249640051023	-0.6026330287853641	-2.1627852573125987	0.280056518841712	0.7541542966892101	0.9031870956485062	-0.6361766085535869	0.11300411991841555	0.7784424975627757	-0.5675940284480331	-0.20641861074258264	-1.68245463584531	-0.4515372955218628	-0.8746913705289266	-0.36958506025582066	0.5460106936963419
-1.164854787213485	-1.6547923623493421	-0.07044615117109788	0.9624477117085688	-0.6993924134268871	0.7551570521077703	0.5795999093703057	-2.744728101578186	-1.1977723924981667	0.24884319690111167	-1.0734692712965757	-0.07988243552501581	-0.29027341941114004	-1.4301932264019086	-0.1247790200932269	0.49858703019193823	1.2516141202585624	-0.7889346509622222	0.9363005897944695	-1.4982135820722562	-0.7760856478843803	-1.0045017732569728	-0.779293989950595	1.1495325221131998	0.19035528681966982	-0.5397089250088544	1.0961753004832124	-0.8763940047318701	0.7685726168229938	0.6360981017646719	0.6627587514492908	0.021180274705186245	1.8185589796981951	1.1157102195292075	-1.2029937849429835	0.4195211546333332	-2.4969778793428468	0.4910213208600894	0.9740691698893309	1.2287918999046565	-0.35885364376076717	-0.07494912916397448	0.8549308258827039	-0.19608020134078905	0.0670360136187129	-1.7388748608983904	0.04280874019870686	-0.6518637312075913	-0.2892174994421724	0.5285589241561138
-0.8819544335163052	-1.2697539915565559	-0.3128766687720449	1.304743100043358	-0.5596429928577069	0.15933269637822364	0.8479606902961262	-1.7560707430227591	-0.1541471175468935	1.0110824580727151	-0.44329946851490304	-0.7216137920105423	0.15656051635448917	-0.9709049270490447	0.27394619739043313	0.16276171551451254	1.3366060557979835	0.06882639915155915	0.7639735786501508	-0.8362346956803296	-1.0498207329477343	-1.169596156493789	-0.7933364322173708	1.133491752462255	0.5896710285658358	-0.36549255510213	1.06948039097476	-1.0778200237419897	0.4629195015357037	0.4682209619158559	1.3695212183038215	0.03535257354155078	1.4945471478399777	1.2585535674392794	-1.2211594129268144	1.2097915382244562	-1.9781065037554733	0.45983071623308097	0.4674231140848325	0.5292000018691827	0.664343069956693	-0.16761554214937013	0.3466781814865025	0.5306069400154128	0.6991039829311282	-1.0836042257425558	0.638781836720017	-0.22931283596390056	-0.23613879526795692	0.4104786027347248
-1.080917860707413	-0.47480379707708137	-0.5237951475094389	0.9346653857684626	-1.3368283402928387	-0.5003408534724306	0.6714512673574234	-0.9106238845868584	0.5490340034047798	0.8739228504608219	0.19399339783306127	-1.26945296449301	-0.011350014903392823	0.37516935808250446	0.24409757289793402	-0.6177088651797881	1.096916675875947	0.693607686718872	0.06321300214601694	-0.29142313639161405	-0.9072018683976001	-0.859542528588376	-1.072248880167218	0.8565619186835867	-0.1959448583428811	-1.065312664803868	0.7637735540146364	-1.7691337823188176	-0.39033243707588455	-0.19247386926798174	1.1135668611118654	-0.011936588336522726	0.5522876567958852	0.4808479321881106	-0.9797520903126296	1.1113619929957685	-1.2605695448272498	-0.14397734876571627	-0.19937139980254592	-0.5680734123005008	1.2592066953251668	0.05506603751833009	-0.12783657572149998	0.6325002383476432	0.808440795900898	-0.030223394667092073	0.8001603025532752	0.08409889027639708	-0.21102153823760056	0.2910452601122277
-1.2993089179465722	0.04867755192358537	-0.6459960951153976	0.0512700034684003	-2.0903865378406334	-0.9939906857662464	0.02385158490561872	-0.7874059110113297	0.45786665731523796	-0.26860115879304836	0.13322356193806859	-1.351817856309673	-0.924843869758081	1.24945369634879	-0.26825494773674363	-1.1094417067572	0.6008430901745994	0.5907172510348142	-0.5817140012409594	-0.2361489566928435	-0.35619256078962347	-0.7965210899327828	-1.5470001493794208	0.3008307845334905	-1.4104150092147185	-2.1272397992277288	0.2010976646752136	-2.5428478905077476	-1.0185124438017419	-0.8914616477176595	0.12827371449247496	-0.07557010695752166	-0.21155201321385383	-0.9030332355410055	-0.40938442931963337	0.42944855917400065	-0.901910424763753	-0.9172327083969004	-0.5227726728102273	-1.161964990987676	0.7022038168994843	0.7692308974524905	-0.22009192882503467	-0.10368361676945916	0.1259028961506452	0.4472084563895575	0.4033631871187041	0.09936224035127696	-0.22509927375923156	0.09757440216306346
-1.1770897135384486	-0.08052873795089632	-0.6143019634691769	-0.5379760807851093	-1.9844706966520742	-1.0808331029595553	-0.5265823239623421	-0.9714081162337223	-0.22007620659880442	-1.4005189907987334	-0.7995065380724273	-0.9030390273470974	-1.871688707112947	0.6911273908904412	-0.8473722114189086	-1.029309615188224	0.1496427560960921	-0.34412037154991426	-0.8220306672913084	-0.5462337547831103	0.21480828848312794	-1.1686601393690914	-1.7832680675283052	-0.12542360929417654	-1.840756650285236	-2.587469287448951	-0.1939803651167892	-2.592740259143105	-1.0300238418818173	-0.9193360702518266	-0.5490285236797082	-0.11162615106744544	-0.3056335333764907	-1.7437791360717585	0.21852458339417272	-0.06836509928617296	-0.8129128861408583	-1.2722812515078608	-0.6023855521076239	-1.030460557104277	-0.4927953278334339	1.7370925386323148	-0.19452377403653956	-0.848560085306299	-0.7009186074695328	-0.21538102710663298	-0.31115785373355687	-0.14671734988820778	-0.3073990750308229	-0.3165840357081619
-0.8463212573931422	-0.7723636054207271	-0.5415715874488569	-0.22364897139551018	-1.2164676463368091	-0.909791644759191	-0.3445353674879576	-0.6764604187315212	-0.7923856547688298	-1.610137249018512	-1.9035187944898966	-0.21765458321670267	-2.0405173674142305	-0.9329243448905403	-0.9118052175199199	-0.6674497347728271	0.036539828547960514	-1.4731491964512617	-0.79708310874892	-0.7659106203597358	0.3653560713735271	-1.4210321891400428	-1.606197389367555	-0.043253982934328396	-1.1277932156425743	-2.2190102233691675	-0.06855276583803556	-1.66742074001868	-0.6947487736893259	-0.0724444714618752	-0.3987322457111175	0.007662485559353434	0.07164551407188609	-1.2089911046297954	0.5057029966005877	-0.046796232701947583	-0.5151036885250673	-1.2069578656910607	-0.8336493012861942	-0.7151629371583791	-1.2497115897747066	2.358829395710276	-0.45792967925659006	-0.7810283299960266	-0.919696679207064	-1.3980443092274073	-1.0291676524669193	-0.44286809353303896	-0.41503669510077923	-0.8564317857407446
-0.5288447673399338	-1.6155272053737162	-0.6083428246844947	0.7533223889735252	-0.5548766374647591	-0.9349170598586524	0.5465627848540913	0.23724759910735588	-0.7561765908343272	-1.1123828913792302	-2.1263622577576284	0.2878388533653092	-1.2706475199443963	-2.28114685134882	-0.24896685786403217	-0.4270998726302273	0.31750243719326277	-1.8264662878558473	-0.7531968259853937	-0.6141512431028697	0.08425890630560508	-1.0102390241916173	-1.3061279101419307	0.4868211307063245	0.0135260391571208	-1.6623249344145048	0.47961676521433033	-0.4910888838570326	-0.4611897046585193	1.0210995874331668	0.0012918599120209085	0.35954251633947815	0.3713640932870661	0.2254346272293521	0.3927154267828823	0.19292019546359804	0.11702994195819953	-1.2470886109336794	-1.2469036677878251	-0.7527344114193558	-1.1705235148461473	2.212157411476039	-0.9414106608077819	-0.16019892989652526	-0.5344619658860822	-1.8857013259437032	-1.5031081650092564	-0.5787293166524216	-0.4232688748686807	-1.1131171427884536
-0.08571692707305083	-2.172439444462645	-0.8016658956133134	1.5282142941717338	-0.2951625052928948	-1.3426105622518794	1.3983324492792113	1.0095704315493657	-0.27162635350332803	-0.8043920592043549	-1.0717244991178396	0.3673335641265634	-0.0815519482742167	-2.3447035760347466	0.7243454593492146	-0.38675898894031396	0.7631668943135441	-1.0467456138348064	-0.6404153379466647	-0.26940472856561154	-0.18284026060592473	-0.1322822130476872	-1.1907622166454181	1.029694006558993	0.7370514380600668	-1.4591269148543453	0.9981329830842539	-0.04376549164877773	-0.4081341068464781	1.4421531279531894	-0.17734714195162596	0.7642956056012513	0.30535172922125053	1.1628201676990622	0.24386170963734996	0.27538925749910526	0.5661478184916997	-1.652446921041793	-1.3965986641281631	-1.0303790376078183	-0.8312637383528111	1.462609150375473	-1.1416728481425769	-0.0409341307955969	-0.16641044484782722	-1.2185780906918984	-1.5412381508235622	-0.5286596207509563	-0.28356921124912315	-0.7728730755933725
0.7188264141667227	-2.19995312243456	-0.892347870695661	1.4520679128896703	-0.05852196351978083	-1.714667314836942	1.4514588605219538	0.8008580323195267	0.0754648553615242	-1.003977102241983	0.48911558773272007	0.07562251499322396	0.8738204012578796	-1.385242706886939	1.272203457177892	-0.3141629311107159	0.9873676262024217	0.1445575243391248	-0.23942936413713006	-0.13382210598743102	-0.05257765941689491	0.4741793954365184	-1.138456352095529	1.1443261934664817	0.8922458971799927	-1.3583112632134393	1.0591034900276226	-0.48235086020813334	-0.2706257469353937	0.8473334895861311	-0.9023335523004934	0.8526540328656479	0.040330092326088626	0.7172021337735884	0.3694217713442344	0.2133285222261389	0.24460578073712894	-1.9844163736997011	-0.937331707007846	-0.9903738296777357	-0.888685016352366	0.6447665992356945	-0.7535005306196125	-0.9292208854832077	-0.19300450180195378	-0.1964571431974514	-1.0969929395659157	-0.47644717968470757	-0.15686356213505034	-0.0776477541281008
1.595876697247931	-1.7062769807579008	-0.7112523115846394	0.636677014042785	0.4277299189625935	-1.4382006546134245	0.6636510527875412	-0.32249017653417683	-0.05274872552267018	-1.0510967014837156	1.2201627151549832	-0.2917325368691708	1.2797489665406645	-0.5465549143592507	0.9802491746042319	0.004261943417602675	0.6822218387276683	0.613143746372961	0.40494985933835104	-0.3684512788932653	0.3507416055074724	0.36626041145404953	-0.7775719345598087	0.6620570643903733	0.8365578816984514	-0.7972311416246958	0.5361741134357881	-0.9879140437431009	0.11334105837717257	-0.23207476083168707	-1.3426782940782345	0.44082777221828934	-0.14737947475173152	-0.5832469960600072	0.5859663487730211	0.20325932573077457	-0.7265521959532616	-1.6489357109791705	-0.11511820098814593	-0.3535168531719284	-1.2187164380682909	0.09882491072315568	-0.07342536054880301	-2.028748767460842	-0.32247059015900575	0.09581847593696738	-0.43740269332632775	-0.6106608938362968	-0.26986500199999275	0.308897695941119
1.7596570087876864	-0.8922747842020766	-0.3686513699666567	-0.2937537470959263	0.7773949257413341	-0.4459555361065178	-0.30493341556195924	-1.3559631749312602	-0.3937496067012976	-0.28457183844279677	0.4721718936077238	-0.3816869808234024	1.193714693577414	-0.5854704633182733	0.1377874228179639	0.5269941003233357	-0.1406907416975954	0.00693517024957475	0.887604655177996	-0.7142804554353614	0.5839148608948622	-0.15988706381760912	-0.05164294790941372	-0.259107518573282	0.7445246961711979	0.16644828253206373	-0.36389853078333695	-0.7449156447985097	0.5601569326389719	-0.9210931557152264	-0.9774372131208088	-0.1935261324832106	-0.2352943565816195	-1.412338053437711	0.4465857905343628	0.17842789014714294	-1.4915136148510397	-0.7090506445616878	0.47758209631581316	0.524565393675348	-1.1541931937615715	-0.25337807277931207	0.33700813275667596	-2.0604376199256005	-0.10643299833192642	-0.41788139575043565	-0.05393899843538841	-0.866536020898618	-0.5771966865176378	0.01586593146010605
0.8054760297784376	-0.04959773895001659	-0.14264822878896127	-0.845298663675342	0.4422207795376887	0.5869792772074477	-0.7571142010221935	-1.3449524542241216	-0.42709594821538505	0.914606767321395	-1.0238137304440293	-0.025607401068924618	0.8250937274779065	-1.1072010467237647	-0.5218363666743971	1.009206016906344	-1.0866039827698617	-0.8303441691995445	0.8548499929987384	-0.7516009465063086	0.4543167484500518	-0.4944042356575817	0.597527291981891	-1.21936403230954	0.43927543626028126	0.7849687170569888	-1.2409741520035997	0.11597575677792324	0.7629973295215037	-0.7803654551266132	-0.30067693562375875	-0.5099122408424269	-0.3781843647596724	-1.055371191332949	-0.0932530288882735	-0.1697677569059228	-1.2859035191804322	0.11533199934237424	0.5741536677142381	1.0263367111873918	-0.428899883446411	-0.6084797250376366	0.2964243486122747	-0.7351643102304312	0.35873189577570913	-0.7453892934242256	-0.22374099970886036	-0.9258182345400572	-0.6548974173689835	-0.5459755740383513
-0.5979515852490116	0.5604168636393461	-0.20591099035718258	-0.9711972310683136	-0.4319315896145507	0.8559101005890978	-0.5298166180962781	-0.3325775458160202	0.010861270558678197	1.4264226536959073	-1.7829679738653652	0.5778556348851654	0.3621313334825862	-1.1160960843692154	-0.5062238701822581	1.2079908605600673	-1.6456864355131853	-0.758304808698361	0.3987085605889366	-0.27735098622269866	0.21347382400410642	-0.39952392460092967	0.7008959147634359	-1.7813331775791712	-0.14486259181219924	0.5312922366994992	-1.7417722399479199	0.7382276050054184	0.6243261324310048	-0.10354788155350954	-0.24367102481535122	-0.2326608444989656	-0.5729195450554512	-0.05581826148891189	-0.46568508215035964	-0.9250703305175849	-0.21106323930501045	0.2734168713732263	0.4797572566801441	0.8733083814610785	0.41602958508085797	-0.9562315788801239	0.14980749173863658	0.8484364774863645	0.49920742468154544	-0.05879029613029009	-0.680308348542204	-0.5609321843540837	-0.092075272364804	-0.5854868265221898
-1.201323319958852	0.828470865319415	-0.5339073807234702	-0.8684792676040819	-1.0188502677161122	0.19016651457129302	0.029928616184723974	0.7273001630172335	0.5423065608146443	0.718797755374648	-0.9787490216496446	0.9343088915656705	-0.081701020161102	-0.22053806590872366	-0.02926404446838715	1.025364153001907	-1.6481889016003473	0.38727081330372115	-0.07434435326210169	0.5667755977162783	0.12971591935393492	-0.12407381547279643	0.31169837655248295	-1.7901366395784108	-0.6892672939748158	-0.22041148190246665	-1.8148042271261156	0.6208226941223383	0.27815114366009047	0.43058704339041504	-1.0673933446204051	0.33817049245484593	-0.602296474108615	0.49645639410158304	-0.12716236022727356	-1.7206284567008365	0.8936356281440443	-0.031446486339798616	0.5953654674804084	0.2866898885736067	0.6402774054044974	-1.1650156241946026	0.2531296788080324	1.34260052580159	0.012871896624477828	1.2701359331705242	-0.8755449910519586	0.01203975711784231	0.9466120642530405	0.1497290202216713
-0.4542791182136912	0.8465271470907831	-1.0303200274383644	-0.6756901543731731	-0.7619863992692993	-0.8221893652130918	0.4717422164199481	0.9376700000543579	0.6638743756042569	-0.4537106871698889	0.743495061964217	0.6491799017198492	-0.4732284962194524	0.8893257819810777	0.20833042825042455	0.517513418132784	-1.4518694950235962	1.5583492887824264	-0.32164932630703713	1.4441075613604422	0.06360342233248836	0.06544653462782828	-0.04084209054824033	-1.566109220836684	-0.8722540399349884	-0.6424751026962732	-1.7577374092529057	0.2088704205782569	-0.14463764525326595	0.3427814460186537	-2.069276546817144	0.575209386230521	-0.3891744202642665	0.11442530119843045	0.6817450385562934	-2.1056795854792956	1.3008575848298471	-0.2180662561274282	0.8478184438346325	-0.35283751130584157	0.11343440073493062	-1.2588156263255859	0.46606999462456516	0.5013478373596132	-0.6764212654004634	2.051071945674867	-0.6145010322661427	0.22235992618981756	1.6575351653290593	1.0055136898779808
0.8619761665290294	0.8099575775933994	-1.599651827410649	-0.45218211272800773	-0.04585394428746282	-1.3914916049668928	0.5371389807116512	0.24878949695735994	0.25475090766724184	-0.8611995694842569	1.88954350226916	-0.1342740705086498	-0.8128954689013895	1.2230239291531946	-0.26531794353975174	-0.1696465491546401	-1.5642735697798393	1.5841488437479123	-0.4787665889972763	2.026920810752565	-0.30194689608895764	0.2298157975629953	0.07675014893156434	-1.6308070794674037	-0.8245950231669608	-0.427784661029422	-1.8871096044141908	0.2741572735785409	-0.6362359296289022	-0.29954706533752806	-2.362540051844687	0.09634167936968328	-0.2602796193239499	-0.7333492055186743	1.059040251639011	-2.023495899839754	1.0205093603964277	-0.10054173514499326	0.7615333036221381	-0.8559204520012432	-0.6486803200954485	-1.3960808321821174	0.3037297783062804	-0.7420082645708861	-0.8438508195637876	1.5901853062379645	-0.2895846490626721	-0.30404208657699	1.2751100616192388	1.0982868232430223
1.4105971577412035	0.8236290022229329	-2.0451617396281523	-0.3082810964367474	0.29478488339992825	-1.1329664023477695	0.19848768108634582	-0.6690633478294062	-0.36849166820670654	-0.13849106929715504	1.5616686526094057	-0.7305238595462245	-1.0175202158070293	0.6201896326562089	-1.176449116663787	-0.8668518218131405	-2.0207218444445694	0.40942811039553534	-0.7717954187846391	2.1127455238812143	-0.8452857986223717	0.5532739395106008	0.5870980983873246	-2.0755003060374317	-0.9105175568167043	-0.0250223808348487	-2.0780144312735676	0.8836855417425954	-1.1733808908835472	-0.9534044108484361	-1.7204487880140074	-0.8850614716201527	-0.6399228967470715	-1.2387507127463298	0.42729937543820007	-1.76631192002341	0.6065695664112605	-0.0064276000806401615	0.08290879328418091	-1.2214972596392624	-1.1400074977021617	-1.5625695102872899	-0.42740263900639613	-1.3894202765684633	-0.24529832072997892	0.405660324092578	-0.3593969693088504	-1.2658542671152335	-0.10661728225286424	0.2976365530049964
0.6397270982095816	0.8013071771529164	-2.0287708680708483	-0.3474459620735154	0.005100826582203615	-0.21024859554769418	-0.3564762838006348	-1.150451506244345	-0.8187476386735916	0.927134109622928	0.2643725468358245	-0.4905119725538483	-0.8708166675381677	-0.059644116629423864	-1.7196353377231453	-1.4187189457082443	-2.226252523128595	-0.8462981916515254	-1.1429459798440726	1.6910480716454777	-0.9178825992345979	0.9666755959660825	1.0666769519411707	-2.2612850528522115	-1.0774092844449863	0.10046767771534701	-1.746533136440513	1.2604430487716685	-1.5701191181349978	-1.000188515836482	-0.5820527746986434	-1.7279427664681946	-1.4290578331254629	-0.9965242442838177	-0.7461693454728728	-1.5037325162244972	0.5072659562067395	-0.13656796873167026	-0.8291769997990869	-1.4265742833016026	-1.3140269260501718	-1.494908867599991	-1.286647832697772	-1.2823983275497925	0.6627919091784603	-0.3994456767685626	-0.6860650881112935	-1.831703437357573	-1.462725210590198	-0.626032086641226
-0.7648313314864379	0.5976406450901931	-1.3182327754422267	-0.4489326057353484	-0.3312964304794668	0.9061922082475294	-0.7295922082790623	-1.0046488801829772	-0.9483895678737504	1.3926192183055914	-0.7077589831525001	0.5161119768921396	-0.21226985309777086	0.11889780510284542	-1.3219843059588927	-1.6929635394795786	-1.5399708305247006	-1.0282179061195436	-1.2822040303297564	0.9800998124685689	-0.10137304949748445	1.1701901597442732	1.195350026726125	-1.3797953580312041	-0.7512356786427762	0.11625323621090296	-0.4853767211222302	0.7187617873831468	-1.577845548104613	-0.23829414762121864	0.5445710301497394	-1.8567612009020598	-1.8599926772160371	-0.16962258340944975	-1.387526365251598	-1.0659499332299587	0.7143853929713002	-0.13441608968414173	-1.33790236988998	-1.3597197806409127	-1.3453723129193136	-1.0552527741124036	-1.5833226231357558	-0.8617206790036771	1.2439181023369192	-0.28552284717387744	-0.6112417912151769	-1.3418468172065634	-1.719648942416841	-0.8684980796707885
-1.6967426493143867	0.2580272234155156	-0.11677487666532037	-0.2792764763232336	-0.09724667758093633	1.7123149581307302	-0.5137173388830896	-0.3845781428602364	-0.8079029742573324	1.1446536091877153	-0.5848156019755614	1.4317778297730794	0.7571647378594808	1.1726159918735557	-0.21055194213791437	-1.593636015274947	-0.014420170133831324	-0.038260340465898206	-1.0030790929115743	0.3303282140652598	1.0515832381732249	1.0074299018997233	0.9504478562224161	0.5688242474236214	0.40258149828255896	0.49663826044602577	1.2597232500255324	-0.47626329859066113	-1.13496891574242	0.871295955793143	1.4363978189408628	-1.1563539742948683	-1.1795832973873763	0.7988293803442913	-0.9406486010393259	-0.2862376886362849	0.9512183204733765	0.4521221498370028	-1.1883010244051275	-0.9678705397568934	-1.187674601698271	-0.5565205455467904	-1.0701819169207625	-0.35901384709463574	1.2623880073815004	0.33978083606118675	0.23186147699156523	0.09940397071294547	-0.7732209108871024	-0.46353389602553696
-1.6942591378662453	0.08114468929113425	0.9735883407770045	0.3236612991956054	0.5632478928894311	1.8459935613432368	0.2831961074764651	0.521259393284153	-0.44846084337018605	0.753104360964111	0.25733866390240895	1.3346997622317038	1.4531560693303096	2.233659299075529	0.791774252402797	-1.118483125658558	1.5609871992218	1.2117259885892562	-0.47289489438647037	-0.03775973739236431	1.3504661069625965	0.6320948308313797	0.45060124389192896	2.497616942484241	1.780404425040327	1.2128689570141122	2.3510995650022486	-1.3672507975752783	-0.4610045577002294	1.4951657300893457	1.9924898109398121	-0.002604303503085548	0.4851608981757312	1.4505906099293577	0.11752290154519199	0.6015925448257823	0.9939401712011701	1.4046480824514789	-0.7193096459706213	-0.37750790648443766	-0.6082260522780414	-0.47699913505902697	-0.1845556436667616	0.4124850071724169	0.9116655825259482	0.7573445592593667	1.3475216988901861	1.710453436218252	0.3998361202258037	-0.16234393256229304
-1.1289780838007142	0.338286727522283	1.4397513816393794	1.025797495817631	0.9701448035094403	1.251871345510327	1.0436353894498989	1.4985066102127864	0.09967115479115984	0.5826732679783918	0.9157390070748386	0.10838208213904005	1.356572481281833	2.480239059593318	1.0471092696711093	-0.433359671852314	2.4076422875373944	1.788350701360525	-0.03536274193245833	-0.23786727894265527	0.21499105884355263	0.23600375162743303	-0.19756242458012466	3.148363403905236	2.2409482670569076	1.617088198852856	2.000274286962424	-1.3439742461742001	0.11327535810432107	1.1468557227684246	2.055233378539845	1.0316995781583005	2.0828687143383124	1.4507439866410172	0.9143072051814014	1.119849359654944	0.7424305685435582	1.8706209177290285	-0.42363435149891004	0.18372238597777182	0.36951115672778884	-0.8212584867412367	0.39563088434466737	1.4789317681121563	0.4412991991380448	0.7047169747669715	1.8132044475024784	2.6826820112927865	0.6863963285379655	-0.5106658994374852
-0.5448112437836296	0.8948410822786929	1.3107867460142726	1.2388562094363786	0.8049920192565739	0.2885319549627925	1.014978264865685	2.1482586047636967	0.6807800819952984	0.4020441257416683	0.9848046290995812	-1.408511261685441	0.5418752767479859	1.8742480084601885	0.6754367954521856	0.1532624277509016	2.4611092421532934	1.54505293111967	0.11752138622210831	-0.585293193831337	-1.540757334363955	-0.22069615372555287	-0.8328189597734981	2.3218449780000787	1.3155524106321408	1.2516511810060003	0.6342583031114074	-0.7108655704139908	0.3846209828112138	0.21333189918742293	1.603241093248688	1.558399437798025	2.5904619893254037	0.7937198493194324	1.127065272221837	1.1022174767025437	0.14874975159870762	1.3077151647049972	-0.4192837990532557	0.5572615119606489	1.2840460032145768	-0.991705277477893	0.3711780723482455	2.294041480887963	-0.05554982835860618	0.445278973940627	1.2733634999804546	2.7563639070722186	-0.10850251648913742	-1.2313566163128855
-0.08253663065108925	1.1875006037910056	1.0623435082638766	0.7754067347790655	0.48706339743467014	-0.44091254990811807	0.13672734546635434	2.021441928074657	1.0000628717842512	-0.08173831090157851	0.8104295235473996	-2.1665501363135182	-0.32639421245293615	0.974108721577519	0.3477537445090644	0.3862126241459687	2.238762380302164	1.002945013570451	0.044175373191927894	-1.1935363651496487	-2.404438624444343	-0.8237998162186049	-1.1684161378131834	1.0573571605421104	-0.1772470363413886	0.5177638209306966	-0.4493263729423966	-0.17493397093657034	0.3648176226534086	-0.3371043795460621	0.9878333486045452	1.5815271213121453	1.9960815351305154	-0.01694328900050589	1.1013071766934304	0.9048611311204531	-0.7097220344388622	0.19991885816140353	-0.4353104385302761	0.717887679229314	1.6261401555933366	-0.4805761540485854	-0.012444370909616838	2.2181724482399905	-0.5100630430144554	0.2724840145010204	0.3234628942782271	2.247151178843463	-1.1555280451695344	-1.5916213507047245
0.40436220205754736	0.7064082001149562	1.0675727944193798	0.1544126483947562	0.5658159762347423	-0.5414729447466452	-0.7226102279731904	1.071859987332695	0.8658346806172552	-0.6165778553854675	0.8157410641083814	-1.8168706750322088	-0.6133633499267487	0.220779385123991	0.5381843107464684	0.2910691116050785	2.093147444396725	0.6383281289204326	-0.10178174783696173	-1.7465987712963786	-1.6940608734114346	-1.3186311876002805	-0.9807486948913894	0.5179224995696344	-0.9252021130042609	0.2565352912312502	-0.3753113371428274	0.01735418557386236	0.20794694844118697	0.07487207789888634	0.7064304323127587	1.394026917958248	1.235922749816561	-0.221619905841219	1.1343415635708354	0.9514131249396218	-1.4847237735825005	-0.40955785978026654	-0.2446192398041071	0.7111465533278929	1.3362895260649401	0.4192764299910528	-0.3247071288729269	1.3415057345407395	-0.7416517550321791	0.16792256142133066	-0.17692087164100603	1.6322302658238244	-1.4984770534006324	-1.2420851353427627
0.89341333415803	-0.4383039377525321	1.2141756134909274	0.09845194714415174	0.9616402909367284	-0.16546715013493624	-0.5849284911971379	-0.12915152999733964	0.4154983941710985	-0.6269041473361068	0.8530410572478732	-0.9096114686794623	-0.31294867192841425	-0.39498668035533385	1.0340557518100624	0.16671800107599885	1.8169755989991312	0.43992791719060387	-0.2170495921897141	-1.777638125292425	-0.2472212219953887	-1.1855566952085514	-0.40359284983941823	0.8240567997095806	-0.4772479063968424	0.7102360875840168	0.4589440180473206	0.21504261064324204	0.09367415621846312	0.962696169308215	0.8683120030008455	1.2599666424055789	1.1424403687663007	0.4879280878869149	0.9829736115203502	1.1830836145721568	-1.6913400749723122	-0.07924094266056171	0.034671284646740026	0.5919166177091046	0.8124758684173805	0.8561688493963538	-0.37101798422448395	0.528375903893809	-0.5996064669031784	-0.05171032061774428	-0.041820241544051256	1.158010856765348	-0.979553946183193	-0.5241917311970968
1.086150835341399	-1.4861481490272583	1.1045828243322604	0.7259700751984403	1.05197203347375	0.1556639093912783	0.5355900176015305	-0.8222925730390228	0.009238085637870392	0.010363089562380733	0.4213245845383122	-0.2547669202696756	0.032731761485806775	-1.0033937251285605	1.2152769320410337	0.2755971271497479	1.091812788302927	0.12183930622122638	-0.2515328818953627	-1.2091171494277986	0.5076844821633733	-0.26747532988227307	0.08764502775882561	1.133962961577974	0.3770405213974658	1.1815089629300015	0.92528598093132	0.6939487072179207	0.12168629031878993	1.2181550306441515	1.0480207190434792	1.180520945272983	1.5768795861536122	1.512196270252476	0.2848188662856135	1.1481379460928598	-1.1574083607652215	0.5520112704911356	0.11027922449217165	0.42170761296042863	0.4731743917338838	0.4358253766223477	-0.26126467400401554	0.49947975021080293	-0.18748216401322174	-0.4307175141357877	0.14535265779046944	0.7762093206949665	-0.262934058824707	0.022034696656220272
0.7740701449178572	-1.6661516238886813	0.5773095745161282	1.3884210328882356	0.4794978094438881	0.048801351336669054	1.534463024427533	-0.7539494543533277	-0.12267197931140529	0.6955707707696789	-0.5562463328880359	-0.16146409197770406	-0.012006961498744983	-1.4514801525253391	0.7824154805063716	0.5372600826581421	0.15529848633913	-0.3977724883036214	-0.1908543696567995	-0.5394757739693965	0.0593822543383017	0.8149304496743944	0.09294601255341421	0.7815581696598242	0.5958068333467624	0.8578429710584309	0.4659387183003426	1.1363385759138331	0.22901093802271863	0.32536192273849845	0.7991922267447769	0.9864149631690907	1.7087846498057642	1.8210156654309975	-0.7063553934674901	0.6447385822459676	-0.298215014187803	0.5354438920388715	-0.11390527589065724	0.25955945334029323	0.43210407432545617	-0.2284894790846396	-0.1780822115178209	1.031035523517768	0.19026718111542743	-0.8252538712788515	-0.18046283685576556	0.3478797425012655	-0.045656688297413345	0.2488220325614929
0.17682812353275665	-0.917728772482837	-0.05440344376922144	1.392198654500305	-0.35313036628166977	-0.3693759202673365	1.3759264358558787	-0.34957142862302376	-0.0694996333377944	0.7609511027839893	-1.4339781358211507	-0.3111531759062877	-0.30832836975338596	-1.4227405328053668	0.12890390156947545	0.6084997946611124	-0.271422460720455	-0.8363847344752388	-0.10155522298853191	-0.3977505820041087	-0.7612068365951525	1.1409001398606984	-0.3208169974348045	0.0486467667252004	0.04848156641282064	-0.19739694325085935	-0.3445677102451682	0.9747592373891807	0.216932776940467	-0.9700128657022997	0.22587597294885667	0.6511619576598479	1.0768219248168822	1.0230217211996866	-1.1605665090664865	0.08642321774151786	0.21311547983099033	-0.2999932901459541	-0.44392004484896336	0.12214123242990829	0.5822952656405752	-0.2007240333523162	-0.18428827208027548	1.2701954062061909	0.3409139615062241	-1.073631958434064	-0.8946493918834512	-0.13305637346993565	-0.3739069351239062	0.3811032908295472
-0.1752701576726443	0.05400606037915851	-0.29041616656963737	0.7727232709140698	-0.7049648056986934	-0.7053765563242809	0.25880921015799	-0.15749158002977895	-0.053157993015906096	0.2591928408419035	-1.4770633277690204	-0.2754102875896856	-0.37573804131721683	-0.905923870321943	-0.06145918470728737	0.31997678924281264	0.17118547311429708	-0.8323349026066993	-0.10298921086708906	-0.8964016112211155	-0.8224418258125342	0.4657164980072809	-0.6985125913990488	-0.3292787992580679	-0.46262681323951255	-1.0913929552984263	-0.5781446706120851	0.17134071960992797	-0.034890458798601434	-1.3781602219247608	-0.1260099111655596	0.42303387198672787	0.1562926886056177	-0.15335087342484158	-0.5883171807864054	0.07709476779311217	0.10903315106007802	-1.2073164624078006	-0.6453952357633362	0.0018685584973630982	0.8158911904783688	0.6217181250888931	-0.24316193906319708	0.7907614027447013	0.36492848395635824	-1.094051150305321	-1.3917914666225957	-0.4873039150351835	-0.7419093429229654	0.5435876633407217
0.11011952904022354	0.4767535742512652	0.08234181997121258	0.1852505055359132	-0.2946796492817537	-0.7440539553122407	-0.5938803534436057	-0.23526937674114576	-0.12213846552890499	-0.10651033402032092	-0.703846375333193	-0.01896391636807499	-0.002162671732921873	-0.3412156889338872	0.42994990975701597	-0.0277888227672279	0.8823529423213349	-0.3224055286903608	-0.17311531997796747	-1.4733880167056013	0.060546078587222114	-0.4377311407449729	-0.6573039361489399	-0.21171459057616457	-0.23317609605516576	-1.1002842568243123	-0.08532518458078155	-0.5744452886196001	-0.3221246178343221	-0.47402167141883245	0.0496726636935099	0.5373686330282156	-0.24920001646630544	-0.6152177072621465	0.46660565851412783	0.6784873675388762	-0.21832382781797327	-1.405760245892992	-0.6625988452479803	-0.02395246093667217	1.041129722689606	1.3128823439893	-0.3095487560768226	0.08076330732796853	0.47430685522570304	-0.8438973375431348	-1.3072833107051898	-0.5093124782957964	-0.71255888644984	0.5610987243350006
0.9491007695505583	0.24612526963130846	0.8110149151021899	0.040150351301621874	0.45558182955649945	-0.6017589431625023	-0.3513871166791176	-0.2110188318152036	-0.11463508958964613	0.15379617142283267	0.09093818803281127	0.15333882351180766	0.49989160485846557	-0.19219087836815663	1.0611926894156583	0.08366772757189962	0.7894269609859315	0.3612066573458143	-0.018768912687743538	-1.405359871696817	1.042312873103206	-0.56898388181014	-0.22401204949463088	-0.2658476853262107	0.5331756847612392	-0.4092519085110185	0.37689487210767664	-0.5032722954435692	-0.17360959225090705	0.7687877457168327	0.4131029330002342	0.8031228219964033	-0.05767566975095477	-0.1128020054845875	0.8922374949481795	1.2648478438954267	-0.18763328055682382	-0.8845192855326074	-0.5257379316095802	0.24922948516710136	1.0987964107366408	0.9931339837683519	-0.3086354440946913	-0.12934370990982577	0.6808510741709388	-0.3311760057224069	-0.8248914566094596	-0.22261514003993965	-0.28561197453617443	0.31915808772898335
1.8183471993312204	-0.07331156072478996	1.4063693964828934	-0.03591602474455343	0.9131195435518867	-0.4741969173134805	0.43447234618829567	0.11510427082304175	0.09450444223741963	0.6957195785216133	0.2022357700990595	0.04891863077763943	0.6434520732375953	-0.4533776790056806	1.031985782363768	0.8136945738135659	-0.5048784304589105	0.7258622310161907	0.6807751056797453	-0.4695741660845199	1.2628103583601837	0.21457915455288784	0.2600037527816324	-1.0486197511811133	1.014697372814181	0.20686458818929176	0.11809904420972517	0.3990924637079705	0.6940949442646208	0.9826437664566783	0.36201368030491726	0.6302149151394981	-0.1008352894984686	0.48823038521281337	0.17955795228156265	1.1669610780151751	0.31964774559683456	-0.2532959430258481	-0.13310800643720952	0.965114405950448	0.8773718027265563	-0.09229474738404946	-0.06150201373902067	0.1823430195552611	0.7363626954384539	0.26961203377389514	-0.2922468993382255	0.01466207247601901	0.3189888927977319	0.14873623164769686
2.103152622838278	0.046961847128906685	1.5098142211246088	-0.7012364581887662	0.8112105514999957	-0.39053235079138593	0.4609911384692334	0.45457473294835055	0.4197545840145385	0.6959052661712963	-0.22445891553693909	-0.1573172782277299	0.25706859338802046	-0.703144193210528	0.08673726121047394	1.7208107568061235	-2.1893039215297585	0.46992679139000204	1.7967972251144566	0.8852919846821449	0.7011360025129295	1.0509194579764294	0.47093115742866715	-2.136650607947709	0.6945514645546762	0.24801139417462892	-0.6377976479520927	1.3708615463413516	1.9473694032895577	-0.12487996159903471	-0.2664404937490222	-0.3667442993472698	-1.147687088876449	0.20257931650246305	-1.0388185794440157	0.3754268663386046	0.8858339503129562	0.01627465598106661	0.70606441413799	1.9218801044445526	0.5463731291489917	-0.803106826644853	0.6321284474254898	0.32801535807273907	0.37706304662144563	0.6266280435679276	0.22345107038223774	-0.23937084055969785	1.0342283620753454	0.6024910519372192
1.531327879238913	0.4938809737975757	1.1000445022913645	-1.945693620005049	0.32897836347411047	-0.29634894997978567	-0.7781292158202863	0.4320404697465528	0.6935753834980422	-0.23836915593979754	-0.41511628004360807	-0.16044995350223654	-0.4296682261533471	-0.6255799359593175	-1.1921246162717891	2.1784537433832245	-2.970232166202324	-0.29901891062374086	2.6329257463877846	1.9542414788988183	-0.00915837895416616	1.0274719297751302	0.3081619212856178	-2.4644591743684927	-0.1795397422381949	-0.14625487252423627	-1.043622239597271	1.622287530375229	2.7843064429498763	-1.4763223488373791	-1.0234977743519291	-1.7875122225033147	-2.8577919216669794	-0.9694641949228983	-1.6928413900534367	-0.47072992388760304	1.104909290102557	-0.01052712153892877	1.933593829084981	2.5663450465713047	0.483480239676908	-0.37527382326824377	1.7295878709071075	-0.14285389679051289	-0.41817068014456443	0.5269612655556188	0.8361496379129602	-1.024975483641618	1.9269070870056806	1.7719997781853245
0.43368772716061876	0.6839508155913709	0.4577242424129025	-2.8922790548581494	-0.20618665202038305	-0.26118556544158605	-2.3442644759921167	0.15912803896912958	0.8899106614440094	-1.6271035422972655	0.10668825825608846	0.08302335230736145	-1.0801011262919273	-0.34398696469199996	-1.8903525582039487	2.003154718313702	-2.3096300511603434	-1.1195076134697293	2.4947413557874167	2.318005859012616	-0.36151295989382176	0.13802617269144357	-0.10561638408088482	-1.53499489740556	-0.989154095041833	-0.5818025053995042	-0.6496023619437356	1.043909850848088	2.6429581791000833	-1.8247066673234813	-1.37167562733654	-2.6259902362816385	-3.9240525766875645	-2.0936351282496775	-1.381936523736564	-0.7414312261549966	1.0413887296674613	-0.03362174543283983	3.032867699938619	2.4194891465695694	0.8061087734494197	0.783701483041951	2.782697658373289	-0.7901585718717841	-1.392524011973492	0.15440614223946958	1.4354768765204464	-1.752537546571623	2.8510193773361956	2.9624921124556227
-0.40850797147657436	0.28923900032529604	-0.030822559543253643	-2.6923687458658017	-0.5376813221689812	-0.40956098463381757	-2.868261032196626	0.16344917936595035	1.103054084680631	-2.571138276391463	0.9782056166068143	0.33158512500455484	-1.4771220459962089	-0.17216742134155325	-1.5617792934696386	1.5783903345553687	-0.8793186936072543	-1.4880274255849102	1.447068331833291	2.049224562450462	-0.3367539274883235	-0.7951578261032747	-0.4672773386748736	-0.05953166517650838	-1.3694412275018994	-0.8559779656089704	0.10827191037826384	0.20778469463119784	1.7587251854216155	-1.0714906682933147	-1.2309558790772477	-2.1832763873771093	-3.3462108200228293	-2.3682239001233674	-0.6363232117766661	-0.3683861567615821	1.047616588919009	0.0483328351665539	3.3232762547564696	1.5606278285539583	1.063291663958695	1.6710434084179562	3.1653463239101525	-0.8095707362403672	-2.1517549150030306	-0.0257525967176019	1.6583299028925813	-1.6258744437474577	3.3387544998552703	3.2179930958103964
-0.352912806253909	-0.3410893607958563	-0.11430723575977611	-1.50474740848784	-0.49705478372252065	-0.6063312670576534	-2.0275091258915117	0.6899344206132213	1.3100525594650974	-2.544119578563674	1.443674936390267	0.438435857767964	-1.4684332429800901	-0.1440866324927227	-0.5609317440708681	1.3442195433637436	0.1724849808260506	-1.2305618078753653	0.37774468663874605	1.531316944306211	-0.06712148167060278	-1.0247708853735744	-0.34921148443789307	0.758366867691035	-1.3456908339114437	-0.9027701412644191	0.4957714741384631	-0.2013875686715245	0.9274037816414037	-0.23096180244361558	-0.9270424818591064	-0.8115331898546385	-1.4782792909218123	-1.8884236425093748	-0.15841012295921006	0.22884311447945696	1.2298017059610789	0.15463438157311155	2.570689352615208	0.615043512725823	0.6282113016985841	1.8460636042409637	2.5878241151720314	-0.10032616416630481	-2.3299611862917633	0.26259091967718334	1.3591182282075813	-0.44528466245816195	3.0030495169363753	2.2202839576371938
0.4859909984992294	-0.5570013503077775	0.1658505379572919	-0.38366892814040926	-0.0522145382801812	-0.381988784283946	-0.7761504869421244	1.2657819850199918	1.2935901144958575	-1.7205626465830228	1.2185467759776838	0.6244508792235084	-0.8926598230429545	0.044210962155219934	0.34731241451252043	1.2737874602200125	0.2858260887937351	-0.6370265789223164	0.1677839170216465	1.1425358078573722	0.5237108966521262	-0.5238252454996172	0.5664713509169359	0.4730767424250414	-1.0210311271432069	-0.5329803740443068	0.35972266894541605	0.08996976897901324	0.6900305508406948	-0.17590487487891673	-0.7148748777260533	0.3436998840479757	0.28628805445519445	-1.2765006461835675	-0.053426108366657774	0.6193717712305234	1.2820610778408286	0.323174531624851	1.2895449214511239	0.17375397331260367	-0.5174398526237943	1.7418805224817853	1.4130964648068385	0.5081056395833865	-1.750472679110909	0.7969095865191804	0.9297088488644446	1.0396606631785923	2.011393776649407	0.615469643583997
1.2137882061198495	-0.13464039219373924	0.5131909121531546	-0.16883810702767862	0.5430257804388255	0.6307477242688077	-0.15610749536047822	1.1572394099779348	0.9052817778951304	-0.660667401736137	0.741597139626932	1.230054698812976	0.2376125698124182	0.5944819806562632	0.6527198431927337	0.9533402540708242	-0.19776600068420172	-0.20820147055164878	0.8064060497141072	1.0272131387326118	1.5212646769927562	0.2249346983275365	2.0970580394206584	-0.240524337530248	-0.38786307446189494	0.4321467766131718	0.22250299272467056	0.8387965205775796	0.8264018021764361	-0.6857380227126003	-0.5329851588391802	0.39496776714630105	0.8390523818456908	-0.8060959043364312	0.0659546193321694	0.6662354339214498	0.8875669210449151	0.7378041582729084	0.34943985828753327	0.22433069256665478	-1.557147703331428	1.8540858319571316	0.394822315206352	0.22265136598324214	-0.5883045174224224	1.0875478749210685	0.9370896575485398	1.726110593366573	1.0027442001794784	-0.5856436262337363
0.9023879824592057	0.4976315041053691	0.5912319363808028	-0.6529397279649906	0.773678997747269	2.1595036901849434	-0.19237920214655424	0.2210996057984343	0.3340141163034736	0.17751918576397727	0.550344321591867	2.1904570538751478	1.4836909961922056	1.2406821950136846	0.4022538523166109	0.13151547784668008	-0.6240580248599268	-0.2184838406544178	1.4198180976320405	1.0294294027423274	2.5787216785348592	0.8083656368409381	3.4237641579332188	-0.4491277586426922	0.4723108119061168	1.7014016866393826	0.5411452225159481	1.5030754305602256	0.6928639027334936	-0.8611048107630321	-0.2532879253933632	-0.5175969354420122	0.27807717223677136	-0.20353362912044257	0.38130258525830996	0.43074239910457696	0.13110595867511038	1.3939254154023009	0.20750818228907147	0.20385552030262044	-1.600683976830352	1.9456199056314096	0.019499267823723583	-0.7371787553040896	0.6069735886236767	0.8903361437877215	1.4391415628469812	1.1715480657635045	0.4590100806334149	-0.9067311757375742
-0.5342545824690081	0.7786931797315226	0.2300708034843161	-0.9604801596699544	0.2389510150159294	3.3244006028485673	-0.15593671119951452	-0.8966232070410936	-0.057208215919332187	0.6294595399956905	0.5655275578534323	2.8961483545538944	2.1047417018284675	1.4583715794761314	-0.04348803489745371	-0.9549425009258501	-0.7318596898455084	-0.511656451830247	1.1749813908388758	0.8140551706989554	2.972700222912841	1.0685141488011725	3.5769564233072586	0.02093909865725111	1.159283118626177	2.4383999399893437	1.0913570533071082	1.5521411182261649	-0.03662912194202002	-0.28679312909683025	-0.015075570700836812	-1.5012667417015602	-0.45261133052105496	0.6929859230317599	0.5547451436726248	-0.05661405702915019	-0.6195822954552276	1.9069963475795793	0.5109144085995453	-0.3893140034298502	-0.6758589117110813	1.3120160382265142	0.08264242714661643	-1.4104108111071314	1.1984390668046405	0.4005232604315226	1.8234310619298177	-0.06137669615744389	0.23723233196608975	-0.7020527317474171
-2.226763168535208	0.6368478929190762	-0.5384398223479547	-0.6215131732963723	-0.926349931625263	3.3333096841593695	0.28937762053811855	-1.4815136951832	-0.21334980018717503	0.7102160463941894	0.16749932342894158	2.710026733438909	1.6227503778783767	1.036749588850006	-0.42452296114629806	-1.8523488074991556	-0.7408665904377644	-0.7268247972798401	0.052012573791588974	0.15539720703700402	2.250811910859618	0.8764536883073909	2.261352850521743	0.5451166368753544	1.1389663548188327	1.9195587862939714	1.217300366760837	0.768074416660048	-1.085889909372943	0.5143945954497873	-0.15147961553560135	-1.8439473870175072	-0.6438840257214985	1.418845561998416	0.19735058303639832	-0.8249340495847894	-1.1656683571684356	1.8177387326552905	0.4732446605347517	-1.49537803393797	0.1979340212876937	-0.25110879868911334	-0.057826989159468864	-1.3183967439512003	0.9333391009771088	-0.0624571259335771	1.4198825276475076	-1.108866855321816	-0.1766388866394285	-0.6327491199035793
-3.1443842590961326	0.47308319093800727	-1.5504198352325913	-0.03392712075643375	-2.064181617413869	2.16930699222236	0.6058397646412486	-1.5009665413888644	-0.5541142233394496	0.4807009014098783	-0.995622940625391	1.6228492854186718	0.3108441279411893	0.33900882464352033	-0.710494787683916	-2.3669128317806885	-0.8888810222151589	-0.6865735468865929	-1.2939287138480868	-0.7906268994582363	0.7311168058824219	0.08962182778853352	0.2132019697579824	0.5446867924684817	0.2551473250369221	0.314245362798125	0.6030857695687353	-0.5519501680864256	-1.9799601562897493	0.8206953662709623	-0.7716018354560144	-1.5593162182637452	-0.3833915922601265	1.3136383580168864	-0.5184796769936858	-1.7815941568103593	-1.6131989043288353	1.0672439145314276	-0.3401567537169357	-2.6029822677854395	0.019232925152890285	-2.0160108818449607	-0.7880071259738493	-1.0920824313484248	0.1665946292288641	-0.430362090171064	0.20563105873582022	-1.7034697487595183	-0.985222204083894	-0.9515011854898708
-2.966086035307413	0.5663071711026931	-2.502760262443971	0.17968152889042538	-2.482380285580351	0.574451951398921	0.1786039443948356	-1.4518951552567612	-1.4670887662391807	0.05758441917120686	-2.3997443493155433	0.295855124036115	-0.9428840374776374	-0.06591888337323347	-0.903297157563724	-2.632253153763777	-1.0496035326880604	-0.5051797438395315	-2.2595521035756145	-1.5211453517606341	-0.7688060121604885	-1.0935625207841253	-1.3681485416397732	0.13874515561350448	-0.9745094624641836	-1.3186191167339718	-0.36016761778885803	-1.6940357128878565	-2.5245993773013486	0.6222039070618662	-1.5042553400184058	-1.0582746257154017	-0.1282875287841588	0.39634776198455035	-0.9136076795695861	-2.575293502441066	-2.0044799623599827	0.062235367911670406	-1.5838869469909913	-3.2486360285419655	-1.1779627383737736	-2.9562740815399793	-1.8084239810919207	-1.6292276202902791	-0.44000935878813835	-0.8309624065504154	-1.174926851230345	-2.17219403519894	-1.7870432801451896	-1.3313655986130715
-2.150558692295765	0.6780229665504087	-2.9050618720675843	0.03658695189783504	-1.9515845400281981	-0.6116256292714296	-0.6919877388513896	-1.5413066381751679	-2.6329242585555774	-0.3275500146670104	-2.977682672432369	-0.5907325018377066	-1.3272420466077814	0.01526502374665602	-0.8644682607609679	-2.7352327095590137	-0.8511375084531257	-0.3279551858966728	-2.6957757509883207	-1.594122666026918	-1.6567495110062016	-1.941299948306979	-1.8068076916380988	-0.0996564380227145	-1.6561445423027579	-1.91101950870612	-0.9850463707816872	-2.006177496133408	-2.7657450777254797	0.5334754421018146	-1.723386583992489	-0.5156522653578486	-0.00631240114098955	-0.47962231687617396	-0.4907334397648185	-2.7111921595175965	-2.005982865176996	-0.727663631428337	-2.454271712847381	-3.3035243494807967	-2.385977036218305	-2.6703144211853713	-2.4083705422130017	-2.763044962048558	-0.4777411725609731	-1.2175160858856862	-2.026021261004667	-2.6030518114959507	-2.027492839712768	-1.3233244029820184
-1.2849994553175186	0.3764849308657468	-2.274346873496209	0.16331237242852553	-0.7897738660980845	-1.0583653522351546	-0.9599589524731613	-1.3243380083520198	-3.0710273662713883	-0.38016678705175916	-2.1126708569551553	-0.948949666139825	-0.7191979253088169	0.24864192860931325	-0.44284875829900955	-2.4701841329433987	-0.11427045360845425	-0.0788604427720115	-2.6613855414477183	-1.051121320379816	-1.8984150642776942	-1.6883259275333022	-1.3723771880100502	0.13293142882468192	-1.2097299847588066	-1.2771598516394789	-0.9416221253470269	-1.4280001888677758	-2.628201803108249	0.8778598370341673	-1.054110263705001	0.2308063223087412	0.2518902207146457	-0.48688828922507166	0.5386875079836703	-1.8920196107054708	-1.2056924660523227	-1.1275030016617438	-2.411702134735216	-2.825549222192232	-2.6308657510660085	-1.5715140176034517	-2.153582640046919	-3.161572863635426	-0.05322096945824764	-1.246640016472684	-2.1247779721642184	-2.3945774944437823	-1.6471923977153062	-0.8832107843778771
-0.5779753110693705	-0.3220458958897467	-0.6447286558595219	0.9241273406936779	0.4078837836796076	-0.9753717681157809	-0.03857850851905729	-0.34789410719302516	-2.0739790290576954	0.07224650314887383	-0.2880053718031032	-1.1601026877843812	0.3134262497163693	0.17869332550868314	0.24528976633581426	-1.6119099983932503	0.876286807071172	0.42119521691028	-2.1031406912391843	-0.3885117989800569	-1.6796980083557667	-0.34522424346778663	-0.7790628175910324	0.5613006007099832	0.1325800724191539	-0.16551176782426216	-0.44881574060553214	-0.5445070630541395	-1.8915876881888896	1.1947401389729073	0.2925993203654805	1.1976321767876301	0.7728981273072266	0.295751647899667	1.4617575317672324	-0.350440701653546	0.24901259308384432	-1.197691726779634	-1.6058577169251362	-1.8438913999510866	-1.8028927931852468	-0.3184846895894721	-1.2829586030248792	-1.7776137384182478	0.45906491673409133	-0.6515458239706464	-1.6856024957751106	-0.9799772270645303	-1.1484265343086493	-0.42013240345911934
-0.015538220877266964	-0.8379985396297546	1.0983326210695683	1.8457297005262967	1.081459195227205	-0.7346866754596181	1.4329144011163806	1.008303598007777	-0.10075539908328232	0.8974236019816249	1.2795421433724892	-1.4205736385511012	1.033382208292536	-0.2939079975502812	0.7752328307914502	-0.37137276989883033	1.5440398489549707	1.1066779079177105	-1.0278799532165597	-0.062006130813488415	-1.013208646401347	1.1457955140115619	-0.4202087900686715	0.7163336337988984	1.457010343203576	0.47493437200893746	0.06731074670211963	-0.046048472606412705	-0.6380095632460705	0.8561010493852655	1.6179523458459235	1.935655621985802	1.215087198058322	1.0289796959048325	1.7259603724792667	1.1345785134403377	1.5118594731485882	-0.9902480828786817	-0.6640697313279077	-0.45667807827159473	-0.5360370043692771	0.686122996372266	-0.4482107550374526	0.765617961252328	0.8173819378320897	0.32811458150336364	-1.0287566248828768	1.0900421863049807	-1.0152820788030112	-0.37091060495419625
0.2604100684954391	-0.6626949098835284	1.682045334339988	2.109850973928646	0.9360234560116348	-0.5885879062802843	2.23517444174274	1.680821410409722	1.4448707306198996	1.6578583957510329	1.684340673844908	-1.4291835877942647	1.0676640868832148	-0.857325581846691	0.7547090523871063	0.6088492519230266	1.490855020050205	1.5842509053240208	0.11838583252990284	-0.0547384650602863	0.09027266747966495	1.7320874153604384	-0.20003013897694402	0.46677614115217947	1.8589357972816611	0.24686108740216273	0.3558208664216292	-0.1241186656076841	0.4798356518058558	0.0023881433758396373	2.191147672842437	1.9082526865311933	1.1539129607396692	1.0773955328117837	1.3416993504453183	1.6969197218403054	1.7375245272869442	-0.5471690919220945	-0.13611806843145835	0.9249516889047908	0.5098683559042054	1.2314906379492185	-0.12212236007305124	2.56979556841566	1.0173963364123284	1.050935983278111	-0.43060493911290076	2.2567667377790475	-1.197529261888386	-0.7673170829703405
0.04780283016507838	-0.01569970955023738	0.5722274692995682	1.5377161539954538	0.1373050437638568	-0.6711949412793576	1.882469197010382	1.0654075808811163	1.4865794227789477	1.872845321180943	1.0647403076500395	-0.8593049468591822	0.5649460189175323	-1.1276880903241786	0.2233402599224859	0.8178223756117899	0.8663702394562819	1.5140886641435967	0.5946924179630854	0.003275484103275968	1.1600311464181854	1.216305087666064	-0.0022867697488399537	0.09352044390056805	1.1660492818349857	-0.5284715681407729	0.39783192562880315	-0.4303206550760158	0.7090558365759754	-0.4666801224678186	1.770382672841297	1.1606526699708102	0.6904451443365063	0.6243358268566949	0.711742615036286	1.0833742202912593	0.9335675377381043	-0.10434251627836852	-0.13831192068227502	1.6726112909765012	1.098899617697148	1.075631384847048	-0.28246422532546406	2.3680806775395924	1.1042558975681156	1.0824103129314075	-0.16795584999075155	1.5030692177026141	-1.2560399044611676	-1.2069914471461751
-0.4396405976848811	0.3046192831707328	-1.3165661566932105	0.8500977692827008	-0.6503490508178535	-1.0461575702905204	1.060794087479005	-0.16923678632910044	0.32153874245302905	1.4037281862494004	0.35744224972710376	-0.010492879426454297	-0.015380388208371015	-0.962349943310753	-0.3399857707127907	0.3786551740077456	0.30271802108483775	1.0387424404366616	0.09723209527987264	0.31681757791785775	1.3453177171663913	0.3157180027190741	-0.0432988424016627	-0.06988503620792817	0.09045512548040764	-1.186635201220647	0.2585724619731612	-0.5864133945915402	0.004239505893508025	0.06395583840430893	0.8275641037098915	0.4162903485461463	0.44575986811178014	0.27798694772908583	0.20919542259142454	-0.014642706122587716	-0.008540489182254132	-0.062028600854124365	-0.42956448805799735	1.4574446774419298	1.294572748348489	0.13218620591264948	-0.5957649255509676	0.8658653775231864	1.0529863903565908	0.6340463054154499	-0.4208387087656588	-0.326371916070884	-0.9391427063739943	-1.213060753308686
-0.5118230237595163	-0.21560797932346187	-2.2785797482141628	0.8535649983052882	-0.6492011702198636	-1.6071748012208014	0.7302675743030999	-0.676579370435416	-0.7000822779896516	0.6294954832689625	0.34773964556848747	0.3015591621922609	-0.24849984589700705	-0.47390477352064314	-0.4549725552829526	-0.10019179789623515	0.4081715588456034	0.6952350681962507	-0.7768318361498556	0.6404636838815163	0.23482184817970603	-0.19488188510969143	-0.5858648472198952	0.051482089876364885	-0.3786976708944261	-1.2274261722370197	0.020325544622447837	-0.6017432191879908	-0.813498353757727	1.1120917269222528	0.22705893285843057	0.3803795203955025	0.8568416320960321	0.2774759890240268	-0.040499160886635355	-0.4684318252114501	-0.20269345474423736	-0.5812727258172506	-0.7057204453782862	0.6365049354758059	1.1852700346020797	-1.1253511773489882	-0.7836874992232518	-0.030103421344588713	0.8794930435552059	0.3087470723166196	-1.0058991125345187	-1.1688952852608243	-0.4616180609279589	-0.6301376817321561
0.306803205792069	-1.1929092855371426	-1.4198934766620166	1.5066618412040444	0.3330873129495517	-2.0028074752543223	1.023387122843961	0.1206899979074293	-0.5652506016014336	0.16338383088628833	0.9390065300977148	-0.3462901135848897	-0.015726140882445547	0.13437768150973908	-0.08160927429014743	-0.15723360327562994	1.2061804700452574	0.8286510349542403	-1.0477947589547834	0.5724465234708622	-1.4717677660215012	-0.22995004309131303	-1.4114442929275397	0.3043331167286421	0.13222884740559207	-0.6328047720871185	-0.1805225898400127	-0.7139531797871145	-0.8698668951430389	1.576635414622401	0.49368634942056444	1.004315510046142	1.6027630903033123	0.314419073001414	-0.08636932081626207	0.2397860226493981	0.361622028129563	-1.2779651331896773	-0.7916765573934301	-0.02677592125409105	0.8624270261725567	-1.7662815780483234	-0.7697638416719187	0.7055352878248597	0.7340412539578138	0.4234009195724406	-1.3674563727616917	0.08409313147160262	-0.18329647401941004	0.26973065029037274
1.5918583962479418	-1.7082764421654748	0.40715386904544304	1.9653144859876799	1.5672639904381105	-1.8418015619873134	1.2307200530110352	1.3704656674619629	0.41262438076317304	0.28403022231686176	1.3294015408079998	-1.3350166097054923	0.4247925734284061	0.6690346278387845	0.3969518388177977	0.12477583732868981	2.0432920949136606	1.1693778365797707	-0.39283582497772973	0.06073916147631468	-2.4003914569467746	-0.22788744670073136	-1.8381203315308188	0.5193824688013313	1.0239892538101103	0.13706286484185495	-0.19561384496218423	-0.9247886299081124	-0.1608562995507131	0.9964352694684638	1.2749114620437059	1.5589377953547259	1.895778845045324	0.09527639761752192	-0.012649908351041772	1.431730746236487	0.8939271916260425	-1.5055807308254032	-0.6485542975889225	-0.09346925670091659	0.514796010549175	-1.1881782881472802	-0.5742589162352254	2.1199287431142655	0.7416657694793134	0.680101565397918	-1.058829779140425	2.2664698761766484	-0.1486875607621674	1.0129605099328796
2.303603072704676	-1.2638645234144754	1.4416808505162308	1.538353027870041	1.9787392205752763	-1.0683175375426182	0.7820791474894763	1.7179173011418025	1.050438617293596	0.6374238671644291	0.9001094654650614	-1.529806016840874	0.6318140037085973	0.9581462253493253	0.613667089629719	0.35644875810030274	2.1376272549393844	1.1177248354521812	0.4986899387739343	-0.497834185528728	-1.792135409772776	-0.42634817174143486	-1.3963862226403825	0.619698742294928	1.3045731867123989	0.49255997818303465	-0.014624276878459	-0.8938112586886187	0.4939581431946686	0.07910311365922514	1.6095195118660826	1.4364400209872392	1.3477455092269996	-0.1904065716303219	0.10263940740268607	1.839546144961173	0.7001540452045022	-1.0074254504642337	-0.32464620287274004	0.1702410291474295	0.3282058430285607	0.2044364466882074	-0.2165451304003901	2.387767894952602	0.781347849375555	0.5626017080311795	-0.24894170044101285	3.097832448699247	-0.07798202654409007	1.2677357914953629
1.8772813653751137	-0.2739223781430137	0.8479626054746962	0.4328022763625134	1.2155218223900728	-0.08481135154341798	-0.038970054226618665	0.7922223588303782	0.6598417449367746	0.5931648760064634	-0.08207753824178635	-0.5373971040164737	0.34931792071883944	0.9145230257847521	0.579380436413142	0.3506645243032058	1.310866612566197	0.46231246404474846	0.7306270939657337	-0.6719468105213309	-0.28963564783662604	-0.5527233042724258	-0.3896192717884112	0.5824771119833112	0.5864884844385609	0.23234441336193326	0.18245930790323106	-0.3737080349743908	0.4375466374135723	-0.1676563615014043	0.8906783712854515	0.7589961174925435	0.4099701449248135	-0.13417277526306426	0.1750909227367085	0.9182528030959052	-0.09374464346370028	-0.18603739790938503	0.06388242987320585	0.20814327833716992	0.27883037516858544	1.2808903073879936	0.23867672301983936	0.8826657529148968	0.5773448238486646	-0.0024889170009561395	0.4191108790208239	1.664554849020121	0.22300759226673778	1.0439100253235998
0.862600601578655	0.42925082365392814	-0.41580279728715325	-0.5299171083942773	0.05895993920350906	0.5774202514178287	-0.4830490165994398	-0.4313703625685335	-0.2054684512904319	-0.05438336122419075	-0.6851304844087772	0.7382048115447785	-0.2468329974380796	0.6505816502413037	0.5728458791356627	0.27510829501501805	0.17436807448593666	-0.30599793335354447	0.2466395014097254	-0.41549222214325954	0.7070771636358718	-0.27442689645140106	0.37088639799188433	0.4038479993293413	-0.5202443657059241	-0.2130754443517844	0.19509093903917898	0.36419046358782703	-0.0598568871734276	0.3232986860446122	-0.4211409449511364	0.12591306889892231	-0.13449170128585686	0.27380706488100415	0.129365954922339	-0.5120029144459852	-0.7340935936888525	0.35726070225932366	0.3716553478270863	-0.10446285592771697	0.17665076680245828	1.2353322179363966	0.6329468579339437	-1.0852477185963485	0.0671959225037881	-0.4944600738909002	0.5593895248929139	-0.5481568569626983	0.5955116806621994	0.6288267745170342
0.28696871791741463	0.47167834802731373	-0.6807341312597586	-0.8214800928360426	-0.39091211570632445	0.7149656607421425	-0.27395646723731076	-0.777028200460964	-0.4357532393042271	-0.8164001491470072	-0.2814575322194058	0.9913610301749455	-0.7013006065214127	0.44580350894357307	0.7203560920061173	0.32955101198183934	-0.4681991909304291	-0.5108217487054119	-0.1366660076339867	-0.033102814531098056	0.46604267494734536	0.24734793983549233	0.3905389168723723	0.12882760262479748	-1.068157833027757	-0.1690807758726971	0.014546507527588662	0.7018316572535388	-0.16991247645878937	0.5712666475298227	-1.1908461417966416	-0.13666837077458488	-0.03737952287554774	0.522669058361135	-0.0727632365659649	-1.0844127295192738	-0.6672354301538083	0.4694847807430954	0.5113689572109187	-0.30768937545901537	-0.03238872129357839	0.3099160210760026	0.8078441627421159	-1.6650724530348517	-0.4461835473475438	-0.3633733356945393	0.49492654326724844	-1.2788738318118578	0.7295488071143467	0.33172032291609727
0.45936651999288	0.2054542103496216	0.562732466066841	-0.6732086079084326	0.08045283971454444	0.5472322659003643	0.06605517221432522	-0.17578849078209519	0.30656288340259635	-1.0391148729661246	0.7069948971290515	-0.06193641003695116	-0.7368371196661272	0.47866924212997075	0.7864964347246016	0.4239929882166438	-0.4067996751063888	-0.09298743040014432	0.23664736581341209	0.17506636278349808	-0.42005638866277273	0.4499856572939689	-0.07031541560878148	-0.14488892790255647	-0.791742132432223	0.5283088852058253	-0.1846094766459173	0.30447072787804996	0.43790288805097566	-0.2611459420972549	-0.8130944229058564	-0.2961378601627915	0.19076527716164207	0.1452737169363385	-0.42423725515492616	-0.35919963475631883	-0.09473866749933531	0.4986813515918828	0.49357868515493475	0.02632755382916697	-0.1519909321959965	-0.5615385042660379	0.7347009774911161	-0.44319720194018136	-0.6425418732994189	0.297291602049905	0.8020853102031736	0.03723497248342179	0.5258548857003251	0.23513897945695308
0.66495998688973	0.14402429394094363	2.0742988535454843	-0.6542462366372699	0.5950364281155025	0.3834958520706219	-0.14896255238554865	0.3464087880301494	1.1224031201594697	-0.6681116787423605	1.114804374655484	-1.3477185707113977	-0.5466865102296343	0.5782010939229482	0.4397674733137672	0.28354126836073673	-0.16081643209429364	0.2436016311623907	1.0105019015308256	0.1212445557526992	-0.8277769589514413	-0.0028632370288147026	-0.41783189618968314	-0.34293910051443693	-0.35121112281612277	1.2231919006730045	-0.26147019219458845	-0.5068640456958355	1.1331547848857175	-1.775625187181298	0.0704837348690322	-0.7437301381074599	-0.0669507862893457	-0.7229758944460276	-0.8496200130202054	0.6750574937767809	0.2746750127397165	0.7208912005559397	0.3435967235924937	0.658452790957873	-0.053873935610282066	-0.7453697583810655	0.4860820924761927	1.1410645387829523	-0.6239427187661244	0.7362819345597278	1.4516992806532871	1.7133499827070493	0.13997456128051947	0.14683244565384973
0.13240113115941338	0.3158032062305474	2.201956987699785	-0.966490155653393	0.2515439238187434	0.2873027389824395	-0.9728692076748949	-0.08578784730163813	0.821570998889024	-0.328675353410148	0.17853359207727404	-1.6028409100937362	-0.562964089717824	0.3448754887956866	-0.315582453332673	-0.1664191309824908	-0.32855812696181824	-0.21152771714426644	1.197582086230442	-0.1625880127345059	-0.38336880217912767	-0.8314345163737609	-0.43886405131699296	-0.4784467324743704	-0.5137708522094372	1.0586338247486844	-0.2570866758958475	-1.0606752411581588	1.0301620836726613	-2.656177134418479	0.22836836138787203	-1.3623228088155057	-0.7920495525757433	-1.4579108637936495	-1.1608546225051537	0.6859306521396586	-0.05261060865760941	0.9055481063017891	0.014964937551883975	0.8496634625210865	-0.0037228535503199076	-0.4519036663078418	0.09791183916000414	1.3399800753630864	-0.8087531472344129	0.27302882466327577	1.663940507470124	1.7383674398240956	-0.2807833328788838	-0.19505037221529092
-0.9275550404702536	0.315228517578928	0.6578757327228459	-1.2886076866305674	-0.7764435291721384	0.12082845632767054	-1.7713634984939213	-1.198384173026006	-0.7342739489358642	-0.5607150536662997	-1.6079411994759192	-0.7315724756357295	-0.9168371241067196	-0.39497088909838696	-1.0599656089111844	-0.627278444705602	-0.9065469383672874	-1.316249665932965	0.3633541257301454	-0.6256391345956815	0.23255389309562885	-1.4216661598152032	-0.42785663051900963	-0.6100810954431405	-1.211918555713414	-0.03997170287316547	-0.3037857545001548	-0.9537007485976281	0.047747920942859595	-2.0765800490751682	-0.7713308490770787	-1.5616741235343379	-1.35862503515253	-1.5615607994271847	-1.1057806147763307	-0.51158000801152	-0.8996145836848144	0.6020397823742507	-0.5119567827955934	0.2095203752176703	-0.41930664141302343	-0.3417224834710935	-0.42264736700313493	-0.09541419381506713	-1.310209679749929	-0.9525798977866612	0.7972505931440914	-0.03610797571653816	-0.7270123960809183	-0.8167969795841639
-1.51676781083198	-0.06977811083211787	-1.1977627760981246	-1.2481374409791748	-1.4305756087017862	-0.1485315046093468	-1.8803242433027225	-1.9237239011763083	-2.3502377399793657	-1.0931000951702334	-2.855229470756627	0.18635102385244237	-1.2075107807955656	-1.2903119867852235	-1.346405595537485	-0.6809159851531201	-1.3584121545819652	-2.1036732490467545	-0.7879193928499096	-1.0961862938893931	0.21338789669385572	-1.3930579961463927	-0.6331726503231021	-0.7519150801931211	-1.5830825303965093	-1.1416014319620724	-0.446420763932822	-0.3154444230013325	-0.9117041572645874	-0.6171381419950629	-1.9955530800583612	-0.9844181368693706	-1.264081022705188	-1.058601072768314	-0.5901539656592577	-1.734529501737879	-1.6169417167116604	-0.2048697507154092	-1.0075802228055057	-0.7457901401991752	-1.2259199901555597	-0.7447500990947307	-0.8931247127816597	-1.7267648839558913	-1.594034691850443	-2.0100345213569826	-0.7314140260789442	-1.8449748970901438	-1.1253748035267321	-1.3803674930787717
-1.0478497089307433	-0.4793963635259607	-1.7909920137939637	-0.8737320195420021	-1.0223473452200076	-0.31512104014609454	-1.2006444200339703	-1.6105638225731485	-2.606269799560027	-1.0825573320364006	-2.572443302152971	0.1933101636627097	-0.9009560703281893	-1.7281973173163063	-1.1291538301233777	-0.1790993217196254	-1.3083598503808538	-1.7486122957885482	-1.127764051365445	-1.2154191298074843	-0.39754344368228267	-0.8229554304794348	-0.8048393909342972	-0.8623171716074799	-0.9596890054771422	-1.2202616929881245	-0.6171288098713118	0.456110308262831	-0.8783954419693971	0.3312614680290484	-2.1032677794434393	-0.03259983112008853	-0.6918748130839925	-0.323125983558898	0.10635772552956216	-1.7302722643805792	-1.6781843818595863	-0.9194688297142131	-0.9894596734961443	-1.0276212932919586	-1.6709387277973586	-1.3425195312689777	-0.8858383914434778	-1.9451522705446256	-0.9950093888469612	-2.0284705754228756	-1.6803053540102555	-1.9857442022661216	-1.1662766110339173	-1.4053343102403384
-0.061888138637748634	-0.3459999322701687	-0.8621585803746957	-0.5171056464071073	-0.03770661632996209	-0.16290452199746422	-0.17790905936320586	-0.6675181301245275	-1.219077869198333	-0.12426476408791916	-1.1129853282167965	-0.4899417700527794	0.035760190726321923	-1.4427611671061151	-0.7592450349906154	0.6392008660253441	-0.9851227234545299	-0.469961120859086	-0.3061040468219508	-0.7196132386479231	-0.8411951311732245	-0.027410122015959337	-0.4783135423228997	-0.9145294746205014	0.3331981828082691	-0.2531252210963984	-0.7594574079304768	1.0622147927559475	0.19149510780473783	0.009917716586750806	-0.8005042284050944	0.47468305848276554	-0.27583977039992397	0.3157102093398169	0.4499093871701264	-0.5206841855681765	-1.1112718872739016	-0.9104893918863678	-0.13146341065583128	-0.1889734262957678	-1.0446358213873097	-1.5376706265696582	-0.07912815479853534	-0.5405106425452482	0.39490759486451876	-1.0550005222762644	-1.2482167474687946	-0.5272631924505161	-0.5581392799202327	-0.7102392650944848
0.41781262464079666	0.43151448691639305	0.48634399000893186	-0.4363103302154906	0.46667265478579145	0.23622430236326158	0.639078130454009	0.01692333382488979	0.7166491170299816	1.1349843662005241	0.19804356529038047	-0.8446912822027686	0.9738278811080273	-0.7998884173218727	-0.567566444196322	1.3681099511432098	-0.8751397818466097	0.6202774791446216	0.9059621720674893	0.140018669456574	-0.6415774674696993	0.696407701717135	0.3487559158088195	-0.9244202842091195	1.2818590689691862	0.7489759373236836	-0.8854266346229093	1.3802110030098833	1.4019227682460382	-0.9722875093378928	0.8164067907243289	0.1901153167064428	-0.3804992542849114	0.7162994872695775	0.14394880431784005	0.691278369663601	-0.4184969229629254	-0.18212338575819723	1.2547491908095767	1.1741018102760372	0.4159976740194382	-1.0273058680215195	1.2438434970378296	1.2199073820103825	1.5555599292273816	-0.039239012646991325	0.0302687421436849	0.999590812753161	0.5100955798954334	0.31976246492000887
0.08993290014739981	1.31270266792922	1.0714274760693356	-0.5786378292828581	0.11418051618377345	0.5454640972314925	0.9442479117873626	0.09717911189319553	1.7964801831617403	1.5610148597917002	0.3779015869769052	-0.32483252718345734	1.1628948133172718	-0.3961069207727211	-0.5093636820733319	1.7237131789601094	-1.0503932730261645	0.6062902569120415	1.4620952034580876	0.6439765480210233	-0.18348440927257859	1.1063754161023698	1.0473755516384895	-0.883424356295106	1.2125711036084903	0.8529382878348853	-0.9764126615543499	1.3554732383708554	1.8273034302183515	-1.3334200943134216	1.3850458842822135	-0.3311405259077642	-0.731993139366382	0.8191028277720632	-0.4726409523675557	0.8602460625687192	-0.0964722683420499	0.6381372219220356	2.2759875507392118	1.9854061566653751	1.5834162909620975	-0.03660139722841733	2.2015324490768835	1.9029546040336782	1.4416580066505174	0.09651646035305288	0.8262504120217853	1.3063516222477813	1.3474794972846207	0.9572143750262495
-0.32986627231400983	1.6435633398785354	0.7415567549039428	-0.748083814450947	-0.41124077727110997	0.507895232850696	0.7237679232254118	0.04187031685604967	1.5600287813912805	0.6979546707489853	-0.30492055536950935	0.538717297427283	0.4412086104833701	-0.3951950248040628	-0.2472138191158409	1.6581984195972133	-1.050944487017034	-0.3273392543028893	1.0843559744897868	0.28639136680386024	-0.15331993007797468	1.012900119982522	1.0028061676028401	-0.713370993206626	0.3795824300147059	0.20189453538462715	-0.9078647905887304	1.0257627162886773	1.3454054542444558	-0.4415935144813185	0.599831298404945	-0.19851201421829384	-0.7728995211732357	0.6140562383757812	-0.6433288373411281	0.1251415562513103	-0.19015324717539506	0.9616734106163738	2.1855512871208496	1.716870673382067	1.5576194561154868	0.8892872804914155	2.0387125754459117	1.18271320511349	0.04185443205337711	-0.6055643948815451	0.43304836881909253	0.4722963672004043	1.3855005840896577	0.7357568992651757
-0.03571196227923541	1.2703064576188634	0.24907489140607164	-0.8480233771317138	-0.2600457004602424	0.2195314209816877	0.17465135209517926	0.4396565122647458	0.716307673173051	-0.7573855994405734	-0.7245031622163305	0.8591278542650763	-0.6040669138526126	-0.3716214159174848	0.4498186325385288	1.29790782405912	-0.4927152331728111	-1.1154889053654913	0.3958674091237157	-0.5919495210799296	-0.5683908538349636	0.44413824148449144	0.35233854906031703	-0.35790698565806756	-0.4468083853050897	-0.2307809039594909	-0.5744202328329012	0.6521951171304462	0.5971474650150576	1.0877343753855548	-0.6547336870387676	0.8210077264032184	-0.28228599687661904	0.2493345855764024	0.06501788332395107	-0.5392379750819646	-0.2787245559260395	0.780964051661537	1.1187374210183618	0.8114970545319969	0.6219059211575421	1.2822555639428832	0.9019802101361937	-0.08626133946386028	-1.583993061291655	-1.169563245504893	-0.5218007699541907	-0.4923729199815514	0.8033481619737451	-0.09599982756681852
0.8885285311530923	0.5729181859471383	0.27660341426206264	-0.8877440242328071	0.5598762082391726	0.013624851731156925	-0.37640916881590325	1.2412871382723465	0.2552881817639713	-1.676538794144776	-0.11511473961624942	0.4690404285096769	-1.1710692532029843	0.12664556994357054	1.4277195425587015	0.8274148984122379	0.3664597811623286	-0.9138200592319959	0.12913463924969393	-1.0378605189522243	-0.6482823881161514	-0.21799089764390456	-0.09084407673218127	0.07482614616300755	-0.7754466964658605	0.19118530779855294	-0.0922251464873901	0.6146478710052554	0.25531082728744775	2.0140861258067217	-1.3266161228587479	1.9618910734891757	0.4282119124732631	0.0034617539280179985	1.245190295184548	-0.47114264893829655	0.08271876138414966	0.5229900477455685	0.01450018655808476	0.1251233338786661	-0.10435588769153875	1.0574084279540796	-0.23233975286904968	-0.8256158275883518	-2.3354808952278368	-0.701322749033245	-0.8465127372372225	-0.8051555452821302	0.37137233853167695	-0.7445492720890644
1.5890803533486264	-0.021665883395586054	0.7713647320575978	-0.8356977566096712	1.2521802344846138	0.08396895213342581	-0.6212977833453773	1.8089062477429598	0.45778758376053896	-1.572163452125255	1.179813290176618	0.026486875845397308	-0.9258296630107747	0.9378487894013579	2.24173518594451	0.3841320334073981	0.8372032847334197	0.07106533557053264	0.36539655997457643	-0.46627374770343744	0.2479347431547133	-0.47022419646270575	0.2925465985631651	0.3234172865543787	-0.656266896059871	1.051944926773374	0.21674050310597986	1.002688847622038	0.4087384724999808	1.5991473650199455	-1.1314947224304053	2.168824717801077	0.8772758119113068	-0.0007264159577517884	1.9714621556602294	0.09434938285421822	0.8736000992544728	0.4719038329805855	-0.2871560071030751	0.05149825131760994	0.053876621563509405	0.5589395928954851	-0.5164753288642263	-0.6510966121872869	-2.0267394881549916	0.6392925192812583	-0.13137633200022109	-0.4639441021044528	0.6037680323434814	-0.5767178860053991
1.4223863646808417	-0.41431163199558646	1.147165564980125	-0.6005598151066578	1.2042955463093623	0.2677906359229837	-0.49341095580269356	1.6332738981577535	0.7800275272194204	-0.8680120585307033	2.1356689087604255	0.10953153317366436	-0.19930168441406493	1.3482629528635626	2.473221490256779	-0.019325845978286873	0.5518452737042892	0.8566853987614955	0.5765634239432464	0.6847570140663293	1.723010683750278	-0.17848709459950624	1.2298839588620525	0.18731608032745886	-0.3114536133311005	1.4054596561066388	0.11797424735253845	1.3718998933914066	0.595752936706875	0.1880818216588923	-0.5004425955523588	1.129753541531602	0.8583439790227184	-0.000632585753748106	1.6899072864958482	0.5110304023875875	1.567788852240765	0.45967746830225076	0.14879020363490206	0.2417584765904	0.6091912905307401	0.2903698970172554	-0.0772295651486744	0.015717053510061002	-1.287947850948044	1.7468267301217706	0.8417862437286133	0.07869207641488475	1.176446437858023	0.2843635566564867
0.5814149485635204	-0.7124416682232916	0.9186890632262272	-0.1798000378704632	0.6136688059267851	0.23063596363525352	-0.24277065054914637	0.8511895973085853	0.5855089079516985	-0.23094860253547952	2.091773250590887	0.505832101361612	0.40653382628170454	0.844497184693498	1.9686323960582206	-0.4855119111140454	-0.14707347730012602	0.7262485104815359	0.28444452082272775	1.4176435190429877	2.5952830643546108	0.23998208006445773	1.8291705801716907	-0.2588641785250577	0.19029861503178253	0.8513651422614221	-0.2679004245628871	1.1150010143468048	0.32226948120914706	-1.1459750403116566	0.09618625387488611	-0.4294434527765429	0.5083271525818953	-0.3414633977866117	0.7472395812303686	0.4955752987031498	1.6262096147355019	0.12948210666226675	0.5081609008350696	0.1033533646266794	0.5815484329973993	0.4752927181224937	0.19621039785170155	0.4952385648824839	-0.7014250181339456	1.6854677691540902	1.0192576754441702	0.40753888314720443	1.3103055192290862	1.068007695959445
-0.2718426000020811	-0.9039091833252638	0.081399809657861	0.27206164003503974	0.08232143494461758	-0.14013618169235845	-0.1856318065320985	0.03370515686207762	-0.14141903242157652	0.12640178295307739	1.2995526547179026	0.5750666212239033	0.568138286583268	-0.2765947087891113	0.8839463985040588	-1.0891482100310788	-0.6214939436271067	-0.06543862149354165	-0.4357390162720414	1.2600533557206675	2.0873388186861974	0.25417465581987936	1.5266800915503178	-0.6762370106207275	0.7905005672787299	-0.09029779711866731	-0.5350307075448677	0.17107982900377403	-0.470391848126909	-1.4571681227737996	0.5246115794347455	-1.4536975244334094	0.05890337913169402	-0.961397861231001	-0.006856654583678382	0.26827993173848336	1.0416046870074531	-0.5901144991380113	0.15974841168102807	-0.5491823322321945	-0.28232263560980986	0.8261639839882933	-0.30706736227919945	0.41552746196240026	-0.25961478323651843	0.6524440372079738	0.22629505460997437	0.29141615810574967	0.685723532718664	1.0921578644550793
-0.7568657513693259	-0.8260653745697243	-0.9512757363987374	0.6031829552141158	-0.16156554321163563	-0.5524166716162029	-0.33866797451188174	-0.40778610329141396	-0.8130875839942849	0.41703618153915833	0.5223327863690876	0.1526184371654849	0.45516305923582245	-1.1458935615022976	-0.3840702717806013	-1.7044976666558758	-0.6009899513732936	-0.6066400243756874	-1.0697441590959258	0.7130798220437633	0.6372289150646903	-0.16731031644296374	0.661058176385943	-0.6885364962338054	1.1968038547586268	-0.6370587341859023	-0.33677897526458966	-0.757577138688496	-1.3506690303181135	-0.5769180235200968	0.7980567224419479	-1.4969040907831603	-0.34813952052369396	-1.263231884631296	-0.09508212047761087	0.10737913341636555	0.3529392858167615	-1.329400064352807	-0.6773692205149082	-1.3539263427686616	-1.1964020677631	0.8247467245019736	-1.2285948569615959	-0.10983053519898887	0.33294737505134114	-0.23322785565552115	-0.7106648787721501	-0.30253205238487957	-0.1885926081921782	0.4116999596298362
-0.9721855299583977	-0.4467870329815281	-1.6133428134774168	0.8512537830323212	-0.3858814038067291	-0.5520943882861001	-0.37585909266652984	-0.5000243051287475	-0.8557395353793624	0.772882721289	0.25597950631495103	-0.20277184780436328	0.4854571012964893	-1.1584346687649212	-1.3214626645929766	-2.0103224598630725	-0.2958884876077676	-0.2644136591750143	-1.1681868366550865	0.5536497533478731	-0.5579361562086969	-0.5014099945827045	0.0651236960360484	-0.12192622949591406	1.0660471290435087	-0.5666648926649744	0.34656765394842365	-0.8704169217657455	-1.7320110357396397	0.8423647286437306	0.8518364496718802	-0.9534779754417955	-0.6122967846200457	-0.6701211929658027	0.18951998592377733	0.04844523028688714	0.0935161430830234	-1.5640495524536007	-1.2352804127901431	-1.7892122116285927	-1.237748148804296	0.314168175278453	-1.6609590172679145	-0.6424466060055156	1.0844679144560125	-0.08959918060202765	-0.8951837283876423	-1.0566814357771173	-0.5739458706853091	-0.26212590590825363
-1.0672315503213894	0.0012224425004893275	-1.4719285716162298	1.1690192757230644	-0.7699109161673626	0.014799408589296598	-0.023129662502587477	-0.45872295665445606	-0.22747965645340398	1.018093895132256	0.3923716089426205	0.07234066495295986	0.8774262650850717	-0.487578790423837	-1.515323888007879	-1.7331226454859217	0.060159626990140054	0.7363447062494289	-0.7125524498697058	0.866009006643598	-0.7321092015070871	-0.2820870564689963	0.16592988988603896	0.8923282987568366	0.44790907653174095	-0.2873256219144241	1.2311460642242646	-0.1615519924186459	-1.321098929727457	1.8294407630377665	0.6739925902871275	-0.47425162247992014	-0.6001653211640116	0.6652127032345845	0.24211067353226598	0.04862422130139768	0.2712675697890691	-1.039822752672521	-1.0508454444262412	-1.5941238182223714	-0.3325670855260837	-0.23798176456156325	-1.150367161115756	-0.7144136861604771	1.6568804640237007	0.8561477988654711	-0.24213046114400644	-1.3032571930184333	-0.327588829466354	-0.27593068657197645
-0.9129228172806158	0.2893410628360969	-0.5126839231246251	1.536168964233198	-1.0062324604772042	0.7642236966986637	0.5387729354714773	-0.33186833288059236	0.6244780378261638	0.9428337826933171	0.5127166807221317	0.8048688439490856	1.3800627233992553	0.24477100583629186	-0.9277049178618962	-0.9114966526068894	0.5216777450671153	1.598962499649269	-0.07087037974451257	0.9933082540459474	-0.1694817723547149	0.3297957228903509	0.5888713431058341	1.9483396290332577	-0.18305874710287007	-0.24017279758552343	1.92597803395407	0.49745777691159104	-0.3581611336021204	1.7696536682283646	0.47676470684120226	-0.30567823845506564	-0.26277596525517294	1.8182315646814886	-0.12812952637817138	0.17997936406151493	0.4584874544877249	0.011370907138658806	-0.3817956524352727	-0.8556892136462553	0.7782034447715785	-0.19126081071442486	-0.1266838763161641	-0.14206759901914556	1.8007350208012762	1.5733809801831904	0.5891136196559874	-0.556259983792884	0.026975849838240036	0.34803900091115075
-0.3249044050994194	0.5109980832452671	0.7179827717609215	1.6354172084427543	-0.6627901218802201	1.034595546048826	0.767810904389545	0.011121861555423829	1.1885839823337423	0.577148482641009	0.33764706136752776	1.2786000175295045	1.4194687750687505	0.6827045986061108	0.0027804937856830752	0.09973711422542658	1.160824762676498	1.7048288665917308	0.33360346408815744	0.44397042559646555	0.33112284864901104	0.7040341430545941	0.6497208493384732	2.504144204123636	-0.47881650721027513	-0.43881862772711744	2.1004217531674128	0.27119596227965637	0.5424333072746531	0.8015409039577984	0.4734341843390042	-0.24152598615333312	0.18565774763814344	1.8651412368595623	-0.5339625214780866	0.4496607251633577	0.3646457032670955	0.9866596418598597	0.19841794575393198	0.1450258341312853	1.3735708324335316	0.5308480266409993	0.6459368583236595	0.7610087873460369	1.6037962880461534	1.3145348507737797	0.9710122659184639	0.8005578115178817	0.01436371638980523	0.9897080447979131
0.539256687440147	0.9408265350563152	1.3936142058217331	1.130125837668359	0.1924198208976411	0.47435272788583094	0.30905417562015425	0.5914260910900061	1.2214705277135514	0.06625676225627802	-0.11801601742814957	1.110832471886308	0.6017683177834882	0.988700819443363	0.6309517533135327	0.9017576705381694	1.6671344188439308	1.0641527905918997	0.34926100522259435	-0.4071296644189387	0.41821034584497396	0.4491963905877384	0.13396552086259705	2.160340343246855	-0.6478174186130431	-0.5983852780173887	1.6109437969555314	-0.7071839589042328	0.8672454624491182	-0.3389457516091541	0.5005092478568272	-0.08098240919780318	0.3487142334460585	0.7258759574021444	-0.5243833967436767	0.5592335369029919	0.1879594499489269	1.282416188008122	0.43327709260195907	1.0618901454569223	1.3047053461198002	1.2781267393936688	0.8545062390359283	1.2927193886914345	1.2349494422553635	0.3053614239024541	0.8622095076833594	1.593364816795609	-0.21479527046189412	1.0674406895436972
1.2037429902300043	1.5221681638956066	1.0797227772221991	0.09484967596865594	0.954336417342181	-0.5560456056173233	-0.5822738025113032	1.1432011589916182	0.7766678625866109	-0.5635505996448262	-0.6611470160556181	0.6950231670061481	-0.8031949155553889	1.424018329781331	0.5988759929580373	1.322640947846831	1.5202484544062587	0.15917693105927797	0.19260466729426653	-0.7228123513963621	0.45587961828774665	-0.15490377531472405	-0.4978776994375359	1.0069274415734184	-1.0897388146532763	-0.5197931296602284	0.6531190101506601	-1.447725986955015	0.6212406952376434	-0.9064608253509826	0.13978758267238056	0.07073884366318015	0.027859965282736036	-0.7557158793621945	-0.11810014131117563	0.15841618246592723	0.304996318156116	0.7261490917680755	0.4930320230366339	1.5479742657213071	0.7813670457198332	1.3507453897669741	0.7584747758793322	0.8858646595570273	0.6541227646168204	-0.5958152971045344	0.6350545717459919	0.9474932190546181	-0.14504979902333734	0.5537425171046102
1.2945591894490798	1.6705923929141329	0.2097900343511035	-0.8943897931891772	1.08584465606706	-1.1875474767175433	-1.209674143270944	1.2792293947892115	0.08554629793887741	-1.268546668883296	-1.0431383947962602	0.6544949640432598	-1.8742968161340752	1.8810595618875312	0.10298982631325099	1.4350825318577283	0.6535880873009137	-0.4952066053427417	0.24525631278987392	-0.22457782606743978	0.8751175283045357	-0.4766335547844062	-0.6570794640907655	-0.26754287428912793	-1.6225805862578548	-0.22418595617665757	-0.19842996687533576	-1.166760066704311	0.2928476923334037	-0.6926900924198124	-0.6243700553558346	0.01653956417984268	-0.4913687574627337	-1.5352650055080803	0.2492075505463681	-0.5675075647078507	0.682924256176034	-0.22228439431401883	0.5673881344505238	1.4005297585268714	-0.014730143588066886	0.7705198909268355	0.6680130919715058	-0.29949353105902543	-0.19309619092897007	-0.7618270220204169	0.5464487991720957	-0.6679794845813651	0.37144811729381844	-0.10564551320540408
0.8089761258162581	0.8221866268167438	-0.2498327599721587	-1.1802068561112842	0.5935300791314279	-0.7615026764114636	-1.0304516097981409	0.8113499243156538	-0.5334436927529468	-1.6426298228349936	-1.0298472823645521	1.0018310962703676	-1.7008160352078143	1.9836451075306936	-0.3550601506860001	1.3654415513086993	-0.25900491178479945	-0.6303381114905869	0.6763785120654742	0.4377801371459754	1.4601097244193424	-0.19026219005511136	-0.2893245171456753	-0.7896501828208469	-1.4054041090314178	0.16587126525451987	-0.31341649070646016	-0.12993997976318994	0.35090429010235286	-0.0868936561338565	-1.0755657906155893	-0.16707675519702928	-0.6450085511472526	-1.1723232854791248	0.23172802825502373	-0.8294438330768721	0.7869985837181007	-0.753177260630328	0.5742689861223239	0.7615800681371993	-0.852918503159499	0.21545788798212678	0.5572904803860302	-1.3385610124178549	-0.9581134464633235	-0.2525443041961081	0.5024107638715481	-1.7269648948278804	0.8469868866268506	-0.4804586173867619
-0.035017885088083935	-0.7763763122531129	0.221565237477394	-0.577525919803916	-0.15918114408073475	0.5339727679736501	-0.08984461189524803	-0.10370106042232054	-0.7799274150554941	-1.0438080272257648	-0.5516661867880118	1.0630744465203106	-0.2314993918592294	1.5783983964420212	-0.49461545990167277	1.1379765370471462	-0.4230376617652404	-0.2581794281342108	1.191694940360816	0.4389903960211799	1.4516239613781903	0.4783662674051338	0.05872803546742213	-0.24633191199945137	0.08315206890367552	0.4741422131537271	0.4003760918490987	0.644352069768533	0.7363271065052837	0.3504247813711449	-0.4415773878913394	-0.1739658630521714	-0.1678556345543892	-0.03786735045442186	-0.09547766792281676	-0.06630129721258882	0.18968443727479692	-0.37667318395789634	0.345642335873095	0.09782964275141683	-1.2062546824311984	0.15935848800451205	0.2664456076147329	-1.2954977886548444	-0.9820978087873368	0.4332324411404911	0.27721632990773	-1.1689659588458226	0.684290972360106	-0.48847517028916665
-1.0357453970749697	-2.0117059065852154	1.0534536181089733	0.47421164879842165	-0.925353444748718	1.7189492508160522	1.0704542767953587	-1.0821668851526522	-0.5669329503143322	0.6457971870135137	0.11347102964700663	0.28432381650733474	1.4937093524660916	0.9245490681862084	-0.5041286702016798	0.6964708580411677	0.16460175311379174	0.36408675560118936	1.1920975532730007	-0.24851170076828683	0.3762873608226439	1.1029022204682224	-0.18619441658402255	0.7260212023530953	2.0855509178364255	0.41550512589270155	1.221219567750993	0.4600818518801411	0.8751756687434962	0.366101311198906	1.0302033691835253	0.09161564085400394	0.5548725247057412	1.0961175580432168	-0.42256318508021884	1.1755114195615395	-0.7936368016234824	0.572421944376627	-0.05495740467980588	-0.17939945935612286	-0.5515024761121873	0.2613719931376502	-0.11233072220888703	-0.16885044275583425	-0.016769210385735655	0.8330902062434352	-0.1870750495274307	0.4304636578562469	-0.1469516423449375	-0.28425682788788226
-1.964811332463431	-1.8607836189204872	1.0582209684871386	1.2931546519480297	-1.6492336718474294	1.8007569913454	1.854000109976523	-1.7237015449036246	-0.1499033093347207	2.476790455019904	0.4292307894494728	-1.0218585890502938	2.1127363470652876	0.3290898569112299	-0.7486429873667598	0.027525051145502608	0.6242851034173761	0.7964777967112117	0.3013154113313943	-0.8195280202291771	-1.315905627978895	1.4897608983846264	-1.0155724030999265	1.031158035740379	2.964971813396059	-0.24922663872803313	1.1515618300835413	-0.3912594201192885	0.2489761478917335	0.12774990527754543	1.980123043419279	0.28165896074791474	0.8017061458035845	1.6152305701994254	-0.605806719776155	1.5328467082278099	-1.2462445048767061	1.159640451399569	-0.37395416024782946	-0.12669578073046836	0.8892411418611421	-0.19165298434300393	-0.273753217977892	0.9564156602685016	1.2665240747494402	0.7358903903651571	-0.7430368643619156	1.3901288937929857	-1.0638632979568206	0.04385012999088897
-2.420498961910341	-0.46077457111955106	-0.3354553088699645	1.4862323833803266	-2.131669801928544	0.6343252914302613	1.9752503963493517	-1.7580043415686009	0.061125573576792006	3.024628904873729	0.08145903254202046	-1.8529024228264135	1.1437166499541067	-0.23497370633726258	-1.2760432140715336	-0.7537213131147069	0.15172340129616674	0.6447282563088063	-1.1779357632095588	-0.5588490111620736	-2.5125172668994677	1.6938181429964876	-1.7964259780076568	0.14959096215959009	1.8200885176482444	-1.3039204754658755	-0.06752424987689429	-1.0341087090964667	-1.0167004027765174	-0.02971808894300271	1.252876795705561	-0.02154538188833877	0.24206737546785276	1.3679463282311248	-0.7780082642329962	0.2642386019134125	-0.5376696156406467	0.7211021009518906	-0.4914045530336983	-0.2043635148437208	1.9930624506674077	-1.2705857436432506	-0.1070601422418687	0.8738469778399701	1.7696553275142126	0.17917989183497815	-1.1952165694412071	0.6634723914983941	-1.4464591862041998	0.54661580613197
-2.0083617519308623	0.8902447691427586	-2.3419048063796737	1.148216634599851	-1.933075037090724	-0.9057060558838602	1.5248664276087933	-1.1390713125428817	-0.07032877891640103	1.7773028064757246	-0.5753207429707172	-1.4316848489483602	-0.5061453637209238	-0.9476570520316964	-1.690720583264352	-1.4058034959360075	-1.017688303142706	-0.07949768704846814	-2.358610373865955	0.36895414578267266	-2.361078266674208	1.7238691265108814	-1.8187472841669314	-1.2862568099258427	-0.40660849452714537	-1.935955028501256	-1.508492197564351	-0.9408129233615637	-2.1384320695516426	0.100093747059571	-0.700974010056457	-0.7180913730147829	-0.6684555666569927	0.6480426898587026	-1.0812215300253745	-1.6966783220859516	0.942701656598317	-0.4354830638784117	-0.5253564661960024	-0.7036625596498669	1.7224877189000678	-2.0800669740890534	0.1344292467819017	-0.5127244039652955	1.0807831885479817	-0.5238797929573443	-1.393698652602517	-1.0680981633723086	-1.149772863456472	1.1837488613383285
-0.8003241082560063	0.9230379308916017	-3.4111587166585946	0.6250907042979531	-0.8381040783322605	-1.6235637591275085	0.8168236664198453	-0.12448042081230941	-0.21369898859981745	-0.17571593283084094	-0.7136151854930032	0.07752740753755043	-1.3202816838314748	-1.6324518781663286	-1.5493239976086364	-1.6460110247196746	-1.7770460077311396	-0.8391714649104193	-2.4284519930587583	1.125828099931747	-0.9768253180514457	1.4131906300500423	-0.9227440186628303	-2.037127596461508	-1.7169229217155395	-1.323641234233872	-1.8234207101227784	-0.36663635319364735	-2.2898236172339086	0.49808775457760396	-2.0426774982139904	-1.158306398833135	-1.0824437762530705	-0.03607109891137581	-1.4012690747894905	-2.4481252513979626	2.0108033150188778	-1.2625927707831885	-0.5593756651680774	-1.2928496666402216	0.3090600685479045	-1.6467443240866706	0.1641228020527386	-1.9696366280605415	-0.04919931971841477	-0.8231949909288572	-1.2142035384901324	-2.112060251886858	-0.4761330121326093	1.6298394928026412
0.5210069089907137	-0.3918659416797109	-2.64354026129251	0.15442939032816919	0.668310309152109	-0.9788442880253476	0.18588349732165035	0.7594629507286845	0.05159553504530221	-1.1151866704508837	0.1271880533097039	1.6907528895859067	-0.5973106892611438	-1.7188360416376949	-0.8452623753841222	-1.3221653619480476	-1.3180390879462454	-0.9912040636623435	-1.328166672145776	1.0769393019007953	0.6782895610521016	0.6372296050491251	0.33555561232758097	-1.4462296366927079	-1.0617300543915391	0.449344776041398	-0.5949071505777342	0.06472740454403123	-1.305203571068051	0.9765670853646281	-1.3879788753088824	-0.8275791931540002	-0.5885118705554924	-0.2872040769517288	-1.4422931230398897	-1.0613778045977653	1.7044111857521949	-0.9776044222945406	-0.4400875102130239	-1.296449485385778	-0.8593680856941952	-0.08789725990181972	0.024383526537075994	-2.0782534522096943	-0.5055153970389659	-0.3165244499960426	-0.596394093791745	-1.488799382818673	0.1770033599899208	1.4387506097632008
1.1788687368933146	-1.8512918266876368	-0.644153807422652	-0.2626838872978451	1.646286789327747	0.49418891833176404	-0.177390447204063	0.9895835494279144	0.6288162190482678	-0.4428344219464042	1.3772425327881785	2.3507276503894428	0.8453798877569753	-0.9243397040058702	-0.052716962196360594	-0.6025676839058293	-0.011380176165934433	-0.44911794401310523	0.1704888840610011	0.33454113635096183	1.5698754840859581	-0.4298059623767484	1.1054674266337374	-0.07970183138783488	0.5870801894352237	2.1865605848526966	1.1294033375300059	0.04128295100921901	0.1487494723753614	1.2531068966395928	0.653651311321201	0.003791804574659708	0.36752977544766957	-0.08565765245236341	-1.0444956712758426	1.3033983253016581	0.12579492612445126	0.17010793782641387	-0.030812863018949418	-0.5004549465943524	-0.748584639290429	1.3027869434934454	-0.0429998020907533	-0.6652575405710383	-0.039538577008088154	0.7061389532092249	0.3050904435344666	0.1633851882986177	0.5313124239589907	0.469424391344591
1.0025318288613905	-2.2158541471008184	1.024911140367915	-0.7120609921168023	1.5487631750716484	1.6561253806923784	-0.3082915230904625	0.4399938374398658	0.8274933761482197	0.7014328852410366	1.7853720801252948	1.6368985449457918	1.437200462797364	0.15023489583075192	0.3094137650985447	0.026898743779539998	0.973849536802253	0.13780780532216647	1.080652392195263	-0.5003527706178366	1.3270114961697919	-1.3655099755172384	0.9067682731004314	0.8382132374956462	1.3195020925509169	2.5426433004687814	1.7828682938902436	-0.22120796387533156	1.083217535497468	1.0462263209199125	2.0125011524925505	0.4862754331705005	0.9166452330951762	0.2048118185974705	-0.37695526329487644	2.44134054040069	-1.6593841246361636	1.1777885401949657	0.4023379778869049	0.4435084035839421	0.10089123957879875	1.254563724480436	-0.01839136813569081	0.9651337918736892	0.47909654654094047	1.2638005084585004	1.0748166517805713	1.3468224952685588	0.42920812915968193	-0.8639909366476363
0.517607240934757	-1.3432657498726182	1.2514591960834267	-1.1807835316143356	0.7422919155520438	1.6855715503046949	-0.40952597475334374	-0.4600223103099087	0.08339553410085056	0.722152024880967	0.6157303494029118	-0.007764503599724149	0.4022428042981907	0.4358967504805008	0.12585400404986585	0.11110529326976637	0.8620879885893957	0.014629171427445572	0.9768921007922509	-0.9341656490812721	0.39096464754751703	-1.8030400338860095	0.02078908271232362	0.6002132833964441	0.37213185544757876	1.3162666178078264	0.7994911941571986	-0.31135863221538346	0.9571393799768801	0.2581620646876244	1.299256732735468	0.10905333690770623	0.6189337332166714	0.14606412830796228	0.1865794218488743	1.3176318326406744	-2.5165858080276124	1.3195973837611499	0.3302870342112568	0.6092978447234108	0.1880656111879717	-0.2350078693964764	-0.15632911514119713	1.312362121932008	0.09837964829890632	0.5586828786253563	1.2951095604347018	1.1982130847658754	-0.11612167448952676	-1.8297301403230006
0.31520702457857924	-0.14794967835892633	0.28628521516694916	-1.5542337459146782	0.0889851705181606	0.6761135135749388	-0.6662385334900648	-1.0403653939875017	-1.2445245198526138	-0.6236199385022472	-1.4744148394902197	-1.5725222529894327	-1.4229854592539761	-0.4361321616759422	-0.29201513671818097	-0.3042077264729261	-0.038221069848209444	-0.839179245185968	0.26512659059161386	-0.8549995352325214	-0.4358389037058641	-1.6601745031275574	-0.7070156600113057	-0.4021266268752787	-1.073944369293795	-0.29422556642131453	-0.8728962399768089	-0.023322019093981055	0.08258370920501998	-0.8599259752342351	-0.7338093381236158	-0.6994418513338628	-0.1444150177126279	-0.39656614184144573	0.35301874173470366	-0.8777965317902695	-2.0958369814263187	0.8275996018258553	-0.3641634249027659	-0.16704756595559314	-1.0902813713360628	-1.9145566129639064	-0.5237257198077283	0.19970134815820229	-1.080617264378394	-1.04534012295309	0.9345713067085749	0.17496147979891566	-0.7776174178511639	-1.9422168067886025
0.4461193905943005	0.43302046872535	-0.6489328300221521	-1.7562552430173721	0.06888913850854728	-0.5418125308603607	-1.081971292103833	-0.950163434810531	-2.005754732518175	-1.9264803935860921	-2.866040929946002	-2.114167715474147	-2.3477290191535007	-1.5638950319601008	-0.5583831001434074	-0.6072640535090439	-0.8118122374716339	-1.6183470283469108	-0.2561110262535594	-0.4068790726033958	-0.6222359598725611	-1.1238079069659028	-0.5335257088560382	-1.209954563477488	-1.24849706578704	-0.8340166454685929	-1.7992609190965474	0.5486868706519746	-0.6649346744473247	-1.7913507639931905	-1.999612370451207	-1.0158209367334052	-0.6288654602141927	-1.1591750916629502	0.09285187190552993	-1.9673562038198074	-0.9578015137446625	0.5148316728970733	-1.0175580355976543	-0.9964273095514565	-2.5416963618661854	-2.4929880836484197	-0.6968206903129516	-1.0497820951504846	-1.9781457762779997	-2.148671777253006	0.4273226305157229	-0.5854366279081623	-0.9986730737729309	-1.3481532600875779
0.5247648947137247	0.3032686776523149	-0.5865161648562213	-1.818395315216277	0.4297008614485938	-1.1391824951177514	-1.488142997620301	-0.42659342141386003	-1.3853236895767955	-1.7003158055899972	-2.4125033133308627	-1.417025764357431	-1.4604026844903157	-1.6556547377513127	-0.521147262083671	-0.19950100301456242	-0.9251262557407014	-1.5393448070203486	-0.12587986363048234	0.16516687213463063	-0.24731364807238673	-0.5095671398504161	0.5468225204333931	-1.278591398581665	0.2174317475907284	0.0030179133388546775	-1.504188470064733	1.1472368018994394	-0.605535368446098	-2.1117792837381315	-1.2731982687771186	-0.4332846636906155	-0.5148557302540762	-1.7359419548581105	-0.3669631029118259	-0.9996065780038744	0.008900392469580612	0.7942143777323787	-0.7779946831542127	-0.8474051220256174	-2.4413048492156473	-1.7584336167377521	-0.19949275331475058	-0.9917754711163566	-1.7286498539913466	-1.690286789280278	0.2609410491980993	-0.3957482553179029	-0.4616795050183232	-0.6702640561632659
0.32775201629735595	0.07311342324103659	0.341882280367968	-1.77293736631985	0.664528297579176	-0.9433812302453376	-1.6976879925908184	0.012043491352183985	0.11967074119520402	-0.07586825909358641	-0.4958960930648336	-0.22406537842678476	0.4550427772303441	-0.5097511641355083	-0.23983469506127242	0.7837999872055998	-0.6125743810639558	-0.7140016796679914	0.4053754928450852	0.5377990819106171	0.16131860383333405	-0.1430292000517704	1.7321211659983171	-0.8643139109095621	1.855305863321997	1.1512051957823703	-0.7988798058725756	1.4805900463489203	0.15153885962193728	-1.80110674967389	0.5778838318474874	0.5238411720392123	-0.16499747990059363	-1.8915538210120306	-0.6569660264095266	0.8796967946840107	0.3027557957401037	1.1915614415944713	0.3714411338703278	0.2753624331378177	-0.5878421470133842	-0.5364271596733214	0.750314096899709	0.43339631969651143	-0.6295122173588582	-0.1798150379991632	0.45543868543148897	0.47722814251213524	0.48601389698695735	-0.44514570768568884
0.09116985069451253	0.2540654824440681	1.1860330530048342	-1.518801292663873	0.6357054808369093	-0.4862901090533227	-1.62302930805576	0.1273181498507891	1.0440888786773364	1.2873711934233358	1.3434631414491451	0.28492708435170805	1.6357624316163863	0.6415238353699945	0.23293384294799843	1.4553621001252008	-0.3738127449534707	-0.02421370660944751	0.6744424039393302	0.41616640945062644	0.11934630682322146	-0.242655581570612	2.029426098637222	-0.5347297558395606	1.9185264400697153	1.323444843758878	-0.7235268753163567	1.3140082477646713	0.8260889126790737	-1.1803960520358765	1.5762949143255849	1.058134347543469	-0.09424019841137271	-1.6323392684872156	-0.41967059331487366	1.7241877345955456	0.08176638500243405	0.8811280375065063	1.4031692830652298	1.2435934104600905	1.2738160987155565	0.26911195684498934	1.2176963071389233	1.8414632751363025	0.19941874220666278	0.7008924890914161	0.5240631719603425	1.2259245789963704	1.0403681510917713	-0.678056688009139
0.16548648303581748	0.7428960839692633	1.1975806922710583	-0.8871646473995832	0.5983679676687889	-0.4519590830726776	-1.2633400764984957	0.1611466436337304	0.4140122127525964	0.9679803213958088	1.827568278906741	-0.5057761666308787	1.009081558474601	0.47557273758803675	0.9354194231469775	1.0533501466948874	-0.32118509649361865	-0.0906945590935745	0.2919421545042152	-0.17730797784168212	-0.4060849462323216	-0.7698999771696924	1.087291379570888	-0.485783982202793	0.2133226492708038	0.29852684122682877	-1.358372890722299	0.6265095240989468	0.7373044757207226	-0.5631492327526783	0.6908931037882484	1.0341175139558891	-0.286516299640905	-1.0798932227950442	0.49223457012896304	0.7842930535906407	-0.14505822681586913	-0.3569859107983302	1.2744782111980986	1.0098390629679073	1.266163051106837	0.44159195070625046	0.5129563164138033	1.8417360212683145	0.015740571513194385	-0.11428603665585374	0.03054466538082435	1.2586878716855496	0.7222558933855135	-0.9257824886995845
0.5349405548594914	1.0716584717740565	0.5319071592041137	0.09859283602368077	0.7210842506640831	-1.0322593627051846	-0.6606561699450978	0.4546505462062629	-1.188023560050193	-0.7259230196694915	1.0084909903333916	-2.037237245620791	-0.8040394191169626	-0.8429853678739054	1.8384485357516902	-0.1520317226517026	-0.15305232348055425	-0.51538589749786	-0.42890812962044417	-0.7703545950691844	-1.0103671784142223	-1.3842451582711053	-0.47755058238704495	-0.44046698706028203	-1.7339464737284451	-0.9537090993797146	-1.8196892769563562	-0.2505830055064577	0.014038572172337248	-0.04457422193007003	-1.2039369511059366	1.069782760009274	-0.16727586232625977	-0.39704569670793943	1.8375055493053878	-0.8736445218258649	-0.07045454079910161	-1.8053154120539274	0.11458663042800357	-0.19409543717925906	-0.5775517458562941	0.3429810326752184	-0.8981651543869704	0.4526637776183059	-0.8215584693913808	-1.8151871341635033	-0.8348420508558814	0.6177863247035993	-0.08009651240060711	-0.7983756989134123
0.8368612470953491	0.9965495826810162	-0.026411233424754044	1.0685406463524	0.8133981318828659	-1.7634659919472724	0.06446225716598478	0.9386806775457416	-2.148766482195033	-2.124923018017291	0.007439965230062437	-3.0298931908482074	-2.1126558588111113	-1.721964988429922	2.6761297619444697	-0.9934520085198943	0.3316221555792789	-0.3110841722796988	-0.7376090556242493	-0.8057182731794211	-1.255687360898653	-1.6603250267589165	-1.585079556356287	-0.1288225370209304	-2.2518413389627545	-1.3248432850956045	-1.3564127947711293	-0.7704634689932646	-0.500851985559717	0.35921622809162274	-2.326126461456625	1.6911303660111465	0.7079409909945154	0.1783499331601942	3.015264337201639	-1.616078259828397	0.12289057507039618	-2.462813916174155	-0.8390509322323694	-1.0469831947743349	-2.3453363105528906	0.3007144758342633	-1.7083746211486637	-0.9632064463782415	-1.315650341348002	-2.4680674656685224	-1.3444879293136396	-0.15215885203764373	-0.47377055943017565	-0.3517557787630512
0.8135387080354198	0.7258452802753018	0.04799167793903603	1.5295649961502067	0.6072689401056154	-1.9778023792192188	0.6788838986734071	1.1273011290305226	-1.4449796955841658	-1.9301960438752226	-0.179774358974816	-2.6564558447883804	-1.7695786377887284	-0.8884780209341523	3.0377952447705425	-0.5822794710148225	0.8989941919961664	0.9385117587567532	-0.19636383055416468	-0.24351310991760863	-1.0700311437859256	-1.4374291395523837	-1.6008125382972798	0.31830555320664383	-1.11876449148654	-0.635864826975067	-0.23861507474480778	-0.6131869731712128	-0.13551737352224502	0.5107644050960324	-1.7456199338285479	2.595468468084803	2.02513652998041	0.398136076379498	3.413917428490407	-0.9059909077604392	-0.00045516546740686386	-1.9992314822721995	-0.5752171093653242	-0.5728329734058144	-2.2872988980343685	0.28981006992775277	-1.1102756316729516	-1.1122516860192584	-0.8720434418679086	-1.0560526701746884	-0.9835051307750399	-0.4599722790900633	-0.0030709661738757	0.03046581964111665
0.5749339008157313	0.6226162610025682	0.48339448768501364	1.3332257273796573	0.163569070188279	-1.4325634582693687	0.9640896778217805	0.676082262260424	0.3454137410488887	-0.41323618446723953	0.43863318308375127	-1.2798001204865206	-0.19082381732682388	1.1279250194192438	2.69194094259979	0.7004707886373983	1.1398068760543394	2.517812724443709	0.808413482996448	0.2966278283334322	-0.7518051677448512	-0.9349581394094789	-0.821609338185736	0.5414516124027289	0.40222519316566335	0.31560020908466724	0.5558415136909773	-0.034424755628122396	0.8234496003114993	0.2724307520802484	-0.11383715566618123	2.932877511858847	2.885557652526885	0.25205461277464325	2.879483368919043	0.3202607340171162	-0.5973888082541534	-1.0357154129488704	0.5729943584712859	0.75745794276858	-0.5570667241526047	0.16987789276139587	0.30499634979756	-0.01593126265282123	0.20434211652178785	1.4077289908333477	-0.08101096848202383	-0.10247699345816065	0.8450499465585928	0.10392689401901856
0.3613417746702281	0.8114328204888087	0.575433898649216	0.896668224071043	-0.17089303874840164	-0.5105595131373353	0.9436799136412857	-0.12596281984862592	1.687414992377256	1.0624409137351705	1.0624984528581485	-0.00019491271427773512	1.1656038494539622	2.5033969677197176	1.821174944177156	1.5329500106971403	0.9608375212822349	3.2674371170377796	1.3548041362592576	0.1317067588161026	-0.5987818429983165	-0.47911292981971687	-0.10258556628916302	0.4361720151362759	0.9290427782064498	0.6285660414858931	0.43877944340374647	0.315228730880156	1.3328266183259736	-0.16268506141237166	1.1578844857812027	2.271373600231853	2.6382989290640837	0.11068830812138236	1.8759095880389522	0.7584925240579441	-1.269489063306485	-0.49918241137565894	1.3002989009509553	1.5047511720878652	1.1843870325130066	0.02204580030066511	1.1342635115851558	1.1460845504153248	1.1395022629913711	2.908885748272478	0.4216327292596588	0.5904334128893793	1.1253154844789601	0.02324075771400937
0.1896351606256364	1.1064399751185208	0.023952539796951618	0.8473416009533432	-0.20242137236870136	0.18631831331084697	0.9139859349220149	-0.5532554325744861	1.6361530608212749	1.4689191655582052	1.006802054555253	0.4772228764470533	1.2551141978741482	2.076190335428862	0.9011089373531126	1.0083003968420186	0.6831347354636853	2.7325814656014438	0.8601968312787369	-0.7451376933741336	-0.5793182493292457	-0.15591585051962978	-0.021331790095347473	0.32198756815156004	0.2106480428333015	0.12417119748213559	-0.17872037500953145	0.004745879238363768	0.6662867534507384	-0.2613568216301297	1.2242091718099255	1.0839761516150446	1.489479545500628	0.44087035689692244	1.1081322116034646	0.022002026321313553	-1.379079194622796	-0.7343782442983184	0.7463012809569172	0.8057014193458072	1.6406352503951676	0.09580719325200218	0.5910523845223213	1.2922480927551037	1.4346949275638918	2.4439234774030414	-0.08907805076819098	1.0066060345068955	0.3710739383947946	0.08327605130569574
-0.11809581145204719	1.2266326484536347	-0.6944802601687065	1.3711238906258671	-0.14305429480967763	0.4104111329664328	1.1326153754516368	-0.18950901258063813	0.6228643800584012	0.9134454758898528	0.31218720877567824	0.4249266210606842	0.34991762817230715	0.5363270733241261	0.30862362168112184	-0.4439736102908147	0.6384402507342957	1.4917101362042573	-0.31934145678623815	-1.6193165929452584	-0.4104432271900394	0.18205631337734865	-0.41066837469104917	0.571302310713391	-0.8953828700190415	-0.6369485360710606	-0.4113107034823035	-0.7478498005689566	-0.7550759913880294	0.3260912622591585	0.3375578733959693	0.190650658262496	0.2519194022296201	1.273279229742979	0.8968207091177254	-1.1636957930803427	-0.6869875015195347	-1.2524394635153102	-0.6590459034261548	-0.7222048846193561	1.0325228182419635	0.4506218610252095	-0.7975359881605133	0.414312076149115	1.151282560325557	0.8376705124541255	-1.2230962577785083	0.7468765168288142	-1.001080782677483	0.26906524063361753
-0.6039997520746889	1.001034626154989	-0.8358971026039981	1.9482229910400248	-0.3485939329847842	0.40964259772084094	1.4662549569760879	0.5856085879677002	-0.23292546015592716	0.17647822852111858	-0.44805400756028013	0.5641196102762276	-0.4356374300416692	-0.4592430448433116	0.0270030470934689	-1.561221157423058	0.7669865679698677	0.3980209190904983	-1.2148113461333012	-1.7805720662590734	0.05693075708583339	0.581741699529483	-0.6758090768359886	1.1298470810325834	-1.4300178922679672	-1.0130336059853617	0.09731718118815896	-1.3026856654621273	-1.7156386259329273	1.2489038485010873	-0.6689595478090609	-0.1424386402960756	-0.4558028709742668	2.0359140625612673	0.904786506938636	-1.833160224187975	0.3535626013916959	-1.3071888363008843	-1.7875171514165862	-1.6788304346802303	0.43186074121691964	0.787456829071212	-1.8842946951871813	-0.6335585613810071	0.6296628433691974	-0.36382839750789603	-1.9399804869580042	-0.026217326222518034	-2.1430814151049944	0.2172345557384934
-1.0501215855441701	0.4283501428223842	-0.21362793504010114	1.8314733373266774	-0.8782442255573001	0.5284002940865595	1.459710406015557	0.949006398083745	-0.35151146907539677	-0.21323079085213167	-0.7882544588448258	1.134156661565272	-0.3704040648881318	-0.146875562429692	-0.2697311529163281	-1.5696593733937183	0.6932757531241215	-0.27713965561474685	-1.2009429537449277	-1.2128437829711862	0.5993533734946179	0.8124088096860259	-0.4888720598022746	1.495885155487054	-1.1560859814255067	-0.880970409305484	0.8262311928973013	-1.2451287385992738	-1.422765633501867	1.6640963494706653	-1.1805933298895215	-0.36352521493688594	-0.6878103320563129	2.0647922302444277	0.5232624168460079	-1.6616002411093052	1.002786901279564	-0.6656590344216152	-2.013491705920945	-1.3491071629515352	0.3701219253503028	0.7274541686222791	-2.0492922588154325	-1.0913958240539217	0.12694574267670436	-0.5092964513776798	-1.6092256253787727	-0.7195946114083471	-2.491349602058723	-0.2879323230842917
-1.247839864426805	-0.31656652647783357	0.5827461849866128	0.8280367950636678	-1.4150110672563052	0.7640642297151439	0.846526521635027	0.48473151748345483	-0.07784421232457134	-0.29258107976064085	-0.6713796874180763	1.653692356715013	0.24361691060174612	0.6617941794282144	-0.8426577614996336	-0.8475932068647222	0.1738139972510048	-0.8188879929316997	-0.5929735396568823	-0.5001889888538975	0.8142817890238947	0.6508916257917172	-0.10158362702725836	1.2059842847982007	-0.4951988868563045	-0.6341044312603429	1.0062533866165184	-0.7539329301153828	-0.2966454151939986	1.1017812777905944	-1.1084366988034051	-0.9233948254056711	-0.8855371355257761	1.3026321735677053	-0.4407560629549367	-1.0205410015390177	0.9451990376895469	0.19962127268109373	-1.6216499229373353	-0.3165942750763078	0.4471032813617516	0.2400891891980895	-1.5175942576751575	-0.8890219881586079	-0.2443186131655922	-0.1852742562468775	-0.657323388163823	-0.833406006392468	-2.035363070482149	-0.8739136955189274
-1.259076832162292	-0.8899252825098436	0.8128083159760922	-0.44183238012247655	-1.6103852865642578	0.8024166629484709	-0.054895693390978995	-0.38851675734867974	0.021020772999622295	-0.25707183628903585	-0.37206600333244527	1.566183425560162	0.5828464845260112	0.7386976581987811	-1.5977630093225663	-0.29069778205185304	-0.607453825197537	-1.3660495728560502	-0.24683978820870975	-0.1232200751014424	0.5336538407244782	0.29418892180423256	0.010628142910155503	0.31317642206943735	0.07187613282801113	-0.6852648990229975	0.45896293614215394	-0.3211270096570339	0.5151907176160742	0.04631136028877892	-0.6615841332947227	-1.6336194052259518	-1.2658832915363112	0.3804385726221434	-1.490525247345495	-0.3889691510382481	0.5483929515562902	0.6362038905221113	-1.1473550132392727	0.34112647345927255	0.18694042820002324	-0.27358301154656983	-0.7449162703792637	-0.40022065060042433	-0.387546266396306	-0.16833886640757095	-0.08874896976743014	-0.39045315218522736	-1.0845028890324213	-0.8304675955308736
-1.2673631049968375	-0.9280437363628218	0.3464046330023186	-1.1202225530854921	-1.4143521302551814	0.46806645123434143	-0.5773824449615359	-0.8840040980159573	-0.0749145710413905	-0.08276003245982465	-0.15606423093833002	0.9193278150115376	0.27339159661468715	-0.07220298564713695	-2.1624502688021106	-0.24507246712977124	-1.211362825631929	-1.5652056884227479	-0.5980606608183159	0.01246003023455024	-0.0005654965435438983	0.30016695303223506	-0.2818755296463462	-0.639385622193345	0.37652535079117166	-1.0190664320438745	-0.26508278785348804	-0.1886543807691542	0.348635782358507	-0.5177169814094661	-0.05339987155006703	-1.9056689619839529	-1.6143697705501547	-0.06096985156912955	-1.908356627183547	0.10204727619561463	0.3965225531152137	0.47166921444420856	-0.6732542961708478	0.23948412081945633	-0.1743455684325038	-0.35937411862056595	0.13053413122009974	0.10938236523852146	-0.2169723961982825	-0.44443597394641265	-0.3840950151538048	0.13607548793650898	0.01039625136827834	0.10421151822949751
-1.220940592676128	-0.36985986811137944	-0.27370052365728414	-0.9329113999152229	-1.0348358769933539	0.020346036821691053	-0.38469152118861477	-0.6841575039386015	0.06340924137802444	0.3127003189333182	-0.13696132984694132	0.2818013327171546	-0.2820401289233907	-0.8032761078720334	-2.2369186469676197	-0.26266335139467806	-1.3586390530697685	-1.066750045477006	-1.186980304960708	0.3259912640522069	-0.37364943586722144	0.991200258913232	-0.6220868257392133	-1.1020635064253577	0.4487982881937217	-1.2145609491563223	-0.5043140206967063	-0.1490672252013798	-0.36139308691129646	-0.17312560011775574	0.5496395087278164	-1.5414841409360374	-1.6401683783559267	-0.04387674375121355	-1.515187197279246	0.5705390044466765	0.6377646326035015	0.1370750025976507	0.03320647207254969	-0.074800115371681	-0.02233742456872836	0.04192785966944676	1.1005202513421302	0.6150410477107959	0.1847231227808627	-0.42925931875747364	-0.9704996813276545	0.2937296183052519	0.9186142523584431	1.3101442211414196
-0.8156252476759733	0.3354191073849663	-0.47554716164462596	-0.39119214204939057	-0.6550276390381375	-0.08749116431636408	0.1541303990469823	-0.21838457229219504	0.6019796632416271	0.7147047334367912	-0.31605013528745246	0.08628565824708942	-0.47772884048066777	-0.6627493089857892	-1.855560193249449	0.16290916799304878	-1.1283264189509954	-0.17544742496024573	-1.1721265669380934	0.9738209990932885	-0.36187558474653575	1.9735932111952577	-0.5664499443834562	-0.9562013487549098	0.30205484174047836	-0.8745001769895571	-0.1139104364752348	0.11258513569144178	-0.6636392029128859	0.4578655685488768	0.9637486709958228	-1.0459729960231292	-1.3650137110576268	-0.12949544601795498	-0.912469756604229	1.0350020851554331	0.8822684079081242	0.17638125068418337	0.8978123124916855	0.05819984292790151	0.7023397127085426	0.545722177646226	1.847405116774968	1.0331721074424582	0.5122290256805714	0.09017274428710327	-0.8415234120465804	0.031864849144729465	1.3607874012075059	1.8119381255869886
0.0760330510245594	0.4847076318592206	-0.22686092408108607	-0.18956422172232773	-0.27910144365611145	0.2884141796373706	0.34353707538520867	-0.10305680079219792	1.1152440294668253	0.6900305358094687	-0.6018444114169323	0.23476054303415594	-0.19902809180414352	0.009880660540921644	-1.3055100258586514	0.8904122399875846	-0.7748040268058147	0.29016593441758487	-0.2426363687791332	1.6386615835480776	-0.040680345966572856	2.398855406827213	-0.038838205877226584	-0.5026541520143083	-0.013005960834065352	-0.02378524668461606	0.5284469702283381	0.5907055648733255	-0.134869679162334	0.4253910460355411	1.0490604053952328	-1.0411972844781328	-1.0531118153200312	-0.6531187556579897	-0.8985658653574183	1.3310152740096957	0.7272633608298882	0.6914651073253143	1.4210493071148156	0.6242286521939228	1.27645908873953	0.7183220217666415	1.8811488010587767	1.0731132360954692	0.46132392040592013	0.5960971160594544	0.35066464640046346	-0.34584306856169555	1.2938736079987496	1.282913327257422
1.0758307446748623	-0.2524567063625448	0.08326211212815848	-0.4900110087980616	0.16189306009174717	0.8145925777916894	-0.11144729890415064	-0.41992634962004344	1.071319809228032	0.10173051177150318	-0.7730720032620213	0.3706239320772104	0.1700527147759519	0.26987904835371795	-0.8232744178442174	1.3119035694705832	-0.43346004574017677	-0.12874806339457615	1.0610359899102746	1.8795296218417685	0.40035234752523285	1.7732866637030578	0.6447740902290764	-0.09500106700248363	-0.23331221744063332	0.9000143338018065	1.0023146521315436	0.9531821379429939	0.7694419123773165	-0.4396160426665406	0.86562692217476	-1.4989166286288305	-0.8332244257193605	-1.2581328687702586	-1.6301597599410405	1.3576161390031192	0.2543292828382941	1.2877133255216429	1.2806348676319894	1.0650201809355178	1.0226003248413662	0.4974586084345546	1.179666479793663	0.5488386752077605	0.038596190527314715	0.4905681773188471	1.9051121978689587	-0.5230867234268453	1.0380890529423228	0.40863663343292045
1.5670358610442652	-1.4321602360044356	0.1933256934747907	-0.8597706601989533	0.6432136490194026	1.0415637696993685	-0.8312861063152864	-0.6631626275250753	0.4901232579820524	-0.598452064232734	-0.5607090089309461	0.36399472488121665	0.31661911905624696	-0.19256451529034607	-0.4167916967414308	1.1094789925072617	-0.06101936639919028	-0.9661517809479085	1.902652519603844	1.5733523467588593	0.8439097556768285	0.4649615711826927	1.129289952652255	0.15605803738088925	0.009481302345232099	1.4300245209207443	1.1976809799890658	0.928200202148169	1.3173530520676102	-1.3027824166031645	0.6756271491987288	-1.74612268494979	-0.5565471494433438	-1.3064331536593115	-2.4153835465838736	1.2562488755303418	-0.08545057827027626	1.516207897464395	0.8145848673947377	1.0176251192235521	0.15384568848810729	0.2065662705783492	0.417431827626027	-0.2561795256407988	-0.3982876982891637	-0.1378240301357861	2.7637950453576905	-0.4254065680413312	1.0322431139255297	0.14645044856796666
1.308837506400955	-2.149777925406549	0.21856315325924192	-0.8481268717693706	1.0281530103366214	0.8595812991753551	-1.2082208127233047	-0.37926892289803843	-0.06709001332160787	-0.7583703707845753	0.09324049580440492	0.3780474798706665	0.3557309333910659	-0.6959678557241971	0.010027232168311574	0.6047053981651873	0.3680909733578048	-1.3042406317023882	1.9124944446512757	0.9700204661143436	1.2203121433043522	-0.6368048627367213	1.3048907108477372	0.33695076390977313	0.7749600253260537	1.437181390509889	1.219495295091413	0.6032124988728819	1.249705488381869	-1.255525434011451	0.6986628720232467	-1.2519560113687804	-0.08359713299840003	-0.6641445579210137	-2.3918604957087264	1.2366503213921762	-0.01841132562945856	1.2983909344408215	0.6611367844905488	0.6897596839572403	-0.4393170312242063	0.16913007445501826	0.31281138405419534	-0.737867542369757	-0.46141032534230225	-0.6132482408338935	2.5002060938098283	-0.19698530876892412	1.3612390661304776	0.6810507874913158
0.6750620534601554	-1.8417080771911287	0.343774928864381	-0.4845593744584446	1.1764466123215425	0.5316093686631783	-1.0248264688424338	0.2782554039295538	-0.14965449429142308	-0.21720318800921792	0.8568992734486559	0.5211277739167551	0.5473905621706142	-0.4901134039015742	0.42016760819366444	0.315453350150902	0.7008002884395339	-0.770067787120552	1.367387863563017	0.40559306423067	1.3944220241843184	-0.9321395566230367	1.2532457832696293	0.4892671380903968	1.5772276686742073	1.140934219878492	1.1080157017114265	0.30462562720287534	0.8619519834120515	-0.321474409119611	0.8607097671652785	-0.2569180674490833	0.40984861825119584	0.10139352910206274	-1.4022045594481527	1.2670647628212965	0.25876451120889205	0.9065582708600226	0.9685972554172759	0.4856517278650974	-0.21005625823515742	0.3519498748035517	0.8116299212514563	-0.5648023880482338	-0.10692803421827894	-0.47431114250608547	1.5811753061446538	-0.025723632475778576	1.6096758291989166	1.2600961244685704
0.23103086014691124	-0.7883606220360451	0.4598015664831079	-0.15666396359114648	1.0365208685230483	0.32567701645125346	-0.5679536514728493	0.72253852322935	0.10731966436338451	0.4960649827396337	1.2035958514145886	0.6312894716017965	0.8223573483349754	0.27204796945981186	0.6142468451439633	0.34663066601936793	0.7111137815365935	0.09610795216909349	0.7479182170476598	0.05775331944284949	1.2095858294569386	-0.5472327543726826	1.0382434407553998	0.507399597089323	1.7299989946994074	0.8158266289145758	0.7890379091791588	0.24001729496071542	0.5088526218834287	0.6045043810172478	0.8470500671607202	0.48915316706260803	0.5629257731340047	0.35184484976973335	-0.15254287339230496	1.0653279781445761	0.36946244766170544	0.6070338454208183	1.204545963877507	0.4685696282907515	0.4509316990506238	0.42378153122583034	1.1441638919875987	-0.03563860047811556	0.32374095870386704	0.037895283979348965	0.7549991771809609	-0.015713249884698566	1.3046153017677962	1.0912352869461683
[truncated: 72 more columns]
