# Supplementary material for: Diagnosis of autism spectrum disorder based on functional brain networks and machine learning
Source: Sci Rep. 2023 May 18;13:8072. doi: 10.1038/s41598-023-34650-6 (PMC10195805; doi:10.1038/s41598-023-34650-6)
Supplement: Supplementary file 1 — Supplementary Information. [file 41598_2023_34650_MOESM1_ESM.zip › matrices-bold-time-series/ASD/ASD173.csv]

0.836545947314615	0.5970260735551914	0.4229470770388178	0.04527120233909981	0.8578983459148534	0.8130502135501765	0.6199249494255126	0.93652452918479	1.125904342494594	0.6194919343979971	1.1537842086924677	1.5789705728119903	1.5507657463732356	0.3028413654559953	-0.021200128057109417	0.5957020634409647	0.07639684970926046	0.6994897643564427	0.514495179662031	1.0753160218930187	2.141124326108135	0.7786410668258491	1.5338117065746881	0.29832944473566525	1.6576747506385328	0.7216894643283853	0.9818591959574761	1.0102791933979853	0.631038529034902	0.9080300481013419	1.093931510723325	0.8827133170324782	0.3845779280217923	0.3797146746745135	0.640150329424345	0.838890006562472	1.5778362788739	0.4317627421746848	0.7311573393106785	0.7876134064005008	-0.03817621183584103	0.8060876938072581	0.4528778251256265	0.9183600389721877	0.3801878566609434	0.8239054068663989	0.6181735406608723	1.16684765278449	1.07810021338052	0.8715523291022155
1.14885547348202	0.8110043806521631	0.8422271531784046	0.16031912051738578	0.9164520765180078	1.1731171482700982	1.0811773778180176	1.0814471014695737	1.6389447402936796	0.9295665222203541	0.9375032448572584	2.393989361552696	2.135117340609035	0.4629802741766264	0.2663935065234665	1.143692220962173	0.10601677846835834	0.9034083087366032	0.9397231497064439	1.4342679572381973	2.474212243046418	0.9188098455163162	2.100543104802995	0.43687893891559143	1.903246606099881	0.7439321361130207	1.1333227314668743	1.358910313747626	1.1161416617053967	2.1574548487033245	1.2664757585646993	1.626694156069841	0.5920119498610998	0.4046513652312825	1.2126602204790262	0.8108284034703176	1.5171361651745376	0.6365044327176566	1.8074060933696023	1.8060153053434471	1.2231402104694324	1.057030966703168	1.487269719140843	1.4801473942489343	0.4958418881531967	1.085576465949642	0.9868212273888232	1.0813918294735376	1.8439336726133704	1.5938436248578396
0.7599403982846297	0.9704690650796245	0.7971594552011212	-0.0847255078749357	0.530981406453083	0.7981153014709578	0.9935161796577826	0.8726392223799379	1.431120674353695	0.7844481285432873	0.2679233323140625	1.8005640930235356	1.8314624582482635	1.264846451705163	0.37631076649599415	0.8785024739723345	-0.0834466314908634	0.908127327657237	0.8877139678442643	0.6988332506679237	1.348027631165418	0.6228544423032712	1.610748239073898	0.1769089061371775	1.0177368133750897	0.21200566536036128	0.40603745927343393	1.0930613626698875	1.1686843220612946	2.2899491629786164	0.6802249558839103	2.0038229473475724	0.20430366626921773	-0.12109187390466429	1.2090999566999094	0.3826248877049485	0.31929480920543923	0.5864972734930879	1.8801844545602924	2.2136186407940075	2.4406487545247866	0.7645830617396757	1.7137354066276371	1.5873914793148383	0.43259184987098814	0.9878419994762812	0.7204312948236319	0.3683092211685254	1.4947668371830851	1.088904863891294
-0.16890639913647598	0.9479440516001575	0.2881512367845047	-0.36912909749162764	-0.08860361103296675	-0.16548400182293427	0.4385729147985152	0.08404299899321338	0.5233231024396391	0.08193955041853021	-0.46067995758521374	0.05230122526211669	0.6369512686608494	2.2258636519375754	0.26540077879864304	0.07888697120349414	-0.3011383020757925	0.6604924841252687	0.20501163040859124	-0.6657835905972571	-0.7503887834940418	0.08379482508457216	0.15364164897774865	-0.3674005781670418	-0.6174362008287623	-0.6026364387597026	-0.6866709002540653	0.2617874235984961	0.6463516179971118	0.7866425297622246	-0.4253397263625806	1.6301828833881045	-0.5260205866085506	-0.8807880066929499	0.5684522924602694	-0.3186949641512112	-1.1805390715356021	0.30345436559618594	0.8394178785974359	1.6433965435497055	2.7255910210097496	-0.14030441714611452	0.9039669879815472	1.1465442109921777	0.08464007103337502	0.6957657391380219	0.009238807937743985	-0.5102555540340947	0.07542639927688244	-0.32665007306909777
-0.9830038657150192	0.5939805171957905	-0.276583030912837	-0.3761850775349375	-0.6152113958881572	-0.9293391035307729	-0.11368366011012385	-0.9475357270751581	-0.4658381856049322	-0.7855853367732054	-0.7458588283628458	-1.4822371248459458	-0.7262801707056805	2.451163640028414	0.02769502485338478	-0.3313782422252718	-0.34202487941237714	0.2219891674151679	-0.7080723635049901	-1.5179742774049623	-2.418416343932387	-0.37952379139935544	-1.3209169858612422	-0.8373900315753681	-1.9237414411585034	-1.137288387353343	-1.239132295549885	-0.6462613785375959	-0.12591696113747272	-1.280057731889657	-1.2891629912429177	0.6334297004825662	-0.9996998306355704	-1.1725877421451185	-0.3065603598652455	-0.861680038279736	-1.8020572730354898	0.10577043117907818	-0.3479183994676544	0.45965628684273097	1.942856160210407	-1.1635606889711354	-0.167116244282291	0.4066252063475857	-0.4632970640520813	0.5481880874293696	-0.6020521302282215	-0.9377301234681968	-1.2340335196580972	-1.3296399647577353
-1.1884215419045026	0.024941781142640968	-0.5367151808231702	-0.19831971539036497	-0.936765736692329	-0.8083759120089756	-0.3164649037493858	-1.5044136321578252	-0.9395295539434378	-1.2904444157413089	-0.4753323656634945	-1.6653026830516837	-1.4568578104845316	1.626545685680846	-0.22367304596648296	0.19696565622097295	-0.2672869453072325	-0.2322528551616437	-1.2475545105182861	-1.2317833866430996	-2.6328176310451084	-0.6285378267893472	-1.8678807029012903	-0.9836940177403931	-2.194027898301632	-1.0538356883074038	-0.8875218543639595	-1.1185078146891996	-0.6501871082477876	-2.2246816073352695	-1.395184049380947	-0.4747298766572799	-0.9134909445936422	-0.5992092088209744	-0.9400415119700103	-1.010145329472312	-1.2980816746693253	0.25650880539112053	-0.6395681021203306	-0.5614050942385533	0.7271104040374031	-1.685267160815574	-0.5220687072838072	-0.3050189213563988	-0.9630668920163384	0.6370307413521958	-0.8235906027020022	-0.8192342135276323	-1.2957801099273418	-0.9867652312474259
-0.8891151881966101	-0.3512274181371627	-0.5129280713535405	-0.17784745587902762	-1.149648204370131	0.11876322538566933	-0.21381064580094025	-1.1704161519706928	-0.8885654504245449	-1.2118298683447282	-0.05297900180482194	-0.6705462183451417	-1.3597729309068505	0.4048524717071113	-0.4200162947533163	1.21420449642475	-0.33638455710164883	-0.5012593002494417	-1.1011075108397064	-0.28975637307319074	-1.6527505935746185	-0.7010671779174231	-1.3779215279898427	-0.838581930850717	-1.7208814318458348	-0.4906776506445328	-0.12066741428819414	-0.9840049801261803	-0.6504026456741309	-1.4413739493586821	-0.9522817661846097	-1.2600339780088787	-0.5119688807170049	0.5205034007122962	-1.174469292069794	-0.9915955414844406	-0.5683282674034688	0.6765283587876242	0.03948335738607898	-0.8577800896795618	-0.22383515217455335	-1.5319852382272994	0.048239618102383516	-0.7946221174508323	-1.1247104645783859	0.6655220088767759	-0.8284865594794673	-0.658995662318847	-0.18522107329095674	0.29791329135028183
-0.5729769423037265	-0.2233263313578656	-0.4673003702448858	-0.4070501465308913	-1.2900960161265422	1.1095812092283863	-0.034339987502383776	-0.29158345759909143	-0.7622702808995968	-0.732712873950668	0.03171331778319798	0.3486747812456041	-0.8984092640886793	-0.3066224482731532	-0.5274046692365095	1.7612441185643883	-0.6516320555602855	-0.5111646402041075	-0.4139557770976647	0.3411257709016686	-0.6145004538570672	-0.6168378010270372	-0.5319674813998856	-0.5652208324422543	-1.312126160002563	0.12986692370295755	0.3249434727684595	-0.45342496594617065	-0.1951781484870287	0.04518041062861274	-0.5685409053863252	-1.664687666775897	-0.21308196332578905	1.4468891608033878	-1.1802859801767571	-1.191055109553302	-0.5596571074689592	1.045294213286741	0.8332960460554464	-0.4488781989482875	-0.7181202263573064	-1.0835979614653557	0.876914022437087	-0.9978665508135576	-0.8002477320121749	0.3102088566962799	-0.8682650219886725	-0.94268772463303	0.9513339987694335	1.321311141077116
-0.5854578020108337	0.21944228877353045	-0.5379699537951953	-0.5637408059613258	-1.2380210270073726	1.437802562052173	0.10378260487772677	0.30829793269630573	-0.8731123051838751	-0.2187850390356088	-0.29336274555793673	0.5143622688148867	-0.6650038244565423	-0.31103034632056786	-0.5374504966976288	1.3763838141239777	-0.9661918329217362	-0.4115527153893932	0.4049154388490547	0.22291773206329807	-0.36635096022846786	-0.36542686044279343	-0.05016411253729434	-0.2564772895263772	-1.3504717585594084	0.43361381719578695	0.20403182643200873	0.0668056744341723	0.44365771632525924	0.7366712145430913	-0.5749442146698749	-1.8699415551860283	-0.14287372341532265	1.6597711413428404	-1.1574571851712732	-1.6613222665450869	-1.1919993937730275	1.1063511802612098	0.9222357418848236	0.1868233791462251	-0.9575653525557064	-0.8508056346241438	1.1808108994117623	-0.9205976487949473	-0.16765405434581673	-0.3438467640201291	-0.8849448262807843	-1.5579488357016111	1.1210710783521274	1.3626146843903713
-0.882961393749424	0.3842762479521787	-0.6176027364295263	-0.3072182967075459	-0.9440535303248431	0.927815274903492	0.19666380703160805	0.07826208305116271	-1.100944904448224	0.02015546006675872	-0.6915827164650187	-0.042658603802206256	-0.8812428747385911	-0.18937743950885652	-0.4632651243491352	0.4670061976078971	-0.918152962571841	-0.4731951150389774	0.9369023101894289	-0.30607732934152293	-0.823910445686133	-0.08619020951940981	-0.11437348428358793	0.05801065267436048	-1.514373638242496	0.26058157452182146	-0.17755157560877294	0.18722182114096778	0.9456792037053642	0.1865856294313043	-0.796982547298685	-1.9499938894963682	-0.1327497561933558	1.1910078877265537	-1.1098751254050927	-2.05885073691162	-1.5830606968042844	0.802917518599817	0.28282634325187456	0.5144370135257127	-1.0946407501041326	-1.0018963333104804	0.7748129055457812	-0.6830806709386078	0.2699667565614781	-0.8632757285050606	-0.6486518204970427	-1.9220126488492213	0.36342522481964434	0.7022901405986558
-1.1874896505391836	-0.1418130132520159	-0.5628207199581481	0.28582028845290675	-0.6144625883774506	-0.06686244165336488	0.20651386655401507	-0.8032427286020533	-1.1859837651670815	-0.14694118379259996	-0.8825980050007809	-0.6268966997101483	-1.3545620203953856	-0.44961328010547547	-0.2888583389164209	-0.27422709748604934	-0.4179200078541916	-0.8105130482059382	0.9009621517032195	-0.726861510439412	-1.3547688404878133	-0.04932900553022615	-0.4707197744080386	0.3029256018292201	-1.3590545884920875	-0.3079837773392046	-0.45858129295235145	-0.26623015870909184	1.0148480533896822	-0.7457298180251493	-0.917220205979865	-1.744396100713419	-0.05571275561342638	0.4558506406296233	-0.9074828580284046	-2.050710825793241	-1.2183538009728079	0.19869055903795907	-0.5063713275969353	0.28700998174969605	-1.1025524517971224	-1.274898658661869	0.04165557046841541	-0.5475303629042315	0.03290778378822162	-0.9735035876076418	-0.17149575574686354	-1.6336821190708055	-0.5890691065517732	-0.022281642981094408
-1.208250746645628	-1.1148733890359088	-0.3926474454647998	0.8118189106769126	-0.506731808961189	-1.0170119413834777	0.10790758037164956	-1.6667459490181518	-1.0969362898993853	-0.591925792523692	-0.9396284962671586	-0.8366394052634365	-1.750990656984589	-0.8754461528217231	0.08165242033083807	-0.6067197561269256	0.27422804358310643	-1.1849008555786185	0.2762196039055149	-0.864796213788721	-1.5072073985527106	-0.2984394918730119	-0.8616587704002316	0.40146165969282166	-0.9016078028275377	-0.9399092503015823	-0.5406236699711603	-1.0817786068670132	0.49778494425590153	-1.0049822649217917	-0.8467990948372384	-1.0812704553139778	0.03239776925393752	-0.0876375732996609	-0.4805805238562387	-1.6533882954847636	-0.5752670285242213	-0.5619213712905937	-0.9932075202512111	-0.34930164380098244	-1.0142406893374372	-1.2504765401448692	-0.6038841834495827	-0.7353937412002958	-0.8238632678250637	-0.8695377440594911	0.243556720520373	-0.8851698945327555	-1.2337683811181883	-0.5883391916948634
-0.7281591436002071	-1.7890232236051729	-0.21520297132263444	1.022548580139943	-0.5632313147016925	-1.5131904233438753	0.06836614753914447	-1.952792194234337	-0.9394549683439424	-0.9193139491329563	-1.051954665853686	-0.7882336612127208	-1.821422389842288	-0.896441292154883	0.7411559227231781	-0.7870108370558814	0.8475255944041734	-1.1531649533564716	-0.586659329631703	-0.7587743039390277	-1.2356446235949643	-0.42524028650838386	-1.1930634697415925	0.44036717328249175	-0.4875370651189774	-1.1611237255982636	-0.4354627341651663	-1.7031649979226384	-0.42744929679812577	-0.42952544553196387	-0.6593976064355963	-0.06991367066292589	0.10259317988420881	-0.14939460820375663	0.11508858680711784	-1.1116528007966193	-0.4608667706346906	-1.1872450438911384	-1.1983045103717862	-0.9874698236479182	-1.0247388916559523	-0.6721175703377718	-1.0436373757160977	-1.1510693389347428	-1.5736768932232321	-0.919022321293973	0.4177776235410204	-0.2177993995104172	-1.621825551504106	-1.111286896240681
0.2894226120687084	-1.5721081827939902	-0.04026008497825402	1.0628047940346397	-0.4287291079713239	-1.4175681733804841	0.3583602260520598	-1.5682238419235404	-0.6226841270585377	-0.7083908266193987	-1.1343769578035015	-0.675206433271797	-1.4700507924452721	-0.45443073334935	1.5755400400541992	-1.040913334485621	1.2258447655699156	-0.49868637573652874	-1.084073640173338	-0.31824605062224515	-0.6382500708615598	0.04093583759481915	-1.3816098520254765	0.6547898736292386	-0.2481884607426779	-0.7155552118822991	-0.08235846429818305	-1.6356179409481895	-1.2360328281054722	0.30799002396648856	-0.3413611519535297	0.8847937169333921	0.3057277929699687	0.27834572409222896	0.7897183321171959	-0.5606106377230914	-0.9614214225727359	-1.3291672671141554	-1.3109883690648831	-1.2373075875661335	-1.209606594142206	0.39161610105766903	-1.3114213103373433	-1.3834634458672947	-1.3869190589958358	-1.1400873166698353	0.5711423769613965	0.022769638545229686	-1.873260308602782	-1.461776678195487
1.4941123121013669	-0.5409365681566953	0.2183639685632402	1.1848267697568222	0.0684344594775196	-0.9545165041209754	0.9345886429026584	-0.7845300023736976	0.08837895635298854	0.04639426019597978	-0.8867262129726552	-0.46860017142257476	-0.7906570781718355	-0.1830121361136789	2.1940209655175162	-1.2511903292002302	1.5141156536348894	0.47117650952588885	-0.8185885476324097	0.552505056847909	0.18230385607197944	0.9484047857705009	-1.2924746850362905	1.1397817503412675	0.03734659140309601	0.08118986977121391	0.4773607416934164	-0.9508079165625587	-1.4092886935865716	0.577113114982778	0.15945396218054983	1.3753917909243427	0.7508557832959829	0.8316584616905109	1.4801342209776887	0.03724983804541395	-1.3449314813710667	-0.9455643985594172	-1.3065283614608956	-0.9963116006635317	-1.2800957977690788	1.549958085985007	-1.3585949782423212	-1.1051162338173477	-0.18358655542341307	-1.1546130808972876	1.0070923383104435	-0.07468263067556466	-1.7670703557673104	-1.2142665230132141
2.1618434068528503	0.6467382107837994	0.5555315934460452	1.3699279845990238	0.5751961175441335	-0.6403488171153192	1.2481763797673944	0.03868318763226339	1.0849409105643804	0.7558668410157536	-0.2699152276527954	-0.16167261210423542	-0.08852359353074823	-0.6098220859526199	2.197290487835283	-1.22547756646702	1.7503439015025766	1.119001614238228	-0.03928419139693868	1.5178222555312595	0.9416477071421203	1.4515848686045076	-0.9359339096076531	1.632327739090795	0.5106551583435666	0.504219546223894	0.8777927441939898	-0.3126933866345038	-0.9116052901210886	0.3443104785332624	0.6470713917055597	1.2975001474394057	1.2068841013250973	0.8952926462898986	2.08128739920079	0.6348616113090293	-0.9992850745954195	-0.5308634485968857	-1.0318546766402936	-0.5246606320397372	-0.8588196306450696	2.251394010283646	-1.1211175414841619	-0.4674410663642068	1.135563894645613	-0.7091182885339238	1.5977803180544108	-0.19883816675089883	-1.0645291829176031	-0.30999211942716204
1.7180735170249022	1.293994876846919	0.8001646909833745	1.3815118600576093	0.5481409785074561	-0.8927895165660951	0.7280482729040763	0.5943898606593965	1.7105450245639282	0.6942905952096083	0.274770348077099	-0.03932757581508294	0.2689483026626187	-1.3946497883704465	1.580174987521671	-1.0685896759518139	1.8337814981373515	1.0280441180294368	0.4910355614327247	1.8440632501285845	1.1597754255475514	0.872189899122898	-0.5838497090848529	1.7198817527409378	0.9074042611097941	0.141705379749605	0.6857667157240687	-0.3283340936998659	-0.2672797127579762	-0.07237587316437567	0.6897120829123237	0.8820662018551594	1.2451691433926135	0.08498166810308108	2.3846626863716076	0.9688036103107271	-0.18129952409362957	-0.7377717661276726	-0.5712962335145164	-0.2327489297250708	-0.044528642580655746	2.1172370983977693	-0.7470042391533444	0.005762912269790405	1.4720434835668228	-0.09161704566503183	1.8117027713320746	-0.126054096536558	-0.07952105719170828	0.5433528930561246
0.3999922769855471	1.1420856639456987	0.7934740704562313	1.142302879118462	-0.04945262929619218	-1.547738787976938	-0.4821358453566036	0.6608805343271813	1.3425694944532534	-0.22963051746240862	0.2633670011471148	-0.39496036156894	0.1763791971804622	-1.6321898649932296	0.7946905142892638	-1.077548150359713	1.7000218982932325	0.36867112563033816	0.23063703182951673	1.115954411348177	0.6250145545543054	-0.40090596428588315	-0.5076515288295814	1.301908040652467	0.862437216490428	-0.5578598494618663	-0.023130680996940316	-0.8404192137519031	-0.06133584139900583	-0.46880820548257646	0.1100571977079734	0.46050483213782895	0.7660032949221868	-1.254301393873261	2.1871868951302678	0.8336773304467365	0.35688093141748484	-1.6156595182081277	-0.29858000431278664	-0.32869379676898447	0.4920278197476129	1.2833489977853676	-0.5677286578814806	-0.025849285551880853	0.6148848841352931	0.13372997075828919	1.337522367704279	0.18209152201060358	0.42859146135330245	0.4937556692453267
-0.7567925712453225	0.44288661504139215	0.5793496196345325	0.8613811862950886	-0.5608596194090464	-1.859382736205267	-1.4723712711127372	0.21747633530362528	0.19575763046859074	-1.2311159118163013	-0.22143637096840585	-1.0040702356491449	-0.03706510830983684	-0.9134017146754617	0.31145839350006677	-1.29339836923133	1.43769461124398	-0.2931450417653382	-0.5262258494956884	-0.1813386026306539	-0.16802110244300994	-1.1363660108808369	-0.6113539819060567	0.7352598966007838	0.45494826379096287	-0.666582966112096	-0.560124042292859	-1.014956809278799	-0.35007674170241204	-0.7819370529988214	-0.6190968097016373	0.2147653518419795	0.2354978440519845	-2.1699374031098535	1.4990339461177475	0.43772839313302414	0.34353719648519254	-2.349519504054098	-0.4669041351503937	-0.6367334577860841	0.1645288106191943	0.3941342045997384	-0.7552969171505408	-0.33200674799189234	-0.5250050238544681	-0.21280807401598642	0.5171358099848152	0.639426205935649	0.06668913064787518	-0.44073059868509173
-0.8379812912646097	-0.3052818409254547	0.3241234026294691	0.695209280023781	-0.2974500796280829	-1.193117177828568	-1.4495772866248298	-0.39838404382646403	-0.7071989177296935	-1.3322703536074159	-0.5488929944229888	-1.1762030886097867	0.11311520487532747	0.15587225210132566	0.13051789347172785	-1.3588551965097933	1.1338301388371403	-0.5317438748570107	-0.8936541528372167	-1.0442733185264517	-0.3398559847306979	-0.5458366695037438	-0.490750266236124	0.4246878050967864	0.2062903564777272	0.18143015569645843	-0.32498438769579113	-0.256352166695868	-0.637913714218257	-0.831012728159839	-0.7045640744321703	0.12706131871750104	0.21444356409144494	-1.939029732584154	0.6000447688925268	0.310116347406185	0.3077356574683071	-1.9945608162770898	-0.8530739379015778	-0.7691701256271057	-0.8074297252452609	0.09450240778097328	-1.0844793435003754	-0.36290821709320803	-0.8312992542337877	-0.6878625473306101	-0.02225589635459295	1.0708676749066215	-0.67298090684317	-1.2754462260262747
-0.000851393577334711	-0.6903049252840353	0.06679914953787337	0.42404902201179573	0.6607431558903104	0.22363694273556695	-0.62479488348704	-0.5823919660391015	-0.5556919697626723	-0.33151047304544995	-0.23999798836476574	-0.5121433016587277	0.7352677978845008	0.6398948179584688	-0.16855979765826543	-0.9357250810124343	0.6684261678345101	-0.3826043783530613	-0.3351243441713317	-0.9695039913595391	0.43785170641745963	0.77436021294936	0.06331443814948201	0.3260195327454391	0.45133197541634135	1.2678097427602886	0.43266693667435796	1.0414078916579341	-0.4694377047465462	-0.3708325480063605	0.13232082324376676	0.10540597838794788	0.662794480054584	-0.8253561376798312	-0.16483398848740702	0.7547666084030336	0.8588269525371849	-0.5304806413820585	-0.9544158397250766	-0.5002981919237636	-1.511458217294086	0.4157060921160979	-1.1452202646360825	0.12698572670912348	-0.08861927863337864	-0.7216381141902305	-0.11516615611763906	1.2378952287122436	-0.9162215015219833	-1.1393348873273705
0.6541354839474713	-0.5931895455085598	-0.32671861803890395	-0.32578143748921096	1.4789635875394505	1.3825875214537846	-0.024338869287658698	0.08340868272745629	0.3497974065180312	0.9742890018308246	0.4803936720776568	0.5247706668682552	1.3672903280383486	0.32622468316723197	-0.8558748123081413	-0.17235513867887908	-0.1803406546663765	-0.1702384892492292	0.7043887967399696	-0.4293095782296561	1.4524505284751286	1.3904518582549514	0.7365930518889457	-0.003479714412408116	0.8773789502554005	1.510574671008112	0.78397128536913	1.8315035284279275	0.031236594130326385	0.48331255164821385	1.2497555180415718	0.09602724468114339	0.8885167222653655	0.1279608457564378	-0.6536288874424808	1.4532865247818838	1.8544573589227742	0.973402580915101	-0.5486704430297258	0.011651810243778184	-1.2668460728310897	0.7125623922673479	-0.7956701317140388	0.7933744694761848	0.8938801611034145	-0.25411231921773203	-0.22615258337731836	0.9794374175585517	-0.3880237976757923	-0.28101790762589185
0.2656994417168184	-0.20169213018194854	-0.8890288508938472	-1.5104508766643534	1.4224256243897055	1.4509651944875332	-0.3643831508851111	1.369105324873176	0.9177260858108917	1.5572078653205117	0.9603487401741583	1.0196505812677843	1.4174841328244283	-0.14462128813415945	-1.6402615408495178	0.39073646726961486	-1.36349882241486	-0.11792241788953918	1.219729230851372	-0.24071467027096574	1.61223801853477	0.5273831188934955	1.0088954852252292	-0.8253972827835567	0.8651476800109456	0.6891624216292839	0.14333755518027222	1.5342256293635794	0.3032851799353721	1.0955448355401787	1.6461729465609407	0.06544265001499698	0.2930799677807775	0.1344751419342337	-0.9715184984868612	1.718037506417673	2.4889002852879742	1.3777443260674098	0.050307270092472274	0.3632854257894583	-0.3475276424158732	0.3199267416670084	-0.3220638728065569	1.075675819971131	1.2047454927914079	0.24747236756931815	-0.7979144159539797	0.40014899915267826	0.31345328400832984	0.24731195402576603
-0.8353755457033326	0.16624038292173904	-1.312749160327258	-2.4937370470111997	0.5862684656531603	0.600677765185719	-1.2763750166364218	2.446890168212199	0.4906364215999485	1.0790338185359711	0.8805913448181392	0.5963683541088658	0.8127773263658149	-0.18620496383228724	-1.9537862701760689	0.39159499737699416	-2.3949501244591245	-0.18557476262705852	0.70495805174043	-0.6113529360060443	0.6160919181370055	-1.1458874124779241	0.7680770324078775	-1.8105395490675837	0.24420001105532654	-0.2739111942978747	-1.0350900723419962	0.6629980968939342	0.016517186138149134	0.837540093827382	0.9298688125463607	-0.06811683139356826	-0.9172510947625234	-0.589289711993776	-1.2565810023804316	1.1717663321914382	2.1693349524922647	0.5977411810227564	0.36151564462907015	0.27036237840881977	0.3342844314307403	-0.7094585712278068	-0.10135330064724614	0.793459722164056	0.7226283381407168	0.37045211478442897	-1.6085878434542846	-0.14130419182766227	0.4839965851753995	-0.12234039322163083
-1.502498961668909	0.3275607962194156	-1.1375972786221562	-2.6013424619380143	-0.3021497371954461	-0.22127683609993393	-1.7818132968816702	2.5285891252235286	-0.44618318643998384	0.03807507324064029	0.5585450927264962	-0.18707902314059038	0.12391216830569421	-0.004486279604225833	-1.6217867832825776	0.021063811979445714	-2.7001802503423105	-0.22892453676700086	-0.3087239211491703	-1.0071290032255118	-0.7013063258744096	-2.2778394817608922	0.44531612822956496	-2.3255715727420263	-0.4762601928632482	-0.3773218697869121	-1.7371424138756146	0.20332156828880238	-0.5147480648707756	-0.1909112271875914	-0.3328017462278518	-0.40117926333517273	-1.8928352492315905	-1.181629100869863	-1.4711866755448746	0.14085946470750443	1.123359916263165	-0.40676325745990194	0.3003586333374528	-0.17861670536422727	0.23700765296886642	-1.5986687183810688	-0.15160716231134913	0.30310324846632775	0.048297722074663096	0.20006240172565368	-1.9817503744195586	-0.31153841661732407	0.1708897057574035	-0.7777684339452402
-1.0622838908088639	0.3662336553240212	-0.24163671960681904	-1.8252405432196945	-0.7028694627292703	-0.3100620972355923	-1.416199654642038	1.5364475131685955	-0.8898149876067816	-0.8378503578620619	0.4637594469806316	-0.5106904135818983	-0.018539110799568794	-0.20150639889737385	-1.0962040137706854	-0.21324168198457555	-2.1663428427382967	-0.1945891342257419	-0.8319407861781419	-0.91646280497505	-1.2674033152810313	-2.198210540884164	0.476382524329765	-2.0952834933192404	-0.688346565317325	0.2803695876288159	-1.4780866280375349	0.4655093531324807	-0.6625919419223931	-1.1361039530725119	-1.2067166844617636	-0.9034003651520881	-1.9957541962817693	-1.119070051240476	-1.4498758946354915	-0.6392576282596282	0.08960910373591188	-0.7068693913912035	0.2662019821373321	-0.5997878636515123	-0.25478619506665817	-1.6260117959634053	-0.09565458650350452	0.08610999469149813	-0.27728649959045665	0.11664843214566033	-1.5979512886437583	-0.07488122386580032	0.07034219522517139	-0.6743977252061156
-0.03297477317903623	0.4696788309406836	0.9100008320718933	-0.8490901272767044	-0.7148584135955851	0.16424098950868357	-0.6488493045037277	0.15249684901790717	-0.49420670735125805	-1.156688384934764	0.6162129449091805	-0.19661261129534732	0.4028176742394188	-0.7887611903880482	-0.9339296935813527	-0.012395342109057138	-1.2762495642634928	-0.12020813624395645	-0.4598187565537505	-0.4814270046699067	-0.8758068901434709	-1.3520826790504472	0.7658218473008765	-1.4551481314106727	-0.34837368733500407	0.6388894515550007	-0.7073252263629228	0.7819312302107424	-0.18841988649149466	-1.2035246430039308	-1.216094280034331	-1.3464950038428267	-1.3692292797258987	-0.6472643953568221	-1.1445489249582481	-0.6818102369596198	-0.43835178582376216	-0.27480217760719444	0.6412109515253946	-0.6423961800255383	-0.3368954788309627	-0.8659892895649243	0.40560478028351443	0.2647389836622929	-0.27277409907869343	0.2739012561070347	-0.8710111198565399	0.3331626335673479	0.6142371127009935	0.38398301069908225
0.5277043218099259	0.6153299977268724	1.5856909176643148	-0.3394692793229107	-0.7118341389100713	0.5648588402146111	-0.17340129886693575	-0.8082952847576804	0.11257839119154209	-0.8779902746559184	0.6336658121270181	0.23286120407786645	0.7803576178866235	-0.9852722902341589	-1.1370007924749903	0.4970487775180072	-0.6482081158677104	-0.035542883363712655	0.27195953778664383	-0.22665506335772864	-0.24437238390964922	-0.5108698313480564	0.8483821365725747	-0.9171390624791604	0.08226496460964082	-0.0076869807807844436	-0.1239910160856574	0.4102489645345958	0.48438414364178967	-0.4478605201086326	-0.5823785233599157	-1.4500568338775868	-0.631116204650026	-0.24788203604899123	-0.7660208902414629	-0.12021339682025366	-0.5262624091107275	0.2650421550859389	1.2818102152743758	-0.2753203714291654	0.2695117598826831	-0.09315534658239372	1.2242119153837578	0.5499933330674601	-0.24896886617037953	0.4406680055044951	-0.4141782997544153	0.6614150468466873	1.3853151841629412	1.4739384714811397
0.22778697469398776	0.49528919658161297	1.381843194483588	-0.3122119972949808	-0.7405261081306757	0.6151457648670491	-0.054442694303691176	-1.0752867700167683	0.17257315928705946	-0.08504646741909541	0.2944961235051167	0.31345013414112227	0.5582002741267426	-0.19597460542756256	-1.1667955020516967	1.0001863701746687	-0.48192680748472794	0.03654484851536784	0.5557883341135982	-0.33064023421942934	-0.05868293688754263	0.09252937480285753	0.5459968149663837	-0.612721582072853	0.28095180823131105	-1.107468425807984	0.14408366799074532	-0.4665999518130186	0.7319301403915682	0.33384309704889653	0.17909099099704942	-1.138516902017386	-0.16071258128605154	0.03620314709428523	-0.6286963879895191	0.495878822079032	-0.45775729184075115	0.5084428491873204	1.6074620519212155	0.2192492826696716	1.0339516356503478	0.025743398249687226	1.815925764772609	0.6012240661467475	-0.2911675968192803	0.35853032253779615	-0.30516995745611497	0.805960655539713	1.5714748434845698	1.58511298933273
-0.31702964541187373	-0.1391988612346255	0.5110215820012001	-0.27585875738789145	-0.4766186093487246	0.5944449214472646	0.18779373964029242	-0.9990348936811756	-0.3033774409966149	0.9938340799517186	-0.1802665463035803	0.18547893926656905	-0.14130169822767236	1.0294953142974774	-0.6258871973865225	1.3044221517470729	-0.5039865198101726	0.014404044229745639	0.18998447868595467	-0.4306622331781523	-0.21413972341926196	0.6807528869593392	0.2602729799126161	-0.2913018314106521	0.4305058121457401	-1.467900061930306	0.46620540198119464	-0.8826595433613317	0.396351833485011	0.4602615515485129	0.7088498190737772	-0.6281796567164062	0.14712638258708113	0.49897340288565534	-0.8398416301647214	0.7018054122633322	-0.3154855274459268	0.6132889164342751	1.2224377386577727	0.5363474188603079	1.2841878791229921	-0.4377239813137253	1.7196913520746817	0.3720880791394928	-0.20843839451929738	0.09767448853636104	-0.109816109107692	0.7557686399228432	0.9010852738858904	0.7045651501387772
-0.3187700849949841	-1.0568853071079045	-0.44056387907025835	0.08276137374076513	0.25790544746237304	0.773148843621171	0.7635318747274121	-1.0292161664828368	-0.6581698572697133	1.8299296958670084	-0.47244489108459337	0.27928844333343195	-0.6285071641944662	1.396363121724077	0.22379326553807957	1.3876496232592999	-0.4046063000983471	-0.17413606800838827	-0.31419397653104336	-0.1670654300506631	-0.11863224723101655	1.2508317128287834	0.4919526947132659	0.18575680830529362	0.8544540799377374	-0.6487064806335197	0.9614990548488845	-0.22535934583408535	-0.08042194530881804	0.007787598541174492	0.8914800573427047	-0.21684150085709966	0.4792463482551534	1.1141347391296588	-1.1618265849861276	0.44705214098329127	-0.003240254874792276	0.8142701931634616	0.3995323322109627	0.644764843381637	1.0050498729900077	-0.8552750554419932	1.0131952924096916	0.12436452566489173	0.08134207464926142	-0.04854358378862091	0.3951693797029426	0.5252736002480124	-0.040018366680068265	-0.2721849153874271
0.25898185880386554	-1.60278487941616	-0.9804556386351424	0.5189874460707613	1.1397367036478194	0.9648474796789297	1.2327813721680843	-1.2037167715045172	-0.46101138495423116	1.8212868467718482	-0.5835997150223352	0.6661531844185661	-0.37686093311629126	0.33601264423176813	0.7353186590702737	1.2764573298743913	-0.20145833317512835	-0.3987231884892085	-0.42208851414914	0.3264556657806712	0.4468922027991619	1.3915915645946306	1.1766499842221976	0.548699287379336	1.4413997275941959	0.5495411830225339	1.1959269165054625	0.9938390581690716	-0.17122107584656296	-0.404869897988713	0.7476373718684609	0.008642674891501227	0.7078841497110222	1.3567581445240893	-1.2090682941329285	0.03867032715319644	0.4533823873756821	0.9546100526361864	-0.12319214539007484	0.7794987270709981	0.8284898789805532	-0.7445681917606092	0.27564392587273745	0.16425018336541286	0.36600980965235913	0.05688285457040594	0.8052389957833228	0.2315758292933747	-0.43076221645642204	-0.5695708603996207
0.7779237976596662	-1.303950624257528	-0.9841452240160077	0.5772962619081963	1.627236954574095	0.8336428857339379	1.090513201332019	-1.175841132106904	0.03599535658716478	0.9131308669875675	-0.6868478756680134	0.9839466892971462	0.41094493302206325	-1.1702662226441733	0.5968395778008733	1.0148039305728556	-0.11790514149889078	-0.3069673135166416	-0.1835130961075112	0.6493291518837456	1.0436905204651314	0.8847306720466022	1.6841926619854715	0.43676837573352945	1.6504093999367855	1.0472602865162577	0.7900259926649216	1.6546619421543414	0.17069186771903325	-0.32546539448030637	0.42668592890635676	0.21296223460383054	0.5646157654926891	0.8786196183518578	-0.7986855623408671	-0.16812596807103244	0.8251212039831567	0.7600307824883228	0.1354667413812676	1.1087700835494985	1.2427988989884813	-0.19341932951340626	0.08351129374386757	0.561110309531224	0.4425654412185022	0.2685716274188315	0.5881114078101799	0.13150852906631777	-0.021819335760787543	-0.23364494163878874
0.785682064512975	-0.40327123516246083	-0.6617778715927903	0.19105273733261552	1.5208229753754123	0.47650833767536055	0.5060683379015423	-0.6742140376698723	0.37165642577526126	-0.1244397045272634	-0.6419625173355579	0.979634606243876	0.9991908151126865	-1.5241754801207588	0.1259163955840678	0.7230776877576085	-0.1948793453484792	0.3440933428240958	-0.06548874292461136	0.71231534571689	1.1686077058214386	0.19128410547651045	1.5062774929443288	-0.07189168494456219	1.1304526976992781	0.6767865856572202	0.09887733696581602	1.2142330021469105	0.5034712359853444	0.1547413479264212	0.23109309086015176	0.5539401964803704	0.11332531128613847	0.1438580129279219	-0.11367008384784609	-0.05621767287706276	0.9273529636507191	0.41982459283318974	0.8823156000363317	1.4275879355444694	1.95396123929129	0.36851759668363393	0.5001349111676331	1.0499278437575872	0.4448007340054996	0.419832485194139	-0.12763036202316974	0.38257482113242736	0.7304523299575929	0.187349202749009
0.5179751558021554	0.3350175726205039	-0.3631155176539547	-0.20377124646262199	1.1148448814237448	0.37329788311717327	0.16604226352498438	0.15711076036570867	0.5375399038683792	-0.32313818818754547	0.01656469664982375	0.8418123814586747	0.8642481053881457	-0.2624084832863266	-0.16932364292577984	0.5384888735900618	-0.16944862160516996	1.3029391191058333	-0.2919962684163744	0.8186064307472656	0.8859096941798171	0.022424161253900468	0.8018458398495625	-0.42391675590922046	0.19102519066027865	0.18233299165122874	-0.05271893165942019	0.1947876479068447	0.4088313274594006	0.6505602186024316	0.4206806160766287	0.9443839716569464	-0.18603933862758254	0.028929601114319924	0.47630986626257926	0.1933715930987478	0.8209245951939822	0.506249812649893	1.2803748212680157	1.2751317735036858	2.147745638310186	0.6652249415204985	1.0232052932212878	1.1804725159457743	0.660496594199798	0.556994043067845	-0.555963298631116	0.7246157740679033	1.2068305990380552	0.381734745995448
0.46244359005288904	0.4121247798093156	-0.34988492741400024	-0.15361310306171258	0.8061553238148162	0.687334115973387	0.37680786263323035	0.886828325722495	0.8927848157053054	0.46733664236377126	1.4054348698214374	0.8323289427001809	0.20917070701119786	1.3625008164906167	-0.16196247980845976	0.42865901609817303	0.21337385953534146	1.886329872377379	-0.5365603926672219	1.1229469357784552	0.6756896809833897	0.45671477101447494	0.16185376170833377	-0.1557767919630374	-0.468747273985897	0.1637353319553917	0.6357391064243049	-0.502525043909639	-0.05883058029102569	0.9083405887308419	0.8854305313052775	1.1353337207997953	0.00918444051492173	0.7293881904325776	0.7494609480133074	0.29298924289152456	0.6744890751826579	1.172214110980282	0.7365228598506988	0.4442829694563648	1.373101042088197	0.7555602800057475	1.0402344176376312	0.6529756650307325	1.0361058613203038	0.7944187905747305	-0.15219171054123593	0.5877767872530604	1.153528900785472	0.4704557585463878
0.6438146798206634	0.10201949172852343	-0.5941221347124063	0.318777129109162	0.6831965181253858	0.8948889125580006	0.6261711678621164	1.1913376310598272	1.4723874825257544	1.3270110088815432	2.7613745696944614	0.7748346525931487	-0.2751876962650448	1.6940454729182997	-0.1087544793042531	0.1648697652437806	0.8454218580539264	1.5552005281736807	-0.32958857906943184	1.2639881050254451	0.7538343198277541	0.7741515822749566	-0.07361222633720352	0.5828083372575866	-0.4695307898931407	0.3853494402713502	1.4626428620783098	-0.5509374498427441	-0.44469747818438277	0.9039116968139111	1.1225797140833167	1.0166973903953138	0.46138329790855453	1.3703468426154095	0.7853357089201853	0.12576788304121733	0.4937612969944866	1.7026189093520814	-0.5029911537980896	-0.6474940610959204	0.07127735614405231	0.803875144215818	0.3850544114643222	-0.3699242152885087	1.0788640314334998	1.011402764831769	0.674573795479778	-0.2823057065967533	0.7127110779680423	0.5802330298459925
0.6027104038686457	0.06860550616143542	-0.735391311135696	0.7594639655528104	0.5590837359007059	0.3864482178925866	0.2531627792780878	1.074242450441699	1.7010052952262407	1.183254455456479	2.916935916308029	0.2206202285748819	-0.13753811969355345	0.4421143524686263	-0.16633246263997611	-0.3881679295155506	1.3022812618453445	0.4526617972943839	0.34322589383090946	0.7824953571493317	0.7985628055030266	0.3202432155497784	-0.1029007292133923	1.1642611310695008	-0.09199794496676164	0.2816230548460601	1.4430443774920207	-0.32167429319932617	-0.3599884256760591	0.6654824709148878	0.6986538141380034	0.7468094079191604	0.5632713706171318	0.9772063765265335	0.7985113819784061	-0.14533468095549376	0.11758570083851363	1.2105372934043885	-1.5279132248565184	-1.217932969225107	-0.830324973679947	0.8253713221533845	-0.5057615778582051	-1.2737372607140007	0.40242147526948113	0.8866246269754896	0.9698813118800396	-1.3420763996065102	0.14036357056098667	0.5474135407375342
0.08331123538093428	0.5243102680354141	-0.3497677992724676	0.76628921374995	0.3005780650747956	-0.6407119025122109	-0.5951510266146322	0.7509859335554824	1.017202254864453	-0.04521849882498108	1.4672223474697204	-0.8314376508220225	0.38106181220050567	-1.044601609548731	-0.12521002095132788	-0.9712272803468456	1.2528888163652778	-0.6752733021051852	0.9816927071910722	-0.15004997654239038	0.43658790650567936	-0.6327635566970677	-0.2693363938117994	1.1323963768526417	0.09832879205278656	-0.1303782513634173	0.4215442839624441	-0.2057145064267904	0.16276949891368309	0.21064922052070675	-0.24401350368615232	0.5412952124535962	0.027380312309415636	-0.2741788239777412	0.8569671876108659	-0.25528513688644455	-0.49006545245741756	-0.21977155465683434	-1.5545239854169133	-0.846735487270012	-0.820458085731341	0.715746518049065	-0.9768507882912552	-1.431621598475751	-0.7071745087422848	0.32585641303302176	0.34432225258481736	-1.6211116840464848	-0.3591485124319965	0.20766516606561813
-0.5014541027729356	0.9506977589382103	0.5950673119392554	0.3619472161163924	-0.017229483053422447	-1.2196041999876117	-0.9965054626604245	0.4247593467889676	-0.3163238519584471	-1.3407213788991152	-0.6550478215798635	-1.6530666455088738	0.6339501321171419	-1.2493279544975116	0.27121726331275997	-1.0666702818252733	0.7758893310512436	-1.1117247230672809	1.1044915227543795	-0.6993997003009126	-0.18511936523145286	-1.127808174683297	-0.5616520403429484	0.6429474000680595	-0.13019121494829886	-0.22733728969853126	-0.738809826803345	-0.1151344636888771	0.7460498699410401	-0.3046939166490892	-1.0376676143377546	0.4053660031234884	-0.743674653468531	-1.1149877742059335	0.8131574061248663	-0.12613834278418506	-1.0478302029090667	-1.39929470485647	-0.5942617056390082	0.07937388281340876	-0.2436358312325086	0.45163873436144103	-0.7231319663209658	-0.7487798220887255	-1.4442093300426173	-0.2532221677420839	-0.5282688174335066	-0.7223285481445307	-0.602087185664967	-0.19410355383701033
-0.4828187609983542	0.7566465101667849	1.5568975916705834	-0.08433607981546878	-0.27261593164466197	-0.7072459954328877	-0.336090808849506	0.2025429152190443	-1.2829208260442095	-1.632607398926855	-1.9480250980057976	-1.4733222344256145	0.27837814922603127	-0.020347160092408518	0.8706901598329095	-0.43922572494462897	0.2564969350564319	-0.7200553699624513	0.7294495429216195	-0.23361089762455584	-0.5226510889626357	-0.6211970648579961	-0.6526811080438581	0.23718147584938976	-0.49672913394298107	0.3061824225778992	-1.0998233887956121	0.22612669302082503	1.0272004026268131	-0.545530948836342	-1.1075522827980668	0.17769323158221767	-1.0445785325165455	-0.6181074286918979	0.5316449755140187	0.05282288033487406	-1.1660131075084803	-1.2566702132207261	0.600406442616644	0.7300156187015281	0.15494791760758853	0.16227397560107873	-0.02364870162664315	0.22269588548873645	-1.2565315377196227	-0.24390895067770796	-0.6488172042367197	0.6390184136336682	-0.44671724779648214	-0.16423272852420862
0.24032868234506327	0.08500153814111587	1.8246128382606452	-0.22231864823543096	-0.46756594891211	0.35169772237590174	0.8666931674883388	0.12818389214313222	-1.1074405782734356	-0.8449611737079443	-1.7172098210851263	-0.3911769714851144	-0.35841212515383214	1.4514026194077778	1.171351989236234	0.5068957556571415	0.013160135568562898	0.06655283771503233	0.26715429214764347	0.8836734872014608	-0.3040400489229486	0.37821944726428885	-0.37585223641864385	0.24250070694484735	-0.595261920966644	0.8970225715805719	-0.5952460805891479	0.7020688328187836	0.9206820977539916	-0.28117926062428295	-0.5151977867431313	-0.16919852627899049	-0.5805861286990502	0.6607671625242012	0.13997593727126395	0.05396119262027323	-0.7591253186946093	-0.06063261089592937	1.2099560561394047	0.6516124141599036	0.035994149866862016	5.4498799684298665e-05	0.5492450959655081	0.762822482003902	-0.3912698887839037	0.476032343482147	0.1674144525884282	1.2693425034450478	0.03602801615811512	0.4102392625199223
0.9806236216597567	-0.27070154405421104	1.1944985401790402	0.0052713196979699084	-0.6467223650734315	0.7414154789744527	1.4446516314236326	0.1765737292395876	-0.08854041026824515	0.13333980284920444	-0.6291561346811255	0.6360977948470129	-0.6529215655571027	1.9796726074029145	0.8771179134061323	1.0263875073196658	0.05725311471646662	0.6723816395908918	0.02676805543277368	1.5671793122435511	0.13082569151499307	0.8877130514274286	0.015445262319600377	0.46309042287884267	-0.3574975282741811	0.7227163016845128	0.0696536430642476	0.8061847785068748	0.5853813102546878	0.29278773316246065	0.13646273498798628	-0.4010459114097942	0.26233170096696656	1.2555738174371454	-0.028941846477248664	-0.11956127303787925	-0.18628809297540475	0.8393461432428185	0.9795394720737193	0.15155165587030908	-0.2730197685165815	0.005769057140487293	0.6338125981825208	0.5903592201857153	0.36913135614922354	1.280356377315662	1.06274370009277	0.688027782869994	0.48804814348468684	0.9880553195881254
0.9569394243757838	0.1782274140343622	0.19389505017606395	0.36408794875147443	-0.7233811774395034	-0.028739025460888808	0.850741335235256	0.2199449340765853	0.6804201452005456	0.3981125625481933	0.07936283439865498	0.8036487908497512	-0.38108640546573397	1.4383740681385069	0.2678456978444264	0.7287388661686253	0.18191102608237525	0.7526015754537498	-0.03841919329319998	1.1281174885690506	0.26692819313717325	0.5351354024231033	0.13795894579640536	0.45316512243054957	-0.09232888595081035	-0.1671030307144663	0.306836135573147	0.28217639140209183	0.22549393036465287	0.6561974469481955	0.2943969166368281	-0.28774476669761023	0.8205632036536556	0.4617428309548177	0.21040456884575998	-0.25139566896393845	0.07110025223493628	0.5145677382116174	0.27106766327472875	-0.16328773020070833	-0.31330133344588285	0.12390128274353043	0.3169130887571152	-0.015984140086163896	0.4445278911659458	1.3254584822252125	1.078361246628611	-0.44067152713158514	0.509422200725305	0.9151917784876101
0.13810114449566555	0.930515570802245	-0.44173338718737526	0.5228839408227822	-0.5302903648978589	-1.0940618644907134	-0.27555369615795844	0.12136924136767933	0.41365450666387005	-0.16596938117918236	-0.16985246878710705	0.3013727456095641	0.05244574719589551	0.5091766831369865	-0.08907815714065502	-0.06722822367901583	0.21174986045924846	0.295214343178409	-0.08999321049942852	0.004970194326839343	0.06351413714614021	-0.12202681476794429	-0.07230494784885332	0.034483355370704384	-0.11163226154610682	-0.7271171499655398	0.19602743084328567	-0.4364506503192832	-0.037160707358146264	0.48140900974567563	-0.08223262350649836	0.06474697688439884	0.741787242560039	-0.8563692017350859	0.6391103057636789	-0.18490842434509897	-0.12729535114188825	-0.5354578672188353	-0.3812530334253283	-0.11417842448213894	-0.15462364114167773	0.29326041981394163	-0.05836550929048756	-0.6276883259655749	-0.10956201173580704	0.38883956131483943	0.19726059377832542	-1.1012207311075073	0.043447209178933	0.20196173778933274
-0.7071449481918638	0.9932529634898665	-0.47562030939393946	0.28310091938977455	-0.0858737507981722	-1.1740631184719976	-0.8687513959645793	-0.06343525373702155	-0.6101994887739358	-0.9389211318694929	-0.876103579783989	-0.005874941328062767	0.11828391738586543	-0.2485858819285578	0.04779036998985325	-0.6906868745397827	0.13561922204129684	-0.42035641461185236	-0.06997263966110379	-0.7102939445572571	-0.030616336659619933	-0.33332941311410896	-0.3208663744668956	-0.4922503914772483	-0.3774126853014437	-0.09951053570814	0.1404802383483826	-0.6285205679329535	-0.14481202034162413	0.0010702253981737335	-0.5788255580209049	0.2874619071326892	0.1831275137237467	-1.2724400539060936	0.810995022108741	0.007109951584753629	-0.45985988088207186	-1.024944017829871	-0.6953669118022568	-0.06155585298528544	-0.35491611860529954	0.46378376088046985	-0.24768172914795852	-1.049114174406475	-0.7846086782829422	-0.8575019008234775	-0.6542891621587977	-0.9875851496152447	-0.5266966259655721	-0.42105281127448096
-0.8035958434642113	0.06805149704013057	-0.26232564385807366	-0.27236532292859494	0.2789100707975704	-0.02697008162765904	-0.5751287580613287	-0.059052764339102906	-1.378749309850421	-1.208804805934904	-1.112342271602455	0.3436019674578655	-0.19520640319229549	-0.7599275863251378	0.3727284175749545	-0.770414784524218	0.04023445321478091	-0.9145309528206206	0.22799444844136216	-0.4238916681045985	0.26578391510690397	0.002429675440644691	-0.3485079209743375	-0.6375279777380136	-0.5436354789505735	1.2504314498041744	0.2223288386675269	-0.11828010170906392	-0.05795764974495185	-0.23958273512731873	-0.7287016746156183	0.1856864699372831	-0.4440157301399874	-0.4142862716882122	0.5237660596220908	0.16555597368635616	-0.49538282334943967	-0.37325788452097564	-0.6938876311506896	-0.30139367662904465	-1.2158032499224045	0.5447166437965532	-0.2633729670902696	-1.243255062051636	-1.064590991039214	-1.4544972696390264	-0.6014153631670277	-0.6138593467131807	-0.7285934313191443	-0.3084799484690825
-0.14806674765054925	-0.9847589404107809	-0.1718943471794952	-0.8003552924898154	0.1617870621935379	1.2532239507872964	0.040921435603085914	0.3141828700660052	-1.1498513007965299	-0.7093202144783929	-0.44721468142933013	0.8672598010130059	-0.3904227203578633	-0.9937312001285508	0.428708379361254	-0.4858755345085879	-0.016437841560272077	-0.7566391693894652	0.7577154315664018	0.37700416368778616	0.5714600669747159	0.3475813453442014	-0.2518965587483608	-0.210087149778824	-0.3457323076697225	1.8603278314593907	0.11537041910489186	0.44954854170066655	0.2031270917716902	-0.008258904905075103	-0.36001406276832765	-0.015396864481773553	-0.810314312658957	0.6957473976303028	0.07031150201375436	0.2720918353522059	-0.16282897543410102	0.7006295940237303	-0.5077518139585785	-0.5674880963662137	-2.211275765232079	0.4153137827163283	-0.25982051331982897	-1.0591571721481035	-0.709860558979553	-1.0522406039259513	0.2918524530671934	-0.4752241473770527	-0.46405688545280205	0.3370204430024031
0.5257389073202289	-1.052082731289619	-0.11710933476710313	-0.9193210837418134	-0.516362260497903	1.4077417740219353	0.3215197382071772	0.7904359223066072	-0.11028134849776226	0.2749042909527537	0.725719110918343	0.7426840950579527	-0.14264977714595425	-0.6309711600686159	0.12483074043763391	-0.2400363367466761	-0.037196801862253596	0.04517368398186123	1.060077111345386	0.6916214144534576	0.18481031390132757	0.24691330915106446	-0.3574058360647772	0.4736947710804186	0.06579137799365906	0.7963707978395698	-0.4097779311710619	0.26367654492181364	0.48069786337552717	0.32575790624485995	0.3171474805362295	0.03454848574750157	-0.7904206329141971	0.888494296442742	-0.043976052565554785	0.4143588044982878	0.14805879355227597	1.0743769738964148	-0.25295740428102936	-0.33861629864740767	-2.3600957175346973	0.040288112473613545	-0.3508200145475258	-0.31291551216868857	0.16102622618376058	-0.20616927517300648	1.1481474326387453	-0.4116913208804153	-0.10800662945873857	0.6452707408334983
0.5145171305308363	-0.06989379375533308	0.20645880186319304	-0.49974129351412494	-1.3762833274388908	0.2915749126643211	0.2665580233126787	0.7900118065833585	0.8678411362278967	1.1152187592069596	1.5750866043893543	-0.20414367571901199	0.18546645865801084	0.5028515374381225	-0.19855414799513144	-0.21683816022089386	-0.015861926980142212	0.8939400474043177	0.664615696213975	0.07297330150670839	-1.0651169869200228	-0.1629964951397631	-0.8306565961563743	0.8639052942522574	0.22317273211394537	-1.2951469162606628	-1.098709396891385	-0.7685763458761953	0.5173222924423471	0.2005214701199967	0.855560566595956	0.34118842322928344	-0.4112746428823946	0.14006858185154414	0.35981491339149074	0.5407510049755507	-0.01153258579739567	0.4464242261098071	-0.062049983993757586	0.40284388860358294	-1.2555489575589927	-0.4353933772491058	-0.5408793201594303	0.780350733602562	1.075706230377973	0.20457205385770072	1.2046201651276038	0.03001076541298603	-0.1355521230390854	0.03289879000656079
-0.1593591499337687	0.8091808253023828	0.7291265677014278	0.230832219390696	-1.8461077870272835	-1.1114006571039794	0.3474651951905236	0.05507581316177713	1.035255144110308	1.2051474883489193	1.470315821804137	-1.2738281713630768	-0.0853355894895658	1.8242943069573756	-0.15617542623277356	-0.3063648988276857	0.11906224593648546	1.0389645248353616	-0.34342254978095554	-0.913536924814239	-2.430083989651912	-0.38392141526279755	-1.472629299988146	0.6924817030894327	-0.16283320487053113	-2.766084149599287	-1.4209912180129636	-1.865816601738424	0.15147534186001807	-0.47566098400443824	0.869268127044329	0.5572374418887946	0.20004051894455188	-0.5592963719640064	0.9251943697411164	0.41502102335653746	-0.6250910105296507	-0.5087872088554585	-0.08047908809464477	0.967944146576449	0.3674205534024354	-0.746564711801263	-0.750917852225735	1.4830595837394989	1.391443543371375	-0.1620200558134354	0.5487626437443005	0.8003949212272213	-0.6460931022920785	-1.1251180805362384
-0.7994247409161542	0.4639367890366811	0.9323189563489973	0.8861851466603379	-1.5829668870814317	-1.7797687254437828	0.7595734642461692	-0.8956116525381101	0.37119936636873424	0.40225129180123537	0.407846675562913	-1.6167736223412974	-1.0464635330735839	2.2393519860243916	0.31535556801808634	-0.36098905780607454	0.44870049114847504	0.30373198194149414	-1.2794871639740701	-1.260807852467594	-2.8193698329517747	-0.1373012397107364	-1.881910585255503	0.240992755487143	-0.7913323429162349	-2.5333691596126795	-1.080057453720615	-2.1034638458137245	-0.4950360648457223	-1.1671959238563039	0.3541532970932643	0.4767665737329226	0.833925064633767	-0.45080955000663187	1.1124058426445231	-0.06335649085114774	-1.1234103551250583	-1.0389301451203732	-0.3261337549702685	0.6832699269625668	1.2404307514169644	-0.6978135686821689	-0.8494028494548509	1.1370773997270742	0.767653201366428	-0.8276818353209484	-0.04244441203937865	1.2505429052993535	-1.2478969295202873	-1.8497270993449215
-0.7458347607056965	-0.899446473849172	0.48134122067678625	1.2286990876918862	-0.7144024068994719	-1.5433986053548336	1.1175781033013712	-1.1549925730269677	-0.4866078695722255	-0.7279563175734051	-0.9747226172046423	-1.0372852069671574	-1.871582557892045	1.2391060761677162	0.9429883547134074	-0.3896652711793223	0.9221637163647471	-0.685381240852789	-1.4830649622281562	-0.5212998497090533	-1.80700840135915	0.3820721169374677	-1.7717727265384156	0.06362523343758052	-0.9492142260483933	-1.002144814244354	-0.2515460400155124	-1.2677852302547588	-1.0598486248992403	-1.2604028338893607	-0.23955963147784243	0.36194550087449184	1.261119414826555	0.17955817283132566	0.7210657093446742	-0.58230881600978	-0.9099863546796488	-1.0587350750259188	-0.5993429449060661	-0.2823754223279203	0.7784132223380938	-0.32823927843165934	-0.7073928981057304	-0.06479294442054206	-0.39478406229232865	-1.0470235396663194	0.07033460855245231	0.9113663634076068	-1.4141170758694026	-1.550067592115865
-0.035561285529788135	-1.885479267894597	-0.24841776162343407	1.271346575979217	0.24117807903940214	-0.9388802551856752	0.928837957196341	-0.396590708090058	-0.8455134250830175	-1.251395015255533	-1.8040099126897666	-0.06703974324442226	-1.6000925238070394	-0.4080756083260322	1.350111585769116	-0.48785237353004185	1.2759163040656654	-1.129655160857217	-0.9740047253375952	0.7187456195016199	-0.06953418257626401	0.7437314641680239	-1.1614984589436579	0.38853919880167276	-0.23054043693481313	0.4674687978683013	0.5970162695874918	-0.013292075254913533	-1.231896415923236	-0.7126524142380961	-0.38032037249033057	0.5976882181605127	1.3466211075992875	0.4725137122692583	0.029596058511451136	-0.6654646706676671	-0.02668226408333924	-0.9540574867130706	-0.6502573518767388	-1.0345102042227208	-0.38054799341354384	0.08309663591556143	-0.33104697380516973	-1.1191028907977505	-1.138198272619969	-0.6102443390457589	0.736678624642073	0.12321598574862472	-0.9776604290978353	-0.5970704671116144
0.6258084166900965	-1.37052500143481	-0.5272968327928805	1.115948365356059	0.7064415203319183	-0.48547112864187225	0.19156916223793818	0.6419635887778461	-0.5411023526159164	-0.700838285288069	-1.6000945984155854	0.6023479589077911	-0.23778354327419118	-1.3425394627404852	1.271826992004374	-0.6800638193229864	1.1591162027467525	-0.8965489658095995	-0.4215607578449891	1.3242776981543538	1.1808035838032098	0.6490502792335597	-0.3540522528462856	0.8061087962520334	0.9063066876440276	0.8312629738586153	1.0156712031075676	0.7470475965213779	-1.035309231303147	-0.0682234940607514	-0.015739992713918103	1.0765078325274484	1.1155246358933326	0.02546226716549226	-0.533070167436425	-0.2615563779114169	0.7687187475949662	-0.935221658003311	-0.46812417524442673	-0.9542620243065029	-1.086419346863221	0.1947057649368393	0.03235704888880661	-1.1957046490360466	-0.811473543225778	-0.06091752088107081	1.1552295646409814	-0.348403129114429	-0.29861102918093857	0.09003953500513051
0.554849861738013	0.3035827496616582	-0.15542262667779913	0.7921930286026102	0.44927699544547445	-0.2981854088749498	-0.5988621712362745	0.833365727293942	-0.003748489076161856	0.38404342818576687	-0.6708552572663509	0.6559762874002718	1.1190892861493027	-1.041441508018556	0.6690592338360113	-0.9000737103853717	0.437508801696818	-0.5800394042728159	-0.4437651811197833	0.6289414290987526	1.2333061630151416	0.10779379257447695	0.24568847150104134	0.6462336745254162	1.4393250240903437	0.10690363209655897	0.7824149788479544	0.5946258428256913	-0.8076327348026535	0.17995148025468682	0.30676272553190276	1.1690071354216027	0.7128393157403087	-0.7442444014810663	-0.7556995035965364	0.08218268047692127	0.7193182559024728	-0.8560290433446994	-0.31790398179585105	-0.4108368051449565	-0.8395047668169873	-0.12489440616466904	0.02373463379040321	-0.507075010598107	0.21959533066167736	-0.09911868320734556	0.65623896531993	-0.2460214711421437	0.07205007528397103	-0.03280718021048133
-0.22654751344021168	1.6772609303887276	0.24810729198414805	0.32159392468702225	-0.19991332233230907	-0.25760350148022143	-0.9551367263052905	-0.13420119035160682	0.22170881630816922	0.9311387748075659	0.15306932796341113	0.2510050080111018	1.3765361239861935	-0.364715703900999	-0.2156847973683341	-1.0703053929616406	-0.5784844136511877	-0.6933307851116897	-0.9841654513130869	-0.9130281572630138	0.4345918764027141	-0.5803802266102835	0.39367604525630845	-0.26491867291599736	0.7842074195457912	-0.8892829972546024	0.03136858566688503	-0.13565885101636524	-0.8587648627898007	0.15030604398270853	0.03513321618416931	0.43856335194053414	0.3115442271149703	-1.145023468257321	-0.679082589136733	-0.17512890347202645	-0.09079360163030216	-0.594940466039897	-0.41238132040331404	-0.30328831968726705	-0.13943044074076114	-0.615728669372593	-0.46770861779013445	-0.01749382380474515	0.894238150523103	-0.7971584013864021	-0.6123350555722437	-0.09573027547867775	-0.06463391881507335	-0.6505350867542254
-1.0047952315801856	1.627579319164635	-0.0046507368535939385	-0.12862583142548234	-0.5593657490866217	-0.24407629612413026	-0.7820033704499573	-1.3596087558842724	0.01847689124720618	0.4644153755660778	0.28808102796809065	-0.20595146234978462	0.5581882718248444	-0.5365522082960291	-0.9219837638640087	-1.111487730557783	-1.2679006099675985	-0.999619923484904	-1.4093590414907289	-2.056706170337363	-0.2157373499493392	-0.9642443504730025	0.21072047632213642	-1.280994154733985	-0.5234231179779201	-1.3093046639006598	-0.7300244771053133	-0.7122828939987081	-1.1375046392508366	0.3905199669835773	-0.6693087473393013	-0.7577090727328439	0.036086069786606514	-0.8682802939482939	-0.40730395622755033	-0.8350931132713323	-0.717232318111839	-0.3031496513781011	-0.5975895851047466	-0.9525373005477679	0.2645377044022517	-0.7483592893219625	-1.0698797994556029	-0.29361136050879516	0.5829904958189646	-1.4750626663835271	-1.7543967650887238	-0.4626571806169095	-0.3390901939067295	-0.9725211177674096
-1.0997542179840083	0.3598684679305449	-0.7781354223192128	-0.3088739577524111	-0.18584916306889765	-0.12109417315073277	-0.3100985802509813	-1.6533358071239532	-0.25960157269584844	-0.36657518329511385	-0.0927818815433338	-0.33864594501508105	-0.32555871468414355	-1.7045762699881706	-1.0555766217233042	-0.8955879866176255	-1.1849499175315314	-0.8531368370045159	-1.17532232366073	-1.851005978738022	-0.03022798921358696	-0.7220111129762687	0.1166128162454959	-1.5007877484097347	-1.2927469233079742	-0.8403219232076272	-0.9016534605802983	-0.6181996315954011	-1.2577108221768292	1.1310074605042042	-1.0047288748503536	-1.6036479336844773	-0.0965960382090486	-0.09096035057735148	-0.0462734402664104	-1.073663132271141	-0.3104853963888882	-0.13717351980405362	-0.4868734429266805	-1.6730685097138853	0.2495941976070233	-0.17797447030879923	-1.173328596692148	-0.8654687245418871	-0.23478549144045888	-1.396360058700645	-1.92080438295296	-1.1591449945319294	-0.1849663765748791	-0.529209211354228
-0.5657754637358271	-0.987962616239196	-1.2348541597602418	-0.17549968036196142	0.6463612792504675	0.27269773568278494	0.16018223489420108	-0.79813962118578	-0.28184967885829326	-0.5551968534929357	-0.3842295319205137	-0.04324569957373846	-0.47425435092246937	-2.736750641771815	-0.6425509702588401	-0.317693106026773	-0.48633603445406803	-0.1307917321808324	-0.3368092516176967	-0.5183062263109346	0.7340620525339748	0.008342693534214365	0.44043782493240663	-0.714474080297798	-0.8968699458519823	0.1892486442725717	-0.3281898457052667	0.06296977510879115	-0.8817289960002852	1.8368271485360208	-0.46613718508202284	-1.7524153598561931	-0.20669468641319294	0.7987328559956656	0.18478046981987872	-0.42329136758761915	0.9148570226909153	0.04986235829616645	0.056832462821623686	-1.551022996160201	0.29721566177057007	0.8089526997017294	-0.5168537558697675	-0.8683934689595307	-0.571730961157922	-0.548112267533826	-1.09655669568101	-1.4452644183801497	0.5328805170873441	0.4116695318181643
-0.10340157903680422	-1.5047446787381553	-0.8745825511440681	-0.02323421880333669	1.1327229822391265	0.8770996710869684	0.37650273961114583	0.25960583077421634	-0.17398292890194847	0.03871210108347306	-0.32509877057325803	0.3871286357330752	-0.12340211108925556	-2.4766237620873692	-0.16554469889522808	0.5052688326918633	0.16031747298565008	0.4870452940080661	0.575040912303864	0.7370996625298416	1.1595754862143854	0.604295522694156	1.028519175087946	0.30126802363282906	0.07379827333555697	1.0649548590270717	0.4279547183240965	0.7516294913216699	-0.07855801890616602	1.6521391878410283	0.41533315684538724	-1.678061211827661	-0.468408177324134	1.3702966112735862	-0.013329161594974702	0.5162864471457477	1.8096957084705143	0.4873387237143201	0.6793991273091228	-0.5020579375773928	0.7139462135340522	1.3723612054344818	0.48923405835639727	-0.14869227128763182	-0.12564172240542998	0.3517574783946071	-0.10356166992199521	-0.9607096987416266	1.2995534904890786	1.1485121812290187
-0.23933153937819687	-1.1485615920374865	-0.18582105941973362	-0.18658776361874552	0.7437025889592535	1.2309980018634867	0.16879135394481318	0.48540480011662956	-0.3157406968146114	0.5081615135817459	-0.25387422106733804	0.4429227134375805	-0.04449083885082319	-0.9930968293992244	-0.12274801617328239	1.1803429490268573	0.18089429093304854	0.34150650310751923	1.074276092316129	0.8768991744312957	0.6031032934175788	0.46916280161969287	1.3152596319206904	0.551086022704802	0.5036429861784796	1.1575385291460576	0.5626503374391956	0.8751264150902548	0.7176772746416654	0.3469167014130108	0.5463336177311026	-1.946815040906665	-0.8924780783429749	1.2103727307264696	-0.6913083686851098	0.6233460460620476	1.4875616207730347	0.9895039144732982	0.8935834996477529	0.6478350607645004	1.1590327983866258	0.8455966640038586	1.1163457036008968	0.5707156822334664	0.38999417539674935	0.6366515700399721	0.21724167261498759	-0.16621039586723596	1.4442297468483996	1.2019548948521634
-0.6791757638982214	-0.4099248549421748	-0.037223652421445444	-0.5944104089208306	-0.14356643519283832	0.8228293616474245	-0.4108732067326635	-0.14537120193846004	-0.7036811340376666	0.05906753432677827	-0.5001991557713429	-0.1148957151856008	-0.41386143812685194	0.5710851534240067	-0.5109706534831319	1.3263876032930837	-0.35433736700037444	-0.2874006908133225	1.0699661951254809	0.02465641001690727	-0.6189716168163722	-0.30936276892600206	0.8971937667226343	-0.11916543754487836	0.045014827934936316	0.4094000387925674	-0.0719128780586669	0.3697531559847053	1.1134312471583467	-1.259086267401517	-0.4283856004259859	-2.316708176101641	-1.1742587017690949	0.1853357206366984	-1.3999915049771523	-0.4276557126408183	0.3147454079925674	0.967264143603916	0.6563580421213426	1.1254504624266894	1.0959202953663811	-0.49887829181504245	1.0320485494207077	0.6710785182493787	0.20577426343359234	0.38769173863165163	-0.16763828482294796	0.27940573193271145	0.874933840446703	0.6887271573213238
-0.6167738964864142	0.3291782012082668	-0.5380643876034875	-0.7593523390822904	-0.5430362420532693	-0.2501120412298595	-0.9747649893991556	-0.748849416768561	-0.7250181485741614	-0.8874571380851678	-0.729573367699245	-0.9054177029096363	-0.5250628454707881	1.264564153188196	-0.8275753810227682	0.9686327480871049	-0.8156401935112115	-0.4165117855234151	0.794241776543303	-0.7229427690740633	-1.4897823906690635	-0.916497741345909	0.03434354112172607	-0.8447795485663935	-0.4823117781378554	-0.5291697019887499	-0.6580767704477658	-0.2527645910364118	1.1074401205553934	-1.9529437347103114	-1.5243192094570095	-1.9021648563877378	-0.8810977421095963	-1.2087048969607563	-1.4881438796069573	-1.6104948735347386	-0.44754478678199067	0.12264882476663291	0.4504394664452412	1.039642889888201	0.5662505114655443	-1.5135489371426294	0.6108953479441556	0.4840054728601993	-0.4538148730935443	0.25924303297828116	-0.5153738812303739	0.3731613801094533	0.2337980327985409	0.125758034806747
0.2834866474130205	0.9475789611279938	-0.8305366019239117	-0.332674398706646	0.12079793433358765	-1.1411400119524449	-1.031304528024248	-0.6206560023302038	0.1988189974890759	-1.090760805670418	-0.2213621724870131	-1.212466615400429	0.25858006503420083	1.1787698689013921	-0.6496686512520127	0.568919197367538	-0.680269706934024	0.42649655729002434	0.5399360351610717	-0.49454469183398436	-1.2684487219692966	-0.6073859942476069	-0.5281198656973174	-0.6913232447291968	-0.08450753946302725	-0.7716142890068539	-0.22347076159825482	-0.3633675493671534	1.0299545819237648	-1.281474946100363	-1.3851207366496467	-0.33690149467081487	0.06896695044019764	-1.9931948984865746	-0.7967195368902094	-1.5335724651131133	-0.009258410271167304	-0.9969554984145155	0.7090672503758706	1.1069090236355508	0.249384672688566	-1.2101215871706985	0.4859421139807592	0.8644853042067453	-0.6012701861223262	0.6566771250315431	-0.17501703949826003	0.7112078739024795	0.2245451414716422	-0.06944453439825611
1.354454158165696	1.2908938231369058	-0.14247550681522717	0.3788896803812039	1.3492986224032444	-1.0000747525988813	-0.48793295021043076	0.012472067048759387	1.7457785532126862	-0.01626410227570468	1.130536716000453	-0.7381476391972923	1.516848776737254	0.9976054516767775	-0.14934219251356287	0.5755779603119769	-0.0876028565312913	1.5036103839469344	0.5085175026425953	0.4251132043840544	-0.20430962252667445	0.4348087804686614	-0.2991825276095274	0.29647608833279154	1.1644879471624499	0.022132326106259988	1.203005738219772	0.20589488143866702	1.1520915983574487	-0.017053341023852194	0.15843447710273936	1.4880084168478573	1.1229429726322815	-1.519225342570133	0.03043300052340061	0.046022999237158496	1.0850859956492425	-1.3910618823089098	1.2420556445693636	1.6675638345169577	0.6677506315270206	0.19319642153612948	0.8340778952347955	1.9892896989379105	0.22167845917496778	1.2483190240112148	0.6490869439124592	1.5863715769423556	0.8093650883790362	0.1113082686053153
1.536345723882275	1.0632492589618563	1.1818802821143826	0.6155734680012087	2.0327943042480148	0.13147581217921445	0.14575683304478226	0.39362401570961797	2.720536741014003	1.35545639855772	2.3776138511731935	0.009078333199419598	2.0619659168561166	0.9837673438185218	0.07863379368509626	0.9561177586135085	0.3184792769407004	1.6406920065593604	0.7796157887898929	0.9434890525424233	0.7518838730351327	1.1889829929196647	0.456684857094291	1.1186150192210658	2.108411967837519	1.2974087185165264	2.437048755230112	1.019280898746764	1.391855862666516	0.5955513575036276	1.753202968506513	2.157748143489625	1.445257711001487	-0.1723953787188894	0.12259265364785478	1.8926040596477285	1.5693289943076558	-0.6193182213238603	1.384274401392063	2.2176794414185856	1.4920858171268288	1.3723630226077912	1.1959740123397953	2.929992632292728	1.2080976112154866	1.3847809828342825	1.09267884481085	2.441816106870467	1.2007228521553848	0.3827046816964015
0.5187602220216841	0.167887518132077	1.9806235604997924	-0.02851412818186194	1.5706390819854354	1.3276153889443087	0.22798869992649118	0.18434985873511744	2.171612362643089	1.5238196695265591	2.3775848809017806	0.2407208891112908	1.2529015010804079	0.7250412890670063	-0.29327426098573894	1.2480159847477241	0.09158737365942332	0.6161478308372877	1.2577158276370157	0.3881597738548228	0.9279524658982415	0.846554103698631	1.027823602138473	0.8953797045788573	1.7689775560673853	2.1075831963666367	2.3004555468006003	1.4688772649704944	1.421246493229363	0.07147741285516586	1.9062285774214005	1.2165312013312082	0.6944836679189382	0.9325049920228194	-0.6714728358727077	2.550438706370114	0.8463598401520448	0.7155992368304945	0.7542108684180161	2.0024697969075778	1.8140229727355517	1.1818449376543885	1.0204842987907317	2.6288471093666774	1.1218634920410815	0.8965739933388042	0.5808949181666151	2.443879188234237	0.7237461239251748	0.5081681920903354
-0.8677089705077425	-0.9645470236828653	1.5711726938460475	-1.0859467238219132	0.4244353322396155	1.7273120908241884	-0.30953346162982065	-0.2165529974476791	0.4480479822115656	0.18561689008059876	1.0690327486226197	-0.20037873474154935	-0.21975821392667463	-0.12481817891621957	-0.9263688009820377	1.0779984413750823	-0.543945799972217	-0.5243846799754988	1.6260546990233613	-0.7600750963010455	0.5418919292891043	-0.3093345126127589	1.0169191494864578	-0.20666189536682877	0.42338782899495697	1.988272343970424	0.8653349494660424	1.3263321378519848	1.0368830375181426	-0.8766631650436923	0.5711564536496184	-0.3187577750436861	-0.5706689895510987	1.065552419306719	-1.5401387552269694	1.7849444447035172	-0.40925375336566305	1.5840088298669184	-0.24510798512919513	0.9194992483823738	1.0978778913095941	-0.17303395360461013	0.2980089544103033	1.13676912384177	-0.21539413720809564	0.28743714724167385	-0.5283614815667069	1.4811069826849106	-0.3895671919042202	0.49127503506586884
-1.48379455697065	-1.5893611851263045	0.4706363624984088	-1.6454427931226576	-0.4664313874120971	1.3279708088994981	-0.861913828949651	-0.26975772749397836	-1.0554589599013542	-1.3457767920489412	-0.38139438685659527	-0.6373349416037781	-1.044003353455195	-1.174007841885181	-1.195082132937065	0.546683290834293	-0.9674874350496162	-0.6494015877920335	1.4959145199178976	-1.414069735680571	0.30658500977641123	-1.2090178831100498	0.6799693867335663	-1.207716059858179	-0.733787970977624	1.2855345000828766	-0.6357435400200985	0.8506561734030256	0.38470760964143114	-1.1498187123934818	-0.8591741910136657	-1.052025967852292	-1.3847556618551842	0.5546129945754777	-1.5383172763960251	0.6297370688690359	-1.0582020036134006	1.5178636588344665	-0.7971159842326888	-0.3457501409253885	-0.27035978840897784	-1.3584228450733178	-0.4318321187600716	-0.40176925691972587	-1.5867362768567013	0.10250918717534961	-1.3239986198433904	0.3227634991224876	-1.190813713967879	0.45857517976512757
-1.0192221935006343	-1.2664549138768273	-0.30249019619648027	-1.3216220101527878	-0.6731573433553661	0.7318100324938328	-0.8529743114699768	0.04447902797667805	-1.287129755713473	-1.5503825920119572	-0.8217336017433582	-0.37799148939266497	-0.682377891850884	-1.6188616637616842	-0.9048604119886613	0.04648576214626009	-0.8634437949622519	0.18514906420613667	0.7458828553886541	-1.0320899172264273	0.5367871985363789	-1.1619195324219562	0.5021088193341433	-1.3897410417383005	-0.9018594194138455	0.6318969425076726	-1.1458821758937918	0.4035167913330062	-0.1878873302332106	-0.45173190300890137	-1.1153903105485923	-0.6548091424851776	-1.3315735749548667	0.2120295488176112	-0.6147002145327094	0.11183095381554621	-0.7203712019899531	0.8612542164032689	-0.5311439878925517	-1.0580620132352292	-1.4105758047828931	-1.327284916264373	-0.6727200448348266	-1.0099807509989531	-1.6697598994931588	0.2805984331731384	-1.2996944127209862	-0.26681532972236977	-1.0095391147189998	0.42651460507358746
-0.17965633141469253	-0.23564532198390867	-0.41446786578144795	-0.6765303794362456	-0.537021743068665	0.27759328690677354	-0.43896151708288844	0.3157422983708385	-0.5489805203820505	-0.32857613900603605	-0.31007484788247136	0.40077093357872334	0.15044224649660742	-1.168498969572854	-0.49556985765363937	-0.22025150032047094	-0.5542034880287003	0.8803107842362824	-0.2814999958423758	-0.07982983761689108	0.8196184416868276	-0.5583659266856608	0.5959205005380627	-0.9817414604377066	-0.4180047408832666	0.24245499100714232	-0.8363010006830326	0.0707503101082072	-0.4664770675525658	0.41121294742561504	-0.34921044205811225	-0.020420946942889113	-0.9322601378974759	0.23690909798658097	0.33495117334280716	0.2047179786586787	-0.04083661038811421	0.14761988259639358	0.08697950505233018	-1.131906479687227	-1.7967870713017113	-0.3874242623817264	-0.4655582673417974	-0.86165227593271	-0.48365236867473055	0.30109974291294384	-0.8099737125497722	-0.33924326262914073	-0.1504202520671779	0.2494828849105688
0.21193157635779594	0.8188476356063026	-0.40853659326451486	-0.5726484794023644	-0.5223896549979934	-0.2656482356732178	-0.33407947035144336	0.307105857197823	-0.015911087078408253	0.9881958684735671	0.13853736529398142	0.8141490902988833	0.40841554230424587	-0.38166398733679335	-0.4915542238053585	-0.40088775518458947	-0.5964262157827365	0.6218449891992295	-1.0150694642039608	0.5999926987982738	0.6069398080767293	-0.32763213390145035	0.6675424393161132	-0.7448078816674054	-0.15824702735021967	-0.13835839182094117	-0.7045662699546965	-0.278089173125651	-0.5242866091734971	0.41881115691269394	0.2642320306902029	-0.05749723257264837	-0.9924575680374402	0.008159309175388443	0.47122566061671295	0.14385854806129486	0.1623943695026832	-0.4835470678395387	0.26456635565493364	-1.022611123576136	-1.591577981378501	0.24638977599338246	-0.24984583809002509	-0.8454067044114896	0.6777161170690179	-0.09063968770166045	-0.5599342995264456	-0.5064298101543628	0.46648430932778673	-0.18763626556359173
0.09883195537960572	1.311361920566564	-0.7666454325886586	-1.1601547103024457	-0.580584506077304	-1.0787732114575865	-0.9102400452366052	0.21258592591921355	-0.36340921551149935	1.1564348233810455	-0.12652029718515176	0.3354269049788966	-0.11850464127453691	0.02032584281028281	-0.8615746104793945	-0.6493400914535671	-1.1065907575527183	-0.2452583822083711	-1.1446593865570744	0.6574888192779199	-0.03315652096738249	-0.8218167111533654	0.5142824929335652	-1.0286320783803258	-0.4419784751889225	-0.6687278589544239	-1.2792078957508257	-0.6428295349327505	-0.5614771468022294	-0.5609469045248702	0.010445195526057056	-0.64305593991932	-1.609092444378577	-0.9349173429642039	-0.07542566542267837	-0.456361628302149	-0.23951703551604517	-1.1210588212366974	-0.2839685203642961	-1.0641160238315257	-1.2507445751161472	-0.12627166997722444	-0.3171178895855488	-1.3454002476197977	0.7111807273114313	-0.5320636889022868	-0.7784241874791159	-1.0180109484341673	0.2781745216583307	-0.7638296940571114
0.06936506665088778	1.0761559908123237	-1.168944732211509	-1.662207333807607	-0.3294896372742852	-1.684798945000962	-1.6425854949265988	0.2758927947019458	-1.0980339056440134	0.2713562379334254	-0.6714118382833704	-0.520958347761314	-0.720608860546507	-0.0022543950738903615	-1.0516390389278953	-0.7775241499573128	-1.5759892798902115	-0.7731544186341156	-0.8552372994098133	0.37169639625669626	-0.4495399271777905	-1.4264045765177977	0.3280224402473081	-1.405502283074139	-0.7765238286784708	-1.0430739436432181	-2.000284184180865	-0.7720336925397233	-0.6499447082733637	-1.6259097497428892	-0.6055196346878129	-0.9304514779837221	-1.982158820222995	-2.0055341236489626	-0.4208146828110674	-1.1183587010861267	-0.7574164846113917	-1.5599422435018615	-1.083807463200552	-1.1111458281725055	-1.0051873646448721	-0.9295088106499141	-0.5166081621385861	-1.794031058273167	-0.1512374507322904	-0.5165511004169044	-1.0261367578980527	-1.4094187802858567	-0.42960279814734237	-1.1595340110738583
0.49924370270690066	0.32209808619893393	-0.9569497003860842	-1.2391585322905458	0.26185267946280455	-1.33156297205478	-1.613447614989634	0.3863756023987206	-1.2816508344989412	-0.5704897629524203	-0.6915547612275017	-0.7635862839104979	-0.718216587575901	0.13678000689231953	-0.6414992785290254	-0.4314941039312547	-1.3772053674556592	-0.5727263195976658	-0.5617024975960178	0.10341296254430021	-0.19116056842826812	-1.2977234313984185	0.3783659391528601	-1.2279545552482571	-0.6314019431621075	-0.8625205852433999	-1.9502201727158854	-0.4693111156680655	-0.6830142080337449	-1.7573743302072091	-0.6258627551638882	-0.47460083888441873	-1.3035377887412947	-2.0368503560626467	0.02125081056580195	-1.1629332525839855	-0.9933862696776172	-1.3048360595332158	-1.4471522953596379	-0.8594155163929672	-0.7874680543020974	-1.044019902074113	-0.5133849157122816	-1.5011940075048364	-0.7676611018862385	-0.05949974913085597	-0.7822322192390416	-1.1685627977396147	-0.9727759614722947	-1.1268482325876128
1.062561869322511	-0.5430486351457002	-0.14877887150805558	0.03104493393283708	0.6551633154950712	-0.004878556218341192	-0.5350185542048403	0.26094190995195343	-0.677865000593379	-0.5906083925486431	-0.12912549538442936	-0.07940927906984355	-0.2191825197106603	0.7863861947468759	0.16030526717475957	0.36526358350829263	-0.4053974325717771	-0.11545914329987121	-0.47622801457766406	-0.09875044903951935	0.42524179525451794	-0.32018364038838887	0.5257888202381271	-0.38317084775273313	-0.16486199898811	-0.2707956398767882	-0.9679522444608468	0.05923202279222571	-0.5635799775432859	-0.794137953657559	0.13760989791047035	0.28902659064907826	0.25248738151483413	-0.6634231229649631	0.9057298961763391	-0.5809226979264812	-1.0026989459465943	-0.21241005257404735	-1.1707725018082322	-0.3505194060472744	-0.4999785417607311	-0.13029227206332972	-0.23294455508756762	-0.6332453618409535	-0.4477640884438452	0.3178552824509862	-0.056039502698148363	-0.5081204586267565	-1.0265274609341277	-0.7226578001131188
1.161975058453333	-1.061501781994573	0.4242831058969108	1.1825086863006673	0.33711271323234315	1.259725008058553	0.8863446182685505	-0.0559632852407148	0.0526469492701157	-0.029663257409830165	0.30005333317496014	0.8125068966932251	0.1491675117745371	1.502259341551861	0.7569285683301306	1.0050392237463108	0.8199694538657365	0.05161298740067862	-0.5081903074395536	-0.29227130813614	0.6644575452832742	0.7968816310236279	0.28778600395653586	0.6185786194280253	0.008891950904780095	0.03550111681647193	0.19733886511070636	0.3050509353909026	-0.37994552825812583	0.5148848567499453	0.9266117343076737	0.7141596833196577	1.585520989809616	1.0816215327162653	1.4393091515070646	-0.011096650836115007	-0.9543514200335897	1.0804076303867072	-0.6466525457102572	-0.00036300068618336446	-0.17232366218225426	1.001715187993352	0.047885173002528834	-0.07272939429605557	0.37888463305521897	0.25210180251899444	0.6682505042447614	-0.1836084167159195	-0.8091276583011343	-0.2647934924182583
0.6660878355674656	-0.933412438625967	0.13317909511507792	1.3921753216642245	-0.5063032651568865	1.3471664187831838	1.6634039623799697	-0.1388009679359362	0.22551285190317968	0.3996038506546382	0.15392528971832553	1.026743507334694	0.05363809771730849	1.5245059496496869	0.8372781772381118	0.8006733298729205	1.65735597014459	0.008968346453674475	-0.543112075808752	-0.29794559518371033	0.2205588735646549	1.2973758679454674	-0.5391861088098041	1.2307108093005457	-0.3518757362068297	-0.43956100397346903	0.7782182892919999	-0.039461852334297415	-0.3448762167282406	1.3121611473300698	1.0036684971120493	0.7708089773470612	1.7666036966354826	1.7930490444634346	1.3201403619839143	0.07128252201421073	-0.7231882449260848	1.6279178804305978	-0.35796621676277296	-0.1394143188220672	0.12553217973733022	1.3466239780704372	0.03597993548530604	-0.35290254054250475	0.8378676987210103	-0.038700272602868166	0.9961540688955063	-0.5511045703947894	-0.6171643491292139	-0.051859122742877614
0.035618550747594215	-0.27727208141392373	-0.5885304692399762	0.8565354360869907	-1.1039993024329824	0.27923023807985536	1.498792333789722	0.26499734077294	-0.082225499930351	0.41139713166850544	-0.08790365939415917	0.536337628085335	-0.22326589790420806	0.7181426652459127	0.6926722683934259	-0.2839649839393386	1.887312902544219	0.17241820820368148	-0.665591850905683	0.15792764327263897	-0.4449478358826077	1.0866428064681695	-1.4806843379903645	1.3862036848586357	-0.7759537551081529	-1.3439868042762637	0.7598617851605874	-0.7328277728361797	-0.5669032951455608	1.3734658390718355	0.4839327698688109	0.9460826434695652	0.9842800288779685	1.193152659344572	0.9874787608221767	-0.12300737348604138	-0.06492280358997471	1.1046894455548162	-0.3790816379687165	-0.6455157376988536	0.36030848976906144	0.8061377652062977	-0.24650139167640872	-1.0216434151393805	0.6602799114796993	-0.11919223299802886	0.9820602169469997	-1.074777636305098	-0.41716711303441273	-0.1206025973884873
-0.23975973968014283	0.3610695249196003	-0.7307468899874153	0.5240106862058331	-0.903353827475343	-0.7828014987126762	0.9496008893975747	0.8022191662657497	-0.24873839418120386	0.2957497704848018	0.296325764763315	0.13837212485628222	-0.2357331523724071	-0.18138880204118335	0.8313416750038258	-1.5131799543608415	1.7620525913276606	0.5365703273736028	-1.0120633085279847	0.9572150901051237	-0.6433226483851419	0.6493454441640152	-1.7837429349965745	1.3887181891445282	-0.6319893144023362	-1.7749976030352919	0.6414070971414928	-1.2015879756197523	-0.9293854610703159	1.0958143728870606	0.06237694037282075	1.4518968049760312	0.29597075359562547	0.32397892325740335	0.9625604537876001	-0.0868984111434205	0.8688656770109683	0.1214542372505211	-0.4012925908040495	-1.0877071153196423	0.46102999074469503	0.17196112631633112	-0.5168742116679849	-1.206567241875205	0.34546172618988813	0.033817541034479925	0.9205831808249035	-0.9494617813645901	-0.010052307343183799	-0.26822761632744385
-0.1348442886286804	0.4595147580076553	0.0003064907706730674	0.9934507494950956	-0.12645410159129936	-0.8155759460422111	0.7117787795236293	0.8573269608384655	0.07019251915354498	0.3482773451845397	1.158957293311357	0.45859068119678714	0.07909111668811945	-0.3414881735703585	1.363724324197432	-2.0664511683320983	1.6060350260687708	0.6003341155304226	-1.48313638479569	1.4807401386194576	-0.2071261913837751	0.44117064471657785	-1.216076225735138	1.4230433873719843	0.14071368039064852	-1.2547605391477483	0.6422416750587422	-1.0900595942983005	-1.2243629491306083	0.9272682881717186	0.11461164007204724	1.8785755290742878	0.474085088416168	0.2269714901328864	1.1863422469110587	0.2604630838456435	1.4555187797898816	-0.4406841909418472	-0.17515735262962864	-1.169774708603658	0.2937762274235313	0.11060133463781889	-0.5741414155652115	-0.6425234686370387	0.39384133873717275	0.010690975439859871	0.9315339425268115	-0.09207026428349924	0.5292367038805268	-0.2997524498748003
0.04901651124722828	0.06656377062084708	0.7351176009720688	1.8382504714860854	0.5355770365368596	-0.016737080628435885	0.9321065928581235	0.31990972883339175	0.5718235691998619	0.47597716466892653	1.4833309384386881	1.2231588280880576	0.41466062264192277	0.2671645742475692	1.8668047259566702	-1.8144385399208915	1.470099287381144	0.10081634892882771	-1.7560824688030605	1.1636134381508918	0.3967575244660863	0.5206308437910393	-0.34009055307255465	1.3344188798853034	0.9893941965392732	-0.26613415626874826	0.4592283408369407	-0.5431243595055968	-1.3751969238020632	0.9396533021247698	0.343061869129386	1.7557949685523813	1.2341074593442902	0.7507691281096531	1.1771207094632168	0.47905731938943663	1.190012846040927	-0.29041694280639563	0.16502710969962484	-0.9595813900522079	-0.1556405379765937	0.42153518441997545	-0.5100743429063681	0.0891922263754829	0.6749485280768768	-0.4170274978055595	0.8801239870182677	0.722459546209872	0.7839717915261756	-0.2395974239492551
0.15395901159317166	-0.22409795290257353	0.4863909321476536	2.119307360748073	0.6741500711815928	0.5566823179674901	1.2808489940957384	-0.19565478321443558	0.7440745191034192	0.44999523893250737	0.6054780059900979	1.619592057618388	0.5165495924033963	0.8697312411001401	1.859586623859118	-1.3438151933052345	1.1991107650488766	-0.5092268167327222	-1.61445937488298	0.12089105573671413	0.6192807261624026	0.7213712850189883	0.07028738465642959	0.9170939799287031	1.3611744778211003	0.30102265751250473	-0.13485341326935438	0.044548318242912256	-1.462390380080782	0.9135241276125687	0.31342719279688713	1.2132780408449229	1.6637382188940746	0.92884364049572	0.7230353427227149	0.23527752760137402	0.26813137807497317	0.17465229665794368	0.2437686236827682	-0.7063782962012357	-0.6233483647916084	0.41352416891750515	-0.5562419999543052	0.31500935088204474	0.6858548155622913	-0.9113086894732169	0.6688738864781383	0.7520053520717308	0.4281311872997994	-0.2822029620033342
0.3101681280648517	0.029466971983646485	-0.5670365375456002	1.4752551021981062	0.4874884692834167	0.3089251684158574	1.511406707710147	-0.01750509633457252	0.45450721932319493	0.32458980805505216	-0.8756072102001624	1.2305222337147113	0.4180201806806826	0.7552739452633307	1.331586112817156	-1.2277768273408693	0.7544636913503252	-0.5794113736622852	-1.143001665501272	-0.8997441933145449	0.3484883465556848	0.9648142183349364	-0.1861757297116617	0.3003198037487239	1.2031945175228282	0.16715801269867275	-0.7208599618161687	0.4662005569852833	-1.5025492904836983	0.6843034720566963	0.07758064704152713	0.818264658254227	1.297019777921961	0.3684589598433388	0.1628111501101226	-0.19281296469227033	-0.5482570230336167	0.5051056828501863	-0.11287033689470102	-0.5186984101708396	-0.7509886925737703	-0.14436490804604935	-0.7615148823482987	0.02870934063304985	0.2757622149546156	-0.9691430217657869	0.45767678231697995	0.12594605398948272	-0.36686690984421017	-0.517766648321016
0.6313285902331004	0.5380707186097945	-1.1804340834759488	0.5135191777851519	0.40069862017519475	-0.22579092519076	1.6977459159761696	0.8023638861171164	0.00807219280056903	0.38404749689055595	-1.6907612852605391	0.4324363636738054	0.29355545676890493	0.021588170199174347	0.7345861124573005	-1.3768402883483453	0.35044513604057304	-0.10457712492544848	-0.5057372891067152	-1.1943925249161673	-0.10941783073037031	1.2611518514121138	-0.6023772482141188	-0.08488217299282276	0.855084305734578	-0.04953093348729668	-0.5499678549085408	0.8143283331382107	-1.2586324127348694	0.3261179920946772	0.07514134071374017	0.8288429014453755	0.583037578740254	-0.1812242083976251	-0.07973442886454586	-0.19552628817047302	-0.6441364101155257	0.6954572921376876	-0.5976461521692319	-0.2570100273051775	-0.46467664492434	-0.6798026255194827	-0.8686558242610765	-0.20850892189492268	-0.11446939599048825	-0.5678240782793131	0.5040351316185693	-0.352696784205593	-1.0301345066251728	-0.7165902079938984
0.9556815689840175	0.6201306323884542	-0.46981193473342514	0.05150156783758071	0.5283541577471701	-0.13362956150686445	1.8921206037018214	1.5291496225091077	-0.21594208884048116	0.713548868894656	-1.2805134585220488	-0.08401407580266784	0.2684914743239429	-0.5821677769611595	0.46871644914872684	-1.1843673124397158	0.219432868111838	0.2923185852688153	0.3632029888456958	-0.6579486506131552	-0.38322820888357456	1.4820122825143658	-0.5466575519958844	0.047870681592186146	0.6206480272443753	0.37106601058182037	0.5489347802076808	1.1912575301756623	-0.37864831505553226	0.07111391836568419	0.5155252471163791	0.9126767020015444	0.2582771669301183	0.16048405415474876	-0.022678414328001346	0.448159435765401	-0.05772933280713674	0.9722820973412213	-0.6020844593467524	0.30120762090268804	-0.03514705199202304	-0.4613324228856492	-0.5243605410031311	0.03776840882074753	0.027924209103392	-0.14472485652869882	0.8297337000709619	-0.1555164458299486	-1.0549133267917745	-0.4420013846316587
1.0056724789468197	0.15608624100124827	1.0365504148701399	0.12467789633641281	0.5950480028391545	0.6848445924033171	1.790958052899239	1.5413670456969046	-0.011608519246057459	1.017023802297658	-0.26579125745397536	0.0104935320798189	0.4367612203424695	-0.45997217534835694	0.45400642882966114	-0.26085164344632483	0.29563804277027994	0.2553560906400099	1.6395372552853307	0.29908744856625746	-0.2579551507266547	1.3264873337949188	0.12900622817665855	0.49329165955580245	0.5624431703752063	1.2998356021152568	1.7883452194994809	1.4315272289650962	1.197905019817104	0.14677847995837637	1.0758728353181544	0.7114954640235545	0.426862750038411	1.1240844076209602	0.018087126569279483	1.28663627328812	0.681742005590012	1.2880846771780188	0.27280567531548905	1.2283029402325225	0.3274610396462353	0.5705481710692646	0.3906848628949556	0.6803089612074316	0.6626607814223037	0.07170329181800558	1.1407573414521726	0.41583753677415036	-0.3267824567528227	0.54219733753093
0.7271423670870607	-0.06985061253956244	1.9770316692170349	-0.019843893377277308	0.30321954975080617	1.3535954947514488	1.004076679852558	0.9215430316047888	0.6521873392007187	0.9309267431207389	0.46953915587190415	0.5320988091540101	0.8860121423951745	0.26574967319560705	0.27317773057760114	1.0969666014573196	0.23893401212911708	0.20766699263577224	3.1248990365162785	1.208652070032822	0.3132498488772117	0.6203454073022724	1.0418359185353137	0.7312861128695752	0.6148183107374555	1.796870225005003	2.1247798279105123	1.212220592088562	2.9795372025373466	0.6511932464858481	1.2589459848266429	0.4136420245909972	0.4667997020277331	1.4580721558755327	0.003689188774118266	1.6603788294619075	1.0690287106377538	1.277620369814013	1.8067182308133862	2.337553877748677	0.7948049963502193	1.7285163212440482	1.62408605207181	1.3549901937805742	1.183194043704334	0.4021866322402837	1.1146893826104962	0.6643564795771819	0.9059181499389699	1.937256252299884
0.34644636879305946	0.7103942261306516	1.6541965862720747	-0.886509031638615	-0.3280178888109358	1.0646445990505842	-0.3232014729607989	0.20649788760340315	1.5755815610417332	0.404919215721109	0.7846370259208081	1.0847903748373497	1.498416440459212	0.9360991473226224	-0.26840947622850264	2.207094361499888	-0.16322149564183577	0.6626089542482096	4.075784964534044	1.8130410664835348	1.155106573398261	-0.3921516825867341	1.669271724338121	0.47945978029498443	0.7025605851713673	1.1587930216394287	1.3284933402466148	0.4439770932848307	4.147623211713107	1.430734630274991	0.90494496722883	0.451159668818614	-0.13379143277382438	0.45643490727677594	0.2900061165452826	1.3416938361006976	0.9306499913831202	0.7435692345516509	3.2232956001207067	3.2409161837228244	1.6107437744089896	2.2576220158444773	2.7123943447903733	1.8121950958602049	0.9863060245053726	1.1544671937795916	0.7423466698305857	0.3318416926441278	2.2112556868256235	3.023932429694212
0.10726699781816568	2.026633628737084	0.6918615443854658	-1.8899223361781639	-0.9617058904846193	0.033973908042798595	-1.3747959421531573	-0.2719067373294893	2.1885954829862255	-0.3143955394005011	1.0880968252922245	1.28782774475313	1.7716744750512292	0.9835923954290084	-0.8028307171376813	2.680502781604317	-0.6564948167967071	1.2107039370444774	3.764244036470425	2.014704812834507	1.7591459486964105	-1.1480149840861227	1.6748972830505704	0.040155805351692817	0.7068301501137285	-0.19134946192920707	0.239195190374231	-0.5113524525895841	4.135307040009224	2.002008682362654	0.2581714597290637	0.6905865956396955	-1.037698025001163	-1.0275832436691386	1.011732405066333	0.654225854999803	0.3997966706961309	-0.013803672726459009	3.7191170672603273	3.529272686908649	2.4756442253345976	1.9558594794689097	3.275494580992972	1.9579057718119952	0.00497656804303665	1.9018791892257136	0.35857897496496227	-0.14098401245679207	3.093810549924785	3.2010949478941204
0.06269041789179348	2.266894645961253	0.19188533068554475	-1.8227301932435753	-1.1759888925601099	-0.770507636082561	-1.369761346766925	-0.6058259864620041	1.7695776031561095	-0.9793011217828392	1.383949833538753	0.7863448475362189	1.1088815893003936	0.3699529890209225	-0.718208922231073	2.6938720475927873	-0.6917775023860435	0.708955980583438	2.263331903652492	1.8129893751309842	1.4579904813409468	-1.209612137143362	0.9632291268689499	0.03105130992552274	0.4685505257648955	-1.0159775938673505	-0.09121981867548201	-1.0726388630145107	3.0494078046776067	1.725654287396883	-0.3576008765506355	0.3252542579845522	-1.3506868447274292	-1.4314012856807574	1.551492885476252	0.06081555233541853	-0.19473333176810412	-0.5123948537880655	3.0457395564550342	3.00361551045955	2.5554898936705577	1.149041862007972	3.19721585836491	1.7028259762353113	-1.2581115921227408	1.7475641003746958	0.3252528537017826	-0.1365392978743072	3.13905319257147	2.4719094092249896
0.1358644457624863	0.3479706590487035	0.5184193490442516	-0.24874943603494687	-0.713196834298061	-0.7547386133443783	-0.42875074827833276	-0.93470687182273	0.16540340987215896	-1.4702954278689546	1.0551443560112128	-0.6160423139239833	-0.5147103007133418	-0.4702890671151625	0.12953756233786423	2.607445025929267	-0.02069286578447619	-1.2601944299444097	0.5248997499693363	1.3680305148239875	0.0062327782635427055	-0.6311000400657595	-0.3287044800400811	0.7094326715196502	-0.03392256220043286	-0.5040192829481486	0.5365761989843345	-0.9154445572303042	1.5536339609450924	0.299279237424518	-0.7681995328522642	-1.1523738196784452	-0.6581600870991756	-0.2918341556514978	0.9785896181010888	-0.22642558880749722	-0.43175697542407143	-0.6668972921328826	1.6571070226455624	1.8320579575100044	1.3883341020975566	0.2522883318743727	2.58771574125703	1.038823807020501	-2.1128860686890865	0.47562512019105735	0.6586890142383914	0.5067535406203357	2.2853774871852166	1.3956969620844388
0.2421439449816275	-2.7701485480257926	1.1134002497019395	1.742930977103962	0.33197953382929846	-0.30819520371256504	0.40430711386711865	-1.1193118707157395	-1.7096161033459032	-1.6618127315557105	-0.19027051078712667	-2.586704653781233	-2.244545860325075	-1.0104289960847177	1.0670431476967757	2.456590282657056	0.8992579549385922	-3.406185646593411	-0.4570361214943174	0.9533509990365417	-1.9486755073846374	0.08865279089660298	-1.7556152044690472	1.5630744870759248	-0.552960803161617	0.8769882352692367	1.2972274455787838	-0.23239957384891594	0.3442911423661749	-1.7935977777472571	-0.8940431843375486	-3.0321501701569464	0.3991152960573819	1.125581556397272	-0.8521936715291637	-0.24641185723608483	-0.046350372026285766	-0.8651939232580891	0.30256260444519056	0.48729780523961186	-0.3070710350677255	-0.4970713771527462	1.6283520116114847	0.2718873756673774	-2.1128391776113036	-0.8599699416137406	0.9369885799764366	1.4078825027983457	0.9968511192363567	0.5437061904904757
0.25211157571104664	-4.617166652114173	1.3358015408025177	2.4163125332080955	1.4431640428215469	-0.2151432374135276	0.13633729045979467	-0.9528332242912296	-2.449766811811994	-1.3712315899410568	-1.526877291577788	-4.135720456957664	-2.923194634422804	-1.0072978573356168	1.0909046888655842	1.9434635611756539	1.1991067848184784	-3.694665898659735	-0.5295116892367605	0.6661576997666105	-3.1642687442203856	0.40457757025608204	-2.6072059494263398	1.6551292287670767	-0.7551527541750055	1.8398041996225796	1.1978200240606276	0.4588633788218003	-0.2926539352979591	-3.4177963637001856	-0.6862732787423022	-3.8206008457246123	0.7362979463611308	1.1824725257252813	-2.8358525261685084	-0.08581275513038351	0.7318006785828	-1.4040103287216512	-0.5522502287459113	-0.543997027615804	-1.0962218233018455	-0.9681437228197675	0.47477811812283727	-0.07788530011380519	-1.2828667914579677	-0.9022338684099245	0.5999949766118627	2.0452259869803004	-0.004973099296901994	0.021334061002980752
-0.048463053768727574	-3.5335783122171516	1.1283881085923422	1.102515270116213	1.896209865334808	-0.6460763662001798	-1.1672515436916013	-0.5637300600890784	-1.5067220395095036	-0.5918235236972363	-1.6635242808358908	-4.192022939964058	-2.0959235302023926	-0.6500109590158538	-0.1773182894690819	0.901253403550491	0.39428079279479394	-1.459908747006712	-0.3491773573161287	0.2437076215446805	-2.783757709814901	0.12946987804363017	-2.2930446148127723	0.4903806308080539	-0.5745928853722246	1.5622559111416103	0.0633114060411307	0.7554231190649888	-0.5044114825404963	-3.5810800231782043	-0.24798155973101357	-2.7561301205284656	-0.00749445569206936	-0.3128953069586501	-3.5097440039895367	0.17927473062441332	1.1889268647682092	-1.98576700756912	-0.953505845989582	-1.065414382033405	-0.32264250280180384	-1.0480078825672843	-0.7139387510139937	0.1957105533004652	-0.08552268953421437	0.41850803449593693	-0.5529578872535859	2.1278736319088676	-0.3443829109738317	-0.4525252469529238
-0.7465863883796607	-0.39495108914575544	0.7796567193913194	-1.0634489294059368	1.2821062751271985	-0.9636732411531462	-2.4076714567360464	-0.3581100949853879	0.1367514353872995	0.30141034114415977	-0.3433085207692767	-2.535447046760339	-0.4156680148257675	-0.39875452939920475	-2.0035952320241837	-0.37669527456630153	-1.0975295059999524	1.6813691607582029	-0.5295497285428079	-0.6242869796717607	-1.087092536183953	-0.4600120950764289	-0.8556688189325634	-1.4095124631615705	-0.2950550151204492	0.4386476665606323	-1.3109075195936992	0.6405362354256482	-0.5814311295596819	-2.2529655072542996	0.09906251193238731	-0.7168822515642123	-1.0498252786095301	-1.892548529135237	-2.459179576681226	0.389364650871191	0.7352771846782243	-1.9522815447097512	-1.1958407251250536	-1.223123101038894	1.0257391516700516	-0.7623097619878054	-1.7172878686185158	0.6456406651289802	0.8495763173626544	1.6013320559922775	-2.0663359681129716	1.649643631675324	-0.3183922688707825	-1.049734025438724
-1.5163755975784168	2.1889882909892204	0.3517271382134091	-2.225602811768276	-0.052466126338134966	-0.545512235735145	-2.5135983940014257	-0.5033244195045864	0.9075594553841742	0.7660972695199038	1.174374733925791	-0.13315795873911135	0.9799758176742568	-0.5805439171590496	-3.088813198745747	-1.361445050936306	-2.277697816006628	3.277524086438583	-0.9939166826671167	-1.7451877946199796	0.757156935240481	-0.8670129320502058	0.9152247167846148	-2.8448058959901315	-0.2249793963191227	-0.45545813381312267	-1.9241541039498125	0.3722715293471479	-0.704053689882495	-0.41959636926840793	0.07442137458732344	0.5974206981419322	-1.2923534859322616	-2.033233715732743	-0.7058019309676735	0.3207079320412503	-0.3992677292624655	-1.0459246073906612	-1.4300319569251485	-1.2741502259768853	1.249871566590441	-0.392197947293891	-2.3022255039126445	0.5797285011100407	1.1178117081338015	1.1465886777330236	-3.0577603632654924	0.7822640664840712	-0.5238912173526014	-1.5422404392027178
-1.7558633024621648	2.4240772395666434	-0.31910661777716726	-1.605441546384665	-1.176603246345236	0.3930715311794973	-1.4562917077499593	-0.6522650768346958	0.2962746215912767	0.5850476904485667	1.3914942240746644	1.582854728552434	1.4376015860422149	-1.0271642781814823	-2.699330995598249	-1.7924025762284619	-2.4390160696101053	2.377664493988324	-1.2384168698745324	-2.385686624405608	1.6812954945254694	-0.7725209407691314	1.994919387065579	-2.946488144729959	-0.3645823897353805	-0.5376835767695559	-1.4676229569663635	0.15883027857357437	-0.9096690091199346	0.7307741014969241	-0.20367028432120124	0.36420877691338066	-0.4990367077694372	-0.7430337598812318	0.3605698766540091	-0.1044325487494895	-1.236802762024967	0.1773804837934134	-1.5754842107162903	-1.323285243513195	-0.20506350912400303	-0.293244176955064	-2.378043156474403	-0.14343770205098652	0.7941062799366541	-0.7145168923079945	-2.892807085443414	-0.18130058509313193	-1.1559415524404286	-1.5832398373098746
-1.20982369345607	0.9253061786640212	-1.1187677017082487	-0.14268729982537345	-1.3514856342107167	0.959929260301785	-0.20416586656005511	-0.35153902759790406	-0.6501326866529755	0.06921432909791957	0.17218687083572437	1.8470527085128294	1.1174737025833006	-1.1373300719575412	-1.2933814318418995	-1.8570975093529236	-1.7214546543886995	0.2834544264184345	-1.0650251938039312	-2.0006270055053483	1.461493778220069	-0.28838592617208064	1.8590787214711728	-1.9053553573836892	-0.48566836659514045	-0.23513979547018188	-0.519226270066906	-0.028540398559611872	-1.1727458382972067	0.7475698992318565	-0.28400762690624254	-0.6445474017131421	0.46945582013417736	0.5827484318472491	0.3210406651400859	-0.6779205278905936	-1.0039811097911027	0.7975331399408113	-1.554064825857938	-1.2925112665577472	-2.062529767216626	-0.5402088827313338	-2.0980337453349227	-0.894746159615991	0.31332008551358836	-2.170780473114467	-1.7557343752388856	-0.8828918292799065	-1.7878988917820529	-1.21220340948944
-0.400445785390941	-0.2679074592448895	-1.530512948676067	0.6239388807645655	-0.6892361649288391	0.5403442100911762	0.2722218029389522	0.33026159865862964	-0.6121429828234257	-0.28949933458003346	-1.2140082250791913	1.0129356764355533	0.5129910779335993	-0.44138065691187733	-0.02617590552886081	-1.8664776983228741	-0.8273015524695998	-0.96219747829106	-0.8223558382566369	-0.9647998537982108	0.607607306212298	0.13606709061758204	0.7987278130173129	-0.7058280845506901	-0.49301069437245226	-0.3381977355525866	0.07088123219849027	-0.33938585514469377	-1.4352094124427193	0.12495486631308755	0.0715993963821751	-1.047190169987641	0.6060609279733975	0.7249396808544322	-0.09891734728314303	-1.0701724956987246	0.00743903941451335	0.393245794178375	-1.476516546532427	-1.111454904681737	-2.5642008637421316	-0.8364582388353641	-1.7673275832248905	-0.9834191666608437	0.05486610902563765	-1.7814884514660498	-0.53482294323158	-1.0835208544869448	-1.9052873231515604	-0.924538364227565
-0.21114528178399652	-0.007420095638120776	-1.2352345983737014	0.1528527047929923	0.00758300048042398	-0.5452189141245267	-0.12189870258689903	0.7628649016619987	0.43115796130139655	-0.31109540893979554	-1.5932467576715448	-0.006792848135716981	-0.1240769529936918	0.809076855844409	0.3475618063460431	-1.8681816149005717	-0.27214174683914333	-0.5829216534663054	-0.9038208368192727	-0.3459452376806722	-0.2571011405017409	0.08837712744543688	-0.4138063719951775	-0.15241464910778102	-0.5612098705736012	-1.0053699731379138	-0.045482213841468035	-0.8013290625902765	-1.5980688083203551	-0.33538215920532216	0.4888534431367243	-0.34912687516315116	-0.17628848850659293	-0.1904196245305057	-0.06895217619543961	-1.1512910431860401	0.6896851209459908	-0.5822862984977581	-1.5230518291902215	-0.8776393454370675	-1.3817594187164002	-0.8502949389968201	-1.6137749853978238	-0.492583561201114	0.025955905592753098	-0.04336455645936653	-0.03930053564191605	-0.8704238658148478	-1.5496036568293319	-1.1527254255350925
-0.9469324472704688	0.9305004606445328	-0.6578595668696146	-0.7205143233469715	0.060509402424231556	-1.3918376719789145	-0.6968163968711268	0.40653676156798907	1.2026607805062832	-0.21214051963530342	-1.0806269559714143	-0.6034605250075208	-0.8150789917725184	1.6913163621950944	0.05939181488464616	-1.6800363990352847	0.0009971364886153895	0.5078288540570324	-1.2226959856792419	-0.8148401034488788	-0.8081748333077599	-0.46416046416346635	-1.1435422918905673	-0.2006056070084775	-0.8649195799770112	-1.5873195687552273	-0.5155943778491718	-1.2555684115673373	-1.5796540778845802	-0.30293496760983746	0.2966460123064949	0.6848213448321538	-1.0196989028820855	-1.0798357036354773	0.39983414395332023	-1.101757723732826	0.2766592195820444	-1.273656457776569	-1.693709058712387	-0.7957147505334112	0.07018829134919059	-0.5981838072746145	-1.6341673972522819	-0.21682464269502974	-0.050656977456683766	1.170481949947511	-0.2757570035726713	-0.6262274626348732	-1.2771986663609776	-1.7429390885628337
-1.9533229392725622	1.0734928839991618	-0.6017739898389578	-0.8710180931494291	-0.505848127126935	-1.437816060941418	-0.8073020087109618	-0.5964534257148045	0.6689555631996387	-0.2677894982932528	-0.6268891252794521	-0.7738210487531998	-1.5033940737465332	1.404712712883446	-0.11836251813049486	-1.2542459298525388	0.3070762585170697	0.992834785124287	-1.356119778597707	-1.8865148358573054	-0.993946201068905	-1.1578196466001958	-1.2642126160141411	-0.23872601981983718	-1.2908955117160068	-1.447584654112574	-0.7782357645471099	-1.5448900048698644	-1.416670416074314	-0.08352703877415607	-0.7187907841126888	1.0142904917253366	-1.0960419496757974	-1.1714897432826084	0.6574091696907155	-1.1875156373622842	-0.8696018623562441	-1.2176610350252082	-1.7811937855859228	-0.9676342175273943	0.24318294800316645	-0.4069545948764967	-1.6520759283431912	-0.7400766352231695	-0.37711674912801346	0.5968065596042347	-0.5291128066255972	-0.7190020829070976	-1.4758617232249394	-2.0687000042584263
-2.319836619874799	0.09915583060894245	-1.2972807265459645	-0.10221970190690861	-1.19010111641417	-0.9481056225976875	-0.4526097700603573	-1.5570237168038827	-0.7576982719651563	-0.5213496762325951	-0.6985216909676922	-0.7659698313776375	-1.9122446070582417	0.08492219731582865	0.24313756320481944	-0.8470020557221764	0.6925303805872262	0.48833370834403517	-1.120958195128128	-2.4034211086717354	-0.8921491997149698	-1.532694461532395	-1.0702204694941277	0.0952147569733022	-1.5351282567244038	-0.778537943020155	-0.6720215946799666	-1.701071974834256	-1.2518970902143156	-0.11528089724787355	-1.987958462878397	0.41673945755917713	-0.44716310295398687	-0.6535086513500916	0.36977652259938204	-1.4650558540069576	-1.7143609293867732	-0.6647591392137276	-1.6111838910346215	-1.2622795454494846	-0.8892430455112541	-0.4999303650937804	-1.499720663749519	-1.7445396157194764	-0.8574279254795629	-1.2417581630902452	-0.17634205455753685	-1.2038124322827626	-1.8790296338668953	-1.6918403697687308
-1.8730411464910794	-0.8895257378261191	-2.061234352524052	0.8106498278410268	-1.6363753666241236	-0.591462952297782	-0.058527229189263306	-1.8835546088158017	-1.7658666258828863	-0.8317737917172536	-0.840847494156467	-0.6647221390891037	-1.798623760108564	-1.2300312441312828	0.8816360944216033	-0.7318870747863977	0.8666554793849283	-0.4059628309143211	-0.7840727303849045	-1.7483446133258167	-0.6884048848879665	-1.351970506680824	-0.912308636977294	0.5302038768897753	-1.4341482803810497	-0.4140223534882236	-0.5130875136775584	-1.8563721376692965	-1.165502300138936	-0.4156569953749305	-2.666510526829838	-0.4543715415791031	0.2046817617245224	-0.16080591090048657	-0.026794763534397033	-1.7334323547245891	-1.6719217437508815	-0.1909505119859754	-1.227431946465137	-1.3974154405561114	-1.966869749328472	-0.7226525953098527	-1.1289821544087273	-2.3613093166679384	-1.211208135052491	-2.802008088676149	0.6425084679104475	-1.8200192593173552	-1.874547501980514	-0.82643653529099
-1.2452473831965065	-0.8259685088426698	-2.069659985473765	1.1043782879073245	-1.8398607289447362	-0.6519124355345902	0.16404430435069878	-1.4861666283161563	-1.6749348207157062	-1.0491794196605395	-0.5426390572615185	-0.381225870405962	-1.2171595343859989	-1.5303946930037855	1.2857846625690856	-0.8151436381742336	0.6240887333997828	-1.00107528627822	-0.645945022373488	-0.422084722751809	-0.6166680203992708	-0.6804036831669875	-0.87984544201987	0.597459512524331	-1.060594235359411	-0.8263436138740721	-0.6099125427360512	-1.9539123179294722	-1.0462175955414337	-0.5751458725999689	-2.408043375024108	-0.8772138933699917	0.3468630861837295	0.051994131630438416	0.08678347058150113	-1.7357561579230465	-1.0877115536005415	-0.08185306785002468	-0.7780765924776141	-1.1591279609499738	-1.854062585294026	-0.7479001826834359	-0.5805980081022017	-2.1121796714980867	-1.2264964805515535	-3.1078727743920718	1.2222384011599425	-2.2277201080555753	-1.2252325998365625	-0.08118443877950657
-0.9313922823595846	0.006236929235985999	-1.3141455606842545	0.7929143584326633	-1.7847613734042815	-0.7503261900810175	0.45148458228869287	-0.6229692699009778	-1.0459999316428275	-1.0302149542174541	-0.06386436075849118	0.09134624370208824	-0.44841787409044326	-0.7521498467821692	1.2701584946999678	-0.6761724775953959	0.1641183921066186	-1.1259261877963576	-0.6043784434892718	0.6085419154727133	-0.7153344173486188	0.2422529989584602	-0.751467736619513	0.2696052809618147	-0.49477058315923944	-1.481164487286879	-0.819223485524416	-1.6473735094590207	-0.7065836721090372	-0.26174807955567503	-1.5521493592843445	-0.7135911243625195	0.18515000056643785	0.23869623355531433	0.6621137558205558	-1.356222577113532	-0.6265075288181124	-0.11549894439185053	-0.2816929692959148	-0.5746753193189493	-0.7756959945755335	-0.4952887277985402	0.08278686649130895	-1.3257952473491665	-0.8694609841119587	-2.357509788326048	1.1034373441658176	-2.2027172211273416	-0.3279240575247571	0.2062779199463063
-0.5608599116852183	0.3683805662115336	-0.5359353068335617	0.42468392417252593	-1.1771143019620052	-0.3300409712014759	1.0522313605981852	0.41348389186462575	-0.7395196240299446	-0.5942461131890033	-0.04021743963006698	0.5625704068033364	0.25444641206344465	0.2488828982233925	1.0057167118493395	-0.03582143100342095	-0.1227571615635612	-0.9389981124991972	-0.31317579582484195	0.9449330625412936	-0.6717177488383385	1.1210150203701468	-0.23967481519300887	-0.01393427838189444	0.30378264716400055	-1.343509464194297	-0.6905107137634364	-0.6250911839870038	-0.143708992104368	0.346574226886032	-0.6225519473228913	-0.3240672598194521	0.24037660058816313	0.6154729131930521	0.9509840149158244	-0.6465147030304029	-0.4398633804452105	0.11115397795704167	0.3695533822186074	0.09554198325906307	0.21051897865193805	-0.2314635644783905	0.7739421067747214	-0.6269930588854874	-0.2348923703612355	-1.2089293345808483	0.5526331664115182	-1.6655225339791502	0.2705815174250785	0.2762960836774882
0.606469208529699	-0.40952290166051963	-0.237853232230564	0.3222334138201109	0.21335272980437742	0.6722634324463115	1.722532360370624	1.3343206845360445	-0.7597829074425914	0.3078479521135907	-0.4475087780477222	0.7961409671178502	0.7529452757655167	0.6104083309655458	0.6219035222992005	0.8945564767932951	-0.1163547484011265	-0.5261592551113071	0.29435654885771856	0.9729899056044375	-0.11018432020077888	1.6432247583086343	0.6613831348373831	0.06179174673148327	1.2551759834019163	-0.006928291661151123	-0.042949948771507	0.928996251550828	0.38905609852143097	0.6955366310141579	0.17306970572653893	-0.08699583829864296	0.6212759995297333	0.9774588030050552	0.35146808018135256	0.2424452293465016	-0.13800340443457548	0.7125072006041667	1.1459605735947613	0.5462412514984631	0.5324172134251409	-0.220075971249433	1.3513571825449529	-0.2287318569037114	0.4941223921366721	0.032515347803606265	0.18763367129822958	-0.6783280015568018	0.47767607886088564	0.5817387043353153
2.5204590330952	-1.645974573389827	-0.08321056571043345	0.29460782775480643	2.0059385063138233	1.7018835144806461	1.8507681630676323	1.7580332408320023	-0.3834692755367015	1.327610917619212	-0.44675253363374223	0.7132732972976098	0.9396076004288112	0.28621184965192775	0.030092138501651582	1.6008430167324263	-0.06852914501714627	0.08798702916372254	0.8650105427061845	1.1533985245067668	0.880874071554401	1.560419361091182	1.5518236028913714	0.265075212468761	1.9225844191960253	1.809602737513904	0.7213224965572892	2.3002290341051292	0.6424306565298812	0.4378882528213138	0.8850431372259977	-0.11457579189930764	0.8920945170669592	0.9626047500091945	-0.8606754758179732	1.0944395511942997	0.529839099379361	1.3837985979850655	1.7355997430496537	0.6611826930974484	0.5522069172552161	-0.3587802457408221	1.6672114285636075	0.11919596416471746	1.0502097147239906	1.3290313843542656	0.2432771810848862	0.489069104778136	0.661237234499206	1.2193272729584224
4.026183991651412	-2.119502601811053	0.514354218469911	0.055577697270738434	3.2779587870171754	2.113979023579133	1.1313613762476677	1.3859700121603566	0.6920178177245511	1.824467748389403	0.5483694701484803	0.44391819082573064	0.7671274501440283	-0.0526089412514698	-0.7787093465856004	1.7581722989319217	-0.22193976243245592	0.6851607491175459	1.0819302803902682	1.3806446946056548	1.662599737778765	0.8776875598052137	1.9203350694593895	0.11710742256275203	1.8052470544292265	2.9410233233531686	0.9790887867012448	2.8063859412893994	0.6733660802053494	-0.15022276563840428	1.4509698768508068	-0.2911284852903432	0.6574092458117801	0.5425937975374137	-1.7537379376610231	1.651946431392008	1.268079980241253	1.704022202124659	1.795154512180684	0.5986555653508585	0.7838249679917425	-0.2679766019051546	1.675213426550734	0.6058562594819802	1.1959034872182084	2.366934622405888	0.36152772322158533	1.3724459693513757	1.1158318102881015	1.8077257072979875
3.94748398121785	-1.4041087361871198	1.4068211624379114	-0.3332240960629783	3.350928897405835	1.77320161594951	-0.00012762989699252454	0.3922359438800735	1.766942206066025	1.453685828929993	1.94710438062218	0.2343205850577216	0.43055347577507164	0.15392557209515415	-1.4475746893765207	1.4512344421931478	-0.46794907293908844	0.9040626991215244	1.0821189752468645	1.1810708460058665	1.6680824486450638	-0.03725395630159549	1.6402462352189604	-0.47434361231649186	0.9763153481944808	2.8632222539253775	0.5345281889666053	2.4378459998314406	0.7880060168776029	-0.4018393163624058	1.6260919579283777	-0.38990449956606393	0.0946909762681257	0.07012904369877418	-1.6508625467238152	1.7303310568202013	1.6214738362207877	1.5364599201241838	1.3492510773892024	0.6256905063824326	1.0901753192008474	0.2475954502521626	1.4610104891231475	1.0480046527144822	0.9476350552199911	2.5895501308777242	0.10552737890345344	1.5799710177160304	1.6797814751570694	1.891890508273864
2.380984355660718	-0.18049468695134904	1.7147419253618288	-0.5888453939339963	2.4357797104628593	1.1126823746665884	-0.7291251334517034	-0.5229100392592768	1.9070596094479033	0.6218681214671908	2.4854990694412993	0.3022842803504629	0.35467064934809944	0.7371915666146405	-1.5035909950289357	0.9348826411249892	-0.5106490325290438	0.6269577145266376	1.2297603607977732	0.3881201114110094	1.0774080850084031	-0.650166272282749	1.1475331407782676	-1.0648195912345575	0.2283936735093837	2.02535687642428	-0.1902624571601697	1.869379505096555	1.1439451724357854	0.04527535258441561	1.3184858465574862	-0.16429046507199546	-0.23524692860516164	-0.14873528597357463	-0.7414137943465882	1.3801933746654809	1.5694291650717365	1.126772115094315	0.8328019751323364	0.827371190126033	0.9332955319517829	0.8980251636109083	1.141572239465707	1.1794088039737323	0.6264860016472868	1.8823522124253391	-0.48223929873003374	1.1531504977620062	1.932202574991387	1.3748535814119065
0.6672226338949363	0.6511764900062755	0.9307349026864394	-0.6497189286087331	1.3664080774181144	0.6458156261844392	-0.6626345688567997	-0.6810625519907652	1.0519777169890405	0.1467101249115747	1.6342094697692298	0.6842293607028599	0.7914589830789608	1.0255257477207973	-0.9224619452609583	0.33611291688116945	-0.31460299908565476	0.16243220512110884	1.5392367135819547	-0.6029127464981651	0.6740621975522357	-0.6675946804920325	1.0256961832444693	-1.194178457681792	0.3267159938410123	1.192243965863348	-0.6291864525638718	1.7671264773497282	1.4905918381319214	0.8098455499396856	0.8096079567569371	0.4824827591578842	-0.053884272311181605	-0.17386844866015191	0.18191483935346578	0.9074222348801918	1.4918386417031135	0.826230044863111	0.6631677365370118	0.9866831181689986	0.24016786004366703	1.1334442484062928	0.7664694337528049	1.057515997525175	0.5385083665381155	0.9213464711840155	-0.9523409833625583	0.6029509570570271	1.661183273552774	0.5472188492577001
0.03352121200722819	0.8507735568809971	-0.2728431746543791	-0.7658879160276664	0.7312992569890411	0.4871155227783579	-0.1895500666518864	-0.05958875864560357	0.047131185107604445	0.3659245203572423	0.20343300300515008	1.1477250151286513	1.4284591324525402	0.595799290261055	-0.265085705422978	-0.2940561676916392	-0.20930538836589507	-0.08138260351984186	1.5723985054647662	-1.2485649522617468	0.9451815062389405	-0.2653477986543331	1.375109221360205	-0.9027413286791929	1.1159936655258242	0.6593876295703273	-0.6324297284095016	2.1010416358468103	1.4134242983605065	1.1059777288053894	0.48742546474839443	1.3040878547874915	0.3122588663647127	-0.25419689709817866	0.48082409359203465	0.659093631492723	1.5707061491170473	0.7445697844662715	0.8125345023715852	0.8053154028116339	-0.369117590209233	0.6796296539603218	0.3617682731331923	0.977327776270108	0.5744773092558578	0.5520036451305037	-1.000122271634534	0.46305248042315206	1.0348291772551703	-0.20016596174372955
0.44470116285802896	0.7565820784800994	-0.6670576452853318	-1.105133157804062	0.4176598113953379	0.36845914014163333	-0.017055859788126338	0.720224563314743	-0.3752107773679034	0.7304943709592009	-0.5765902655591552	1.3116602889146782	1.588751751162634	-0.28785959065977945	-0.10996295871073798	-0.7327779209822142	-0.46300609147239113	-0.04139787993564316	1.0189840752711656	-1.3335923926022968	1.476223834564381	0.10576752270655872	1.6692071372336061	-0.5926946108397547	1.5942108478946713	0.19760765998552454	-0.4705213791059789	2.203444488296757	0.8379340433930212	0.5747372238093197	0.42068569593968075	1.7859523383016933	0.3223465932302472	-0.4441481312975768	0.14314150882034096	0.746821079299489	1.4815372831002676	0.6890716440648701	0.8805658484806416	0.2692464219962892	-0.33452483393907034	-0.16282693417118932	0.04121757487222607	1.0266736772646479	0.2712592267470478	0.8714094453876507	-0.7748875833932372	0.7696297877455818	0.3656599231263896	-0.6171007534773942
0.8853147837417574	0.6312178223988464	0.1363775245427783	-1.4413075761506862	0.013165201133757527	0.05459535177983668	-0.42198707510379735	1.0572117938969319	-0.31480111468563154	0.46239139258149486	-0.3496010069302822	0.9772642615430351	0.9529808917655749	-0.9752874505232025	-0.41192767454595136	-0.628606974209085	-0.8611584660549609	-0.0010515155396629327	0.20292418670677628	-0.9631021918945043	1.4185023456247694	0.1282937849708571	1.3127464572556111	-0.4527950174626248	1.0029123362153767	-0.4011188682734266	-0.36246993055618965	1.5058491661204785	0.18519412120097806	-0.26612632582753903	0.35984175543192604	1.5747848806798146	-0.17003476810951595	-0.5418497578666865	-0.3615739972379198	0.978463633509791	0.830278765713685	0.429714286810442	0.5783885429250312	-0.25240901755661993	0.1194711919488045	-0.7485453475846563	-0.027354515485038422	0.9515994272630974	-0.5886079149989907	1.1569741994069869	-0.5977493746220369	1.0503583662060978	-0.15259998799263735	-0.6342870667864443
0.5838384676428331	0.4330662612946179	1.2191242271591467	-1.3822598338602	-0.5715349870108228	-0.363006417772642	-1.0286775192776016	0.9144159616611144	-0.2808060179739551	-0.4385403433001382	0.21737337538839027	0.3707315596072358	0.0011688180230330044	-1.08804334231542	-0.5743840054307758	0.077708784003333	-0.8667767430611036	-0.1754242837249935	-0.22102316497112412	-0.27030781731897857	0.5092631231973799	-0.17399118865488034	0.30174023703288655	-0.22499236078539625	-0.29546439965923205	-0.988288678648977	-0.18818963167584615	0.14323653360833086	-0.05157071561203933	-0.500910835363442	0.17504485666014974	0.8577759221299002	-0.7976152576007313	-0.4015602576476666	-0.5351674649292417	1.0609981300349882	-0.24206444686975992	-0.018680112174240475	0.050207044652671604	-0.34093983476841316	0.2771388222058291	-0.6167939983166258	0.17026547366998473	0.5605218999046637	-1.4931914021144002	0.7554411250049796	-0.5134793012059696	0.8787412856486622	-0.4530655615393845	-0.3354769725218434
-0.2899940906090327	0.212216381530911	1.4311555259273612	-0.8481906382105167	-1.0779145988209493	-0.6179643626763668	-1.273147310694343	0.6499298108932593	-0.35202248526108015	-1.0854243549359306	0.43077155194789213	-0.035049460101080857	-0.42611271784465804	-0.8277865669127352	-0.1664555512516918	0.885467711465942	-0.21275260161501225	-0.4348038157997902	-0.06064646733552111	0.6413382900013906	-0.5909213606407858	-0.560442500057794	-0.773655009711193	0.3873154258366154	-1.2196247810723304	-1.3286146943742465	0.25450989488766895	-1.2090016785259938	0.1577791065108262	0.2202287499237975	0.11347688558720968	0.21812403641157166	-1.1154199389095676	-0.15929845380228483	-0.16590174147533632	0.858337836683447	-1.122099440653792	-0.4106394819813225	-0.3241723378557311	0.0325413199582287	-0.11969066605113496	0.15734269692110456	0.37589558738921697	0.09614592484908902	-1.5258376243670222	-0.15106958752042773	-0.26758008437026254	0.38331967077605694	-0.49659029267797244	0.042744440647226184
-1.077721577599373	0.35437396936926935	0.7083547154971797	-0.16523702709987517	-1.384588639097928	-0.6314137037852466	-0.9564986297137237	0.4524401526758366	-0.12725190544434134	-0.72164792869821	0.3393629689729119	-0.009406958569060065	-0.027104132214045534	-0.6645909479723682	0.5867148953850184	1.0960964728116864	0.7883268481063469	-0.4944997793267568	0.154053405577942	1.5003295655281061	-1.0586821465344636	-0.7858369551564581	-1.3804464914222176	1.2383812176048226	-1.1929238854175914	-1.493918259773528	0.851164584940454	-2.0187851108441803	0.36039065768960765	1.2643946199847809	0.46887039904980676	0.07138219670710326	-1.0143198756672132	-0.04653564386588702	0.6293940981686682	0.45875582861615977	-1.410853022125365	-0.5486447060107733	-0.3687487559310689	0.4539602020598795	-0.5110450845046703	1.0583945049980514	0.26323510054240645	-0.009979712922830241	-0.3178114081530353	-0.8066406757979683	0.3024870089006992	0.10703598400757404	-0.314040519699079	0.18996953003976869
-1.4214062159553105	1.1237717541913768	0.032360796912771765	0.33647567688313845	-1.6950166695103566	-0.6036740092993468	-0.30375562888653923	0.15753263736565604	0.519194766449144	0.31249644347228306	0.3856198650115914	0.1865198824023411	0.6278142847227255	-0.7908767958037641	1.123216912401416	0.5167306150302537	1.5892887073100739	-0.2730715986901216	-0.1677160974540568	1.8803643738716622	-0.8227132864235347	-0.6712918695189469	-1.5559667266895414	1.8510431370027423	-0.7077206027458122	-1.7494395497431308	1.2313812084530151	-2.3028874180660677	0.14326641826676167	1.63870200838532	1.0705288508141102	0.3133342811421743	-0.6630477033123962	-0.047265009625143496	1.5121813893397358	0.04045284859004815	-1.3504555979270827	-0.4919696029455795	-0.2565648346554087	0.4844122250752498	-0.23908029145218343	1.546960230911505	-0.19561600995892417	0.2630313492061621	1.3790616474803783	-0.783802292687074	1.007538084313248	0.350316582746447	-0.10566016846695314	-0.04925939734102862
-1.3829444394139243	2.055626983735177	0.14133473111834183	0.6658827001000436	-2.088116749132286	-0.7133411902363966	0.38809910752630233	-0.353416700390048	1.0333652674326634	0.8739173818762587	0.6062484218439345	0.1349473959070647	0.7381468634664554	-0.9212266660516222	1.2295035635775233	-0.30342703561311896	1.9633717254066465	0.04931301111767818	-0.9056423605616485	1.5940932832006065	-0.5141889126832179	-0.11526649154335933	-1.6696791320678297	1.9809337473453563	-0.5566996062321669	-2.050099969711176	1.2483979187230678	-2.3548166880421633	-0.4122988904571642	1.002745038805065	1.3247442282111404	0.5633807345841991	-0.17913689551148693	0.11204826206571694	2.081147457915117	-0.27048143677855585	-1.4299949384303656	-0.45497127751304994	-0.23076294508800205	0.09837050623722543	0.5632059131633641	1.450033026830393	-0.6365041383249315	0.39959742890058464	2.2365063976026778	-0.4009090281694637	1.5065512384099888	0.7650787617383166	-0.1175714903805344	-0.4912096668004765
-0.9949994823039868	2.1585815919471134	0.6554635682825722	1.0073708946868456	-2.097590342652084	-0.8211945084258943	0.9886090063785349	-0.7865855596628181	0.8066476020693987	0.30912058688580996	0.5614419838697804	-0.19027660621815118	0.1613189683830546	-0.6177740023652696	1.203425140813524	-0.64443240508579	2.0873093951964914	0.2870621467412085	-1.3408136698738287	0.981673724058923	-0.5718247960490409	0.7820237280157916	-1.7804232303315923	1.874544542602523	-0.7305612557609796	-1.8807180996189519	1.2167330983854214	-2.2271432148050825	-0.855797002720267	-0.035115822929925475	0.8789150402212504	0.6491551301540583	0.46956937990533726	0.5806632851455522	2.0739987530975523	-0.40648747524777445	-1.6801110280102776	-0.5335473296292208	-0.29438798320575266	-0.33359540093583756	1.0651748536202854	1.0441064605745738	-0.6567145265317665	-0.02961017839915119	1.5659941948575857	-0.22098536645173605	1.6690671852972407	0.7193031528155747	-0.32464683284143053	-0.7358322807719515
-0.12016806709794359	0.9385991829970809	0.6998453806633972	1.3218472532558958	-1.0903981898471315	-0.5989207442191954	1.4175024838239996	-0.6790938240358949	0.03684292336774345	-0.7450578789428429	0.04874877936978624	-0.36611876501828206	-0.4630548867166023	0.2161950343771936	1.3193215809574017	-0.376419217895671	2.113588152535118	0.43218687650579646	-1.032854722518028	0.6102549475952677	-0.6840874915316537	1.591961506579036	-1.469557598720169	1.8652958539527824	-0.41402634202798316	-0.794306843848323	1.5144604255793894	-1.656153855722613	-0.8820829989931838	-0.6399914611215892	0.13274646836128484	0.7109042858495856	1.2193783618991652	1.0842157082166402	1.5360332559785188	-0.29791260169944317	-1.5813070422884998	-0.6049309957348855	-0.25151242975953914	-0.46392795579274904	0.728769303245928	0.7903539581425176	-0.2512404778390502	-0.7349361201729062	-0.016940733154084675	-0.34942486390283856	1.6209009305617625	0.05725095069375127	-0.34143781509564064	-0.5381054861463697
1.098653618501676	-0.8863351031023915	0.14612558828603592	1.3116642034413144	0.8364870353418078	0.027756328063091844	1.472015216271621	0.004503563287419189	-0.3926610718004425	-1.0156721435594174	-0.476636005951794	-0.08129024711340993	-0.45422496098686216	1.177094296714046	1.3543406537870906	-0.0308575715104423	1.8625770762406488	0.5498454485307056	-0.35696140295335343	0.6598858965398547	-0.2779497459623798	1.7352610207394699	-0.42537647938942713	1.8502031734477173	0.874545798697433	0.9218306807396465	2.005165207926229	-0.5205276886127388	-0.6139950543211343	-0.6304136266500038	-0.09858368122018184	0.8559841363185754	1.7155461721599583	1.1210280938441497	0.7944692141815061	0.09366767197769243	-0.7315468352772767	-0.5217680374483931	-0.004539327458283381	-0.2897231562463088	-0.0235594154124221	0.9288769215462597	0.17581383073235698	-0.9289823668702251	-1.1672471495288372	-0.4001618065279064	1.4612319653968564	-0.6320020141895105	0.18229765807031445	-0.04322137568862693
1.94539171544017	-1.9255347959889233	-0.204997746525763	0.8279408193898802	2.57060899070679	0.6705250964387247	0.9499592393602343	0.6961681097460581	0.024961179111554065	0.01148672376607988	-0.43528848692319494	0.38128837231826734	0.18001165280638762	1.6914681865986532	0.8584088258317865	-0.11196033105680582	1.0801249488213829	0.6032888389418792	-0.028696821349808766	0.7566704449545448	0.6153481042563101	0.9679659425006658	0.9509257590168124	1.3781674974881106	2.4322915708701767	2.295087387069699	2.048588564575272	0.7660568185452167	-0.371250366218618	-0.5080951409645746	0.5199833365650237	0.9064957805885658	1.5142705585474354	0.4783328591698275	0.20540798774817567	0.6347845269419456	0.5502124291534084	-0.34014256733081283	0.29377285924370716	-0.0460203179097376	-0.2921021707450982	1.2549282939161348	0.2527029926926935	-0.24227864270059604	-1.0347875630418244	-0.07719893412015981	1.0876658497972778	-0.613610751801043	1.0527087129349681	0.3732520057295304
1.6706560059386504	-1.4479094157769434	0.23467805846690165	0.15493478824806947	2.8700239189015364	0.8264744904261392	-0.043314514072845235	0.7552399409504986	0.7473337709958253	1.5134346878583669	0.08983459967322471	0.4131776858768219	0.804494604302525	1.5151427357954994	-0.1530626027183227	-0.48622312547172575	-0.0807108455559187	0.485902796889339	-0.23850016905640367	0.4901718411118101	1.2732934457383511	-0.2973797578926698	1.7550879661487695	0.2854111483747623	2.9401740261729508	2.4949600314904963	1.1843961907714635	1.4746520596984778	-0.2796969367705738	-0.6867877195047065	1.391843552709906	0.6206659811610158	0.5152443750891035	-0.4958314939512165	-0.10889425061831624	0.9650363781602115	1.4437470455694883	-0.26553263137574723	0.41045825710419004	0.11939486139615706	0.24529409307778124	1.2852489148900845	0.024658062338174705	0.7508280447817236	0.06702768820514646	0.4194628776820958	0.39347163898839765	0.15240440334336444	1.5603402462001648	0.46944106048637513
0.37731870337599255	-0.086685703629546	0.9055177023133418	-0.254433353448605	1.5795846069587594	0.4380775559946358	-1.0284319276008727	0.1306595352113899	0.806565077219301	2.1733173557797554	0.4172857153064828	-0.16959195469645272	0.8329996284720327	0.9311311048672395	-1.0202804864973576	-0.5744180102460135	-1.0334120447637154	0.19544486026771068	-0.4925406246847149	-0.03614999402421882	1.1036325044211805	-1.2649019907199364	1.4606933179970711	-0.9318318640508598	1.8549613065493862	1.5910097193858095	-0.27848515418178843	1.2187152730508002	-0.20463988025175617	-0.9436708605431507	1.5379037269792182	0.07056760340648653	-0.8476986341099243	-1.1578637141955526	-0.2750340809936222	0.7078715466017571	1.4418159834609017	-0.35944796000899054	0.28644450612566047	0.25820054505331813	0.9653553385059729	0.704414604570504	-0.1525470953115573	1.095921295128189	1.1010112621036154	0.6329601254727579	-0.4330213363230779	0.8960666790597546	1.1547921596842388	0.3089868658678922
-0.8921725126734784	0.8401208272318936	0.7047335541205921	-0.27067349840642657	-0.16846630401477067	0.010728382069555448	-1.4789984658462423	-0.5749332051695857	-0.0035186855937424056	1.4732476078092804	0.1506351079921547	-0.8461130792522087	0.2281604852742766	0.4791613432752567	-1.1015836693147771	-0.08110291383632515	-1.298861607344033	-0.12004375821556346	-0.31374355278397886	-0.32887396778763095	0.32168958571906564	-1.412690961520519	0.4630058136349964	-1.5281636392799973	0.013601309830579441	0.44484568506320277	-1.473184839925748	0.34889700454119565	-0.015536985725463968	-0.7950014232341612	0.5891016950051553	-0.3872112931967538	-1.8714949571346684	-1.0871996532644117	-0.45002967297261215	-0.15477024834587702	0.8488180024657896	-0.3847412851621421	0.06589389775765424	0.4317851514525749	1.0304823267234728	-0.3036185617689305	-0.04607474318976183	0.5142913700350333	1.2834221837732218	0.3694596141049003	-0.9443368116548218	0.8425728834466619	0.0817094323028663	0.1211511083648503
-1.1557245344198805	0.6260224002965814	-0.5427675738227435	-0.16219798992102896	-1.0346292329933346	0.09361123031322496	-1.2117908375876274	-0.6743332889990227	-0.8524890356809282	0.07286159088369609	-0.2900817955180212	-0.9995280488560983	-0.6090015220836997	0.49431437421142593	-0.5194252362283037	0.6351794801145559	-0.9880751158414214	-0.3044083850998217	0.14542763214549453	-0.13067133151464352	-0.3675651595829626	-0.8543118463683423	-0.36482549944410997	-1.2581843018185699	-1.233165480751645	-0.11920656889134468	-1.7742667067597748	-0.34940866821933037	0.22115837403956148	-0.2751030353930644	-0.8344395390852084	-0.5463251861620003	-2.0540074181211074	-0.36643384705682064	-0.6463230534032341	-1.1178083173029993	0.4482099394097161	-0.0415791509041406	-0.09611583370614753	0.5424327193451729	0.33430603652181334	-1.1807070525535461	0.22592887269571146	-0.284995870176898	0.6326016400556201	-0.1255378551248719	-0.8292739439946298	0.07097299502645092	-0.7653256130121522	0.08648982014052442
-0.5053742763520682	-0.2937753089472714	-1.6587935415130204	-0.16736024963165597	-0.6849933749562468	0.6619602534780853	-0.4506486393749021	0.015810323183859214	-0.8628463168687719	-0.978019752131902	-0.2366174198043094	-0.6883372908937151	-1.2643733794604208	0.8792454010972856	-0.060317819171894035	0.9657418162399174	-0.6516866156967771	-0.3157435125200629	0.3551371929995802	0.27188643068614116	-0.6348810341208552	-0.06133462357682248	-0.5886934624383865	-0.601298699097691	-1.338163339815601	0.006733137410433137	-1.315733195711096	-0.3582125196272408	0.35590921255649993	-0.03276350840306071	-1.741551435649421	-0.5992457878968345	-1.381192487171538	0.5501853568937977	-0.7918263254282549	-1.4802752948149724	0.7351859865901545	0.6265642043260153	-0.1877294076413719	0.441980422904555	-0.4203893080711193	-1.495226496898616	0.39881489073984316	-0.4323083109211095	-0.2769015078759159	-0.44939927567952076	-0.24173878545111532	-0.564276570080845	-0.6982702480756506	0.26456320252476545
0.04967526105124485	-1.0159085960652345	-1.4215542207190406	-0.1595095592227099	0.10032855518217783	1.0929916285991899	0.4228415023036909	1.0765717750398658	-0.14806951578907382	-1.2176084961374922	0.279459400122836	-0.5721600055761462	-1.5554091486141224	1.2589270087006785	-0.2928623848691648	0.701606574316937	-0.6839285282427343	-0.1985595557741247	0.13388174231805403	0.4329295419430745	-0.808039897373276	0.6461373852654816	-0.5454374466008528	-0.23345080475644872	-0.8792900638393275	0.2970516938517163	-0.7268438465643842	0.1564385171431944	0.36462163338970416	-0.5169641722825302	-1.7039803892003131	-0.8380955449627221	-0.2759818644524776	1.1673156281493384	-0.8899107495449413	-0.970489634479974	1.4849019879570282	1.1394309818938206	-0.29097469032431844	0.1593536816540437	-0.5364133965103084	-1.3274889049544452	0.3783859536429142	0.08909915168624091	-0.9150171575554454	-0.3903329475507162	0.3002124111333777	-0.4071389804311624	0.08632863626837861	0.6064926455961515
-0.257744012956312	-1.1512406794891663	-0.07380803784638165	0.14374274979713236	0.3851743114225404	0.7996303271049228	1.1145770937247488	1.8266134380705326	0.3613078407896764	-0.9535447256016107	0.48201737632711705	-1.0191022558281475	-1.4884832367939358	1.2898126060058122	-0.911268864531334	0.17812375909348177	-0.9661316177817557	-0.02645619640416302	-0.13373755588344366	0.2777001431204836	-1.245894182925755	1.2300485522081481	-0.7645155347763319	-0.3756599101363603	-0.6900343619164536	0.2132715042688205	-0.46977334263013204	0.5761284105205076	0.3510713205014267	-1.251733432197577	-1.1392345006090645	-1.2044228099668985	0.6961416611016632	1.2214095557875588	-1.0102000881455222	-0.06434701402815504	1.9880035659017654	0.9883842963699363	-0.42604716985330404	-0.08023177415302186	-0.053044417959607806	-1.1180921989418264	0.2752927182308535	0.443215332732606	-1.1236926330422174	-0.02300118036278393	0.3520163694082879	0.23331322323097461	0.7260204365684363	0.9350996942306696
-1.130321368768765	-1.0249251518114852	0.8912392047099174	0.7459912455186817	-0.030300085770133985	-0.13427356038433044	1.4841319679715104	1.7542740411793485	0.06725439761456568	-0.6673059901724219	-0.1457885006593946	-1.5093107106138126	-1.1475166779127013	0.8260632460954392	-1.0551298263683722	-0.14741479317102965	-1.0809732667564402	0.07463711309455526	-0.03385624354470364	0.08572491645314363	-1.6922067845167625	1.66082452224232	-1.2403158860670234	-0.6963467361159158	-0.9272883154236644	-0.30998833679628285	-0.501230684886722	0.4393252880464479	0.38733962295995134	-1.2051301847052729	-0.7240552576217464	-1.3185894603985338	1.1930462226000311	0.8138040497431311	-1.0921534001807982	0.4285008637832547	1.661016104212942	0.17817314920819444	-0.4788999531561192	-0.073383028513358	0.3993982329606388	-1.1129265392468655	0.19969537291040088	-0.018547579798635375	-0.9900457605933811	0.39703418888387915	-0.08318078998289011	0.4546371103387317	0.577931700007803	0.9889470173833509
-1.6234625069824178	-1.0366889589975068	0.5125341931112988	1.3405875031992383	-0.6387550423426764	-0.9905460472472638	1.5371863812387054	0.819728017194469	-0.5664611094876123	-0.4433295844845039	-1.0665741105351405	-1.1632016247549422	-0.6422490210330828	-0.09269190372565865	-0.23379494088941385	-0.10440873561044473	-0.7513985409300992	-0.04764870275426563	0.35275588769527855	0.02436710293034981	-1.5135116081438724	1.7633018593083587	-1.4340660546134845	-0.7385204907398273	-1.0812962490041353	-0.8902100387810621	-0.48911774983198913	-0.14927621456179072	0.46530831903387726	0.05484847955935314	-0.6411488950973909	-0.9769934199791311	1.3327758759472719	0.37707264749327873	-0.8560143857280764	0.19606127234795992	0.5274216186379357	-0.6740078609789089	-0.27832836784002185	0.19539942494658535	0.36568846246981684	-1.0204463045905885	0.16001122977894602	-0.8853086081125235	-0.5712232924256524	0.5749293905142414	-0.5428877875152881	-0.10743697773180408	-0.1553186084824327	0.6654393316613054
-1.2358043976427895	-1.0787937154402407	-0.45260206395617636	1.708518860019275	-0.903906616631324	-1.1006134351942467	1.429916237338837	-0.46701787362323965	-0.5535509713776722	-0.02249831805770867	-1.196838616010189	0.16135580391928586	-0.06360789398776279	-1.2557512948741705	1.1555422781406626	0.19320271848775603	-0.022206690242347605	-0.37011906056424715	0.6284025565250597	-0.06802673931916989	-0.5430280730264524	1.4526201470186928	-0.9512904184952282	-0.331827400125315	-0.7165277296953646	-1.0713461188182718	-0.21289893573340374	-0.645777078226053	0.6052277940959903	1.754169531298792	-0.48199190548880533	-0.45395992154211817	1.573436822186092	0.39543810043678335	-0.05029802713357704	-0.20319412690110825	-0.7540651310437815	-0.8564295566470373	0.24500666167081162	0.6131789154590045	0.03801696818074133	-0.3314670393508459	0.16880117272347023	-1.0454677617677985	0.15888023640984147	0.32919507722865465	-0.4600015000461068	-0.7409507614363444	-0.6833080920514302	0.2581229954787183
-0.3967301159393176	-0.713708245300348	-0.47489095575686163	1.918109455207476	-0.7325055431368248	-0.4921178448564957	1.3658201898767703	-1.3167801485431678	0.45590175385010917	0.6898930710486934	-0.2197525735923562	1.5299211984061103	0.5445192498826131	-2.2440370608606193	2.20027547021793	0.542776295456577	0.8454029897819537	-0.5423226724742506	0.6407620611558856	-0.36453600875272246	0.5684153424115368	0.9619005923840124	-0.04499487591813002	0.33922311149921763	0.01738529477829786	-0.6819098745246436	0.2583479104792039	-0.5754704382803215	0.8641545715523752	2.6200989996858977	0.12497701524686053	-0.19229239855864952	2.197519100617077	0.9431612744805821	1.1548145316571656	0.053915807536196174	-1.3516297619587674	-0.24579282254823423	0.9212588437834308	1.0477562334643178	-0.06561616698143784	0.9712401837422822	0.28680035759375655	0.044115751100289674	1.0877183087593454	-0.25820701744080826	0.3399051420719975	-0.4764583267128896	-0.4630510026535963	0.2646717673682267
0.11184147562638241	0.17107501715385892	0.7480518557707644	1.9806050703405884	-0.3615846382061578	0.13726790055981886	1.333274276079412	-1.258044668087677	1.6980652294244682	1.2899231678363856	0.8598342284711744	1.8294885670873042	1.0923851702465746	-2.532724805576831	2.25352228494539	0.6928950184253511	1.4839131422665741	-0.1530999324731755	0.6088386496400265	-0.7156058283181135	0.9878124312925143	0.6009884433607909	0.6326150132983327	0.8823401556577009	0.6002196896490707	0.04301312069602651	0.6469279251084384	0.03889553806900523	1.1334536362823484	2.1379932968476996	0.8955457718799307	-0.29005921200742735	2.8107434059966625	1.4377677721674618	2.0926143846188596	1.0236134767635405	-0.9448687615544293	0.5139533271033797	1.3381544713393478	1.3019356044566406	0.20894403866115094	2.1085218131521817	0.4417949189413099	1.5699935801702918	1.7610836369548961	-0.8550319332098596	1.3449938559637065	0.5917145505698209	0.2544955801532729	0.7729564276432175
0.023559795486406816	1.0697804121026393	1.7233774409105445	1.4958827270814739	-0.014071331647390703	0.08648665791886744	0.9779674997665022	-0.606505708501383	1.9779212680753222	1.1227422279602324	0.6785132787382714	0.9163446197986317	1.3111956689266095	-1.8572646380458482	1.3518010043344075	0.3279262358364969	1.4772432450276651	0.7037512397264087	0.6738514957586714	-0.83231055511237	0.5778908803145609	0.300536476286634	0.6928228925725598	0.8741893357000544	0.6877178378609493	0.6148327166823316	0.646813430277332	0.6998198541929167	1.0412991623916734	0.9609491883614377	1.0302654889575962	-0.4598972785507043	2.486815972552385	1.0334530267730169	2.0531069276957163	1.7229956592965114	-0.08976881293739473	0.5695784178491129	1.0688165366169267	1.0574662730505349	0.4100885608735778	2.077603518685676	0.3124078657240237	2.000971766431349	1.5501485538708561	-1.148904460222032	1.5976815978644796	1.1120262153946343	0.6934501682726618	1.1225392475290688
-0.2282162127901772	1.3000855718821243	0.8682737044107228	0.005972443881019193	0.23581870421924814	-0.678853748317088	-0.05413152364783159	-0.21680488867169964	0.7754000872692834	-0.06699578195660687	-0.9898080195818644	-0.27594890937865657	0.8816483525412167	-0.5665314757523032	0.03780707246646682	-0.68052869125469	0.5863721815193036	1.262673294123139	0.5998619058167413	-0.7217701007795043	-0.016172507367500952	-0.34200219807391774	0.3308595685216147	0.10496055833170498	0.37185624046451565	0.6457471441213425	0.1346711201304584	0.8873936059444396	0.2859438088576755	0.09382018223217603	0.05987729911590622	-0.4758955889643463	0.6702977934303501	-0.5097628940045755	0.9119885196802813	1.1075978777106246	0.1962414307072567	-0.31901584837658803	0.06206595247870301	0.10293944959125968	-0.017736849670033306	0.6442823374910647	-0.37232360008888454	0.5955178891823112	0.20767671083239117	-1.123508415560165	0.4729158660041261	-0.10830199905904685	0.33884770984440143	0.47199037239464003
-0.08120756804649254	0.6905928809952832	-1.4597396614063132	-2.1761327938266604	0.3885606316369492	-1.4776840422172972	-1.5265996134481925	-0.5808064409565801	-1.2686928618333735	-1.6908848890955852	-2.842043917278998	-0.7466514459632135	-0.12516962517290897	0.5088548793234167	-1.0657629748342672	-1.8967279551966252	-0.8808874975040227	0.7600130001278704	0.13130724890284914	-0.6810700169321563	-0.12411536664834533	-1.400377085080082	0.031232094529885346	-1.1276906072937112	0.016957860229720387	0.1830349643637698	-0.6429548688960303	0.533945827102249	-0.8641533054905461	-0.12583218173577104	-1.4768462568080905	-0.4538215246366628	-1.9746094636692892	-2.331596814249288	-0.6754677456589019	-0.6538435068631764	-0.5743805832184179	-1.4729608651657808	-1.1416897844860838	-1.2652908038738777	-1.0210275631750598	-1.2649752846321791	-1.3449555307895222	-1.7456770695698045	-1.6593733321906337	-0.9746819145652665	-1.5809579855525309	-2.5292870245393186	-0.5403425723212938	-1.1443969263502036
0.5592309344931987	-0.23747973949384718	-3.0964235032624012	-3.7740080368148945	0.4767186244436382	-1.5348746636817032	-2.5216584631028045	-1.2096311069249843	-2.8388900906127703	-2.6093843347385897	-3.2221078919565964	-0.39153772773970086	-1.0118339271988215	0.72491881366837	-1.570492064396816	-2.4285933954354197	-2.0399039285873104	-0.6405502237475935	-0.49272017049228883	-0.7884869670035467	0.27205647483148343	-2.1988259672030237	0.07384567649940203	-2.0209757236667176	-0.04918730295570991	-0.29244472000414506	-1.1241053340787621	0.06890390278750781	-1.5941129783058992	-0.12637633777745383	-2.346848196373071	-0.5777820757733325	-3.8141099122039455	-3.0599928392754507	-1.7604992596675144	-2.1049546031572306	-1.7335271297564907	-1.861681033325903	-1.7181969776101915	-2.2279111244126284	-1.8113529784076632	-2.2907788825504105	-1.8117065801559444	-3.2027516883669276	-2.818021538303056	-0.7383429084002893	-3.157240481575059	-4.048864162960034	-1.1313387894869666	-2.5215841094058695
1.277358602681779	-0.7750934519359479	-2.3789763343714263	-3.56834188621372	0.5839322128238645	-0.7134140234075093	-2.220408424211046	-1.1335326835482862	-2.93237922698155	-2.0816987099624042	-1.6771195090261244	0.0759893923210566	-0.9658587757523265	0.22017549466792674	-1.4607704428106392	-1.7199622031943933	-2.073746649867123	-1.7977762319240753	-0.6927042445940084	-0.6522425408652518	0.6641057913506047	-1.9069881091392111	0.3514215379359687	-1.848331795876788	0.24324590793710543	-0.2981305182845667	-0.8813346777740907	-0.027593526091195683	-1.2984264394147584	-0.367501600706512	-1.7734047373627801	-0.7159097078659855	-3.620016438423824	-2.1016207410566645	-1.860561424497493	-1.9277661549856253	-1.9977254682496366	-1.074738725306672	-1.2691404912613387	-2.097137713829869	-1.5542727532771168	-1.8644773206677578	-1.2002355200356785	-2.6852610617558677	-2.398738112803257	-0.17182139910130373	-3.030412210733803	-3.0263023475070776	-0.8511660978681865	-2.363914308154029
1.5482988129162283	-0.6757716882891405	-0.03216372763337366	-1.696439003846187	0.7668463305444801	0.31890029631945843	-0.8590658682644593	-0.09562200485719499	-1.588073759576778	-0.5687208476893371	0.6440668761381375	-0.008022013120137044	0.006361562242223502	-0.23700571986638647	-1.0833712622488687	-0.26291793971434296	-1.0602878177092239	-1.684985682687013	-0.28270045239399805	0.0717250200316665	0.6627963028739886	-0.6393023387942848	0.561504649490323	-0.720614271090234	0.6286389277853447	0.1616826485031965	-0.14149895402495072	0.2768924783528975	-0.31150028831091203	-0.7982570076794159	-0.2975592693590344	-0.5590163503722427	-1.7728848532647268	-0.3350897395880679	-1.303849408650624	-0.40945157053395387	-0.795429868736935	0.2288397877688811	-0.2639606597640357	-1.0694236927267768	-0.24780644305069738	-0.7102813596187109	0.09757598126376846	-0.8090871888505867	-0.8183599745433957	0.8274504302606149	-1.3568816333433498	-0.09271284160934268	0.07826383399681755	-0.7218486818576579
1.1289318291756887	-0.29851211539407047	1.571495630790393	0.29771010246499335	0.9034844427769219	0.6769476732063026	0.2928957178228416	0.9707335033528128	0.1595824623844165	0.5159644540266557	2.0720991218977	-0.6364081579539652	0.8341878906403085	-0.06263332581868378	-0.9170174910499614	0.7278633206958971	-0.01753121838394698	-0.48929233685131	0.21514377884758024	0.9928570887110607	0.3613032852847942	0.3410793935623612	0.48818412742753187	0.3554958315369155	0.6398317430725275	0.5939125847274049	0.2743692069420694	0.5425918856355217	0.3321230002493577	-1.0946750230688191	0.6455768055272793	-0.14408693626566932	0.0443177451750906	0.6515159857909915	-0.8495051732673163	0.7576726993723591	1.008335898640441	0.8972870202550997	0.35051868023897303	-0.1555563535920863	1.1161386914020768	-0.07769099328064796	0.9502963256454219	0.7511295181018006	0.4201961650247639	1.7780999397254555	0.3609847356647541	2.31724362348751	0.810375778912717	0.8969785416289296
0.1878489940401034	-0.14281459358641768	0.9858588623306356	0.913274321151704	0.7219552892236965	0.08929672380455468	0.13399161937624787	0.9064319032061722	1.0962331314672251	0.11217209556313543	1.8734443366024809	-1.2994040814792065	0.4072854000090572	0.5311780223184999	-1.1604534831469688	0.528011668354547	0.08334669439488829	0.5875738747528131	0.21321468106836566	1.160441779464891	0.10808480218310106	-0.15709407671330652	0.15209984764148277	0.4166963173050923	-0.006074760431355695	0.5602012119513721	-0.24589991243223258	0.3445261933181031	0.002927979425801746	-1.1714705080928498	0.15131597961462953	0.030538996649342384	0.4672631073303442	0.11045004420664611	-0.9534469699780603	0.2740651545199979	1.8939035165517564	0.3947759621984192	0.08247808480600853	-0.18057396117216562	1.3765489567934974	-0.4668915287746106	0.6080601595268386	0.8792898808733021	0.1237498919398049	1.889692626928797	0.7025542712464631	2.3737966233670007	0.6586347411917962	1.0579235748259495
-0.8019656697919929	-0.28770053209293783	-0.8011471701895085	0.13237001348664174	0.08855510818382355	-0.819410988465258	-1.106733032479749	-0.29355978048910797	0.817301368267294	-1.322586935296535	0.731768589528529	-1.5340681621802714	-1.0834626849318463	0.8142892060381736	-1.491878114242658	-0.3239768567890172	-0.6495480859090349	0.6637993305869662	-0.13580631470789342	0.11037070030113269	0.10168093045818843	-1.8590996262120851	-0.19794879997946907	-0.4245884617950634	-1.0338327291077234	0.15978399673675917	-1.3358670436232682	-0.26398622076133776	-0.7867354772654013	-1.2012529462761066	-1.1750637270113458	-0.3837794937285147	-0.2911397431765372	-1.1464967902608323	-1.3739954145626374	-1.3264774109569077	1.222835020577863	-0.6547612297188875	-0.6184165851506571	-0.8965419984634208	0.28351598565319963	-1.174358140233308	-0.4965502262661952	-0.010148614908225564	-1.3018051822452636	0.9414381289715412	-0.26241184653387534	0.6562037905025728	-0.2639231300633053	-0.07728251743682837
-1.3370410505866785	-0.31813065428897214	-1.591987498625713	-0.7402539284217211	-0.7629167266240354	-1.114469817265167	-2.0928000890602383	-1.3783276460810903	0.02446109973346648	-2.124696820794054	-0.07474666126698515	-1.2109130983688048	-2.1188970463380095	0.38433441711490074	-1.3532504961857663	-0.6734374472527687	-1.1529127787664057	0.08970900489311016	-0.12473783262590153	-1.4451720120532336	0.27322901947846145	-3.1513318179874292	-0.23932089947778523	-1.0708538360653512	-1.724687022150238	-0.1412056475676023	-1.8834486229520389	-0.8343437596970799	-0.9688312178903894	-1.1981602472450015	-1.8092242991314338	-0.9867655020357079	-0.8852387521854356	-1.6586153056950745	-1.4725315647437556	-2.2741286458937076	-0.1647587032106359	-1.089052816438015	-0.9151562356285654	-1.2753795919208708	-1.2438278272877994	-1.1382285419287963	-1.2456355618108241	-0.5865571432037257	-2.136194902736852	-0.29345201825933964	-1.1351160644584708	-0.619292013988049	-1.1895658071485173	-1.0219438528392788
-1.2265551298084365	0.18707184103842567	-0.48150150858340757	-0.6166840500182085	-1.3927191415897806	-0.4663041650204044	-1.8195581319985759	-1.2645728624263113	-0.24096963607502997	-1.1199013018141633	0.07994877367971819	-0.46029463181621527	-1.43946565538331	-0.40268227803134715	-0.5717258281850237	-0.12972602915694645	-0.6270993327814792	-0.14283993219064936	0.4490034409607236	-2.254523832154266	0.43402551399331685	-2.74858801931855	0.1482208632482975	-0.6681211754373536	-1.5905417159787667	-0.13661218594963045	-1.1860265217138082	-1.0420815305762279	-0.23832342024763895	-0.8940721432628074	-0.9409537576644936	-0.9366020723352458	-0.43709956680214945	-0.8738655814804476	-0.8909023900003115	-1.5826317785270563	-0.9679594268487139	-0.39775310341736797	-0.5873187660326948	-0.7262983772396042	-1.9928250004144221	-0.16179260020809505	-1.107709659666381	-0.10271677101988247	-1.1180740537110767	-0.7841760236702284	-0.789379681793773	-0.08228519591101316	-1.4870700750763004	-0.7629272714194956
-0.7545427832963081	1.1136193429936296	1.2062621730977503	0.2465864930297621	-1.56040164501981	0.5350706386549914	-0.6544299361355589	-0.3164880860452965	0.2691261411166133	1.0233926729935774	0.6848835469014197	0.4413839146829199	0.44542945217238833	-0.8879290408198834	0.3638898367144146	0.4813137219690908	0.5361699989956421	0.28166472212944804	0.7680916869542178	-1.8533934138433301	0.406021316983292	-1.0413222147696082	0.676641318542731	0.4143578020114923	-0.9393846925374674	-0.15341257622665228	0.22799991734363997	-1.0107465828710702	0.47475846838067337	-0.18640082950757506	0.6136187606827942	0.0581483656690962	0.5402257150052052	0.3561067549976504	0.07144180432549418	-0.17310648938640363	-0.8561244626146485	0.7668367077226004	-0.2959105400795963	0.1745727473559999	-1.6013875123876637	0.836323014396282	-0.6842908908460519	0.8346689193896046	1.1167656183588694	-0.40612905499173385	0.3903183679172742	1.3761462121842096	-1.2735746858612602	0.0443979191319438
-0.4248553355005393	1.8061704520214066	1.5148445947601028	0.7604158497083937	-1.38709923278279	1.0216013245743818	0.20954685969030293	0.12798134482260315	0.7501866783065253	2.3812486732217875	0.7680220923488728	1.1132605854151758	1.6840100588451987	-0.8470870682384131	0.770978212639087	0.19818778998524303	1.2243534392644566	0.6469116934469119	-0.09121531209913004	-1.0069009287052093	0.07386015256708087	0.4461157740723879	0.8103311203080279	1.0490433016456138	-0.5834548189966798	-0.5774688574404324	1.1366571629129543	-1.053612487903884	0.05962861627494714	0.4842102917933741	1.298587387829471	1.276480830812733	0.8903829260850806	0.8398013778900334	0.7514071384203392	0.23881530039887267	-0.6336853847805832	1.3245899183271033	-0.7373521203335708	0.3601823767679231	-0.7839834633549847	0.8397879542538431	-0.863316841724194	1.0346263031276863	2.600068046344005	-0.08421979409889119	1.065543332194581	1.7948106547248088	-1.1865456464741346	-0.05475974997644044
-0.45643029362562876	1.662855134750011	0.07483518641061446	0.39414697930376974	-1.096095125680457	0.7774976280597569	0.1933398565093567	-0.5360816163776662	0.3554381305427669	1.8310402184111507	0.009856581660679108	1.2418620620441676	1.1358266442815907	-0.6035371220336658	0.5194926845244929	-0.7649903336133059	0.9266470904727362	0.2559835604264274	-1.8090649736736668	-0.717147905232864	-0.5092690305980905	0.8183192218606374	0.28910552645527277	0.7375828708593488	-0.8793348538075831	-1.2302625156630826	0.9864531828583379	-1.1849526697095853	-1.359538126292023	0.4996296222369698	0.5793235298402453	1.7347196075926612	0.24960815228751274	0.3894168313104156	0.7823336779415613	-0.7847559391755219	-1.0196992132703966	0.9523475518923088	-1.6683372588724972	-0.40179883607139955	-0.42689521417637716	-0.09789732421603745	-1.615863036224836	0.15034729916212383	2.1186161887143267	-0.6048642276523433	0.6153644702596642	0.49093557201830645	-1.5694054301692715	-1.4238736010009958
-0.5757685139003488	0.7553974557805707	-1.5488023585783193	-0.28325185603161357	-0.7184910341875198	0.43706674522412775	-0.09186748942124466	-1.361766636674102	-0.6397620550819884	0.32205100986571805	-0.8544567158303858	0.8969904426204236	-0.2914946179315686	-0.45737105117058896	0.18627738604475338	-1.1508177691799164	0.31615987980767607	-0.5177186178610134	-2.8250368636016003	-1.0183889116981037	-1.0217327752196543	0.6601591911119493	-0.48968020080478775	0.21845336507570642	-1.2099332130384064	-1.4634215954165684	0.4892823253347966	-1.0556645841660148	-2.3678104161720133	-0.15850566936731197	-0.41680266599199384	1.3167694386048636	-0.5659168550639075	-0.09878741166369168	0.44213088951732565	-1.8252077259872426	-1.6275503711600543	0.39429219162423573	-2.020933297551958	-1.135130819612837	-0.5932640516359357	-0.8473993287546071	-1.942811287166833	-0.856218554568464	0.5399680649855357	-1.5129117333448172	-0.11300993034610421	-1.1635112963229914	-2.0032526831028292	-2.7540040104123436
-0.39670721699714406	-0.1856455505855651	-1.641469369121519	-0.4639354559294054	-0.17933161257467034	0.719394851683823	0.20797599369941244	-1.0075948955580438	-0.9989543742643725	-0.17339802788399603	-0.7887158986021071	0.596658181711295	-0.680394972551166	-0.26122540795791005	0.3927025077322986	-0.16332680932082022	0.3835762431849788	-0.6272243507663581	-1.9608884412859058	-1.0427570832713762	-1.0385425093489142	1.006845036662117	-0.750986314936936	0.5019128791077884	-0.6463304429598526	-0.9357894280618752	0.7074910094513412	-0.42049815224236337	-1.7564033605856286	-0.7416006038346356	-0.16861858034433766	0.8891170504657628	-0.6167932332971671	0.17228207787120428	0.3308239013787917	-1.2438779985798942	-1.447902921704926	0.5445738224247039	-1.064711647715221	-0.7466467718514953	-0.5727784385904342	-0.39723695300528417	-1.073387043917118	-0.7662135066828144	-0.17000162835548344	-1.5675829133152712	0.0962545983073511	-1.3699097880937288	-1.7493659074783312	-2.5487382516216606
0.05195868461258984	-0.4588415740266663	-0.15209151923495456	-0.14837957246654573	0.3964065634511743	1.5697810382404345	0.9766370656979879	0.5249340159420998	0.0010900783022905385	1.0716342954686136	0.39749638609193416	0.8488654477218275	0.6181037015440826	0.2636704075546813	1.0799270620830106	1.4761781952839477	1.1858369091104284	0.24985109631423794	0.15545611193487904	-0.22355797420474985	-0.4499439658904182	1.8306303864958144	-0.11624822779437198	1.5079481210513908	0.8845563813438434	-0.08735418171235693	1.7052656694956718	0.46998786964917394	0.09978486779774437	-0.531923258779296	1.4737022257831711	1.2124642952587683	0.02315271273206775	0.9395398980046497	0.7197238939369378	0.873986306540616	-0.21014133532830342	1.3634246819988065	0.7134481279573347	0.6721550808439658	0.12088111074222886	1.0496287213298507	0.5478059350830196	0.501698038003439	0.8229758899350887	-0.3291394415257216	1.2341819761206199	0.03707687159351156	-0.6152722992945712	-0.8866859645798263
0.3538025113320316	-0.06745033389661881	1.4186511537116706	-0.02927126450895385	0.6817407296228494	2.20269304636538	1.2350370029253972	1.7731628989580224	1.5081924347088547	2.6626478320925346	1.751638436496947	1.5654170340968288	2.1671591908788526	0.9334245579848021	1.5777912880118299	2.2670374517013427	1.752658838475232	1.1460390916434215	1.6437768455728359	0.9292835976184792	0.3301404882840179	2.0288467535288848	0.949988236112899	2.0480569144789684	2.3383610557931713	0.36590799772758276	2.4122279655663643	1.0930604460902573	1.594779418509424	0.29788047368546955	3.0655298707703222	1.978560915073487	0.44515975232702376	1.280854198009906	1.2672814746145498	2.7581620365872226	1.1372264660622593	1.8962189624554067	2.060769045185363	1.885259491137248	1.039722661024322	2.269798317271613	1.7088966774492147	1.750826590123981	2.2878888258640133	1.0974346608264953	1.986278538251258	1.4835851125322679	0.7631355751746363	0.6832321961463733
0.3063881222405399	0.33006360614433844	1.7287774699841167	-0.44193266029239675	0.5535491948983295	1.9883797157380885	0.45586503545206064	1.5289837776912643	1.8863450465706388	2.6754427189174987	2.1169098988744457	2.060700461003747	2.112150005767755	1.1346910383489732	1.3818293414495095	1.6181605154833671	1.2726613917958625	0.91069965024762	1.379206173522151	1.4586268468774513	0.726578174787902	0.9420327420537135	1.5733543496948272	1.257451243802529	2.6143665842133594	0.3185507955943856	1.8862796271981699	1.2305449112563016	1.5995156081244932	0.855951427961158	3.1625033445339805	2.1790117072272026	0.11683978355157873	0.8092280593782764	1.4086432221405591	2.920957958190792	1.4755805970857905	1.377178103434995	2.2356067467553085	1.8671871687211636	1.274524980900969	2.270372197030565	1.7723629048795684	1.8029299276036905	2.3708448100321893	1.2336040183976813	1.3226281890065756	1.5104972299907424	1.5673365631135008	0.9618579389552072
0.2917825630369989	0.14448152258563865	0.8941716354621582	-0.819662949076044	0.3543001008742881	1.1219970926630976	-0.6118068324275033	0.27850774699551795	0.602148658264243	0.8903309191054979	1.3211166310546854	1.7422646992377533	0.36674682889756616	0.5648526668398316	0.709720623494089	0.45780950457669123	0.10794952446744645	-0.3446555903148953	0.13549281681596598	1.1454490413812541	0.5966016080251592	-0.5812199168018622	1.3340874429430403	-0.2629486127243104	1.736306110386274	0.3666225711897947	0.441471005510661	1.1433942068414584	0.580750687769358	0.5896457733320384	1.884420454493465	1.3536186011096416	-0.4209765914852018	0.14123514614536425	0.9925049373883058	1.7335771776259452	0.7970006771079231	0.11562122448882894	1.6502918718814672	0.8883382305616366	0.5599170752813105	1.224068976019448	1.2843397383377158	0.7587424758639354	0.7297023032469095	-0.005852152688608626	-0.18004512995816735	0.3305637820085504	1.6226115332331728	0.3926178910201848
0.8098454920281853	-0.5344502352036258	0.06850056956209197	-0.39872116843830957	0.5380578737037299	0.29100244443285034	-0.7337266467495782	-0.4336446613477519	-1.0458027641054717	-0.9584768537920131	0.285357390008473	0.7389903104561013	-1.304307554597218	-0.27180803673979076	0.19803500935336213	0.05641150916935308	-0.6002499464283106	-1.3198292404986085	-0.4643161983623735	0.717520446125565	0.3222233714933511	-1.029224549755421	0.58200494139097	-1.0520758909248418	0.7396843165245126	0.9124565552943689	-0.7289353065532594	1.1037142456028508	-0.09707939739445408	-0.05092685510625295	0.6462760808987086	0.1590029500334084	-0.23289355808226986	0.07841537632509807	0.4575009986123937	0.8133914502060919	0.12703525995140258	-0.8740431254744823	1.2161743748898055	0.09323080056300773	-0.3405244325765739	0.13174303176262364	1.1703982886186612	-0.213024653119008	-1.118060729628145	-1.1427669687263828	-0.9449304975851001	-0.6554760827482359	1.451895069768535	0.30166415766687943
1.6845394251948393	-1.0971164774875375	0.028725089433467025	0.7284590631591116	1.0541497209126596	-0.1975458671880924	0.3192761033946609	0.09293903243616904	-1.367349847604759	-1.2040180612531268	-0.08121432354922438	-0.27141764521545186	-1.3859273288342724	-0.5632610322094861	0.14678620794330743	0.5448360594851592	-0.25279515489390825	-1.0838969366930693	0.10710337698676563	0.8643317861531092	0.24230279247559117	-0.007154654589553765	-0.11758144633356232	-0.46996912061385887	0.4106729312173189	1.4478702598684172	-0.9435426642001271	0.93254825729579	0.21603926756960853	-0.1801149183475101	0.43975548095908945	-0.43914970083448285	0.8174548918681692	0.5706810621114481	0.34177678890563673	1.0595998747655175	0.23013357060159456	-1.028679783269958	1.2686655514988296	0.14347055761856653	-0.4635087771983912	-0.29644485111205354	1.5897987278915353	-0.2734639067487229	-1.5774539644644738	-0.8639240203955947	-0.23768183487872446	-0.6060146478260129	1.5463815127378466	1.145021499767303
2.042707711785513	-1.113688530252007	0.44964267242656647	1.576582989408734	1.2956540447138283	-0.6978826148888544	1.4309678890039181	0.9508977862535567	-0.25330625147120883	-0.11702959943560051	0.09929689578458827	-0.8175534478557499	-0.33017521419033957	-0.15356077429029644	0.22488677076715263	0.9254771154516379	0.5408179319043398	-0.16511684274928684	0.78071823183988	1.3885506715821265	0.16076924176759141	1.2642054208888722	-0.6519670948460143	0.5636067871909515	0.4424881433598701	1.075768020495267	-0.7166291881154035	0.2470303514127299	0.8312497047783796	0.4155730968572127	0.7522879749836434	-0.3112396914170961	1.8242095596372752	0.7840422106079766	0.6668616996811713	1.7194163570506769	0.761227249902109	-0.7820460764055066	1.3473415763183014	0.5605925299185998	0.29807685822662777	-0.24648363234696147	1.8663269776903981	0.17472416676804456	-0.7265031392950414	0.4317736755580982	0.9745968532479881	-0.06623767199546644	1.7820679507671338	1.9985552752747269
1.2929975181967854	-0.7429121564174624	0.5290430165410988	1.331338211148849	0.8093565831054699	-1.5571189464255446	1.4122761703704336	0.9318903068765877	0.7336032332466698	0.5801046753978867	-0.028030435540461886	-1.0461947466741575	0.170673004011865	0.2600116516783986	-0.06432833146459113	0.45154427820051424	0.7004647433062641	0.21338513101679915	0.3627590480707858	1.5757385505941754	-0.3475917373072395	1.3887735626165483	-1.2767681719680493	0.6632079942151411	0.04157166695947163	-0.25417535507849043	-0.9414869388573334	-0.826200078717937	0.7194709021171415	1.0084599482575831	0.38334119654051185	-0.211456826174515	1.8171777008023968	0.17857013939338312	0.8928646400925667	1.5112907836696543	0.8934667767990605	-0.8844507920851861	0.9522237041119048	0.4765203355140115	1.1677859370618318	-0.30750352179062157	1.4748033168141104	0.128734416906882	-0.0018399629212029233	1.1829344306585932	1.173641710218809	-0.00994859280711863	1.686746585345377	1.8543647464401842
-0.022029114198147442	-0.415195009314626	0.03649465847641438	0.23882622296785047	-0.05582888006826574	-2.4016828107396795	0.3648511478967291	0.1659500261204645	0.3252087864467558	-0.116208099615609	-0.8033010198566884	-1.3268454896193105	-0.6097223213005155	0.022164467509581964	-0.7695976408200278	-0.4377583056119893	-0.10953558620488534	-0.24289392043704722	-0.8956448686391011	1.2078535869957991	-1.1635650142394007	0.4230418596787781	-1.9455565607173442	-0.4203853929522091	-0.8368869145824155	-1.3883155900766788	-1.6653966871814014	-1.4565281576046463	-0.16363574413215387	0.839175665282908	-0.9117907741053924	-0.7194369951369062	0.7846325887192706	-0.7740234164559644	0.5124357825333196	0.31740901773165764	0.513547286314009	-1.3948283257457572	0.21704856938422926	-0.21445021697447705	1.457944436483791	-0.6062255544381228	0.7380459951950371	-0.6418621648957585	-0.3327554184642643	0.6302813008140404	0.043928286262417626	-0.48034884111199205	1.163170717763672	0.9676867249340577
-0.66439240121686	-0.261473784629935	-0.4570464786511915	-0.6987836335182669	-0.4342174333427027	-2.399236162933878	-0.4903238107140862	-0.06191927608096803	-0.8384482221607675	-1.317595691336116	-1.4516335441406283	-1.6292529172095258	-1.506914597379038	-0.603237488507107	-1.4361285989456976	-0.768568420846179	-1.1899500158165022	-0.5401789629047469	-1.5465155372882697	0.8224636276607794	-1.4618493522281892	-0.2847724805306856	-2.0579692878275924	-1.584110921423301	-1.2641405805940613	-1.1311520266016362	-2.0076654283801183	-0.8882062849854832	-0.8112437962673034	0.07338099052939719	-2.002409461918578	-1.463157225488364	-0.38986107414389287	-1.133913746510422	-0.36756916067071804	-0.6436607499509917	0.364695698647627	-1.6107751899991565	-0.3119305783409531	-0.7145187155256979	1.2957458574104221	-0.6525270211907394	0.3604964705735493	-1.2115068646251548	-1.0612146786509062	-0.2700071639334772	-1.248527994500049	-0.5860128361339327	0.6964310035796981	0.5049527887277095
-0.06764721140742462	-0.04301178073843149	-0.30572886260279836	-0.778975178489551	0.07881204881464783	-1.2736958213551248	-0.26017621172085204	0.9163833720438442	-1.0050403475758252	-1.4461088947477239	-0.9878280378517764	-1.5229915171486474	-0.948050015355694	-0.7517122105534444	-1.580439097686115	-0.3226416484465637	-1.6480733611440492	0.2069373880691138	-0.6460486363626138	0.9022610525537809	-0.5764962159918782	0.20578889805973144	-1.1188102073157533	-1.7053075528640838	-0.4760133440104687	0.34943124444756996	-1.278638496260858	0.6113848205920905	-0.3564423060288837	-0.37925401116578633	-1.7032160271162615	-1.601207660233304	-0.8674373029346819	-0.6035871852901529	-1.1017405126962823	-0.31132234955904053	0.9469338784700481	-0.9909391069086944	-0.3743983238421364	-0.30086267792052196	1.2395075347586182	-0.033800935785712	0.4943547284613633	-0.6222833566497271	-0.9045554372538015	-0.1279318481421672	-1.479286854967586	0.22916145686590825	0.7531623239956262	1.0010760324135963
0.9787807141708448	0.3601304306547207	0.4678635001539291	-0.16290161711500878	0.9169148510577844	0.19216736142361093	0.6623104768883663	2.128314859347614	0.4179885512938907	-0.24060298981469455	0.42459502512793096	-0.7971721820339522	1.0236742437775366	-0.1324906104649847	-1.0981199721587032	0.1529053925436277	-1.2850635167520954	1.4461431070634867	1.1737065162723033	1.1598710620349295	1.0615632129087644	1.304854462874182	0.4615743419891743	-0.851719510058217	1.0480594832760766	1.602547631726814	0.14013218563849927	1.8254403664466345	0.9402454979663226	0.0495812725525462	-0.21946455138711368	-0.9069323351756383	-0.5481356281141261	0.17687365310108089	-1.1550343288410798	0.9255813618235649	1.667327697543361	0.11689282904335527	-0.20516908133971196	0.8036816933057171	1.3867219065916483	0.9509192597398107	0.6060146426896492	0.8316021751516394	0.33949873840983785	1.0475391698212375	-0.6972501571057181	1.343789603539881	1.145920756459136	1.6724561160807068
1.232649301807506	0.6187748971043402	1.2214037074238295	0.543450315498643	1.1655368074235175	0.8882549889971473	1.1950991132480024	2.0834150222544894	1.973321340617527	0.9323513891643521	1.4135835616357708	0.14010000648417856	2.682428078120829	0.47661338776820217	-0.23900237086854273	0.03069103812378803	-0.5789312805600589	1.7282428737638498	2.453177320471949	0.9389294647294055	2.159262445854529	1.6688807962735692	1.5400271386247733	0.00853923121368094	1.9746292732921171	1.4702353346801307	1.2213818691565108	1.7650502747832257	2.0064825852499837	0.9300248418593768	1.0249173005778631	-0.06227923772228601	0.09775498449164244	0.4663243710868118	-0.6133464647331562	1.6753983421277239	1.4508281292450846	0.8436426903949148	-0.06662277299992347	1.672888420915153	1.2155484218952457	1.5214390669189422	0.2749020439692018	1.7626185480402856	1.4933802786539567	1.8156836074863103	0.05977110391333579	1.6339539742386973	1.2121983279048698	1.473226815482278
0.46760282331729686	0.31544646819107497	1.3639715303090836	0.9822049403041803	0.6131123108590636	0.5423608128434436	0.8567139314269251	0.6493885568767562	1.8580456757476924	0.7846930781668409	0.8822969961510745	0.6388985844046117	2.5694421222839914	0.17919086280051272	0.6414197278075021	-0.342695266227697	-0.014286253231037707	0.5257066697022212	2.434833721571105	0.19051177981761774	1.8758972797054918	0.8289900946501136	1.3641866141945385	0.2538319885174523	1.5723924221420056	0.334000338400064	1.4183059781226066	0.6874690697023237	2.0902687043112342	1.3685817190723655	0.947232379442077	0.16779068937444944	0.6034395322941397	0.283054842973809	-0.022191942351448397	1.1222402867888044	0.11981997988854606	0.7619042670467506	0.1311161955164672	1.6613099316949789	0.38729546811480636	1.2459152809023875	-0.2117209435320984	1.1981295904784681	1.4260285524475278	1.1309483292769456	0.11924072063263497	0.7969679141510817	0.6283972053060256	0.4849025368268081
-0.2763507236307791	-0.41678164367703263	0.8689424980135592	1.171180518804347	-0.020931470050880974	-0.06858794330842283	0.16351575121984901	-0.731615355718108	0.17827501411469865	-0.3404987901167898	-0.6715552476548935	0.4968772398223163	1.0842891589723516	-0.7638600242969037	1.2211619424786062	-0.20371539831865668	0.32012051210601916	-0.971386997907654	1.573820540181163	-0.3490910707179129	0.7351978589074654	-0.33366029003587677	0.38223585649257696	0.19523544550260863	0.4987036336229138	-0.4330061575545937	1.0925470229070287	-0.21477559347036543	1.3821272698453775	1.0258888728190891	-0.09180713723089226	-0.2104712255345807	0.765075945897275	0.21522254736131433	0.21813667114198934	-0.1461118820462321	-1.210180480508803	0.23998364893649857	0.5528924401730253	0.9651031070614866	-0.5908706919546383	0.49138784679854375	-0.29283560700625333	-0.2892416828078624	0.3886864237419239	-0.2863074585631289	-0.15475600744577178	-0.3225353935688156	-0.14984619780447161	-0.1907401409136755
-0.0010893346771053644	-0.8600275597773246	0.17026206806473912	1.141254660196923	0.04824968855619585	-0.10779238232743606	-0.1859739918669601	-0.7928792763340032	-1.0731135209434253	-0.9588760180546614	-1.6390550418658933	0.09787958269221876	-0.12101453864066439	-1.031821956678463	1.2577511658587013	0.432705078170929	0.516731519386425	-1.1651859396218978	0.6919018567782205	-0.09341204494527032	0.014377445624733998	-0.7284882312419899	-0.254865096105115	0.40370384603334064	-0.009237099922901601	-0.10849634770473347	0.8539200854021696	-0.12046195917980419	0.5759219748166028	0.3877801650549594	-0.8469720588332933	-0.5772686870062457	0.5276395165887608	0.5100208859495572	0.20518512747278703	-0.9202715032468806	-1.2999542896599199	-0.1570556034837008	0.9551250257612498	0.2346625664035321	-0.8166137583596618	-0.013537234775757294	0.021342766840270977	-1.1633133750481544	-0.35973390924111226	-0.7815523649308453	-0.0667230904278844	-0.7427305524099003	-0.39435552076505653	0.11555586368980496
0.9655766818713505	-0.46531245306775554	-0.31596982047440597	0.7721839530549183	0.7479004871315662	0.3567321082379431	-0.1533438543219341	0.060554916741283805	-0.38400041632393095	-0.2775423050799034	-1.0954217601555651	-0.12542126185522687	-0.07867788897101903	0.20873058560999125	0.7292198825512203	0.6339606096755185	0.5354333367002887	0.09023521048541078	0.06755435707876277	0.568701141530943	0.28261992964334726	-0.29988387541438133	0.043700235501776076	0.8302464729971598	0.4539586979539797	0.6361818741750436	0.8027095174235069	0.5928079592322817	0.07543943174710332	0.06383634259924144	-0.6228465436367989	-0.5483133559294191	-0.06857997514537445	0.6966268636642392	0.2791160391341391	-0.7136153270300685	-0.16719913003503586	-0.32580887427862054	0.8084253825117659	-0.15713180523738685	-0.07635291723232036	0.02220129450552906	0.09939341788580525	-0.5871452242506534	-0.08975562406964771	0.232328380841719	0.4274192986965251	-0.39180981111527435	0.032441901418698973	0.7577384005943459
1.2951012709163918	0.464755576579331	-0.5267842054911824	0.0689447384686465	1.2344427556816395	0.5800021503473256	-0.19018513698459424	0.397568674381299	1.4148967768712601	0.9184059890821955	0.19715614252655692	-0.16135675311259154	0.5736948391050577	2.125952007453572	-0.023777326612805197	-0.2309299511457881	0.29827809977035413	1.3461464084968422	-0.47301815194142893	0.6964653433065651	0.8096793528937729	0.09710251630910068	0.7410868631782215	0.912133958925552	1.0910205660184706	0.7107995049040446	0.628902955341694	0.8859513918380818	-0.23023609643671508	0.07344508613890917	0.09368293408026082	-0.36123146182577165	-0.7592184356446602	0.2554588054221835	0.5230232421678298	-0.13771849076896303	0.9461520659797906	-0.4749584224056952	-0.017250875312731107	-0.3481747137133493	0.8063849063088775	0.1883291782709155	-0.4492992383956506	0.6921645062450025	0.6137287094795343	1.5831752028811577	0.7622250803520014	0.022935299528082785	0.4898377798750423	0.6196814148348727
0.21904257058867113	1.0468062941406542	-0.7042204624923274	-0.6176020554081825	0.8253414701615751	0.20350839234736576	-0.45503698049562685	-0.3308492876129536	2.0788820271285333	1.3046944474051263	0.7531857229025818	-0.23645171384087343	0.6062017960793571	2.9544360382265635	-0.46742859829951683	-1.4960146171746116	-0.02656475281437566	1.2764282325547844	-0.9183144568685293	-0.02710804880772048	0.5313085862201031	-0.15110503956004687	0.908604022188149	0.43937927651661396	0.8899708822113723	-0.02157033706535119	0.26319973159063753	0.25389000313538634	-0.5723869623774225	-0.023926007479571066	0.35603371536163414	-0.37582055274691145	-1.1048364303442342	-0.5686596677623312	0.6370892682244259	-0.07941021709784556	0.9450220762963794	-0.5056890544348478	-0.9366175718535953	-0.629659619404299	0.8559168055361073	-0.11429139295202075	-1.1735213846749035	1.1852993715654647	0.6778718046569997	1.7545051487019518	0.6403676126910441	-0.01498926131502382	0.26445730848535726	-0.41920055926431854
-1.549230733185408	0.7962304141193698	-1.0984828831077198	-0.8569675601319711	-0.3288030195337453	-0.2536315967695026	-0.5659032385403389	-1.1145779914786043	0.5753969751815767	0.5577522793433193	0.09913994254544166	-0.3306864819250495	-0.2993088282890908	1.9126975879986419	-0.3420372594933015	-1.8388230589282504	-0.08820357454456523	0.1332300822652566	-0.9838466024388182	-0.8811235376565799	-0.6211429700589717	-0.7549467689853079	0.30914297938697566	-0.05853717324381771	-0.2773463910513093	-0.6957752528217575	0.0715608300432976	-0.8070235545859786	-0.9484327133745113	-0.44372803405039707	-0.19039304303493718	-0.4824086412094534	-0.8816992713678878	-0.9321653018230828	0.32558826960982984	-0.7738334934034907	-0.019645347161002583	0.04148494836411677	-1.2477335829599063	-1.0642424063684301	0.015503748400868267	-0.9932580683872225	-1.3151847699760773	0.24400411709677045	-0.16776766965726125	0.5966561534309909	0.45761863713161455	-0.31608944010904894	-0.6583366420842434	-1.307982588959055
-2.602825493554058	0.16027620387899472	-1.6858131517265242	-0.5871569719318854	-1.4967025813102885	-0.11117705122199305	-0.18659730245310732	-0.7964642711112875	-1.7190642779640422	-0.47891829723889107	-0.8018800167624629	-0.15187050773940092	-1.3626568429349684	0.07544028986893409	0.0763199489860526	-0.8684726158627233	0.23701423373855468	-0.7532645407344991	-0.6740590480213219	-0.9947069995905492	-1.6323851271004368	-1.0408765224594605	-0.46212389376319746	0.05174793735006113	-1.6318419016474353	-0.660190712974783	0.3320582949952961	-1.4700041098862293	-1.2064865421817175	-0.8874752576473153	-1.0973872319091709	-0.2642855735360737	-0.36810700276747726	-0.38825411529716014	-0.28739084915135044	-1.7192558437831489	-0.8839533268944693	1.249471358408853	-0.9599631100627418	-1.4775922151585017	-0.880290221028122	-1.923537791713053	-0.8177634979732239	-1.3319542975335752	-1.2065626318232003	-0.7089757483152086	0.6992532252498225	-0.44601983659956324	-1.6060098543326546	-1.158167484947389
-2.338536830206376	-0.057619561463241424	-2.103104231303533	-0.13643846084062253	-2.0783621423057963	0.512659344734106	0.4335645184681485	0.3182068209742942	-2.6060407026944223	-0.982353565260983	-0.8447901883209387	0.35619415786105785	-1.803098963358203	-0.8513262747609767	0.3010546710560249	0.3378773899332899	0.658492417686115	-0.6359002041247264	-0.5180827603571432	-0.3889673586663203	-1.6124323479134026	-0.7966093439184228	-0.8149444918619456	0.70067115731191	-2.3315742060004867	-0.2834052286664297	0.7920047948919872	-1.4530223167691951	-1.293838969877586	-0.9887130425883994	-1.7169492658583676	0.35114703151474197	-0.05277417894915428	0.5429538110157426	-0.7307830601494979	-2.2553120338561703	-0.8664544890424332	2.3132969430855463	-0.7623365273914315	-1.6646635265608842	-1.1403528262408138	-2.217376130117283	-0.4418844328202851	-2.196170724287262	-1.694738623917179	-1.1724658798987662	1.1885015584844165	-0.3636733480386981	-1.917319558593293	-0.3538147683155894
-1.3992362733110661	0.30570769110413537	-1.8853604731015976	0.20310882356260695	-1.9400491274808824	0.8070097530475604	0.7374418141630713	0.8142081226956193	-1.4680534031033614	-1.0152874051103475	-0.09718559435293475	0.7265318337954225	-1.658742655455115	-0.4084637640044392	0.20503688138439227	0.49684375193781743	0.8123062338587724	-0.03580389959377582	-0.9420503683191308	0.14777174039185134	-0.7897714751752152	-0.35821266077386965	-0.8147903440256834	1.1986138020930734	-2.1076203101715425	-0.3058708996638001	0.9696704220755796	-1.0844364180101242	-1.2698014450327844	-0.83673848473463	-1.72944644957546	0.9108265197297286	-0.044844594604743576	0.9746088213300641	-0.6845031541744945	-2.044195213035522	-0.11361112394705668	2.174717924706205	-1.1121682175223102	-1.5067192122534632	-0.9428975837437391	-1.5966597680183006	-0.766144842904152	-1.7735169011025136	-1.615072869799912	-0.9659729934587077	1.26131513369276	-0.3403540997149606	-1.5149949095820976	-0.022034087865133695
-0.7030782941602844	0.5821159306582472	-0.8947662239272748	0.44419443801277203	-1.2281765322616416	0.358248318527262	0.55444296025338	0.05812488851009985	0.29384524582825233	-1.046662835689829	0.47259967255175944	0.4414404372646068	-1.3956030546022296	0.29106057318147016	0.11234307831958291	-0.34913836603939824	0.689883212979199	0.25087732042386407	-1.5716421954091444	0.11928871969416527	-0.11320789729968128	-0.032824517254970036	-0.8484140725830699	1.0705066687792189	-1.1847956123817545	-0.6817051656798719	0.7676693361298738	-0.6846227862237074	-1.1443012273796642	-0.8519059533613751	-1.1269071785105957	1.0050312573029077	0.029215137265648013	0.6875694939308205	-0.33247982379877694	-1.1407343071264942	0.7207883348213895	0.7539863930761985	-1.6081555306388973	-0.9939076979544698	-0.9093604708050455	-0.38264906516066444	-1.3687676658443686	-0.6374585148260977	-1.3500024848685102	-0.7652608682412071	0.6492353799835854	-0.39307428651373894	-0.8293076076148075	-0.5822928431047536
-0.4107064510666381	0.131327942338608	0.41549496308796147	0.662521118789522	-0.18263674024848814	-0.19737925252364394	0.2454656119957819	-0.8641775369827559	1.0511789416494737	-1.0154629197135712	0.3621914295053834	-0.33865329682571144	-1.0883843370152146	0.08073055712240595	0.2703247985836753	-0.9331631937910209	0.564779696941411	0.3025241422246418	-1.5331244145208651	-0.11854136261832535	-0.04788346374561037	0.21204488490327583	-0.8814828680750428	0.5441960562053147	0.043556455331946235	-0.5563213381547135	0.5024614470702722	-0.20321799378950342	-0.8680785432751952	-1.1740906656344217	-0.029881873758430048	0.7898058582282171	0.4327714411834162	0.31477973800187653	-0.1550113169638406	0.09526144833748879	1.1901601750848165	-0.7317108702310141	-1.4975904310177954	-0.2888749768682079	-1.1887968414830372	0.7618606313557714	-1.3212667043512596	0.23819880455098894	-0.9361094457800946	-0.6351657282482752	-0.13064112155929652	-0.16871217964601895	-0.33020891436918415	-1.249382130174543
-0.06964287493235011	-0.8131306167765863	1.2614747317200403	0.6737562687292223	0.7772379883152373	0.10046181667438885	0.1361948650094606	-0.48671647532979245	0.6398007669179748	-0.3758418005570598	0.13526705830930283	-0.7688570613622371	-0.40811324010457434	-0.8321048159766561	0.4202286026300259	-0.3608029125370457	0.5282412684811009	0.7651937327471204	-0.5270325717059009	-0.002238841206471668	-0.10275465887858316	0.43621096558034694	-0.4261553073247018	0.12447374975416578	1.0812392621058056	0.5053635462214243	0.3103085462622228	0.4487099976589662	-0.4916706508862865	-1.3746333390711472	1.2436949819220808	0.7115659214205476	0.8123771556462499	0.47379172490033183	-0.3798571912686043	1.084210069422114	1.212007288790921	-0.9434497752832316	-0.6858458013171166	0.26287205285934406	-1.285255257474447	1.2869532241549504	-0.4138386036737211	0.40531218316549983	-0.051069864246471995	-0.11396875970802771	-0.4168012140905762	0.48196959406331025	-0.213499137094434	-1.0849318945884487
0.46258808540943197	-1.3729987407220294	1.2194110674834	0.2131801940974622	1.0664651690461864	1.244655665809506	0.08185347647129938	1.0485175343316457	0.06332852392666602	0.9109505348312598	0.4900432453918113	-0.20445166443090634	0.6255409113243237	-1.26147264682739	0.12710956529331097	0.8038491561346618	0.32111580497863434	1.565167875618511	0.691061775343746	0.3297694520814601	0.37105005938992985	0.43267500355446886	0.6654495319785722	-0.08258307505168186	1.3442590929554767	1.6702530927733459	-0.15679447022586723	0.9632920486316362	-0.17487055746703423	-0.8962915069021351	2.0934801708401536	0.8085490373173482	0.5664024845796256	0.9617490461585848	-0.7063800130174915	1.2939337765206667	0.7764783998953164	0.13726112838079946	0.09055798257916697	0.37979074604163376	-0.8052691164239772	1.110563683087667	0.4901867822234149	0.1595424254997298	1.2503182147115677	0.6939066350228633	-0.22325988206483993	1.0808361998638025	-0.40468646416143644	-0.20140898927665632
0.6785661868439419	-1.0609200754134918	0.700210935258841	-0.5590374638114609	0.38423379800725116	2.0259088673655077	-0.21627273107923248	1.9142983242025344	-0.05113458475510674	1.8897053399515695	1.111747684459543	0.9906350586207773	1.3100945309446146	-0.6638497834790311	-0.4985544545353046	1.2892853587173403	-0.25018002752380886	1.5505052832805621	1.1359581199265512	0.14432076600482519	1.1910664889945417	0.013713402401295972	1.6653669994901292	-0.3756452505814739	0.5379686727383527	1.6178510915305315	-1.1964185478614078	0.8289828782116869	0.05078994726568308	0.2728963919884162	1.9754313675743134	0.6004137969646812	-0.2753281414737134	1.006290707881895	-0.6292471404628183	0.6968675736704365	-0.13667514302345743	1.161161814340648	0.19956215230402663	0.19802357513423774	-0.0697078469136952	0.6545842933208168	0.4968476668511792	0.06702498240061032	2.1687172336737	0.7626419622214989	-0.15740160189781635	0.9804566450045662	-0.6696795422695765	0.4021037331420066
0.129214588248231	-0.34729893419932334	0.6041747064789812	-1.0100820169270859	-0.8068362592254326	1.2653687398607805	-0.6476202031929186	0.6613962219590211	-0.12213220190246936	1.4873440830336733	0.9418458499707195	1.6905333678241952	0.961539058720342	0.12391603452316809	-0.7213731736415374	0.6943266803170195	-0.8927619311746569	-0.20140379636365052	0.744825054366888	-0.8808982060815862	1.4456384343128041	-0.5538215734559321	1.551615345297683	-0.8791694019688651	-0.8730452548759025	0.11564641460835073	-2.3801164330901576	-0.023388981949575966	0.3980998346191544	1.4553204958834534	0.9590454267694556	-0.20626847810835316	-0.8565404041075788	0.20792488890548522	-0.032928768134936566	-0.07799615519581127	-1.2963735867717325	0.8503091549168857	-0.05997060598585335	0.23791022728881242	0.2477647211453734	0.48472740879511794	-0.18547698327426407	0.4206533076058808	1.8449517486547578	-0.6702276474116736	-0.580928786320409	0.2156956066980779	-0.7138322276084631	0.08049582134976672
-0.8210660849696206	-0.06063347795019597	1.36074994281872	-0.7145780721147359	-1.5076786033742704	-0.8526657589052713	-0.7857498581028878	-2.022897988240811	-0.7111562845578624	-0.21728485677636752	-0.38180851866347004	1.1032041292909442	-0.192800790538363	-0.03383863131919477	-0.059604508910936445	-0.11532441875458393	-1.0811250794555338	-2.9502794336322093	0.38154025106948664	-2.1086670831378513	0.5702272083897275	-0.7545742549134234	0.1547165520988539	-1.2842792955552373	-1.8472245822503368	-1.5577397145634773	-2.794312896546523	-0.9866766474840818	1.0147582880519945	1.818153381454147	-0.22719910067331062	-1.1407786235030075	-0.4414110448582746	-1.0202070340381686	0.5850844561114993	-0.2991947922445775	-2.147651657545083	-0.6994247378763762	0.12172167123755255	0.8196256342913752	-0.03769209126744364	0.7624360347928978	-0.5094060499159488	1.0668902934725193	0.35605835039806494	-2.7990364628321105	-1.163417541258862	-0.4012012481980106	-0.36767567355754477	-0.7597263212268189
-1.2659637809067956	-0.36802162365512114	2.3323546987713644	-0.08145314619807927	-1.1070567292682816	-2.8754488101218048	-0.5854423408470051	-3.9672522486922315	-1.4859504051827246	-1.9216914988175855	-1.7855316346325656	-0.4557033085931887	-1.1221388452475303	-1.0648257042066203	0.8867106355832072	-0.2216993391233103	-0.7609395402276458	-4.652990615578389	0.6621731165982828	-2.612390545856956	-0.9178704963366694	-0.5478133036903382	-1.4877710780009779	-1.3118457895845568	-1.69088136379629	-1.9467762553166092	-2.0852571581855	-1.3382456541590442	1.5785517705902483	1.041757008394767	-0.8852496634508422	-1.3905123433318296	0.5608385708600906	-1.9897462322231563	0.5397347770886682	0.06101175185959735	-2.2394984531816338	-2.262082125785107	0.8926277544261241	1.526798032515687	-0.43112083385833555	0.9995979861627353	0.04379118480488368	1.570537630666586	-1.2233272169232232	-3.6979669965834656	-1.4063667319042943	-0.20364051200117583	0.18027890092714635	-1.2991792156704538
-0.7615165172314614	-0.5940577650769941	2.3300918071396732	-0.018277689830307756	-0.035189899976013926	-3.4830061003931427	-0.6451666872868229	-3.781692706166205	-1.532613069069746	-2.386434615058112	-1.8111684881747354	-1.8915865547832829	-1.0478459685869292	-1.6886146759326102	0.8468284616351556	0.16157314160369599	-0.5557564187602554	-3.926520629599564	1.1176977932220677	-2.2092838285207135	-1.8909091797923963	-0.5750850455407147	-2.065406983661653	-1.205906214519014	-0.764470565435564	-0.9685534978819148	-1.0002533547266201	-0.9549858230446682	1.4413802461020557	-0.4482853719293601	-1.0179173950915479	-0.7842157785302796	0.8718412293809878	-2.464445661185024	-0.3553967651764656	0.24658605689700994	-1.683881835794579	-2.8387024031736536	1.3781197583857723	1.4799123313991032	-0.45162378761622096	0.4792995430125821	0.74900782032882	1.5040107064861161	-1.836962152430661	-2.2954816966198823	-1.3666915246150002	0.47637415386561277	0.4267213430142633	-1.3061382284953318
0.19440579313750997	-0.08882253128266816	0.8328331794219817	-0.8663087686878791	0.6681568569317665	-2.6241295076593176	-1.46283907631062	-2.0903723400719088	-0.5768793781173807	-1.5907567628366013	-0.2992639348708919	-2.3208858179281378	-0.199920610561491	-0.9520186307122745	-0.6947685443590594	0.07638361362480679	-1.0544659183038505	-1.4330441458482963	0.811970744830138	-1.5323849124346254	-1.707243917146269	-1.350168440783004	-1.2251534368008898	-1.4524676627509814	-0.06616424183025449	0.12835723937314417	-0.5987188538078425	-0.33354529273931804	0.3613645828727143	-1.7683663496302129	-1.1427074488722935	-0.0714469398605377	-0.19958031940011173	-2.6419297660377716	-1.5150848358310811	-0.3770907915270071	-1.0183741083414235	-2.493053001256886	0.7280182412170588	0.3082131710411364	-0.247233572997505	-0.9327822355041258	0.5459166491780151	0.7306111470726675	-1.3855805828349887	0.37506129949715794	-1.5348572998134173	0.633701368771106	0.03043804994116883	-1.175864706453532
0.7789628383862233	0.933468083077647	-1.347429817360417	-1.861094550093989	0.45280718878234844	-1.251725709489326	-2.538107635167815	-0.4865940804809375	0.5561574679014716	-0.4868161991439439	1.3241946988852347	-1.680771482233039	0.5737753418338167	0.5909168026474491	-2.6559253251881936	-0.7723701361674713	-1.9656528526809434	0.8699168858639063	-0.35143624283746056	-1.1105703372490245	-0.708671115544115	-2.3547235595238147	0.2098616317221483	-2.004481777199394	-0.09559177588188267	0.2670762284674539	-0.9929666483848003	0.05462276970762493	-0.9965132364004186	-2.1023032522243623	-1.4697593689063697	-0.055783547756064686	-1.7923872182177842	-2.5468897036574516	-2.016826273857195	-1.4269496302125821	-0.6017320504700978	-1.8564240510878385	-0.6789481104827624	-1.245539578930502	-0.292358207997814	-2.41227622497219	-0.5407402443174083	-0.4346625386950463	-0.5777668598973658	2.1855185769361127	-2.008444427203125	-0.22401087535166456	-0.7077008848002806	-1.111245887820395
0.7442267059321942	1.602723230343644	-2.719398986317945	-1.8753605443652435	-0.2157682511189256	-0.19052763633805686	-2.616456033377967	0.2828726407442921	0.8750707120560925	0.1800530727301663	1.5511254172856586	-0.5143619021449995	0.7712750932247763	1.489769885536685	-3.234942782095836	-1.4772360888545952	-2.2452006733951966	1.6995983445169698	-1.3381029993039637	-0.7282949939251999	0.28733897379372697	-2.3333673019373444	1.154884217830299	-2.0951089167863137	-0.34447358251297516	-0.32993663634553944	-1.1935235012112984	0.2342578974238853	-1.5359675497598064	-1.1772861005503084	-1.5240071272715734	-0.6136355975348862	-2.277058624561123	-1.8098751651276046	-1.3676890964080801	-1.7707644187954994	-0.30628521701609507	-1.1765342316893768	-1.456976759409216	-1.9109342071112099	-0.6036663337033572	-2.7776876874509857	-1.293472515496599	-1.3580933419878942	-0.023795348748200038	2.0634510005652134	-2.132667306786232	-1.443107995122509	-1.0046641568208239	-0.7251889411881397
0.5108145166692403	1.36941257887463	-2.466456165429308	-0.6717922832130266	-0.48284803919410035	0.48696727958159164	-1.0461972118624903	0.7178938643266387	0.3463281151494836	0.499917875064332	0.3553637636688781	0.5943374837785054	0.598410219333493	1.0282551903449544	-1.7148442657431104	-1.0099351536849654	-1.2001811217159706	1.4194729695854784	-1.152217744748665	0.09224732297680169	0.7709344210307885	-0.685477201920205	1.2225584351739336	-1.0608624835895624	-0.039691968019795805	-0.6410843773224938	-0.334690381747855	0.48149607480967377	-0.8203619979799471	0.5172121406082364	-0.7596909662960395	-0.8399748901164584	-1.0114803035879931	-0.24025623888234598	0.08213453095376703	-0.7867231597965291	0.12405300469420573	-0.1925666087800026	-0.7343477844279666	-1.1568347560297187	-0.5979932392847931	-1.6036495332965317	-0.7167033675841892	-1.528440975537927	0.2847286078615135	0.8463110065556134	-1.220329956265286	-1.916722975555598	-0.3892240966109158	0.31836820422531226
0.475518119947563	0.567381399203058	-1.124636506836553	0.7873764592709347	-0.09640411807258341	1.0559671097093097	1.2878355642878767	1.3815421675945576	-0.1914848919216977	0.8790014693913697	-0.9320141333143732	1.3054671135930298	0.45038229404852614	-0.08284463839400134	0.753438059766872	0.4336664858602357	0.6561624026745032	1.1380671409413752	-0.04199567631439091	1.199256658763301	0.7657228168136643	1.6398493498203432	0.7820051675725306	0.7455625597956451	0.797505233813912	-0.19024685159082147	1.1886826452038266	0.7894767292944341	0.4189607666033858	1.9545494153696379	0.5911340668107234	-0.17744607250517813	0.9253837527727539	1.5713863115803777	1.4328874362249182	0.8298411854611685	0.5858281383034294	1.1351242116661882	0.8073267114803558	0.24381950257683635	0.1378515721592233	0.28291590822858	0.7386240046798801	-0.9734587573418019	0.6202940055530966	0.02669635250686088	0.4879161877206934	-1.2835017771810493	0.7099760997980938	1.5455351553827859
0.5240738459525125	-0.051754876408372945	0.06042656634814229	1.3549843027034525	0.4093287218798007	1.4894051920654028	2.677382859411676	1.930908488635023	-0.12216360948302997	1.2742021654187736	-1.1558004259002472	1.4703875508266373	0.3490835187548657	-0.6720101430174626	2.2719491032501726	1.5445685775431421	2.0229370937103903	1.2699370238978998	0.7652306406118835	1.7921793588482937	0.5007800490277813	2.9313945204919416	0.31980813536746966	2.124483981217606	1.3251573492418633	0.46269068339507013	2.093543964554358	0.815729976090859	1.0012837362151226	2.2409024511512823	1.5717289452056773	0.857576299798772	1.877754951919288	2.555216022256864	1.9485982376932873	1.7237651105966725	0.7011534505045722	2.183183013875695	1.6486058849324112	1.014947349531665	1.1642828819004347	1.511870163484741	1.649452273009588	-0.22623219521666832	0.9486025707553074	0.0630323039990549	1.8778679010924308	-0.23905821813387354	1.3302509378672451	1.9721953285771894
0.33993762710954945	-0.1670518690973826	0.34323414364530286	0.8676511181766567	0.4673642486840121	1.4670635036319746	2.270666740911394	1.6340379335996151	0.2829888856335397	1.2459539454925685	-0.44343531797007063	1.0873433984555438	0.06979626043816392	-0.43940717477354885	2.0059983945163924	1.3590948800501108	2.076011983280833	1.287287092589392	0.48296479274490584	1.3745041110274334	0.1223438174160205	2.411613923581145	-0.01637277340421927	2.1947631027920953	0.9298967126601035	0.5600192332134132	1.6672339089328527	0.3805374328881306	0.4959394385556377	1.303956917895095	1.4868929435788754	1.2525784736106338	1.321269907709193	2.177631381077025	1.559781559016923	1.2977409569611251	0.36796917721496847	2.2221001351962344	1.0857332903274817	0.6673109565459457	1.559182685205509	1.40853305377732	1.224930897301659	0.17084700063715805	0.9507610314129122	0.22819444929873825	2.0657275155186183	0.31980312071577466	0.9741364417130557	1.2241725351741288
-0.026484368686328988	-0.09555846451596862	-0.007248821117496353	0.15752755505592056	0.1633581817084399	0.9193471684891482	0.8505328824597091	0.5386855130478452	0.38695769837282584	0.6623398232245881	0.2423802340166957	0.38465654341186506	-0.35125336689527975	-0.06727885840048231	0.7674010840242068	0.29181434694614744	1.1847834220357092	0.7082959273153001	-0.38960823473202194	0.4386291030158008	-0.2567037815809308	0.9413774738731783	-0.2848008072507353	1.2472291557490505	0.02142858234011009	0.11574447194264133	0.5524453328457686	-0.18871668698143235	-0.4171354394887332	-0.03587255491118716	0.6535344966234596	0.6718192477673516	0.22153988082585513	1.0041635462389085	0.7728358500278786	0.2671520600650747	-0.005456710835264047	1.2929455412707662	-0.09768335687537726	-0.13899579842248327	0.9647996141384012	0.5005886358162465	0.12021739777723424	0.1285837507741203	0.5336521071741379	-0.11088864581655362	1.27440349202041	0.22980793836831276	0.12600872699427298	0.061704776195126945
-0.16795304145554657	-0.22287292021666696	-0.2719206505900951	0.005633861742030663	0.027894357446764405	0.26441017222061974	-0.12939785008650262	-0.3798319136149698	0.08035552857669195	0.005010010440030415	0.3241059301565289	-0.21650736549371757	-0.5379226461949544	-0.16422495906930987	-0.08818786951111891	-0.45422553698359985	0.3585293388447092	-0.12895405816731093	-0.7719025356867807	-0.04895903304874375	-0.448742987917262	-0.024775339978877434	-0.44099555949683433	0.3323279462772961	-0.4354057381912029	-0.2005645180950229	-0.054373470184800175	-0.37602927424162075	-0.7814258436858111	-0.7821039602314119	0.004301696263666704	-0.19440780645819367	-0.2231008338622327	0.11182984311218025	0.1626819038664597	-0.2433834544032815	0.04410616950061918	0.24958008293288922	-0.6434692283090505	-0.4718660341166898	0.024457335686199583	-0.17401853557657476	-0.4394000557258549	-0.030082640764041945	0.053959189474619404	-0.599803867452351	0.47702671089454646	0.023254708420170217	-0.3157328938995668	-0.42648094036128864
[truncated: 72 more columns]
