# Supplementary material for: Diagnosis of autism spectrum disorder based on functional brain networks and machine learning
Source: Sci Rep. 2023 May 18;13:8072. doi: 10.1038/s41598-023-34650-6 (PMC10195805; doi:10.1038/s41598-023-34650-6)
Supplement: Supplementary file 1 — Supplementary Information. [file 41598_2023_34650_MOESM1_ESM.zip › matrices-bold-time-series/ASD/ASD174.csv]

0.20490958081864763	-0.1737404044561457	-0.6157554932099173	-0.5490835212508485	0.3087247131419825	-0.02714173439614014	-0.3027357219628914	-0.39974119920336476	-0.09792864561362503	0.30357147287414804	-0.1437320296544512	-0.3294510841177543	0.390205047902684	-0.2982370296842339	-0.8316501468414242	-0.24343462574002003	-0.19337436974193312	0.18321096079210028	0.8631986563690357	-0.13528864886746847	-0.17429310913069465	-0.08875828963106676	0.8741748789314109	-0.751743515246118	0.5822352490806144	0.07660939763310233	-0.8184915950489279	0.23745191649779632	0.2932970175662592	-0.21044709394296832	-0.07760906590709765	-0.5102026499965424	-0.2525685946866048	-0.47020593857731346	-0.7422813295801864	-0.2266789649950835	-0.5337213063930908	-0.5813717438190833	0.03436067496550894	0.10516885684820199	-0.4178037592668922	-1.378702503384377	0.1248302735757019	-0.47334576012194735	1.046228127628829	-0.5824467756305985	-0.04111609867480681	-1.0467982364833446	-0.5519508656737662	-0.42905374384758843
0.8534068075632129	0.8481269601659822	-0.24068199487501254	-0.3763896107385898	0.6690776279824063	-0.10560759678967735	-0.04248035281347522	-0.23350351105891964	-0.36637620768107615	1.4399543588513881	-0.7059618927414085	-0.25455780370142955	0.3104266181811805	0.28468902517456873	-0.824249938095049	0.20902579129808174	-0.04198120771210261	-0.04705908293993006	1.2758955982215723	-0.16227604226611483	-0.3433981339188906	-0.027832227435978664	1.0034398509191358	-0.4893760762755375	0.7889608023905723	0.13759729739955281	-1.0052295201921018	0.579152445123611	1.0034531241281948	-0.5523252960718608	0.3040947649500301	-1.0272777459827653	-0.089479379842791	-0.5518867508515433	-0.8383563132724506	-0.1689372393481323	-0.48819383002096134	-0.23932854310218646	0.39834676985282685	0.5380214977345364	-0.38213220469776493	-1.485063674884512	0.5611280875391614	-0.6681489342512179	1.2519924978066945	-0.6254926120429811	0.3839965067129286	-1.3522665267733367	-0.9394938927406157	-0.2073784988183885
1.1059984093719304	0.865162094734616	0.056577028501801345	0.1316442113980255	0.6997648832111706	-0.497432821293372	0.25505570485823514	0.19864898407160228	-0.7630627219483611	1.5847928314636002	-1.287158675132342	-0.4973152548927322	-0.22020778662287532	1.033640819508192	-0.1927586935065534	0.36462240037701016	-0.1431597399533662	-0.31299180551366923	0.745956996156001	-0.2838187373530219	-0.6822941065841039	0.05460451128459865	0.42061144029150294	-0.15556976202492268	0.41087853974302757	0.0733009272039187	-1.1334190134748379	0.7517426361297278	0.9233564982715731	-0.9448108027622546	0.29181928795878836	-0.8865362099310016	0.4717593678957472	-0.743870241862928	-0.720961446945298	-0.31517109755974876	-0.14703832880273054	0.33440900232145654	0.4277400251063421	0.3049971588099594	-0.42503033370697085	-1.092636421427375	0.5904840185215735	-0.9585771561617106	0.30058495542412655	-0.46471230109119516	0.7583647034787854	-1.4018355159574543	-0.9810572949657941	0.03476936033071868
0.8476773992595802	-0.5652797530037771	0.3274804266670792	0.6877699097144897	0.44376457309423845	-1.0892417968416261	0.40462356872552346	0.5445924739902219	-1.03686035559792	0.5738908431909615	-1.6120751974898677	-0.9565198709345724	-0.7555004916898415	1.2117139053577568	0.8691930420667062	-0.14963342838834556	-0.4544360857737905	-0.42154647463459877	-0.3353795178441211	-0.4173144176790237	-0.9205622930062269	0.15260390605700344	-0.47513829580523403	-0.017327872113553792	-0.2750275625149692	-0.2550935181732046	-1.2886478875752847	0.614524968268091	-0.025269613954749658	-1.027290478809426	-0.20509354771379995	0.2607300122354517	1.1664554379521348	-0.9780847946432303	-0.36302064535863704	-0.46617530390004397	-0.08159451908865867	0.7441896254644864	-0.08415810214811612	-0.6104424421123456	-0.5753190067125988	-0.47379012232948425	0.026444615776799355	-1.3746602798623258	-1.1528793386222373	-0.29107886851589915	0.9479167742653903	-1.0587926444009763	-0.6570677445759042	-0.018081518391543146
0.4170392712423907	-2.2587863177835272	0.710120398712368	0.9797333109305083	0.29473059945365193	-1.4517805623725542	0.37243876508563734	0.5838918823117428	-0.9594628839499314	-0.5875539982844227	-1.4126612113974526	-1.1718830250046044	-0.7622054412388604	0.4212825461051983	1.8733486805534882	-1.0169887331258445	-0.5684371081760166	-0.48759955886399764	-0.9614806369537746	-0.3743691259906116	-0.7672348745772329	0.2808144324811886	-0.8376644489301183	0.04430814318430774	-0.5671114581710522	-0.6447456717695506	-1.3629609514432912	0.39038872135309427	-1.0458050671392445	-0.6164763905900971	-0.6552177041133566	1.7938572903825214	1.565708020185223	-0.983606907085343	0.18194509144201992	-0.2193375859048445	-0.49881131231082637	0.7486545306987188	-0.8670281944011653	-1.4936850874062513	-0.7482369428494702	0.060051563178375386	-0.7918490075231396	-1.6235626595210935	-1.8192556657726908	-0.3583152774128343	1.0358857075344456	-0.32170146092045687	-0.2730902630132347	-0.3713679879099571
0.21079195240953413	-2.452770452916188	1.0630215940598513	0.9757315193759675	0.5031896456099357	-1.1943937272139709	0.34644575545430356	0.4476606446485418	-0.5369320810377707	-0.7747620827715189	-0.6327915984824067	-0.7605504721897537	-0.20429031115258844	-0.9156439154941519	2.3326901555486663	-1.456325006499506	-0.18233750138198812	-0.7666933796330712	-0.6082446194694098	-0.09568849580019873	-0.2193249077764907	0.4119632152086707	-0.28108862960677045	0.3682140604514925	-0.10234988319205521	-0.7028231937136269	-1.128908717430721	0.34852333665928426	-1.2808383404116224	0.11931000771658905	-0.44758744461844124	2.596502293372625	1.420605345406788	-0.5601520993835413	0.7751381068229972	0.5007475841084712	-0.9161046143461593	0.42119016581145374	-1.3486563122187696	-1.5771277348247597	-0.8142676672408595	0.46481228161879995	-1.2649919752076635	-1.2908538338059312	-1.0539369037380701	-0.676126484602477	1.0877646376574848	0.5733112069923348	-0.15858854897929747	-0.7588426827356114
0.27661008063020254	-0.6695463477366229	0.9967001221623608	0.8790849969407848	0.8255106093519639	-0.3607012889588905	0.5243682033248123	0.4092716283002199	-0.0028170744007460194	0.09331657547225833	0.42387463290272165	0.17061682168262884	0.37636656069909374	-1.8460686703938338	2.0526810597985805	-0.9729690667143799	0.47300973528274076	-1.1825834592820608	0.1709350566942594	0.23286367132897173	0.40158672611685947	0.43216326652323994	0.640324832977645	1.0022142898652102	0.664746843685962	-0.28986117428173785	-0.5003477220131688	0.42235274492868563	-0.6751565566338555	0.7947812229365707	0.3843272460884133	2.158219194489394	0.8580658563990253	0.18334664379119553	1.2104296316836585	1.1784148528791456	-0.7439057442468838	0.035822389303936504	-1.1200618155608062	-0.7867916393520135	-0.6374339707224059	0.8583214225874803	-1.0416485085031142	-0.3172480630136488	0.4349262821071165	-0.8983584858292064	0.9703708927602108	1.2363124673279848	-0.33854355906104855	-0.9529527035957686
0.3414559735457098	1.6634969819759298	0.3598708099604398	0.8268377856180689	0.7979761471590842	0.5396439422118005	0.8289890818409693	0.5377290292154714	0.3823239603967373	1.0293078668051925	1.247605928804721	1.0643346828220077	0.4197001844817697	-1.7276420859978225	1.244095170874654	0.13967245885995175	0.8042694463201131	-1.2242863376908122	0.38497009731357695	0.3437121341625707	0.7245730606600094	0.2255283021412461	0.9965203378693888	1.503062526346693	0.8975322138993788	0.2763127403770444	0.30594867965728495	0.2998224044772089	0.058628388132066896	1.0836041241606225	1.1015140660077314	1.1038695130485516	0.2634255502066667	0.9056463363672775	1.306934109138548	1.1384900342842958	-0.04429929971949488	-0.1655506893847383	-0.26687700455949226	0.2311201908691982	-0.14686092387923447	1.1703583212891628	-0.29095648827412207	0.7892332531092118	1.2670360208677172	-0.6286012291877775	0.5145006635341318	1.4005168177572396	-0.5475429652182108	-0.9494041311056205
0.17547774423651988	2.5939194017267218	-0.4237084104252331	0.7402751312522268	0.31901158521319284	0.918930780514389	0.9160475678565738	0.6471700978018087	0.519931440221656	1.040806413509365	1.5329524535651449	1.3688760096921346	-0.056932330565856254	-0.7967263234290721	0.37451532987083214	1.0718889323381653	0.49221278035764526	-0.5166699238116554	-0.2346059415185195	0.16193925454414673	0.6381729905323602	-0.15610800502446442	0.48063057418741917	1.3622330391589514	0.28915427928501325	0.5246213674938305	0.9016079295491438	-0.12538878820091856	0.2700136779458708	0.9030630344702829	0.9897857624133718	0.5115274191284437	-0.03715928576079964	1.326278189715338	1.0431234305622268	0.2877309371323987	0.5216646388669475	-0.13926654115922618	0.715150368383401	0.776647575033539	0.5178408839317005	1.0996530773447453	0.486059934620848	1.3361972737340844	0.7805303832684028	0.11095232041716613	-0.17889967970170076	1.1436457024333346	-0.5502076371168558	-0.8338152681909199
-0.17822888040102228	1.5580487948801596	-0.6825731070749941	0.49520550813962233	-0.21531856466307833	0.5750817401575489	0.5367208844456879	0.5562918775627289	0.49730201440335686	0.08064211736989829	1.4328325434942324	0.9753876642230421	-0.5052254310424036	0.11320035669281729	-0.16517174833555895	1.2495107625625517	-0.13229384462434565	0.5501953029022927	-0.9108423986959172	-0.11751809605153021	0.3464219678045826	-0.4546297698036606	-0.3155534667952582	0.5915598527469355	-0.6043872811866402	0.29772960713754365	1.0394441338584923	-0.574941043014573	0.015088459154695276	0.43676344688304475	0.10362389073669045	0.746824542984799	-0.02664040234455848	1.3934372003106317	0.6023756963471781	-0.6835468573724353	0.4972264021583552	-0.05772580013566938	1.30538020365796	0.7019440660803093	0.969706278174238	0.5349205703542946	0.8819645092735545	1.0911149924102967	-0.3519123681966667	0.7822263295209824	-0.7343257797881262	0.7971728708774966	-0.3726879485957678	-0.5719118652714016
-0.540047939653931	-0.21179712872482784	-0.2029814080597013	0.1313218796116252	-0.4264629748680691	-0.16252062303713247	-0.13894236286464068	0.27789433000793007	0.46520085558422564	-1.055483174086585	1.3236435707476537	0.25850513725146756	-0.4834979202910703	0.3983124851153129	-0.3383257600748063	0.7913457973165299	-0.4392729859425964	1.0121256705077486	-0.7289107628479774	-0.24473238206112616	0.15752051401764527	-0.4345216871534897	-0.6535585175457858	-0.2429316031951809	-1.0103506834168012	-0.14580988753166052	0.8035214803934005	-0.7511018439821515	-0.1631199012156078	0.035370246922572984	-0.7932280760401172	1.1214951254216152	0.01324723723677113	1.1771291207502075	0.24761632489839694	-0.959416057742673	0.13945006398662874	-0.17531772636794632	1.2867833738000187	0.3700134261144306	0.8430015415365785	-0.10685586490965303	0.836694004175477	0.4981527539771447	-0.9310759508734119	0.8050738510042964	-0.8835044057338246	0.6022512205552105	-0.1893190604872004	-0.05860506303531886
-0.843474781630197	-1.1052674276153316	0.49629702179444435	-0.21220978070518623	-0.4548738091491879	-0.6980040280101912	-0.6570538851998242	-0.08883156919304562	0.48969305152351367	-1.5954205950558797	1.303103901324789	-0.26151390319185586	-0.14040829193755083	0.1935374783605522	-0.44232239359548203	0.25711095295613523	-0.20321743789379315	0.31739886114076404	0.2783756001983675	-0.19407780029727914	0.22916581155085086	-0.1910030169293197	-0.4935223685048973	-0.6174732832901914	-0.7908724763758387	-0.4577161951354835	0.4921947152182213	-0.7416477566358296	0.05033453625238362	0.01434520122462364	-1.0183635420496264	0.7476762978879193	-0.24995323566340502	0.6998464943166355	0.11814061941395365	-0.44692579779038194	-0.018428564573968638	-0.601892538073112	0.7821629117373653	0.1516622335852624	0.18833152965396924	-0.19289812439942455	0.5399342943140789	0.20244849079243948	-0.542586507746204	0.14982667283350823	-0.795148988885914	0.4702110750837185	-0.06024031652000717	0.6092741558567668
-1.1487459342763768	-0.7145329727209287	0.6753997946986395	-0.5239383212905602	-0.7545932414433024	-0.6098938078687546	-0.7699941456800604	-0.5391354805909203	0.4873334327376385	-1.410496627626675	1.0272500222759244	-0.307564740959267	0.019427976612444713	0.07534049263903345	-0.7919318151631117	0.03251567787189616	0.14288616406264207	-0.9737789616443664	1.1239548826045829	-0.2007564595359819	0.48120865408717217	-0.152538686493942	-0.4132731572158472	-0.5954122318800658	-0.4872936934946395	-0.5228135818403734	0.31952180926387136	-0.8658355139650517	0.40998656612648654	0.40154283628882664	-0.620552694895319	-0.4174737976970359	-0.9148585769419015	-0.02302126314783479	0.14306594143718376	0.13679323793093354	0.061233069802782536	-1.144152341638297	0.06802982089976162	0.08338631206011934	-0.48610125339728566	0.4072382403383448	0.1659607929517285	0.38288834764402896	0.08546277912426482	-0.6068885249443987	-0.9197154862903045	0.12016014948643765	0.11412055268957186	1.027585431593267
-1.4408322741914057	0.07366225610963421	0.11421616232862508	-0.9292263674685506	-1.401820931992312	0.06096086726021186	-0.7014057388208694	-1.094087924274971	0.29812357926862726	-0.8655923006968073	0.15538751870904194	0.014762558999682422	-0.20878337039364886	0.34708353820428195	-1.3954980358285691	0.020582473015150766	0.00021078822755306133	-1.675710254632009	0.929422534087845	-0.4897694697788178	0.6994818225012123	-0.6475740705927427	-0.7600300845655117	-0.6839968430915351	-0.553840897732815	-0.43429574042184127	0.2450608408625392	-1.1411096595154422	0.47382983217749225	0.8365781580345795	-0.20781184300696326	-1.5309448094666616	-1.7405848584012185	-0.776754183542811	0.15485839325030584	0.07009634475724892	-0.10830904601845223	-1.3989697713930194	-0.6038679575604173	-0.012290652883706383	-0.6959523625304862	1.0703109445105694	-0.25327941134240956	0.6240153246347891	0.030776260885689206	-0.8568817732150801	-1.4790323562322854	-0.5396753103277762	0.38599245576892705	0.7970249292143702
-1.5324034280946353	0.3022693402050676	-0.73224957231326	-1.3990640579733578	-1.8304843423622368	0.8639524461880058	-0.8146693546788051	-1.5593163671960455	-0.12939627709139503	-0.30951790127105766	-1.0734880633324917	0.3751848525616577	-0.45654745661229584	0.7022189728761775	-1.9285476889760889	-0.10382460218493599	-0.7086052317937072	-1.1866639386577245	-0.16732485779150277	-0.9519600425404385	0.7099597440472392	-1.4225060547003894	-1.1512368560008421	-1.1738777768888264	-0.7722493255396178	-0.26567997220965217	0.10705699541751322	-1.141676257933692	0.12990382774229275	0.8267187742201907	-0.20642058055254162	-1.8102362196318433	-2.286442098556823	-1.099279691260776	0.077018169428919	-0.5584160208205239	-0.7339535235135624	-1.0841253668344148	-1.0508617084897054	-0.2143066349711452	-0.4841103543607482	1.0441081469988167	-0.7178626190757892	0.4584491704560634	-0.6961086208289526	-0.5375929571694711	-2.164299386976633	-1.2000781376365044	0.6353694050951287	-0.006643664970931917
-1.2289801252170311	-0.07396611683113595	-1.27197997358306	-1.5585399171129122	-1.4277094563465442	1.2823614386897764	-1.0471429077467311	-1.515915827506581	-0.5857966255040263	0.1385430243369186	-1.8618248659868664	0.5021514111869164	-0.22432378464696595	0.5873138396142246	-2.009288400265012	-0.44435600406961634	-1.4161504402515748	-0.04546667046845481	-1.2374951181499658	-1.113305390880683	0.4947987223999562	-1.6877646743818386	-0.9701663381847696	-1.733400171824285	-0.5703274449761209	0.0018341925615973794	-0.09603754170894292	-0.5420137282348785	-0.3407149039903957	0.23072592738044687	-0.4056851015776889	-1.3133589580694742	-2.181055172840551	-0.5862696872176062	-0.009193271388826356	-0.9358780484429114	-1.1849670991497754	-0.311417220879179	-1.1361427153061971	-0.3975797079003873	-0.304585769639292	0.28475674927074407	-1.0953223190803136	-0.04864239351504519	-1.1410933198524842	-0.07131277212440298	-2.3799711898947606	-1.3601915158474631	0.745780685921291	-0.7377759911155565
-0.546042098228114	-0.43838548678842415	-1.3268988605044496	-0.9672074233185735	-0.3196662858673437	1.117345674212786	-0.8499857206128104	-0.7050306598921458	-0.6823679174511583	0.4200387682744841	-1.5737652548241425	0.36755852607235	0.5030585638720002	-0.18126389168395596	-1.493664248446519	-0.7558265817177672	-1.4631257701014573	0.796911178823477	-1.5612954443582434	-0.5094301816535237	0.18797605169277515	-0.8061905082844576	-0.21262367004221425	-1.7217208146819607	0.1996467263751182	0.3357158015098484	-0.11486942343615437	0.3326411850857774	-0.6319374824845743	-0.5160432401722835	-0.2667780756749986	-0.6897876604695214	-1.3405632943177592	0.6724429481848678	0.03001531487607042	-0.414071415069402	-0.5518419533028337	0.4964148924122812	-0.7986668753287053	-0.3876646594700352	-0.37099201944239	-0.48410441943650956	-1.1393042810308296	-0.3495203106368623	-0.5016611429229504	0.2165559248620089	-1.7724987047066068	-0.7796607567181117	0.8374649169276384	-0.6681549049525205
0.28976672041516355	-0.39399056095501367	-1.099213754558646	0.339665998408466	0.6390596766077236	0.6127975302515968	0.1617972757660539	0.5733353154352809	-0.19960548823187746	0.41643151389337774	-0.42643759114611784	0.1502101663360869	1.2134153571283843	-1.2029781526984034	-0.5473132626165982	-0.7357350436494438	-0.7150892437055835	1.0636151195420005	-1.2380819216771723	0.8078065171696156	-0.041916523559203465	0.9732113101220176	0.4166761099464907	-0.861824092287115	1.0284652383817738	0.5678164975503938	0.2971308422075662	0.7490270906882274	-0.6849301568850832	-0.7730546042818043	0.4007350272143101	-0.3382297034100459	-0.0351858184975628	1.9755961208989095	0.23490754738786843	0.7806683841188617	1.2085652534281723	0.977076895344138	-0.14000755891696628	-0.13384132983595906	-0.3011502296212697	-0.5779585083006085	-0.7118635291086194	-0.04802089469757992	0.9362354719560342	0.45560080177703643	-0.5217875968892057	0.2538172954606455	1.1636242944961017	0.3475861968202124
1.0215335067464753	-0.08647253149312675	-0.7400786219549097	1.6741252556498023	0.732912764753985	0.2089893178452011	1.5469344884036165	1.5535451809727567	0.5908051648451591	0.12367235142204669	0.6230580021471417	0.033754565654316296	1.4273236254393937	-1.839842075495173	0.47806201216293	-0.36649078631623677	0.3703015554693131	1.248113096860096	-0.8368663318986478	2.113491089784613	-0.14226028704098462	2.5144393566921583	0.30702153038518465	0.45591361747431197	1.3311388072623862	0.5427590801961069	1.0301951641432758	0.4036740210959163	-0.5868759716625942	-0.3531522858302717	1.1691233582763945	-0.07306524025431484	1.194537395951962	2.4250115733950683	0.5150544346765978	1.7643618990667742	2.9184616834562367	1.0881590351177541	0.5505523086698094	0.2650892314221296	0.3906087701041022	-0.06711934507646145	0.018708908665336393	0.6062969149040837	2.062917598182452	0.9159397078942434	0.8121201997025963	1.1018132930008497	1.7122939290531338	1.669835425589459
1.4798051370923657	0.2590622713567018	-0.16243773841917558	2.1786240722443737	0.12331417445634528	0.14268697218087328	2.226565289870108	1.5930648119290167	1.0350268959822222	-0.16569458297514097	0.7324781684930315	0.036429576830100466	1.160598635775703	-1.7144292545681068	1.1971285936577223	0.06814314193488183	1.2021150197577553	1.6731140996487668	-0.6672054880781454	2.4699458564042183	-0.22700653371676666	2.663512381910357	-0.34574612367656576	1.5165486949328124	1.0682111981245346	0.30914137822128224	1.5876386536036	-0.1858388350857041	-0.36351013321594466	0.2583109411289949	1.4125686696054731	0.357621736556045	1.7508500308476866	1.5955896419787499	0.7331514072738721	1.8521442844995553	3.174372020421095	0.9929001872945482	0.9248029046007108	0.628980783270014	1.5011923136779084	0.4243058924639549	0.6424613836019889	0.939609663969485	2.0709602422049307	1.4554866240938014	1.6596455115996367	1.2596030259924322	2.0337004543785087	2.365345765052982
1.553371948630424	0.7357559309194861	0.6771145334479163	1.53768227969883	-0.39006983212535284	0.276620881675898	1.4901944028260987	0.7051168754081333	0.6699049117213574	-0.05543237662976971	-0.08272927755528636	0.041955252365097964	0.7544743631507256	-0.9109316266751695	1.3219943610163405	0.27617117238069877	1.514441545292986	1.8459787837760333	-0.5592455263740195	1.5196575027334613	-0.4460818473925516	1.2502685720011182	-0.7868115031178613	1.8629980463094613	0.6434963272660035	0.07926194423305001	1.5011818992565096	-0.28942962768197816	-0.0071305925747964845	0.4290154486035564	0.9404498490916271	0.7111913211758868	1.2994751408453464	-0.08799369843505578	0.8046518274505574	1.13115411557092	1.7013718350980698	0.7772217996482516	0.7968745850892562	0.7717523284118628	2.119762501852257	0.5145184679224876	0.8188573044223856	0.5627446041954857	1.1787908285224882	1.517937017501956	1.7295170670319657	0.7462571041612566	1.633220411335017	1.9642048175003188
1.1823621015581802	1.4579668761286717	1.479865677091987	0.22116011294451204	-0.2743874104842504	0.3151755904339161	-0.20917045115606936	-0.4731633378204809	-0.26423263165117444	0.5020189428060734	-1.0390809440133522	-0.015313498975538358	0.3684404124045797	0.17159227086788914	0.827345004014226	0.2214602606770064	1.425792052181519	1.0760295308897634	-0.274485384687381	-0.0933985900759397	-0.7747687517517775	-0.7170731780650387	-0.5791453933556263	1.5561676311577517	0.30844066680153304	-0.004485204056432495	0.8021274313219621	0.1442331414286135	0.3479168686347735	0.08297437046809161	0.171607394760718	0.48978162654536034	0.0684844487464099	-1.6142269658897945	0.7260507189599944	0.23728964144229503	-0.37250231932881234	0.3954187602049507	0.2791354570679971	0.597580737476346	1.584829463666492	0.4265197741826196	0.5538620653900801	-0.21155611692588186	0.237403306122268	0.7894165157123396	1.1247721836132216	0.07296338727659306	0.5583576917020621	0.8032841588505765
0.4797783692069347	2.0499178235492166	1.7680687258630903	-0.9365035077864223	0.22634478409362452	0.14286186369992537	-1.5876608664587948	-1.2102646686138798	-0.9689848257175964	1.036891605806924	-1.3523064787790129	-0.053500047809851826	-0.15679579090550738	1.0717893896751554	0.07314541748563173	0.09651740074820923	1.1840146497957762	-0.39725468784498646	0.10378511971797921	-1.1706523637098385	-0.9666113656690208	-1.8789390412945386	-0.033791962221170896	0.9780685759716975	-0.07636962592344632	-0.0003480151552473232	0.01609917925181162	0.4380139385333744	0.45090750691358816	-0.25295226230797385	-0.2998495093595608	-0.29807359603952954	-1.1481056836521697	-2.119018803479418	0.5383971256652138	-0.2966584088935879	-1.5912312387272394	-0.10870651213294705	-0.2941422893763095	0.2081645394577968	0.32997145936943284	0.5073786370049255	0.17061370706229365	-0.702156080487052	-0.20323886003489777	-0.2810387903557627	0.3057795325679317	-0.19852600473846957	-0.5391221840029812	-0.326702061974682
-0.19878660195829573	1.8094896081433265	1.3568405256120075	-1.3562795925204594	0.49853998511148706	-0.10561473610036477	-1.7120499397604312	-1.190714222394423	-0.8467385520265717	0.9761232612789837	-0.8888605792861872	0.012008131828295713	-0.8943429717567977	1.4551290189490946	-0.34948580819426683	0.07985416390067186	0.9339178544491348	-1.341741143024854	0.3021219758557318	-0.9803607838732832	-0.7931766826378333	-1.6266419339355527	0.2644432763540144	0.479975321387168	-0.6351170765974056	-0.05102596545841135	-0.37277566376114113	0.061723712603267346	0.2134772186408608	-0.13545061753020649	-0.2648498270199338	-0.9186110418290963	-1.4627085601236598	-1.5171663505288147	0.2845212422856184	-0.4149603262771522	-1.4466229613761852	-0.47809087717605325	-0.6004077042067714	-0.11611366339192088	-0.4911152087929328	0.6140355223942029	-0.002214561373808443	-0.5728219300722032	-0.2828876818195282	-0.8343348625135821	-0.14140873725416217	0.05617640345148154	-1.0291079035404456	-0.8641508366830336
-0.45316209714439454	0.544182390022861	0.55996734561912	-0.9846542071615693	0.3047121280390638	-0.2830876164635239	-0.7964515974242875	-0.6037986184099656	-0.10607443622185914	0.26563409415492417	-0.1342313062953728	0.059940577575212484	-1.481088597268192	1.2505192362803166	-0.09357991545757974	0.16449351856711433	0.6896921950585021	-0.8447233873576551	0.2637166698543306	0.08606543607597797	-0.3570773698266463	-0.48601725905862353	0.16198871600467563	0.19618298776802467	-1.0738828402740257	-0.20180849565130138	-0.4153584667926197	-0.6656672466686884	-0.12213791413001794	0.22073101304155082	-0.017381094228027524	-0.6693613806083855	-0.5983115994496209	-0.5051292383807796	-0.00034343599123779335	-0.3777384684217657	-0.6072810670571307	-0.47159291266056913	-0.5250453087038737	-0.14457041674814022	-0.26729684383730135	0.23852852539939887	0.08872910723469696	-0.14019248364332543	-0.36498286039524663	-0.5164457300089826	0.09232795107643262	0.4340533852492738	-0.9278777406115671	-0.8473197052714152
-0.17310058571136688	-0.9398853761661817	-0.10786396530009368	-0.13882682537789728	-0.02043070169851406	-0.4093880703754085	0.20768243303212572	0.13908697174761803	0.4748131894928728	-0.4775244416204635	0.35698226428585655	-0.1673797859882803	-1.3863932842629034	0.7256703046146133	0.5494978320164835	0.2246876987554253	0.43598656943070496	0.5300717031514076	0.25119662272393417	0.910230532251485	-0.08678729302484686	0.5080886826336303	-0.001771766595603069	0.08032850690089438	-0.931782780546718	-0.3746729187426653	-0.5523034519055499	-0.9365124821561015	-0.20020393059926223	0.23412254197097812	0.04521354132766091	0.24736299540552145	0.796766036568556	0.08532411638422793	-0.2660979418942376	-0.3910044616070981	-0.05187307184705469	-0.17310335957972392	-0.16987840978923605	0.0609592722232115	0.4181103082173687	-0.7467891574129472	0.24990152998174262	0.048509174746740234	-0.4379485187495019	0.12301086732732355	0.7547851394313201	0.4356574094244568	-0.7677953320041493	-0.6790697726341163
0.3780214424025288	-1.4577132132072375	-0.35379202726257214	0.7579436932911808	-0.04924548333571466	-0.5191560094734573	0.7041075014506959	0.7270734890775541	0.40581341039252344	-0.5074285045938385	0.4340666096329667	-0.6807305461721286	-0.5401211233173032	0.36997103774680107	0.8465527327665421	0.20539262514674758	0.21086988377004598	1.2628955151033625	0.515218660549205	0.7483907473805413	-0.30406426663202607	0.7860401405568203	0.057683525091545375	0.03759652306709557	-0.19973656935845963	-0.4636384545925244	-0.9508873213053141	-0.4214597349149046	0.0739970995787726	-0.21331400821351712	-0.11384589345401662	0.8616761972737993	1.639771358755221	0.025633829276486348	-0.42786980003493713	-0.4339676824813552	-0.13442020566551643	0.08248667473529425	0.28715138475731883	0.2048369986081518	0.5752955165862929	-1.6951733700682257	0.31679263339743696	-0.1278639883088698	-0.16057785566273836	0.28314621229110276	1.2231603990852837	0.02458875959095111	-0.8561805444371405	-0.6056374437005899
0.8541742284526554	-0.6304224168216322	-0.19985202759455004	1.323744299983393	0.25216764218652815	-0.4160004467811559	0.9633356375550957	1.066100085991233	0.004749261297098464	0.3204650610223906	0.3602392609561704	-0.9975912297702133	0.4767301738183185	0.5392632326904165	0.35786810511656014	0.19334255758094615	0.10409107640512134	0.5858640023579772	0.9704723643425808	-0.07956823030298668	-0.7759964766709573	0.6312843010457284	0.21526146970136462	0.030456359041317035	0.5527595992399004	-0.3785981786244549	-1.1269276354597624	0.3666804947007719	0.45717683911746587	-0.48852799915498	-0.13748252235499708	0.5221144694911085	1.3622813836200005	-0.16352166560078968	-0.4010544317786936	-0.3520745938714223	-0.4731782671117638	0.138877736145083	0.7063976015046208	0.1164007590277298	0.07572647197476846	-1.7251930535993192	0.33961782419620146	-0.23436365989046926	0.5613220695283373	-0.13033397811471	1.097844838703334	-0.2889174732248625	-0.8590598524461182	-0.49025559821627485
1.128757785719888	0.6656081209793986	0.20712823166757918	1.3064544541242027	0.57775101110341	0.20048608902801623	1.515395477391082	1.1862635230701417	-0.031359394274507686	1.3531857340135365	0.4639221585636141	-0.4925256811794308	0.9830059785808521	1.1114193506139618	-0.5294994167794748	0.28607454961027384	0.1738571003810358	-0.6546847252388607	1.2832564830854212	-0.6358441278160747	-0.8129661240060356	0.6815834581732557	0.22655954199474237	0.09414264843523144	0.7858127185016002	-0.03354296567849051	-0.42782101886764495	0.7296864643179032	0.6688870314035207	0.05204877400085646	0.29030767602360735	-0.340601642183778	0.4105022075448591	0.17645029748736724	-0.21019250632893546	-0.03619370564040957	-0.5618560268336923	0.23164938913523864	0.9704849418458964	-0.01373618679772408	-0.22108915541846766	-0.640917448067592	0.4566822689858527	0.15981949217840785	1.2557638978285586	-0.4202274496399234	0.6021941095142254	-0.017445481487211367	-0.2895970336438998	-0.10429698123641873
1.2223666321017281	1.1304051268999873	0.6930312819992339	0.7053388263815041	0.6870237109778562	1.2379992401421018	2.226395414035551	1.0932373466308967	0.48823488175719665	1.6804813422714955	0.8026696916170845	0.8544811044395444	0.8653316171206176	1.5198869060273517	-0.9342448582376518	0.42813997497316325	0.3335225867723653	-1.0561824393530899	1.243242967254693	-0.442978760420537	0.04758249611552756	1.1304618807734987	0.1887209050681058	0.24833643526738194	0.5788753478830756	0.5732393132857593	1.0600767931306343	0.593861960128343	0.6748385110245221	1.1203412157883572	0.9959683499930924	-0.7220905039143548	-0.24113334559231714	1.059728686357675	-0.0819506289643174	0.45046481150334716	-0.32185213416852615	0.625124079174608	0.9294088791823899	0.1343293368382354	0.3077200377759735	0.7934097599654608	0.6260979989153331	0.8727187366708821	1.2677200380329747	-0.02517511753825846	0.29673304483405333	0.6477984216892173	0.6708039969737855	0.4415477414485724
1.0147993145487726	0.2912831095339226	0.9735581356993509	-0.1760832492133989	0.6204559304546661	1.978301164805028	2.240801234110482	0.7265671854706098	0.9644940602081628	0.9108982381065333	1.1184349698150655	2.142271986920542	0.5724692019886622	1.220898777360782	-0.4140720937325215	0.4378906260927049	0.3337780246232924	-0.34733238346992734	0.9730545338855461	0.017925672371972314	1.437237532756471	1.4794135614601325	0.4702477737237313	0.38848914425376535	0.4406702574313889	1.2111828891657366	2.2689975452057096	0.48064842721080286	0.6185538252881263	1.5800536266075464	1.3537674566985485	-0.24510959813257585	-0.07507819120497505	1.725902978534263	-0.35182908788057704	0.8407563429289997	-0.056403847638758414	1.1067561172761011	0.4707105893280709	0.5494005637209016	1.040866938898356	1.5224196935921794	0.5881925469031276	1.1946289820307707	0.4153310823843414	0.6918144254047273	0.39145611643608175	0.8975256223378811	1.1155701858163996	0.6848686712499444
0.2697728972234551	-1.1185760552189876	0.7148531087749197	-0.8877442855461095	0.5587132444662746	1.6201594481811583	0.9402987079603727	0.08506967002418457	0.6940830586940967	-0.5073606114589532	1.0951360727324717	2.2283100639818407	0.4852044165024975	0.19366890047982366	0.5253428938452408	0.2252484507659014	-0.041619385396761695	0.39184749163097055	0.7683810066880892	-0.053215409545040455	2.3544617461905126	1.0930164620460707	1.166606093053538	0.32274117052449824	0.6063156232428097	1.4711222054027913	2.0599864156110885	0.7738235754532335	0.5597295835942167	0.6502491544540655	0.845452361465463	0.4016792464820156	0.5363238409587957	1.3744468014708529	-1.1377653340897842	0.7873532398551906	0.011421261487088602	1.0878729274652277	-0.2966099464818026	0.8028028953867923	0.7317023660521966	1.1051749423629682	0.16268098389271368	0.6473757392537739	-0.8217173541712797	0.8439359534563009	0.48637049976612057	0.18036782296698334	0.36202218199444036	0.3013385083991388
-0.9112919151559348	-1.9577173514513218	-0.10318441952454481	-1.1143585109792866	0.6246980117812824	0.18987397957665386	-1.164890522752662	-0.6007541518936992	-0.2749782743025943	-1.6603280851030155	0.6911080090206491	0.8894433000517977	0.48789924844376387	-1.0014931838049672	0.9768179965157973	-0.055296551365660675	-0.6697104885804293	0.2349275424109016	0.7861568562175798	-0.7591716742187316	2.0908797535869637	-0.036100965665156665	1.8303132079661562	0.002040846755476659	0.7725486458279693	1.133767940299009	0.44684652985679785	1.2765199867791062	0.4102049891627688	-1.0748374195145607	-0.3670350049120672	0.34312090512066745	0.8909090205436978	0.05934022384294848	-2.0419475936266345	0.15960616195075794	0.040644975642650856	0.34058716828975955	-0.9813430743889429	0.5233863127880203	-0.8704517497867499	0.0027806996583923144	-0.4618084055693278	-0.4047390936940167	-1.7463156195836076	0.1889032420761135	0.1134730214588178	-1.0056032470778025	-1.1354144673410846	-0.4478357318849576
-1.8169472293374564	-1.7357629771345369	-0.9346156092787626	-0.8284328341073899	0.8594281291754458	-1.2346105050108067	-2.6899650236826673	-0.8970573202742986	-1.147688191526753	-1.869884536205989	0.23582278660736872	-0.7679968821720519	0.269447639523596	-1.6583169982538188	0.6556491985422311	-0.14247972592976513	-1.0311907758045382	-0.3123702640580682	0.9030792681719416	-1.3280327094351054	0.9663962654660644	-1.1414032780044343	1.8988579522796074	-0.2982597287359959	0.6116559082197001	0.4912108266125375	-1.2406846936841398	1.5579112620946973	0.12798025480657996	-2.0437498823561047	-1.452846580939401	-0.3452845669087396	0.8096717103107101	-1.2177778962521508	-2.2923676574183154	-0.7022742142867149	0.3797401070509829	-0.5208489621199528	-1.1606099883993113	-0.11904525748047277	-2.415944764888249	-0.892584701333432	-0.8473111467997034	-1.0304441500438206	-1.9882736759974526	-0.41023105476644744	-0.5574803367437143	-1.4144372704447132	-2.0669666915863	-0.8903952326475688
-1.6325847522532102	-0.8994064730519523	-1.0368229735916297	-0.22348655365355782	1.237821918432786	-1.4587735994921682	-2.602144146198506	-0.5092820962912047	-1.2573497762496824	-1.1457647212169588	0.14504294409907179	-1.2642006869603049	-0.11093049447032037	-1.4409230838124865	0.2062030588027468	0.01125907930157312	-0.6436867346839286	0.03801847723747792	0.8341573194507377	-1.012219876230356	0.046787778468870125	-1.3623702708875687	1.323952337925104	-0.17036415855705844	0.30909925454242115	0.13857695121387467	-1.6019750438294775	1.5030659031769527	-0.16078262225121442	-1.2938029278091496	-1.5918690912610942	-0.6619769215852345	0.7505804494023391	-1.4117314172673703	-1.4015032492692148	-1.1341669920861364	1.087666733837962	-0.5662785138079701	-0.7765179178009661	-0.5625648631860473	-2.2901220666145266	-0.968055183528114	-0.7665779999727531	-0.678743434995938	-1.6235982991985451	0.0542806535823596	-0.787783517829886	-0.33703505633268643	-1.582239531892774	-0.6382293128380621
-0.37603721368478965	-0.2512236075427886	-0.25916698212826866	0.4068114506356546	1.5606956577941924	-0.4181307528486931	-1.1728066928017538	0.3268062166877086	-0.7696315701540689	-0.09927188342381309	0.47412446963594723	-0.22898887493422215	-0.23024966403432268	-0.5539017771439774	0.3852009565980781	0.11774735751349483	0.32409681088474535	1.5383165673378913	0.37679953935978305	-0.015261971212195047	0.06297969394656339	-0.5958284849362416	0.6115627560403949	0.42006787947358964	0.3040896751641868	0.3219923333264377	-0.5955655311002119	1.2908560571293874	-0.31647138874169023	0.5022802434542454	-0.7412695604606631	0.0929428979508377	1.0641091913691079	-0.4764082080233283	0.19793504582715496	-0.74050526627887	1.688289741700969	0.3665475842056975	-0.24807385491618728	-0.5042286921588577	-0.45014018689740865	-0.30184264748257134	-0.47065892774430224	0.2108570123416529	-0.9288518461704733	1.4002223194315457	-0.15081120151623273	1.452372301767376	-0.21688871157030104	-0.04507033152212174
0.839558008108475	-0.23890285154370186	0.6314395604253751	0.7090323308031867	1.3996870057505035	0.6343523579919367	0.30187857892490655	0.8835658806655156	-0.381246323674865	0.5236243608463683	0.7751014935105341	1.1285349869811132	0.058065835922450175	0.47789911128258733	1.0533362354651565	-0.14853460774392377	0.9620759981106793	2.7551222933052664	-0.38965233673648714	0.6648498257991746	0.6479195653216644	0.3506522652149319	0.2105910425832124	0.8682580635629308	0.5276919736016047	0.5641663666360461	0.3956360738605219	0.920947203426902	-0.3742773409082221	1.6412986118924149	0.24966201532162116	1.3269158335385765	1.3522834728036686	0.5293438423819962	1.2844285250274656	0.09406984868774187	1.485049317220871	1.2999078753282944	-0.08304202550410049	-0.2467094317615822	1.3981892215674734	0.41260655099390153	-0.38864250157805436	0.643724049460433	-0.1884288576198929	2.1989053809131387	0.8024780124643862	2.246895554676552	0.6478100037149567	0.1493489428549224
0.7561177694058614	-0.7470494399646397	0.616443122751351	0.3505515360570588	0.3751995159984109	0.3319141015624941	0.6818060398403603	0.5398936918068743	-0.4127971826448572	0.31203710565616877	0.49573136904464593	1.14886560992634	0.2160785763916996	1.1483888751221203	1.198688235189459	-0.7024763784605023	0.36799408993652744	2.0593370604234242	-1.0780518120076603	0.324305955320606	0.7234381981723418	0.49266239758695846	0.001424362191683923	0.37555178574491804	0.2353817550169675	0.10288215645060302	0.004673119111366803	0.08112111056069073	-0.4445190116034142	1.0320655598063158	0.3461333243056078	1.6352189495947975	0.8043502195125438	0.4335247466075816	0.852210229569336	0.4131763584653288	0.22093736433216396	1.0284644674594805	-0.3305199753587939	-0.2792843675632813	1.558678321599031	0.36147783718397597	-0.5631399756705076	0.12065916402859402	0.2891086708701781	1.235039295832124	0.9829536602777939	1.0530801990249372	0.23876069541714187	-0.3463173024473791
-0.7345462895817415	-1.345117074013875	-0.5232723223878383	-0.7145269701937973	-1.3776719042291177	-1.412866355835944	-0.1211703089673631	-0.5894121785111398	-0.44046986290429924	-0.6150587408375952	-0.4270478196987999	-0.6417248988934776	-0.4762335091480805	1.1939031999622658	0.049914536147609836	-0.9929516892438964	-1.3835233392548991	-0.43930538626965243	-1.2234635360488166	-0.6772695379143042	-0.34647488557807277	-0.41920000054548795	-0.4990727923428425	-1.1885622019776136	-1.146789761825241	-1.2517358443511457	-1.6806285206634537	-1.3602157899901781	-0.456498774675708	-0.8186815922784961	-0.7584443144290249	0.3020363521563311	-0.8140396833941994	-0.9199421128802509	-0.8717711872144531	-0.42098612079770525	-1.5416232983953329	-0.609820457220242	-0.4853103458238397	-0.6233493354920367	0.0553341210550773	-0.7150103469625468	-0.523512102295121	-0.8478209703798182	0.19478760895677674	-1.105689366568889	-0.0876698584382702	-1.3577278981886425	-0.8435353939494603	-1.0087930916206835
-2.3910454106703374	-1.5809864573075982	-1.9309842268141555	-1.9943148523333354	-3.101732436184913	-3.29447228835646	-1.296805942319386	-1.7068805586847184	0.06775442037025511	-1.7275367111502964	-1.4311108210634673	-3.047199443609764	-1.9848872340289472	0.6724034869034873	-1.9518932739696897	-0.5274571538719404	-3.1003693034731628	-2.84532388930864	-0.6894988076110098	-1.3445420405664543	-2.048119035503384	-1.7045611485562029	-1.486032721594651	-2.9244311348148018	-3.1107221934682	-2.8017447831799696	-3.2127773705216156	-2.9071997806540604	-0.19369570501273636	-2.404414772206131	-2.3579553738952814	-1.8294632986712143	-2.695672973358109	-2.515122312672825	-2.473586876412328	-2.0083581096234635	-2.7766950081241855	-2.5226505389256815	-0.03306273632708592	-0.8166254030035487	-1.5923748301853606	-2.139387950109194	0.15079310528220274	-1.3490081964201148	-0.5349044831047707	-3.132249941342972	-1.7140678896621186	-3.156553510045201	-1.3707607619657474	-1.075076809682048
-2.839092928887899	-1.1345817632593427	-2.5230869541137806	-2.6458080584924937	-3.9353879848014106	-3.884694959689171	-1.9934339810103678	-2.108192596418008	0.9229591650295357	-2.386114520005588	-1.8644878584614513	-4.33335999537467	-3.298276299437828	-0.06729318049317355	-3.442316166754668	0.5146646404095024	-3.4670853683473997	-3.4251001157420893	0.08393710985669063	-1.1474745910765909	-3.1867956220964966	-2.436497807746575	-2.552396642905757	-3.580521972772461	-4.294144315359147	-3.579430070290592	-3.279019147284778	-3.7366358071353414	0.30771881203237356	-2.65301932235229	-3.328249023851358	-3.098211018146495	-3.6639053164309248	-3.110320778663481	-2.572122481640145	-3.171462623235311	-2.8432704885710183	-3.451134640400992	0.9049288235133776	-0.5862506832336437	-2.117687513690697	-2.686293391007674	1.1796558430093707	-1.1094290783225678	-1.497815468895975	-3.5405187931713527	-2.7173041575410384	-3.2108365419461062	-0.8514037009186348	-0.4378116365716063
-1.9167604739071586	0.04938410084874655	-2.033790346566012	-2.145952290807953	-3.595109142544732	-2.9216321447689695	-1.9581296563089985	-1.86358246501906	1.2863705072555323	-2.1603542316145106	-1.6308867648594774	-3.777698784158185	-3.3170246949858013	-0.5607110766793496	-3.402732539747767	1.2945468728568474	-2.2509690354164076	-2.2965354442130645	0.3436764629015213	-0.5129540748266228	-3.006217621385748	-2.276413026542311	-3.0455915207654995	-2.6984135323238605	-3.749837106192604	-3.2170140997167587	-1.9604805671362513	-3.463088029815252	0.545189070782398	-1.7236406574839174	-3.030723691412138	-2.599144022557444	-3.265337952370207	-2.3354020041275354	-1.083578071684798	-3.0098146224422058	-2.0163162911675725	-3.122908706848485	1.5676743933988029	-0.30481334349904504	-1.6765656829748767	-1.6367871591204903	1.6735982428296277	-0.7589845686765995	-2.009121450578987	-2.6120520386623363	-2.5975783870748326	-2.0330698535648635	0.03664202660153498	0.19270190478569663
-0.6833194620368629	1.6091031959742819	-1.1184280600812135	-0.8430290894579452	-2.510211621474058	-1.3283698970857087	-1.474337018938668	-1.6136289599761202	0.635480042984721	-1.0309859800313086	-1.2036718034484304	-2.1098257230395694	-1.9381956455681555	-0.5364986294418828	-2.059660957591919	1.0640477121705902	-0.480588897830373	-0.9902247251087074	-0.2973439486684224	-0.18920805276219557	-1.7943060852683175	-1.6304305502007932	-2.645740152530852	-1.049592267693072	-1.8723465686000882	-2.1231044657524007	-0.4621196877784753	-2.434562271142378	-0.0051248130654084475	-0.5598853685892335	-1.715334732332052	-0.9553650707929234	-2.079653074243113	-0.9082265433175424	0.7424871219802862	-1.6885741471225917	-1.1330808334813538	-2.2371474634005115	1.2807559846510213	-0.5430162735933175	-1.2334886473880553	0.4225747620893251	1.0080888652261528	-0.995545990331687	-1.6294344662709568	-1.6293641284525362	-1.8691803039682369	-0.988280884950346	0.35813818827239646	0.09893358134832636
-0.15739944090089922	2.814318644735367	-0.5064484646123114	0.28063615274495607	-1.3064009055379937	-0.1327098892747753	-0.9006373154129841	-1.6997937126538243	-0.5234274854528039	0.6000952032284577	-0.9927357741522815	-0.5851599211279646	-0.1369060315788786	-0.14894467053651356	-0.5279849074991707	-0.07394411380110175	0.5856550614229785	-0.589045635200373	-1.3952639178710877	-0.3041839145406551	-0.45073854691526233	-1.0647569502681524	-1.5588357484949524	0.11603805208570477	0.04462061817966455	-0.8922306306080519	0.24021801513421318	-1.2239589480559985	-1.1625944082872999	0.09289006646199764	-0.1580484852048083	0.41527731318227773	-0.9810336908200534	0.1303925991455049	1.5617713449426314	-0.17400912504173885	-0.7045772249065192	-1.4805186658658864	0.17229573590366093	-1.234778407328109	-1.1867695784935404	1.9874872441201743	-0.43653500683932495	-1.6414031106572349	-0.5197310213926912	-1.3051957023278549	-1.2906644165291206	-0.7620348060081291	0.02911834641333673	-0.5833207429188457
-0.28531507604410833	2.979798713987342	-0.27370262152445046	0.5163946662363089	-0.27278677967959647	0.42533283308711517	-0.37999625475187415	-1.684537433730456	-1.1053715420944783	2.094086834728597	-0.8521142172233964	0.18036762038650184	1.0151935860681953	0.13403576415937513	0.2989212829231048	-1.2270692422369336	0.5949502435411571	-0.7214034938848112	-1.9905515183888585	-0.25063392306461196	0.3826438791858114	-0.6955856641007456	-0.25873654929288226	0.2203474835721978	1.0644480606073228	0.23449075225972513	0.26662694263011905	-0.033956362028388684	-1.9691824959212922	0.1760698805440699	1.0067324358062397	0.6596425715762726	-0.284446017177562	0.33474617564819564	1.1696235676871305	0.7333938035018419	-0.45813934224961056	-0.8522135787616081	-0.9093467042621292	-1.5888082100447967	-1.0220530241887824	2.0020889385406146	-1.5500795039881927	-1.7604226035894353	0.7458478881249769	-1.1067957886107038	-1.0028018191034576	-0.8236781556175844	-0.17837325674746746	-0.986528714730126
-0.2660309212525716	1.9934912562762737	-0.02976694191324034	0.08947115983311371	0.6157899903844292	0.7466481629097503	0.09523277555334655	-0.8927540375373785	-0.5963761407574983	2.865570566288025	-0.3640437235543696	0.46164625705748774	1.2706276008607529	-0.035440943375245545	0.40858700270055254	-1.5784247308527057	0.18535825383046634	-0.4254600430018439	-1.4941171544974896	0.5064711174413381	0.6906347877191048	-0.21068872841479527	0.825044616313728	-0.27602857301099565	1.259941517183929	1.246763210493631	0.36332328133309977	1.2039940830930713	-1.5758178359202295	0.0614428502883228	1.624538658449412	0.0933107912210436	0.2770431095313831	0.07887178048257126	0.4906334145577586	1.0144213852889261	0.1776690726548054	-0.020872777424924292	-1.2124585528092855	-0.9970324100325471	-0.26926383557385797	0.8353065480845748	-1.563797243039993	-0.7666484901746292	1.6695239851915114	-0.18199988108143844	-0.576136934459749	-0.35009881270851095	0.33714126814795553	-0.5077803564032685
0.32515183166854267	0.45621661435529015	0.391472320911008	-0.1508766007551112	1.3103271330530164	1.1346995513079967	0.5184581567494534	0.6492396725947117	0.41421120922720406	2.6376144222047366	0.45964169720691916	0.7739457619370235	1.1220974747071921	-0.5333113763405162	0.3510755063527294	-1.1385381441227294	0.09565580557454892	0.4429115244112267	-0.2587563532957728	1.6999392675735938	0.7408443155051219	0.5984564625187554	1.4121916136553168	-0.5448461003172859	1.205684691372258	1.9396880704894595	0.8488417096582739	2.274719020769649	-0.1966215170884047	0.0861789414730451	1.8587169122473035	-0.36996812553812464	0.9055892425038918	0.02626939285492219	0.452483949051705	1.148152184825053	1.223907307383956	0.9465769433894834	-0.7589941294291673	0.14695321142408335	0.6768258199553024	-0.21196720884208026	-0.7664839694963637	0.7719669889913001	2.0831809703097646	1.360014517846726	0.24338484274305572	0.6381761097243674	1.23676440347048	0.48752095730767864
1.0699812425000002	-0.7661238975061395	0.7189050540779122	0.3271095762046869	1.5691094306008593	1.4684609059437659	0.8615578710362208	2.053864251346841	0.9283754261364513	1.5521331245349024	1.013756313771752	1.2449322199354922	1.023913236519609	-0.8842567123093015	0.5267946830939201	-0.5766529903556665	0.41572559781800517	1.072300946686916	0.7795766586923167	2.470460774377832	0.6408594634146322	1.488724236877461	1.3920206803595572	-0.22842365382464314	1.165830107766173	1.9434878337490462	1.2972261456379595	2.5911224791563274	1.0158331208831488	0.37686072690474104	1.8735686213166152	-0.17061547297676868	1.37079104466831	0.4861008993916564	1.0397235080661307	1.431472150970157	1.975614095112093	1.5522498861599894	-0.1752800791213062	0.8239819266748732	1.027940041340464	-0.33307446019433884	-0.07653270038584603	1.6480408295174305	2.007602851022963	2.4249535194710905	1.1368628322489065	1.311854334740866	1.6461553297031086	1.1013958159150417
1.3976664645212655	-1.192743113792809	0.7378835932283301	1.2073914166195703	1.3010760662790346	1.5639615570487018	1.1725108405243838	2.464245433786625	0.6413620146620592	0.11048970314588362	0.7904364991709631	1.6525182147484234	0.9680239555156182	-0.763499834201542	0.910071927815959	-0.37017062631763653	0.7560262968106858	0.846246576600801	1.0059788634291487	2.2488847070537488	0.36416457261618956	2.018131069836942	0.9135525239999708	0.4433145003286439	1.0148861074307176	1.2573457673754922	1.236114464450578	1.8569322154549683	1.1479271646618356	0.9133654988765223	1.7362601388547114	0.5352323966234495	1.3790669551477446	1.2559867208980366	1.5025287560255411	1.7351725885381228	1.7623085400024856	1.5658044343668587	0.06658916232823697	0.5996445648273144	0.714038298643135	0.0541042891412949	0.020703149112906785	1.3249657417276433	1.4835434502357934	2.1800614597312666	1.6480991298106098	1.1100836725455778	1.2084680820334737	0.9641602984370149
1.408550587757699	-0.9841060440705318	0.7104828522101299	1.7497931764897507	0.8563129941827178	1.5657763448658193	1.5637363894884873	1.9691767232523636	0.18377336360672897	-1.0237746175514144	0.0999237664511045	1.8519330371790979	0.8283613357615726	-0.34869481930846674	1.315571695729248	-0.29541074753102287	0.9160438691608599	0.16837534215144728	0.6026020873709264	1.3027353431556299	0.0722545535812205	2.0598273541759897	0.40238174359336565	1.152654234600968	0.7834623996871832	0.5127036121008338	0.8586337006594283	0.6391461384758594	0.4556590671112765	1.5487434469465158	1.5297816410998015	1.2545602217189131	1.0915564365416557	1.9502016462004432	1.3297241799107264	1.8477678566781681	0.7717354496673323	1.4402237950131804	0.10045091144591804	0.1734521724919321	0.5852306772650984	0.07580207690397389	-0.066079669977192	0.5314168305860962	0.68455119897153	1.033487700484732	1.7934510526378162	0.4684659315186997	0.5045064305095736	0.6401814951972551
1.6855665154184518	-0.6198819757422982	1.0489337676194288	1.6053747831765484	0.7612746342240949	1.7629945663788753	2.045875019731852	1.4397873559766803	0.2813467431890809	-1.3159544871185644	-0.16603409686760628	1.939290941571988	0.8016223444680871	-0.1256014518990022	1.6667204458471852	0.14403130553027496	1.099712945148767	-0.08374137938700547	0.1525559623261259	0.4022935484094366	0.1403901521168509	1.9267873735608352	0.2910469451889726	1.817197361512608	0.8624505712058015	0.4378490533975397	0.8031854559883587	-0.03189976593935156	-0.02653772710562292	1.975351874511628	1.4010671916578565	1.670766392359041	1.003069701999717	2.3526251452114573	0.7953516785744333	1.8121988437198848	-0.059225347402717544	1.7793534986800492	0.33623392570009114	0.5018579444057606	1.3426746386647508	-0.355079225274617	0.3155151325622734	0.4128042207122499	0.07814457467096393	0.17516258609526708	1.9824811340456259	0.29769884619970205	0.36162735448200417	0.8833923306470441
2.351457216862937	-0.3966729709424981	1.6417763128776366	1.079568794255691	1.135539736930731	2.0919164675444333	2.403634737261091	1.4819052264856658	0.8738932736554615	-0.6619187282938498	0.4287624668199587	1.9984606054472664	1.194865383029051	-0.34994653978109463	1.9147882775974718	0.9141609181081223	1.4581116037197017	0.32883437257984954	-0.05932124983723912	0.07063627555981179	0.7293490237698351	1.9509904907029283	0.6147828782600295	2.3707319576331916	1.464349919174511	1.0552574338827725	1.2969648448784674	0.28708486689804247	0.2700538035048501	1.8599432969410514	1.4169352001215634	1.7591237131509647	1.288227505918465	2.4443227467227127	0.517839787066744	1.7865067844720046	-0.00434548872866091	2.482569857509548	0.8279310009357828	1.5234408524362109	2.540173642383879	-0.42571491980255494	1.1278620600746256	1.1998570289081187	0.18506622888726657	0.26262786672042066	2.3556769975966327	0.8762390217979675	0.9061653308465278	1.653043339516107
2.6926144450338985	-0.26246060175097047	1.8013731113384024	0.6503391748962611	1.5077921246288915	2.062204492329612	2.307600117745492	1.7740917977344293	1.2254704244688905	0.4746047983348029	1.2629178111289743	1.8746247699562633	1.8164184690220453	-0.7622230297671492	1.8695117096392262	1.3277208202312316	1.6939363178444677	0.7887485535664907	-0.20773546353813982	0.23340661378117097	1.435573571188879	2.0413650706841007	0.9303213453861882	2.493005921275337	2.1009804554556006	1.6069335516954721	1.7845185819542804	0.9800542457895034	0.834848980462377	1.1529802898218875	1.4222297134660355	1.5757885619482326	1.4951361548259405	2.2083641807288275	0.678194562827802	1.6983658541320226	0.7238084555487029	2.708909294646633	1.1516518180102946	2.1107506537674494	2.977417638592134	0.4054109286449603	1.5977608752948473	1.9494518047695844	1.0071082088825245	0.8029330619265078	2.4669157065245613	1.513660789519331	1.4713021229342407	2.107901939881403
1.9692763560647037	-0.06756050463726347	1.0453084907202803	0.440582058022394	1.3091334670882944	1.3036087163269212	1.6091445934907112	1.5724361322280687	0.8420128368485941	1.2810050603274463	1.3146534836642638	1.3394444244991977	1.919331178607377	-0.8816384869550475	1.334808185557725	0.8402844328730444	1.362268697455731	0.6820787522209097	-0.4665200017355901	0.49547074229731447	1.5627447858657895	1.7791872422524488	0.749082964046562	1.8555579133465923	1.953107770790069	1.3821715018802965	1.548659601007855	1.083463685666529	0.8013964118861648	0.2330558518879376	1.14910583618414	1.127084190012698	1.0670756000857058	1.5629253114023827	0.8671582455769085	1.2731909513083648	1.278978624537606	1.8220277907374907	0.9375803582591553	1.413042043325078	2.0679752192836567	1.486392838504111	1.1452828323142534	1.672230953218358	1.8071575510618658	0.8615792257040733	1.8051499105858864	1.3718093727501894	1.4077628467606835	1.6100504447029753
0.44987029683458546	0.1550379625122027	-0.20424947860686313	0.27516485630691145	0.5046863819420842	0.10331154550887331	0.5499093899488566	0.7164126116483194	0.07472881413122383	1.1492407368706248	0.388406810212158	0.4471181169920535	1.0101626547402465	-0.5606659164876806	0.44524479778223675	-0.16949405233411347	0.5103109691843691	0.12709666477613774	-0.6322108576071287	0.5780963117752204	0.8260276240025518	0.9588468122270305	0.07669998644219293	0.6530081192133024	0.8496145856539886	0.5118028316238169	0.5796175110027845	0.36969380308487376	0.08072939545571384	-0.3643366412292472	0.5297242929059978	0.4864264714652842	0.09467418512396332	0.5604630909383473	0.6726939702660854	0.4770132099054139	1.1143893920593588	0.22269680251276808	0.3731192353335815	-0.015345641742397305	0.530035213704782	1.5915087960762233	0.15886705760528133	0.5285852414000307	1.710679695911074	0.15664263815979892	0.52846412126072	0.4480517861148007	0.7944202452739803	0.5281048213686431
-0.6900262853338623	0.23962538904362174	-0.9218522610550584	0.10481076528037245	-0.3412473379316685	-0.7388094984531469	-0.34177712468257676	-0.12584733746165758	-0.2889655708491037	0.19046283176758913	-0.55456127409957	-0.38825198525622107	-0.37519659458945875	-0.17991802512843505	-0.2871935912774917	-0.6521215805869984	-0.22671156651661786	-0.31823624354781327	-0.36332658488125985	0.44694788130755847	-0.2775042782740801	-0.06716296748814451	-0.53679846099697	-0.34860892245152447	-0.34435275366144086	-0.19101831714927772	-0.3663242819868956	-0.4475805700329824	-0.5034463734942224	-0.4001967519628029	-0.12307876754666554	-0.07152821453702665	-0.6531406745728735	-0.4087563197261482	0.2143298548454298	-0.2268529821449254	0.4690089917697917	-0.9523189508361117	0.02870771271145246	-0.7410948926208214	-0.4215609001056214	0.4315078848337241	-0.36755090277481073	-0.31438065633512047	0.6385786029732953	-0.7187175995395017	-0.5465767188306645	-0.4080517759794907	0.246563093093606	-0.1428018660087233
-0.6027601484320753	0.1745229957234702	-0.5112185925421185	0.11719975774341126	-0.6058245049001121	-0.6259685616870213	-0.6308843315499533	-0.2545620388503644	0.06817529897403511	-0.7804151588744189	-0.43127541968856664	-0.7175546066403501	-1.0020545110974264	-0.24098912058693603	-0.4018755477250498	-0.00297166739577625	-0.2823863603595495	-0.41245868026772897	0.29553175313937874	0.1707084659622914	-0.8875096535284478	-0.670755285317303	-0.523054142244538	-0.4849025687407381	-0.538319338993724	-0.12810985028653596	-0.5840095657622916	-0.5611051096256138	-0.23137738885906978	-0.08063996208043667	-0.3202086529280977	-0.192399784427105	-0.5190245812278905	-0.7688113075637775	-0.02714407173952467	-0.2540842595142602	-0.047045408282198234	-0.9568324011791913	0.19727968518049552	-0.08573431286221236	-0.37735610484587767	-0.8152278790304003	0.04023018531910744	-0.004529954065037988	-0.4780486487751416	-1.0345872094267499	-0.7510884853011901	-0.397679701436913	0.14223631149930696	0.0968732934660156
0.2932986206244654	0.21208804344959975	0.5958333253925898	0.36846390381503824	-0.1485518443126486	0.2946054479083708	-0.3359307980328458	0.2351035135899602	0.649323065573213	-0.899668295349318	0.7209687403007491	-0.43496857550655865	-0.20904433420173307	-0.7663175496925753	0.0404815422537057	1.2007492904147217	0.21770551699205104	-0.3589705136502456	0.8339664315723609	-0.17445140226452774	-0.5821864867893535	-0.5714238329386436	0.1459528522094206	0.1264690402554088	0.4061006087720412	0.49808354335850463	-0.13122706475872792	0.07110525352607573	0.6099861195210005	0.23915989399411397	0.15141132716994768	0.23167104608251676	0.32982821940981316	-0.2587637852981183	0.1821681698290738	0.4430207764881969	-0.15206255872140106	-0.12672535293311052	0.5405015221206261	1.067494132061764	0.007373635565621401	-0.7220962086453946	0.7680925385255152	1.0259893298235145	-0.5881324270618953	-0.6320911245494655	-0.2325345944109414	0.4556831833464219	0.2321252332389395	0.7113327459999264
0.7896689754450872	0.5934850906936486	1.4187506981717182	0.510954846402856	0.6414131932546436	1.2768596333671132	0.05604250228625478	0.5989137642185045	0.7142641922873617	-0.03304133339490819	1.739247330187364	0.15929749159638348	1.253221035270097	-1.149353560035901	0.49530651137411974	1.7307198231238796	0.6413276834225288	-0.25183620849813393	0.7928176468666708	-0.47155302266011795	0.25766792522329973	-0.1229118187463849	0.9326837909906068	0.7160541848382012	1.4685570817924931	0.9996179168270218	0.3672792129362715	0.7871770887251324	1.0385218099771276	0.40636118728260356	0.9520530481656451	0.8616319780407327	1.0691062899032857	0.6893066679360109	0.554518588930428	1.2083480759503857	-0.05264795293326438	0.5721049160112525	0.46715650916671936	1.2753979089282654	-0.025244079996676234	0.7651157590445186	0.7925844193094764	1.543558562532775	0.346955699444809	0.12512418089624877	0.26727791267865925	1.4301168892416496	0.0419285920369371	0.7776188770313355
0.2102663325721624	1.1763394528995768	1.3709562594080404	0.11713329161490425	1.190065052417943	1.5826819852037817	-0.012792895414436907	0.3211739365434098	0.06387148948303371	1.062946206077536	1.5741212939881533	0.6062471460637106	1.8454621176159571	-0.6705157668802377	0.4597480468605617	0.9718537929970901	0.5945466568751192	0.17487450366445734	0.25508561723506534	-0.5942178488968103	0.8566572618528847	0.041577554951289335	1.225696720335777	0.6786032961113928	1.4899518078523937	0.9208933000228334	0.49681795836117054	0.9667302361662928	0.501232910619377	0.4590028746940717	1.3838041497424496	1.0896808498920973	1.032125302020423	1.1781550223764272	0.6300072989689737	1.2523874123804504	-0.027859842314460405	0.531480713853946	-0.20354164020301074	0.16916332175647866	-0.44597436637636817	2.194283556643803	-0.16613346046992006	0.858618419718751	1.2206749331809654	0.8313550889245768	0.2008531613548495	1.824116230997089	-0.5120812130042253	0.011791519179005701
-0.9590800709736854	1.4430215198750589	0.6197785616257411	-0.7240900654003471	1.081454083152769	0.9623784130576977	-0.6630991006836184	-0.38073838834233914	-0.832536196186489	1.4117168478040512	0.34525430868806556	0.5778299152936043	0.752607044627058	0.7701620185987226	-0.08705480342342502	-0.4586903042706115	0.2822527836050524	0.9936455084778968	-0.2749090389428602	-0.5736946114930589	0.7583455092314392	-0.38028268599904863	0.8307417045955208	0.13570198140628045	0.29902191027592717	0.3244081530947966	0.42964637817986323	0.5257246983328024	-0.5441876010839112	0.3488143257863309	0.9247953312724201	0.50248960865344	0.25324791684707243	0.6012849285039793	0.26926022464661725	0.36354871656107407	-0.08923678919870537	-0.0718223395969929	-1.0573346572055826	-1.1883380652398514	-0.6834873834133812	2.130738640836168	-1.3439228824281557	-0.5016802862187145	0.8622309639056707	1.2408799648904008	-0.3548280803342426	1.4486420152088946	-1.0673827069884096	-1.0237873845948493
-1.7722219163759796	0.9803159219241809	-0.3456961450876089	-1.324650441214514	0.23113410272557527	-0.291555208588199	-1.4214698110769874	-0.9675321325857009	-1.4188702400151787	0.7074825016118577	-0.937393106947075	0.03060427479356187	-1.3044200752704822	2.4071813942377083	-0.7717117586573778	-1.392912319674484	0.08473403601859014	1.5494976282211017	-0.42090734773811667	-0.666467776226113	0.1455435971217879	-1.1206669660367634	0.03602626985616198	-0.35043690571806174	-1.2323320754113682	-0.49037626616915164	0.5086881757615941	-0.25233534671189695	-1.2205133211455663	-0.12513311649063077	-0.34790214024731014	-0.7422687668937097	-0.7427944943164306	-0.755615640997166	-0.28135097419755967	-0.976573487360153	-0.12056701572776521	-0.7073545951352168	-1.5529986604466854	-1.573902537708312	-0.5413151191842509	0.6162298505071577	-1.8017793419575385	-1.4764690521913597	-0.7802375452226226	1.1236741566481592	-0.9934196189801133	0.5471807944049594	-1.3260632089129656	-1.673749150666048
-1.8977033877605751	-0.03949839098134466	-1.2170147342009823	-1.04777249334554	-1.0395830964099668	-1.5835269608248372	-1.613957895141803	-1.2692516736135053	-1.6142749832726027	-0.4452842445328559	-1.5349707846915737	-0.7729169490259055	-2.7950644031713687	3.1459351840349834	-1.2600048939696622	-1.3015198827215932	-0.0027169129273647476	0.9637504345668372	-0.24697641380658567	-1.1198214855516089	-0.4356611966417406	-1.6695412035857897	-0.6985464253437289	-0.4642127724689956	-2.1362990555010346	-1.2858800094426361	0.6691212321232324	-1.0912723607025026	-1.202639359098628	-0.9803357741010357	-1.8086024482625962	-1.9611781209330936	-1.4882419221608245	-1.9092311916928066	-0.7189095985694532	-2.109148682592478	-0.17701813338717712	-1.099022311959793	-1.5686231136138493	-0.9440029195765964	-0.5068355016576932	-0.9976863411140583	-1.4288411630959104	-1.6262278508896804	-2.584658096739604	0.29981044403503326	-1.4678655552308961	-0.5159007878142747	-1.4299887179271489	-1.9034004474055124
-1.7870433510646302	-0.9282629390255219	-1.856482749963774	0.0028388152721647133	-2.065182025394761	-2.3205898398023383	-0.994478456973313	-1.55648329775999	-1.7520805790643632	-1.1696892367650136	-1.6110624128537876	-1.3648073455391705	-2.8243369220049575	2.462841371192194	-1.506018089622325	-0.6975424293010714	-0.2789077357426353	-0.69633006648884	-0.04951188540478071	-1.8344040717296255	-0.566216843276507	-1.7780788414218163	-1.0796210550958394	-0.368074242367641	-2.194088556134341	-1.8536666253302514	0.48682512744223183	-1.7834191780060198	-0.9245604345394309	-1.732567753980913	-2.7553710316485693	-2.4194954208047443	-1.8064298023742507	-2.054416851402441	-0.9321951061018203	-2.7152232875859053	-0.44538904447738076	-1.3197722460062025	-1.4266556813989768	-0.3168061440526245	-1.050623054783239	-1.4975305703989994	-0.9463637587746812	-1.4395227687772993	-3.3376345566808543	-0.981900815523557	-1.756991668393219	-1.4039268023038256	-1.7191589904839422	-2.1312843883999104
-1.8921438702244626	-1.1041941867922158	-2.0502214647120938	1.0472677576553995	-2.1914989131331417	-2.197926850673837	-0.011703999179007754	-1.9934519924009142	-2.0662680962498077	-1.1547102831655758	-1.7018507674004955	-1.3327494029107778	-1.7934438003050102	0.875644189682247	-1.5931296557204122	-0.42349757256948833	-0.7543651398942722	-2.0948900798742587	-0.007985896353237437	-2.3466933826741143	-0.20524181199518826	-1.621185869408403	-1.0966338944856215	-0.3101733117645591	-1.8661579499271157	-1.9321049659393437	-0.21696489711987246	-2.0598274557621075	-0.9147213532114093	-1.639024699593583	-2.8935733520718463	-1.8772310342676672	-1.6638851275163824	-1.280080628587595	-0.9363809798762601	-2.8370467579589254	-0.9172328439015903	-1.4586736708964232	-1.4533069109295964	-0.4897975930442886	-1.873763275360714	-0.8712251920307879	-0.9963539937572967	-1.5676891173978	-2.790038513511511	-1.9026849132387578	-1.8029748244368462	-1.8276718893385593	-2.208271509172711	-2.510182687808781
-2.037183480134677	-0.6555206626067275	-1.6024199003531556	1.3797266741654648	-1.3041665817566845	-1.3899396201201382	0.582329222468669	-2.2837050974459863	-2.3707289145457278	-0.8323740834327003	-1.8522457320391796	-0.6459578083659125	-0.7446678846985817	-0.4733011036537001	-1.4660986600543162	-0.7323299711251416	-0.9682945385533156	-1.8507319896986811	-0.13006630155538193	-2.232218979302267	0.38968210400478415	-1.509956405272284	-0.9200679281373523	-0.2540771652757948	-1.5994280146675168	-1.4150418882897777	-1.0263294979455906	-1.6922656926917994	-1.1789964414992042	-0.4269271525132906	-2.4364511083045293	-0.7538999756840279	-1.067956243933938	-0.4049905750158683	-0.740060049167261	-2.5700884029438122	-1.2736936029882424	-1.419494900206242	-1.6291417876509682	-1.1953412448854208	-2.135876549998704	-0.00199351232403385	-1.434959352972158	-1.997131292128548	-1.6682252004296045	-1.6740652588959588	-1.457002478830173	-1.6555811850346038	-2.4748163465259148	-2.649668314874561
-1.7140954314889272	-0.24860478282803156	-0.7091373616867709	0.976279089627937	-0.015728795328444366	-0.47457751207994087	0.4284693588398189	-1.9955127241614419	-2.2724283714383975	-0.7731979253653706	-1.5625030732845049	0.24856422142289952	-0.2758764325737755	-0.7828324376132124	-0.9467869163768209	-1.168771602685652	-0.5690148994289301	-0.07427094710820195	-0.4037242725577625	-1.521257522785192	0.8734502909258233	-1.5089421182229004	-0.717719805778937	-0.04346857981419478	-1.3798928659338516	-0.6160585686219173	-1.3277053139260384	-0.7955544884288375	-1.327680780383251	1.2384044747040721	-1.7971971719242834	0.24228309823951952	-0.20686817014648531	-0.12267722170408625	-0.40070884462193296	-1.9187431048262407	-1.1917352074407384	-1.079658338884958	-1.6834374139457033	-1.585166612994047	-1.4311924907862	0.36938814984464274	-1.6084692343037281	-2.1162114493323454	-0.8132684486559356	-0.40439470761648905	-0.7642000705405838	-1.0623110250757337	-2.1240539653808024	-2.1334598158722113
-0.8181178898670273	-0.45126101249718814	0.02812646316296646	0.36486597184823394	0.8285118580548296	-0.031005006628607345	-0.1309064810245788	-1.1138326739246383	-1.627946361962964	-1.0222183423573337	-0.5651981601005756	0.749439181297907	-0.18759674264045986	-0.23345307960872252	-0.02573440461121068	-1.222690956823654	0.08890913402894185	1.601018520804229	-0.7904735939321285	-0.6699228834962105	0.9844691049822423	-1.370134887198003	-0.5240146258772709	0.21098681614476433	-0.9308247234320444	-0.08804160118112199	-0.9927699571752053	0.1446774638133258	-1.1206850681446812	2.1630312273680423	-1.21466983351219	0.6981166862811137	0.4829574685445585	-0.3727861298179013	-0.1180105850926981	-0.9618634859687824	-0.6869588132155329	-0.5056113072010123	-1.424980900739559	-1.2644834818597008	-0.31694513430843774	0.1876009550328532	-1.1758005077151479	-1.4977427978904732	-0.4558103977175043	0.824108532525445	-0.11634187300120508	-0.4527348573752765	-1.2713051482287805	-1.127198134101308
0.16730120695044046	-1.1568818009820925	0.17569538702014606	0.027806774583592514	0.9157691686830822	-0.19609200517626882	-0.4481359698909008	-0.09150306026217102	-0.7262109290845377	-1.1098402432409178	0.6238393062996369	0.6008720844542959	-0.0277396312538891	0.2958223849421143	0.9446068473653652	-0.873897913976108	0.23193143974462033	1.6560951639492802	-1.054977007937624	-0.12488050708501601	0.6497192114778536	-0.8382702731627406	-0.25632098744460957	0.16840797509606031	-0.1758782017316692	-0.05999414321604379	-0.5182687555567634	0.6850234568076197	-0.6706284769327011	1.6379486392439708	-0.6690512001825895	0.7545491697270237	0.6138399520862575	-0.576625804693662	-0.07806229733093237	-0.001477882341381309	-0.05635879295272382	0.08300162149608954	-0.8959694349397687	-0.5840915900745256	0.26215947002462436	-0.2160490628101681	-0.45592354812461205	-0.4224897857742395	-0.27982706742344654	0.9576142214509894	0.0801363661835873	-0.14040348032336397	-0.4582700042488733	-0.2643840102144635
0.7249495458574585	-1.6895508609918193	-0.029153607383078796	0.026113402266278264	0.6675070340805812	-0.6065223427451385	-0.25521980103181796	0.6290683387165156	-0.02652331988186183	-0.6715614774211143	1.1320590824074266	0.06413657822501964	0.28245048988044696	0.14246892235536016	1.4312696733393726	-0.43556119872809357	-0.38464638071550433	0.20205334851149892	-0.821412147154617	0.04258857941297285	0.017209529886719206	0.004971975835158976	0.12337270118064918	-0.2653138420858013	0.5995589195608061	-0.18604590525683123	-0.4577439797332957	0.8005472022367867	-0.15019092143048254	0.086300822122992	-0.10211956670618318	0.8073026573794009	0.24528829581348535	-0.3892881599529025	-0.1670590679874929	0.5954599372173336	0.4635881323647548	0.4995740973266045	-0.24703899361579987	-0.014304243359232357	-0.017785587393207285	-0.6131472702470052	0.04602099503575839	0.4249843747636351	0.02417754937566095	0.035468555804645065	-0.12954424960625952	-0.11656875599943631	-0.09672322224513405	0.06127670408200175
0.8299122778782068	-1.4630566113430004	0.03750675644872012	0.11068672785934228	0.6210222750732773	-0.7974258722232191	0.0846965384320057	0.9830306120491541	0.2600773960257188	0.06983885887086173	0.6544509441341304	-0.42619954435505747	0.44920955378597627	-0.5215443220099606	1.1387655518160256	-0.03795355015459	-1.0620702838279978	-1.2729052302025088	0.016547359740645425	0.09129154424233102	-0.6346338593321496	0.7341656570467696	0.4618806958047975	-0.7007136356353587	1.0052607361659782	-0.01185414630754385	-0.8276750673516285	0.7433044063685179	0.4589803742131234	-1.3198931944259338	0.37432149049004415	0.9807469460322192	-0.14423859843937814	-0.06466489530535051	-0.018365510465541718	0.7077650263877532	0.843030815370485	0.6599081252666015	0.4270349047253421	0.42783653941206307	-0.5653424902554842	-0.9640047592149404	0.26920161671124043	0.6693231516849495	0.4246535929342295	-0.8909763621552605	-0.2754351030848862	-0.16674481051785625	-0.06912610853760362	0.11612763780253525
0.8103145934477187	-0.5241846335016584	0.5839016311792671	0.000704477369770118	0.7256107310269421	-0.632582519155425	0.011053452828459653	1.1355074828911074	0.35283362971779164	0.5108013985323164	-0.20259326563995672	-0.7182859575457534	0.27165232094378794	-0.9852394192889781	0.27258862943009243	0.5252753586997352	-0.923891606752944	-1.5125744385202806	1.019037595025886	0.3010046180796679	-1.0867846072572713	0.9534887781385192	0.49507692128351155	-0.6933621277533467	0.8939522877578873	0.3871274506622287	-1.1614457386327162	0.6104456344458882	1.2073656500350762	-1.7066053390722753	0.5579905787080064	0.9516408989223865	-0.16165256891940627	-0.04751527976222588	0.4878692438055368	0.5457391768383626	1.0579414324819556	0.5301838157040165	1.097292696673343	0.9879572842713613	-0.5567548574343034	-1.2297166836130382	0.6116097421406723	0.5638140604634524	0.6936834583390725	-0.9104552432948672	-0.008923731860337987	-0.15207608159341682	0.10077896225274678	0.45780621130047744
0.8395269866793221	0.5173493200789887	1.1048321331448367	-0.49410838345792807	0.43891377552977456	-0.3210401077565868	-0.6015969710159466	1.1460374975991237	0.7086196912941364	0.31274272051214247	-0.5262018386089272	-0.9765065666879004	-0.08752355903807105	-0.839978012376235	-0.5938661642803204	1.426180857468791	-0.017634421297526872	-0.5907468397027373	1.5559813589191605	0.7699709296579782	-1.3061205527125601	0.6971284371682578	0.14497308929354885	-0.3453464507980927	0.4689012206015609	0.46168816465504914	-1.0787145862562575	0.2649830812288157	1.9231330575392835	-1.1781932807934277	0.43327275072460364	0.32786486125451214	0.09840226989771793	-0.36084144417607045	0.8478452998952412	0.4173222130201096	0.9230409363117599	0.1544625906339447	1.7297295722276371	1.6463820120861417	0.23436915602653152	-1.3220770476053842	1.3806699128221946	0.6513963557620299	0.7025251538365348	-0.15358601819467005	0.5056472416710459	-0.0893747084708843	0.7440531143296187	1.260002112139522
0.7865269763912773	1.0335381040952565	1.0329566198571658	-1.4259165641343678	-0.469738214446502	-0.07964992582782579	-1.2926676528994185	0.9530493752914982	1.6235270333780711	-0.2361621357320458	0.05089015345984415	-1.294260528865937	-0.3106659712859455	-0.4036225378078272	-0.9345420126451589	2.4378596172354023	0.6341612846415958	0.5464458013626128	1.506428284766565	1.4388915591042868	-1.3768929476842853	0.4350363722456724	-0.28991697538703853	-0.25957165729300896	0.10197493479274071	-0.05648369875664829	-0.659377423170571	-0.2702021331986777	2.3260364069128685	-0.5143220539884464	0.28669582803519994	-0.8283914275138559	0.24378019844975335	-0.5796393111071677	0.31291371237590015	0.4635825303336075	0.292680880475783	-0.23795656696867876	2.2781955750457668	2.0740645112679994	1.3257523920128682	-1.214215955570357	2.391269528853524	1.207310288564864	0.5077233910909731	0.5466982861690043	0.8525128169770388	0.004670486808735439	1.7517633927547922	2.144569793607303
0.558574327735756	0.8569387067624268	0.5307868936610199	-2.5545753287138533	-1.4314713447810243	0.09932404939430868	-1.4796794532429771	0.6278795880571466	2.9275755919868294	-0.5163427321331927	1.1164721371854933	-1.4366837473774023	-0.2654800032683528	-0.2561068633263486	-0.6331665901800458	3.05558316972363	0.21096671031693295	1.235962444202689	1.4247374312353698	2.157704518796566	-1.3326909381393899	0.627977280640664	-0.35476124767579437	-0.8082228364438254	0.03601700805590171	-0.6717814473140905	-0.2326522524867199	-0.5756741036795782	2.3768327423717475	-0.2983835774509563	0.46073189677681575	-1.924419808689389	0.11958273044064345	-0.40892867872827665	-1.2058190274752327	0.6355410272096137	-0.6069492333782307	-0.30484174924933105	2.711848725997941	2.091896148773586	2.0878354016165086	-0.9412658199647834	3.146594048751278	2.0066527904840545	0.2503779724328774	0.7173693551786939	0.9204630782548543	0.18740613763159295	2.716798006966429	2.6502804538696823
0.3568603508692797	0.3261996899024351	0.34622495475183396	-3.26093738992536	-1.5952947497287855	0.3181302041557481	-1.0148270060553675	0.4197035062067693	4.005849249610377	-0.18532939624726857	1.9439653810579336	-1.1018809863681427	-0.04918126538331667	-0.46682970195858664	-0.026459464954178467	2.937343110749112	-0.8640218027953179	1.505279099363043	1.8321730651242678	2.66936758496739	-1.1188952938823626	1.2494038875560705	0.07807258100573489	-1.5930972021139775	0.19627916851268662	-0.6249353331548075	0.062329226770497896	-0.2457273891908555	2.3024813215983015	-0.4277243790224582	0.9712608090883791	-2.3235860015884975	-0.00041626321493534437	-0.09639576704870002	-2.7361073745015663	0.8389079299563696	-1.2216919967676543	0.076195574265708	2.9645319647116666	1.88553779560912	2.256862134570634	-0.48011213494050914	3.292358110447667	2.526771794740785	0.08088613740866389	0.6902047640855687	0.9982492770816528	0.42504460731879473	3.2672183816694935	2.6966011925415905
0.4329949437818246	-0.0325464581116182	0.8264515052868281	-2.8760943132002312	-0.7970888284689303	0.5300478939256998	-0.265540347185356	0.4491566659016601	4.176453590491257	0.5233828962620406	2.053826062714562	-0.3888922922322629	0.22558045291352158	-0.47577267712583166	0.37850646349462824	2.13529158681147	-1.3153461804955429	1.530856346213034	2.422951265068737	2.643790482221227	-0.7404208241204622	1.7749644218132024	0.5952823162196809	-1.8073760207886902	0.26466440149434733	0.16948371360477898	0.36571958339626276	0.49884086599740124	2.1761726087176885	-0.4483134715635596	1.4126297533276262	-1.897759249677384	0.19071867729369305	-0.1163712232761688	-2.998539241912812	0.995699772016216	-1.1427803414063475	0.5740486999459704	2.8612220344685566	1.6140856306014895	1.9387642018058742	0.20516470392371586	2.800356271130957	2.3220926813064433	0.13739180163229525	0.950165200829625	1.2765873844875661	0.4706269616732171	3.2536016115822846	2.5034464338925906
0.7003443192715554	0.10810477163724451	1.335887318068185	-1.3234217209197745	0.1816687741951248	0.5567366724944867	0.29107410178028736	0.49198558318387675	3.1912438548060797	1.0462096349214696	1.400674524833192	0.17303927469223515	0.5403289708732292	0.19305568849012403	0.27584311606666956	0.9289118621097552	-0.4600673214603153	1.1894805761416836	2.237571032217983	1.898045425283027	-0.3707044067259399	1.6830529502689873	0.6119085633288753	-1.1158369107984023	-0.01048664832558509	0.9304986661038728	0.7744924643455955	0.8725720337506927	1.651960844889522	-0.2135295939273199	1.2941499555661138	-1.0840257138023663	0.5673733670075217	-0.5125013856210416	-1.6732308160022398	0.9772896148940029	-0.4835109721640221	0.6545407157030596	2.211686267545242	1.0186335279667371	1.3237725620713046	0.916599066848327	1.8111038750943698	1.3045691359132787	0.4505847525045006	1.3239360020630384	1.4486913681102704	0.09113408945734183	2.7219760093834293	2.1818328599203864
0.7981789471028781	0.652201291412839	0.9116418577044991	0.5925871028936001	0.4098957340045351	0.34033124361135103	0.4781048563514865	0.22737002360697378	1.4694310122332683	0.97093006759114	0.2654049865213823	0.1662975386981052	0.8354598707587287	1.247698933078469	-0.26606294797532054	-0.41667776409882956	0.9566651972483577	0.374901420784083	0.7568030812846528	0.6348292441660682	-0.21094128639885845	0.9564211954559619	-0.021171682032640426	-0.025301780447406084	-0.5288797369840095	0.8663763015499898	1.086508003337816	0.3533762279546018	0.3680579158954663	-0.05259223310077039	0.4942828073978873	-0.4294067391381224	0.6470280119413732	-0.7635659372402899	0.18054602987855897	0.6137304958782056	0.27062978052928216	0.13487302464563872	1.0729017555220537	-0.25751832148874626	0.5475319151197112	1.1882649902531195	0.5072702936893808	-0.1785162634025347	0.8129557184315968	1.1168542924182328	1.0070425466551902	-0.5614322476289964	1.8199528714371838	1.5936003970650823
0.5668968795432412	1.1199446516061378	-0.5514391528690786	1.7328740440627617	-0.24403738248395954	0.05896852442378945	0.4447291145033931	-0.3359738573488452	-0.17057535925055892	0.3137127728143999	-0.8750947429971293	-0.21665872457317595	0.8953077372032641	1.8496755560941502	-0.9303215237533444	-1.6491931132935982	1.5172268374788582	-0.5239983995754662	-1.3216159261942657	-0.6209266524954	-0.2258484115956315	0.05274980028494202	-0.8338603129075542	0.6654590460669644	-0.8852174928394283	0.06686428177354425	0.9735412450592817	-0.675763206619474	-1.3760434944452506	-0.2739355887133781	-0.6035542455264488	-0.13289706186665923	0.13561348300830633	-0.3982563807724699	1.0931802606124332	-0.10907857856264387	0.717805314579219	-0.5922807345507527	-0.1259828559616512	-1.9330158026368445	-0.23283251573277267	0.7271179875025101	-0.7949463589249337	-1.4961924687219021	0.8544913935839564	0.04756507241987462	-0.08833659728645493	-0.9677703595533937	0.7372445716536442	0.6430924319898332
0.27725960779062664	0.9732700112294156	-2.023974845254187	1.5891379543816941	-1.0575091768229459	-0.0690407972062851	0.3997072796329466	-0.8385416347148105	-1.0882846401068191	-0.5514289891355721	-1.4792048558880475	-0.34826211612329594	0.5220662663316451	1.528202311138031	-1.4064832394947608	-2.4142766538865867	0.6236411764409834	-0.8752402398120934	-2.6121357102251532	-1.4045468842032593	-0.10978747013754193	-0.5982838947158005	-1.1843175541672388	0.6571710287872952	-0.7528000431302976	-0.6365597113032183	0.37496115531975055	-1.2964810175443726	-2.5911181891561714	-0.6537082790687954	-1.393628351736706	-0.02257358458774753	-0.7064209448501204	0.38601975518334797	0.5708765031249188	-0.8731827724584462	0.7591562699715797	-0.9678372309720669	-0.8517952459034462	-2.9810881511403386	-0.802936964066333	-0.11422725449906941	-1.6119596690922644	-2.0777000378220007	0.3943236671068638	-1.22626567463411	-1.228025765057111	-0.7567390699800439	-0.33764945217511405	-0.43902470216258366
0.2625931329694034	0.08719221769620261	-2.3603402277711703	0.6863379081563167	-1.255876961155459	-0.01864245967975759	0.41385077788720026	-0.993819868753355	-1.2032223936828716	-1.1462489310828776	-1.1977513997210059	0.14352191960830557	-0.14972162103332942	0.6947648041503157	-1.5178980644541566	-2.3675326555702396	-0.9346097831405992	-0.5721506418922665	-2.370120306996251	-1.6215002774229634	0.39291731219894627	-0.9667483298287218	-0.8359066412666696	0.2966959340624946	-0.21109894242316696	-0.6266358417964543	-0.37303117072125463	-1.029856792095294	-2.458792085445393	-0.5936562178768702	-1.453358203631839	0.12470185143756995	-1.2868280185103158	0.9014841901088468	-0.5438957653634862	-1.1665155513431875	0.45179747483146354	-0.837316338846756	-0.9269367996115182	-2.539533187848053	-1.01516798912844	-0.5334887505461229	-1.5905556115079844	-1.7582595150962186	-0.27183114132850733	-1.7060239713245977	-1.7287305122227414	-0.13229074514722455	-1.250484423503886	-1.2233605279698359
0.43746598938781855	-1.0058821530310469	-1.4503153806636846	-0.013452579592979913	-0.7028839195046	0.09290667662466143	0.4599169577591437	-0.8673288234028947	-0.8587363954003628	-1.1253066972307024	-0.15372803250070238	0.9595161116083929	-0.622817590065689	0.11983183149807299	-1.1663426799612695	-1.5128052191811017	-1.8745162242407714	-0.22614772080810555	-1.1605641902095751	-1.4513737000279296	1.1387149827042913	-1.2298786898996845	-0.06251293885442423	0.049892506851748925	0.3603923719241886	-0.08709590535624702	-0.8245383509154669	-0.2532905789078696	-1.1913160782440577	0.1760431696209126	-0.7450595436503982	0.35286979263375634	-1.202443197062324	0.7716328968683925	-1.0461387686388437	-0.7056854214756294	-0.1231180581379551	-0.4995046837086347	-0.6729178823516545	-0.8961362201651154	-0.8959999688377066	-0.10531447611425787	-0.8977019009798909	-0.8524668634817584	-0.5530120581597402	-1.0918018900305868	-1.479840441843389	0.36222643209998984	-1.8580483948845041	-1.4573745552961124
0.38399824389956533	-1.4447575107006	-0.2160034120098939	-0.048897759422069545	0.18217086339922714	0.23446014689566808	0.5311297380092217	-0.6348564323570758	-0.3845601753904835	-0.4262768835254951	1.065491136137109	1.461957656512286	-0.4500576751800863	0.014650769900379303	-0.2942935192194599	-0.3568389859858882	-1.6725164254816867	-0.3841740934686966	-0.17082020047615276	-1.0218338511635485	1.6308651791240591	-1.3121480634241305	0.7121076902523291	0.038497322209748025	0.6971498715366857	0.40027095879084923	-0.7983410430822436	0.37476948243415	0.11913187020891967	1.1744277173432947	0.4276187654343936	0.604484622396222	-0.4990558479168378	0.3801087918375232	-0.5496327617692559	0.2464156493381623	-0.7373682680159978	-0.22197379957073596	-0.5404693572940756	0.6554851511129478	-0.5778581480032934	0.6850025261740232	-0.1792567561773525	0.11721175069434461	-0.1275181534175035	-0.04837096861044836	-0.9006846930325744	0.4905658727855896	-1.9833526155988281	-1.2274516902600603
-0.06990629786463853	-0.7948902955967008	0.42486827533024824	0.2672377905453414	0.9410959934306797	0.48353803225429537	0.6392603255137552	-0.23198493074685234	0.12017784545173063	0.6750213457986525	1.789305256114075	1.344475490588328	0.28103694183869365	-0.1253169130150197	0.9718025640505241	0.4044110283819613	-0.8328293371154073	-0.7574799788935993	-0.02278599193126164	-0.32552457305753757	1.4637180989485061	-0.8432897600260681	1.2225543682207822	0.1289384033903831	0.8530992302539303	0.5798467647885269	-0.4637622506424575	0.6547421819137618	0.5384370922775862	1.588662452040441	1.5527324976623191	0.8927684716670703	0.4770879808961633	0.3895531879875137	0.35636122169563494	1.0128757360685314	-0.9491226215755149	0.08995300986415235	-0.6407376881024672	1.0319440649132867	-0.17310992406876868	0.9200735908911822	-0.0025071122586276537	0.7701372550364457	0.6912252901096733	0.5544319948192561	-0.34867718890346505	0.5441657356466065	-1.4936932535497767	-0.7801802463821688
-0.5552554783351775	0.46347775248304535	0.3601879979183265	0.4299700625779089	1.3279691261373647	0.7741884857151868	0.726008371616536	0.4926393929510519	0.577410918808364	1.648084951690807	1.6903037742264904	0.8649061866143379	0.9283469583075746	-0.7121524524991287	2.1610086646062707	0.4113560005746252	-0.1032182069091305	-0.5724394702717834	-0.40210760925139755	0.5030320431893527	0.7100220705151786	0.29323892374993354	1.3201204759918825	0.2623700377086801	0.9436789722294947	0.60680294120493	-0.1278785635982173	0.8045232767593549	0.07423618537412559	1.1263313882633053	2.0689632962927003	1.2675238760730358	1.3255472609004604	0.8929823566017334	0.9524913660417413	1.0093793452568618	-0.45811489604495237	0.6107509164005491	-0.7313306523555021	0.31998470452002054	0.21092644572631153	0.2712446526004697	-0.3542866009868669	0.9728076644843696	1.2184204150733113	0.4750897987556163	0.20520391853197215	0.8176651067675511	-0.5281607933947277	-0.3154947518145382
-0.5849601821127947	1.302250188005964	0.05924200212203566	0.3860492765927548	1.1998812176501106	0.7802371942366558	0.6660992211969317	1.2774144983691287	0.6697095677270927	1.9595025579615144	0.8887279194197052	0.4455752551714459	0.8432629032466893	-1.353774005622114	2.6229193007926	-0.14303924608136806	0.2900677352111579	0.30314528648439626	-0.71890264625463	1.0031657196028199	-0.14750681390331716	1.4931538394530983	0.8623696040070744	0.4886720070997704	0.824497214033427	0.546038844348254	0.008440088030050981	0.8468189737677004	-0.5840800690196962	0.3436158335196021	1.6237562947382744	1.6158650589636068	1.6966149688590844	1.2381727631425976	1.1357602446881	0.20285954161953648	0.40658156198976264	1.119445042237309	-0.647662181247911	-0.5358852626465117	0.3730649117583041	-0.6167691368351588	-0.7623970687286703	0.7129806050269957	1.040204340804576	0.09469779905899611	0.8541317732141797	1.0494047454590278	0.3887244096735899	0.006562669174540171
-0.16951086696533507	1.1090151561080412	-0.12932755521768735	0.47531170208967594	0.51395322359921	0.2481556718053825	0.40436845345412753	1.426841065847051	0.01465190264895827	1.4004036373730282	-0.24020416477521891	0.20787894847291025	-0.003404568675854669	-1.2414421118004724	2.047956701778133	-0.7752579336867124	0.5904740271717565	0.9513219731181344	-0.8095415068694914	0.7245623381751274	-0.6392718555275047	1.7902551501973467	-0.11079139344950782	0.7324069693387836	0.24257402647418327	0.1813760218148218	-0.0556572629676327	0.4474014839083884	-0.905903438847783	0.04536161401993834	0.383561441456072	1.6267487949341388	1.3712562754278763	0.7756979601574372	1.2721687246662459	-0.8454622171907656	0.7957263259084941	1.0903115224821975	-0.5916084166238407	-0.8279099079446137	0.08915055839876848	-0.8314783902181434	-0.8792911513039006	0.044837724024926376	0.36663592163375686	-0.21980701790582644	1.341406555728611	0.6812480342723232	0.6443833282941571	0.013489895807800672
0.18861966342943615	0.2721591329174426	-0.19022924263045432	0.8478304781963917	-0.4125659011642382	-0.5516025705524064	0.062123473785237936	0.5722753803440055	-1.3092327354641895	0.28001985298169474	-1.2569203906803366	0.002007202321863119	-0.9344704327458625	-0.23834558853655874	0.8563162430073145	-1.1080711097367302	0.9640898430986035	0.4088128619376543	-0.8561166068081816	-0.18416945037934354	-0.6402798479167912	0.8427262920711798	-1.1129064729311626	0.7681932721277439	-0.6538870033597189	-0.4993450476085096	-0.14772790950335046	-0.46399037068585147	-0.90438307033966	0.4111151348178775	-0.9037432174691773	1.076038829445397	0.453882440847506	-0.3288301136916486	1.5326523257619487	-1.3735521382737919	0.19320237654249445	0.3719760697109217	-0.8624951850210957	-0.6477632973776316	-0.6068453685555786	-0.15460201877630667	-0.8162154663310707	-0.7721916606470592	-0.23221816584102786	-0.4691721622993311	1.246991725048604	-0.28038986294526935	0.10428956992322541	-0.33286286670170084
0.12912203907135997	-0.26902057359449194	-0.10179416975925777	1.1759974803780693	-0.870095027854094	-0.910898235766354	-0.13701546803840217	-0.6516031047463312	-2.5438943572474964	-0.6967876547660922	-1.7409896381537047	-0.2153406334825887	-1.1452371644354968	0.7321509228470017	-0.06796458339373868	-1.0182294586881926	1.2632276741436324	-1.0623023753321785	-0.864574645962073	-0.8985771868008359	-0.34375287765416324	-0.5410444401311234	-1.4016178418261616	0.5347515001136187	-1.1815403652632428	-0.9116120418251535	-0.0149875053068033	-1.2078178906624084	-0.7778931331573848	0.8338476263245153	-1.3463924683452901	0.1534852575847548	-0.5306947580326489	-1.1732786045655934	1.6396671095465105	-0.9606215542069857	-0.8667721092516852	-0.4092224767136054	-1.3622949376835152	-0.42213305230655745	-1.266402184960436	0.798021682297149	-0.8585422947200165	-1.2321205945295912	-0.3641083424480318	-0.7275495328915111	0.5934230467458007	-0.9657124826247626	-0.6550213524622681	-0.7481847437516181
-0.1386748404643112	-0.046652533121461955	0.2947901031532273	1.0408855882693255	-0.33308824317272356	-0.3993538041824291	-0.058119927076670436	-1.056639968311497	-2.7911375160197487	-0.8644860968641436	-1.4528636980010645	-0.25259903572159026	-0.43884526600143126	0.6418902626975042	-0.17024864617301966	-0.5538872305598191	1.2986176881006124	-2.083608465001408	-0.5834499934823575	-0.6546264561376284	-0.026774735457164998	-1.0848732118785314	-0.6701073761922096	0.3075965078423043	-0.7551296568721124	-0.38814099230100274	0.4880113477702374	-0.9177155077600366	-0.507442944622055	0.6469756355821668	-0.6261774182204661	-0.5856380121349737	-0.948694260378958	-1.0234236260405276	1.2948002444810933	0.15182066424069868	-1.1852913640238243	-0.3911330655991436	-1.5660352001150701	-0.24103954143641496	-1.3132737398954468	1.2844728039642646	-0.9968587178038768	-0.9339966009100953	-0.07249525881062616	-0.7916762764607147	0.0005433292069707839	-0.5215733256659838	-0.8512152398377283	-0.7945523920894505
-0.18558169964330068	0.4661196531219293	0.8954791785639666	0.4697193938683281	0.8510884005962698	0.5483290294515899	0.23011393330144336	-0.2056783545153375	-1.885321828978075	-0.10111419928091617	-0.615545864972119	-0.01078776423779302	0.562498045958608	-0.39810817826772005	0.24334091394628773	0.11245582705414221	1.1013821985476162	-1.670134940268609	0.008498919977137752	0.3957044143561723	0.11117945140538736	-0.34429346093730634	0.4948530598572519	0.35431566517402363	0.3397805792661781	0.8489095636260816	1.1724486515337622	0.34617417922879573	-0.02275726885850264	-0.11116993681516062	0.6449319085129551	-0.6841342176822077	-0.6322751692092586	-0.05719852399299415	0.6413455257524271	1.1964389726808586	-0.1558027133866353	0.5259360154748957	-1.0985647911322087	0.09198403980883456	-0.5976670771971643	1.067294767942854	-0.927971452885474	-0.07876093340232238	0.3254561243033986	-0.4007910062811102	0.024446692667465957	0.74227181250414	-0.3297438246376764	-0.3896380379649846
-0.015176331165466054	0.44863538907499684	1.0830377212170428	-0.08747359854950382	1.581283510546133	0.9481993163747918	0.5072401444741871	0.9413950549755841	-0.6469537083519025	0.9781783903288634	0.04814184141611332	0.21233659530331517	0.9481925129231912	-1.1751757188065586	0.3526457982274446	0.6487382159117406	0.7923577158938234	-0.3808935798505305	0.4371156312963657	1.214246295215572	-0.01733874556595177	0.7800771209614397	1.0704231653719882	0.4673871283658268	1.0441132058239009	1.5817280880513112	1.5056301282140974	1.3879163316390557	0.4015359811478284	-0.7778373917688277	1.3687221878549107	-0.21932502112313218	-0.10263172844731551	0.8241813304575308	0.12132736780424153	1.4291754388791358	1.465481498289573	1.4058036446598594	-0.2504523876137006	0.4908220454394237	0.35696646303461493	0.35184407099766074	-0.5246926927455525	0.5315425287474697	0.51698683218505	0.2433102794743806	0.4312203844081406	1.4241091023636174	0.19952057621030814	-0.04985465615086755
-0.11472632520506987	-0.3150015492443845	0.2927386188172373	-0.30962858282951594	1.0425515892334243	0.2765252730599878	0.5396320472174108	0.9843154147125383	-0.12179145614936138	1.3943018866927628	-0.15833605582531685	-0.04248447746606907	0.3309483843750276	-0.8048476444088446	-0.27197547502825914	0.680578201364769	0.34517122642988746	0.30927445271600656	0.2296581854467391	0.9020793476366269	-0.352176054256882	0.9541916247060321	0.6297138325252566	0.10413276438635317	0.581702474334313	0.8032242047486711	1.011081421384858	1.0834012729388438	0.27412891792478256	-0.8639883396568984	0.8980026853889878	0.252693109908772	-0.07366180750045462	0.8686904633845877	-0.06590616894870399	0.7220820194362916	2.225695198223098	1.177071188235808	0.24966549274027489	0.4674124763633416	0.7525832691504384	-0.5912185298818389	-0.11176032525074052	0.21189649282831405	0.325346495650108	0.47496836294415046	0.38981781902698387	0.48641989082200077	-0.09266946212102947	-0.3985241680761893
-0.7876971130665686	-1.2132237020314234	-1.1213503409817296	-0.3613984587071066	-0.3890409607549168	-0.9040780388406997	0.19913837467678344	-0.31909150035410944	-0.5350091450827058	0.582195650147892	-1.172253875831052	-0.8068361277436664	-0.7947175841005725	0.09853054070100087	-1.1852049811236725	0.1329420098252441	-0.30122406954623976	-0.2879818184726921	-0.4003390813991888	-0.3283765972533403	-0.6413862319654838	-0.1830610174546414	-0.18626025241888455	-0.8621096715326375	-0.6507047855820852	-1.0164555798066905	-0.1781827345651847	-0.28865631922911805	-0.46101637228950354	-0.5939797517200739	-0.3819670430062088	0.21896707617796973	-0.6822989129769783	0.12997032091104355	-0.1613350645779357	-0.2979791878635134	1.4302427959031085	-0.20796993042292117	0.014695507630327318	-0.228176872690131	0.228290172681953	-1.4872250876167514	-0.11611320463384131	-0.8376418878877815	-0.2502096537850965	-0.12180304894471018	-0.5104620634689844	-1.4799238994258845	-1.1711977853762818	-1.3620314231758743
-1.6322294022998853	-1.5078363018170993	-1.9441555271897697	-0.5899366250685943	-1.4437471517267104	-1.4402383238143506	-0.4577619647609814	-1.6874756467370686	-1.094141820891565	-1.034800119981052	-2.0751112738808843	-1.4667737932822231	-1.4838474472901535	0.020287005912095705	-1.5432706140119603	-0.5632424488834652	-0.9029752508621818	-1.3103664867818083	-0.6675626370862034	-1.3257983134517877	-0.5533840034211865	-1.633147695861878	-0.3660916935613859	-1.7004249363075163	-1.4396391014262189	-2.1822186099618675	-1.2176602334553004	-1.2310481906810782	-1.133369997512921	-0.5446427185982502	-1.3935781066141806	-0.30940602537152223	-1.2949977091330283	-0.6559207333181408	-0.4292378409782208	-0.7638347562915895	-0.18480440727153383	-1.6374592202504499	-0.5713047949551305	-1.0649435959759073	-0.8055040959232694	-1.8924506733911293	-0.5070015266940792	-1.6256173731368444	-0.9706837693459215	-1.1019245872551637	-1.6098946264131748	-2.7362033514161976	-2.0517938353606793	-2.0355409579562114
-1.890357316300631	-1.081576444706527	-1.333198901216603	-0.9640175836929613	-1.212112011251948	-0.7199613157376435	-1.1534928939124105	-1.700707681107049	-0.8967169273407065	-2.2769566327229507	-1.9491442972671307	-1.2837368412314554	-1.1744062151651202	-1.621218030823698	-1.0036598754090535	-0.7848570344346836	-0.9249889304588699	-1.4027032138419397	-0.1491771945300074	-1.1817768283626682	0.024343107709692956	-2.0747261508029773	0.3391527931907485	-1.423465795065759	-1.0341387962237283	-1.4645726725465575	-1.1917295892928286	-0.6472208255060554	-0.9932688326416955	-0.8541903920819606	-1.3231879595713045	-0.8239436076584028	-1.154057734573021	-0.7405605388828118	-0.6912301984769741	-0.34058209926204563	-1.2609065163755835	-1.9011531031825533	-0.8052321127129727	-1.1641511005640266	-1.5336843245054126	-1.3837828503967444	-0.7799658849264786	-1.3626665694867297	-1.3931200707196083	-1.4919713814976387	-1.768560574159098	-2.215121432088304	-1.8110983163221983	-1.5589585127779728
-1.2837721876655226	-0.3975803765303933	0.1140111088804303	-1.0120393964416425	-0.004162577935631801	0.7491793809549442	-1.4736452319156021	-0.3643040624920695	0.039794492292709246	-2.190661962842757	-0.8773330186940134	-0.15379938727864975	-0.1529529730450399	-3.516876585323441	-0.04398090872657671	-0.3521739294340304	-0.08963791225989118	-0.30216188637553554	0.5867434528378319	-0.15024019388560128	0.7910148464200728	-1.174624921198208	1.1401053416981102	0.0896428499591161	0.09285967062233302	0.5860367951638128	0.009385023367032246	0.9333951749458552	-0.1434498613640832	-1.0037105631222198	-0.3060744350806644	-0.8106461336745849	-0.18138593044230528	0.04825692320824924	-0.4712252130972691	0.46849390636807087	-1.1581806251468645	-0.8207954846687695	-0.48118679265997716	-0.32940698230678755	-1.4329942808079685	-0.11249413672471928	-0.5700109597438364	-0.3173274319175047	-1.1770804346356971	-0.8055859389278128	-0.6179392155407788	-0.6448950087938111	-0.603269447692872	-0.11631363296969378
-0.31495043977690007	0.1343638921682736	0.8754335442198187	-0.3930291754608577	1.0843736764643006	1.8835715699305922	-1.125650168141484	0.9660508788672009	0.7851715513293536	-0.9255091569066641	0.07724769694694122	1.2242595722888325	0.7736343098313974	-3.640873507326102	0.6055053265295964	0.22288882069473262	1.1418003769264895	0.9182945997926458	0.5505162161396634	0.6907059904497544	1.2484216985307848	0.2098325942609805	1.1175415399924007	1.7608428138083279	0.8663469711784899	2.184744065333362	1.4785085454176787	1.9476907238328753	0.4431198557571035	-0.46552344298571696	0.762791787331958	-0.22085947268006229	0.9302366321769275	1.2050601962098952	0.3728822961879569	0.8263560697818548	-0.38774339479554065	0.6926198071857	-0.09851989167044124	0.6091480408636603	-0.6443425652083123	1.0643573756542934	-0.1340613149767553	0.46057365713085735	-0.4664987918598473	0.4040688885116127	0.9521175580405777	0.33136729751496	0.49492160287988884	1.1332299805422321
0.3170876668548648	0.5135872995824398	0.2080750739766297	0.5869269296378207	1.3235687269827483	2.047129997945481	-0.21983617836623692	1.1665025517181022	0.5534469459346871	0.4019582363313078	0.02756961479305594	1.9756421854398778	1.060735109357468	-1.3955459613739363	0.7009647873815302	0.2692910523971404	1.840563800072936	1.1526884226021155	-0.4566488309020383	0.6261347565168086	1.1870553608533432	1.0249845946448863	0.26447088816565906	2.297963635527264	0.8493279982984063	2.1245097857091775	2.067133846374434	1.5157281971839565	0.015165866794311646	0.5741587953544937	1.0592892897303061	0.5119931256691046	1.4082972618453617	1.9195702933949144	1.3164961696892348	0.4087001904578704	0.16275065423169285	1.585787371577102	-0.20852079620109512	0.6920081594170141	0.2584667299581304	1.3447129952104178	-0.044276481215436654	0.3027876637873538	0.13717224865552544	1.122727404924115	1.6707311447769353	0.03318814407089979	0.6725698394324694	1.2382301982371604
0.43498046621969244	0.8493262332699419	-0.9161501960488866	1.1865003642371776	0.9161689641963461	1.4891279455745579	0.7278098005720235	0.5225205146238296	-0.3755269543541532	0.8076872216206261	-0.6888661216860338	1.8150722547420182	0.880294119010714	1.630260359211541	0.5583926274701118	-0.24303306331743807	1.4762377173291277	0.5009291087885356	-1.4246252939423563	0.0025939322839460066	0.9077029214676742	1.020382900142204	-0.5328903558232616	1.4877670215294196	0.6241522018398687	0.8723328838597402	1.435305760390371	0.3108550035839013	-0.9670757237459785	1.3322042065922326	0.5158423231961852	0.8853527852317237	1.1026170262092754	1.6578355456888108	1.6055415756596807	-0.27111395168787256	0.18116462471711398	1.5452787855770511	-0.6859114990371662	-0.019368890689129795	0.8012660273514408	0.8850548393871591	-0.4211247686492849	-0.3200474051853723	0.14685131890907174	0.9447330248346618	1.1705036419512063	-0.5659281981734158	0.24619207000982588	0.46579677897637367
0.3785027245636666	0.9615883448944621	-0.8525616401657857	0.9883611240677482	0.4940777233359764	0.8753525519358337	1.1783267594574205	0.1622138704970646	-0.9239261149642111	0.3879112329828503	-0.8213735550629971	1.179908700808808	0.8066857177256557	3.179721217759804	0.4973377695458827	-0.5698303278321003	0.45477205223799455	0.02960081679979777	-1.109445707996488	-0.29969975723747694	0.8676126377002513	0.7247344667330301	-0.51454172574165	0.3577975857717239	0.9157834654736655	-0.14523585898016778	0.3182769705490651	-0.32741202668970454	-1.184504834632791	1.2850373632950607	-0.2150152096885019	0.7548828006900943	0.49727535483724095	0.5879027344504382	1.0137963937222165	-0.4082947617046815	0.03983594317442007	1.0047494800979033	-0.8131857062289796	-0.44349257006547543	0.9381410955946042	0.6572730382517291	-0.6748111867943242	-0.3270791094091518	-0.26051834063969453	0.4285697906533181	0.26619943373187355	-0.1187399105276348	0.1890174553584335	-0.03259726775360221
0.409269830475172	0.5380318901680816	0.8054183419913219	0.3538807317217061	0.3219369161450889	0.5553490177109232	1.0243274917861496	0.5706875126132993	-0.3900469181219543	0.07018891392417463	0.3762588761440662	0.6743488909879304	1.0952596035994286	2.5146303814346567	0.4387828059383599	0.017482170600243593	-0.2943208697481143	0.46901945363591535	0.6104383947679312	0.056641157789531105	1.1112677204649681	0.6364929372494001	0.1361749503320779	0.02794757489970704	1.5918847573841939	-0.1216111531965451	-0.2597828352119373	0.09700334032319138	0.1132599505001867	0.7477445217948485	-0.4089902862390924	0.39319803685997645	0.14403944273896627	-0.4941876298021802	0.06740513428843996	0.2454116406549627	0.16735887907973798	0.5050180114707987	-0.10404587022392481	0.2797414228776869	0.954619047614129	1.2527690599094088	-0.1569917153951728	0.7270387717585137	-0.41664343104979423	0.3806106971952142	-0.023124467741418936	1.3870233380492898	0.8929702155730073	0.45106740298360387
0.39922565009593564	-0.3355923330089211	2.6617326601149967	0.039213336890077825	0.16590099540118766	0.33639791011747694	0.6431134197456004	1.0583816615935056	0.779861469048973	0.42101648123744073	2.2022075311724727	0.4710794968692537	1.3477395751255121	0.9587318491179132	0.14936280426422752	1.3359756887664733	-0.2510017952994865	1.4355357206111856	2.4817316530474636	0.505034877167417	1.161065143545691	0.677589914587127	0.5776977865446421	0.5541345985036593	1.7827514380061593	0.44519884179180136	0.0004240066169530531	0.8238067561911884	2.1619575384845207	0.47159052879147867	0.08429251018962576	0.17531179447850406	0.18925285735391748	-0.7962284137414262	-0.51395030097189	1.1211905775983637	0.5545749445271544	0.20435336000892018	1.08115455102842	1.7119502358893774	1.124888284972898	2.0504030236267967	1.001768047185139	2.082109262514863	0.03295118577515558	0.9374098452830597	0.43641691868785026	2.5267679335103685	1.6531889415147847	1.3793477732653021
0.20070840238926715	-1.0532680540321473	2.9899954704646565	0.38065211290419587	-0.18319231180053572	-0.14324121703619355	0.45594705698627663	0.7504210699601812	1.4745836623313542	0.8948245847180812	3.157021559856304	0.265373942298458	0.9494365665467118	0.33481675208839384	-0.27387105702905506	2.3135351922252423	0.2419403972301896	1.9818373951434107	3.0089963229360666	0.3079663940721636	0.5527610089623366	0.45977783175438575	0.2873316022260523	1.0201496827477339	0.953799529640878	0.5351231305317532	0.467006178772782	0.8238444097400061	3.2984558705371407	0.7327940922543232	0.7441189363864759	0.22618105158621574	0.40839510442730875	-0.2540920846947305	-0.5256399399423027	1.4082846497232087	0.8738900611419227	-0.05405913894815173	1.834425992951472	2.468555459358387	1.449692839229983	1.878526525537243	1.8875194795539827	2.515004047893854	0.6235580980927494	1.479432424449299	0.8720430862136729	2.0647348220894375	1.5067105903407236	1.612711722033062
0.08815362635033426	-1.060817528396476	1.563669358811374	0.9412041934545828	-0.5334338574470312	-0.9510398985807712	0.45964192457167224	-0.2553080080086484	1.1017537661498622	0.4802045525917233	2.5118524089212957	-0.26967074708893074	-0.17663409823076387	1.0923302507370822	-0.40019815030906913	1.985991940063654	0.4404576545586499	1.670529912188252	1.7965137739087187	-0.5203345690203373	-0.5650828006617228	-0.12069542406558234	-0.41169539739535543	0.6606219298533161	-0.39289594314141757	-0.203473184057497	0.3278490570568742	-0.08071444628919841	2.5189296730240573	1.0014758974170077	0.8743263213437872	0.3602511215196633	0.5411472068487602	0.37059527788930163	-0.36970441896719547	0.8298315442732942	0.8695006874647858	-0.3981287039512659	1.5810492000685092	1.645306169737984	1.6594506219205256	0.46936062093315756	1.7075364032279547	1.5763643483367331	0.566175349787967	1.3877940832953581	0.5595839421454458	0.39898410487782193	0.421845418306316	0.7338518077411307
0.5278714010909571	-0.46101999462931637	-0.20979111711883267	0.9980726519093391	-0.5400031807780833	-1.7580861180934977	0.2714070324432307	-1.0243893091195604	0.16777035984248875	-0.9400166100227637	1.0523778584268577	-1.0631629612857658	-1.3297199345054393	2.090443248745063	-0.001708446226251012	0.45449587776719025	0.007584173201460402	0.9086917139404678	-0.1825943263630453	-1.1924207375658866	-1.4689393568966176	-0.7270859219722878	-0.7899773847722915	-0.32089073051166994	-1.2207047020317596	-1.1547027530750043	-0.5390849396035834	-1.1610535773489405	0.387429162989743	0.5883582120665869	0.2425078501507745	0.3298899569551269	0.5000327083222802	0.2372352117909765	-0.4953367664979273	-0.16888675274507525	0.508320923413487	-0.7578291404127844	0.5966249877040346	-0.22948026442790165	1.4403911809134968	-1.0845428769764611	0.613742650029101	0.005467793459614508	-0.24673192431452703	0.715680196245595	-0.383488028859702	-0.8427806160841455	-0.601836120201862	-0.4860283388582366
1.4822253205024924	0.11750092017177435	-0.8793173662715148	0.3306969421048152	-0.18420190210017673	-2.10088455230614	-0.34123090515184	-0.9543349057786599	-0.32660673254451533	-2.159300260126095	0.17874877776500983	-1.6712017764868776	-1.6233272899282585	2.0489276328604724	0.566030245096609	-1.1764953111247618	-0.6971179446539453	0.33389924807608096	-1.48425602582581	-1.036368505660057	-1.5328224360688274	-0.965801809125226	-0.5178286684500233	-1.0845116400336956	-1.0392653936325618	-1.4664947339918513	-1.45951544946994	-1.6276997787035796	-1.5246529363237045	-0.49503042494392785	-0.6980540755889018	0.09797516559559785	0.32684670375131764	-0.6786852015181462	-0.8698053143733749	-0.9213223418793032	-0.11859308575352745	-0.966431461979382	-0.32072338518627513	-1.6932149519752389	0.7030107229282279	-1.5087357339663277	-0.4589040267975217	-1.0344319940615023	-0.952035916918719	0.04886205690641932	-1.1951934189404525	-0.5614540984485719	-0.6570457474421132	-0.9771771932580892
2.197404596203248	0.23982506112363455	-0.3567992632232512	-0.5443919821711267	0.16121026078282355	-1.7346124692297455	-1.0674840040079367	-0.43785184196035665	0.06296698878479025	-1.820783171209369	0.3979314106543148	-1.6707897807325753	-0.8468027470358341	0.9200948396655201	0.6769804247940031	-1.7804392300321712	-1.0641407743159206	0.1375145816271812	-1.3014687620065977	-0.25275083625677824	-0.8186650959721395	-0.7650208637289658	0.057790483849909466	-1.1082263253904054	-0.3209545093021821	-0.8963871996926823	-1.6512258566695788	-1.3250820833902952	-1.974829967849827	-1.469564336514344	-1.2124947823910672	-0.1498862959385588	0.08033708330579911	-1.5289269407226944	-1.061880388775562	-1.129754704618297	-0.8415606961214012	-0.9222036001166195	-0.5842260836560427	-1.6952600884453237	-0.2992485788632933	-0.7676621582859336	-0.7202148503028669	-1.0085262729586477	-0.6313802856158811	-0.18216278756625298	-1.3151637768503845	0.7075081427494208	0.06278348148884023	-0.5282297270985468
1.8988715641970475	0.08261921367022206	0.34708944203943254	-0.9335403006917368	0.13189532396670184	-0.842949656938295	-1.3133520456510657	-0.23934142996394725	0.873539270367722	0.031011686285743512	0.8970242709309162	-1.0350107437921265	0.2828243731986829	-0.24174420100422	0.10516466648694664	-1.1081325637532073	-0.8645706100169875	0.06821973227474427	0.09909508789106553	0.3164098697949073	0.024222924706143626	-0.3484569790275542	0.3452292639211031	-0.6473496188848767	0.11265019104567046	0.03789800079024252	-0.9641335019523559	-0.6723491080043069	-0.888149827757116	-1.5835055780681697	-0.9676989597130994	-0.2473166634233144	-0.19976483493392505	-1.515297350343245	-0.7879059428040404	-0.9771420616416647	-1.3703787100317057	-0.6561544093466389	-0.19965435167594564	-0.41590989717400023	-1.0980886542793713	-0.012134804549243792	-0.18319030948498016	-0.29774610636347504	0.5454103374940198	-0.1129218237222794	-0.8991798458960856	1.5053729082374159	0.5614030422376353	0.1239077276337198
0.6497219116244002	0.07787234536213086	0.4588397216618868	-0.7057703501814229	-0.278207332547165	0.015003275482534901	-0.8802595703085148	-0.4930203901062008	1.349968568289147	1.8260768102727807	0.6145511177736153	-0.18161372240205073	0.7621398199644833	-0.5314648961443359	-0.7441217926994467	0.1839059103230523	-0.43661105167251996	-0.10575062374425584	1.7100343678245427	0.11265673948534224	0.3824171990612383	0.01593368724283419	0.07738525659644403	-0.3283836912291258	-0.08174030411416705	0.5731972200630303	0.009465054093529783	-0.18008701264108323	0.8332671574302494	-0.8597105281534834	-0.35561178233032387	-0.25914571975801304	-0.4907224960868454	-0.7951293972379848	-0.2732770239875689	-0.7967926256063819	-1.4200671347661105	-0.3256971022974392	0.4476686823577245	1.0823417948115455	-1.3156427368926835	-0.16897648815033672	0.5746013839350324	0.38070986187199557	1.343061249119454	-0.18360257306182054	-0.5258799609980167	1.0533052556165985	0.2549182502422814	0.2762555574355357
-0.659130661074278	0.3231128554797935	0.1365139912714288	-0.4107889065935166	-0.7775649304064899	0.24711437876745762	-0.281432119495909	-0.6335743847589509	1.2270485479829387	2.033860154617488	-0.4684746856219116	0.320856920697125	0.21916021014307782	-0.05514133781455172	-1.2966131657913085	1.2136811389507896	-0.33904882063212033	-0.3568726077044531	2.465215376590336	-0.5693483680277291	0.13725164840828394	0.1364475764268425	-0.5351167512189426	-0.5034923438580705	-0.6185842405134689	0.31140459535875953	0.4570329565069628	-0.11622560403195853	2.0732378781520855	0.001039364739553407	-0.10972994328967067	-0.4106597728456754	-0.7931052999205882	-0.30947438698744056	-0.037958467111907646	-0.749475759914061	-1.0162722897203396	-0.16311391136688017	1.0099584186613306	1.8056520734847616	-0.9295592125957731	-0.9437934599351077	1.116665304490657	0.6511391456713832	0.7731166190389028	-0.5994996926307646	-0.5414633567581362	-0.062438014001347436	-0.3683348567393022	0.06786187794798171
-1.2032565587800494	0.5473222160437977	-0.11367420329712068	-0.6434165654223584	-1.0698951970923807	-0.3041054619092678	-0.25563383810078827	-0.25738139887076944	0.8359982062706866	0.7279624717162082	-1.285664601555508	0.1629281284882955	-0.7865356258348953	0.4248262652235885	-1.378562490696472	1.5137424996302515	-0.8585043481981031	-0.5726506214182452	1.872405546237783	-0.9522517896977798	-0.43051351557772316	-0.11077842395995091	-1.0677330217076493	-1.05963580226217	-1.0673001947667955	-0.5294793535375067	-0.022165522228926437	-0.451137773696086	2.162344285740377	0.36350070792927164	-0.5530892180067793	-0.7994160492408334	-1.0905360481351383	-0.6869168709831212	-0.36600894814476115	-0.7882246795990339	-0.5725985467921261	-0.3434155926701782	1.3584675351017415	1.461739844090007	-0.28242264792116073	-1.3865869793889243	1.465262849646418	0.6027248868415583	-0.7327009825121751	-1.1247538406602293	-0.7747332835685115	-0.727530850917731	-0.40117459953792206	0.17467050057784192
-0.9696204285002876	0.5964030983642036	-0.2538171605919828	-1.337887657833796	-1.0277700907333487	-1.1565005141159492	-0.9438339218750949	0.30139002820590866	0.5834198277638801	-0.5905084057760851	-0.8983520573494053	-0.47773072057477084	-1.3525595067182161	0.42574750359566865	-1.2354441312836955	1.1633594330550543	-1.7692368706837716	-0.7387290771441679	0.33232543112207924	-0.6012992975792603	-1.014297373125272	-0.6829823547048817	-1.2158750527116517	-1.666581135364925	-1.264417825614652	-1.314234021459199	-1.1542465605922108	-0.9092477200594867	1.1658068494184783	0.18799615719473275	-1.2379051616931087	-1.2184587832278726	-1.2619521439807448	-1.4884261846259605	-1.0277437262208031	-0.794983165258626	-0.47939441018294776	-0.8152540957994562	1.504039225719955	0.4461580623013018	0.18785113874897294	-1.1394897559963486	1.7911083045330694	0.4601831763610837	-1.6775988796836585	-1.3462860587246197	-0.8290459133358516	-0.532527812278074	0.3601472460855062	0.8563409481722803
-0.5500621575629439	0.6691127268395145	-0.6141269151182238	-1.7736675920204958	-0.6895733072536266	-1.5415715532632437	-1.6435652434980081	0.43464553645948273	0.5273764545204944	-0.6833904057123813	0.4254005841724824	-1.0710591394600446	-1.1030841791498351	0.12657805347827886	-1.0859173341080386	0.5529933542978367	-2.4728594733559714	-0.8413305309314559	-1.0895169787974504	0.20894289179317216	-1.4496676228877152	-1.2126025187095164	-0.9600503169998565	-2.0113603372306352	-1.2686848495601932	-1.4754006348132773	-2.201752190286802	-1.1035877385540473	-0.18867957863534554	-0.1381731977933015	-1.3917143632259792	-1.3221371925061531	-1.1049356422370986	-1.699110870702128	-1.5089903608216106	-0.6721910482362291	-0.605433166978662	-1.2757836741617217	1.4969570690154126	-0.5339623541965735	0.2811336387319563	-0.7174189025850801	2.0195657936249525	0.31946016170158803	-1.0784595398821542	-1.0463135290301124	-0.5374956747877851	-0.015533206567464921	1.1900768526245544	1.5692906747852364
-0.3648523765855378	0.928332125151633	-1.1576593360796765	-1.3309128546201026	-0.23669579995469575	-1.0901903164042401	-1.483199199596301	0.08812353520582777	0.49044874097493557	0.15401919995600258	1.450262299906193	-1.1493532957278243	-0.4814416888204301	-0.08278152680305599	-0.8592417596563641	0.11707592469735106	-2.407578757293151	-0.7325552975009062	-1.4436374293873293	0.8826746589657298	-1.606004246318147	-1.1551061055115055	-0.5413966186632866	-1.853238203555739	-1.1426218151981875	-0.9627013210155603	-2.4558724197793977	-0.8275236517054472	-0.9504036952949663	-0.30927741915420065	-0.7425796129342636	-0.9869875041575058	-0.5649259865697395	-0.9044512202821466	-1.4704846402315608	-0.3750521871956591	-0.3804684706512127	-1.3911612767126287	1.4073665653960075	-0.8776145124722006	0.15184540622657167	-0.599207581970439	1.8867987374285857	0.17973241391843184	0.4628788814354535	-0.33274886605444853	-0.1060476126694322	0.15617877915844816	1.3172181875510032	1.5925763929393084
-0.3125702179969097	1.0797034039233737	-1.3119039713646283	-0.20986834061505713	0.04031946897006679	-0.1818325149710563	-0.3471996661965875	-0.18220910979336546	0.40231756243899636	0.625623518643996	1.2328060978019444	-0.6712109977692029	-0.2172330962000845	-0.1576727034412369	-0.43491208616214977	0.1313045827717545	-1.4774684846563677	-0.29199071698341245	-0.7067162296939116	1.0970582026770115	-1.3349881029055666	-0.3256186513372024	-0.28506503095653585	-1.117037151820425	-0.9296487404695466	-0.2846933280714854	-1.7098359367974807	-0.3070956399527177	-0.6437200391699468	-0.31257442153669307	0.15737578671682023	-0.4737217684909532	0.055441372705376156	0.23565658328138536	-0.9784228725552898	0.020727875157396675	0.509858345788215	-1.081282052126787	1.279867247723904	-0.4437305029284009	0.11556711492618019	-0.5253955486406757	1.302459530846671	0.0544367362572611	1.4015241575271908	0.47499144072137495	0.1173901496697711	-0.059251681630954206	0.7797300584819837	0.8528615204821631
-0.16563395015821372	0.6436275682458238	-0.7340666310557025	0.6877986144010614	-0.08018607915492883	0.4554531209851767	0.9437163515306463	0.016301051878202442	0.34977412300044375	0.029911351123049768	0.03287016887997497	-0.01475707491885924	-0.5493182721244063	-0.36237005252822796	0.024806076730505295	0.5235088276443252	-0.183454785995261	0.27756912201343303	0.15597005349838455	0.9554915903242476	-0.6606185378951179	0.7246962297257292	-0.34203079254120444	-0.0826339922612851	-0.7439931144224202	-0.03568965978225092	-0.41337429103900347	-0.045123077317047615	0.26229217879002825	-0.2152866192073019	0.4944382830479237	-0.18261583185215502	0.2580851344065814	0.7631825821875522	-0.3407132283708343	0.26999430581222905	1.6022397336421754	-0.5670732176048033	1.0271923780773837	0.2874708949200848	0.3256903861191773	-0.011631998850881578	0.4800138052685054	-0.06672194000735095	0.899893266188318	1.0136375060384784	-0.04157919591187186	-0.24304011891358776	0.2306036472899145	-0.056441786533279324
-0.03141724866737442	-0.33069837265948343	0.025980133143494278	0.6524337807234248	-0.5043102761118534	0.49931802127583436	1.4316545673693892	0.36965991094838835	0.3266668914016756	-0.9886128403587073	-1.0376400561671246	0.3897690347862852	-1.0027011804690737	-0.7995493025269643	0.18317704392718015	0.81579437940165	0.7333043207656814	0.5029607397006391	0.0729454720616992	0.689232103520003	0.05477241000924942	1.0970672118926827	-0.5490492445118177	0.6625073719883858	-0.690339091867141	-0.3201630424445742	0.654734185697744	-0.2917899324475399	0.6709131066882205	0.04762419395914206	0.05793664804951292	-0.23972099932196703	-0.1550547669192013	0.501755670744544	0.21263915175570913	0.09535035060152132	1.9988944581164363	-0.1320465409135791	0.432419368330857	0.4880335864657793	0.6119633497958653	0.7172278199376974	-0.3325464297086138	-0.305700846349599	-0.33095138796305346	1.008144756289563	-0.4571073984532139	-0.23033801946172333	0.039287773998353974	-0.6204089224839703
-0.20015992477638664	-1.1124738445941844	0.0024083682190723277	-0.0891548234412515	-0.8334280676137698	0.30635151840491426	0.9819748406114003	0.27604063028297937	0.14095444416725142	-1.3216846116264556	-1.175025236347936	0.42373702837283284	-0.9243780717568465	-1.1930863880300213	-0.027312555895909002	0.4185712036703003	0.919504026127004	0.12586843265554748	-1.095015022112834	0.4023084283765074	0.316365704960247	0.47611839236255693	-0.6038997794748291	0.7093640887204031	-0.6731344708727472	-0.6892649530810576	1.0130469105229776	-0.7294826194979462	-0.137026435012963	0.5490902431617061	-0.5406610760672407	-0.3651626955548884	-0.789814812236899	0.16155348576324682	0.6647242189284988	-0.5150537654893792	1.276395717883142	0.11965170378227015	-0.616404713344669	-0.32800267739569516	0.6235971475495282	0.8347049585641948	-1.1122100690956858	-0.8084501881843292	-0.8776003163950514	0.4003674662007159	-0.806866873005361	-0.37953644142060433	-0.10638053875773874	-0.9403003044775743
-0.6293896931137315	-1.0712730193828013	-1.013047458977553	-0.6011197159953678	-0.7436080594469244	0.39859274810211714	0.3914340002927867	-0.3336345499289524	-0.3060227854546239	-0.7342111954302502	-0.6189473973861086	0.2887799493512034	-0.20001016845520908	-1.2118845723477722	-0.24650688233095994	-0.8134194081748782	0.7306930361261171	-0.5251048813659839	-2.4100099595941415	0.14775858301962114	-0.03115411668127118	-0.404495226960143	-0.4278654925233236	0.31966540396542703	-0.44067079946161797	-0.6841625377656273	0.8770667780311119	-0.8139221660849417	-1.7241028924110386	1.1003447152285408	-0.5447668991961315	-0.19188336501001027	-1.0031631808846493	0.40619643160810676	1.0735296074238987	-1.1604826643869912	-0.03689029150740194	0.25296959463765484	-1.8500088440864437	-1.748917966374366	0.14921895533756452	0.06503072540727804	-1.9220430586177957	-1.5159139291495138	-0.1578425878916771	-0.5587615764833126	-0.7841876180979584	-1.0515035634462626	-0.6086732099736776	-1.4137452832945925
-0.8573571165611844	-0.47403730605704353	-2.06205536944413	-0.2362051243596553	-0.33446491625733166	0.7914988714774673	0.5225029947719474	-0.8538628604359497	-0.7498278086907566	-0.035800119453137866	-0.2728229004395594	0.20367042739121324	0.6023599895685329	-0.8933128592565013	-0.09457316380498161	-2.274615975040328	0.8484493626956773	-0.7965591227603017	-2.757608335879581	0.08465670164392988	-0.5836687649781485	-0.42566478909983774	-0.27422407020260475	0.25437614445469653	0.0866754896729928	-0.344831636720197	0.8997781643038479	-0.39969901050958784	-2.7994080133525316	1.262056124543263	0.12696979748713974	0.29292926912576767	-0.5826982497585428	1.060311196198711	1.3744624716961042	-1.282754926601113	-0.9456074272974034	0.3304582119009685	-2.655859591300487	-2.682059932870047	-0.6653803625818651	-0.7085455810647318	-2.568770767609501	-2.085539926284669	1.0414658505594956	-1.3866065409686075	-0.2820574967290864	-1.9844977198383627	-1.21676592100765	-2.0204003381147424
-0.5468001943296767	-0.19248411971655738	-1.991192908735331	0.6612960240382116	0.015734977980603818	0.9925715341586597	1.3725806639213618	-0.7178008005827657	-0.7674661182440785	0.014361997982255473	-0.6983760496216745	0.16815994525647976	0.8122873006162733	-0.6060078218570929	0.3410504377318881	-2.9776578497168265	1.5097557665003762	-0.39073390854979934	-1.8454439684011255	0.3613545046487775	-0.7245833518837073	0.713436570087724	-0.3636515201099845	0.9499068324708486	0.6312350111856618	-0.05063272491392607	1.4376598486142882	0.14272243717933852	-2.394715826273356	0.7165815908629073	0.8308933677154611	0.6742950705688421	0.02418896231726879	1.3911175869927015	1.378498473149134	-0.6449776436964345	-0.8992821395867973	0.3588027175635037	-2.5121290699178314	-2.286702482892209	-1.38878725749699	-0.4025461982164553	-2.5931496522601156	-2.1242069632447267	1.5046151632770546	-1.6507868460091175	0.5393088293185506	-2.39470252083486	-1.1868109239661755	-2.1683808158624047
0.044170257071530473	-0.5652371307305429	-0.721948560058682	1.1271929223987234	0.14224782098119793	0.6771297379775489	2.0524538430265333	-0.049603784833466585	-0.3057307830987229	-0.3636250718003803	-1.5421502917297356	0.05471956168784183	0.355833944794178	-0.5904632607217161	0.5904638069410942	-2.368993884284557	2.170058044892251	0.2976447975822657	-0.3176402692140621	0.825142757284155	-0.22215999016365884	2.061734009623138	-0.45903200463857824	1.9219731725081666	0.8407228517244747	0.082052061145369	2.088699667630847	0.47423047262408974	-0.7585175933882781	-0.37924382399767537	0.9507983324701492	0.5192826418794798	0.2536556161465157	1.0341388869343207	0.9790630052332011	0.44335044732372725	-0.19526705119773552	0.40706205963510395	-1.454310053242993	-0.7620015307162019	-1.6072422538500606	0.8266950139689714	-1.7361652169231723	-1.523305644873197	0.8638121408189692	-1.260854641592099	1.3359804999502805	-1.75988797022783	-0.22464632815236077	-1.3430579280620316
0.3269724239403326	-0.8632729493324454	0.6683567953304097	0.6292568323801435	0.2761598195852346	0.1913074133491188	1.686864254710053	0.5274894976341984	0.13152263401164432	-0.33806917047906687	-1.9217880065498856	-0.1332232512203208	-0.1556157729783011	-0.6525104634078919	0.40145683794035725	-0.8373887925369025	2.040751446843823	0.5922787471183141	0.9617767731606945	1.0115855713401958	0.5537365445605309	2.30456849267519	-0.009433656522245383	2.1703546928946955	0.7294370049351686	0.39284435013959246	2.056734470841452	0.743264510045614	0.909820518154231	-1.4499439489826922	0.5737974971538041	-0.14114804113489676	0.11985093170455578	0.38541149251838713	0.3281539420938634	1.3967176232108798	0.4190502054078139	0.6502582190913475	-0.11816213606072837	0.8127337033961541	-1.2184756385800148	1.572846944675316	-0.3756764462286477	-0.5497282293914422	-0.16001947153307589	-0.5084837631308405	1.7758965538660103	-0.419464137867128	0.9711667493622299	0.20417737966646055
0.08470055194140948	-0.1821924055001564	1.1297742250546894	-0.3603933742293237	0.6306553696546153	0.2180446606816576	0.2956352827082986	0.6096993891095683	-0.028885326968310907	0.39976565626964	-1.3147930226247269	-0.19830893324642498	-0.03899750318716351	-0.40211742171883336	0.1113025537113167	0.588315773094341	0.9776640449614157	0.24254023558389948	1.5672381669550228	0.5753456836206183	1.0316265579270214	1.073966961828279	1.1578363573975883	1.2422068948144604	0.6839798086060049	1.1308414657805723	1.024456040583957	1.2878775410840622	1.549333262541542	-1.9307673959509586	0.3278808115662154	-0.7759922016144154	0.19648587562862202	0.03643335783439	-0.24230382423219715	1.8362846341424055	0.41837446748075047	1.1770407191072199	0.70628752484318	1.433478134786295	-0.49811361848314173	0.7955168684920996	0.635922343431338	0.3864234029743111	-0.6532744354570473	0.18669454823135778	1.730163455269146	0.6974203049128049	1.3232949603116746	1.5550767200218831
-0.2834812662745463	1.2428160217835467	0.6876449146357384	-0.8986494392624249	0.9584319964818652	0.9670378997923915	-1.2299331406711365	0.3483829085328879	-0.7708753431002724	1.1825118032154531	-0.05511845014864722	0.025095586134431393	0.7806940359606642	0.23179774013874915	0.2867895083834239	1.0622831760297553	-0.26435593468381274	-0.35355933297414666	1.5231026902994262	-0.28078734384576737	1.025182706839843	-0.6992252080596294	2.420597251796253	-0.2193225298621949	0.9790188803842728	1.9065655615724864	-0.403018497847152	1.9816894109666205	1.0318143168713805	-1.6790036947543836	0.6123386240209333	-0.8329728388775325	0.8673945400480001	0.05085736299585639	-0.5008075514866132	1.8011934337538196	-0.1684478170415636	1.7775194460503672	0.6208590123937859	0.9637824129243219	0.09134777697347009	-0.8691238161855414	0.6580980639470664	1.0267419464741594	-0.42823999303598653	0.5914240199755406	1.3344758875211704	0.9486688488487188	0.4963276778766442	1.924280863502811
-0.2862871205094412	2.0101082198227282	0.20946785568988155	-0.5891740960300625	0.7913679903605295	1.854715072951913	-1.9721309509447453	0.10059646943348015	-1.4513104962348868	1.1460066382021181	0.992791148456619	0.44973684254276897	1.7133457672520291	0.823609108077338	1.0321818129005902	0.5028191091447691	-0.7439092189012394	-0.6197189868086255	0.9771963850812179	-0.9315860928023684	0.8862208017145493	-1.7169569103573197	2.877071846715661	-1.0953692954579186	1.4243783994129011	2.0152478647771535	-1.220347507108103	2.207762474191411	0.006357802015221089	-1.028834558495212	1.143172283815545	-0.26073727791317236	1.7591181647436682	0.010366512450696948	-0.5055301702730127	1.5480178095461923	-0.8760174312157839	2.0481886582666315	-0.17423028215776346	0.04592158472291645	0.19927510904938822	-1.7679629335032294	-0.20100189362926366	1.341046732647916	-0.007197218430268857	0.7606087760365823	0.8828040756830405	0.5415977550379973	-0.7690667052254831	1.2992868746440072
0.05743454109786294	1.05056816110283	0.3221208810828636	0.0666055948940352	0.16529873489862906	2.0748770506185497	-1.7493141162231123	-0.021185196980415294	-1.4818771050447639	0.27144995866610994	1.1965516092894573	0.8156102585843994	2.0897204391194006	0.852564008306593	1.8031873735064823	-0.5074821134063027	-0.2637864144162267	-0.40352647561549876	0.12325313230263986	-0.9510667713276743	1.0824532379427874	-1.4866494889292703	2.327096204588197	-0.9111794861162621	1.6196558514444048	1.3628999508938746	-0.9904601764001681	1.640555511938887	-0.8119521516779268	-0.47888600595598385	1.3253798526670368	0.45745872866259313	2.0926246960115376	-0.3014490059998697	-0.48776685133424974	1.2465648956329825	-1.1338427383552103	1.7822150256290874	-1.106544286185383	-0.6191322766145887	-0.1967637685324303	-1.1047875617460614	-1.2230375818480712	1.3855950678348248	0.11847527530308312	0.8767277532951833	0.6316133499405923	0.21433647691317564	-1.4801418815367775	0.3050423086314652
0.3140082846617329	-1.0424952809128991	0.8208007260884077	0.33609978324006884	-0.17060218090397083	1.41783861194978	-1.0702756847870154	-0.12223355772714374	-0.961877427828415	-0.5551249183005799	0.6193177132995585	0.98316699584027	1.7532148017922717	0.2718685647429718	1.9736610013503817	-1.257103371925686	0.49239032476246053	-0.0627696684961923	-0.636940987925194	-0.5507858904784486	1.6636342215438582	-0.551382478340423	1.5389782533930942	-0.21702893686018912	1.469092304379122	0.7665260110848979	-0.21574057985572687	0.8224815983436166	-1.1078305654005909	-0.2732776463049577	0.971548905367376	0.7966507033438369	1.5704034514889025	-0.5318083927143413	-0.5500018082733688	0.9091061971609883	-0.6376702869087794	1.2115368594968359	-1.6372415384119847	-0.8025494323779326	-0.7668393755131161	0.23712789989273134	-1.712643169039247	1.170047234292784	-0.0019096509392063337	1.0161002952133478	0.6463791923764358	0.41570228443347823	-1.3923492452332518	-0.4381209945795782
0.262166380197239	-2.489875116291438	1.132662026984466	0.10941388781827362	0.4515336666445373	0.43443745692735813	-0.4704959673790404	-0.2004383041839271	-0.5259616577787187	-0.4987155670144664	-0.16422256116020664	1.0736067728099636	1.0767784161969003	-0.3728529065219059	1.498434286412336	-1.3436789420812973	0.743769375273097	-0.01221450067472	-0.7946839722844324	-0.319106159012139	2.172076981641624	0.266365348981173	1.3646235652022074	0.14270259122483978	1.2369285702422599	1.0447776084096292	0.28403212614824164	0.6290439199564752	-0.9128766089824148	-0.1956298977813099	0.5013176394014401	0.7063482360102651	0.731937924972717	-0.2045537307937162	-0.5232368100064873	0.534232599749164	0.35878674243224495	0.7899841281209231	-1.54378120787425	-0.6606800533851797	-1.0062781888260373	0.8572954703838063	-1.4880111521080963	0.694689217320735	-0.020615070038160706	1.0663036048479266	0.7872652115550183	0.873298489063315	-1.0582533216012424	-0.7371416423058977
0.18148750736429745	-2.149111612655671	1.0656561099910378	-0.05867178834736798	1.6733481884158599	-0.17181659352703127	-0.03342814849701698	-0.08355781093558753	-0.5945156820197299	0.3783968687698356	-0.6018428585656295	1.2760638277205396	0.4906936600852108	-0.43370249080055223	0.9050960036403815	-0.7702878365391227	0.4222781824931296	-0.2746312527602705	-0.21778508212068906	-0.5491106114010029	2.0785009550602336	0.6329821775766734	1.6972554782082203	-0.021210540037070975	1.0677176927109095	1.9134209421811168	0.2720478878597417	1.1576715985688084	-0.38814735498606184	0.23627510577015579	0.40882729304576637	0.6191911226639566	0.3401751660040006	0.6108558086955121	-0.16678152682356362	0.19940578390080635	1.0987013110727153	0.7402431281752344	-0.9553250969340192	-0.3575936026244485	-0.5473700872511423	0.4654683721154684	-0.8381398196384027	0.08377849728464504	0.1447452293565868	0.8561668159656766	0.8394388714352973	0.9850773239072544	-0.9864182867814586	-0.7105926660607409
0.4105529926764013	-0.6151337894313321	0.8822958690101779	0.295086536429948	2.2834347714961014	-0.19989441801174895	0.4304551269008273	0.2836310032887838	-0.9137865499821817	1.2724393904362958	-0.5131097055745685	1.5537174600990622	0.10488066180809918	0.2137954099320083	0.6529671833405817	0.16854103439125723	0.13271269295330618	-0.4947979350841471	0.574743031794072	-0.9293386086315722	1.3005293759291814	0.7225811240509297	1.58002253040725	-0.1504457277699335	0.6957402439795979	2.1531992598321636	0.2590534087589109	1.4834352352001619	0.2332631362648552	1.2657472631555735	0.6619320976522648	0.9424405724166414	0.5372507607994881	1.2803362225316826	0.4981698101551491	-0.019218098394156558	0.9088608535621655	0.863386230156688	-0.19372665765879385	0.07582467884935638	0.5469724524279218	-0.001132139805405804	-0.1377719720102236	-0.38217025094401513	0.17390684752060206	0.3649177970075804	0.6911762007530226	0.5619543091094378	-1.0061986696112897	-0.47146467642643625
0.7992876542998879	0.6016444892950928	0.7720687002231333	0.9490927674362724	1.5189654927101415	0.002511264603313797	0.8993880542759156	0.6743575422452538	-0.9009016447044604	1.4931488064605665	-0.04568460523683178	1.6045553585852432	-0.20326574066474243	1.0302706422908496	0.6314575276159824	1.0431464006900695	0.3837117290618478	-0.3376991378161559	0.8614613841098523	-0.9387691427690368	0.29830033440435794	0.7285303366595581	0.4239890630389241	0.27842916964951536	-0.14216559173678925	1.028329142464729	0.778933376506444	0.7514979216035303	0.655023759188798	2.4868183509662396	0.752752420192933	1.5622820891876321	0.768474388088319	1.261242211155768	1.1092190266766166	-0.14510478427280163	-0.07154673815380237	0.7834034815608049	0.450023009917374	0.583669142980105	1.7261176932760376	0.270714340188612	0.4330823981900867	-0.4263227563808158	-0.21432127463309047	-0.19454434262572823	0.4114701712175112	0.07469202859946822	-0.5861729428666363	-0.052360040061471054
0.8484640909772082	0.7443875955799433	0.5742882652041699	1.276093032862376	0.023485152530273005	-0.005678510377135801	1.0375759420743562	0.8219832112122034	-0.3382727636877225	1.0340607206414467	0.5381111301356111	1.1310957859454889	-0.47214612159181846	1.3017625958002965	0.3658714763742406	1.4814699815126255	1.0019970204497604	0.16761733713274468	0.49228357529025624	-0.4516373490333663	-0.33987813524550275	0.6111787339374157	-1.1314617398948994	1.074876874480186	-1.102251419368128	-0.7263587807751138	1.6424360054172273	-0.6691609397857748	0.6911396936217914	2.994158342599447	0.32292331489395765	1.8921178482995724	0.5107172989363361	0.6223055857683283	1.2646712858601645	-0.25223047210246063	-0.8451768038593757	0.30356709482528527	0.8616294723555163	0.9820109466877731	2.2673997072084604	0.9883054552800032	0.867011608576449	-0.011662681445211393	-0.8096515991673675	-0.519332793005972	0.14799891019378428	0.12119492805081468	0.3674555309030507	0.4309123101752254
0.39525212517613084	0.3603023507299107	0.13161098729573711	1.0078157489673287	-0.7727077948837001	-0.3807958932198959	0.6315780299409738	0.7265446764144441	0.41403642911921384	0.3721000212283894	0.9736007107224361	0.1325993445502259	-0.5847769491451131	0.787533688214439	-0.3560250635270828	1.3848658538747605	1.349864667252103	0.6507444029412285	0.044401173599789935	0.16480925716166467	-0.42763865077064994	0.32459046582082235	-1.8446226334002085	1.531973050116709	-1.3776517438305211	-1.6535854882167773	2.040848550833509	-1.477241746952117	0.4648698129947031	2.132854839687412	-0.38924200542942067	1.4444996031717214	-0.12241222993427564	-0.1471211224456147	0.9068682682713504	-0.34299230492363103	-0.4875231143148584	-0.49450965114522244	1.077529130279372	1.1100573139903867	1.812303165939581	1.2988277206927301	1.1652072296522302	0.567865030192368	-1.0252584178220656	-0.4777076120917796	-0.05912569487737148	0.7131823425492148	1.2667866110994244	0.7184474683405258
-0.0860750517539359	0.2796417436647321	-0.3111628399967839	0.5256535247415042	-0.2386986568754493	-0.9923105517472415	-0.0045344357078440185	0.5719710096405148	0.8772803896343927	-0.0946511374996202	1.0211618139616545	-1.056900560076995	-0.5189852208865825	-0.0917042631788144	-1.1925097450784905	0.9894436103476791	1.017627527709427	0.726649113083344	0.09435285376112704	0.5266088969269183	-0.3263064054013448	0.05733783837573896	-1.3088749971047284	1.208028258126447	-0.6277960969953582	-1.245431964648018	1.383523456291343	-0.9435261473196218	0.3046366700537642	0.23038490630294864	-0.8039049284623988	0.35650949058111636	-0.6054377972165063	-0.6900806726808828	0.37844441859478334	-0.3492796542268434	0.8131233908451934	-1.3898828474808416	1.1313188096003601	1.01206041733353	0.6912143068077721	0.9413604033984341	1.2630842335456345	0.8665423659168591	-0.4996812175441266	-0.2356091428923481	-0.33590775537109296	1.2019666112604874	1.4511420089885714	0.6005399238528929
-0.04541612897687885	0.4998639552786931	-0.32954618381870115	0.3456288751984631	0.7434427579104271	-1.596277124742008	-0.24518486579214924	0.38617931925856386	0.9597041822446816	-0.32985074962133487	0.5813280753315179	-1.9755830842869253	-0.5117830520858807	-0.685773426691439	-1.61405004400337	0.6331763769826118	0.19209999575524286	0.32649818687306514	0.47355443318622975	0.6505838326316695	-0.5630705426054049	0.053694706913745685	-0.4654050559795956	0.37083042416188594	0.4160893006806873	-0.5052395537966593	-0.06562642208516098	0.17748343687982435	0.3671707737715117	-1.486546378358648	-0.6547329546943912	-0.6792712295930736	-0.6959323000582579	-0.9798314617895891	0.08695010125348632	-0.2729508375571579	1.8349771865491324	-2.1328208922586254	0.9581079438812021	0.8658082016155347	-0.3131887471557303	0.4228287476623542	1.0929453588579354	0.6297274888680853	0.4528021605408309	-0.09136556191959387	-0.805918638044744	0.9557759445928155	0.8944481749647827	0.1297948519760099
0.3941916213848441	0.38832883172938976	0.07662697204515904	0.47005143292505297	0.7973245669037188	-1.9311490366852901	0.1667271531532487	-0.014403445339650144	0.9099081989771881	-0.5134884312643004	-0.13547939331848338	-2.284604903650172	-0.8199494427713857	-0.7224675064739511	-1.4786690315872815	0.42106892674780017	-0.6271399814404284	-0.23017006841163004	0.47333101233417246	0.801475723066509	-1.2782854811189863	0.23521378109298352	-0.5228711333854162	-0.3448435795080343	0.5810103328766223	-0.6807418556386635	-1.424317302517603	0.48419698570490655	0.44997322991283484	-1.8930456668937392	-0.29307896052739413	-1.0333245387456413	-0.6991831404502397	-1.0459280253918168	0.12960656595032607	-0.25967575515199964	1.5896289363393976	-2.4537694360913718	0.5012558137029962	0.7434723156519946	-0.6175675616555846	0.14061137912212165	0.6814464157844918	0.014973511280114218	1.0466502476625184	-0.158255915782093	-1.3673542575091238	0.04501371237589894	0.18239407244732422	-0.4250204574597124
0.5017577161129754	-0.22418548713791983	0.3509139785184731	0.4094180929485397	-0.39363993011819404	-1.7850362931932535	0.7583256743985826	-0.6657634718034245	0.8841629855214691	-0.7752524340473116	-0.6555995185128688	-1.9204469197858545	-1.3245306590843744	-0.4912636828584495	-1.1610058514367185	0.18299812692449263	-1.1418746873265921	-0.476661610515042	-0.20683810814765807	1.02151861406456	-2.0397184661142536	0.18504289821586112	-1.554523642758257	-0.6040117533523555	-0.4500267660729993	-1.7267437457249348	-1.9961607880356742	-0.4697249136839262	0.28306483541117644	-0.9952480587451096	-0.30565535787399356	-0.6963770897381998	-1.0173693724684256	-0.77890506226386	0.25784039528642944	-0.4638464902069575	0.38703031680253536	-2.1552342485813196	-0.08164627562784249	0.5436589418317914	-0.3044088472545589	-0.15941412941592525	0.19194452353246672	-0.5311442991038805	0.7296298099101164	-0.23811837319310045	-1.7061650420026633	-0.8324023296817954	-0.14826410791916197	-0.8180712331305614
-0.17419996963211523	-0.6453355372465261	0.0029663211632800666	-0.1797574619908069	-1.8069996135862822	-1.1635807186093692	0.7766831039155323	-1.2153986782169788	0.7662185915235831	-1.068413411580755	-0.6142208765166747	-1.1274758645991396	-1.5211488293797355	-0.4511750746961821	-1.1170178788807372	-0.1860813500279672	-1.4259088316752528	-0.17804968013511435	-0.9680659695906261	1.0073842710152754	-2.2253113310347095	-0.3877684829245014	-2.4511413078025233	-0.6178222911829294	-1.6859887472153474	-2.405209543716818	-1.78703863633788	-1.7342355229815143	-0.0474458813571078	0.0823272598946162	-0.873913730903801	-0.21954566737468068	-1.6083980779423315	-0.16733631600191565	0.18482368446284303	-0.842914199158447	-0.5791534930830537	-1.3388316606788118	-0.4018326366222469	0.19689873275777114	0.06429481182082816	-0.7983384545174866	-0.11662861528131026	-0.6597237526813416	-0.27275810281173446	-0.06283172801832468	-1.598396369863234	-1.0930513943797353	-0.08905417017060327	-0.9605269459018585
-1.1693437602418877	-0.20800683990970567	-0.7556233545889757	-1.0381012041564632	-2.310318522070639	-0.4115116711287792	0.01596440061162822	-1.244512500246482	0.46107695467720006	-1.190848671502115	-0.12148112760940719	-0.3563536343149175	-1.0216153808783295	-0.702999477977847	-1.3855845118547738	-0.4321128387320285	-1.6775586813199144	0.45269327418834976	-0.9704457961523053	0.5249486213228639	-1.6147426999403816	-1.2342570044766534	-2.2563106093426524	-0.7868781944714753	-1.849389394674361	-1.8663319712466326	-1.2992855291338423	-2.1567033244185665	-0.1369313163339267	0.21999472843057266	-1.5610907431950882	-0.11929788613014329	-2.0254619134639826	0.41679692257477247	-0.1116772152854354	-1.140096329461618	-0.66044919163598	-0.4816104125596988	-0.14328349319543032	-0.15385086414629587	0.08128939040457783	-1.3922772595218227	-0.023326371190723658	-0.41333061802358995	-1.104650259501203	0.3385482834578852	-1.1898166234595564	-0.8239465319096471	0.039995739396764304	-0.8382135850017686
-1.5519509760609962	0.7406001183444839	-1.1999032235507265	-1.557311315179687	-1.8453134253439505	-0.012280930251985107	-0.902426305149066	-0.8004814673259655	0.1822145901118423	-0.9056002079530947	0.32755566328328933	-0.010553240416159683	-0.03971268348607633	-0.8923163044939857	-1.5558683355873706	-0.15710118613166468	-1.9366525995684665	0.9062383061243423	-0.18857157129185964	-0.18782461274222365	-0.6040733041669277	-1.7305633211145146	-1.2446383275198247	-1.218305678405271	-0.7599776052838512	-0.693782579206528	-0.9682129188894554	-1.67910279785093	0.2067639130069302	-0.5919609694024575	-1.7334044085069094	-0.3842069803684998	-1.921515739687509	0.44862419058025566	-0.3942333923019163	-1.1040786076087805	-0.44639655500756414	-0.11170033451198143	0.5685111449623806	-0.28942754331322174	-0.12538116295280283	-1.1739797139076629	0.46377552968190977	-0.13664371409271175	-1.0196694001938855	0.5863810216072866	-0.9016612820188248	-0.5385460922156847	0.09231713678919316	-0.4222757642636182
-0.9738477471370778	1.1184830934397207	-0.9261038954621463	-1.4003671073081516	-1.212611339501659	-0.14301297572593816	-1.1537232164054934	-0.3960700405605106	0.24257627455891348	-0.16837438977091082	0.37050470664137714	-0.16171215770127836	0.7264094520748363	-0.635294273308497	-1.2060427056760206	0.6116454664044217	-2.067059147587216	0.7963170997999388	0.45481704592009486	-0.6038895265294174	0.16681004255380166	-1.4828993751484096	-0.4814665219768647	-1.6305689498381324	0.4959393255055332	-0.1206493728302271	-0.8610438231198444	-1.178126377693079	0.5982538770808054	-1.3301299978385321	-1.170555950427271	-0.5924554958413712	-1.3624463186361395	-0.1392985154082984	-0.43223156096966486	-0.7170835744766574	-0.8470011743208198	-0.32703093208302964	1.1556281478537593	-0.22369108415487815	-0.17759961418233894	-0.10192506296350175	1.0043569579870528	-0.10601710468193157	-0.05925477699572148	0.33090678412377644	-1.0116736033103408	-0.48661680625355413	0.21786226552462667	0.2308558428217379
-0.07863243700262576	0.38774822947563947	-0.3186393704990002	-0.7682554725961648	-0.928036784115375	-0.4686077659999699	-0.576911237856523	-0.38673979393761415	0.5750504412876895	0.6613237782076373	0.14677218669173056	-0.4964190724119104	0.7409677049884829	0.012260390535311463	-0.3467937212521808	1.2071402528747095	-1.923158993852623	0.17960116841777812	0.11558913170775004	-0.4969773226588866	0.3769159994866775	-0.7158460714543394	-0.505690652165478	-1.663546526267418	0.77156039099649	-0.47948089095561974	-0.8129896898864934	-1.1998858868894282	0.41893015213950313	-1.0978316284113294	-0.26788129815963857	-0.4667094530056064	-0.6443094500331332	-0.7395747975671761	-0.2310338852351189	-0.2005774661699762	-1.7396164318444505	-0.7066132110534927	1.039946174949702	-0.25811234298949	-0.015683121675904993	0.8242497690043669	1.0875503325214955	-0.28396128851195224	0.9574325637386483	-0.33348029064935053	-1.3566679559857655	-0.39966229171377615	0.5089085225543557	0.8305954704542176
0.22534334910200582	-0.7540670075797852	-0.07173619979113323	-0.10489194433698318	-0.6956222428656399	-0.4817090413601648	0.1723530177162894	-0.5122652354434082	0.6713465572610446	0.9321891202981859	0.06263744090707121	-0.6138372910704325	0.1217734353967683	0.5708478302460811	0.5613724342881353	0.884526475596297	-1.461864410128315	-0.5220193707857015	-0.9703899005346953	-0.19690355906580662	0.2022190433231821	-0.034001650650215716	-0.7960736844065135	-1.211612847430591	0.02260741439908632	-0.88474665482013	-0.6827026787117227	-1.2918408129666723	-0.44795982463289996	-0.0808295430322381	0.33444929849620036	-0.20857810550474065	0.025154741566204526	-0.6479618837381443	-0.009097744585174327	0.17959551671493224	-1.976085133176278	-0.7700471085906914	0.1655112122003737	-0.6350583408374936	-0.00854166211609245	0.679316950851432	0.43572434216494593	-0.4490235256410165	1.1522350012830833	-0.9131135904202914	-1.4955993071211449	0.019752816677327256	0.7224167995636706	0.9634068529328368
-0.22967658062965468	-1.1427330004421523	-0.3572658329447997	0.3067383283572852	-0.0703564514041485	-0.04667561726024017	0.3463615080608868	-0.2502789975057775	0.15133338472613786	0.24467601131139974	0.23039540263290936	-0.41016070055328424	-0.5309074158243393	0.6305203426817486	1.0102583195030501	-0.33653651514719307	-0.7388872781347142	-0.9060706835938321	-1.6991765364060907	-0.15715548192228093	-0.007406229918763973	0.1589123321190008	-0.5900491366492766	-0.472179820300643	-0.8364038925879755	-0.4816819090540649	-0.42737446188661254	-0.736919318014559	-1.356496255072586	0.7396906539012984	0.32102508912566075	-0.22269497772438868	0.5565283973961184	0.1542703999217478	0.016367647265619074	0.30142458867662564	-0.8434328374009572	-0.4678018331099392	-0.9181886579920582	-1.1675161280190598	-0.42671627447984517	-0.19563073960581503	-0.6706955403392817	-0.49600615288494904	0.37768495098513866	-1.0060799085983028	-1.150706842582073	0.5342870609190545	0.5107566939183015	0.47534441767364966
-0.7467618807613119	-0.43725217765360913	-0.657297269003943	0.4132553684491556	0.7361578349660965	0.48891160565006575	-0.11569584778837273	0.43208436136904105	-0.6823273261278363	-1.0166928212320618	0.30538344582669774	-0.12348198253000273	-0.7274841676504891	0.27922592021860193	0.8744689726395459	-1.511034723568379	0.10391765316887823	-0.8855585850352138	-1.2803178631746732	-0.36244637047435385	-0.1079167145693829	-0.03302999717405976	0.10476482583265023	0.2518857421679923	-1.0374294726598314	0.4431022996870187	-0.04940580154814288	0.37806685105357046	-1.4798861597331512	0.7332684722878481	-0.052000782489007316	-0.5684414408049859	0.8225845465487214	0.9431587991610046	-0.18791988045078065	0.22723662220433993	0.8503845350781998	-0.1207273081722992	-1.4983012563531775	-1.3226963737720778	-0.9432088651715825	-0.5607790668888066	-1.5075712087524473	-0.5059916671786068	-0.6536239240552989	-0.6936805355069212	-0.4321607295835684	0.5412784407645577	-0.10972321312980815	-0.28131182341413435
-0.6087145765419533	0.6007315060143859	-0.4396467060568353	0.22251499111026388	1.0612985912292072	0.7444212519322614	-0.6168722453691708	0.9265852732950759	-1.0527832621311393	-1.8233983542626349	-0.030450438143734295	0.027845007172848244	-0.44805939569114384	-0.009817897295830508	0.4801220472698271	-1.6033898552507755	0.8276312387337004	-0.6315648001865918	-0.02955472733213329	-0.3471903619856399	-0.15831118438875447	-0.22525817704183151	0.6149347566650581	0.7527599389644518	-0.6490360115728325	0.9317513974374637	0.39099965590493885	1.201477677347696	-0.6293068597942123	0.2821629982977376	-0.23453448946323613	-0.8215260375077698	0.7011948749710588	1.028245713116872	-0.4713147697940417	0.12287647311722849	1.5284653141381208	0.07736567573381228	-1.2457573770847337	-0.746058256164536	-0.8826769470104967	0.13993154350982337	-1.4544260252713497	-0.5182090286417391	-1.032714239393698	-0.38973589167351147	0.36212513654118056	-0.1501086599712082	-0.6754300301697882	-0.7020809663958514
0.12931183354910622	1.0552658674903599	0.17807816338434995	-0.2283498708504642	0.6981899582304705	0.7437439318675326	-0.6516528108332629	0.6910015175247082	-0.5497464752451017	-1.3819425256666888	-0.5492623618138579	0.16415259129400953	0.016571107844404676	0.09516727528710024	0.2675837432839826	-0.5185926020465964	1.1645514986826286	-0.3126092643189036	1.0643891277980317	0.15442522654751065	-0.1429716835861019	-0.19617320053891574	0.5906858617347445	0.9617451356056046	-0.194631831070063	0.6911186183901804	0.71162160473569	1.1715244691446365	0.5717512720179069	0.22588531681298615	0.08118402190421979	-0.5572555618479422	0.3265039835648688	0.4693601161415779	-0.6502166186703413	0.13665241645916454	0.6103766415882137	0.30850347556726293	-0.3955340766455201	0.30809433000844444	-0.04350538920465024	1.0037658318031646	-0.5228057776049142	-0.3742934086659975	-0.49282876302274436	-0.3505480887610284	1.0580457569990867	-0.9165173114785112	-0.7441261756507289	-0.5027720900016367
0.7636460164932594	0.778890979839448	0.5752317779537386	-0.7187003646848683	0.20393418741868025	0.7869960687629827	-0.36454222338965697	-0.06655069217333512	0.34572238467356436	0.05326048254164028	-0.6552248064784503	0.5735885522633417	0.3994477591783079	0.43640904819957016	0.37643045354623117	0.763617646746749	1.0005940059964598	0.02159909244562506	1.3884965499851445	0.7328107155397092	0.10394100995069447	-0.06623853939999477	0.490603348542431	0.8800384757635418	0.07253169616670814	0.44094512471891095	0.6814606665851975	0.6603601154202486	1.2988262376642947	0.7998155822566516	0.6516866598979693	0.09486820676311611	0.12008189040135674	-0.08963468241842379	-0.660884972347457	0.28088978556064165	-0.8529901012223015	0.7826675477497104	0.5068578660158665	1.1118434628621898	0.8791282784175242	0.7821471456948434	0.6248025047019621	0.0641070263108015	0.3663354536895922	-0.4471709503024494	1.6273670384955032	-0.9163192360367223	-0.3887506691787236	-0.003755027219598247
0.7293845701273919	0.2500146170557883	0.36220824147495845	-0.8381315399883505	0.14689913429996207	0.9510315415327927	-0.2752184411479563	-0.6207931716057514	0.7085502728523538	1.324811637092886	-0.1264598925833104	1.218671575908117	0.5427009968241346	0.5864938308421417	0.5514186529925692	1.1205233339447147	0.5115934522279845	0.3151390985075653	1.156586353806623	0.6502319444056045	0.607197452299803	-0.08221298666220954	0.8963473797435767	0.5384718361454326	0.2615267202112591	0.8146447976671294	0.25570847633828114	0.39575419412074675	1.2206809744594647	1.3500545357537141	0.8878142314916501	0.5185333482128511	0.3948004456021117	-0.22760713285300996	-0.580444305671176	0.37476570895966144	-1.4410265906053166	1.2815639591074086	0.9858111445596088	1.0585449065464907	0.8952316747368494	-0.48228881115868527	1.2008935586186031	0.5700976404234284	0.6628055254943418	-0.44482226548916265	1.9676780888566492	-0.07920240888237508	-0.12339756329655971	0.2242372419950593
0.11879473137721647	-0.20451123962001383	-0.2056394753707065	-0.30938510817669757	0.3314448647131782	0.9159676565793881	-0.5504989150614034	-0.5908161415890285	0.13373303268733844	1.4165271276184932	0.5057348371576065	1.5794941832168041	0.29341876455491317	0.3752902163206105	0.4595216502311166	0.32153788486375817	0.07457278412186182	0.39602052288461326	0.907261794750452	-0.3319305008010278	1.0157550974148088	-0.2935882466466821	1.5984447819292913	0.05467944827307363	0.37862001265957784	1.3684748672818567	-0.28466190293132576	0.5063414030516232	0.6010631817053576	1.148576172893021	0.40514444289880674	0.2927548880478667	0.95768235508327	-0.20127932812429752	-0.4990462397877931	0.15285239036539325	-0.931117406340366	1.2873523008642156	0.854568243897058	0.1570507642056747	-0.21319241128059452	-1.4091518685988704	0.8982375953832242	0.6201373952990156	0.045679122604539775	-0.3698529944403452	1.8511926209541663	0.7067425449738165	-0.3173792309457371	-0.0028733739922809916
-0.5319863823345663	-0.6671854886392313	-0.5793509600500018	0.6717916997520732	0.11685316955657567	0.3904868563127632	-0.747963828924486	-0.3108938287437222	-0.8514109663430127	0.36500196921595796	0.5062675927230479	1.1640330889264585	-0.4205554451929904	0.10385764278553393	0.09027764377524856	-0.8688499697294041	0.003769288802433034	0.11550990715990185	0.8247586604429387	-1.603412758055427	0.8792390626339086	-0.4711502667512884	1.736354775737285	-0.3008338833212159	0.1723231447917296	1.1341034391983706	-0.51364858683906	0.4826329788131776	-0.11378102751972553	0.309613985154605	-0.5772786120071913	-0.2765432916581651	1.265362509480619	-0.5270971982149552	-0.3682344103816235	-0.4572309841323481	-0.2581526070947796	0.6257956153333953	0.24174583550415732	-1.0019731356817039	-1.5547992379104898	-0.9370688585323228	0.06235812446134551	-0.034647673973823116	-1.019501535785461	-0.4385239770234625	1.2112782005840192	0.5405629174442355	-0.7491521597965916	-0.2678522812840303
-0.7746791172098463	-1.113940435735611	-0.526535431544343	1.5187319323671549	-0.5541522898216015	-0.40463500566536426	-0.36754635015212844	-0.24316921528240998	-1.3676198171492124	-0.8596320496652171	-0.18095559993510543	0.1668796749476403	-1.2991755853461793	0.1777916669608335	-0.1958356230124278	-1.5209513381763853	0.3530251163654607	-0.4028118909277405	0.6933662968883955	-2.25788049961326	0.22360910775120701	-0.3335675301797302	0.8939137093527988	-0.19284725250487636	-0.3947121155669299	0.024057464260243213	-0.22503004238795155	0.035620806172163455	-0.6451314223980545	-0.3047767390664065	-1.371108046925489	-0.4378970045304966	1.0256145289397034	-1.2441271161318743	-0.006839057670167246	-1.121989878104616	-0.06624521674427314	-0.19656357507227903	-0.4809229646389855	-1.7144386030131773	-1.9683914961812838	0.39857291332489897	-0.657437435137502	-0.9210337694169044	-1.6893909588082936	-0.6335284027210716	0.39697787360191805	-0.4431703200673746	-0.8065501138980808	-0.02005676995510822
-0.494450937079329	-1.0521950474197128	-0.2564419060740714	1.7340508564902908	-0.8558493763443885	-0.8590061848665687	0.4604899650293638	-0.256470289596938	-1.0737480437837996	-1.3005407521727304	-0.8120231441776091	-0.5600819893896802	-1.625568280927794	0.56984876295983	-0.048989327343349064	-1.3568039928984164	0.9360609138960995	-0.7584860316760792	0.3663313507243957	-1.931818300590966	-0.3092676182860617	0.15931182433897978	-0.24283883633064957	0.5012003892579475	-0.7781553919629232	-0.8500342421239561	0.3950979171197754	-0.3943441417842798	-0.8731927490424815	-0.09058103138482397	-1.379270534464973	0.16153756359068394	0.5270866868772119	-1.7692842680032952	0.6797563589296908	-1.2532946631332764	0.14734892740654396	-0.4733533144468049	-0.8570943632426645	-1.6256838758767909	-1.1628113611716815	1.1716713183516119	-0.8211828065957387	-1.1652739611889131	-1.4226851730335122	-0.5457380849924116	-0.04322101288164422	-1.1537804173264596	-0.1330477312531127	0.7769738132984882
0.19107596255099757	-0.0360157731361166	-0.009290779766860253	1.2941611013380618	-0.058936734899794986	-0.6072604448041447	1.0224906530031503	0.206986077685744	-0.3862175622993174	-0.7802303032668156	-0.694739801564717	-0.339064136728098	-0.7999307949875736	0.7538553596640595	0.460759292969244	-0.7684813524224847	1.4781833297898324	-0.6044380306975485	0.025682027678929898	-1.0184921745135453	-0.08911121277163586	0.7409379707402185	-0.5635614308081867	1.4475306853232004	-0.3111805830191291	-0.5033311310234218	0.9618155936765515	-0.20501623059051366	-0.7162153591285096	0.5650929598367068	-0.5697112600914456	1.0117587732697557	0.276187778307344	-1.5090642985313358	1.4586900213267973	-0.5037472803554292	1.1525727098145677	-0.0702254199670465	-0.6080215754916729	-0.856585244763779	0.07578880607676496	0.8150714959473139	-0.45362607594725435	-0.37225897287003407	-0.3029147633727388	0.1922932743151634	0.09284795037315346	-0.7108881759084478	0.9560186293658185	1.5375298443393877
1.0346829913710751	1.5296469888944688	0.2724638753359669	0.5686839637417823	1.392828774659919	0.08392914853372832	0.8055278677756479	1.2559158540782758	0.11977273712635136	0.1725390075543316	0.0027181818640107046	0.569998435880685	0.955314781650295	0.25191758724192126	0.8749707688137615	-0.2148767452213633	1.738657172808092	0.024299352148081443	-0.07490580274119156	-0.11959312930019261	0.7338262678380763	1.0726239882134818	0.21911082220443448	1.9712962631134963	0.9283053125459395	0.6226102559274391	1.2208690221962448	0.5109372275700264	-0.19403852970247418	0.694094294530879	0.5592222503431491	1.23111089603747	0.3945097669212498	-0.5022488168626574	1.8132259610367845	0.8384233406387046	2.600053709646514	0.4618041816914084	0.14016184300913528	0.18949615631921493	0.7917208381846657	0.17015222741272204	0.08841351783401265	0.8984688496517602	1.1360618124865012	1.3494102450839995	0.4282948982197904	0.6089686958148427	1.715266176521749	1.6193985120632868
1.6533313671431864	2.468532441583017	0.7634864351750107	-0.055000533074283604	2.1615823996866883	0.6379140453694931	0.11534569842527903	2.158917203607186	0.3481565407521851	0.9265384606480068	0.4976881124744816	1.1761397076556661	2.544107485626538	-0.7624603215402718	0.8150956739413645	0.2220861011801311	1.5786356731881093	0.751995901467706	0.04618120452660366	0.5412684702422077	1.2574695582370632	1.0558647685323947	1.236323075079966	1.5772047589922686	1.9772060468450736	1.1286540686800761	1.1718858901635834	1.0154130201356077	0.439837532038426	-0.15189266460676784	1.4332021542055575	0.5229950624298034	0.5371665541353249	0.612310962871792	1.349446396466611	1.9980701384215502	3.1008003900135286	0.5804188328370494	0.9096395638275943	1.104659476311611	0.8262853285263875	0.20733729586540123	0.4490640032343039	1.6647458072136445	2.27466775492357	2.1508521292772804	0.43232794184543233	1.6992856205326878	1.6270461503677307	0.9633741779816447
1.6669879507036822	1.9372005751750014	1.3616940028038982	-0.4091546190417627	1.455671934923072	0.7793806683901998	-0.2219472736854799	2.068446277966839	0.6356389492159126	1.1632717659339091	0.3973114984727212	0.7774138191128099	2.8498448500697906	-1.4850778453053295	0.37657891300030355	0.7004200056056181	1.037530120378853	1.216721248685713	0.14690489470059015	1.0967734239430396	0.7459969634409974	0.9019014474047782	1.4126586700377104	0.449994151134709	1.9199791688948518	0.3705152503680552	0.9307203385979539	0.8302951924460934	0.8084558479920501	-1.3493608843229683	1.7963504546952431	-0.45461069976752816	0.4020346509216189	1.1986954095067712	0.22959855756350203	2.3193296066745837	1.8407101692327816	0.3760794635686311	1.242993317644731	1.6454007108406263	0.7929344050556083	0.6769528770594405	0.5244062901165438	1.5157497598014376	2.65942940389611	2.0003006380962716	0.04031319213866567	1.8025944811091055	0.8416869453118129	0.13655750083255722
1.0623618190631758	0.3357769754250544	1.658604635756121	-0.4974324225557899	-0.06401375977073495	0.6900027339745796	0.23056378649473486	1.031201031334738	1.1788335017488438	0.8609819624262527	0.18050543607497152	-0.3115031274127176	1.7256538269766923	-1.184662830359238	-0.003632099875414109	1.227704827230785	0.37394685638649217	1.3292587988012061	0.07565098422088012	1.5899544127761849	-0.544225802252587	0.8635935678816036	0.5544893834214517	-0.6190582194086479	0.8744372805674019	-0.7595952837115002	0.571731809730127	0.2778460859624398	0.7378921475031672	-1.81375812769969	1.7075304815850514	-0.7489212737514997	0.11831247842508376	1.1143578473672233	-0.8458387355536958	1.7474547839000598	-0.2814625560837014	0.33992698643866465	1.0702144124053112	1.752375083108299	1.2050384934400589	0.48572645097940065	0.468220745818675	0.9449816079315738	2.1235883276081085	1.0936235290854006	-0.2919706848945478	1.1812695790828944	0.0072095305697245276	-0.24157667430253407
0.3651014965227234	-1.0804991077695016	1.3550483946603507	-0.3848741442556129	-1.017562190995846	0.5961102009010737	1.0271287128977196	0.008322440098861983	1.690893308443903	0.17498687197113724	0.5140966631743731	-1.1240693053498985	0.10123977103416155	0.07563516587195007	-0.06292059593127491	1.5581980665760864	-0.06804938344425487	1.1912274491830848	-0.11948935594814546	1.7802108064686366	-1.5830874247651352	0.9064148546996261	-0.6200656116014125	-0.9293205121519792	-0.15194258041604974	-0.982780694693303	0.1367651022751984	-0.048649004796239306	0.4057178213483912	-1.103285233536802	1.2837536981528874	-0.1150872619149935	-0.01426244313783866	0.6636891278997626	-1.1946634132671008	0.7376452706460983	-1.5100185433785385	0.6092379504775558	0.6902212494330988	1.4847449712110055	1.8404997786889694	-0.725987944923962	0.4827357798167208	0.6604383820332275	0.8714882222648334	0.22015315260607446	-0.19701451632532735	0.6040328204136759	-0.3183216928102235	-0.07545905549732941
0.21531423948544878	-1.478456794811973	0.6140645227877256	-0.2086230218345063	-0.8081608671160299	0.4127231055143438	1.3258772180622491	-0.17820811360878155	1.691703694525145	-0.5420892636870859	1.2689196887790553	-1.0637696318000105	-0.9127170585698355	1.4235327233091393	-0.015900874135006675	1.4549651301348405	-0.1478432222243981	0.877158796279692	-0.3853224612419172	1.4547007636284002	-1.6035024587053903	0.7180916785274826	-1.3551729019228553	-0.5435228024463505	-0.3863108192421099	-0.22138999217056682	-0.2755591544548527	-0.10847692292143284	0.09701997242366565	0.15074258039228963	0.5813916744075404	0.7127182640726316	-0.049275116055340996	0.23256622309670394	-0.7542974326075229	-0.22641525062889423	-1.1153388601059744	0.718388066733782	0.3895665835782916	0.9531016360159392	2.045732679881488	-1.9267729959991104	0.5802473708423491	0.7351171646304745	-0.5339314293424509	-0.02169944856404627	0.08332351137486368	0.39409334455589573	-0.11632809286840272	0.19438579846646828
0.6547003024076824	-1.158648338309949	-0.07995643201543413	-0.18768120832623839	-0.12541096962747483	-0.0590912920538369	0.8047923008442309	0.27580300296544125	1.0510900361282407	-0.7926104197817294	1.551442059235446	-0.43054663405008425	-0.9726683032317178	1.909960393089552	-0.28456702536210704	0.939870014809223	-0.08791536726957433	0.42247013654671656	-0.7775901599950916	0.7868352291414711	-0.7913600203752731	0.11606333578309996	-1.494645720807668	-0.2042012837100405	-0.06300577834019848	0.41460380662615676	-0.5229567675774017	-0.36509988947766725	-0.12099911391866529	0.8807609225283991	-0.259151138729127	0.7709309455701486	-0.39383094423343185	0.04647311119567843	-0.11590999945173582	-0.9379940291639295	-0.045702990171204355	0.22195275936139416	0.14492932393714897	0.30330674542106506	1.5260257555811096	-1.8656899012924126	0.5390377587260679	0.6404336172002257	-1.4266367998660143	0.29400500732022417	-0.04142454405694366	0.21245159378374195	0.17058818494298097	0.09046062320987439
0.9677845500973593	-0.963219717212376	-0.3778601255920812	-0.46381704018351366	0.04583616626059456	-0.6808633791527361	-0.02007217687722943	0.478841150888937	0.15022265270468801	-0.29379330378601065	0.8061349659227763	0.06766962063278567	-0.549341879150027	1.296675022276696	-0.9611760060886909	0.25380796272703005	-0.25512551879390266	0.007969493327137207	-1.2532270450517373	0.22916419145870326	0.09086192702413033	-0.5871631043354636	-1.264008606132792	-0.518680252893018	0.0349010939958772	0.16351655897239978	-0.5326789289982947	-0.9453459473221877	-0.36329141395767256	0.5673962699589312	-0.8881437153572145	-0.1584091027579869	-1.1983637962554883	0.16940307746655614	0.0676398679516013	-1.341453593151356	0.3582031906576004	-0.6160490766450231	-0.23550445820905413	-0.26276066350936056	0.6544168163330651	-0.5884441075082747	0.13324169915531656	0.08240595228425156	-1.4598953899569782	0.7138435246621975	-0.7323016720068571	-0.267554474408304	0.12929140355455862	-0.43394084922694803
0.4257134376082032	-1.1964039708045402	-0.31192364720137855	-0.9067477341319444	-0.39434050539111587	-0.9532502793688187	-0.4043791634376585	-0.08443926809747755	-0.47598614345095486	0.6382683930322084	-0.3767442851782474	0.14233220417548817	-0.17711277955849863	0.17115221436636507	-1.623080330891215	-0.34170160249385495	-0.728640719852168	-0.018112168470961077	-1.4616978715628557	0.059607780322343214	0.5840477162366525	-0.7622731293733886	-0.7541922750636272	-1.2667122008666907	-0.37213585447684383	-0.39699544227181355	-0.34906286751715465	-1.241069883258717	-0.5853246553215946	-0.40519979557489344	-0.9315785621749825	-1.3455878769804843	-1.9399270319508113	0.5406449380304992	-0.3022728419158304	-1.3021650359782213	-0.09469635334165338	-1.0118075363696302	-0.7188110551824521	-0.5094489432519858	-0.0020795623747338937	0.624845358684253	-0.5527651820769721	-0.4777434217099495	-0.8431405271322715	0.9905169523035204	-1.384819161488393	-0.7709235704868296	-0.2110121391461111	-0.9877816571145414
-0.8107272747729937	-1.352901135675773	-0.12009261613579142	-1.180937504498525	-0.7022439636477091	-0.548304533334427	-0.19436860105523285	-1.0346654300219815	-0.583121974924436	1.2373339239851986	-0.8472003786639193	0.09526721421485648	0.125913864289295	-0.6590760523454492	-1.7147067022065838	-0.66311684135948	-1.1414858685369926	0.5249994307126863	-0.977379066407234	0.14882982892514893	0.8232482895073321	-0.11853274105882611	0.08497256394123884	-1.6126437056704641	-0.7343939843313625	-0.2098721783898313	-0.0555742614469228	-0.6216960651967363	-0.4624287700601805	-1.2453243601595987	-0.3598008276680657	-1.8339427248718583	-1.854725309264392	0.9370929919911155	-0.756893873647795	-0.694035718162041	-0.5141502939475325	-0.5628000937067063	-0.9324809967443445	-0.29629436534217707	-0.29589794318149254	0.7819281786698108	-1.0685237681299364	-0.3578616502179645	-0.13277099863598862	1.193736399574844	-1.2202962656468708	-0.7313833099335597	-0.44160846155707817	-1.125186031989673
-1.7177796986734215	-0.8595241669697735	0.04375956755336684	-1.0758273399682492	-0.35978548312522923	0.23778773981419438	0.06711281650877936	-1.650265639026028	-0.32170555240649445	1.0011970957552614	-0.2606789175051437	0.22807361992411623	0.6205100661636667	-0.8541952920777341	-1.0764797863748448	-0.6009624708811481	-1.0434864310083727	1.279885330380523	0.16682161292768252	0.20437579254738286	1.0014750966695973	0.8529184172220734	1.014162148082962	-1.024426039858094	-0.4326343494428123	0.7290438575348424	0.2863303976486028	0.6298466040281	0.22694271190419293	-1.474196295012699	0.39263586956638585	-1.303533512572081	-0.8038066665354829	1.0097422248374113	-0.8158821150740183	0.2780995067149102	-0.31884750000530543	0.24673766183284326	-0.5483537899785619	0.2519427603904062	-0.529724512397397	0.2205558166929548	-0.952597729170674	0.38268633097376903	0.24197906488490564	1.294173592411324	-0.17407649628237362	-0.11137831306354998	-0.2385199179466726	-0.7202100406459372
-1.47299929454742	0.17678703824695083	0.14394520373620104	-0.7182036606234449	0.24457401098303452	0.7086347292393208	-0.16947980580426497	-1.682349039994926	-0.019516649730011906	0.24537924303424605	0.43625719521306333	0.3373670135204774	1.2093808315186347	-0.6698814526657678	-0.07149694324602576	-0.1889774157289312	-0.4299933647625065	1.4612388535007672	1.3007015162420743	0.13103422291360142	0.8730589093321206	1.2354559764208395	1.4114024981059201	0.106069140436206	0.3696900949157895	1.2486725141578832	0.5722751925743182	1.4551354559956389	1.1387537517488426	-1.1719405593366343	0.7610202346901113	-0.25763196358112084	0.4667817818549991	0.5241621359259242	-0.4781393949750471	1.0187548883230557	-0.01747156482917035	0.5833323402310727	0.24183483165920885	0.7211218024105833	-0.9604105145491973	-0.052186417323802	-0.21960323117745173	0.8131133014122179	0.25273142092435885	0.9165843541409121	0.9531261109575361	0.35926944154794754	0.2516595280345911	-0.040788562203730803
-0.4148129429907081	1.0935835949491106	0.08418335301955418	-0.3908390667867137	0.3215053254629991	0.45863729209894566	-0.7854961871376176	-1.4439769020618713	0.062340567003788504	-0.19368330706486392	0.06788266720446019	-0.01925566690867852	1.3095908417944548	-0.516042469637303	0.7593121401986197	0.27443792730186073	0.17038580949581456	0.5091397136104674	1.6305593843977377	0.05634902627435482	0.068759350848219	0.5847505115379014	0.8361898892867139	0.833761912649417	0.842904534859968	0.49707297048118815	0.5978756113655145	1.1686391875055846	1.482024031423479	-0.677547383691791	0.5295995861774143	0.5140219153120233	1.0337856243902868	-0.36333553138719865	-0.14873172674314877	0.9771586863913496	-0.39328212673974744	0.20503119781898943	0.7527923405481871	0.6501273562517416	-1.4398063565163874	0.2658262269933967	0.5293768109314397	0.1331499025066958	0.11814502021829396	-0.2627763563073257	1.2862183120421484	-0.07243200213197447	0.5152310833279345	0.46097675713667646
0.24020433459062865	1.396503152078767	-0.3410177112838778	-0.1964512217165381	-0.3533911439371566	-0.2366216958784472	-1.096000243355177	-1.2434889103648625	-0.1637853707982132	0.1383126677834104	-1.3645957233715904	-0.8351329193296209	0.48099169531367547	-0.5037260889695071	1.1014001626736134	0.3198305532339987	0.1932316290248461	-1.2920543184679725	0.9554296970308628	0.07807512545581641	-1.1733585154690063	-0.5689339882171849	-0.39056404581659926	0.610301249611894	0.41594070099626285	-0.9017829298922285	0.2103342546569958	0.20573059748291064	0.7443945392173007	-0.21580273758203292	-0.032361092146374434	0.5684172241954797	0.6766023017383399	-1.1137704868331864	-0.1747225887763012	0.16832233936237118	-1.2816556742159113	-0.3169738321369338	0.4053178458451275	-0.09545286361024063	-1.5972798723785242	0.47304104188797585	0.5810076598467295	-1.319304567207448	-0.017688676342214594	-1.914966123210773	0.7312306870159484	-1.2780309045775191	0.1767583597615627	0.4467209681469984
-0.31077608805204693	1.1554800004254762	-1.2188188389102783	-0.027929594915587247	-1.211686294540228	-0.7321396384772088	-0.604410267887433	-1.0334312153536147	-0.5889655810888134	0.7988195326823118	-2.5967102740628976	-1.47086938550133	-0.9249355468581559	-0.4500650329483898	0.966116491586821	-0.2905255136294675	-0.4066400856811496	-2.8857595465379955	-0.1898622938365313	0.1526908580921227	-1.9347978059539244	-1.2142274196814786	-1.3645989125922702	-0.22762759578364627	-0.5991101513954405	-1.559872049958173	-0.42238991331182973	-0.4581110903572865	-0.7252952632292435	0.15595275960230132	-0.48772558267257926	-0.0042599204148882665	-0.05215250644141633	-1.1789076788905237	-0.5541930778943995	-0.8168349497392114	-1.6426188024634276	-0.3106524247814276	-0.6861699453163548	-1.1501478015034041	-1.2746431437166286	-0.09837224895721206	-0.2237709726688865	-2.295369105463333	-0.17385514892811754	-3.09033174175834	-0.0345208083465212	-2.256804080206417	-0.6088448071013332	-0.0975826398942011
-1.5746531731057674	0.7117739296222005	-2.273750057825708	0.12277016369364514	-1.5656621670903081	-0.6352160119965449	0.41722093729436294	-0.6897160306416089	-0.9359510845197765	0.9252135098431359	-2.456912865389417	-1.2902513758936354	-1.9276100953799549	-0.2287776433987664	0.5346335951301266	-1.2213273667586386	-1.1469624763255224	-3.2345807991847715	-1.0877077771938726	0.2617745377918474	-1.495611992122658	-0.8774923557049512	-1.4075229149919286	-0.9118065768072117	-1.3607837272073644	-0.9906191872012695	-0.8019490458129906	-0.44619867531483015	-1.9596942643861177	0.3673684648001841	-0.6299468185781548	-0.8103083057532565	-0.5427738968830673	-0.4509298193122759	-1.067297894830344	-1.358245636573666	-0.8678449897527293	0.2505566715676794	-1.759544919399393	-1.889451181233029	-0.6849266395661765	-1.1668959666908532	-1.2906570661899095	-1.92994850496893	-0.35033819905107805	-3.019333534561476	-0.3531799878245486	-2.1045137068005326	-1.2880961170983816	-0.8393328843936538
-2.293040952356099	0.2313740292607655	-2.940616777063151	0.004967826086736358	-1.2664472906616306	-0.08841642006547945	1.1270068764143166	-0.38243887220957756	-0.9225513405854988	0.1805719373566365	-1.102474961577903	-0.3949036208986844	-1.8098540650837462	0.02714275504696252	0.01560646683803643	-1.7604843358695104	-1.5326778345848988	-2.157837524097749	-1.4263038810246353	0.5121956987928866	-0.17550218595845735	-0.08568009820683443	-0.6181621313565597	-1.0506804854166518	-1.3461684040263806	-0.08187568082736776	-0.531752814391542	-0.2342143690766286	-2.228322446784112	0.27225057248341916	-0.5648117312574418	-1.4271558801105058	-0.7043108616885282	0.5932316283654201	-1.524858659027748	-1.3231146860220138	0.3868382129577472	0.8076533344606662	-2.0638157496757796	-1.9209557613070076	-0.18383965689460113	-1.8525628331896924	-1.7841691482967577	-0.6676155344003348	-0.41367210509585284	-1.8557779363795939	-0.22009914246724452	-0.903733253519399	-1.4289251280047564	-1.3022235071976578
-1.8037047911903505	-0.30412228221933835	-2.744063885179171	-0.5664133735661684	-0.631244256909343	0.452460241907314	0.8638974594704322	-0.41270948702780796	-0.5384987647933024	-0.8888522355890651	0.24134390480587894	0.4307595650887962	-0.8120161060301806	0.11790433401605153	-0.3873423333903682	-1.4837934701057618	-1.4850671751343705	-0.4803671980032593	-1.3188689855205666	0.8967709299931914	0.9440182749574659	0.22144569888687188	0.38133499102943885	-0.8798700343321192	-0.7484440364167539	0.17283878131138652	0.18576369683432967	-0.3002963153085425	-1.6139734458726924	-0.1625642725954817	-0.48859405682922663	-1.5257500625195675	-0.7789834668138819	1.1814738765049095	-1.7683387803878867	-1.0248721238256167	0.9276275605573792	0.8700827833966569	-1.4911451184553108	-1.3906542573466405	0.008999950974574955	-1.6912364371518267	-1.3786832759911651	0.22167050172339473	-0.27399847631452207	-0.5269789415177115	-0.10361770458084488	0.39476331577454776	-1.0894259649174618	-1.2084596158751808
-0.7143225890282456	-0.7967409931588139	-1.6430692826471176	-1.2696853092425717	0.05193129391787775	0.5914753584123268	-0.29423020385767784	-0.7309791809436794	-0.16232605776980183	-1.4547797531068247	0.6392065979347612	0.5362019372610444	0.10676449162157178	0.07316895822065456	-0.5207286636786177	-0.7044776338408933	-1.2341676880677428	0.6225295335453042	-0.9167810649520767	1.0175214948301003	1.1697121895949294	-0.3247894590740988	1.0915083020042655	-0.7796558044949711	-0.13228779968383417	-0.05340792175336576	0.5966856800161233	-0.4128980759313084	-0.7555533432447049	-0.6619242938479307	-0.48917298647125723	-0.9457469484451937	-0.8079256833097412	0.7744186990383014	-1.520307136027767	-0.7641726244992392	0.37893009372483843	0.4143474651660175	-0.5963385333379506	-0.8090726684003793	-0.13513749068722755	-0.9511191948151893	-0.5140380408776283	-0.018748119082314118	-0.12001591474686511	0.15087134282455952	-0.28740454503633356	0.9129181273958052	-0.6778088473985642	-0.7125260724894557
-0.16106014140004568	-0.9731710483582022	-0.053947912968068404	-1.384472146014108	0.7148541822836586	0.19234929302361758	-1.633198057429097	-0.8688360134464146	-0.2695822030242558	-1.2538992853984716	0.3020016218785549	0.06434372081028879	0.1835235350383694	0.1151983417986909	-0.3892899607232653	-0.15205880944649247	-0.9042116695963052	0.515039290618516	-0.23319477937894037	0.307632171419732	0.8606608787429633	-1.2013482163365357	1.410562145023829	-0.7412141801989893	0.12362831444087258	0.16989078930621754	0.08931978519320775	-0.03918271386909427	-0.13820004204477473	-0.7493797210084705	-0.5612390153901683	0.18177124377742868	-0.5422868443400987	-0.5145415561204708	-0.48501826813445725	-0.5349525474357157	-0.5044649890645257	-0.312247185151329	-0.04295857358733334	-0.5519594129690383	-0.5328433655663148	-0.023117642521438997	0.08442359491930049	-0.9181249847757296	-0.31052789876133785	0.12806190573791207	-0.559372158750779	0.5948417464165069	-0.5031884510919825	-0.28005577918931795
-0.5215764977440924	-0.7030255794393432	1.4117964880412417	-0.4954869804537178	1.2777970876283202	-0.5810078707235963	-2.36718675676305	-0.4527595816731371	-0.9175767000253648	-0.7495452923265491	0.07979715789658917	-0.2698390701065919	-0.4878776412231298	0.29722238564482606	-0.1724370397752585	-0.17127266727912838	-0.369333928417144	-0.4863363713143782	0.6228998335155094	-1.2906056662831689	0.8068239835354004	-1.6124241792177418	1.3858476525991104	-0.42939690979315875	0.02545775320340449	1.049714261280935	-1.1261134441744078	0.7341779869382844	0.2593108815606886	-0.1325165707816895	-0.6945870175273554	1.4062649785039898	0.11740553914577447	-1.9019112796293212	1.2403541165187613	-0.18574991140237562	-0.8321087967336538	-1.0986644494692472	-0.03468672321277545	-0.5147703077494191	-0.99984642493043	1.0466133265073132	0.11903040061691131	-1.391558751095918	-0.9273449368146959	-0.08660665457429162	-0.5469714292855281	0.0698100956437923	-0.5175821732172131	-0.2541649202804063
-1.0271541951812122	-0.23171916713907761	2.2549344456062164	0.981397188194397	1.5145375160355847	-1.2893559643698327	-2.1281030799478984	0.36774218220975374	-1.5583421489941442	-0.5131428625778439	0.37329902667555176	0.012318259549157478	-1.152134924983269	0.3036633629911098	-0.03794663227003322	-0.3373215735761626	0.4471187333082988	-1.444259146045977	1.2568583682407966	-2.957670278070987	1.118554977418129	-1.2908463016451932	0.9628822844966536	0.3065708740857841	-0.2045327686834101	1.5840895810859694	-2.1137395209629926	1.113613758491953	0.6704257988800402	0.9997385790697633	-0.8382170511128832	2.2003372195859496	0.8410714683959761	-2.4074371377705646	2.9382087813302697	0.2725159392156801	-0.5217437437513877	-1.7196254254554542	-0.22423152229470286	-0.2640555083023693	-1.232682707077902	2.1837377378900635	-0.050232608937617836	-0.8970941112462748	-1.4970490720633187	-0.11661541226461061	-0.2011384775569947	-0.08416354532028546	-0.4754014919846288	-0.49985806431447166
-0.660896888665906	0.047356181563188986	2.271068087510128	2.1379617328476157	1.2957002536999556	-1.4051756935956294	-1.06618512770514	1.1450546747437937	-1.4907540366569862	-0.5902494502838743	0.7855654692951276	0.6766390848251442	-1.155978759834511	-0.23397922646381966	0.06667498596110419	0.030188066946093335	1.2717266216847976	-1.5521608614177258	1.259329575092544	-3.545643077852485	1.055597017365799	-0.624068348196304	0.12027801009280763	1.1562084346732682	-0.3337763549786719	0.809440617213732	-2.0636388667391885	0.5580369534412204	1.0815208428086922	2.0849906859383047	-0.8092865059349426	2.3464650236139177	1.2015216400013782	-1.5748396884736222	3.6855748747677106	0.6495193249204423	-0.09093116772191169	-1.7821074470041023	-0.10316379584437907	0.45331277173633594	-0.9488282784202007	2.7883201953218713	0.14505805285553056	0.12098798786729587	-1.3149568964741356	-0.05062712517248686	0.167329831529804	0.14084124781511662	-0.24808100383681525	-0.5134201655494812
0.7031608367103113	0.01767517224205154	1.5915361651106286	2.4607591874977484	0.8271728203592504	-0.7265651230777052	0.3450595788739772	1.6661980793676638	-0.5692441851925865	-0.5404071515442468	0.7717942687093878	1.0977076047136491	-0.5031945449768807	-1.1994267416086593	0.35233767531037286	1.001491163242999	1.6454810206840986	-0.7102756728200083	0.6706245409461378	-2.626038367040403	0.046977701046446406	-0.10675296649196658	-0.8707871012423556	1.6422469191416167	-0.21569881134432792	-0.8324307373550393	-1.0434142857202777	-0.46920125570820714	1.1922896350498142	2.6139916699629038	-0.3824454007339539	2.0840185621065643	1.1825486844782873	0.09347666068338105	3.1478373704414935	0.8319397684156579	0.18197207726554065	-0.9895131605607078	0.5189856376500424	1.3464916974143513	-0.15616484008670137	2.1513236646822356	0.8454883828863763	0.8198447619530125	-0.14964790154137123	-0.1444039591758061	0.2760098958943678	0.3219315156242571	0.08683306982517458	0.06215705961715841
2.1613149201862036	-0.08742502017993115	0.6077829067015351	2.249203461107746	0.4499691947666714	0.3003115558111867	1.5593794744036964	2.027047863596381	0.5780498609134813	-0.026065946784995277	0.340326895365619	0.9258101248405299	0.2541267289584997	-1.9011692491642693	0.8697743574078372	1.8205189697312203	1.4149889453776066	0.47684845614315685	0.005286042928476215	-0.9259000757279389	-1.3901189098104831	0.14552884476047145	-1.5370319094292988	1.604729568639606	0.13316176929065004	-1.8559830498873748	0.12552448616688505	-1.000380168343829	0.7884978975144646	2.4683869563003573	0.42648208332127474	1.8171996504069388	1.139205737707299	1.4393230815638776	1.9241923001979249	0.9133734324884836	0.4795102568171134	0.3241812024098981	1.3373458809463579	1.7499708322164187	0.7538597108830348	0.4805399605966422	1.5838147648795917	0.7784439329411632	1.3932958660312862	-0.40667505200255627	0.16428126419884906	0.12235026671858029	0.4163716285133166	1.0256976528735662
2.7152095898761437	-0.04440557380450408	-0.21528144764462434	2.0840109152912296	0.22554691338295688	0.8309091828916388	2.1553081053092336	2.1842633028899847	1.1111090070817826	0.7431764956794098	-0.036273714480430846	0.34720039674346215	0.5700392270762541	-1.665045043893648	1.3185956474053404	1.6433841307796226	0.9500754105230003	1.2219075380215987	-0.28418688453250274	0.38113045291682734	-2.0682196866100493	0.3103598963276352	-1.6161503723958912	1.3031874248456352	0.48211933617247354	-1.446352566822722	0.7029044531975315	-0.7158821037075103	0.027975223340506568	1.875369082958288	1.206011470314345	1.6649212331270797	1.2330041504844091	1.5626186155830815	0.990713594288404	1.003665339531551	0.8572660727141367	1.1803558442612097	1.780735124997134	1.2110783152180375	1.2815529149131102	-0.8974205460010833	1.7135710332014935	0.21103458597463018	2.2937101884121085	-0.6107778699311843	0.07289601944532516	-0.3780627024347759	0.7276741231957544	1.7547744882043614
2.211869753526591	0.0635650237327706	-0.5746556470696771	2.028477358673536	-0.08991434088804458	0.40423801033207146	1.9909134117586487	1.7572389439122027	0.778168366006157	1.1657361979133236	-0.04601222981768949	-0.23865714428249268	0.35259435212812007	-0.5377761821673915	1.2801768947802183	0.453065389988732	0.7748969976419662	1.1533098438032423	-0.275740611769747	0.791223927098449	-1.4697125416681447	0.46899268810870925	-1.281026143326851	1.073364816851119	0.5305688447743385	-0.37467971612711604	0.667799095970708	-0.26430779627614825	-0.6849135655837408	1.1028891904865228	1.4086969686889323	1.3476743722223548	1.1304823576556395	0.5869011834363094	0.7696416877837093	1.0088057091492788	0.8862739280243468	0.7955358948537196	1.4559795088875755	-0.037379665796349944	1.2311994878333476	-0.761038127470025	1.007841273869772	-0.41429513835767945	1.9721634550487976	-0.6199674020614463	0.1346830842377944	-0.7939090074093176	1.0202839231179108	1.7738373209741827
1.3371111688281752	0.008063628810356601	-0.46068562307810856	1.5777893666257985	-0.5926129628758577	-0.5038195283506708	1.276158808767844	0.5603319557073664	0.1340567899285121	0.8020157384296539	0.15728351514639552	-0.6317730703537562	-0.034622404579913585	0.6901060234943166	0.6629121628218783	-0.8549641071446935	1.0022911126108058	0.5238265334173848	-0.38018605461918603	0.7839083973168237	-0.3859480590181227	0.4941043554499339	-0.8830259768877085	0.9885035547845911	0.2330389119752369	0.03533866102015947	0.5336160419804705	-0.3426738904151653	-1.0358157847542113	0.26855980018106046	0.8559610814448837	0.5579570089632163	0.45100554735353876	-0.4661071473097306	0.8135573046239298	0.7419589777204906	0.20292841472882892	-0.5264792464894551	0.48244277798858753	-1.1813740595468325	0.8353373315210337	0.6324265442439057	-0.1274375883940443	-0.75526200912007	0.767141274574071	-0.5139786431255585	0.27275780414557815	-0.7921640646220123	1.1690913963422385	1.1773030498825365
0.8157054858415921	-0.19955058343761303	-0.07921490527141428	0.421754027155859	-0.9284697538351862	-0.8637954077887267	0.45903514409211776	-0.7761229419771613	-0.0388939840083401	-0.2152337277508415	0.2678256004441269	-0.8597582146893087	-0.12735679300780683	1.2271064526619133	-0.1551662605081542	-1.3205091759458454	1.2172875214529573	-0.08773101519430498	-0.7141262732701811	1.046581320740844	-0.013322193039106906	0.3170974332270662	-0.5435578174494041	0.884799657998823	-0.051255670914648235	-0.4420439580734938	0.6586117539491229	-0.754897061396027	-0.9601149400814079	-0.5603186024819341	-0.026900771160687755	-0.5858267943557323	-0.5758748299218035	-0.6265384439017738	0.43703260839144453	0.2586175002210037	-0.7723209099074317	-1.5563149382110941	-0.5408075816240117	-1.454435790540414	0.4779714378034594	1.7250685431777166	-0.9815900840222899	-0.6474830311266293	-0.3991314525504944	-0.35986027183764724	0.3603665305860077	-0.348420350588713	1.0080084029622536	0.4893347784419439
0.7544979483431109	-0.23920358050566043	0.34679981842762614	-0.9666848764478325	-0.6409734999290483	-0.14063006701912278	-0.06792132797513831	-1.1129807237207123	0.5034502460674917	-1.2481078718651422	0.2291118899585866	-0.9168424288468756	0.26291977599398747	1.0095089636329069	-0.679817279969538	-0.7961921212788057	0.9454018817598085	-0.2683985620508568	-0.8600158167304763	1.5727578301137495	-0.5337194378007807	0.12580545806011542	-0.10226855000526208	0.6226400010346609	0.13004815366511446	-0.7501715239383409	0.8769340106501776	-0.6872962655708796	-0.5474000291233106	-1.1904313047326407	-0.5418994680700727	-1.5219610692377978	-1.1602937523948746	0.15310241674989997	-0.43168487454630006	-0.060580934558952824	-1.0883603453236899	-1.3427047705067423	-0.9480670218704922	-0.7499489010586584	0.34406059451107285	1.3208509977244218	-1.0854339892447928	-0.048175888537481164	-0.8051253675377505	-0.022819186366139433	0.3648218013512659	0.27964741136240406	0.583804362918633	0.14372832497011825
0.7429139843978552	0.15152506691368037	0.6916340990755344	-1.716130377757112	0.20889693183887337	1.0982316158939953	-0.22970833911760874	0.02290042449638389	1.2797768608646214	-1.607500686467039	0.19082143250335185	-0.6564609921375878	0.9290119633803594	0.6315185636242173	-0.7598752615118574	0.0402855914767914	0.1750793319258095	-0.01660750209464663	-0.37168197095520694	1.6950927970463363	-0.880492565331443	0.16500259695668376	0.555787325577609	0.22501860433715415	0.8076400201662095	-0.0025142804873088762	0.8088221538152923	0.17026370359368861	0.07120885563921132	-1.3642596531854057	-0.32722907480440194	-1.722369433185014	-0.780014326176294	1.0531806823323002	-1.1484150762306922	0.11464560681615071	-0.3506284482373185	-0.173269033831276	-0.5107509854882245	0.3247779980528133	0.35444771306901546	-0.15754310972549154	-0.5181713652717506	0.8805666695864653	-0.4271874493531493	0.6379411345599864	0.2990465351157169	0.7897158519287562	0.22860353981321527	0.14098283490032987
0.4271949551611613	0.8298385280853249	0.8795785400610715	-1.4957228308784822	0.9731020457544388	1.7318801546526603	-0.25810734233858923	1.7064888272474616	1.5991791311470918	-1.044274062120581	0.19362891687236047	-0.006410431559409274	1.4537862497194298	0.5932940402168496	-0.6386578385538392	0.46449104010278586	-0.6342233400588895	0.41010905770027767	0.5746824681847399	0.9668654238217157	-0.01237670174950752	0.4007827063752982	1.2521648452723826	-0.21217892895389753	1.4704374548548746	1.3274613156692323	0.3911685666843701	1.138852399207779	0.7029697568751219	-1.0455062145674296	0.3471671248275407	-1.1839047066980242	0.17125864564586193	1.2610015834901502	-1.1036111300951255	0.6310186545338353	0.7318618081353007	0.8013401979457008	0.38040931368879277	0.9929661442977031	0.367516666455385	-1.2572394479852822	0.22774946427282755	1.707211954090724	0.21795461738320615	1.4293337044640508	0.12428707626501638	1.0657263291240286	0.26564251878356043	0.19013868643277154
-0.139279067652955	1.3485842668617127	0.8168367324222577	-0.8708659526016465	1.066625530407649	1.2361535717090024	-0.4078666290070208	2.3486585447463875	1.2043434038443794	0.06764428291729964	0.11227436927322537	0.799542695257529	1.5301882559412154	0.7544260056767662	-0.5817107442136077	0.3879348503484523	-1.022432568988449	0.7985964362321215	1.227988241427232	-0.19762825212647273	1.7747439709433437	0.5323013275523774	1.6564344868964191	-0.6279269663258119	1.5443400167137793	1.9702476902405976	-0.026242157346354756	1.3388337531566248	1.0817684461098	-0.5649049175147303	0.8675876034039713	-0.4328783726484245	0.7399701285892419	0.7264024517260305	-0.45337008022022507	0.9148874080936171	1.1351802255981527	0.8478350747060591	1.0356720391538843	0.9514577916603795	0.3458072391706786	-1.163405480687409	0.6598493257317012	1.96814331124893	0.6039580243738082	1.8656335591722673	-0.19496092202717563	1.208768400079912	0.6333797792016085	0.09418407440509388
-0.6563174512822206	1.3744836938912828	0.45854927036750726	-0.6334392374588569	0.5724697581531274	0.18407887325612998	-0.6777832219017844	1.255863696855613	0.42724741507939595	1.0013339068934286	-0.06506799388555984	1.3251342583084833	1.1608516276600465	0.6113601669430667	-0.5645458782854835	0.2696813079535688	-0.9299792710833524	1.0966967907548357	1.0328118386464253	-0.8934087319308148	3.0304390174822	0.3746147266680654	1.6003865439926859	-0.9599957298779186	0.960693996130476	1.3971665685121806	-0.08834743363005469	0.728171113717747	1.028902886661858	-0.3645555451634976	0.8327462986819311	-0.04988634806836774	0.4114296517164154	0.060132581547275646	0.0076616184492659485	0.5363100545878571	0.7147836216525976	0.3612199537371696	1.027790765268808	0.5417933896217283	0.32116981599539923	-0.4566714046600833	0.6297593294034416	1.5806104499555294	0.5625609145487301	1.6527761861061978	-0.5494330032060755	1.3491599395951572	0.8853397134239326	-0.07583850085921741
-0.9246526325389222	0.938769800660457	-0.05513883525919258	-0.9114853690404663	0.06419704761743716	-0.42472440243510057	-0.8172078572790129	-0.676910416589508	-0.19299036377650408	1.2276204336241574	-0.0940077290145829	1.2999241681820586	0.5938991165610311	0.023449618583845193	-0.38797401683878235	0.4814959836979853	-0.6331355954079299	1.2880423972823942	0.2512357059872439	-0.665002684943462	2.631759752050746	0.11694942431309564	1.1682798319617425	-1.0804068743290898	0.17378260184685412	0.3744347891154291	0.18162690540398943	0.07167230920021277	0.6575554416599518	-0.5577569421620591	0.34072866082512426	-0.19740804476092733	-0.38992030303726694	-0.19498626347649775	-0.31272012813871986	-0.3288350000228778	0.2935261486660497	0.24298962743260652	0.4963429203747728	0.33813354431666537	0.2935609876123194	-0.1929378675154097	0.36021732834537895	0.9491692320302932	0.24749508978220988	1.052151604150468	-0.7008639466121023	1.4346839232329713	0.6275713728354895	-0.15526330702477284
-0.9606797728645476	0.3029661906489626	-0.4179093989873909	-1.1128877971177948	-0.10775476182932078	-0.2121536949433431	-0.6042240047045253	-1.9140227246371306	-0.3762709271406698	0.8118194314295584	0.23321597828082657	0.8466393064412475	0.08412622088699095	-0.5207770621794259	-0.026256336241167483	0.8891332569812319	-0.3835194647071393	1.2693859331405781	-0.3015779975736766	0.06299037598456914	0.9087498077944682	0.09619914749119884	0.5255889417852757	-0.8818548526904688	-0.35991741928221616	-0.07273257823503043	0.45889953744664375	-0.0595128602698763	0.3254039185568516	-0.8010546330759803	-0.20011522514243532	-0.5824142571113983	-0.8437291262906622	-0.06636181868234925	-1.1841061335933922	-1.0572146010713135	0.5313230942761791	0.7707206639853338	-0.06354097713129435	0.5811190853299678	0.24010227286261193	-0.5912039578476631	0.17867478444570326	0.5623026427348341	-0.11827568272322911	0.63080872653166	-0.5085886781808453	1.2414892860950102	-0.062455235200459355	-0.12720789275323102
-0.8518952158642832	-0.3030799828064811	-0.401212207693807	-0.7209484510863852	-0.15675573297328618	0.31057830939180187	-0.10071523310672573	-1.7961221177354454	-0.231299627215852	0.2911290910176816	0.7205818707707428	0.32510227801753183	-0.28059438566515654	-0.4404125871310104	0.2700835151833233	1.0581786356641163	-0.2053085512066847	0.9341183115402741	-0.12485722546194125	0.5039086821564058	-0.7682025717507028	0.35646126228613195	-0.2068833952124539	-0.4483816482434918	-0.5987059295128632	0.12624292532327597	0.5008502083857609	0.07207004991368472	0.29769012857385085	-0.6674685718283261	-0.4685917412906377	-0.8128627818497559	-0.6383367388034469	0.04951984927603954	-1.8104365061142704	-1.1837711336643526	1.0456317189694135	1.3176301113927416	-0.2861045830138148	0.9914790602935191	0.1876615123939019	-0.9362239879488244	0.21265229616720058	0.49956763190144193	-0.4087530701282738	0.6434805304114466	-0.11265795444447704	0.6360442335122524	-0.6995558645709959	-0.12497140906490593
-0.6324827182842286	-0.7534743667141652	-0.09078583242346745	0.056327159880985384	-0.437640644256468	0.4477064162399869	0.37900546012575853	-0.9778325234840031	-0.03938966667486974	0.12856662615796696	0.87892425459009	-0.011072108617425221	-0.5392973075817428	0.23455010919214606	0.25469464266909464	0.7595435251135308	-0.022926346899837677	0.3596326290866298	0.47002564524238644	0.32780081693547436	-1.3672197941628257	0.5626748292523696	-0.8742408539669512	-0.06030645083147292	-0.7712521892262371	0.20504551937825677	0.3568052155659867	-0.1267179510385279	0.46923030446371694	-0.1321724671525324	-0.4424402147656361	-0.743894834291767	-0.19529593086245056	-0.07498848622822891	-1.6422448990886132	-0.79936926082111	0.9280287509635403	1.1740267378771947	-0.20787171030617244	1.092813996567915	0.18832063935722423	-0.6418488230510637	0.31367761647839876	0.42047432694995407	-0.5806704773285787	0.7740988425620466	0.17298221946003628	-0.18465730676203526	-0.8679315459912695	-0.23165574117171206
-0.3336328813953724	-0.9413175325835849	0.17169869624340353	0.5434351204851402	-0.8754270325013346	0.09166005302437566	0.546633260544543	-0.46916863365221856	0.017669532816033055	0.28577153584632986	0.4659883268921364	-0.17154084806154538	-0.7019005398729794	0.8426628454068433	-0.015449236502425375	0.18825040344072003	0.13504221452194795	-0.17142998821829453	0.7586604139786346	-0.11982323100468874	-1.0088635535410828	0.39732574991042896	-1.2199922698986683	0.04112429592939546	-0.9492956242193924	-0.2906662915849884	0.20973651246437727	-0.6842973982990423	0.48466861107496817	0.3783286410910486	-0.3009548216384983	-0.506556393112455	-0.05759423564565455	-0.29025544874468706	-0.8658390816167149	-0.3588967552104209	-0.021050275059120407	0.40080919095443424	-0.10684152444721562	0.6841585420571465	0.20905116180773645	-0.004476816369803064	0.25547035510460264	0.03987454655179183	-0.6037808551438557	0.5521593808010303	0.16345733537866122	-0.779062427109838	-0.5914953715747311	-0.36161655269694615
[truncated: 72 more columns]
