# Supplementary material for: Diagnosis of autism spectrum disorder based on functional brain networks and machine learning
Source: Sci Rep. 2023 May 18;13:8072. doi: 10.1038/s41598-023-34650-6 (PMC10195805; doi:10.1038/s41598-023-34650-6)
Supplement: Supplementary file 1 — Supplementary Information. [file 41598_2023_34650_MOESM1_ESM.zip › matrices-bold-time-series/ASD/ASD175.csv]

-0.25902574141413054	0.05260034619241584	-0.24740147174291297	-0.2464716820788373	-0.44849552437005713	-0.6260722543584967	-0.173812384834215	0.08225291608889954	-8.864530621198408e-05	-0.30827134948761387	-0.07018630789232563	0.8124160521863494	-0.2776137037270229	-0.11617515190628287	0.25934041841859135	0.2897210824702057	0.7412722317070233	-0.16297243184823595	-0.7073009610316621	0.6049584767290498	-0.06184018430599265	-0.309411935676355	-0.4815994010044408	0.6510957761844423	-0.3685250239306029	-0.41340954803479885	1.3061279549924671	-0.2328310346280519	-0.366072819053583	0.16373593671538308	-0.6998788252917628	-0.31351850590895813	0.22399449120936066	-0.13334564999383858	0.5182224342245655	-0.8557440218109225	-0.09888980500097679	0.6103627060496932	0.4574534436928628	0.26702181859617957	1.2076261473990404	-0.5408135073184097	0.3769283159091591	0.3268648495143112	-0.3797607430769123	0.036259127598505074	0.707492564848897	0.07566035483580211	0.2591636170848037	0.25762737381106293
-0.5099801009380257	-0.681854957426713	-0.4007120863269606	0.13784804388138275	-0.19941387514068398	-0.6367635273961126	0.07073976182892473	0.6026727720343853	0.48344578437101277	-0.4716071743752885	0.28924808083154846	0.6488767657049433	-0.4877807159712634	-0.3269114960459265	0.9021202952930514	0.2906723960445746	1.1363754891674258	0.19945614911725146	-0.4481557920671967	1.1121697590190942	-0.26475619351544855	-0.6235755816094675	-0.2828937968855934	1.0822546373756785	0.21088298665085756	-0.10303555231949456	1.0977365455744759	-0.27423270886651613	-0.37743879913276807	-0.0207825561764738	-0.6909353484832711	-0.023477843178257823	0.37250336621665736	0.14677908857651714	0.6857317382544607	-0.5979926157847439	-0.43023064968276004	0.7903571291938857	1.0043337120028133	0.6795679458900178	1.5292057860695507	-0.7559264870639261	0.7418210336877209	0.7076017470068043	-0.9868818900280316	-0.11930290148888413	0.3932877046320754	0.9586897858667716	0.7400806123427911	0.9046843164336511
-0.1938755622143358	-0.7439710917339006	-0.36415951726140644	0.45830386399706124	0.5086764940772711	-0.30132724284111	0.3341579963587458	1.0803974790963773	1.435538926672524	0.05042102671869943	0.9683953237803142	0.2510230861518182	0.0160369084574347	-0.24083071612909304	1.8964931128856275	0.04475248716433679	1.21513207425505	0.9843374091260434	0.10200382109505421	1.5965032734018965	-0.0787221870717091	-0.3811805631489442	0.4462901720674589	1.1794401626061148	1.1291275495942112	0.4305183360613884	0.43876697315101015	0.11956579290514409	-0.04099436743702492	-0.013853070236576205	0.12182011156214317	0.47620389718333156	0.45748309665558223	0.5326285421548559	0.6496563296131671	0.1998009765991567	-0.1196765618842514	0.8448998301262739	1.2763495831179719	0.8670841998324096	1.311574233454484	-0.5470605180088395	0.7961192103937081	1.2027401142962617	-0.8384120221039332	0.4389278742867474	0.3333987786950646	1.7341630886148953	1.0876721274562984	1.451471537401494
0.5390262015708528	0.06410925886737513	-0.4308630982323858	0.6672528913854104	0.940643300298209	0.07212599339286876	0.444574173964924	0.8541157751686713	1.8826299293287194	0.7911045102578829	1.246049322192423	-0.2975060576355749	0.7844085088554689	0.3733352711923279	2.344639465794284	-0.449101655330741	1.0024046700174623	1.8890308531372173	0.1702982454250875	1.4763550007779007	0.13439657180039244	0.08405147259890156	1.0152982660078342	0.9069563522682081	1.523673530750844	0.4563058262167359	-0.02499251770795403	0.5052024584313927	0.1702042552119868	0.05186908484729407	0.8049067658908738	0.7611716319339991	0.5048285259131813	0.6776273294819531	0.2785444669662691	0.5555870273128827	0.6765619261777649	0.5602841411596603	0.7037138237873444	0.508058449684913	0.8053244965136409	-0.14774173979627955	0.21251226584892316	1.104307320398185	-0.16812748708654213	1.4426899420819452	0.4890433708587385	1.2256076589055884	0.7681529008885908	1.281274490792526
1.0432167134085915	0.7144345425272034	-0.852571319203665	0.8825697384380061	0.45005086404254036	0.19602643055540495	0.549145431741081	-0.2217478819764995	0.9606346246135236	0.8389229214511492	0.5268552072572159	-0.8311898693101859	0.9447246721589594	1.2870078911959915	1.5701564864679893	-0.9855612030421464	0.6245757347701891	2.3640522112643296	-0.5732841806205462	0.49705991046072484	-0.26678145884499666	0.22448359827646636	0.8577696775193749	0.5916376306300238	0.8522679990446324	-0.21482438969960205	0.02911323360491154	0.4436653737978278	-0.16392573549489936	-0.013721195873329248	0.3632698631185301	0.6036300710562295	0.4665058648098287	0.6405548224909701	-0.4093783719249096	-0.15098729044955417	1.2384501954573408	0.03873326237374139	-0.7471470025529284	-0.3209900979397963	0.2774517400970792	-0.18126215600205048	-0.8987198335607531	-0.00885364986941348	0.0650707083197276	1.8955594299338165	0.4153801994330497	-0.5905691163202991	-0.35234466930753233	0.20527397026466368
0.7706380403866343	-0.018799300025854605	-1.440099253459032	1.135058067692573	-0.7282208796515947	0.1630994299222776	0.8868043356825236	-1.492386767153698	-1.0140658273753311	-0.0750361598354303	-0.8802350379577601	-1.0340583877593628	0.2576605596712333	1.8894336555381956	-0.035918453605546415	-1.2730263517307643	0.21742565979818404	1.9978084635050264	-1.5347799530921498	-0.8677265329805369	-1.3049437294292816	-0.06050054359532144	0.15677790655857246	0.5577106739232481	-0.4493420867845557	-0.9028707256166199	0.28048402682199536	0.037579050406293675	-0.8766348611727465	-0.07680443413392002	-1.0262872838010693	0.2470862920072912	0.279617575116357	0.7806898526872961	-1.1093913744796855	-1.344709860377562	1.030109156279303	-0.3127850480022114	-2.2838971559402075	-1.1683716446722328	-0.2858037532979268	-0.8973989529163988	-1.9070173243536934	-1.6580852335756837	-0.6564956018733628	1.083596883249638	-0.14837787358540067	-2.3483588359793917	-1.729742893696178	-1.2242253760797674
-0.1816518342560841	-1.9665428857795284	-1.6672974247688495	1.2375776582352183	-1.5938364779236884	0.30440418670600466	1.3440320747807923	-2.0490814036390104	-2.6101275833868205	-1.1552518571372719	-1.9303651395281378	-0.6857968072792385	-0.5593076639294389	1.703665873033011	-1.3171234411096366	-1.1571584894502116	-0.10288726625248691	0.8519315196697592	-1.7709011981876293	-1.767089458494477	-2.144829179743105	-0.3234968795957333	-0.4198110957321441	0.6948934564836814	-1.374236350319643	-0.8030762739650379	0.19371818052599257	-0.2086604866061336	-1.3181809112398	0.1657252794421591	-2.0970370515229755	0.09600740295483712	-0.004029435991898585	1.143500020373416	-1.3932440912595283	-1.8232234148482414	0.23380358970901846	-0.21348145466645935	-2.799270923930144	-1.5878650986854799	-1.003511322041792	-1.6877099865363288	-2.0815968242972507	-2.7594208404015546	-1.665270788082608	-0.5651964351983558	-0.9182978892282462	-2.7265493855849776	-2.498791224021867	-2.098106147677239
-1.1531614415472002	-3.3803995739097448	-1.2250239918875774	0.9903449790319183	-1.3914632845090937	0.6766028956988567	1.3992901617158664	-1.602518971301726	-2.6263330600728545	-1.3989644703979656	-1.8895843800889394	-0.06445280628101224	-0.7071639160185171	0.8549233112111964	-1.5284121231614396	-0.7561925890742989	-0.2527580881132868	-0.5607967699541964	-1.0263174520756562	-1.7764248450534093	-1.9563502908376118	-0.1813775311707403	-0.5331456643951341	0.5109822966463742	-1.4041409427516396	0.036318802107281736	-0.3420856680569919	-0.06607842132635333	-1.0490648727334666	0.6297324591644512	-1.8868415487757837	0.19977896346452553	-0.2048554565462152	1.1721513228401017	-1.0743242255129404	-1.1206040112516158	-0.5166108803732957	0.11619886822109214	-1.853712244124595	-1.5034055864489022	-1.7505600744583552	-1.611302098587705	-1.2299226020399365	-2.659946061585034	-1.780219053594371	-1.825416403468451	-1.396785617792504	-1.9075664349884176	-2.188577892281947	-1.9170922165313586
-1.540578477474073	-2.671792834788546	-0.4022946416915256	0.46939713150522333	-0.42286662327034685	0.8414234327793785	0.63557013462074	-0.7547295027004921	-1.3253991172589772	-0.7567446028350573	-1.0798995385423782	0.09759730000213937	-0.31306806139261545	-0.00777359158661634	-1.0269921546136496	-0.3696998174163997	-0.22680386366122368	-1.6332232121201251	-0.040160083891340924	-1.265455631223951	-0.9018027110337475	0.12661735592038134	-0.5139937254466792	-0.302916389426415	-0.9926650846113169	0.6956587355250107	-0.9025779403569475	0.06754295385847754	-0.3556456572757719	0.71149479227181	-0.8012900933265694	0.19661603560310928	-0.17075207563644923	0.27049861120008106	-0.3789666252427854	-0.03408164663166708	-0.8193866215013064	0.13437221983751751	-0.1818272528903635	-1.1998511709813164	-2.1579495993027766	-0.4683041442004941	0.048166403738365254	-1.8020778897439667	-0.6737528908207023	-1.905919581155468	-1.4396539898746477	-1.260953161463625	-1.1073630123146947	-0.9839659817342555
-1.2914950919987696	-0.2447854370341012	0.17599140686868522	0.002635705747793312	0.2904614568112979	0.3176472276475635	-0.7113192521668279	-0.34722049580141023	-0.1389315665079391	-0.17312556645943827	-0.4306768710067681	-0.6718749489818265	-0.2690806260031023	-0.2966556242155713	-0.693722370574911	-0.22673465449021607	-0.1233275347775334	-2.030695199317994	0.2567216566737754	-0.9044440649881333	-0.0018251338980287296	-0.009235033677317974	-0.8178852329958054	-1.4084763934303672	-0.9098645501000584	0.40904232079030645	-1.0220544020431233	-0.3448817601271538	0.03125299831545186	-0.045648144800041084	-0.06093292788300632	-0.1879003029207866	0.07087457046894911	-1.3534068799680448	0.2841165968246001	0.33221491829934124	-0.7811299607802465	-0.41000815894459663	0.8877441615904975	-0.9799942696499225	-1.9885858585517846	0.8394264715018033	0.819571399216223	-1.1981308949444422	0.6891150513020903	-1.181503278265533	-1.3147273949146374	-1.5927514339362816	-0.017277352678118005	-0.038942887058138954
-0.7873998564217624	1.7510889885229404	0.19410021013801151	-0.16249444522056974	0.1494994353668499	-0.7495324314556309	-1.8176252308796288	-0.5776582641632367	-0.11119434290917274	-0.42253261836046463	-0.3696288981800895	-1.8907570805264462	-1.0397791146399213	-0.010221936178230926	-0.8472498318279135	-0.30430982073601415	-0.06990193307720025	-1.782638582307548	-0.2600597212423167	-0.8964902993644362	0.03158642065633991	-0.7534849836356029	-1.3163853558752714	-2.0323517052710964	-1.2627547955052978	-0.5397905088897005	-0.6829279313917989	-1.2019905421641879	-0.26410641874502044	-1.2252620878977774	-0.22178570920607393	-0.7069882755806203	0.35075027705540324	-2.62824093811996	0.6924683979209876	-0.1540895591241969	-0.6628899070286759	-1.1134122662346855	0.6291811848192005	-0.8710295260893538	-1.3934845888019307	1.2088738696434544	0.6241327638311784	-1.2490491598887958	1.0905483233201427	-0.6133768084241766	-1.2243343687507784	-2.1158515554612367	0.552435585300237	0.4425607866857808
-0.34153212157202606	1.6240714640617921	-0.0443211325572194	-0.08307167358131634	-0.3773648749029221	-1.5290153146495244	-1.9489319657122348	-0.8528539137088378	-0.8281259623230082	-1.1510739456552672	-0.3969225121934599	-2.3820211513835927	-1.9179601020414605	0.31184298236706254	-0.984875454908149	-0.39117803570606174	-0.09379477937104092	-1.118636885153874	-0.8479602926112193	-0.846540266435019	-0.3975889941422072	-1.462549264824706	-1.358082687674418	-1.6904959530126595	-1.390067293643961	-1.1001595503731072	-0.2727686597772268	-1.6950468493394821	-0.8407144383561641	-1.765116102068022	-0.588290979688724	-0.788215516847438	0.5388083985238693	-2.5709230583394174	0.8979792178344452	-0.5871417214643337	-0.48216894587093684	-1.2722970430263478	-0.43829688869556777	-0.6799926483219507	-0.7227711705720556	0.5437863958542606	-0.14760212972646541	-1.2846177160835843	0.3729470684387572	-0.6062390731309464	-0.9991577802814444	-1.4500936901922252	0.653766046075702	0.5449969425453636
0.0677671789418986	-0.13348263904523053	0.008602697923743957	0.032243870232532106	-0.3559826621254985	-1.2559616529924331	-1.0862680994751734	-0.5276904415537214	-1.0404954409644123	-1.2990120248737567	0.16429811098102098	-1.4393763029570528	-1.7306763296561913	0.1365930772685593	-0.5852921533510553	-0.32846408002306127	-0.09858604814233886	-0.2865181395971138	-0.7914479589243741	-0.37985156094326955	-0.31320541660788515	-1.314402753176188	-0.5506542485046705	-0.6689895091280009	-0.7326790784298548	-0.5982290630999403	-0.14094161153824353	-1.146573428475286	-0.9652528839923996	-1.0630205943065174	-0.19839734078422372	-0.1633786696888702	0.6335215531814311	-1.2565062140251915	0.982820470527058	-0.18556370471272543	-0.11566112311963332	-0.625969725664445	-1.1246737027031086	-0.2960104818583557	-0.17563679330327014	-0.15121829609717724	-0.6954164254963661	-0.42774327985932065	-0.4764355416075003	-0.6810293404227707	-0.41380964922432384	0.5609286508738527	0.6417422068424486	0.5698314363289476
0.5670486688287382	-1.5336134191076423	0.5089164807285413	0.10270059408940775	0.4706999036052911	-0.0457653480171169	0.09128938515498893	0.3248735020625511	-0.20509529026622553	-0.3818860129120904	1.215032120560444	0.31255791938182614	-0.23390913643799238	-0.5621442315756776	0.12649488313620016	-0.17184975558062698	-0.020297004235233704	0.4903165564759915	-0.1689206373315324	0.3122833750173437	0.5996487112004936	-0.25836571280348714	0.7061844070149865	0.23775685020531617	0.42472190822043465	0.5523816862895996	-0.29516564186502403	0.17592146098536285	-0.3864595865993011	0.2732134871315284	0.9059180945960766	0.7828915376679995	0.641297119164438	0.272835318614175	0.8468297183141104	0.7874274096305058	0.3256231515607849	0.3176736112512048	-0.7668474012597541	0.1285396557056885	0.2366509808737827	0.04200660837200422	-0.6135906021601959	1.1998803740702089	-0.4824764495191474	-0.2730410224798007	0.3259572144645863	2.4771559650108967	0.6793566588809722	0.5618503819621211
1.0356394770610413	-1.3398486861950873	1.0377667474077286	0.16900675428519993	1.3397483028420845	1.1304583677241187	0.7901765980660991	0.9967357091335874	0.9002636638155734	0.9310820541522641	1.9336510712273387	1.4244181701548553	1.455073042057945	-1.3119733047514215	0.43167154273830116	-0.09768423345552789	0.0021170215453239476	0.9857053226380483	0.3642490801192144	0.7071569505836923	1.578982880621926	0.852080030467521	1.5960776679061877	0.4306780389959198	1.2525887858506775	1.3228210722544014	-0.5138983019150594	1.255850032010271	0.39917317524484097	0.9783227042337174	1.719649534641892	1.3288382222918584	0.4276243878790592	1.0393962264813428	0.3232293992505192	1.4317784721484297	0.4821785439970235	0.7519234183371428	0.19691753500296272	0.3315930289405779	0.43783696529741833	0.8616339100077303	-0.2061790912631128	2.410502965468378	0.3200780372652228	0.444672146392892	0.6691699817906891	2.8258909701311374	0.6223009520248235	0.30663156450430323
1.1302916960998843	-0.2482738264945767	1.0655604544440325	0.1398345245456834	1.3163674352014396	1.3333207202710495	0.6814713861507993	0.9662049586047436	1.183187661139631	1.5999653230916893	1.7523884690297076	1.0705228365540067	1.9449168539831565	-1.59886929998468	0.01716890689241206	-0.15264842481032007	-0.30052678107121034	1.022780797955205	0.4180218668756852	0.6462965597115142	1.6752190095257564	1.1628592089024512	1.6977558552114003	-0.06300006870705974	1.3072436336943203	1.1168903232242895	-0.6346222986735421	1.3569326344141857	0.7176149755526773	0.4402408092967136	1.5235262226686057	1.0436445137936898	-0.18762307027154995	0.9382757110618619	-0.5241653238888949	1.3304411166363717	0.1940716270604428	0.34855675455002183	0.8336790672523821	0.2571857788652492	0.23212746365560882	1.1818772660129746	0.0013562810210994952	2.2095532166062326	1.1151103905199096	0.7825488477181174	0.3658954685464883	1.7103548095852676	0.36397053500422194	-0.23228987594164793
0.6738769670658308	0.25299370148854206	0.5361802368999831	-0.23813625690132303	0.3268783068489341	0.5065865107102795	0.03938446966757157	0.47853977869096176	0.5886247842530332	1.3443765950043138	1.0116073138190582	-0.11906751694010573	0.9729637756758827	-1.3128010036177815	-0.646657437095511	-0.13228260594556232	-0.9942493433269929	0.6108148634521142	0.2801784245133977	0.5550939135169672	0.8371175792192312	0.7380765196663979	1.2601630784505702	-0.7580647832732077	0.9272807074643812	0.2342614015128778	-0.6508798992394097	0.7167632012533376	0.46139194544932677	-0.6815090811118857	0.7264544699271535	0.11028673602215783	-1.1110101673761084	0.519577349409294	-1.3093413697693463	0.9406918838241936	-0.20798827920559224	-0.4694844346974378	0.7735694044884636	0.17272234433014397	-0.3434507031944647	0.38918745684162837	-0.04019792303393835	0.9574897313213971	1.2978286806595456	0.4705394760837393	-0.14955283682560835	0.5472379141561456	0.13598595569720542	-0.6434724971502299
-0.08417691882349353	-0.2004675271136235	-0.06569933838664159	-0.9883020256404665	-0.8024231484616525	-0.5426607148284015	-0.5390561184719819	0.2010745457924893	0.13272076912347902	0.7695181400717055	0.4892620540362013	-0.7735315398655819	-0.4104777490390124	-0.7921314797177514	-0.8861014218971034	0.24482638703731543	-1.6889647982993503	0.009600140609902231	0.4632935088188967	0.8587279701570233	-0.09644820336542465	0.41807078795763175	0.7082815148623646	-1.1644717717376551	0.6719098973207637	-0.6111068597828558	-0.5813782930980961	0.1361798146794385	0.17283496280876126	-1.190583873875246	0.27327483833090455	-0.8697024880618767	-1.8140512640046467	0.20147179584175204	-1.5768628333364958	0.8530945980852878	-0.25182208157056635	-0.9990812291886072	0.5318300080753928	0.4333639951585632	-0.7389839610777944	-0.8191065777246049	0.16399479077602883	0.037236035358084625	0.9902221248745748	0.03881254565232049	-0.20098374570788338	0.3462154225220172	0.3147218584231324	-0.38725317909628776
-0.6727085317611586	-0.5230053351788408	-0.20878124263197323	-1.5841520658682815	-1.261026454444269	-0.9337734174447783	-0.5562495239536706	0.38338607685712345	0.6049393696945019	0.48275271481862014	0.45126557856252036	-0.23952240885321477	-0.9834598769045565	-0.4756777998489255	-0.5732447802794911	1.0163789663458702	-1.742770154280068	-0.404024583052494	1.0354209999567479	1.3363834019250107	-0.39177437625052713	0.7793922045840702	0.12784522267058315	-1.0661429766429869	0.6137239540366712	-1.0033607107815439	-0.37348302523696636	0.02000040150099332	0.4087827829814176	-0.575352601418249	0.451892229122792	-1.314792707062588	-1.6602076021392078	-0.0580604270469059	-1.1474064274276288	0.9856558812386774	0.07543747845514723	-0.9150603829504023	0.7821207106867352	1.112438236675981	-0.2571536362320821	-1.1816622743362817	0.9870436215314832	0.3483053386704133	0.6374291207261333	0.11686817377680224	0.3476276299794384	0.6783020697462506	0.9186717089282395	0.5944835641053462
-0.8302821290069896	0.2741131841531732	0.18556294713921923	-1.3139324601770126	-0.9944556497278673	-0.4381376737882822	0.05600736063835577	0.5535126974770436	1.5598594786263609	0.4301150804168645	0.442035030812258	0.8386598461290871	-0.49319439443422114	-0.5019063137969576	-0.13567727873827082	1.8415659826585586	-0.8607378283114445	-0.3947301670876863	1.5757647340275203	1.2924327031078295	-0.12834062985322167	1.4255568499710976	-0.5847837302822	-0.5345295676905334	0.4152738838962212	-0.9772575538698977	-0.0033751061893656184	0.047419321622335406	1.1320619393395615	0.6021014539580893	0.6476134143997326	-1.0069833641811177	-0.5352767109053649	-0.3602432972551442	-0.24326069551405546	0.7777488338991596	0.287198868537361	-0.4355420808666009	1.4650413174007995	1.8682291269192244	1.1477749881573762	-0.2895714648877088	2.0651999828465053	1.3453627716406902	0.4174067586489925	0.576110685856525	0.9302158466852892	0.4958562293470959	1.4258771498491363	1.6722907697848706
-0.6651013281267184	1.6995945094272606	0.7491253034181425	-0.1326018617708706	-0.47888037345182016	0.47940809170380283	0.8506295050718573	0.13241850389899004	1.8363961760383551	0.24354204516485767	0.02310406709204072	1.3803382585966117	0.3488142230452123	-0.604974226274493	0.050352565900416195	2.226508341859511	0.4780642911190773	-0.03571126576512848	1.7363767269389523	0.4086976079752081	0.16093769936943988	1.4496994160288925	-1.2085663565440325	0.1381751608256671	0.003669606777534868	-0.664412060635302	0.3801194913160495	-0.1930532147795181	1.7917509487190617	1.4141287608025337	0.28826773995963384	-0.21223003000977642	0.8520430230263939	-0.471149776028315	0.6578960211187347	0.0594291456188666	0.05013998122264561	0.06132760922087351	1.7776409207010784	2.1986270652533126	2.5640252246238227	0.99390339048162	2.5094664933159465	1.723701822755369	0.23104167693978844	0.6821125372953684	0.9481315612035957	-0.38851926430435335	1.2283750373267843	2.0163130796943394
-0.4122538663682932	2.303373020321914	1.0988878068946089	0.9953276460240754	0.004062498228851035	1.150964954109681	1.1339736173855397	-0.7769256014733148	0.9540799730545146	-0.04203682347243938	-0.5699986157886526	1.079249597923277	0.766107142515556	-0.3890322626205471	0.02570426632905213	1.928877135716002	1.2974691618061178	0.3651829433539078	1.6353426107439122	-0.7519639104368063	0.2841801342295797	0.5248306914800608	-1.178971116118422	0.5362227178119632	-0.1749112732026484	-0.07711498096768993	0.5159160203637579	-0.5093802513227761	1.9353943505987186	1.44362500370074	-0.33596795220731496	0.45061428393918473	1.438582765556609	-0.08899267677972708	1.0857466575362937	-0.6184548209433084	-0.2894550344404028	0.4323219885573905	1.0616018622895063	1.864904062567811	2.850662208325349	1.5622483526433006	1.7864491291152356	0.9317250468622564	0.07725679277663884	0.1034897517383393	0.45449552305093915	-1.0789884491011357	0.296388038503984	1.3235699149962243
-0.15436601212713127	1.4072256443932085	1.1745395783289871	0.8931708334116811	0.5808733106167054	1.1639827319259448	0.5102306517591678	-1.402440452566411	-0.31044570289030743	-0.008988594869366298	-0.7290655875944358	0.5741566159181217	0.5874455290845839	0.26097279965817444	-0.006470967002065541	1.166715767601735	0.9709108853231562	0.5169605317891175	1.5953834338252706	-1.2438243919754501	0.5164526983238503	-0.6593993710085688	-0.2620917981443683	0.37135113765768835	0.2406964482540198	0.686724197870778	0.29406256501522976	-0.31665915364862196	1.6243840330055277	0.9310095896911667	-0.4732423345907437	0.4103644591088803	0.7268070636049145	0.5813977044341003	0.8227054364022149	-0.6492348930945752	-0.059055353116332	0.7434815675453333	-0.41207984325082303	1.0991078268827654	1.7584460018125145	1.268177639724564	0.3176498736002577	-0.251635306549371	0.09984455707523192	-0.5450939039972952	0.041880312068689245	-0.8200732435055718	-0.6875254767113762	0.07790593768633211
0.14206566965361983	-0.11805468963110738	1.1380055528723902	-0.5746550060107498	1.2865866512861845	0.4912925244931274	-0.706174250371853	-1.1338510675943407	-0.8239565570254337	0.3880782500947838	-0.30643605543683955	0.5187427324610708	0.10039153784721079	1.0081689200852066	-0.036290838616454255	0.4300825891037525	-0.15360991615642516	0.357789445023743	1.6295254282469802	-0.694093064398131	0.9674365828172051	-1.1233241307479034	0.913737508222435	-0.1915309113188809	0.8544563211022601	1.2365912898285627	-0.060923207492314134	0.49239623893761136	1.2288067322651808	0.291739658392202	0.030994134037373167	-0.36490234894437074	-0.7160691825272161	0.8320713398341332	0.05355324435427324	-0.14203724155005762	0.8539865409761155	0.9782061125771406	-1.6300768025725292	0.40235727260424703	0.2268672924793974	0.8825409473564126	-0.8763208470294862	-0.6878159628081435	0.20929988618836876	-0.4027621100009505	0.1302029773515266	0.0009817406984814273	-0.9415262255707582	-0.8846910924160163
0.39806000433069705	-0.9180393864108529	1.0374164101944503	-2.1965735533124886	1.6806900575505503	-0.5790276069158613	-1.6700744538960175	-0.19298282636351355	-0.35013959759697777	0.4778816598360838	0.1531695839977386	0.7750397473698346	-0.44035629040947233	1.3230115711541968	-0.1490608838988841	0.0709364171656413	-1.0315581917366992	0.055531299973428816	1.385544560339385	0.3618565462223816	1.1779319878689882	-0.6499368708735118	1.2979240216585666	-0.5313231110213305	0.7776742167464443	1.1393867175643484	-0.13679640146874886	1.191461251133839	0.9334821716863391	-0.2725007745223645	0.4592861151175442	-1.2334401312151553	-1.7382745066783578	0.20751036380193139	-0.7042788413135708	0.21862876862187736	1.6871926345943564	0.9393806359962327	-1.7788095465337266	0.11701830067463004	-0.5296922929881636	0.9666229251167213	-1.1173096994125233	-0.17915003588917516	-0.03839974177999953	0.5291270559902734	0.5522615761017841	0.3688629821603884	-0.35009876630437964	-1.06774332928297
0.4023260273255365	-0.6509331311062413	0.7048635958638517	-2.5459486914974097	1.257603727493741	-1.5464672433263116	-1.7301314695042886	0.6460864993069363	0.3106355557306604	-0.3664697988289759	0.10233809165582955	0.6833715885470082	-0.938200049948597	0.966430588486307	-0.20915851700311808	0.05339425925196063	-0.904802508984228	-0.17992820973393567	0.6265552024495383	1.0804096613064194	0.6204127649045256	0.021613428137593052	0.5004921930469773	-0.10976042691857951	-0.32848863894536573	0.41668619090356224	0.27312309866209394	0.9661264369995005	0.5785810559132926	-0.7198042180590749	0.13055249481787412	-1.392122432630798	-1.6559081511289018	-0.8560449565569969	-0.9627612324274212	0.023260168240622044	1.544583160161614	0.4886966953277933	-0.9411081096371239	0.1665298387076916	-0.189207084326128	1.1372211014285925	-0.609207211383916	0.43487939188997077	-0.8958179175908397	1.3006775283163505	0.8676491060843433	-0.04459239895357801	0.4138611742756595	-0.6466058218102788
0.09561389918092904	-0.08767463197741532	0.04280379848496157	-1.4076045945173286	0.18948147191916415	-1.885181339248978	-1.0178769997513555	0.9284909671804576	0.34761281775577096	-1.702556558146114	-0.3109895483087973	-0.01747821163931042	-1.1977883075339568	0.23196696467841524	0.06134270789317274	0.07815960827088772	-0.02375430351444039	-0.28222009649466545	-0.38808137309846114	1.0863777454705474	-0.49367503223275433	0.0402181538750349	-0.7069497628752497	0.8898429687154318	-1.669420731083438	-0.3610263133960799	0.9019460240883062	-0.07289309917251373	-0.014867306052233737	-0.9757022089007379	-0.6813009588758779	-0.6540163633462558	-0.8387573488381574	-1.3552395239161095	-0.6892447213931361	-0.42070710701817426	0.3878684396463648	-0.21141492297874762	0.10916922460311766	0.19658965967407974	0.49956997160224736	0.6552179488579244	-0.07477437446376678	0.3986820893780226	-1.8259947699156303	1.1307597719690092	0.8877772805756405	-0.48166715379536407	0.5533442906434036	-0.22118389227075858
-0.22174391837220084	0.1311864586549854	-0.6666003664998047	0.07306215219371355	-0.6454412777743768	-1.3662184659666863	-0.25349900473558656	0.9229925489320451	-0.17014251113437479	-2.149743051937851	-0.463726304106835	-0.7981734751212924	-0.8464936618793891	-0.3262240072681616	0.6260118022061468	-0.07637818121135968	0.6459242244247749	-0.33917147406579795	-1.125775629452261	0.5946419789160964	-1.2170792168981737	-0.6463093173171777	-1.1441780981123155	1.5864704365229714	-1.99597148129922	-0.6030209367583488	1.1709490870382504	-0.8939744164776073	-0.6995020387413474	-0.9489033520231657	-1.0257181010690943	0.33681563563909916	-0.22277864500666486	-0.7323948724733627	-0.33502866503057543	-0.5855798008256576	-0.8884961138985001	-0.7957191076420761	0.6834174016940076	-0.04028356743725983	0.6413120665418388	-0.43793563366785837	0.02078011438121808	-0.0631303297560658	-1.788039687345086	0.3601254861591226	0.7252100558098405	-0.09420854719016661	-0.07512880779610334	-0.27407218622565965
-0.11641141190993272	0.34627395014210394	-0.8934842745335811	0.691968598265329	-0.5592847830601677	-0.28972792509692896	0.054686969574310094	1.106381509076384	-0.5355756421593615	-0.8054555097212825	-0.10837622992209008	-0.9325506453898132	0.2942775218668653	-0.4269470354707557	1.0087236412939553	-0.35291324635060256	0.44357570567378496	-0.4425993716324069	-1.33760904171212	-0.052416512960830386	-0.8321262347782137	-1.2869980546639561	-0.4698301961289836	1.2339220773037638	-0.8706125284702936	-0.28668889591384683	0.6946856949742125	-0.6775057358603358	-1.106855753315267	-0.6564278911088878	-0.4240867072907744	0.785313603708846	-0.25825309889577625	0.5382042670123073	-0.30807403445008175	-0.4301951808073888	-1.4003059348343807	-1.0264295260293945	0.6910123074557055	-0.4564967107195185	0.11809907121583689	-1.1396777201037172	-0.18919445216266398	-0.1527801767435355	-0.342315900721309	0.017107252844669185	0.4342073265283495	0.9754880914892883	-0.8525438199896204	-0.7903722866392247
0.5053699544557044	1.2359539587333406	-0.4078559021659196	0.4569120701632963	0.1518573503466514	0.6869142915643254	0.11671289640343722	1.4279274901995946	-0.33713950521086933	1.5785118916552263	0.2659802816548856	-0.32531699218882615	1.8075198883599972	-0.2899915760501417	0.8467724428451691	-0.540612695839102	-0.3076259462443991	-0.5604323699282755	-1.2714470787695031	-0.711388429190156	0.31249122067458657	-1.155874122834249	0.45628412075561026	0.03868543813984711	0.8759023765855151	0.08160343066243113	-0.3155635778126534	0.2221671007503246	-1.0890541565286145	-0.19595258633345022	0.5423704747160917	0.6158068029437378	-0.4261521052003059	1.4202171909053003	-0.408438901446977	-0.3584331413204197	-1.1376225403472675	-0.948858202670832	0.4872062650504342	-0.7866787071759693	-0.48326385605974126	-0.601921855124133	-0.3142386922616305	0.37210797973065385	1.6315873533809853	0.492389781226162	-0.11708195374680319	1.7719712242596246	-1.0376496416764494	-1.2971886656571399
1.2371014724395775	2.605441659092052	0.33863230857931903	0.391717060977774	0.5427880310771848	1.069343989581771	0.47235433532715404	1.3171393965858729	0.09789656037226034	3.1054218109613614	0.04682941699570903	0.4012759349898843	2.8167101173544506	-0.2987121827599349	0.45444190330232503	-0.5588941595271399	-0.6760071899549512	-0.582005295806764	-1.3126143885613761	-1.2844613321460376	1.1139135585296838	-0.2811400419945086	0.516800433140412	-0.9790380714947963	1.976032540733941	0.09153866996244182	-1.1568728955283938	0.6667991959668607	-0.938252528395262	0.3760036467622358	0.914781640696707	0.5060247406180397	0.1321927506853654	1.2788157191095364	0.038093074551344835	-0.540588455493336	-0.7837770462456598	-0.7094893278596246	0.3972448180149352	-0.931927334466804	-0.702052736088897	0.7518424571231702	-0.20519509955083615	0.806671198565303	2.571621429436753	0.975398202478318	-0.904988467740142	1.6534405816786835	-0.4799338466512888	-1.2562024728108685
1.555139361022501	3.2943667209743013	0.5250552555752783	1.1636972067283504	0.1543367632403979	0.907636525137517	1.1703142121790038	0.4465357169920557	0.1910730650569446	2.5246634853171837	-0.6886579717484321	0.607045454893388	2.643390903952491	-0.4886771031966584	0.5314875604786927	-0.566431813434343	-0.1302624872407432	-0.4775928863944607	-1.5168131120266006	-1.5022913036035204	0.8678813411080398	0.639484045126845	-0.44200919852163834	-0.9989820271257185	1.8873878308895167	-0.09986215997869533	-1.2018726988144712	0.07251566711371751	-1.0675619676981538	0.9944011911386904	0.44336951334115365	0.9917379548634199	1.5414222238218	0.32087615383232826	1.3336254500536044	-0.5919952228242825	-0.7980163044101024	-0.32544580196282463	0.4661526812310893	-1.0683699482080191	-0.7096275110571816	1.502065643244495	-0.030852979208195748	0.34932901875440386	1.7028026255964062	0.4137067949987065	-1.4760739856853435	0.9227675018352238	0.30055527382610886	-0.5093248496454703
1.3230899038881312	2.431272423971494	-0.21791269262352925	2.189929406387128	-0.42343530716334377	0.6449156485628424	1.5463179942164138	-0.7109698692145446	-0.17449641737442367	0.4239226423338247	-1.1859128995196713	0.2813079261456333	1.3769013403968682	-0.49376307325898966	1.2256628013134547	-0.7629526815063847	0.9100459280084328	-0.3630521986793716	-1.5743486025274696	-1.1111629836436978	-0.02171102660699593	0.9451135312246861	-1.4293419655227857	-0.18490918775098855	1.0688377852796402	-0.0029612825447914368	-0.41977384720268884	-0.8720747837262713	-1.4849110129666183	1.4013412993070324	-0.2142568312815332	1.7006129302404265	2.8665516297500973	-0.7778452536574817	2.781446961036666	-0.0966199977587585	-0.9065473879472259	0.2578718880839638	0.571245971337627	-1.3612099359260696	-0.9233234591394097	0.7039669994031932	0.03573014898873793	-0.8537097129117417	-0.19129202102111964	-1.1203412588140036	-1.279598367627176	0.2853980473428319	0.6856855097388321	0.5635344963734413
0.8369200334320559	0.5065397622409419	-1.3107062265335578	2.2718321887670676	-0.29642063051577044	0.616067926007354	0.9507702823608702	-1.2646914988301545	-0.5660487285971223	-1.4208856879635132	-0.8348798698064712	-0.0400793215942965	-0.1812659025386166	-0.056238073191962924	1.7418290030766583	-1.1037386546372394	1.543539915534993	-0.36405513034149084	-1.182682592457582	-0.2516133885339259	-0.5319982308772186	0.5844723632754723	-1.330521310094533	0.6230973362978521	0.2688856923501193	0.5534358217194377	0.643985422933576	-0.9860248084298153	-1.6800141343661825	1.2032955850175557	-0.31295869410988014	1.688737440221746	2.9483445937628003	-1.4544802531106498	3.1593363113188544	0.7289572588290825	-0.5592912005219106	0.909613660845757	0.6161746934859204	-1.6192265947879738	-1.3174260361150933	-1.0566079303654383	0.0388178683404061	-1.757843151546272	-1.5239158072856278	-2.323251161022005	-0.3103550742787389	-0.01452616410103586	0.5495842119289595	1.323977710144352
0.3932117863487674	-1.0734359391890411	-1.6811728477602206	0.9850658533502848	0.5491311943064918	0.7556594147535187	-0.39345302861180453	-0.8203799411932835	-0.5295781827749502	-1.7787779424432715	0.183074577372944	0.10686014589449738	-1.134029354311528	0.5134414950529747	1.1543808043224237	-1.2662013841573116	1.3134659228342973	-0.43135369781877175	-0.3635437311782547	0.5665341095539836	-0.11050977957195797	0.06150036968259137	-0.026251905515314568	0.8959478617650238	-0.21728196913510256	1.1284117082173133	1.393117796240788	0.005775433650592504	-1.121634298193531	0.2926189305484745	0.20199035375898927	0.537646475906776	1.5525648037231836	-1.4539867390610535	1.9618652456677872	1.1727135646306528	0.2988863949189849	1.2643271697631735	0.5658009004031127	-1.3705770318837676	-1.3674816802109755	-2.21204829448083	0.10640394813715037	-1.528888214056182	-1.385879406821521	-2.0103499112950245	0.7624891265629999	-0.25803064440427836	0.2756004997152723	1.388553510408126
-0.04979653047674915	-1.4283081039833099	-0.8337065281236997	-0.799543987210177	1.0889491992111664	0.785875550440195	-1.4574349394523416	0.12531423646656784	-0.05189367963920909	-0.948716085276791	1.119533612767833	0.6665200554178953	-1.1271788856833918	0.562674424027665	-0.4422889967890852	-0.9500005675158828	0.5790450012594223	-0.35506283661075194	0.5648871929176219	0.9690113295394139	0.8225678708163785	-0.08928770835528921	1.506756367297856	0.8927907173472589	-0.5588505280690406	1.0786824606984708	1.6542932490965476	1.0782431789386147	0.11506639826549855	-0.8387714011873502	0.7923723135038259	-1.0847881209752823	-0.37143779256149556	-0.7337517828443567	0.058385395896447895	0.8457117452812456	1.1118771870558213	1.0394133842446853	0.38689912200509197	-0.39505015308546176	-0.7204379700903064	-1.7918727736155542	0.20825093086690394	-0.43519480405759586	-0.23996373798083634	-0.3986810173303461	1.2323045790862743	-0.5998234524479117	0.24924750535405535	0.9265105877594964
-0.6877462287975674	-0.9536663247873055	0.5530925434098163	-1.8078591674830533	0.3951393631020238	0.5739275130197153	-1.407282747375619	0.7302915230180992	0.48456198254340327	-0.1365342849765733	1.3820947839581321	1.1723090727970173	-0.521674446795711	-0.15022041374772957	-1.8642397748248	-0.22079843637278182	0.009555081208766268	-0.009678935054768675	1.2085754374166116	1.0666036936878693	1.391170112742038	0.22047742127030437	2.1100280130996962	1.1128486783295923	-0.9113975233464664	0.2149884191465168	1.6186109624189404	0.9844323500217254	1.2583068498062118	-1.41363763361711	0.9688655275519796	-2.0723020626669637	-1.5785087669384053	0.5037060498345185	-1.084651743814086	0.1300192833296171	1.3339127944064475	0.3606861452081673	0.0653414229142013	0.840000708010376	0.25443926119977545	-0.35658939209920326	0.16499715249175592	0.45488498979638414	0.7455332193729202	1.1128375944258386	1.030974989454586	-0.7414127439383722	0.4119136183534921	0.445064010070975
-1.4294102224700125	-0.6170518670889917	1.2085672455417533	-1.5744446964120566	-1.2412733951030999	0.20771301697008335	-0.44335425738371015	0.6204643532819527	0.6525718601808318	-0.12117115784380207	0.9191451527535954	1.1795452912855078	-0.028033096821069976	-1.036240811003911	-2.0279565841090212	0.4736703844097288	-0.135706340398473	0.4346090162224603	1.256703834931386	1.1578133845368146	1.1222575516179005	0.5863332650412233	1.4048212272572977	1.492730060317305	-1.1790724656033806	-0.99731890564589	1.394138356095598	-0.4038780531325821	1.4388525410147144	-1.0994554823339153	0.6250043873109411	-1.9577689068572002	-1.6092788680706394	1.6647337599951633	-0.8649900150916234	-0.32695808202481175	0.97217395146051	-0.34325141913877527	-0.3136332113833717	1.4174210405806142	0.7480501237051165	0.6390024384174906	-0.11066552329911697	0.36064745870280007	0.8682520296020615	1.360062718934144	0.6353069484941888	-0.41337072600063535	0.3500460409049485	0.2608480716212986
-1.8257061727711703	-0.800140237075431	0.5209760968199092	-0.64496405228234	-2.527420626249331	-0.21968727944651498	0.4593811527199712	0.08209969725165434	0.24611727628795876	-0.6622849126953818	0.020590931941480546	0.5836175604193389	-0.12457936919898041	-1.16522737070138	-1.0384926250027993	0.669606646389928	-0.13165858925544358	0.6060940391620104	0.5814168047683724	1.1766544801525796	0.25121653802342647	0.4991632857492042	-0.04040305338734931	1.4111282661512885	-1.234677656553804	-1.8598774574780415	0.7773663901349736	-1.9586233148892624	0.44636894261667265	-0.3334469556205558	-0.13986382146072002	-1.1756142415811324	-0.9726103900229005	1.9503358542437883	-0.08960883281599538	-0.39463978960322094	0.42824428822884825	-0.7908140229851283	-0.5793804874786752	0.7844599374684702	0.33471321028289563	0.2963025894787158	-0.4770988640723332	-0.543971373724469	0.3606328290614176	0.4276216150769693	0.3661248913769209	0.060658058819750935	-0.20086749810890517	0.2080001044276688
-1.5308194954092278	-1.0833124764684037	-0.8291260370416275	0.2460319274738397	-2.4902615998117748	-0.7256991590850709	0.5984453405422842	-0.4200575451337725	-0.6277981649206299	-1.0450659860991058	-0.9959772067552521	-0.3566543238041704	-0.7066153023133982	-0.21945059282381424	0.0701172638313704	0.29395350522587144	-0.28966066042110683	0.27701474614679583	-0.6075184258877475	0.6953913839846498	-0.6766736055062995	-0.14815855355103147	-1.2989699566630295	0.5066518021820064	-1.1481320730368194	-2.0025407877878902	-0.4203893341727954	-2.4332276589781885	-1.0513121282259663	0.17791926234380712	-1.1768292046038893	-0.3438108278267685	-0.37598288459723295	0.992200829053502	0.005085106953394537	-0.47924522360345895	-0.04623689576592848	-1.0762120494157779	-0.6186039883501393	-0.6391190904495273	-0.5939073374383553	-0.9716361809795492	-0.7092659601514877	-1.4688792787992915	-0.1199760138965382	-0.7274371522151291	0.015720222094473057	0.006678740330464372	-0.9947520574398806	-0.09284942835218075
-0.7467109736926824	-1.0416126611198466	-1.5504504412701248	0.8838834231149278	-1.400694279381577	-1.250365540464866	0.2027824884300733	-0.6911870859418613	-1.5401649636864612	-0.9066075106863013	-1.8243888722274135	-1.1921067009574702	-1.2269603035023753	1.1165711713562374	0.5449833508374873	-0.2849316140973079	-0.5291859162333326	-0.3849769262403228	-1.681739342812393	-0.41629873158417036	-1.32740556483509	-0.8659677586026703	-1.7697917260675997	-0.7391594321386151	-1.0519109927568868	-1.5489075157571521	-1.875914594964485	-1.586877943913068	-2.019726534555637	0.20975312697049892	-2.11737022266951	0.3992126899935567	0.03440879292361669	-0.6532435238770469	-0.8626832503194103	-0.7822016837059063	-0.5351554397762609	-1.3546413527951515	-0.4822748238535137	-1.736573783271565	-1.2424950318021404	-2.012063574264801	-0.7240796824407776	-1.7958571024826753	-0.23447563347468728	-1.3845580027693591	-0.7110511157851448	-0.7691409905725239	-1.4512813574771635	-0.7031457708538329
-0.06771190881965322	-0.8666081592020333	-1.0415284916915923	1.3990928648579664	-0.3207365081850858	-1.4662106742157293	0.0339129309603112	-0.7488874850812937	-1.882988647425264	-0.426192244540518	-2.120514274492738	-1.51887737523336	-1.1990916760509005	1.7842036122662246	0.582337186656852	-0.6069368464188758	-0.5263133342055479	-0.9161298505846593	-1.8820697320352173	-1.533105488073254	-1.6840294996012954	-0.9295515919359463	-1.4285688478741898	-1.4187738261371838	-0.8761582392288768	-0.8507439610290144	-2.7636820650955363	-0.18903317333898495	-1.8411396106520581	0.13009831364006771	-2.307175440866388	1.1882524313413687	0.5950889831547542	-1.8154038939964923	-1.7833461177771268	-0.8570407574464144	-1.1120877624321919	-1.392546479412285	-0.3194227902038263	-1.659409498175525	-1.1687645379708405	-2.0638152089741135	-0.6045795557938133	-1.4535696918951342	-0.15188535676330145	-1.5636518840071292	-1.557744519102487	-1.634586469651058	-1.2001229465250143	-1.197841540287513
0.13330993826266996	-1.0024335805672653	0.06087726936427888	1.6921721569190324	0.08422770370446328	-0.9830626611983885	0.4792191022129171	-0.5688748942114885	-1.2794745981047995	0.09891734292006614	-1.686206979369987	-1.2002059710114394	-0.6162880591485479	1.3496168689435168	0.7571023874277546	-0.5175970056572735	-0.17408086454453978	-0.9031135262136546	-0.9359560905963811	-1.7564928438824843	-1.786706640214221	-0.0762374377877702	-0.6444557336501552	-1.1350862907868209	-0.40213140874385245	-0.1753540845181953	-2.405634814138414	0.8636582950458364	-0.7158464223376169	0.29854638752226786	-1.2999254732838286	1.818236787590653	1.4289294870851599	-1.669367253512669	-1.7491862108844856	-0.16215757048060644	-1.5285638856377435	-0.6708638892587794	-0.22346843423376056	-0.5557894733148518	-0.5699022062642413	-1.2741137719319928	-0.4395260679195892	-0.7071107104228987	-0.16380212955853646	-1.541476493731206	-1.7991196455638845	-1.7734281182957945	-0.44607930736681006	-1.094139565723092
0.051342325005959165	-1.3739174012946453	0.6321298821437765	1.398141880111355	0.07269018687783028	0.16316241909958112	1.1770359693522665	-0.14337210660285984	-0.017165275005199376	0.597450741370648	-0.7378200144841549	-0.47213206870073804	0.09412366480591206	0.3473506288020172	1.1073354622344307	-0.2321678916074039	0.27020162240660406	-0.2625973648650453	0.5598824694680677	-0.9071725917933481	-1.5387645309842002	1.0987370534224414	0.13199900344072918	-0.3509170258028181	0.3862748337921318	0.35692344575838664	-0.925654605516403	1.2409624507945096	0.5863450722490391	0.5817377139401237	0.48116392406297664	1.7526637374236678	2.058782933112682	-0.42740415414858773	-0.7474664198202423	1.0479815896345153	-1.4209422952959472	0.9125722439663337	-0.18096193080286374	0.6446453733322828	0.08789855067638735	-0.2759216407361355	-0.22953541081120998	0.14776533428204183	-0.2949980108898423	-1.2512167539469685	-1.0464426455782094	-1.0703112850808274	0.20769987002411186	-0.41122506766298506
0.11470839215437771	-1.3323159564100475	0.2395135795128135	0.468593370752771	0.23038571332499913	1.320862473435056	1.4910549735716865	0.25377793722770015	1.0252494850837561	1.0928946046042356	0.17714836996900454	0.18402691535233612	0.5082457766110157	-0.3172101097641055	1.0955267736893495	-0.044970618308435066	0.5136458445843127	0.7218576062423785	1.5243070772820704	0.159354132912027	-0.8335025325272789	1.5507120893254083	0.5829223382154696	0.20137052942622288	1.1381941075667095	0.6665289675709635	0.7920038613635887	1.1053611220283888	1.3384561497020608	0.613277450597227	1.8252444356731188	0.8562994358246123	1.8336896984876645	0.9134159863874133	0.3526539492256378	1.718315293970631	-0.7778334255629762	2.552055361354252	-0.15617237577795354	1.1347190519521049	0.5506644804542387	0.4963851474439487	0.029919594649530565	0.8316674335321229	-0.3353454003360212	-0.4337075259518677	0.1952574854861315	-0.19248477635777658	0.301211638876489	0.29421956886327194
0.39826237215738397	-0.47430215138148096	-0.5270955838032455	-0.4961298915867537	0.6535873075273984	1.6868193265082998	1.180027400777599	0.16731126165900878	1.0963641938943638	1.414803485987956	0.6422143047109504	0.37098732058180983	0.5636621916682916	-0.21766105700895907	0.4118121961165259	-0.020611454224576272	0.5641274788697207	1.5409798103744214	1.3243539407486689	0.39336320084541765	0.17203137805178897	0.751560108003292	0.6115611160107414	0.2714637129202329	1.4343891538257922	0.6949092080733511	1.803031746780766	0.6961317318205542	1.3191257013951303	0.38972147408459995	1.7590592705240595	-0.17784121008173376	0.6748389141961422	1.464700695137772	0.8234440670211796	1.0687893936031934	-0.0317668401598304	3.0201922627973983	-0.1593266584909762	0.8944803592751934	0.8327762387316707	0.9991052140526491	0.2575925247181102	1.059500310947964	-0.16355871631996144	0.7196491834158859	0.9518544447518998	0.17616213864429453	-0.10035361023046804	0.4888484969747233
0.5286362992462669	0.6985165318586375	-0.823038672304683	-0.760544273207992	0.9421677344647313	1.043797734000203	0.52278444862147	-0.4674349462261812	0.2981211854156582	1.252016814498615	0.6938160433174951	0.06700815149875508	0.48564928247884714	0.3220510759811696	-0.5202654162637602	0.014457979213981518	0.6303614398561008	1.6793570596151544	0.35861468057006984	-0.3535214681242059	0.9986526237942857	-0.7117756921029289	0.34761544609425776	0.13981496180163824	1.216817902941216	0.5290839821814209	1.7551404813148315	0.2118362962373852	0.8329071540185059	0.328006462568507	0.5278217596955896	-0.45636557398054783	-0.7310417388938902	1.0976792809703275	0.7260424708404339	-0.44192243082113175	0.37671326217025514	1.831255990331867	-0.19813197830123536	0.5107118255528218	0.9365583000924451	1.2715888756825164	0.3562555567148658	0.7346682630358559	0.06473300302139227	1.4238521476026325	0.750772705000914	0.005637325489771527	-0.5298875046881719	0.1973350898896279
0.2024214730865826	1.1797731807235918	-0.4391476328235365	-0.2724540706613445	0.8824790688088773	0.011183644066651925	-0.08685756974707459	-0.9918856485675103	-0.4904903100814164	0.5438128246852314	0.6255701413734078	-0.37041318563285563	0.446277266667194	0.654568847401709	-1.0016891965469672	0.2138063837639009	0.7535636785720958	0.9093185858884755	-0.3456144790739334	-1.223600568538039	1.1502581672546044	-1.605152026780221	0.07256619480708837	0.07549903530592672	0.8311422708174249	0.4619068569186466	0.9441594609979308	-0.03517794255006298	0.38279170797387857	0.6610818125501855	-0.588698543110782	0.09176485554819579	-1.5247471264231545	0.36111548355477413	0.5402065147241981	-1.447233923755086	0.42981542813701096	-0.126346461028887	-0.21547853125939054	0.4641848815987708	0.7255445675590565	1.1993434487607526	0.3431362450678555	0.19070628621448885	0.08466848993630745	1.038411668649501	0.04919805460503889	-0.21763776607898655	-0.5906759133566372	-0.09189105538386715
-0.3494336474486045	0.5302251878706158	0.16146304100888295	0.2405974753939588	0.8129483410448368	-0.4958463544974438	-0.48494233072432164	-0.5809043349343965	-0.48841911959397455	-0.2877634709846691	0.5767379462303531	-0.501386673394662	0.4071941431933369	0.39468154783370785	-0.8334068896695449	0.5070012055245556	0.7022494852534698	-0.419749818034962	-0.14349051525283366	-1.3309075470050147	0.5465644058308614	-1.2130377527220757	0.059417856983578085	0.016825469205366594	0.6401597658571451	0.799549598825106	-0.06943758533968002	0.2975776677337381	0.29923736673588736	1.0039984275810612	-0.5206807606720701	0.6046367943262707	-1.420376582581673	-0.05880109882011838	0.44679706895202836	-1.02924171253451	0.44443872544030244	-1.2921059272289446	-0.15510478848735262	0.6903855308430876	0.15829330892263657	0.6897856558157257	0.32132448867916624	0.04248070923555973	-0.1501496171119533	-0.10700569460727678	-0.32167862809492137	-0.12006743640353049	-0.30371176514479575	-0.024757698874074384
-0.568031692390222	-0.6089451075187966	0.5143595931889229	0.08061575573445291	1.1465941885505095	-0.09528172286862016	-0.6753862448628919	0.7478033031804834	0.2313973642651634	-0.6290199716057449	0.46764631628558995	-0.16410580149987147	0.29365598157035266	-0.33561967615981836	-0.4073208001368807	0.6820524626719828	0.29386284352796804	-1.401120638124947	0.641984174468872	-0.6623225806919938	-0.3390637796496448	-0.02820649552812035	0.3858665637756311	-0.1610080812849401	0.6709793519181978	1.5265062134702225	-0.7850494415822942	1.1505867567898562	0.5637360563605914	0.7545615878895409	0.5719229243703013	0.3140601217712816	-0.8559957953022145	0.19477547461306458	0.22368927822896756	0.34671660993112546	0.6237011743647152	-0.8686883267547623	-0.09229135649140134	0.803572714084413	-0.45112389954580684	-0.03357002145806219	0.3047013600055114	0.6156909996632206	-0.3624239134000814	-0.8465932940661377	-0.019901569825611285	0.2315725485040702	-0.01914256260071752	0.2220830699171347
-0.21859159800237052	-1.1671414516159508	0.5902440886558227	-0.6425606533264753	1.6891140007558898	0.7323861054506934	-0.6187925320422347	1.8847484806203305	0.9088634716087015	-0.26055320249243374	0.3029662021885183	0.37621735302039777	0.1735691429348246	-1.0418470084159213	-0.10827716159143827	0.6400720523990466	-0.2916150862132302	-1.1481401136308802	1.1329278124179294	0.08755975491361369	-0.8402535405845865	0.7774890292058527	0.8437114062474343	-0.3149780996395148	0.6656497920868312	2.1725786374284546	-0.8697228809190204	1.8521135237142037	0.8755484444535903	-0.12254603367270975	1.536167085733391	-0.5352459923129573	-0.486192987949681	0.974226031065327	-0.247244148560447	1.3047388155841715	0.8349456802940008	0.4661253143744725	-0.2149953403352334	0.6059436969979384	-0.5678299182738571	-0.5060787811614957	0.16089449653572988	1.5267334217574067	-0.23210020578622859	-0.28685594274568615	0.5676779558718626	0.5520301566548068	-0.02861108848981127	0.19802963420990763
0.31585541220323626	-0.7378164829783528	0.5306418023649003	-1.1762535253530517	1.7076173046990315	1.0957967847175805	-0.2621584096430926	1.6557591696189182	0.94110219615982	0.366624191181873	0.30301959025799785	0.6061488456729088	0.13616596614651497	-1.164833029025333	0.07846966798709158	0.5059807239290416	-0.6584130558368214	0.37012286059849514	0.812886645945457	0.41130691010451964	-0.6808530779756181	0.5496774026640174	1.0466827401938261	-0.22223005910391663	0.39936320076419946	2.105243441266904	-0.28140308630678423	1.6166728006023332	0.8751444198827716	-0.9506883833274103	1.3863278272815207	-1.02946103226899	-0.6011438602169311	1.6942741038222917	-0.6863846595908148	0.9018095567499634	0.8517664680212764	1.3067731563381182	-0.6020398033985622	0.2686972196291373	0.08199631840366876	-0.4661430138178478	-0.19293568979429201	1.9524080079585822	0.19787529529243536	1.234165396038058	0.8388278994080687	0.6649734618730697	-0.2848034445625413	-0.23937664803231284
0.4765399099843837	0.08255591668929069	0.23860541740842817	-1.0047472873826038	0.7627378456040984	0.4807543760327998	0.2415858259633474	0.11908639470306384	0.43211357122533617	0.5086557939473251	0.5886817832059443	0.17197656730809657	0.06153334008187328	-0.4312359336255971	0.2766002578543564	0.454080741884867	-0.6501826839675596	2.047925883137103	-0.027998357735787304	0.4669076550642463	-0.21756380026220545	-0.2626363729958731	0.7120271705086577	-0.03409633918970589	-0.11759331166134514	1.0701560668163637	0.5433691975322353	0.369214260301747	0.3952029282292487	-1.0762560452024446	0.16246795756054114	-0.7482534705345975	-0.9983782118620285	1.644470029532756	-0.7657545022150364	-0.5392809184638988	0.6761739995206335	0.9151582683440767	-1.0418375206732566	0.05527312995589473	1.175332313162196	-0.13965859258733057	-0.5807764693609035	1.397652168426543	0.46203870138094894	2.3850894729618455	0.5691805728529691	0.54427381303975	-0.47889488455948787	-0.7169170883612241
0.17295414416828614	0.4306226641625749	-0.4586005984312098	-0.38338723885644377	-0.6829670377198791	-0.811404476852228	0.5161764585931342	-1.367305394455238	-0.07905414832565903	-0.14456263199022326	0.8807067460949434	-0.7592284345139771	-0.28764286334210964	0.8627070191268976	0.3162169822568488	0.45768980078623744	-0.5300260935518094	2.432244742004738	-0.697180569037369	0.6462384044105554	-0.054659062182662616	-0.7119658515812571	-0.07566267953734927	-0.24018123146104528	-0.693786090975243	-0.49479642003566465	0.8147956451393248	-1.0384454435417856	-0.39305002526003424	-0.5877060226033023	-1.252403548621659	-0.2519305395967741	-1.2782199329751975	0.5357801352014675	-0.5633051439178982	-1.8328464540856424	0.49393312706864534	-0.19792473410021497	-1.1532242925633305	0.006335612153630111	1.9843399136028759	0.029964403938845415	-0.6685725707717132	0.18385114953097706	0.1343309093577948	2.0904550358820275	-0.0015194160429210723	0.2109647117106137	-0.3464743512903954	-0.7476982379234326
-0.1575120396318874	0.12797229348684055	-1.2673739221674676	0.05404464890303205	-1.6531095417638573	-1.8972578647718015	0.29231071624532634	-1.5095748300996137	-0.24024278427585236	-1.0953402147228688	0.7692689810980596	-1.513886811652108	-0.8635375033410001	1.8885727473071354	-0.07411837696756389	0.28682629749499455	-0.6298862344583498	1.0361706111011686	-0.8028608375547343	0.9317385651795224	-0.3965148892154883	-0.3899971241176663	-0.8653426253828618	-1.0146276560336758	-1.0973942837129933	-1.7132863710598711	0.0522992499105061	-1.577160013682938	-1.0434128877179911	-0.13446646816315488	-1.9666754030038578	-0.28664258589356395	-1.171975408309801	-1.0785102092452628	-0.4328361646700547	-2.020204856623526	0.3601329772277961	-1.0054864922592495	-0.7275759549451304	-0.025408096025906688	1.9423590234337	-0.07452861060699535	-0.31313882274962984	-0.8456833080641084	-0.611381751582336	0.5478067478356983	-0.49867837283794303	-0.22361986603802017	0.12569819076953392	-0.2535807064509886
-0.12908613166180483	-0.18973404222227877	-1.3952091263348492	0.05537690617815847	-1.6350580725289872	-1.9934149300911495	-0.2653533221292864	-0.4101094558096048	-0.0900037259525748	-1.4435113983392902	0.3145332646676501	-1.4159083825318717	-1.1854823251858737	1.8221207215846433	-0.7352408848226285	-0.19669472402568636	-0.8997225196860601	-1.0963796431999877	-0.4923551192811353	0.9331124167134577	-0.8370204051543503	0.2850972826019008	-1.1695894559566444	-1.7732510904631402	-1.1425023261313725	-1.9358451494851159	-1.2537950647240763	-1.0118761828499327	-1.1095833138893296	-0.11963595436196055	-1.6960315592795794	-0.7801600304308355	-0.6488300867266492	-2.0666384521972616	-0.4645811727958833	-1.078561511343459	0.10078009988327602	-1.0662303496627592	0.07855489315249403	-0.0986680403043438	1.0655277181134	-0.09201505882908514	0.2688305383056603	-1.0756845078394464	-1.0193217454138108	-0.9883830386844776	-0.7015378948837303	-0.465582375129416	0.7604794211276452	0.39672408923738123
0.11887167306346579	0.13864736984487913	-0.34364676158644675	-0.059973208855262305	-1.0350957307880229	-1.028050290592084	-0.656283222743436	0.6241419828625153	0.24872806230648445	-0.753531264411034	0.14049153902260741	-0.4357497532743153	-0.8161082868569797	0.5605816123758544	-1.0777831915588392	-0.7672240981588716	-0.9437202257516324	-2.2601930119449896	-0.10245113644713183	0.519776416302966	-0.8364873882269259	0.7505498364383585	-0.8633911047342042	-1.6772897284530768	-0.7743799556092563	-1.2480827996095458	-1.8653657192692459	-0.049596205216518856	-0.46836369427094027	-0.31914585714587584	-0.7663510978343491	-0.9642513540062038	0.13824422385306973	-1.690080155297905	-0.34480722540644104	0.2512439606691907	-0.3828425690725254	-0.7677398221006223	0.9158730326344329	-0.07351221042935761	-0.118239514563204	0.34679374895671244	0.7530274882727934	-0.5580912539581322	-0.500289277767526	-1.3971936259325695	-0.5857751026987627	-0.20793858772541512	1.3849726986261197	0.8356237473790155
0.15677811199523875	0.9877028169290479	1.3366936855746172	0.06449271330300035	-0.6185397711717266	0.2650706182700494	-0.5179960807368127	0.5662797301985559	0.8097226935032616	0.45267972034310044	0.7338782539200864	0.6571434593983339	0.010310684995692154	-1.085039361212545	-0.7851853498856037	-0.9399596254861358	-0.5332049836710681	-1.6225781336207477	0.24188510162903384	0.15126764258975062	-0.3401724397439113	1.0031869929733164	-0.2595429376894465	-0.6361644796615495	-0.1835721572250196	-0.35714246777667813	-0.9751103019602	0.46956054206923126	0.5574950858999462	-0.36074811783862654	0.24409228304086839	-0.45443434116095394	0.9222696895944849	-0.4124163038252399	0.1127481256065873	1.163241182305312	-0.805179852028093	-0.6043870489031269	1.5608716999665624	0.1755637116422083	-1.0030781038082992	1.0727296481360657	1.0724915180126724	0.215249802702248	0.6120658831755741	-0.6475273353834029	-0.2615208256125793	0.5048999011046601	1.9183968556525417	1.0621373407842742
-0.10181952493514877	1.5041228273287246	2.373499200829088	0.3054984708738988	-0.6282665450889251	0.8696039775643003	0.011774704246546391	-0.2576774924559088	1.5912258001909036	1.1296998398645872	1.7424972167928436	0.9388440453739616	0.45737632472127365	-2.0467068155981853	-0.31209168493696965	-0.42100459657752115	0.02608836571783763	0.09949187299893061	0.6105029853837382	0.40903445629852303	0.19942818052276964	1.42707028442025	0.236917225496904	0.41733645911923	0.2168340134497787	0.0357678772381692	0.8025262938085457	0.3997450461243727	1.4014659849685918	-0.3292906657805375	0.8445385458156596	0.16531955603572848	1.3939734342570846	0.42757531561427753	0.4895053213435226	1.3413016111817262	-0.6592553190668102	-0.511973084884129	1.9956140888592973	0.5119340187687096	-1.2881657154685988	1.458518333909003	1.4046816441379046	0.8336656445851834	1.2209105291462345	0.3755772381121413	0.07126010839450271	1.1956093786716748	2.2877461613450842	1.298102398099087
-0.20818764725811537	0.9944984096984273	1.9989570257490612	0.21122558707806635	-0.6134074008715956	0.2763302009785722	0.4176329870711083	-0.6939511806616961	2.2671502893324598	0.7082580969594139	2.2068919092827297	0.24194807508854502	-0.04589859730791469	-1.9158948175891346	-0.4064265945825656	0.5368790471129721	0.1484945370498101	1.4642113956946339	0.9646014756388903	1.2848324809788456	0.4139870480817779	2.0187713868448274	0.5185161495806034	0.457115520910354	0.07901526233801529	-0.22133169181098572	1.837093006846706	0.2274713738725957	1.635941464345668	-0.625503361146751	0.8226686788277207	0.05678869400755855	1.325308167495644	-0.06632685416811711	0.11182845754648738	0.9995117785754712	0.23757983622878395	-0.09021205758261688	2.1925106633921794	0.6039359128825313	-1.0373219826972846	1.1012583249466779	1.777233558971181	1.1957354566801504	0.5560153600136356	0.87472933838205	0.21627449540777371	1.3733202114823426	2.331295694572231	1.5586016656157013
0.27122261384990687	-0.27845834902269745	0.7221765358403034	-0.4078220427904322	-0.11951174230265396	-1.0816308259290448	0.2746200668653953	-0.18747741185223157	2.318489047503425	-0.346741091255159	1.5435046646202786	-0.6333381576742773	-1.0956115953760637	-1.1620287325723446	-1.1735007412101361	1.2780889809096558	-0.414523096353247	1.6896174507711366	1.0464534963935452	2.1066208237871504	0.4578763336816927	2.098928288299622	0.7449036619598692	-0.49163564114574937	-0.5443508916330243	-0.7589699414342438	1.0568060464286009	0.29306894760381513	1.2260362741285165	-1.2724828160405208	0.2935449046856314	-0.7845486524367525	0.6985855016448532	-1.3846074372712684	-1.0707275338754096	0.5129949696408415	1.4155936230201893	0.6487465548892006	1.9545332929507344	0.2641419730291897	-0.48966124712282005	0.3106508260973166	1.8413211893865664	1.3162403308144999	-0.9199340925866483	0.8632600549668238	0.14081872180069027	1.0063509554408008	1.8625688146195958	1.5133246998670267
1.1127741776591453	-1.2431979874934964	-0.26893959255498817	-1.1983056603607172	0.6346768129928841	-2.160395644276583	-0.4005439015105197	0.5919955528033576	1.5198131572392424	-1.0406113871872162	0.13176801009220798	-0.7414218311242233	-1.679071640631337	-0.45165415319444785	-1.898938548119754	1.3016536237232657	-1.2846100644256029	1.1400428613704985	0.646328526848866	2.1951294886337425	0.7079303005937999	1.0139478574111267	0.9287934675957659	-1.3411274996940528	-1.213944049087581	-1.1598613822586186	-0.9290060348233186	0.30036438455385006	0.465863295524996	-1.6758438948504797	-0.41508523395084423	-1.5032007955446267	-0.27068483282142075	-2.1202426348076644	-2.180291125587794	0.033927137481736175	2.0567469706579686	1.0487066701784935	1.1036355654172063	-0.32826318628215767	0.12093006277879535	-0.22278483738505972	1.209887105560786	1.09803788347218	-1.8728881328085014	0.8926095796947554	0.01658615054459653	0.4728118944715608	0.8665162328582559	0.8519270568875424
1.525753201193483	-1.0134893387108204	-0.38167867582826415	-1.6105032416022556	0.9333350087010209	-2.1669197669969895	-1.206158256609854	0.603280897347193	0.2039973277086759	-0.9075349742684148	-1.1582600092269377	-0.014046641470617642	-1.2818674185061247	0.07527046851415986	-1.906801519136831	0.6975929017130383	-1.8047751108221288	0.572162653716251	-0.08300113433818981	1.4819952331488249	1.1235498174228276	-0.9477437460970186	0.7150089361506554	-1.1233396522917787	-1.51570903308647	-1.3093173489576544	-2.4118250022527796	-0.27404246160703444	-0.2934401011046572	-1.2706202164522913	-0.9904367793162068	-1.4552375435651848	-1.2359688258075046	-1.468745293741256	-2.1867878471878686	-0.5396795549159169	1.6677959029934566	0.47644344982167885	-0.16789282435617325	-0.7855466695771561	0.5944428372399237	-0.2175014914743356	0.01792093561799844	0.42508507071147295	-1.455179741528947	1.2041068383962301	0.015701213730342157	0.07876083881638925	-0.37567610772879995	-0.262719810717663
0.9482800666736442	0.24958839980706202	-0.07006562463570717	-1.4253461228485036	0.4037663786281796	-1.1829672453915334	-1.7017826134087959	-0.3155891305658212	-1.0076445997586059	-0.454188408584292	-1.8337703712530737	0.6880561444255109	-0.43799689749371346	0.6889785592371737	-1.3457097777117484	0.01999215355954006	-1.626585203638482	0.1976432237400121	-0.6770374158747516	0.44290215845698344	1.1812245755202786	-2.578869428904594	-0.22781463024887805	-0.01579739065188622	-1.4188890896708601	-1.2793591691713302	-2.271862875630866	-1.3824047208402352	-0.8466426729503833	-0.27178541727714284	-1.2686896870441222	-0.960139137743853	-1.8519574329111488	-0.07172511330779772	-0.9568095945209413	-1.215974985477504	0.4714071581961295	-0.8866583702643842	-1.2582128492667324	-0.8767191518191895	0.726306058495186	-0.07585376269567946	-1.0247938703448263	-0.5417665644690883	-0.1849852992964245	1.348289378392492	0.07819114281114063	-0.1980335153352733	-1.3912562955031658	-1.2091936325264356
-0.33120675155249885	1.4923151113156248	-0.012097876715262459	-0.8732856452725904	-0.4702081993247288	0.025610770343821667	-1.71104707245448	-1.27689856021189	-1.6708718098352942	-0.4610088983682612	-1.9699931205133125	0.6106549608001854	-0.03827495140922962	1.3423639383344983	-0.8654811788403709	-0.2727729980018921	-0.930209517654334	-0.33439705898056354	-0.7615541459907373	-0.4435747489247706	0.5763294514310285	-2.828730151583387	-1.5797055124467319	0.947732171433987	-1.1622295522373405	-1.018863809069373	-0.9511218672136273	-2.228988613521053	-1.122499994738083	0.47486722257701286	-1.1507684467281931	-0.7496187554719651	-1.8754175861937326	0.7391378995402414	0.6144665692378446	-1.597269064679244	-0.8230369630803908	-2.106995023904668	-1.5953567234624448	-0.7031168873959815	0.3608234005262762	-0.26842521724245244	-1.2764048648083939	-1.2951893426644447	0.6774405432307655	0.7383216315936528	-0.014181817055783768	-0.4321281347427838	-1.7952045893984354	-1.4334687622366575
-1.430555173712659	1.797473331901607	-0.15940126556536194	-0.312667482077766	-0.797699982020922	0.7787569858903705	-1.3640508907353888	-1.3792669403741349	-1.6908949633072696	-0.9383812600645418	-1.6858745962307542	0.026546367481267288	-0.23431426756457727	1.4135142473533258	-0.6445929668092539	-0.22620328621579366	-0.1424947668047601	-1.1888853800645656	-0.3846662101708401	-1.0313404395846995	-0.20652743880984187	-1.8001508654800733	-2.356600493433575	1.0747663731870627	-0.8486673348507395	-0.3573907355963739	0.2570960772283693	-2.0116428682026273	-1.0758587363489678	0.4269370755724256	-0.5011975780075093	-0.8847391396866543	-1.267855709404968	0.4115572664466193	1.5178109601398686	-1.0987928715805908	-1.5876230617678233	-2.392510482506318	-1.1480158891168428	-0.5219641142566844	-0.45243884869884987	-0.6008146144565073	-0.8228489591045215	-1.337636214317313	0.5655183253106013	-0.522017581735099	-0.30240982545183887	-0.44030799105650437	-1.527639818292128	-0.9569870024393743
-1.7167775823348244	1.2212981339682911	0.08524519617898817	0.08177764134604487	-0.22872074688981606	1.0113457943847617	-0.9150617944552262	-0.6791633354315956	-1.1935821226518402	-1.0130278355154803	-0.871264283422422	-0.10573637512848519	-0.3017542397775334	0.4201842625447695	-0.13725233620161303	-0.2294096774880214	0.4514707300294802	-1.9231013424814616	0.061578799281994195	-1.3711708764118105	-0.3222795788979925	-0.5794625411720582	-1.7739568266719696	0.6840930681394057	-0.31824703423794387	0.6321948976843109	0.6517650913917177	-0.7919864244535112	-0.6869791707228045	-0.06693776558050721	0.6850698285105762	-0.6422132788387114	-0.2891696147983134	-0.33097486257465786	1.5280764836581298	0.3560686437746168	-1.6468072734858306	-1.8148468340410002	-0.4560909533201712	-0.44932047517908896	-1.373797635091046	-0.38026032504947094	-0.3773133127833054	-0.6588241480701669	0.17943715275789424	-1.5681323867793224	-0.5043055058710605	-0.01576100522789477	-0.8676213869079583	-0.343600265990143
-1.3122549281181113	0.5630797466799318	0.8401914676886548	0.3151619828403586	0.6534471445455446	1.064910338027598	-0.5279540285701572	-0.015119483675446303	-0.43957359718996103	0.019266177553415642	0.34026416957031	0.6170155490465116	0.367346949358507	-1.143160351298732	1.0660862523731038	-0.4940596802162035	0.8115022333754238	-1.9669751809191591	0.22432991792679147	-1.4648904383030266	0.4078407941456357	-0.10493523405552017	-0.14593389721476707	0.5377284102951129	0.5139519108246425	1.4424192355171073	0.6341202057475845	0.49075365874855004	-0.08495731542710207	-0.23975024050408375	1.9817255309106456	0.42685560254427635	0.5660103740488471	-0.46380334294076553	1.146272196669198	1.9190352026587423	-1.2123657440331321	-1.0780494087195571	-0.11980418856622847	-0.3741576639459642	-1.924983725254325	0.5977996936874951	-0.5005408010453476	0.17329870598617184	0.5211059907578626	-1.6346888698553397	-0.31909736128407357	0.5591121790343977	-0.22263738513145126	-0.16106922221457645
-0.7860304768490323	0.363267277695314	1.3236135107821483	0.4114596939593234	0.9551675577101961	1.1196651129706001	-0.2028866856048305	-0.01282479912624371	0.14211815556715318	1.6697249950996473	1.1468895145115032	1.4431481381410367	1.414088450539284	-2.0424061731118734	2.453942480283942	-0.7773052724746243	0.9878705472128415	-1.3498362003372415	0.07326964330698714	-1.2819027426387024	1.1785278421885304	-0.31934946011374604	1.2741374480170617	0.8467539353457373	1.3453131825648112	1.528222908257736	0.8778268846758533	0.9236433619725155	0.40086123798208506	0.17303498199643164	2.6187434495515602	1.6825569161651484	0.8888512628315168	0.13414580488859376	0.8484756721121692	2.3700853483168873	-0.5878433115694291	-0.6761301078214959	-0.26385321776554227	-0.14546534024081156	-1.8133605931442511	1.4768960444661787	-1.024785421771129	0.4693822936647905	1.5682576551917218	-0.8901671183242408	0.1749528578206909	0.567177999036268	0.14009971572164084	-0.4724882370961369
-0.4879279975902041	0.306540062591588	0.7322465775679761	0.3893593342258153	0.44500059015656035	1.0244532251294636	0.12915513146595942	-0.4739019866805191	0.10549575123315959	2.5547379800030754	0.6628997691292711	1.350956103920286	1.9119358425250028	-1.5546092321764344	3.065989712447861	-0.6714168230759976	1.0018940278878157	-0.6918026502619794	-0.1729214417419031	-0.9224723559336968	1.1293569497026972	-0.463561562736536	1.50620607119848	1.0975731076483473	1.7142669847821188	0.9479941788922343	1.3644969937418086	0.49876771174304013	0.41421753156183694	0.7102240610473295	2.1407910321914194	2.007449466183349	0.7265437644038554	0.6796655898788427	0.6422320785290037	1.301124089515515	0.02144032698375815	-0.4408372532328079	-0.5063466229872048	0.20549266229047303	-1.1511683174885163	1.0905903697946167	-1.3219124575874683	0.026387995978226757	2.223883742039285	-0.24900548185131502	0.5861258908261947	-0.3282374152433389	0.22131064785637766	-0.8324723242744823
-0.29717474748340317	-0.254517827890967	-0.6519224295599123	0.3729487314654472	-0.19702450148943035	0.7002838217583055	0.47831222076842866	-0.7450378639076194	-0.5894275302693053	1.8278118337766436	-0.934630506938483	0.40693008673862296	1.5250705883404834	-0.3102972063049198	2.705610479309824	-0.1288390085876461	0.8977964920852214	-0.45355433003090256	-0.34566640898549167	-0.5934831774039141	0.4428884734976675	-0.060678547729325696	0.8249807533146221	0.8327396797584387	1.5502936937449876	0.4417619064908629	1.493402486385371	0.04572009490422066	-0.14506844796929363	0.8836088887237532	0.9959449864331161	1.1799950540888557	0.5938250417578248	0.586304536150435	0.3634915352899008	-0.3278649633132327	0.48034907351827916	0.07084880505931783	-0.4154238751584544	0.45109416849611605	-0.34803143818875876	-0.6490233494499466	-1.0562373792309627	-0.7046778183997904	1.6318390504993678	-0.3383221975658176	0.7075410429414396	-1.460148933694038	0.19024462910777812	-0.7527101306451796
0.039618744344482065	-1.2892791297748174	-1.6359439264979945	0.5911430919948867	-0.148002497722121	0.48998682945172445	0.796694188048997	-0.4763755162793493	-1.3696612811749636	0.16882061563176493	-2.2373612754373773	-0.13867894890614493	0.9403478985969859	0.36482454483423193	2.255776141430348	0.39246535017227124	0.81945974455516	-0.41343085097197424	-0.5126098754389251	-0.3970131248374249	0.1680047098036383	0.5606336545161202	0.36059084092939614	0.32284937315197487	1.3040975118675142	0.6826518982210473	0.9951451917631027	0.30484689768644874	-1.0126032461130874	0.8531058252176924	0.22341766983628042	0.28115458760443973	0.9933919876078298	0.22698290427447576	0.13628139071297143	-1.0611712124949157	0.6323653025151414	0.9215391314421055	0.04769807969080635	0.35912320848076196	0.23693384198877232	-2.3783750490213693	-0.523794959713462	-1.0799381959703445	0.2610858686698069	-0.8264738013759145	0.7825478992366329	-1.6957509112024405	0.155139468556401	-0.17471061951651484
0.5072802533713021	-1.8862741702158687	-1.4991934307203076	1.1718237005582586	0.604455206398936	0.8596983582462009	1.1026143294426107	0.1318502104737591	-1.5265883398083635	-0.8516201813763533	-1.9892579566568915	0.6884595358698801	0.9984987244311676	-0.06448860767037813	2.541459369609193	0.3584288764727706	0.941316670858348	-0.03973521433930423	-0.8646412153233837	-0.2617193869161908	0.8574793083955564	0.7210960302536431	0.7246509548801189	0.26287036410643655	1.3928589485938263	1.4586241503056385	0.3669106399261084	1.126364800082702	-1.754421270447454	1.198636380438871	0.365272988846483	0.5390513206130899	1.8656276623018375	0.4089765484839788	0.2940519219610988	-0.46435446108797157	0.33635726975992564	1.6852516438237515	0.5233724385417207	-0.10944340916062652	0.5490807011654246	-2.5703321288329737	-0.23438617820832397	-0.9105774248159554	-0.5823691890551802	-0.9243980880314665	1.1109988117811815	-0.716295596466986	0.023192559591077484	0.47438555548047934
0.8529355211104521	-1.239224593279434	-0.8818430060019097	1.9440416290023192	1.1913040009095126	1.734465010925938	1.5229047417890842	0.7166610936722417	-1.0090420445698516	-0.39782824365492286	-0.5532289435979644	2.2422494493186025	1.621113388580002	-0.7632920399155396	3.1456907806525884	-0.29285313877236097	1.2988070120410922	0.7405489254741499	-1.4336303468112666	-0.1437717011539836	1.7011204321097624	0.20646414965908344	1.264137878243644	0.8901231113536767	1.6253232539252158	1.7833686005608536	0.24863593355870525	1.6281424359211605	-2.075491718675704	2.0815865609186	0.8001239671699578	1.9393991092810154	2.563203734223	1.2622793627602393	0.8856881572633182	0.4102476886985854	-0.36434564188984203	1.9481661479177999	0.6268331934728238	-0.7605800564016001	0.7598391042946357	-1.165479329624659	-0.31331629589239596	-0.6329692407002768	-0.2448402023065028	-0.44881212451044805	1.4744227904947187	0.48308009680593034	-0.38919152132470247	0.6613567400261243
0.9238784760773504	0.2866591457749486	-0.9665252556233302	2.491361532898676	0.7922219377433506	2.347069562033668	2.099827046325461	1.145353633114865	-0.5614811492301703	0.8024575884894835	0.4162012715316534	2.7346173749332237	1.9079709910010345	-0.5576550341728227	2.7987337765484557	-1.0758752167091825	1.7062225149217793	1.3755876181640383	-1.9342625363498003	-0.18516213492878503	1.3700675023447006	-0.4971517115178036	0.8717711749629431	1.6305722370152542	1.4006773979747011	0.9527120995986589	0.5831951403156553	1.1333222431155983	-1.9395048083943796	2.8604204321198883	0.41910275617213827	3.2209531207104303	2.437525285147242	1.9706499494743863	1.4827755660597608	0.2593771934043	-1.1353365012189627	1.7369720006555283	0.2999342488209913	-1.2778232266945964	0.9761881178573646	0.3364854856902115	-0.44484778943125797	-0.7977763211699836	0.574278718094418	-0.10518729033804278	1.223797527001357	0.6396418847755502	-1.0733842083342628	0.2075142495166633
0.8213647633333163	1.3612316914560576	-1.8771084408939125	2.427515040489348	-0.43065805957881353	1.9497814873848065	2.5405193145947997	1.458688443015001	-0.8642878075583753	1.3296207557821693	-0.09744235944469341	1.1598377697662172	1.288097658867971	0.6451890565374586	0.9917571373546042	-1.4167440641397175	1.8591977997041496	1.3247275093270148	-1.9063967885160609	-0.52935041544924	-0.3279501215941427	-0.739718977944033	-0.5714820062499417	1.6994928883688682	0.5184721823145203	-0.5845983922069832	0.6817270724196718	-0.09272383679874109	-1.4293606511752024	2.6651317907246157	-0.9872867113692683	3.207138137695918	1.4526979318562434	1.702176101736221	1.5909471875063153	-0.8739683032216792	-1.4986335768381223	1.3676063694960379	-0.16150725715899117	-1.373859733391045	1.0877616282585176	0.5317093611719443	-0.3342799916817324	-1.3965658777249708	0.7253820823510845	-0.5753449526036931	0.08569008009648316	-0.300997561684316	-1.6710966023124552	-0.5591316179189495
0.6948504943563847	1.0836975308321495	-2.3256406311802746	1.6544437322391508	-1.435193257646112	0.6585401611201706	2.303563392230292	1.607750653703264	-1.6059749596360502	0.6299564277528934	-1.2248461934344261	-1.483331915341771	0.2575148079945167	1.7362182141716183	-1.1899807449684658	-1.1320353199653252	1.5446315879785688	0.6712176268652562	-1.0666335789852122	-1.0017042330891863	-2.0248510720860753	-0.3481185879080725	-1.8722004853441452	0.9310249854742615	-0.41978253607053456	-1.581008675266425	0.12441437737559641	-1.0650201627521187	-0.5802416144306413	1.2966930697204302	-2.2695601509434344	1.913288211244814	0.1975149976864325	0.5983893535445256	1.1603994830798448	-1.548513748127005	-1.1895112016997595	0.9966244169530933	-0.3705276887157642	-0.9058884419989096	0.93148455544956	-0.33480366989736443	-0.03407906402216108	-1.7689329322391547	-0.021241347849957865	-1.5135862237355167	-1.2735705817848348	-1.0679240819234486	-1.6853716858770988	-1.06526147705632
0.5125356825106945	-0.000855814210938136	-1.1018916329744188	0.4307089915587661	-1.3586208812785137	-0.5755244545523215	1.125510756930073	1.4547334538889025	-1.6911955872603333	-0.48344975195581513	-1.2617108189528172	-3.1085434675241785	-0.2337988142529442	1.6915057220886798	-2.1466128821936605	-0.4507259949214222	0.8110630850988404	-0.03240328175390926	0.40887645766556346	-1.1452334627983638	-2.2444210195935863	0.30674304669451846	-1.7924790351527364	-0.09737056630692205	-0.6150882445770752	-1.2595525996876846	-0.6572752820365337	-1.0294259216007111	0.5748199650723732	-0.5189034380965933	-2.088900591722657	0.30901299324422693	-0.6732844871532672	-0.3817454634253069	0.5802813027952869	-0.6022133964485212	-0.41478437594069023	0.510548498917977	-0.1508505044660646	0.05628992903688165	0.56631845040753	-0.7253426128745959	0.25050068604751047	-1.257343210027104	-0.79295659572168	-1.7705039367579425	-1.7542301233258553	-0.5552197025279363	-0.9429632658717795	-0.9322430548445125
0.15365069405233409	-0.5061594043232062	1.3099517103352554	-0.7445927956918534	-0.3917207626229074	-0.9109289326796786	-0.5009966575407626	1.0330882580099185	-0.5014015301472589	-0.8601247956687126	0.18334296849631473	-2.6173099408986924	0.044258136963448096	0.6956363213212914	-1.5099097804931332	0.33045875942465647	-0.011243612995077574	-0.4062860663738706	1.911608286759712	-0.6869802754161034	-1.0558884074460324	0.7748520665895431	-0.46636526653053517	-0.6942744353656779	-0.013573536739371011	-0.10822272385975949	-0.8606670831313525	-0.17366375161987663	1.8081266931280244	-1.7325863678314628	-0.4786208725062376	-0.7298028185083	-0.9419117046794403	-0.5571587209779408	0.22251191646806653	1.3523442023595236	0.2851153158090865	-0.12207079934774646	0.3445812821314093	1.2171308976563002	0.2977174570357587	0.31957330211194745	0.517457689296087	0.04441244322883339	-0.7634819163096059	-0.7043953569046598	-0.961538076386503	0.81152113514047	0.14048061867772277	-0.23651224489939682
-0.30950598605749	0.1967901146071292	3.004335753450533	-1.3664094230370232	0.48095003315306045	-0.43715049224894414	-1.5429283688200122	0.6346791375719295	1.246918610204958	-0.30488246159131194	1.6136138174005412	-0.8629448823174629	0.36122644006814486	-0.19382223951428593	-0.45391339816659804	1.0781860414190674	-0.4869109108166806	-0.5191246627448348	2.7520852463031726	0.10061344020308818	0.07598096304470388	0.9356724721396302	0.719136660084179	-0.6684535559123911	0.5866254746855412	0.69335954611463	-0.2568217952455053	0.6075378597452139	2.653401294737799	-1.775963553778678	1.0447921168416214	-1.0057056922143341	-0.8046246932575762	-0.23617288670817738	0.12449126036843887	2.4420527421692277	0.5063293128986108	-0.5744463838665778	0.7627817864505783	2.1373975091691215	0.3727167773571027	1.9881094818344982	0.9344423105003106	1.2736348048898083	-0.15528166123678344	0.9581953389357649	0.325341702259653	1.5121252795464997	0.8388430651051524	0.5949815049710458
-0.5661289719031289	1.2391342088971342	2.6407336992974586	-1.2140655064734112	0.5625445449688902	0.04335569393252429	-1.32514493013881	0.5271373390088445	2.165772017114845	0.32978683925642344	1.4417292766250034	0.44499254786230663	0.002265553142189016	-0.3125262527266042	-0.2476284722711734	1.7018597004920968	-0.38962377819550525	-0.5452701021280483	2.6019409364354424	0.6356872697458242	0.0752462342465696	0.9513173466932688	0.6753200786867227	-0.3315142413241233	0.45825812531571736	0.5546214824854931	0.5505678176123058	0.625684624866275	2.6864431933692146	-0.8679796913185199	1.061225941683068	-0.7404415215630968	-0.5137412089555208	-0.23317939371289115	0.11706502187907677	1.5742436570791503	0.3359573769759656	-0.42448134074759375	0.8316421452417213	2.4298699577945424	0.6731880508209689	2.5951318390015916	1.4614723746810585	1.6011055454194707	0.11941730168241405	1.8145570639417432	0.9554003034271215	0.7207929133059532	0.7534638933971284	1.13029335311432
-0.38498441572096204	1.267495742624434	0.8903115894034406	-0.5488178688836266	0.12411150741378367	-0.026581798004056228	-0.250955532278457	0.6482587442134118	1.7064325037139014	0.23719411768901133	-0.019887413165707975	0.5274071686050129	-0.8067231473630786	0.004929366135510871	-0.8755645489375734	1.9641729703557327	0.06231346539332181	-0.4286772286476133	1.710004399968554	0.6344669304765818	-0.5183067766577577	0.9455411478279877	-0.20706220258357233	-0.07379638579574901	-0.20192556786347327	0.0039666690667486005	0.8201036292846319	0.042664120860726164	1.917331372714205	0.2675004172049364	-0.23271950818174655	-0.18617797366436284	-0.1942761291281134	-0.8299488741708804	0.09291398205586915	-0.3223220534871583	0.19953308247368196	0.3056209319590731	0.5851418525961245	1.9907434192587659	0.7845997465131863	1.5123243214161792	1.7146021504359419	1.0506507136157432	-0.3462381793323827	1.2962361729978291	0.5900640670158108	-0.663331778811722	0.1920212789987809	1.2152361471122526
0.07753529463202864	0.04007692102008689	-0.3301555693657324	0.0030336188957530174	-0.052847389403099854	-0.4053795531715154	0.5066717772907657	0.6908975286095724	0.7544169733345673	-0.42213187651527323	-0.8732984121443034	0.037985790058266154	-1.201900042423778	0.10628192088131007	-1.3507309993988095	1.6073355311242068	0.3111341255408026	-0.09070194161520743	0.7278444844532624	0.37875611031220086	-0.38997219490714996	0.849782988650617	-0.6106414444320706	-0.06908732018543792	-0.5488611902862188	-0.08332188044131726	0.44425354470063566	-0.3907907456982254	0.8849869173937226	0.9003837140322362	-1.293918180995593	0.3299584895353625	0.026013322229810773	-1.4341233876301238	0.024062685648474618	-1.3121155871736614	0.34512273248546144	1.0256064022810225	0.3308330411341287	1.105681018213655	0.41857965201194225	-0.1450444960915774	1.3640394691519986	0.4703664902788358	-0.9532016119189216	0.2443656908512446	-0.07606947341398479	-0.9947944736495246	-0.14070190430947893	0.9856513465654144
0.38572686716748306	-1.275601128301746	0.057711559818218294	-0.08822479159175275	0.318668873114036	-0.5106096557051059	0.14818862971350993	0.4763575081459226	0.5798110736658633	-0.8086981426302368	0.08384424535333489	-0.04010780491438545	-0.8065851032875924	-0.044211573124726386	-1.1360830934757	0.7165625898467601	-0.08267800786376443	0.1838951376244809	0.26213029558613177	0.3329534605854291	0.7145107502207925	0.5715800856579804	0.11472053942684333	-0.3106022598856574	-0.17143833244544124	0.42013155240577754	-0.0758601298102522	-0.17546591734431852	0.29069750037605246	0.667442303241737	-0.9686236440287657	0.29512756634289133	-0.07654151413221028	-1.2951106667292096	-0.192044349874547	-0.5676870118764485	0.5534561636660832	1.1116892616376275	0.3496302577185798	0.3067863157158718	-0.24900027332990018	-0.8479414345710814	0.6052988701828378	0.6665605451498792	-0.8872531953074193	-0.11641464705180865	-0.2435238950892281	0.24924145909087064	0.1340079703352373	0.6657360516479973
0.25930980397956765	-1.4517556750661604	1.2694146894911253	-0.8038448172225755	0.6862861441043379	-0.2518074929895713	-0.9502402922918581	0.1289396942639926	1.375018130880458	-0.45945098797962386	1.9078286296803553	0.3882856260681637	-0.24164207216246622	0.07252805246830633	-0.7681213470858892	-0.17258069327441153	-1.0142397850825087	-0.080048324678432	0.47223887319805113	0.5960937779191035	1.4978263116833934	0.22579223515689315	1.2121519330123047	-0.7335029093625127	0.3555172048382695	0.7822145564672888	-0.2947193644650933	0.43314678945261725	0.45848343157994065	-0.29844307797548003	0.2946002544565596	-0.618464446453007	-0.6106128234405361	-0.3922246022618417	-0.7018052650316691	0.8279622283837071	0.4411943807730342	0.5404004992387065	0.5917556213166403	0.025791530055801978	-0.7147096731634881	-0.3698765485501507	0.054133655783421435	1.5897214523375087	-0.17097190499325018	0.4333853313787847	0.08018191785882472	1.8637571838285476	0.6868037495547157	0.38125787194505806
-0.15565819265405859	-0.5907842318582069	1.743250195682097	-1.5972159256281393	0.3654901478145785	-0.17993470749539905	-1.6657696336721273	-0.15688113504069998	2.099149843532497	0.1749735000362996	2.65518701173014	0.5817142911935895	-0.38577645452298587	0.6410348498785697	-0.9745045390833709	-0.4917570442913378	-1.8985409985888413	-0.8667985618824091	0.9967660317353123	0.8484232353757057	0.6454159033599703	0.10793019684295735	1.4535435087186923	-1.2179142910615077	0.14847700070536343	0.35020309280369794	-0.26719165022169	0.76539116196778	1.0940985521709672	-1.4916410022412248	1.0664257225695708	-2.016896533004738	-1.3068686694263667	0.5210819679641326	-1.4449286316284227	1.2264960804558247	0.006959895498357384	-0.10251658814361723	0.6954725305420731	0.27314540840269064	-0.6554989483140313	0.1441520206439807	0.10422183146213342	2.388387495582083	0.33637589649583777	0.9937337649615795	0.23866530531439092	2.2251824828386075	0.8702928334511578	0.1439061109399857
-0.47339652458680453	0.07685191198637317	0.9260791981278452	-1.9103028190037366	-0.5782161792522258	-0.7797339887320498	-1.3361811788413724	-0.4056640718560275	1.7564011104067399	0.29396932521625424	1.6657803761673915	0.008284763444132353	-1.3126950080619388	1.0797376499818356	-1.5987408142112882	-0.20362483739520668	-2.2175546652856912	-1.4144480347221307	1.2479042843219335	0.7967545360847702	-1.4659308997768188	0.40028871696923746	0.5654838738436148	-1.577291805637594	-0.8923356579257531	-0.6577210124828696	-0.33069496181448216	0.4852972318138831	1.541099488501246	-2.3474709446452353	0.5612778056835501	-2.9381830338616552	-1.6413721579964633	0.7069376986571038	-2.055956206461233	0.2513974407082168	-0.28843719215796604	-0.26841174656851113	0.3517566469932978	0.6070996608316668	-0.28612439540684936	-0.2582944810534159	0.48872235859376406	2.2267574713400853	-0.030721579096432416	0.7535968259349809	-0.16642791892499129	0.9767858916568636	0.47024168077654327	-0.04706336295249892
-0.4700121911206079	-0.2963641043576026	-0.3025127255106522	-1.648967129105342	-1.3471789292604688	-1.7967418676541433	-0.40466021579965283	-0.7880658249479601	0.535056338297042	-0.31004260527491634	0.1786559296473408	-0.9781670170361504	-2.1845229747049255	0.7063577289992957	-1.8040880396248673	0.13358985688248984	-1.9838333329103737	-0.9479149224115694	0.8459978730507579	0.5078467446842232	-2.996630832342724	0.9121398777107513	-0.550719560941042	-1.6716737065088605	-1.9003864886972297	-1.458551039457517	-0.6320116478877614	-0.11103646897668303	1.2902380510001354	-2.5443100241390724	-0.6114747817054186	-2.778026700260361	-1.315233285781355	0.15291922208371345	-2.1403786363288155	-0.9707944160566532	-0.08681701564993853	-0.03439860374616851	-0.35753336973829275	0.4669044257772692	-0.1658739378770818	-1.1246674745612675	0.5794480644548895	1.0191493977020556	-0.9440096597777726	-0.025101542917739254	-0.8154079148101167	-0.7506448033798987	-0.025696729291263612	-0.1477351596326754
-0.24580858435643127	-1.1796867164813478	-0.8476552003821867	-1.10597664816126	-1.3026164575635562	-2.4307538400461466	0.1956668248019413	-1.288881159877916	-0.5025840831303716	-1.0224912052864508	-0.33772255557134495	-1.55587722429719	-2.1690021868790295	-0.3633921496101925	-1.2179863047776895	-0.061300387637557636	-1.599080731018005	0.3509024038186259	-0.1214275252989476	0.2309210662587687	-2.593672233966346	1.149477355505352	-0.9676906237677115	-1.5215048051806164	-1.985067136055559	-1.653195885566636	-0.9945716907270147	-0.5369278895017706	0.32169322839575504	-2.0702367588799033	-1.274614838748739	-1.9330156500219131	-0.5472023179538945	-0.5116500476238816	-1.6319700837338011	-1.2662676017761274	0.3305784119164445	0.010208562548597672	-1.0326667471840334	-0.355895642258462	-0.6147244529298276	-1.2201951198677146	0.07533903159887316	-0.5725450282907535	-1.436250865437785	-0.433519786910255	-1.1711548547662545	-1.6384430445601623	0.026198195222729717	-0.1234649896518668
-0.028821451379011744	-1.3423545092336835	-0.626526871722269	-0.48527478323929535	-0.6521174232852827	-2.1609589345510507	0.1534217997377872	-1.6092084063813203	-0.6723208156303844	-1.0989742700546223	0.09557517878576854	-1.3167026183159256	-1.2632665115034911	-1.2819145080335759	-0.4117664201775738	-0.773715583667605	-1.2837609248469246	1.3989325091420906	-1.1841420151150992	0.021160998802098707	-0.801364433590239	0.7117723555946133	-0.7727422212653423	-1.2224509476086265	-1.174309931874027	-1.5844793549928846	-1.1663015860478068	-0.7059014825599292	-0.9321004041696028	-1.081729095656711	-0.9636597728549317	-1.2800793438148694	0.18712889421637	-0.6835277992213571	-0.807841499467699	-0.6956394132532637	0.29151293434205744	-0.5573342448592757	-1.3687152617754375	-1.4927952509859503	-1.3249665587900323	-0.16402411871940792	-0.7173582088262229	-1.7289999731791643	-0.9462020583476687	-0.12348385928543747	-1.1797520862917994	-1.4169907372989456	0.6613768019584866	-0.021342927317691548
0.08149306380116235	-0.3471792126179686	-0.3965593814167154	0.31314409157126133	-0.13389328433543488	-1.2331492901294974	0.06399110480504278	-1.496302767557865	-0.29346794222418393	-0.4575505678658434	0.32513087204068214	-0.5867856295662741	-0.15903388364039572	-1.426848429268752	-0.0792686032020781	-1.4031908711180276	-0.802447693607052	1.398837446809055	-1.8263928991973566	-0.2853369926201865	0.6315927172939118	-0.3027384421605732	-0.7604623559729746	-0.7615444497037367	-0.29220495733379837	-1.6853410360116272	-1.045917718811417	-0.9302991287197376	-1.8905747771531611	0.17601805152080685	-0.21620299053987113	-1.0723073392156461	0.6454080647750198	-0.28697235646999525	0.0018617429291872016	-0.21913644099185892	-0.4039799224669084	-1.4848925842169436	-1.4211350785585686	-2.2422169560807665	-1.593030308300155	0.9892392244333635	-1.2768290051227391	-2.0172757698188986	0.13772798842540507	0.28429633489728	-1.214956891590389	-0.7918277741075187	1.2071609611605354	0.05383617993751507
0.14029878163749973	0.9230697186167738	-0.6352327444111618	1.3311601581549317	-0.13179428082518274	-0.3005864982607025	0.5800816299565856	-1.0881038503562648	-0.05654517838573962	0.28248835534382305	-0.18152789698626903	0.018494991401190264	0.5140655096142572	-1.009165587107022	-0.09815224700022462	-1.387147338397808	0.12269656160735955	0.7776999239227306	-1.8171680645472945	-0.7242409552657193	0.6313551552892093	-1.2639664870326137	-1.2634881749536981	-0.05275758318696691	-0.013419140000414638	-1.7397965783194353	-0.6761041235595	-1.3481585365001985	-2.1512353169766247	1.2801612510807419	0.22798353941125735	-0.6832536212129611	0.9205538956150359	0.3137091426809942	0.5870600841026159	-0.37850275849457926	-1.0455968555993824	-2.0269371526052287	-1.401715706690017	-2.11307725889991	-0.9865728968351646	0.9643951655815084	-1.3841531820979527	-1.5042732937265977	0.9415933634065191	0.08759323076322231	-1.3914974136279945	-0.45039900914030156	1.001365700227061	0.04292651519327544
0.2127227877404064	1.2774513477660523	-0.9962218445178046	2.112421912906269	-0.3069973130127292	0.26908375614480645	1.4903235969619988	-0.7790528153694707	-0.11298621586275852	0.48641436084357587	-0.6322601540650049	0.17151337615295742	0.6403974982612999	-0.5905687086052431	0.19128904194272717	-0.7513226432033789	1.2070398639921383	0.6566918644633065	-1.3115148267655847	-1.0042937478678948	-0.2888172478060924	-1.458649942012259	-1.6444178455100649	0.7744160116624037	-0.24208376115877778	-1.1071013321023127	-0.1753340808435473	-1.5480396932072746	-1.6796357382297378	1.658544057723786	0.20461019062170066	0.3950682113132578	1.067918232715894	0.7478935257619296	0.7484279213241998	-0.7185943174061626	-0.684165851817258	-1.6070995078545154	-1.2810926885904634	-1.2173870561656066	0.19409022216177965	-0.20921836328121324	-1.1653501603331518	-0.5692138682199905	0.9545340781510311	-0.5067560542278863	-1.2499705795483076	-0.4220434628424193	0.13734920231576608	-0.01372875764708389
0.3044432167322071	0.5262723479797383	-0.9340295557957807	1.9052331743548987	-0.1269876808462789	0.5945273861128857	1.8639346192840516	-0.7199714675387187	-0.07340774439166022	0.1329285585398747	-0.1638895763020713	-0.01835021374968555	0.43225022533879426	-0.24970918520643867	0.8783820523678184	-0.016193626743606845	1.6480111712102552	1.4134648404196164	-0.6917155289880238	-0.7802519038048523	-0.8979296562650902	-0.7051196002997933	-1.0844930557014187	1.2546486513073343	-0.4340536523596987	0.31628618930697056	0.24955566410252292	-0.9565175381750782	-0.8191965521907725	1.0005861001049496	0.06028316307990415	1.5852451252638418	0.8384424542059908	0.924485225147614	0.2473452185272948	-0.5523755515415418	0.7216708310370662	-0.31573593615101736	-0.7664402372559568	-0.17117818797796894	1.133866530277772	-1.2294384691159959	-0.7542115172892947	0.3087071816243688	0.3738042917754578	-0.5994419492176383	-0.3185457391476577	-0.34537076830164387	-0.6210694342305637	-0.046680041824758
0.4227887526224051	-0.4094023378121642	-0.527112828317523	0.46416521013410983	0.4499190629855405	0.8653784437436046	1.102599254779143	-0.587678391342621	0.23332735806381344	-0.25432816005715037	0.7472176368335217	-0.2284193740773542	0.07902551918838348	0.4081902552977431	1.1477223003948058	0.3678787031436137	0.9321781163875513	2.118986848718132	-0.2978212645545646	-0.06359511422526982	-0.6351416841830629	0.40349570266360535	0.33060378189851386	0.9728572604269983	-0.31047674352605026	1.6681387600440376	0.361602543263738	0.40016089029835494	-0.11269890396893409	-0.27051046885628505	0.08010416424378991	1.6735400026784437	-0.021839299344836183	0.9644494531838663	-0.8986123037680669	0.0656389252532792	2.0397998065060046	1.1656302147147122	0.22648892944322943	0.40636155527131884	1.2217104886887307	-1.0705109487469693	-0.15137903032587804	0.7316437366125166	-0.24230485109853314	0.244337047748318	1.145454246102188	-0.04693136452736377	-0.6800043054867138	-0.07079986493005058
0.5913461799132748	-0.6012828853161627	-0.37117482380864636	-1.4498513686780101	0.9908942923224925	0.9548779140366476	-0.34751961842647633	0.017835521509390467	0.40058055448276664	-0.23400160762753477	0.7491711875756085	-0.18633884965941694	-0.30624370531624806	1.4081564807308258	0.3120031490981921	0.39550442643593164	-0.4704776688672797	1.6424821980025108	-0.2399658939544413	0.7648956817780715	0.06693317447868949	0.917389634537243	1.5770456487408677	0.12967905905565738	-0.07331543886264207	1.9176131133769494	0.1397480977320932	1.694444930949651	0.024639409332140465	-1.1576730181788009	0.21480482566429865	0.2832268521199276	-1.2495428278915033	0.9604933837147281	-2.106378763082629	0.43226881654064275	2.0531009184340574	2.0626884430018593	1.183062178650954	0.3492348264110339	0.5881062726488605	-0.17508556355249644	0.5204493199180981	0.5895241711951037	-0.5070780542834664	1.3828712605687434	2.235520261814563	0.3179170682104074	-0.2617212934711878	-0.19562057027339155
0.7345684316219694	-0.0767082136984863	-0.7377497886159518	-2.581145918189598	1.1862217685577994	0.5899928248470994	-1.4490762514163327	0.9765715629038955	0.011287364587229542	0.06797181742922478	-0.5699789580138467	0.15945261321932427	-0.5704681536097188	1.9776346659780377	-1.1029425321632167	0.3311164380949176	-1.4059870913443822	0.12970440117708976	-0.39272151440933406	1.3450457953307697	0.5764048081692162	0.31490496347423136	1.7563257696313337	-0.4460850053941797	-0.005684157010634188	1.0330347745958368	-0.060523624637534745	2.009487634912251	-0.39658780260784954	-0.9935492567512442	0.3011160912304953	-1.4479373155984725	-2.0776718040567714	0.8449595746236984	-2.4949540373954355	0.13986929495559067	0.7877557950317207	1.9816558967610294	1.2961530769701681	-0.02928709313677063	-0.06141653543938514	0.12857759319331166	0.8313794744059749	0.17035445110610742	-0.42381361321812877	1.8138786744109685	2.2872022299367583	0.5469478308568265	-0.11401647470208684	-0.4986888843895386
0.6230206982441664	0.4023419223303471	-1.172366068112903	-2.280887621164893	1.167659462418521	-0.16772124475955852	-1.6334274329305067	1.5961713873664358	-0.6836804257850093	0.12907965163460916	-1.9507274864230422	0.5550181434127237	-0.573680309322883	1.3230196273481825	-1.740950455655526	0.29462271224277914	-1.1164088197023423	-1.0137204121050758	-0.540680327804625	1.6082339426998018	0.7624603581015402	-1.0349472009597742	0.9990940588237537	-0.049641487367823325	-0.10013128162560256	0.09359304153771839	0.207147428963929	1.246826029197408	-0.9330936287061417	-0.1817452152858832	0.2990925544872356	-1.9591154936631723	-1.9345685658839837	0.4793746476357467	-1.6756238410445545	-0.42924560219406055	-0.44083084104917275	1.0548470219825703	0.2952657638357853	-0.30978843610024787	-0.14806588133032167	-0.7440861584948287	0.3747051110657315	-0.04550514302850856	-0.23811600053334722	1.3079772655947435	1.5420188337734193	0.5818064562174399	-0.6144798335864082	-0.8930241605126068
0.07231965873738641	0.329695010047387	-1.0804870754971159	-1.0363302718690188	1.1468837413305744	-0.7936577855363274	-1.2434549759470528	1.256447474052733	-0.9824552503524667	-0.3285360078839221	-1.9142375624683612	0.5609428915439924	-0.35830534888968624	-0.24469034998280223	-0.9250514437700126	0.1441171419392685	0.047390968799699285	-0.7295500569119909	-0.55902208770467	1.6155222184366347	0.8402222902021029	-2.179760761676943	0.20822144140950274	1.114627397235775	-0.16723992192996345	0.11797321169748048	0.9241317373776858	0.22448896827576037	-1.0790105606866578	0.20859625910021407	0.224075545586475	-0.9280943924175088	-1.0602800954965448	-0.13593808904085716	-0.21292054355803813	-0.6724291026859519	-0.4091965877384715	-0.22773480926713585	-1.1023635150269877	-0.34678589990346503	0.24866764409107434	-1.9071223690162875	-0.6801782388640132	0.16421690292832253	-0.15897805654625843	0.5508516646485386	0.8122079782031805	0.4203747699518605	-1.3054996169143807	-1.1465497584912852
-0.7629778627165836	-0.011169186398258495	-0.5133955407069066	0.13436777649239823	0.967150908743809	-0.7448660515545771	-0.9385781259560636	0.07899309443493406	-0.6252690999244833	-0.9185734663877902	-0.6159512495324477	-0.03473558068623763	-0.10697064486576939	-1.3473440232044789	0.5539233244676577	-0.24313955074931226	1.0549914506691087	0.3963842061529176	-0.49850596096442956	1.2879101363268493	0.8623634127023366	-2.391223893454055	0.04002749788570098	2.033541424141796	-0.14666497049722563	0.9407037204358039	1.4609093072240538	-0.1609695715928537	-0.7256962446983201	-0.2857741626547237	0.021544954043027087	0.4628923570268349	-0.261257994870779	-0.7443308085893952	0.8903559028753305	-0.5636876310242587	0.7007991366892781	-1.3119331934393423	-1.7398712050287142	-0.30382550696866806	0.5551503179480033	-2.008165261349994	-1.5541403716357713	0.5156035818544211	-0.16468189744584522	0.18956976963357555	0.5798797227694483	0.048011020665233814	-1.4016656253760102	-1.0605763530906653
-1.3942833571686521	-0.016750562237168087	-0.1023035084496813	0.7082105350921818	0.2982760401148195	0.007891410426147749	-0.8718783804081826	-1.123305138594502	-0.17354820606436713	-0.8938004700062739	0.3079875644529621	-0.8295232585915724	0.11498371027672642	-0.9303928555936748	1.3611855217083553	-0.6966445992789884	1.2600967046246554	0.7633873768329258	-0.502508628852567	0.5057985948905246	0.6796730103333278	-1.7144598309281047	0.3284688627976393	1.8601316897182252	-0.12629148416567063	1.4595256535582795	1.1758152699083426	0.20503544113518243	-0.25037692673080175	-0.8563978441496711	-0.3060468928243714	0.9591170503962865	-0.03159845973016438	-0.9678658302907966	1.1948578981809967	-0.5769589466675192	1.5229621652117842	-1.8281729997574225	-1.1028801470811869	-0.36689467955957317	0.35897905955088405	-0.7489067454337802	-1.5452594547349248	0.5104897585003803	-0.017317376249521635	0.06524636853958987	0.5898249178092253	-0.42653288367382747	-0.6838235397662997	-0.6428850553367009
-1.4142348336444428	0.4285561510837012	-0.21796244381708318	0.9604426766035994	-0.7337682593428062	0.9469300637403189	-0.62515929074619	-1.5832203562571094	-0.308578555247349	0.06668525983063883	-0.21451517764008768	-0.9964122834833785	0.43522173005135895	0.529574507021123	1.1082799770219134	-0.8521146733970184	0.9099378775162072	-0.3729124027779638	-0.6100794195895843	-0.5213105699143373	0.33175829396442436	-0.77096744207777	0.4933792489906462	0.7395267794608366	-0.09328282201772464	0.9618683899789382	0.1655689213348045	0.6784416509532584	-0.09167616545345944	-0.3110267342485391	-0.5075958266728774	0.6151590281997037	-0.06866699762694731	-0.6388309676269017	1.157724539972385	-0.8655442880548206	1.0102369357237118	-1.7121165677476422	0.19804945564639145	-0.4758912011431466	-0.16142076773502576	0.8249065101283222	-0.7194809204249208	0.01012497501241194	0.4847156002388476	-0.3978056457547455	0.3199901106261172	-0.6941434573775184	0.2534326745570885	-0.1025589227353757
-0.913795723661992	0.7816754912369257	-0.45483898375808296	1.3229890026596611	-1.4147607530226463	1.4827033675373034	0.11259784519484707	-1.2333039120456517	-0.9070500906832566	1.3964740731744292	-1.3187356645077575	-0.0841397649319199	0.8928787812467723	1.4635605818057202	0.6017137079468128	-0.5079053211640522	0.6257717732808242	-1.9947417453500698	-0.6298915381413897	-1.207207223623817	0.16167880781649543	-0.09293201496823733	0.287549501246288	-0.40499080992103975	0.12957787658017583	-0.046171677095772745	-0.7480376215484814	0.6460983133911754	-0.23197491351344793	1.3951879275832428	-0.23404427842821504	0.49842896585308993	0.23914736810728784	-0.02789844905302087	1.4000223813342176	-0.8747887771296486	-0.4661290706441246	-1.180015778625341	1.089610435350065	-0.3640305791425703	-0.48242138578410726	1.5064975097864501	0.21017256696555173	-0.5534727164627097	1.1948996680326593	-1.2307450321308318	-0.3393588499512201	-0.4956018435936113	0.6783974529104196	0.3347852879614203
-0.4082762513813022	0.46435118714033075	-0.12964045151176776	1.704555237824252	-1.173538632488976	1.4195274303743937	1.027086766674215	-0.6358417417325058	-1.0964540571671533	2.076096301374165	-1.2612786266838398	1.3643389422035563	1.2069131342071466	0.8711659146680781	0.6697316253672437	0.1796136937602507	0.5964424474025388	-2.4583650206417644	-0.26499713421169374	-1.1077840434819577	0.40358910169392537	0.28988928437061395	-0.023757332633696556	-0.8493307627581022	0.6003772714182531	-0.47768495855973764	-0.8723607919928343	0.1412281326293127	-0.1834385160946326	2.8501986786585363	0.5282786652028464	1.1970837720709175	0.9633085518012124	0.3258192695400136	1.8363081944465482	-0.017420598285968758	-1.6045107046215212	-0.5894951542399883	1.1400835436814611	0.14257941202241123	-0.34310038639756496	1.1581875393883625	0.6957143492279466	-0.6095294458946164	1.609158300756787	-1.717150136937036	-1.0005388753256703	0.04025887676201409	0.5279458693331025	0.6109902026459356
-0.31537982403361886	-0.4578057253483369	0.8123674460986441	1.6348566072138773	-0.3459804314025475	0.9900454478722315	1.4564213990658974	-0.3463269313619664	-0.28274756971544984	1.6114015818273935	0.38614419906959324	2.1870374100921666	1.033265674850033	-0.6584823644631238	1.1505597079656076	0.8577751242296436	0.4749678218753733	-1.3311868513355012	0.5521137339359916	-0.4528184918908641	0.8223595873588009	0.6390177568341322	-0.12718632736256655	-0.7017227143795178	1.0319460807430214	0.0247313492954761	-0.37266367069652534	-0.3482518662402335	0.4310729680005144	2.6433120857959205	1.2941672833679163	2.0487313282664856	1.486462058759256	0.10846701947502674	1.7911574409809363	1.395303892245047	-1.6073974405632352	-0.2548864915190463	0.9077405198057008	0.8823534628913792	-0.003288346172710238	0.6469989132955686	0.894880342214396	-0.06594913115093626	1.3132804061036962	-1.2627246163505996	-1.2671596439487458	0.45436163955408576	0.4117484209894931	0.8337270478234989
-0.5633643667263389	-1.2810038102407995	1.616425269892892	0.985175270036078	0.0734429014673061	0.5387589276174909	1.0993706773417429	-0.4183490090800745	1.0802958898485258	0.5406693321932109	2.1255059336678674	1.7257900651504998	0.4564573827069076	-1.6754012742854067	1.27572057262562	1.273073098627051	0.007307793074505453	0.19336987286479018	1.4317837406028209	0.021566376553504258	0.9520841573231534	1.0220803236095974	-0.07516653929203872	-0.5575779138881214	1.0169354050101849	0.6839694496015166	-0.0073147583171559016	-0.5218713918876627	1.3153238670292287	0.9793442050730968	1.482950867693457	2.0085583715295705	1.2474080629636273	-0.43339697659582305	0.9698548316955835	2.2143277237252676	-0.9152917302268557	-0.2966990767929359	1.1805261104059748	1.4298450759389623	0.12981631626911969	0.7234733984844813	1.3024293792219257	0.5759673134923455	0.4858699551180365	-0.22657656370533705	-1.1239427897488734	0.4260446450921663	0.8329936370025651	1.0926989340195667
-0.7585846432459554	-1.3276233010240692	1.5117814279170767	0.2719092016785777	-0.4523388067413537	0.22975324818607185	0.30862121617623484	-0.5022075823987842	1.9016646593008038	-0.13537544659887066	2.241551404701589	0.49591570577293154	0.005984159059586695	-1.4378736916352295	0.7936387946644111	1.380583237193318	-0.5008809717246057	0.6882522955834477	1.7307776941462223	-0.14746616580700153	0.6439228789005577	1.1691068154923858	-0.1509354037746219	-0.7085531164796579	0.48747856675469053	0.5438784149925455	-0.19894783810907202	-0.5451010374858195	1.6521214797432948	-0.4900527949600366	0.9628044390778316	0.9882734281065132	0.4584081250391842	-0.7311326480137729	0.010870360418185681	1.5864447675094226	-0.5116292020213565	-0.5866298371487018	1.992056770311956	1.4279044868695143	0.024523763764659357	1.2191706026026945	1.9585724619210914	0.7256254869340638	-0.17876953263725112	0.37688770981303554	-0.8248137481914813	0.09174907733892834	1.5525458453679555	1.294597699590129
-0.6637704622789908	-0.5878587058602144	0.5610416888122255	0.10331040159581208	-1.313968548025729	0.004477870432667179	-0.324757281056272	-0.30935185444099456	1.5504280014441514	-0.03342634450062314	0.7320298604129434	-0.3854529950857057	0.04336672376561094	-0.5433704401588769	0.28333407167886565	1.2323252759652639	-0.5173321495669825	-0.009106459888928227	1.1185101200170002	-0.6393051743398109	0.20421668653279687	0.8212910300038466	-0.45004047450376045	-0.8818408119058158	-0.16725366427563898	-0.3932202027716328	-0.5851376911760805	-0.7047055411095882	0.9268742399336003	-0.4988331500609202	0.11010298204190985	-0.02931266075110596	-0.09541477372640114	-0.5228084949745618	-0.17009869697433297	-0.09082024742225978	-0.7399655603086459	-0.8221448235009574	2.5256126929821208	0.8777060468549345	0.034108665656091885	1.4031186678046128	2.2532612609311626	0.2544655738095083	-0.18768469942678373	-0.02220620240748976	-0.5622172275936071	-0.18775445358120288	1.8347838917957517	1.213795334413696
-0.3802520184862243	0.27909444057381844	-0.3908657960868617	0.449766950416719	-1.379040090088545	-0.27540546427274953	-0.5621661350783496	0.10702997586204177	0.401401655575866	0.23597871512744467	-0.802875218479685	-0.3822887490414657	0.2819900131532878	-0.06008331518396042	0.30381605078761964	0.8647690103107518	0.007334319999395111	-0.8530393851901038	-0.014546004382472005	-0.732955987423671	-0.01847652041812042	0.11543032366926356	-0.7473695211660631	-0.7341457732557813	-0.4885335003079764	-1.1935629250894693	-0.5728064513801466	-0.9715836521043875	-0.42496093012807207	0.4641413528617052	-0.6206483274501662	-0.18379470902132194	0.06671863247430979	-0.18739595530350953	0.513956902006978	-1.489665761429097	-1.0246545975298775	-0.7181294155576762	1.996325034329939	0.12889995536926202	0.3729452935270738	0.9303967977412448	1.6097009907029125	-0.46895528095462025	0.16998034793744027	-0.9583814418421921	-0.36733507835825135	-0.279917562098713	1.2747365637332502	0.7328581658967755
-0.05579484338284767	0.5770707694332625	-0.5635515161760323	0.663569717592089	-0.25798706719609327	-0.6638876444615578	-0.6307836278944942	0.4936149273685945	-0.6570719972250177	-0.12703127556420213	-1.010536770943556	0.0193028187916051	0.15907502949372893	-0.3227217955916168	0.6091076666133188	0.32799921751522	0.4754710432648758	-0.9125173005529871	-0.7966392429150493	-0.15260439767958411	0.001604220850377216	-0.4780442754020772	-0.7674647452000004	-0.37932214536910347	-0.3653618976874164	-1.0883010520976197	-0.14514535414996418	-1.0413281948974435	-1.3129311705872753	0.8433450304283482	-1.0280491844755764	0.2991950577442679	0.6234416477806898	-0.34474400539511385	1.1606572872960237	-1.5978167703028063	-0.7007301689178727	-0.21629085110534285	0.5167209490247325	-0.40704389238982736	0.7355145131013936	0.2263627689955336	0.23187310733777713	-0.9892951041163031	0.14617154372559457	-1.494028580565579	-0.24354606320346636	-0.3263761755348062	0.24993139098517525	0.025611291227829132
0.40082749251925026	0.246336046587822	0.06473313909679602	0.23806981974069766	1.2491837947932525	-1.0401472680218493	-0.8287584137374318	0.705271370945281	-1.052942377907173	-1.0413645027812977	-0.09083393889925953	0.06285991631525002	-0.3369388952011069	-0.7531586750707039	0.5075164849397616	-0.2434454684919023	0.26676564358383337	-0.29021685678023634	-0.6375874699061737	0.6151412620430158	0.10762594050090273	-0.5912378255014751	-0.4638004271804512	-0.2576923764965289	-0.007540202934938707	-0.29514213855872096	0.12556076937069546	-0.7467977514218989	-1.015175164404455	-0.10846647264621062	-1.05611328299352	0.5215622441942798	0.8922577932270696	-1.1031019906146693	0.9169399696736964	-0.547996761224493	0.14420425537509313	0.45554534268607805	-0.9850736230269731	-0.5537070746288182	0.5996319472650617	-0.06371221937652319	-0.9998267917383503	-1.1036361091845266	-0.5179764860344509	-1.1869516094829489	-0.2107530884475865	-0.35056008077769135	-0.48940154581261447	-0.5355669902670398
1.1217710387383228	-0.06989420109586807	0.8749374499038486	-0.6217553524726487	2.012625327027224	-1.1412444977456169	-1.1407756916525236	0.8107114458482995	-0.8200072194228327	-1.5306278969845732	0.7946900471985971	-0.320597909352847	-0.5164837524177669	-0.6998549707905557	-0.1553720311612091	-0.6723796548872518	-0.5809121175090897	0.2897512396317203	0.2151758561781654	0.8865573258994583	0.2905524569630148	-0.2599226790658778	0.005600687879514166	-0.5469215492981817	0.3834584083180881	0.34921691568539065	-0.14985441877001174	-0.2711333655323229	0.11814984787108879	-1.5176445383444317	-0.6046186390116082	0.06886691196199438	0.6209478630564197	-1.8089778994013015	-0.03353883311206383	0.7351390389842853	0.8080725869895667	0.9669142015299502	-1.6499689521834575	-0.4267409238723047	-0.09918734800606456	0.173910153834837	-1.3835295002613424	-0.8461654733828937	-1.1674219250853572	-0.3540845509404431	-0.1777590760425945	-0.06702309279463302	-0.5802190750922048	-0.6877154782431943
1.8341502070594216	0.3166210817475039	1.2656722461362686	-1.2876756887185512	1.6898067677456339	-0.7491359299977891	-1.2686616801918065	0.9350199657696235	-0.29850749836104434	-0.8879717349422616	0.9638572522497649	-0.5228589133750315	0.12938401406812428	-0.1576747904829268	-0.7474069812414945	-0.8657531036925676	-1.4205405710666577	0.4442810152853822	0.9313579326126012	0.5338859554975167	0.6456667252060505	0.22140376972206746	0.4640775036698995	-0.8948112209574393	0.7449566056816017	0.3787932697237803	-0.6489693333554252	0.09245562923818404	1.0441833472657605	-2.013345165584328	0.2908722728161164	-0.5743729983863054	0.17817754381899734	-1.6578162926274265	-0.7357703010886191	1.4970906150571577	0.830543929927191	1.1757377100861142	-1.4016628687276074	-0.24519703934723838	-0.768095157538483	0.44726930663453524	-1.0213212399951643	-0.33034390345955567	-0.9635929851529412	0.4768895141701922	0.07870832645894374	0.7130558363658337	-0.30175134046481633	-0.4979434360970418
1.8780650342186014	1.3476230124894357	1.1260577288820044	-1.4453095292956586	0.8460953282378701	0.05772972055456061	-0.9662996119511573	1.0847094254532499	0.18735913647787658	0.3355860788179123	0.6893842334304765	-0.1387833276883519	1.0848440203542375	0.39275339776347296	-0.6668247249380361	-0.864080427894178	-1.6697259860561842	0.3815942163387763	0.9381621281052832	0.05144385421140018	1.026453354599684	0.650718726370219	0.7708221934720914	-0.8144601241232775	0.9686123802701836	0.07751233424501888	-0.7377461285285277	0.27157984964433596	1.095934415678862	-1.3034833320506976	1.1400958193576372	-0.7617509587395589	0.005118395443218873	-0.5526965625646587	-0.6250535781189117	1.6471461882759544	0.4865029831030715	1.2320918638503826	-0.8135822210223957	-0.1157432244837837	-0.7700912477977414	0.2843699956630935	-0.5493582678444905	0.26734134874698723	0.029480320602120635	1.0841114203485605	0.6684887878172127	1.588553712931633	-0.1298267382051965	-0.2681398378773813
0.9032877628304185	2.119289442782059	0.7768661692131783	-1.3484659849443839	0.13066280233288666	0.8380843487453005	-0.28933212643303097	1.165154208399236	0.39184353575167813	0.8053441984875402	0.44582862150639285	0.47228771998245045	1.2230463127912694	0.6061662379067039	-0.11388223165092282	-0.755442817136834	-1.303906971312792	0.332045195442864	0.4650340445497593	-0.07465404916310361	1.0169208768073266	1.0303964274137178	0.7596984771776482	-0.23558166682389745	0.8206452365713194	-0.08824723874748118	-0.25190260538695836	0.3966129667077181	0.5929840139132653	-0.3107038479498101	1.2012138498750358	-0.5020751581252473	0.09115407126068568	0.7354445823044575	-0.13265484112777695	1.4679462990002565	0.3710825520713023	1.3516531971454264	-0.42501493302716675	0.00398142060409701	-0.18696010420471393	-0.2051756959931818	-0.3796403592601599	0.660959847868361	0.7748242386251972	1.4639017055808596	1.3583401680360971	1.7874810403547707	-0.2054327857845762	-0.22717432339510107
-0.49550115835125474	1.7094597633522968	0.615459330479561	-1.3308887975161858	-0.34253061096392945	1.087203529997184	0.4531174369551458	1.1281184154787964	0.1932344469009353	-0.06753543004484303	0.2333552635409483	0.6638805756902773	0.17124654224246455	0.5089742493315538	0.20184840184263772	-0.5790094617833186	-0.6791907691751329	0.1432592832976244	0.2100713413528939	0.10487725610537178	0.4252818445458598	1.3624841859965238	0.31701252766423677	0.46135932811833585	0.2468551873625603	-0.10254242885560332	0.3675118776270813	0.5183752330525052	0.36266593086530224	0.09949490962663347	0.26178502301492407	-0.30315723364135666	0.10760061642456653	1.3187001426456295	-0.025697637870028826	1.1532582772753162	0.6529959671855091	1.4915301142535	-0.3039969944229849	0.17433991601478965	0.20123277277566048	-0.45887029992345835	-0.3640016244048181	0.6048686310325468	0.4291729456453974	1.511180582876268	1.7201711528865626	1.0313868037439542	-0.33045935675000854	-0.3395695105817907
-1.1113594728477036	0.1897605460649682	0.8289294479358827	-1.2809537341860577	-0.7262838748223537	0.7162728539411365	0.9429668232040599	1.0332016756620648	-0.22322455635033905	-1.3072933439279801	-0.14104379081890056	0.3617266145274533	-1.0245043720336737	0.21138197432524433	-0.013762386075428887	-0.341105595594645	-0.04317963852306306	-0.36916677510584583	0.5207320608955878	0.16450192078938924	-0.3367864463118124	1.4847921904655004	-0.37853353462809436	0.9224017974696872	-0.31830222742680664	-0.24638915197124944	0.7189197849589397	0.5146347873383611	0.7575152252185436	0.06228788265037947	-0.8845606342223872	-0.3616244230147449	-0.06969107974157197	1.067375745341966	-0.3801945397574328	0.7675551838667457	0.9022835161020415	1.3360687368908095	-0.21654183342750738	0.3639328608311593	-0.21597824627016646	-0.10147840767630834	-0.17471469704516604	0.1804854577599399	-0.5956886700874209	1.0843084195031776	1.5492024468382635	0.008329569155798498	-0.3732936417952026	-0.41476189350723813
-0.30790082813036895	-1.262412260913562	1.2931782141947457	-0.7987627146048009	-0.8920071218542862	0.23092306101943225	1.0752322966612273	0.9386981798773184	-0.3644513389778969	-1.336717133170955	-0.48709686935028756	0.16569531643809843	-0.9133346378504799	-0.31347337357146027	-0.32797475423198463	-0.0917110834866766	0.6163329935866899	-0.9133162179902241	1.0272763481634124	-0.1318512014064708	-0.6236863082239794	1.2327981626774818	-0.8013382399133543	1.1812338027124367	-0.2187685410394688	-0.46638064499830717	0.949971538119757	0.33543804750110745	1.2896172757786748	0.22715424138410478	-1.0509723863604568	-0.2652243274605468	-0.1834117851073233	0.6850489855984135	-0.5096156029748938	0.47460257398673455	0.6338914620552469	0.6894955929283021	-0.033477147936576336	0.49347912973072916	-1.125904886624478	0.6194714617805368	0.19047048802829272	-0.1803633765899108	-1.0138424915941742	0.35436602004082957	1.0551054934286876	-0.28464232126370476	-0.47287704139467657	-0.3505490037501549
1.1729834348867743	-1.4130406791314256	1.61804418628497	0.17401647966514502	-0.5348945873850336	0.32516434054016574	1.0168155073691774	0.7718263792446755	0.11474835539854723	0.26581779121388355	-0.3967102539766634	0.5623043449095259	0.7163294704793374	-1.011006757871651	-0.2417621921511606	0.07917886455247396	1.2890727651703437	-0.9164096831203643	1.1258015727452393	-0.5787497148856056	-0.3286850083626051	0.732882766186746	-0.46629008957568263	1.481650565717008	0.6883762628666076	-0.2710256162789906	1.4247223892281307	0.20039767968470779	1.251950254718827	0.7094891471144606	0.10623156777306625	0.3778349313067707	0.029330508786562834	0.9304118089237354	0.0893354531528854	0.5028614504974505	-0.13367491689539263	-0.14033820104633096	0.14424128323708724	0.5535950357157106	-1.5514805989906542	1.0521440085305231	0.4246650433276115	-0.11169839670049118	-0.12962106412028257	-0.20022812040911883	0.5911481089132793	0.3013532072384458	-0.7737999627146759	-0.20814040310121168
1.7961060490778544	-0.1878467908023586	1.3457614179059556	1.1093916067203766	0.18547280708822816	1.1933852654630384	1.0715350746499408	0.37510612253427256	0.8985534520277988	2.20757759980873	0.04733244369070345	1.2646239441288827	2.4870072086076678	-1.468052161589182	0.1344824100914919	0.13913207880841197	1.727820865019215	-0.2602998913993112	0.7003092559916227	-0.8293517248386919	-0.06728348579563515	0.38975895480727923	0.5313034919917903	1.849107106834524	1.6760228517176208	0.5640966117842853	2.019936695280307	0.3755936021465251	0.5518199050536662	0.9852971425200775	1.5953426808395987	1.2474828260555737	0.45353028460732797	1.825983451721961	1.0080035886247327	0.7790105766645198	-0.9360206866051931	-0.4803344498445516	0.18436201088987578	0.6148946229537526	-0.8816743918840123	0.7540542182848397	0.3443345848390233	0.24618729716242826	1.3226434632960968	-0.308241898795654	0.2746401631350674	0.7956852237364129	-1.1073236382106622	-0.06015438513951092
0.7563277681418417	1.2274418825586986	0.2830655630281577	1.412311009118178	0.5017876941970816	2.2239751030239203	1.4210426192863752	-0.27885104046397674	1.1624307665327969	2.7969403665939634	0.16162590503736066	1.5032848887037724	2.836947100715335	-1.130740811073632	0.29539343020667447	0.16393786813058428	1.6624204042587303	0.4617484231819246	0.20660876429514155	-0.8051313072489105	-0.4524399494942169	0.4793317767468055	1.4297773483563492	1.9863645844092643	1.7367838592231089	1.398395132972677	2.068968796496868	0.754359073584412	-0.218829990559391	0.7857030275273529	2.000532914531926	1.5245583571455363	0.7232856350582765	2.6451970559967015	1.3419278071822134	0.7656787128586183	-1.3831677758914391	0.06618964746343027	0.08609792801381504	0.6937065491295601	0.4644914839219544	-0.13599337634576628	0.11013823912256925	0.3497630284074566	1.9679332199407504	-0.2616578566204824	-0.03168550960733393	0.171980656300854	-1.1282253841792673	0.13725903765824068
-1.1395675345742766	1.551424467111073	-1.2522951094428798	1.0914021624911563	-0.15646194129860086	2.430260050924148	1.922496559489189	-0.9387254076657117	0.4203743420465566	1.6666534033570457	-0.5011928505693161	0.8680291214928071	1.5722076692413987	0.09340207426717352	0.07109061592685473	0.25051884756221116	1.1673788110361896	0.6235080683779242	0.04602580022885823	-0.7269139072213741	-1.3374510306155012	0.7872463587911621	1.382405907268132	1.6103561184046582	0.591233617993365	1.1866194604934035	1.125364419391948	0.8325244179045337	-0.5035175237584276	0.5973002104355851	0.8598482010080759	0.7993754418133504	0.6610750396049462	2.611231176451463	0.7211713336390614	-0.09517955621449013	-1.490838811313807	1.1117780755641975	-0.0976882197613587	0.6531888375499216	1.4695391855080981	-1.0997353748382372	-0.036256938131447564	-0.13652232971848116	1.2730404929476293	-0.5370962014274779	-0.4199631475146975	-1.4106258540990877	-0.7844652159269421	0.43593826585276585
-2.2299543786545595	0.6132811118526894	-2.553197769346096	0.739808824528162	-1.332059074996845	1.2740034062835566	2.1649983007461975	-1.2051253472761425	-0.8496579265030236	-0.004778900117489123	-1.4525820108810845	-0.3326496079354614	-0.16645392402071682	1.554197809049569	-0.19079796532388696	0.39588886382306077	0.659840658621125	0.3603208462006916	0.047519118282772964	-0.8107353899043264	-2.0024043665511804	0.763110567342588	0.20404960798095162	0.7860134849736755	-0.9941912225077991	-0.34548529926061694	-0.40215893467487884	0.2359911972406673	-0.384064462887679	0.9468144584120499	-0.9802964990421789	-0.4291036486369563	0.4273237775601727	1.5603609215366903	-0.305594842950203	-1.6929257833856286	-1.4934513004797347	1.7119166009865603	-0.37738277966158834	0.31805088123841546	1.5339107719950857	-1.732449079118857	-0.10073009650597933	-0.9118599276689595	-0.009278929120114732	-1.1003298031012283	-0.7825978259090266	-2.655684454755899	-0.47628326805396504	0.6957108356148016
-1.6450140148613899	-0.6530335980433446	-2.992948407468455	0.8228747045212891	-1.8622577560761868	-0.8406515381340114	1.793898724377272	-0.8712267180973798	-1.610848468214322	-0.9104139002862947	-1.756474226809345	-1.508682440525197	-1.3044599817237448	2.3132356178997098	-0.2169671981730923	0.5092293792887906	0.4747518481095472	0.4093854297604832	-0.26194437687141153	-1.035648300007368	-2.0454885835131966	0.09745205052365065	-1.433099016565602	-0.13810918005841752	-1.955553209462195	-2.176763525036427	-1.5783713895067921	-0.7774405108514032	-0.35370436293733665	1.4447734046172578	-2.325360631510885	-1.2595886226806234	0.215721590681152	-0.009988249945280735	-0.9300205444825204	-3.1010209150238426	-1.4603731144744712	1.1896674748160627	-0.7322388883516618	-0.2755348820441144	0.9493693226709722	-1.982392050647853	-0.24019603255877806	-1.3237205880994105	-0.8506481623737505	-1.3459255337595206	-1.0065420287972457	-2.4772385850156917	-0.5917761839188974	0.6338522080363873
-0.11094734007736733	-1.2996310513864404	-2.445309052776704	1.1278163763786462	-1.155957075958452	-2.81395071380828	0.8316689803331168	-0.1461425693448066	-1.3171995244862285	-0.9454017375173942	-1.1757447353972046	-2.3211232848643975	-1.814544305794265	1.921578914241757	-0.2562699670382392	0.552492240811256	0.5227202792342857	1.121039353354097	-0.9328887345278907	-1.1972092104083893	-1.7963703760431824	-0.8855495836976836	-2.527943915924167	-0.8541978120557594	-1.9077067890292754	-2.865502582793507	-1.8507247605685497	-1.4864714820707785	-0.6001999609404358	1.0536106206659208	-2.7107651029215174	-1.2832379252968065	-0.0291796578351561	-1.398360494229841	-0.909921103608975	-3.2670781935764417	-1.2161851269238453	-0.2364457250700912	-0.925044461821312	-0.7865047632617979	0.3978566466114709	-1.9406023799515115	-0.3812935835646933	-1.0508627495250749	-1.0719098324920342	-0.8542147482745527	-1.1682175548979759	-1.1329509047850213	-0.9314324177542652	0.17904425220783138
0.9105219074939928	-1.2325171540550197	-1.2875213144212239	1.039539622126147	0.08345876822737322	-3.6016776066417857	-0.315637452950344	0.4991177654773061	-0.402738852021877	-0.9652124332411979	-0.4658024025639137	-2.6547475195389483	-2.2135643039355766	0.7568852599529708	-0.6665340975559645	0.6223807842040183	0.449447341665373	1.8858619380362738	-1.3687513464732946	-1.0930095594016978	-1.703314028079479	-1.472563040365809	-2.486513837861115	-1.2551733898374213	-1.2897158424633368	-1.9538231212273958	-1.4381064575173352	-1.4185336496580976	-0.7370928608235101	-0.5554509943105911	-2.432034872394121	-0.8572913197249613	-0.44985062476093374	-2.1441653325636607	-0.6090487847335087	-1.9369940915307726	-0.6335850245512518	-1.6443640186885184	-0.5829924194695039	-0.8039077397098428	0.17400984680747794	-1.5353339283312541	-0.1479541987525516	-0.3825145174211548	-1.2300408962743956	-0.01676403365219626	-1.3650963383931338	0.13056901271703472	-0.7945435175493928	-0.27471692099816186
0.765105972363611	-0.9530624409536802	-0.05873201177724059	0.30692566361925877	0.6576460369703724	-2.8764577354181764	-1.1702200589737384	0.751927138733235	0.33436884293941105	-1.449189641741208	-0.3670334520959143	-2.3086853314600404	-2.488032867465013	-0.34604172620963125	-1.2084229681732745	0.8448329666338252	0.09854044882593825	1.7674052354720966	-0.9697048882376643	-0.6406450335322412	-1.5623856653733046	-1.223013270206913	-1.4409344577969998	-1.3071590297583258	-0.6541967794246799	-0.35717200926470005	-0.8184021992700988	-0.7992385057409501	-0.33477196828524214	-2.2831647999753617	-1.7765965964024537	-0.5659801699471665	-0.9151611852826792	-2.1463162357005374	-0.38500223890770907	0.0849523207416966	0.09520858196306375	-2.2104456314625547	0.3933512400029658	-0.224498750917829	0.04609507625792514	-0.5955908651648031	0.6832850322633549	0.2062533194295752	-1.581414315938133	0.3535772407383874	-1.4049149315546372	0.46453191893269485	0.2316392129873015	-0.13413348264832617
0.15827876032415222	-0.7072045690086564	0.8381117867385857	-0.6170518641876801	0.3041205824759445	-1.172952544426328	-1.4947279328337484	0.7287264380566998	0.6376303555017134	-1.8111047513909808	-0.6097176027611065	-1.1078444367817448	-2.0105098860109765	-0.7416668710918628	-1.148619616762793	1.1872452408323557	-0.2831511153526225	0.6197032579266899	0.0845083588457968	0.07188080850444038	-0.7336213369554848	-0.3862439796931534	-0.015615955467203362	-0.934307601708821	-0.06816663652167017	0.6756384106698345	-0.10978225167339131	-0.22033210958899974	0.424710825970942	-2.614145886405589	-0.6435560223382623	-0.5966730286632194	-1.0414795319287729	-1.5587100300285488	-0.2176185404169381	1.5950988013312322	0.5636671562398973	-1.8256679602718247	1.5246715938569544	0.6037309590966436	-0.2082100529327695	0.739346419668158	1.7223824280508846	0.6126788983804122	-1.5996865777258076	0.016123025862689724	-0.903207078478072	0.2241874648648002	1.64269340235017	0.7526057898359781
0.2021363693351522	-0.23278844486271402	1.178577141330559	-1.0532770837070202	0.006451977941122517	0.4933953542369022	-1.3368041639452426	0.7959692889746156	0.8533186229496954	-1.1880691523676659	-0.3025157506922811	0.5774705244145926	-0.5604476135183957	-0.33789815461264533	-0.2115240151195901	1.406185989331232	-0.33134557755624394	-0.6804149991947422	0.8824266528474348	0.7616180741345815	0.835404580138387	0.3218398086141714	1.1214467984575436	-0.16324011112687462	0.6675770566021821	0.8255600524066775	0.8063539000859269	0.05425790958435651	0.8258378616465175	-1.2851846515363115	0.9609955587527649	-0.6980336536062965	-0.6704487398634934	-0.6872236549269144	0.01845378140999243	1.931590190244695	0.5460090847558707	-1.0002281214441782	2.0043502150474346	1.1317414044269407	-0.3840907770098907	1.812971379035877	2.142435127601654	1.0936440720694358	-0.7186660009515436	-0.37161092264160533	0.16673621724631563	0.3377895160500661	2.3539301389277396	1.7543543447518892
1.1026660782595024	0.6165248172906875	0.868718209396406	-0.8191830185383725	0.7428075037050856	1.247760798327947	-0.880096492913044	1.1046672467936511	1.1625993998795405	0.33252329874163944	0.75364510231834	1.7313611926507744	1.0010952798263886	0.47196517645023234	0.846610671431278	1.202962058185008	0.009088777523283681	-1.189088316539473	0.6746737135378122	1.0596642114688573	2.160322520527758	0.32694920585256076	1.5724275873658784	0.6675801763362628	1.3953880754025407	0.7876500810248842	1.6873098086606357	0.29455702540049616	0.38938562928558956	0.3870924656789482	2.3802013958399835	-0.593914563533012	-0.19290749311054362	0.07960369889903565	0.17657665410693157	1.3390787108739195	0.26865852762527814	-0.2926427191896359	1.380806087975756	1.0173760864860044	-0.11357572577236787	1.8748105077578574	1.4189192394078989	1.7432574166016586	0.7038662447123586	-0.07883932419304018	1.160685890057444	1.0860144795449647	1.7534142868083757	1.8940188123073107
1.9443052412759008	1.3329998780823435	0.01793677974884156	-0.3729662018882993	2.1639769774293827	0.8578245255024928	-0.3500067792815845	1.3348005255720552	1.1196732656726796	1.6078346682634548	1.5978462289852342	1.4849713424534117	1.4509253826326993	1.1055620832975903	0.9422039003482873	0.4458776555682637	0.4007353102456273	-0.8851125398014198	-0.3762756725491898	0.824264734494918	2.1276750720904176	-0.3905337867328501	1.314201532016578	1.020107271874845	1.5116105339052808	1.205879914034998	1.852251902707667	0.7990475126503822	-0.572922513131836	0.9429308208245174	2.672179999904884	-0.2705275246110845	-0.2050231838682218	0.4138725890819409	-0.021274078002079696	0.5213414111047459	0.25916776467760955	0.10577401736177794	0.007785707283189561	0.32140350280721924	0.557716288462091	0.8263406898863116	-0.1395402156972124	2.1901621862099554	1.5460346794161508	0.7367900248202899	1.2644060534056647	1.754554225298112	0.3553024785293677	0.7358343422095832
1.7292861542162745	1.1767866606476678	-0.9704380917323192	-0.2661778000775215	2.8421834774391366	-0.16777519643165043	-0.018982196348806057	0.9604244903574656	0.22196415021556998	1.6183662176598905	1.2319211350812778	0.07597724368064666	0.5341194899368034	1.1161551984428286	-0.07459162018231517	-0.7188220526970227	0.434556476490673	-0.5211653334517533	-1.4146904371379299	0.3987341517982939	0.7974069079280743	-1.3738402615632441	0.6627362813069047	0.6054117044557142	0.6226292737238117	1.8116129226974769	0.9243069029328638	1.359798013073654	-1.2842750367152185	0.28399019713848933	1.605080895828655	0.11510271933827708	-0.8157603519811937	0.25432866893918293	-0.5246855914725703	-0.06977810373740857	0.8796811747742704	0.317682873941232	-1.2302615702293893	-0.6216133175379837	1.0721951799806393	-0.5336081632047953	-1.647896190814466	1.9510968450771429	1.118143923287268	1.1920401188211118	0.3946374971899131	1.5021955303155319	-0.6890137720989361	-1.1479678629356946
0.4570328845377981	0.11498060017149228	-1.5587908408707785	-0.5702419063544366	1.863263350865762	-0.9676951224063574	-0.12127576593386284	-0.19878948038139116	-1.1953301050354563	0.5493959866525884	-0.03079014748422321	-1.204011796040887	-0.7301093353699223	0.4556818179366542	-1.148596590634419	-1.9162218434158245	-0.013489458020345523	-0.5937697091699112	-1.7775616119150712	0.4092172598901574	-0.5078357323450495	-2.0653299399971297	0.10144576849730397	-0.2958447000410033	-0.856332287870793	1.7845478036726183	-0.5246492426552123	1.4241620558811905	-1.3225664966774706	-0.46779560037873513	0.05430125688124435	0.43784628663085434	-1.4402738132445372	-0.11802549058622025	-0.890354043124718	-0.4951452805808542	1.9557000613694964	0.48854443411498666	-1.6703931547952455	-1.4505696945849302	0.9209094739276231	-1.1706082141107148	-2.4041170808151997	1.0134932729012316	-0.04211119263338181	0.8123879634941323	-0.5654154497975828	0.3576343362273725	-0.7191379512757631	-2.625935494010368
-0.9095912444657643	-0.9615335644979132	-1.46432338024943	-0.8965368483200525	-0.08723941702266685	-0.9702069674581925	-0.6244134295998571	-1.701942383470975	-2.0068743593633442	-0.4525068549475739	-0.7696312105954883	-1.2098853241808267	-1.1656282098954351	-0.4512915373793701	-1.1553145143967436	-2.7004787506434864	-0.7257021639948219	-0.7584379099558729	-1.5305984642241146	1.1363538258096502	-0.5536819544223291	-2.122167766559668	-0.025558606847315878	-1.0480640941184851	-1.9563516294412178	0.8377711317258093	-1.3887516492451044	0.7912207331997196	-0.9762936814249863	-0.42557492411189646	-0.7858871802731333	0.6283701469952993	-1.399473885404564	-0.2813599111582371	-0.7944388035048441	-0.9768617157561956	2.8514989331054026	0.6261953116103713	-1.3590185346406782	-1.9132848803686722	0.1979705966105776	-0.7866424529025386	-2.3556477167082255	-0.0865762374567496	-0.7551134647280717	0.18993824420100763	-0.6182864426195562	-0.7998116773169088	-0.12195786241982344	-2.9395161476985834
-1.4467869256459513	-1.1446264165779307	-0.8875170448101	-0.8999484518901026	-1.4017495192596017	-0.31194012226153045	-1.1429526969443409	-2.789788339378843	-1.4241851223710313	-0.5123110396973052	-0.07727142837570605	-0.06801157979193465	-0.6496996051793748	-0.9681425666480289	-0.14304415930397307	-2.768125402124503	-1.3606861340476724	-0.4004209894777245	-1.1499715311992473	2.1055541930646635	0.5304922118315533	-1.529917520925448	0.22232623937095947	-1.2349709856991486	-2.045061774912858	-0.3181628521254206	-1.165311921824665	-0.030701163245436053	-0.771815319494827	0.1218778429483284	-0.525143189994602	0.5893882803234382	-0.6831365028150971	-0.030267898716204476	-0.4637707471725487	-1.427183889440254	2.9691407563641814	0.6457260369388421	-0.8355620946032889	-1.8888551933920734	-0.5230170881595081	-0.0616917078571358	-1.8851894880507567	-0.7857241245920605	-0.4754381667089865	0.2635189731554109	0.27539381627574067	-1.1649429577124533	0.24568331127729318	-2.2175044791986465
-1.0987932129086657	-0.49752977988302477	-0.2929986785406354	-0.6446326020642492	-1.1925718005221837	0.3312989589323907	-1.2559783251498704	-2.984686689895246	0.08284597517477467	0.14780735140922358	1.3659132023430374	0.9939207233685848	-0.04472866942634207	-0.740799459214809	0.7647123377292934	-2.154791435318666	-1.6915242913734978	0.4171387462320319	-0.8807352820905874	2.4705634954280984	1.496290306496805	-0.5848823312056907	0.43283981696561186	-0.9953952566632923	-1.3782708992684134	-0.6906993365063987	-0.48054500823067264	-0.3091077419163703	-0.8090964578192911	0.2823996248631419	0.2178113431616431	0.22761086791890583	-4.941417345547813e-05	0.4272639182130392	-0.4103466725623498	-1.4367409347106856	2.257167013323836	0.4508516396465181	-0.5197835510204646	-1.423112675813268	-0.8323974886378139	0.13605909230680055	-1.3049205462008229	-0.9701162853734318	0.21963668514061355	1.0844375675019367	1.133659422257156	-0.733106470367259	0.060580427018131995	-1.1588482687463393
-0.5341271927023001	0.08446282681238351	0.0331278830398141	-0.45831896964173063	-0.06136842768526768	0.3770351594759754	-0.9837129229324401	-2.4190091547084993	1.2201164405896636	0.5965066735725145	2.09253299563953	0.9168747073918199	-0.0875046872945486	-0.011754146838747408	0.6458388927653078	-1.2618026597879146	-1.6943272713931337	0.880734443709951	-0.5755364816144226	1.8939771957676588	1.38651370525457	0.216736420222249	0.2357240754976184	-0.7768281381360964	-0.7469284835658575	-0.05835452386650936	-0.32640203741652785	0.10161644498035421	-0.7211074381162672	-0.2807646064830723	0.6493462083776774	-0.40568384812286046	-0.03892106692205816	0.6395449695263442	-0.7645364652532495	-0.7571528439125974	1.2549747539768268	-0.030256625197245625	-0.3708053582296655	-0.7697853003429923	-0.8689304322679934	-0.29236558394013257	-0.663653010386413	-0.8782878848562681	0.4029659021081507	1.6573014943319646	1.0233243343496428	-0.10019813964011245	-0.18200607116278802	-0.33522435897421377
-0.36205640030940556	-0.026971807733050024	0.1578199960687736	-0.5193635522750105	0.7122263905135657	-0.13697592362223165	-0.8278703775154312	-1.6239059810991077	1.2125480984649606	0.22089028036216649	1.5314166044833697	-0.18436450119107367	-0.6396314465267124	0.5854625615012495	-0.2767052714620725	-0.5891163743541777	-1.5015975586491275	0.3670782426243486	-0.08684314272185056	0.9415946909785969	0.4539344634091916	0.4370235138951851	-0.3147175554609917	-0.8072300816557301	-0.6746709294373511	0.823262005269735	-0.8898212786078561	0.5667197526169033	-0.24796555119657698	-1.0687611471788419	0.5940403436913672	-1.075847323524028	-0.7520120827670768	0.3241938048458543	-1.0673682570849397	0.27104631043052363	0.5871522878951443	-0.7700851175293697	-0.10543345719278656	-0.2847679643364561	-1.0132585240496237	-0.6400232721427255	0.038530660804113236	-0.6754421958037391	-0.1628691505550117	1.131454948533003	0.07461893608874884	0.25436878433982707	0.12581505142351748	0.15140090612265544
-0.6251518566514799	-0.49214269624801704	0.26083540408265565	-0.6672191534122749	0.4719932283475503	-0.6237070671669396	-1.1864979666325381	-1.0486314864963662	0.5157824426714153	-0.7294168065245811	0.517706304663654	-1.2554074533470279	-1.0582501815393102	0.585659925400441	-1.0219113450153927	-0.31612416027740614	-1.2935612822729536	-0.7526158045327779	0.42251309331151604	0.45665377617466363	-0.34117898430673793	0.033356019392474894	-0.7784122581665873	-0.876915544511548	-1.0275258868498802	1.021318545727295	-1.3708362903706788	0.3443439763105703	0.34728228373692943	-1.4790615111867247	0.3776981050627955	-1.5041642010822898	-1.4193280332554443	-0.3414038294333171	-0.8210273789469918	0.8838322739386977	0.3616794936213619	-1.5239443679104414	0.367295088131292	-0.1527533833840378	-1.3162779933806354	-0.3114757542384684	0.6464001488180287	-0.32821908889855245	-0.8742876595975956	-0.11862671732270517	-0.6986811512385759	0.3094173617765533	0.88504942530131	0.4497620972206236
-0.9853092129815773	-0.5365957169997525	0.3498218258548863	-0.5987648490361047	-0.4410634083975049	-0.5351965659987514	-1.7587438342967645	-0.7820629470047669	0.12406982324182451	-1.4919049239298743	0.09773497541027606	-1.3720284305693018	-1.0017847818994015	0.0597710499914981	-0.9529373829184972	-0.13459474445497194	-1.1742123317173045	-1.4497595077395382	0.6752047664458628	0.5730461833625221	-0.4574078756717155	-0.524848287579571	-0.7755705501197334	-0.6453231097541229	-1.312597426976362	0.29484755029888676	-0.9926521241249033	-0.61626371915648	0.5553420992563292	-1.417117919548589	0.17200255420888158	-1.5231275414437369	-1.3673538401863352	-0.8384921908248907	-0.12121165284930437	0.5699824269514864	0.08236244307855475	-1.8681411885896166	0.8062395218065966	-0.2069299916264812	-1.3927748976160825	0.4067272164844618	0.961235188791956	0.09260848382952071	-1.0146217012706489	-0.9138053660539561	-0.543291368243257	0.21096910321204965	1.3321485488143272	0.6117829778862446
-1.1907298950546652	0.00971111239945502	0.30926394766409676	-0.17839982973202265	-1.3503618278409906	0.11362737750729424	-1.727236169865782	-0.6549753365759661	0.37452765617996336	-1.496968544119781	0.22956898158848238	-0.49355535632141884	-0.630917457752371	-0.5387753487700111	-0.28973837175977835	0.4040823244003166	-1.0964627347709293	-1.1443713835952258	0.6514399171990809	0.5379358624156568	-0.15589137369849715	-0.6011293455401815	-0.37084685349729957	-0.0978632876522048	-1.1846338446128486	-0.832277976751557	0.024151488710662278	-1.6183948478659334	0.22625104418999561	-1.0697719269619572	-0.21601485785548774	-1.1077304711104918	-0.5528291583682885	-0.7644185651115607	0.42550001132533655	-0.40684628865853356	-0.7859650311825498	-1.5191770808377576	0.8948533111181509	-0.11018789416354831	-0.9147823843003725	0.6658421919522852	0.9721933672192431	0.22007241422390236	-0.4176560326844433	-0.7193802540313565	0.22897488496338578	-0.08224604849699865	0.8880891444379418	0.5639045911258238
-1.2349652894788512	0.5006177446230077	0.16483014853951322	0.4620611795756197	-1.899961257982999	0.7822288199912238	-0.6597311565218119	-0.4986749514651857	0.6733298085696311	-0.7394803773154852	0.015602441535022764	0.6948692692173476	-0.16637038303464888	-0.8181794069201431	0.3596260757882805	1.30737847284006	-0.9202488288667383	-0.29405454977676354	0.5759778189026292	-0.38004581961999534	0.10295895721175641	0.011378686828381095	0.02373280676184055	0.36271328268469977	-0.6228422041243943	-1.6759223323446633	0.6724308330573586	-1.9183373795819094	-0.26179559337353325	-0.42188824326375013	-0.8695722206409645	-0.35176153483351186	0.5250429765899862	-0.22609919269935363	0.40259066784024083	-1.2016846458897996	-2.151730261885763	-0.6783795770207874	0.552499810844504	0.2264847982066142	-0.09962626071185081	0.09941450327865033	0.8403628844426643	-0.2696182429696291	0.5551184489806184	-0.3172291606102943	0.6296713407230043	-0.6704785161256174	-0.1763996698351096	0.32879468981589755
-1.1529740984192716	0.31884922405285354	0.13594596367210932	1.0647978352212473	-2.009468136744819	0.9293366684283993	0.8677448298369379	-0.2600013783289869	0.36960464226857764	0.34044433138991925	-0.9291136112270774	1.4593747244602713	0.39528621062394853	-0.7143045046656897	0.6702666448127403	1.9693462892585902	-0.5846968835347282	0.1876961551523033	0.5465054239090678	-1.9286623840722628	0.27752072393604504	0.8331934669005313	0.11867557153288556	0.2842321128219039	0.2254576981376799	-1.9114702041483018	0.2651864857531576	-1.3902346766205524	-0.4569946193555238	0.6275676670162493	-1.368678850064827	0.5095918573379182	1.3572491587211475	0.2247138765284798	0.044223253234282424	-1.1391097272843842	-3.2527911723626413	0.043362842677755954	-0.024128713691410817	0.4670148797580919	0.40631578796101575	-0.6730683695641242	0.6441518322758004	-1.1411431520433233	1.4337635506686266	-0.8084705869533096	0.05955034269483742	-1.3080272569300144	-1.0170485218955474	0.10185770454446337
-0.8626637431721912	-0.3474867183143471	0.3632960608288294	1.4244214901021437	-1.5485278232207156	0.49558167300546063	1.7429217123378757	0.07069109148070647	-0.37619815034017395	1.194912569888605	-1.8153288917311698	1.5208227123029538	1.0269429292050842	-0.41879775973713523	0.7052317347849532	1.709371154196335	-0.21758597020804787	-0.032388106902908644	0.38005186284542847	-3.0146345558044634	0.6022923340449443	1.142398887043465	0.06520030021228587	-0.3953221961503199	1.1878140840179272	-1.5831847567682393	-0.8597619111779458	-0.49685012928143196	-0.3105890253620279	1.7496667059006576	-1.1383412574574614	1.1202396204278187	1.7973312273577724	0.10847837967571097	-0.08267248709268109	-0.2844862157602294	-3.343117348962118	0.18371784179461653	-0.5479704219732524	0.203197032051069	0.14169002522328977	-0.7253505743363775	0.27060033411446677	-1.6351074846537756	1.8934301532200057	-2.130088291326292	-1.1316923844913238	-1.3802191929432983	-1.099052796281927	0.0429873396011805
-0.3016415546240617	-0.7821259578891531	0.6944480261932634	1.450370063295469	-0.4415174497691791	-0.09041677497685797	1.4649179716582459	0.5314466892167808	-0.7742718139750077	1.4750455924453552	-1.605637049747701	1.1153060215616242	1.4140866796363076	-0.19151497200919926	0.5973438398998252	0.5361021850051323	-0.024519404845062823	-0.4050819737407055	-0.03842892294393528	-2.83245623119974	1.0488105454319132	0.7486643704804133	0.2649871902732293	-1.2617327318987168	2.044415002139976	-0.8701436937531278	-1.758740136516679	0.2664594909107296	-0.08736269876849022	2.2145548601922846	-0.1583211434721778	1.2072022288578712	1.9844024643119258	-0.47763414942257565	0.2465716349686859	0.7056027627985142	-2.424984609968328	-0.07109293428865546	-0.7965430660548689	-0.48766123835756464	-0.71244315232434	0.09514207330380524	-0.335393369321454	-1.1739747505536762	1.773885562221749	-2.933180033469568	-2.074241574693468	-0.47435105644657155	-0.6830898037842461	0.0854286458542409
0.3614868552994283	-0.6531596299254591	0.8686946202005581	1.1444429213764133	0.911205060314405	-0.32780970406616144	0.6855829196145762	1.1246819271610469	-0.33904577767343724	1.2090134774317174	-0.3417450127042582	0.7490762110586611	1.2440143528190049	-0.25494286683827594	0.40629941064498487	-0.6981672078967956	-0.046635634352507775	-0.20675656282599417	-0.37896226415400736	-1.685129733843182	1.2279239519539598	0.27712711846076316	0.875901905220945	-1.7377902779272068	2.514281452093078	-0.011790470672286077	-1.8161879389978424	0.769135840497113	0.11025728769867964	1.673405784088284	0.8909707356681438	0.8432894367958286	2.042412077982058	-0.8857353219921754	0.6921016449091579	1.2361579126685198	-1.248065872228735	-0.04923506603166437	-0.626637056081028	-0.9347454986215563	-1.478282337507413	0.9693615331377987	-0.8696083614877674	0.007072101738117697	1.1404308987050766	-2.06167986123987	-2.1751281272924574	1.0357024902659482	-0.4067062140783399	0.06856388079653741
0.7816168888976729	-0.3415457039190843	0.8785026344858076	0.58906040576929	1.6574930562609034	-0.0621129200115583	0.4829180920836505	1.6993496201479377	0.5827654958603838	0.7544091504083161	0.8222891798840559	0.8199291668692112	0.6951199634843951	-0.6998526070310803	0.2596411770196873	-1.0065051864233028	-0.06714297801481042	0.6155051518280725	-0.08485622358582066	-0.5606862195942498	0.8530970912565621	0.5708931030420722	1.5481052952948948	-1.4853363037978529	2.393740022515384	0.6416350336535717	-1.1369379272441695	1.115440637624776	0.5176601555843248	0.7026787652506781	1.2822151165376707	0.4313096665138096	1.920863601151119	-0.5117379564501192	0.7857363793166252	1.2279595908114498	-0.5592864370922891	0.6604782996653054	0.019973954975025382	-0.44782432026835406	-1.5286231816465974	1.033811128745486	-0.7813409862982359	1.0509886956738432	0.3719325436853765	0.07149038059915074	-1.4420536651496798	2.1193165142745714	-0.49403580797119767	0.05237499517643592
0.7370264502266857	-0.29603228451998415	0.982183439012874	-0.04362007940188431	1.206324741757201	0.4421841330748413	1.161681733797153	1.9603349370269834	1.2465161309890602	0.4736462605058842	0.9290770784863726	1.2616209551571294	0.3503807734705183	-1.3193624478222463	0.36084488289996364	-0.16079242970915084	0.1932162033443107	1.4049225774231267	0.9413627256936612	-0.005921697565060934	0.09527952954168155	1.7654087892272086	1.6783101654255352	-0.5789147598557611	1.717614845348503	0.7537325270749451	-0.15865926477427467	1.2847785229829565	1.3107735663390159	0.24939929188741702	0.9234363438983042	0.32336813755851934	1.4908241061054854	0.5876322143272811	0.456011602690612	0.9751624952231619	-0.3954334960457549	1.6649163885608362	1.0166820097209142	0.9596844706328742	-0.7001594943338948	0.3436677860495705	0.2001357569302989	1.3116049516720238	-0.045093455057048745	1.8308118816738195	-0.2200289228566858	1.9393682948710322	-0.5082763381356216	0.3717258173700623
0.3255893816307513	-0.3441643883868036	1.2834795173661786	-0.5247808000027163	-0.12319530214716351	0.7715485266275799	1.9495625629993074	1.6609961525421737	1.285379528504666	0.36054686742809344	0.2560598954567495	1.5030977528862481	0.5145418117107	-1.5729917047873654	0.7134172347791224	1.1380158759252308	0.7915413110111806	1.5263748454802575	2.0153133888050125	0.34905294211880034	-0.6224350895963541	3.0195706081886997	0.9387495841458872	0.6075658342406575	0.7465182606010814	0.3029948759821022	0.843670466907596	1.0498870838172123	2.15713473057751	0.5497369701714281	0.2901455573794635	0.47026620981175354	0.7463186149027679	1.676028711316194	0.05962894815601862	0.7040747584272182	-0.16435967152735606	2.0739757320867596	1.9876264652195816	2.4661162635489475	0.7047303987953764	-0.2383738343847761	1.6738211062259112	0.911055037003533	-0.00014926218802998454	2.043519661253942	1.1336239767894642	0.62998433257825	0.10237862134345523	1.2675450819574503
-0.15711382400852408	0.06846660686408947	1.435177225072089	-0.6677202429430258	-1.3379809285781288	0.701768488042381	1.9259565542566517	0.8384493084109091	0.9212724231570635	0.0440539316457759	-0.13836384011700373	0.9549188308855004	0.8238710203881983	-0.9439066154880996	0.9914390148898338	1.953777567633665	1.5076293220226464	1.0046633448089437	2.220132309934076	1.0913604947900282	-1.0417572111780995	3.256034153894667	-0.4151653047740555	1.6404448291605256	-0.18923120414949934	-0.3174218697676159	1.7789747077394282	0.2704447194031241	2.3693293787937737	0.8996065075581898	-0.2061230574830928	0.5413406876060661	-0.0846697533091878	1.9686975120637995	-0.017069628838817866	0.39749914309670653	0.6005843895525861	1.395211333655377	2.4705320110821414	3.110454306081406	2.1696842948933734	-0.050082727208027214	2.7891195161332374	0.45226112670535235	0.05504219141191914	1.1181636550529452	2.2770921595688067	-0.7784492802201631	1.310820414034437	2.474020476253611
-0.47924637194978253	1.0169892160713683	0.9614375064424248	-0.4327643193177808	-1.6815305283920854	0.3373285804362912	1.086552948940144	-0.11767088015438441	0.5197313689028769	-0.7217078387195031	0.2760256527165985	-0.3051141079915973	0.7421382586080801	0.48896547331502205	0.8882293949878516	1.913098959652826	2.066607555234439	0.4153496535032736	1.307209548735933	2.0719478825623874	-1.1490525325073104	2.1910193131087703	-1.711236399501241	2.2181084699716536	-0.8039030883045374	-0.6207449698873942	2.473729272678829	-0.8070215390252642	1.5888542279374955	0.6255621664204866	-0.5724550106593347	0.3952406525059255	-0.6208560091015126	1.3138030028247423	0.3143143110214842	0.02234547406393542	1.6521311675468884	0.07524057015000908	2.243729194038852	2.5863725075509403	3.194906308728718	0.6663832153356455	2.9119080705395817	0.30482345280888823	-0.3815270525487344	0.4123864504469779	2.81670815935617	-1.243268550848973	2.434549331022685	3.2698524701890923
-0.56876804645958	1.798906588549451	-0.09596123800931974	0.039841309595480434	-1.1985119539034288	-0.012464804757385387	0.31364937196428155	-0.6619155859468919	0.16685031073731746	-1.5853019235539214	0.9387384394931454	-1.412418168990312	0.33118288478487085	1.8816271733834222	0.5466129797554822	1.326029217441232	2.3592284556958574	0.2504962584489646	-0.04072445472354204	2.417352983083187	-0.97055162433808	0.5949636230104246	-2.3160870733772647	2.2525412516736343	-0.8868923915940303	-0.4529184913115606	2.643399280704508	-1.604170136417863	0.2417469153505008	0.011721673520382354	-0.9408310922072187	0.2989993902557037	-0.5822160850096272	0.27877499938762995	0.8633663767981088	-0.24012491971836453	2.2412313173945377	-0.8974873727996947	1.4974966098050726	1.406201899682314	3.4318388731311407	1.1286209683814785	2.0834526712080366	0.3076039934377185	-1.1513374798390392	0.689162036250802	2.471982935753341	-0.5782765409324615	2.7245656225434423	3.025375186926879
-0.4125963262473984	1.6743197928524127	-1.0246679455491423	0.4940461808624128	-0.3992026166117468	-0.08271567731522389	0.33214483928243865	-0.45468327988075874	-0.24534901934539718	-1.7763173709131785	0.9577826743801404	-1.4908483578473215	0.22254114171074338	2.2179227969708037	0.416368095029507	0.6724305273615432	2.411177131315577	0.48763768085510617	-0.8716630722437534	1.5324388883947275	-0.5471237467276956	-0.4736306533160562	-1.9973703881973357	1.861009259781903	-0.38359984142501163	-0.03549794948766326	2.1751378557511556	-1.5881092514401427	-0.7804418459747845	-0.07046629104671873	-1.1533667615089558	0.5720552876613781	-0.060847659388349566	-0.392415192934119	1.3519764185313161	-0.1335967401052653	1.883606437763236	-0.9035349694257434	0.6435622129868299	0.3611646658079422	2.797268366085143	0.9199315445264256	0.8620029915346686	0.13804616767299607	-1.4662434742087291	1.425587909084084	1.378981567957477	0.476127262955043	1.9762090959536258	1.7323106539465138
0.00638530233128073	0.7477401900975471	-1.0980282873090716	0.6851338350925752	0.40979087120002317	0.17410391455014168	0.902451574009618	0.3644933721157022	-0.6845700496079635	-0.8844944198715694	0.1603663210168136	-0.600702708189039	0.7386182100546285	1.2013595748207504	0.6180258808244972	0.15348975871115725	2.1991712949873614	0.7504717914365611	-0.8096231641271762	-0.09922765847930087	-0.14053514897369446	-0.6386502438085446	-0.9721654249950483	1.2966730400059474	0.45621735559829046	0.39196524025802004	1.3007490519451235	-0.6407635156329641	-0.8987256080947641	0.602274987715168	-0.8726727199670663	1.0854393305431584	0.45126152006782083	-0.38132423594365833	1.5284615701558437	0.3194953974106302	0.8583772851932044	-0.1641087377717548	-0.04775140543603294	-0.11287169970011056	1.5573024361073002	0.35108607603629205	-0.20144257475160962	-0.21065978634829494	-0.8205821871955672	1.6038869644299165	0.12590243307324375	0.9829874393723841	0.5881428203245016	0.008826607919508046
0.608062364861414	-0.12912206592981018	-0.3641365934118856	0.5077765085543648	1.2481482223365794	0.5998620619703898	1.1593977880504625	1.2305887278342005	-0.9261980804669403	0.5786372173210084	-0.8019310832028648	0.2503344620968872	1.3142568372058465	-0.446969264310981	0.666818426593897	-0.23985675450796573	1.61496267644137	0.768745670553636	-0.21550093914877536	-1.28983492019886	-0.18345005257994348	-0.3867995933756214	0.290757198167946	0.8372856083986083	1.0945900604498366	0.8349690430127593	0.40432465664450606	0.8480072050463178	-0.2833858054069226	1.134329740986072	-0.0901358925093509	1.2943182804673632	0.41453815821001094	0.08107866050322962	1.2191687139037555	0.7297687877501556	-0.0599866132420597	0.645976017642287	-0.5943980914259994	-0.09270414847442054	0.2497960375240584	-0.044281897087518514	-0.888682165100089	-0.4415781769443327	0.2521124993488875	0.9044488390952061	-0.6272786391234638	0.6130453408250257	-0.8597635034826687	-1.3925340301721911
1.1306586370819518	-0.3224513541821191	0.3570119248723613	0.0575743861716876	2.009073666137789	0.9721038876968171	0.6249936344920685	1.547634125454566	-0.8454080962472801	1.5288737288797005	-1.260926580729746	0.17109340870450787	1.081793706856415	-1.60917396172061	0.052966809912764624	-0.4278762223415344	0.6675662034255252	0.5965677525435936	0.34593462538234215	-1.3006643274130312	-0.7794023265795254	-0.3710887293304287	1.3109564813459877	0.6659462903742802	1.050675776340933	1.363153844305969	-0.26688938256350714	2.181107954229273	0.42606160116313413	0.5186314298256623	0.6832376574145487	0.8367720735719977	-0.2606046969758213	0.5468917216407027	0.4443357338892049	0.6941472333851902	-0.3200361984838648	1.112674130526976	-1.107843254481069	0.12044652575622447	-0.601720748871579	-0.153560742301271	-1.218008793665118	-0.36841146729767565	0.6038084118504182	-0.06837732913592506	-0.6063818383189236	-0.19523898681228485	-1.9960133912366502	-2.0856783359839817
1.2850947304261195	-0.05023118358996448	0.3182810572262017	-0.42045290114008743	2.2275850150004497	1.1279264527471833	-0.3148431556264562	1.136121575574815	-0.6242421718465588	1.282261337969499	-1.1793974689999804	-0.6460010729570905	-0.028305111753419796	-1.6703924504222976	-0.9821813569894982	-0.2471475515419532	-0.3351389749283577	0.41201724214634894	0.6107865335715336	-0.5011559990450678	-1.3640666525830867	-0.6950128701615507	1.7469328413066765	0.7952167749482228	0.3250690670190796	1.7693038289859566	-0.6232142827968263	2.702752012224907	0.7217406454564461	-1.0717142920609233	0.8718928093035795	-0.015539875053853009	-1.0661413735388714	0.7033944534091263	-0.47461249830596625	0.21658361498188544	-0.027094335694824254	1.3154495409612839	-1.5421787128852606	0.2931214626781791	-0.8053079370962302	-0.28563671959524034	-1.2163105646694257	-0.16035777023186118	-0.2675660631737894	-0.6113676254264144	-0.03434300036480935	-0.7692660782208502	-2.685855259583812	-2.149732614417154
1.0460307388871417	0.05799899084733321	-0.39728400653697926	-0.6788994505734972	1.5413598224644949	0.98734098915163	-0.9524026529096641	0.3466892239859612	-0.5764962179040999	0.15097100504095373	-0.9537909358202773	-1.2123429179894463	-1.0828487809172327	-0.8268058426094913	-1.5394360526699897	0.2237630928747187	-0.9094623974607329	0.20795405342046658	0.6055437932735874	0.13450524745521028	-1.1855984979218153	-0.9600539684628374	1.4618615215926813	1.0709384437145517	-0.5671601463973212	1.6210390747163972	-0.5650099396813342	2.1273480449834334	0.5319606145690358	-2.335196713105874	0.4291492024913723	-0.6300115290191576	-1.3374668953720676	0.4514536376999782	-1.0310580093197652	-0.280769308687496	0.28246875021866935	1.4276356081469221	-1.7167355759635423	0.30024780694733816	-0.5888416384730754	-0.6326274630755092	-0.9080716258084643	-0.12534416519528996	-1.5686724557767775	-0.6872081616046115	0.6341658095332602	-0.837221512477708	-2.8481361101224523	-1.8668472511414707
0.722029151727397	-0.16233883662181442	-1.0331839083902299	-0.6157142186391562	0.2906227986599006	0.5349667752284213	-1.077769446017566	-0.2744314034255899	-0.8021829194803548	-0.9266096764870823	-0.8082463591064599	-0.9636681222775312	-1.1788294135278443	0.3242189710755241	-1.0584618332607763	0.5377190103563102	-0.7626216080025948	-0.2336267734960116	0.3816916144164983	0.05314021793334861	-0.22357610185185897	-0.9051333057731251	0.5598903141675431	1.2513933667856765	-1.0548839393616576	0.7580258740342778	-0.0035070126000272647	0.7007089776663327	0.07866045365644236	-2.2304169470536954	-0.127493628418834	-0.6921245591484131	-0.8969163548961391	-0.17439646179875692	-0.8782371317096487	-0.366157305110208	0.21947152173589404	1.2985137465874073	-1.5627479486119946	0.06752295954470007	-0.38039723704124184	-0.9418981600744885	-0.4723585462939545	-0.3393560104061715	-2.0010686075710757	-0.766271461883485	1.0326588686990474	-0.6569141055854248	-2.3933095511190774	-1.4440203426198917
0.6532290054124595	-0.24440072335159072	-0.995329060551193	-0.31574697289155795	-0.6112525161295914	-0.14380980903326118	-1.094595519058803	-0.45091397097602626	-1.0766903532354895	-1.2561154688065617	-0.5977023865624606	-0.41557115354365437	-0.47030370023595475	1.2760280220003248	-0.034382121215980964	0.2648735087299735	-0.050293732917559154	-1.042903921430962	-0.022415381531391283	-0.4557859123334748	0.6232389393029059	-0.7832202774377321	-0.6059278060023267	1.1245300346503695	-0.985276592901305	-0.3601385852218757	0.8699542349905425	-0.9133826221115134	-0.3829914409786239	-1.057604377622676	-0.25961809189196616	-0.46512051322213477	-0.216921381340517	-1.0085646821704988	-0.10203606252682267	0.020957216231006437	-0.1251892797205679	0.5994146910704586	-1.2372152277938058	-0.3719405305634353	-0.46559972073426203	-0.797016471629214	-0.23851081917500863	-0.5717003117079422	-1.1350534410767288	-1.089809507486007	1.007111290654146	-0.5945854102414798	-1.3658861808962262	-0.9578033198547673
0.8455242854649011	0.20199404184608283	-0.3964530034770909	0.03593542670418027	-0.5338245161577192	-0.805821952713624	-1.385845669888484	-0.3196099505974501	-1.0685198623183831	-0.836794349348586	-0.15640152425311296	-0.4205993546426305	0.08562051813408772	1.6901567045434562	0.4931344901375703	-0.4983704240684677	0.7220080339193973	-1.974561566009064	-0.41657957587245936	-0.7737663626579858	0.5198953894956203	-1.0008722219611226	-1.520592748905098	0.6159310671836764	-0.6038080274628139	-0.9730521838415502	1.4813896426936817	-1.9957370297997223	-0.6647519177361393	-0.002947545844817594	0.10402976775704469	-0.3478712503722056	0.10612911556541282	-1.7026443112295133	0.846612708921492	0.5809455445032856	-0.3707845749296855	-0.6324452056538284	-0.9263797945784962	-0.7932993584296233	-0.7947251555367472	-0.11619657429442319	-0.40831982087675267	-0.541456674235026	0.19619286844961675	-1.3357507159669113	0.5872627174580342	-0.6574210433158942	-0.07479209678125498	-0.462878226110662
0.9781747296525284	0.8885757683685973	0.22270838004720223	0.28580478791571035	0.2392532651155749	-1.1248288248707263	-1.775131401675916	-0.15061689922971314	-0.6278547144384011	-0.0801463572585883	0.376807853458127	-0.9621819878947461	-0.07503617404889006	1.2948505356569104	0.11994395034433639	-1.1453921752896592	1.0474346585319803	-2.4810376987121843	-0.51540202672291	-0.6853764647144843	-0.2411230432534236	-1.4987176987093145	-1.7341893003459132	-0.15789475887210128	-0.13901366676855545	-0.7462847181413789	1.2537800810017032	-2.1713195919152875	-0.6587381391314732	0.20016221193079575	0.6160476873060428	-0.34592352141672156	-0.005389630491253418	-1.84181283706271	1.4730175560109604	0.9552111098558899	-0.30435634859045524	-1.759900612534729	-0.6035360701521874	-0.9065951329733158	-1.0686438743135283	0.7328640134587019	-0.809891617831737	-0.17052908940024156	0.8834624992684061	-1.0667367525804679	-0.055145342226457	-0.48451336295137215	0.9936460643210839	-0.06878916850278517
0.8033085444664121	1.1548796185331303	0.5260337798689848	0.38536956652959703	0.8416801745732586	-0.9437158103514075	-1.7300615006574454	-0.013443547906763751	0.10015051871892762	0.6702241350317164	0.6747135600090031	-1.0695380151079514	-0.5140740886204086	0.08068024799115221	-0.5116460231358214	-1.1659538755968573	0.7185242942301038	-2.1437121386880067	-0.30184527301035585	-0.5019263245750486	-0.4953456750062664	-1.7015730745557	-1.1475585514068936	-0.9278447227690239	0.41903835308826404	-0.1115539544621882	0.162652372381257	-1.5766401658930325	-0.421999617634521	-0.12279044675599493	0.9087113504361195	-0.15216188387256743	-0.0883254190801776	-1.263783040858678	1.5042436748157118	0.9574035481350972	-0.12704610631623078	-2.009897953116979	-0.10978498442862895	-0.6634508387368742	-1.011657463271396	1.2683853462056578	-1.0301321077003842	0.3961381256378	0.6955750829098902	-0.3552174169465067	-0.6615945783795847	0.20622845739026258	1.4334738034569918	0.10420213101441468
0.47096192831784656	0.7685801318908232	0.5840623910274944	0.37490410339614394	0.7278718570474353	-0.4872506026588353	-1.015236541492531	0.20939508391864312	0.753489905971935	1.2345891747481421	0.5561643152810651	-0.06071734828832362	-0.5135594177108104	-1.335478292990601	-0.5822215396655805	-0.6807613476824836	-0.0996733318882156	-1.0842481056520512	-0.19788417046964554	-0.5640070094956874	0.3705904892650038	-1.1768751039854484	-0.14719227342657884	-1.4080255901879926	1.0538609986853174	0.17888633677247692	-1.162270877732519	-0.6996775839528668	-0.23273508326226017	-0.26605886185099864	0.8469480131678666	0.30229410874959506	0.2367408342833035	-0.2807342964666711	0.9447986341384723	0.5754924505348652	-0.25288256185055946	-1.21466631892415	0.49736237619959	-0.38478013074244716	-0.613817929491491	1.2435304235454177	-0.8401014742201671	0.9100119262323028	0.2856307725967237	0.19585393888385064	-1.0253323156733105	1.2007309048659156	1.136972555927969	0.020597556006446215
0.37134693746547975	0.17693305807981613	0.5357999296506932	0.3184476368141775	0.12327065976831016	-0.24359978593236437	-0.006751467227429182	0.5225360828950137	0.937864089161604	1.3978782465057014	0.10392125464573175	1.4128386350071245	-0.12608544713859204	-1.855807046661712	-0.1500080219629389	-0.289371342051703	-1.0000033545455367	0.050273899201925355	-0.6442483494574291	-0.8041575250478089	1.548491506837883	-0.2380964179362577	0.5923064108525395	-1.4723361758542517	1.401041179076853	-0.19683409851467176	-1.9621101523329207	-0.04858902618336598	-0.39969919880055715	-0.06537645876557979	0.4763238133380159	0.6085114122472631	0.7444187142262113	0.4926447356863069	0.020917111920960477	-0.10259550028540997	-0.8600598345895208	-0.044702441557831096	0.8079690142953343	-0.4721825048393418	-0.15784700313711564	0.6981239024477094	-0.44530439202734556	1.1168720116761535	0.20902031673917562	0.06981451477705608	-1.142570233435205	1.8650659671671659	0.3343827656666639	-0.2296044065454141
0.654493974544247	-0.0828364283642354	0.30791424414269064	0.2408568202030582	-0.39199974124766396	-0.5278483653523086	0.6545615829696618	0.6779109608343464	0.472273904009483	0.9226721829002054	-0.4727127153297867	1.9183599819418635	-0.12172272378621532	-0.7930096752119172	-0.055635783168508694	-0.4103234064793549	-1.5708018561179642	0.5652658112562218	-1.480405573600564	-0.867406571930986	1.6876564309322744	0.27725189993630417	0.5821696649785448	-1.2566227874576457	0.9641929680950512	-0.8771760624342064	-1.9678904458720172	0.11140042811181262	-0.9077616910694112	0.08492037798060914	-0.08631274406240638	0.32420182635583494	0.82868481066503	0.6043162726275361	-0.8922936841912285	-0.8837394156645159	-1.6297674578526586	0.551851639435781	0.4375168420447938	-0.9638486231662844	-0.0025485353741905763	-0.15567853071253168	-0.2580370934429995	0.854059431952612	0.2813545931008273	-0.6031223966129245	-1.1966159784590793	1.6874259251806762	-0.5265287535036034	-0.48026579286475557
0.9932340802056611	-0.01466520353805128	-0.1875479608088688	0.097641995348759	-0.5489579394807891	-1.1377687168452617	0.6355430567310462	0.4363246045577378	-0.40178872901374985	-0.10223338405887515	-0.9417499225014855	0.8610541151707224	-0.8688413692065613	1.2838779543380452	-0.7942148157959535	-0.8710077110444904	-1.6476419418441157	0.26061390718454897	-1.9403722769018288	-0.5693094200597685	0.5660394856882282	-0.1136345806685916	-0.06992699738375574	-1.08413919529618	-0.23937379410827664	-1.2699922985037753	-1.495898770683944	-0.160561190707073	-1.3163717079925366	-0.05901003669779954	-0.6364666154548813	-0.44773474729815127	0.22105795752945795	0.09660400242259941	-1.425215132635342	-1.4651028525372642	-1.947013894799287	0.17272870364867993	-0.4330353702122971	-1.4480703455896475	-0.2848143532256787	-0.9820147820648538	-0.43578817581716495	0.2076285010054677	0.04350717043914227	-1.140461671662724	-1.3480105690604691	0.7832045605121583	-0.983342352920232	-0.5905781928779578
0.8933113060971303	-0.04167030344944142	-0.7086701912610321	-0.19449337271619993	-0.5180011448933652	-1.5023046312492911	0.11937599670622916	-0.08760822461308657	-1.0706807748967044	-1.0641551249689976	-1.0268718085131816	-0.7309557870528329	-1.6430906422765204	2.8004562509405315	-1.7815233562421136	-1.176922312672859	-1.4362526497417487	-0.44086846788142153	-1.433366140238608	-0.11115038965070001	-0.5141802980792735	-0.9692349010002342	-0.6935908295425878	-1.2268842351352707	-1.4109336039111031	-1.141661843137652	-1.017646544501176	-0.5504710415072092	-1.147020982396749	-0.22944243569768144	-0.8838776146945373	-1.1073667426588478	-0.652975721860441	-0.583156070376406	-1.4673395410978884	-1.5825053108806133	-1.4186269837270258	-0.7410056424342982	-1.0353742556250218	-1.478421578262344	-0.7907059260760639	-1.363045911654275	-0.7109565534545049	-0.420608561284938	-0.3913401450965254	-0.9406590588712038	-1.5520353927380122	-0.13805559504563428	-0.7804773241836274	-0.5313306760041985
0.21793207641727042	-0.37216961865611425	-0.7846656633938058	-0.6551001351565532	-0.5038371466325886	-1.2250471401678606	-0.44368111384297576	-0.48987085105156997	-0.9733211273800232	-1.2147927294746952	-0.49119417449392627	-1.2421369184377833	-1.3790736404329624	2.5152096614731625	-1.9515859273836214	-1.0827182664733277	-1.3508756478399604	-0.8814644443956522	-0.2645630303368379	0.17457431796583284	-0.20831917503137465	-1.3327619960891866	-0.586883715854844	-1.6647301850786795	-1.5987264035981368	-0.7142368680392688	-0.7403554920356571	-0.6602249301479495	-0.41046274042183095	-0.07690526748446949	-0.6437727036132068	-1.2024858559037688	-1.1082880409127984	-0.9538519355914193	-1.2904940676929066	-1.2361919762494786	-0.24936828012433418	-1.3770992093269885	-0.6931750914589774	-1.0455530912787299	-1.126752154241406	-1.023091893738264	-0.7056578579565004	-0.5616991287199637	-0.3203664063420716	-0.022268613362008558	-1.6167965086833143	-0.36316254213932997	-0.020371029138405234	-0.39339906306005473
-0.6616170111963867	-0.7419475138315222	-0.24703813818975923	-1.1319240897672433	-0.45854716336522866	-0.4683989040114556	-0.6890388752585049	-0.543238962601127	-0.11380166446886437	-0.3699925094461473	0.5762017391117309	-0.18196273024998144	-0.02805640039494549	0.6744900191301642	-0.9675389602896189	-0.7868778446163837	-1.6158547627198128	-0.7059899906172266	0.6091414998980874	0.20807424404842806	1.2428213128695802	-0.7106904497926322	0.36162498312304153	-2.051492260477423	-0.6801100152295875	-0.28826847501495195	-0.5867441364346417	-0.250606425313524	0.33645340309080535	0.3044101095811951	-0.06106836441597677	-0.8798587370229156	-0.9134074389006541	-0.7986977538528006	-1.2971042975229419	-0.7240578826904046	0.8882724733704862	-1.2877765145027829	0.4460969679986395	-0.5706894457686298	-1.056185254359462	-0.12767300283002156	-0.3633554118536149	-0.1360034464324065	0.6386468319045464	1.0058260664490284	-1.4265823886735938	0.18330523540314178	0.8798953124952053	-0.2993239999382274
-1.2465782206628622	-0.8408145470426758	0.47614505789891287	-1.326834292892987	-0.27002180893425837	0.2317954149453297	-0.49972289585004137	-0.49066991724856535	0.8631468109069087	0.825204214213119	1.6068499139317052	1.347661675290171	1.1803844333762017	-1.2219606280340385	0.4079411928934004	-0.5932478001666126	-1.982423836314455	-0.07939811111945907	0.5917683978998944	0.22169940604525862	2.238579002839913	0.427415353129868	1.5162695343569945	-1.9600232988175812	0.403015170800005	0.07251631043028994	-0.42995895746398666	0.5487444603479631	0.5331453804022843	0.5109571060701046	0.45193745550312237	-0.6139080155690327	-0.4616217148494903	-0.2134750695757275	-1.5593993518733011	-0.37683819236719507	1.399239153369889	-0.6889783682042637	1.4537518525594209	-0.4327363019755149	-0.6929662650996489	0.7244060536761111	0.0020404373642469342	0.36922391952504446	1.8693855417198815	1.457219987056298	-1.0560292992709637	0.840951299020913	1.4573996237226152	-0.28164307752400525
-1.3775645661778846	-0.7645221536742703	0.7483737113784686	-1.0206294416786508	-0.0559418689707349	0.5060982367629022	0.005514688121680892	-0.7359642051454325	1.2094745013220862	1.4178141718665866	1.8991669441385834	1.8815775837664155	1.0126056611397773	-1.8237622566256204	1.1758261322681614	-0.5273666417444857	-1.9159348254171653	0.5396015874625459	0.06894571825531542	0.45176160964442774	1.6718729256822094	1.1529248951642155	1.9906980983098792	-1.2396736743695422	0.531668249662481	0.4488840105119089	-0.23080713131789674	1.2617898376403045	0.1766290794695249	0.38626514108780297	0.5760537379132531	-0.610452325818641	-0.25632579747350404	0.5053767192349201	-1.6779700863398637	-0.25077835955202965	1.2331299110718583	-0.12029380325944404	1.4834221054336423	-0.5800169718007316	-0.3683366068976997	0.9453042091414993	0.08632937809773371	0.31956922480544514	2.257964792442933	1.092808747758012	-0.6547740033664715	0.7952978602620532	1.5158357391893469	-0.24591237262481122
-1.2810303645901182	-0.8200156775581784	0.3825836423682397	-0.33727117084394065	-0.06610690525781635	0.44321449523728673	0.5424763687064615	-1.2610743318336488	0.74237536973048	0.978208134562755	1.25913950703439	1.0648848661716226	-0.37955884459783107	-1.0720584276681462	1.1175389862992762	-0.37718440617176213	-1.1556232177139658	0.7858631880457717	-0.11197373226249846	0.8390111451169712	0.1853556004757793	1.0230132246275077	1.393025192491928	-0.18914155009477213	-0.45912819228067747	0.7868251308468303	-0.0008042617595804359	1.409768872434922	-0.23904408161947657	0.18449895591306267	0.36205703755852847	-0.6577120740859603	-0.37279229195308883	1.0102742432769432	-1.2234056274238243	-0.12529904408988726	0.8449219076856086	0.10995233662712858	0.5879911342154137	-0.6608657188083851	-0.3059885769109419	0.4295972100719511	-0.049405537476755725	-0.39877691967397083	1.390545736410157	0.25452115291780614	-0.27963549788122455	-0.15229825720843498	1.2040533521911743	-0.0739302232174266
-1.2166402021044997	-0.9631641784122599	-0.2229698088796024	0.24933981223702043	-0.3059132748745185	0.34909741199761424	0.7989326954138201	-1.5245805792722145	-0.03241148911999115	-0.05423920120998584	0.2498805729486332	-0.19457153727568716	-1.5559228153055586	-0.009417906882180674	0.8109720661811953	-0.04205105119030365	-0.0804624218181656	0.5930500370259794	0.3080379012156554	1.081212838229217	-0.6673867626501627	0.4616025372553539	0.1628073398369369	0.62677921103574	-1.6134550758004254	0.8570598280938717	0.22390448612967645	0.9431339429215738	-0.32788832112685795	0.14787978146405387	0.11357820091180693	-0.5533266907835396	-0.5125376108183162	1.0821281933708444	-0.3198434318487689	0.17901503590069867	0.7137872051251818	0.13550989970352592	-0.3731604414702738	-0.4800127690555093	-0.4308706794379851	-0.4506813456183505	-0.06385705792150469	-1.196812538296132	0.0814414392034949	-0.43858416841689246	0.10603835154471028	-1.346926472158703	0.7843270803527508	0.22628474844375118
-1.2050380154143772	-0.7319931248566358	-0.6287763295359431	0.2786147105712545	-0.4469988719651909	0.3318557065163261	0.6564976513998385	-1.0672970436424436	-0.4529491207111555	-0.7993677639390777	-0.3171985212500407	-0.8271544946079168	-1.2708368875745732	0.3626859325706812	0.7869541545725619	0.2977095830452693	0.5692430825659709	0.1437749629381272	0.6911416329830594	0.9724312876215194	-0.2874485476899628	0.22653995319382522	-0.8010681468781822	0.7901704839373954	-1.8358561277918306	0.5202964206899775	0.3333650968573081	0.3360375657634693	-0.2309162844000129	0.16913628846800383	0.03570634794874221	-0.45861573013645884	-0.4830120075922801	0.8102509135536334	0.34763473568646525	0.5228667971457938	0.909487240511375	0.2633156363648598	-0.6323435781852693	-0.211671352664052	-0.48451019856655125	-1.2805361002605076	0.24609106410860032	-1.3546916560675357	-0.40743520569585523	-0.5586691746196568	0.4986042488740916	-1.8539273187100274	0.3435650959682906	0.4895971686120747
-1.153955291656829	0.10248323593036363	-0.8724107565269036	-0.24731304393143244	-0.22798469557339815	0.24935467192010466	0.32712075784546724	-0.14855868161384528	-0.2997424859496585	-0.6936591380014359	-0.1743592311694482	-0.5776002184837087	0.29470134131052933	-0.08016566223273669	0.9387836240388128	0.4001174012492372	0.3893141560597777	-0.2760921602074836	0.3282007264196757	0.6447952581801774	0.3627818448548717	0.5936454750681084	-0.881946948585968	0.3410310271377861	-0.9718945564370086	-0.046364883823242595	0.18490858468980081	0.16790972305533167	-0.3409891613090266	0.05144933148149846	0.06774778571331513	-0.6584651914268933	-0.43230011115177713	0.59163687492613	0.2136608826699335	0.5404102417428485	1.1097744836532417	0.5815918897174946	-0.24715035201855978	-0.12111282807778813	-0.29449991229012545	-1.9076026829964876	0.690789837963169	-0.7613991906237199	0.36391376061258945	-0.14952234622586788	0.8035302490627885	-1.350255740907172	-0.2236274932784164	0.5353786323045399
-1.1488179905899145	0.9956179564261324	-1.283091055995772	-0.7916607558402763	0.1464179414209606	0.05131890254463521	0.18416959891987986	0.39937589856645384	0.14235259659092922	0.08689094091833774	0.1732288205782253	0.07825206612442828	1.8091931535926336	-0.7548657609488457	0.8182923705392425	0.2696738513260048	-0.2906077360029128	-0.39747564333001667	-0.590134075484061	0.43532697624740696	0.08279498123078474	1.124871509574213	-0.20340487304507912	-0.2620156340974025	0.12391785575928597	-0.4580167554804752	-0.1963993430750663	0.542301704568112	-0.6821689070223818	-0.05524399601556577	0.043950218014452966	-1.050039142667065	-0.5534414816927992	0.8105072601765674	-0.5216203417633082	0.023110587947144646	0.9834158943931234	0.8686465289632116	0.09455176471931169	-0.15898315567973303	0.09146983503334455	-2.278565806358878	0.8993869809306352	-0.005964558405150582	1.5827867435183598	0.3634504438480361	0.9504221954086102	-0.46501346432952145	-0.9411984896434812	0.3469422828179216
-1.4447530271298363	1.0402565120934684	-1.8347031183060545	-0.7372802566299724	0.16485312981557898	0.004515078932335056	0.36963937976192596	0.024090548200821297	0.5050061973945147	0.8196528034867514	0.03866542438575179	0.63679393158296	2.126944319838966	-1.0855239744781264	0.29367064129458165	0.17397661615179444	-0.7311991625966613	-0.08580747378061072	-1.0530567260075339	0.5110436633732884	-1.0311429515972799	1.198123394529554	0.5521223458204451	-0.48331328787081557	0.5146121145944218	-0.4583713323026152	-0.5017040121949737	0.9331682526032183	-0.7437383850595313	0.22040583971192482	-0.08785883759157588	-1.098419829228873	-0.7005897792792242	1.4064338074040925	-1.03392659457991	-0.8009988414575411	0.5055159824318679	0.8575681361768102	-0.07541319280989306	0.05026723259341975	0.5112757198056697	-2.146658929038679	0.7562700890863441	0.27838912567971325	1.9815780025014715	0.5341654318380307	1.0060273632209713	-0.17421514954433379	-1.5306056812926057	0.1082953054009129
-2.0932744767445186	0.008676715894399493	-1.9281909164306659	0.02884378413664154	-0.4058053933882127	0.41953843129689594	0.5928543165676076	-0.9342885642346883	0.683702715508223	0.8171966035389449	-0.672706071234316	0.9231689161823199	1.2280900177678604	-0.912844014063269	-0.2907874186636244	0.3824521911993978	-0.4709832001317578	0.538471005821401	-0.32419033330538854	0.6663307698219373	-1.7464001708929886	0.6785802675231859	0.7331570599267055	-0.0718476026860684	0.06418841096070232	-0.1298461169751202	-0.3608763547421044	0.672333175186964	-0.04074398469422332	0.8619723063118863	-0.26417509150845747	-0.41062050621513596	-0.4762622649921754	1.801810411402851	-0.6824823074958605	-1.3802893543973935	-0.07942154708049687	0.5356955813258165	-0.4712629833793875	0.7827636896348745	0.8685781919699989	-1.2059425133652752	0.5607994821692495	0.07393323524499164	1.000836977848586	0.2364982031987049	1.1141023425533187	-0.8014282262214194	-1.560032285729457	0.07016000083370678
-2.666190317080545	-1.2002309227840573	-1.0047725108287013	0.9820159012008562	-1.2003739946263938	1.164334643837681	0.41350565365891206	-1.5825284625055491	0.7792709295380035	-0.0524678803385628	-1.3299930485561366	0.8846156047895769	-0.02834212952398404	-0.36753772696725273	-0.5469229609420381	0.9524584775696281	0.34357981281058664	1.1134867733001463	1.1882108560420814	0.5487706591804171	-1.2841160151165818	0.042624830627121024	0.1824155319267577	0.8132932888872331	-0.5863634896404956	0.21353057495724206	0.2608779184565323	-0.3629243835355003	1.2237488709182558	1.251349650615564	-0.439185807837817	0.7466213285842529	0.27642998715282563	1.3946293965649006	0.38622298024591545	-1.2471261320369404	-0.5136776756294961	0.15942767769955746	-0.4040931931941113	1.8386777182175322	1.178913118967321	0.3903262395778231	0.7214796114522513	-0.07590393532782731	-0.7916039371987543	-0.2657574762819471	1.3360186640310137	-1.6432256844677287	-0.8603288242227719	0.3829600003754626
-2.5134384861075763	-1.3683161942346873	0.6749583186122284	1.430637170334948	-1.58966856685959	1.6070345092207377	-0.237191979152803	-1.3783883929148997	0.8667832516169869	-1.2624406142190068	-1.2019072666262545	0.40445042091509237	-0.8084265847199069	0.36419690790882703	-0.42662780926761457	1.7454719707107968	1.2439123148347913	1.2931037054313361	2.279598061448955	0.10668235667874115	-0.3107928409159478	-0.10476870559910663	-0.749363632587561	1.7484625469405604	-0.7714000310824366	0.3124995020309229	0.9635504191153679	-1.546742976991767	2.203487194476868	0.8027749136018817	-0.5986557476340452	1.639546002306023	1.1867456195376431	0.1994115578766095	1.4423593744227186	-0.37020117316837947	-0.6862843253799943	-0.0019878330777609626	0.41433773516499334	2.655130781790943	1.4689454715633579	1.8189096366125943	1.3129050097998631	0.28815182781234	-2.2884088170053447	-0.5388521362648395	1.6031936121052077	-1.6562306082365017	0.2363765668462456	1.0242485827595367
-1.3853010874006273	-0.23094469825773797	2.063407905487136	1.129016357720726	-1.2849700656561553	1.1790842982642706	-0.8783522858955954	-0.5769082289161841	0.9594539473016215	-2.0176053011675332	-0.17648625724840128	-0.48995049769746807	-0.8819223250998797	1.050358362552241	-0.12851950996402287	2.5328781880287448	1.902360919925895	1.0783719413359785	2.1305974647997465	-0.24077554848534385	-0.11361508331247008	0.4101755683092054	-1.5272687747445712	2.3067056560235977	-0.40826515285673226	0.15778838868024136	1.289373234605735	-2.0174755187326947	2.19037711578118	-0.27145324230606466	-0.647292971268227	1.772168206264409	1.6531718409685234	-1.0498609221976414	1.8646300600013554	0.8142275903707424	-0.5947081564002806	0.09707760967491637	1.511896661056455	2.7977372318211926	1.6866905362209088	2.1524811773362824	1.9649464179303235	1.0657601007774975	-2.7712375032111014	-0.2928797733870499	1.8227360853144654	-0.5344991002866541	1.1253295030779793	1.8120619892530556
0.23547103879250397	1.184161307060002	2.258030822694969	0.43300016801050545	-0.550232112683581	-0.005627514572581098	-0.9005549698328675	0.20553471516732197	1.1307024863553556	-1.8721668982890076	1.1234634400630068	-1.3997258416650888	-0.5331557679540746	1.3758851654720723	0.1932796926205159	3.0187958327229008	2.243058413861536	0.8586596687300193	1.0397565621116878	0.022518961345195394	-1.0215416759459497	1.2030078812299196	-1.7693546546165577	2.2612482263855513	0.09014170594121003	-0.04776760575618138	1.1699000373599355	-1.438131580997198	1.3108311348052537	-1.0862816965401383	-0.42790061483907044	1.3011752684936253	1.4039269603132432	-1.5242721784539726	1.5523448919576346	1.6846439771013237	-0.27710383554663653	0.28870111242082297	2.0978583823652417	2.3116114486822488	1.7321566949243217	1.2411911662679207	2.1862239751808645	1.765117416398153	-2.3616941365928876	0.43254493094837326	1.9512835023911783	0.9492971182749109	1.4177358809661595	2.439620532991325
1.5045818782348521	1.560764561823797	1.356972677941355	-0.10477363950310095	0.12823820296339813	-1.1768843656763353	-0.17886839133998975	0.6703887580548319	1.469392761405601	-1.0802269317995679	1.875982896678419	-1.796418991612654	-0.18200999460721937	1.1325960718576786	0.4652268226528895	2.8592022798746424	2.225455467648869	1.0279359503124454	-0.009578808110890277	0.90785823842123	-2.017365846073967	1.6685331670461565	-1.3990944911760728	1.6560569482835263	0.3368711777306367	-0.10127231647315427	0.9195970488050191	-0.2965314463157559	0.38004116475538713	-1.045696565619675	0.03521290010872065	0.7435774879142502	0.7100833716718862	-1.0580660299181186	0.7779194442349229	1.814454132356239	0.14649341637907512	0.38440399237390566	1.7922183251487593	1.5927338095876657	1.5499306385685094	-0.055175675001412974	1.7779997647258983	2.0062874143259504	-1.7360981498133525	1.295030472697573	1.912142094453226	1.7107340828423898	1.2017659784874433	2.5507684294036843
1.9606806173438502	0.5829866270253744	0.30053001301794374	-0.22686621648873892	0.4644966553062933	-1.593592473794623	0.7717338249000181	0.9269568896820081	1.8261501036244723	-0.3389413743901516	1.6996250899152459	-1.536338499550421	-0.12292639307435438	0.47990804464131437	0.5326398104370691	1.85058786361116	1.7495293445503444	1.5255287106156943	-0.37728276357197676	1.73772590310433	-1.9612944405657673	1.4310054307334603	-0.6282953521656554	0.7533871816434558	0.3105092135528216	-0.006719542754504439	0.8016566419289813	0.5219111915324591	0.0688715444392082	-0.48831428675031036	0.377732866415977	0.4067370212857666	0.07792201680099752	-0.2632877955622498	-0.11481490872961507	1.205173514583958	0.42900016923151324	0.31937878930213454	0.8942008765155139	0.9655335996908083	1.1636976145483762	-0.6287907840826727	0.9450052952298842	1.7518345834054596	-1.4704447531705702	1.8343162935591573	1.5066353582366974	1.411217306362226	0.8431831518342148	1.9229378313577574
1.8923668738211326	-0.8269934934517109	-0.1165055843801154	-0.0537194350285882	0.4714632490513787	-1.1767678080364603	1.271835993979503	1.0340728817923717	1.7456925122075408	-0.12321252487467402	0.8580691498813823	-0.9861963473343092	-0.41789410690894035	-0.1315270189419318	0.210114249753579	0.19799774735219233	0.874877492306959	1.816054652730531	-0.27806466466759866	1.6793609401000864	-0.89780771644954	0.5703937259852158	0.15985744711242642	-0.10236746249597507	0.25479555357814554	0.011765397998710592	0.7212595047174294	0.4916081812867903	0.2700481522835156	-0.2185999332495359	0.15789055105466276	0.21704961472265538	-0.17633970717089206	0.1096715649423675	-0.7680307352470201	0.24343146387595296	0.3238563309183426	0.13540572345553986	0.011537644524498597	0.4264118892844176	0.6317266193768364	-0.13740056686453042	0.05841021850622269	1.1251957758447029	-1.588562387950004	1.7158221925666086	0.5499522706663682	0.6849561800297719	0.5858382470466726	0.690984291333394
1.9578874558390695	-1.4878815161318208	0.030704112278576362	0.22204915252248786	0.31247725908679375	-0.45469648151324304	1.0908073088688857	0.7830534561344251	0.8623005340604638	-0.25801041735718555	-0.04538038599132921	-0.5659417513550788	-0.8531683958480112	-0.3980547666807151	-0.40141807304254484	-1.4767044234785756	0.0021284053840374796	1.394535322177007	-0.35684609626174757	0.5507060734848113	0.0822359132676284	-0.460613905436019	0.6118798643387291	-0.6466328217962386	0.3871360127389365	-0.24433586047087108	0.42052480630798533	-0.12726424961165667	0.3060549269133636	-0.5200305727000181	-0.6255250784034015	0.03541549150981483	-0.042424100989315594	-0.11556436876084097	-0.7806443503864228	-0.5665556239873853	-0.17087597819982933	-0.09625452966702573	-0.47435578587618193	-0.22075254172364986	0.005877305875357337	0.7632581350751416	-0.6416402992866316	0.21663741091859479	-1.6422043634274306	0.9324482864830217	-0.8271881979848046	0.3538675466049874	0.3853082858588366	-0.6219077575733156
2.4635293317369764	-1.0624581920680463	0.08345011115761865	0.5785247842798228	0.2092054809614843	0.04235782912087527	0.5830628544091232	0.12046660981694328	-0.5918691070713721	-0.18168636523056436	-0.5487005567797388	-0.29140517131294136	-1.0302840744134916	-0.46003151515445456	-0.8008658104664523	-2.5292056473471662	-0.37362189100412424	0.31473480192046954	-0.919524143570289	-0.9129712829066485	0.1481042150938544	-1.1220344497469197	0.6379881797626988	-0.8009316077423924	0.7468933885925653	-0.6282684992396251	-0.11020347858839877	-0.5349486663227085	-0.28991249361572374	-0.8808367771410418	-1.3513136860624144	-0.056505823742477895	0.3450401685034327	-0.47850356302101604	0.04713886360879944	-0.8967490472530109	-0.7317027274193992	-0.2840419614778654	-0.590338211195457	-1.0388315980172493	-0.6483038662487852	1.1560879646398512	-1.1315204765439724	-0.8189215056472295	-1.200497407444039	-0.14835972367307532	-2.0727636959207114	0.5646189834930037	0.09469818508831805	-1.4158095449675254
3.041328602920124	-0.19364591708879555	-0.31819528586789425	1.043770566264982	0.43005680577650013	0.23789734365632634	0.25901874275489284	-0.40045936666905235	-1.8187635867138754	0.37835063775440236	-0.6022962786889948	0.09745159143532714	-0.6600928026125806	-0.654888585680036	-0.5053031887719409	-2.754511967238125	-0.15838286375016836	-0.8238460241636802	-1.637472370235578	-1.670707774375459	-0.3911349398997417	-1.1138442922417788	0.5012199876908188	-0.6629615263206308	1.2288128612878513	-0.6227488479464542	-0.5624945403991034	-0.08474931434892899	-1.257932385596147	-0.7203345425180443	-1.257539624673508	0.11482493113752898	0.8209073793668319	-0.4626290807418858	1.3282836542933696	-0.7161758462394737	-0.9483073761558691	-0.29510009825621963	-0.566030527513855	-1.80114484835355	-1.2109199255252245	0.7487535659977808	-1.4783679956815816	-1.597253433061557	-0.28842584318490494	-0.9731255004950093	-2.5413509817598334	0.7941700676536384	-0.2824305431917203	-1.4717815791344737
3.024835161693427	0.3021405358989513	-0.7992518196163755	1.4235371704814022	1.130917227331523	0.3773840965190925	0.2739274997951641	0.03157681283949172	-2.140431584012154	1.073797023089819	-0.4806781272966467	0.6322857201162475	0.1495277539075157	-1.0043195605280455	0.37797461220943157	-2.4350590769347256	0.1955231692028337	-1.4238100155115252	-1.912542868692216	-1.3176622970896565	-0.5674046574220676	-0.5765801109273504	0.5996614792331697	-0.40464298537454124	1.647851124473973	0.20402086327414895	-0.6717105259044618	1.1412328729577026	-1.8605629044489378	-0.1304799356497267	-0.17924197590721708	0.49345751209078836	1.14488510305318	-0.05071676024749899	2.148548927478146	-0.20512741520628833	-0.6776201849784443	-0.0334922671985677	-0.5797376856788989	-2.1456534578260356	-1.5197818484300725	0.030258092531167628	-1.6993466962917119	-1.6754637364937315	0.6384957158392934	-1.1576067137750323	-2.01991966934633	0.6015172059675221	-0.583430343762871	-1.1250638390632228
2.107556512183159	0.23332767481708097	-0.7190078190049068	1.315108193099056	2.058440455573924	0.5831317281348547	0.34121560409234686	1.507609222287839	-1.6497368725963963	1.3276863058419808	-0.46979434830206607	0.9581314624830541	0.942392573187177	-1.0999331155960181	1.1270226896156494	-1.9352910414174325	0.14788765158453032	-1.396500896856733	-1.42864566158482	-0.4358946423126041	0.11713157461167487	-0.0174770825743105	1.0567931836683986	-0.17296762719436737	1.77339905420186	1.6008267867806358	-0.5248164671724997	2.3292620444182255	-1.5893014774994727	0.3053053256760727	1.2167369530863361	0.7542870482804149	1.0168519374360097	0.3089695818116908	1.7849758637311182	0.3938147957197576	-0.15380812119132434	0.3992201353347496	-0.6943204469602265	-1.8703482821280741	-1.4470274908054919	-0.32570779079209616	-1.7455522303545399	-1.002132748174651	1.151866180334332	-0.7604387051120122	-0.9414266212127664	0.15379066253550147	-0.6944883590182142	-0.9380965492655599
0.6330060414282199	0.05147544701284988	0.0503096503538849	0.49552558868921665	2.5215826975012665	0.6764285685758525	0.0963513867949972	2.948760102402575	-1.086607091814936	0.9914226963936053	-0.6121246360328059	0.7677858511019245	1.3042599092077123	-0.5885296499407991	1.0592924511553352	-1.3282761138551096	-0.34838879294673814	-1.125908328278018	-0.37736621231921236	-0.005313238489635853	1.232213450759707	0.046485132635740306	1.514484051548007	-0.05900876503981782	1.4179636247502088	2.5709559460899487	-0.41153297692236057	2.525579125110549	-0.6109914832644845	0.30319855391270895	1.9757580268945485	0.623159207286399	0.30991590831071963	0.21085923633885395	0.4409125506368285	0.8480935263796808	0.2499009258527125	0.6726330598852703	-0.9072132702248711	-1.1031828713839116	-0.9873295011785667	-0.0932470108306817	-1.5758353991941183	-0.11133949806502194	1.2575131809249036	-0.22953099502229338	-0.05186721225467737	-0.07641340207255916	-0.6833796002370787	-1.1616938782612711
-0.7068646360580672	0.23126674334628775	0.9377295943830579	-0.7297806423341635	1.9056905570958593	0.44494315586828176	-0.5001324245623575	2.947601974273301	-1.047846728175534	0.49651272865446816	-0.7177922652506938	0.25314428547912	1.193876908400335	0.3117371655774021	0.19320853185580636	-0.48771404337642404	-0.8164204550087274	-0.9994171687939851	0.7281502212421196	-0.468260936449792	1.9901908889754647	-0.5017502558773496	1.416240383077725	-0.10591761040239231	0.6041164526000276	2.1324827314439982	-0.43489656385740405	1.3889721501026906	0.4232157552665718	0.1972611931960823	1.657143411219716	0.16211601630913708	-0.6946086216940885	-0.30363816103300806	-0.8563821054498203	0.9570132800450666	0.3434484493149211	0.46889984215753105	-1.151218116691531	-0.22539527834416326	-0.2998646568105606	0.4286143008347226	-1.212379218460205	0.28364003040149366	1.3085144230723331	-0.03428546361851625	0.16668612676907416	0.027908193709789694	-0.688299620348239	-1.5190978846244947
-1.4088414477765951	0.751471723088479	1.2573301648508626	-1.6641270286761902	0.3417432182732597	-0.026981374229157144	-1.1106288139214602	1.1838885128715753	-1.4004000783129256	0.33897472178245275	-0.6035983886200563	-0.054529194429352834	0.8751735300489053	0.9267596014484609	-0.7890421099203971	0.5125723990620737	-0.8134774710675269	-1.0495627159216208	1.4001941217158163	-1.367006297191589	2.0310194212706802	-1.2620184372606404	0.5757495065112114	-0.29360925165033686	-0.3477644196779817	0.3021177857261669	-0.41121424628323916	-0.486653127576613	0.9413041864370078	0.3982651657912064	0.6377792897686785	-0.3119452391106378	-1.419739542950288	-0.8250987109427291	-1.1974424424407826	0.6369980608007241	0.20918483942401028	-0.18252731992031834	-1.2646799196385112	0.369751702036586	0.32859877209806804	0.804034949985977	-0.7362293616074231	-0.054100996264834195	1.5307525902182026	-0.2916242316117399	-0.19964660767718861	0.0952710651176676	-0.7204110847593931	-1.5275974434252946
-1.4343481015840494	1.1703008055234654	0.8783449272478813	-1.7790398086715171	-1.22514574106912	-0.39088576230305816	-1.3294081173142216	-1.1160043775857844	-1.525184042345773	0.5293154629763547	-0.3046873518188371	0.11351759044257335	0.5859936983007258	0.7961425265007943	-1.2042540618750122	1.2492284350258285	-0.42012415738247516	-1.0465831061814157	1.4328187177246163	-1.8571289641975723	1.5820479823846674	-1.6335788165476077	-0.5445772421440834	-0.5113130452866999	-0.9765444286270125	-1.7217685022539264	-0.1811686832575033	-1.9749145420749186	0.8400439654558909	0.7781629340904564	-0.2979051782865742	-0.5432362176865464	-1.4457952017582958	-0.9777475843964932	-0.607963186783228	0.04852026969360092	0.03338833766818927	-0.8484733146477468	-1.0687402129382302	0.5037710700339497	0.6094157046884902	0.8224742175531051	-0.25680879990539085	-0.6783248588228757	1.7274002707331835	-0.7139555822694658	-0.6774715183766213	-0.18685546214968196	-0.645739640005532	-1.01119596334125
-1.0751148857220605	1.1143893405684506	0.26928362924963994	-1.1548562467993002	-1.7944530839373736	-0.38637432946251404	-1.0354413030666865	-2.2736352897135994	-1.0603273375724902	0.6529891379984614	-0.03725270182689176	0.47350373250319305	0.3570604716632131	0.14387197471323984	-0.932552560892735	1.3025532840517675	-0.1018048201097224	-0.8415473717480777	0.9681430687196594	-1.5198266307271808	1.0424166078683208	-1.314928917899971	-1.1924947431745458	-0.5965750055309492	-1.0098089790728464	-2.5223908218914164	0.11248479253934515	-2.2592185249331536	0.42305384062478174	0.8319797462535893	-0.6166256607419687	-0.51493692206144	-0.8692768165847721	-0.7141250689790283	0.11231861709879959	-0.42751331537769915	-0.08149492105765836	-1.0475033724890457	-0.5470475882713198	0.28247665705835295	0.4275002777195031	0.5490451581366442	0.11674602406161545	-0.9361096556886488	1.527732212618827	-0.9066801596494486	-0.833343627599907	-0.5973341753242267	-0.3748249524641922	-0.27100791226453785
[truncated: 72 more columns]
