# Supplementary material for: Diagnosis of autism spectrum disorder based on functional brain networks and machine learning
Source: Sci Rep. 2023 May 18;13:8072. doi: 10.1038/s41598-023-34650-6 (PMC10195805; doi:10.1038/s41598-023-34650-6)
Supplement: Supplementary file 1 — Supplementary Information. [file 41598_2023_34650_MOESM1_ESM.zip › matrices-bold-time-series/ASD/ASD176.csv]

-0.43664856182805584	-0.5166436767704746	-0.4261333753630205	0.1107389150340971	-0.028768779801504257	-0.3045181518800964	0.5031666351727705	0.1425585824977368	-0.2704555746038005	-0.5700575097352706	-0.35122494283823413	-0.6697697784328107	-0.5352358217047309	0.15932727108307237	-0.6009791258507777	0.16060437136260136	-0.19142445015794415	-0.3441301168409842	0.45345611449379464	0.3328352122188031	-0.6137908580993752	-0.1781049538069098	-0.5447842950853651	0.08737881635659106	-0.1941129021252274	-0.05782544182552299	0.01789741272604856	-0.18154114833967153	0.23963637606557175	-0.03619075979904475	-0.7361500251821287	-0.17863555874463932	-0.18009262306971602	-0.14794670753835848	0.038633342811204625	-0.11924290484863129	-0.10314049709092524	0.24593320683518413	-0.016278157096943316	0.4205219212882649	-0.6067917379288833	-0.6486079611330675	0.16751112896705783	-0.328917354275494	-0.48707843244204363	-0.48892570151136655	-0.37122758484999696	-0.18935851479539356	-0.027321970407594088	0.45364717109904196
-0.7984327909578547	-0.3494027502235069	-0.19827728001262204	0.6783776704037564	-0.32191393778569904	-0.0066564067648656544	0.9144660911255899	0.3181708546854127	0.2996695292079217	-0.6334720824657638	-0.5852881726672626	-0.5465441602571037	-0.168962943618867	-0.34629526668889893	-0.1854890465457645	0.41776146115885593	0.40452557318272364	-0.47531389176206146	0.8895496015689494	0.9641486956987158	-0.659000924181063	0.33975471925840695	-0.2968390341871657	0.6637734595875796	-0.004255091403869677	0.020343616163646005	0.5518475289064437	-0.3091197265749289	0.769972554279331	0.08251489569044582	-0.49377332526888174	0.11258087327864058	-0.16111634885890716	-0.08947727380230115	0.6938674037858426	0.15075977657883327	0.15098083032376777	0.317196500535409	0.39093823425321916	0.953869973630197	-0.5337413066581512	-0.16537624860799605	0.6848977890980221	0.15859906269455368	-0.050411710690819685	-0.3169457759088808	0.015316229792599743	-0.3315557462317385	0.2960250749438599	0.932181972054979
-0.8085299434824809	0.18507105479075703	0.26537192994727454	1.0011859404378496	-0.7322489593739526	0.31126645001437475	0.9682244541882744	0.11195271402643861	0.8740960421018223	-0.21100350136126303	-0.2805886601977848	-0.0698795993879004	0.30475379431520866	-0.41672452640298396	0.18314482357351178	0.646269250517324	0.9699001860889465	-0.23699138112472073	0.9303626729429644	1.0927239851101174	-0.599076758570649	0.8807744451080635	-0.07775431119500717	1.0155392984627434	0.05767101097314561	-0.10388398203770903	0.9669507960635011	-0.35434471925778727	0.9818532904075357	0.2452949629987933	0.14736870635100277	0.2716835010161661	-0.12400381706368957	0.016247783345579466	1.2127159604546518	0.33832242135612955	0.13551317607088986	0.2840736965823879	0.6665660761679465	1.1348176042570108	0.04576571885226138	0.5920695732315977	1.003999542794963	0.6269767698484823	0.6011360358143915	0.2915724403060467	0.6499427567164976	-0.3664547102062718	0.4560518789574503	1.034375882313886
-0.5497322494644423	0.48884140742691784	0.5695392384836991	0.6892582942177273	-0.8057339126438721	0.5236717649449826	0.5464712104907873	-0.32638084986923616	0.8616503970374392	0.27551487311737605	0.35990197390766415	0.3753013168384022	0.49835084199798185	0.24291562397633765	0.021960681301082568	0.654766933125201	0.8815639642091714	0.08421722705157533	0.5313429109078376	0.5252069734518475	-0.5864355059966644	0.9408003399553416	-0.0689665940802157	0.8661711625043617	-0.008184765764527176	-0.3001672587694695	0.9628260274357265	-0.06038234578901236	0.7124373469020364	0.3377908187492865	0.5766439514570981	0.23475955594392967	-0.06408297949074943	0.15414587136950222	1.232396677821627	0.2586314530382697	-0.25180805886990815	0.35315981499633187	0.5148522659923149	0.8443633712992931	0.5186297829176707	0.8458345571680675	0.8326404523562883	0.581217670042496	0.7754206488664336	0.7265993834339667	1.0358098122082326	-0.27234832239938755	0.2239239860176929	0.6475138145902688
-0.2446981340333416	0.060423160128695294	0.6420801662186482	-0.10103199394999984	-0.38089408350793447	0.7463648046309502	-0.11661689349263167	-0.5500467050110637	0.1737772778207667	0.4065517962018284	0.7617878233234034	0.5502098510602832	0.41523562323792834	1.01448137615083	-0.6130820815458259	0.49979643691236636	0.08043640955804271	0.005842958501171116	0.17114047068156582	-0.35313356903643917	-0.6179009571336809	0.43089732564481703	-0.07566485262851862	0.27714137131543753	0.0980967995831232	-0.3351653502338852	0.5951447342045868	0.6023821832646755	0.3535219553817233	0.41652821502664567	0.44975570609705195	0.171098249344664	0.10371760745068107	0.35344400812663507	0.6879675188926202	0.12731226304735477	-0.7058661256839348	0.7171757595805931	0.10721143027356256	0.4568600894954137	0.2874429253018232	0.25483470111242695	0.40208153121224216	0.06405840846186985	0.24774045535754716	0.38357732417691603	0.9223383584202504	-0.06998381348237954	-0.23226854988726608	0.09778153407838452
0.03767040703638353	-0.828690095604041	0.744005322181342	-0.7676264548485943	0.1892011784061099	1.1057455122701125	-0.6375617273657306	-0.2926097167045442	-0.6101841877331469	0.3125748836485064	0.6072973427882424	0.595854603517065	0.3833026202493418	1.078840420785487	-1.1283674583021446	0.46067223139924307	-0.7580067814799885	-0.49367646639610085	0.3311436035201513	-0.9527774170950072	-0.5251855801204445	-0.22616538853879942	0.20243692834054713	-0.4326483891326284	0.5532421628218648	-0.11201839998879018	0.1852672638558215	1.2837936815466915	0.36348627501907194	0.6331092209784174	0.09329992672483224	0.2646457218399487	0.45669004325622803	0.6342679766084055	-0.19194930114410985	0.3073324678566561	-0.8270869724714772	1.28649524299878	-0.10357848754085831	0.39118871252399706	-0.44634335288874666	-0.6733412316732303	0.20309394119261864	-0.4041905703566452	-0.4047709586481897	-0.5573029828961321	0.5491972086427029	0.17777921776934744	-0.5328441298935548	-0.22400959814992308
0.380143055855679	-1.327569537589803	0.9532784643492144	-0.9031418610846205	0.4112732588577585	1.3951814849218351	-0.7814810245221316	0.21722757814162988	-0.8101624908086146	0.4524250419145693	0.13717860062847217	0.7506105529245097	0.5287758354416805	0.43364525702613527	-1.0308302724689968	0.6782141906481441	-0.9155367043750398	-0.8239759492643469	0.8572588351452616	-0.9639160754282106	-0.1791639959427912	-0.5315037865593727	0.71509342445242	-0.9392937233666452	1.0390221233759502	0.2379536909692138	-0.020896671419415938	1.4783567123237298	0.6400069642664968	0.9069846813945529	0.06987169129067908	0.44734817473224847	0.8743925464131528	0.8902140555681408	-1.0881296737190223	0.764382931746728	-0.5486481441760701	1.670363471609279	0.07442262839806517	0.5697189822846328	-0.817219019563089	-1.147317900994786	0.3832396367437012	-0.4611290049607979	-0.45280581228056616	-1.1868385882343346	0.3235349500041902	0.33383302050169256	-0.49338127092330053	-0.25074900865400807
0.7794178266901711	-0.9460833537047063	0.900493431957007	-0.7138803883028895	0.21130782104258197	1.1505163811471255	-0.5477111170404771	0.4889103999985641	-0.3334470616568316	0.8930163984426167	-0.18981065343566006	0.9322252802873822	0.5280468742635902	-0.09788875433512223	-0.47945025653607204	0.8998279671116597	-0.43446888117535437	-0.43869290312844583	1.0214818094386218	-0.5064118479180549	0.348395692155469	-0.370195399442182	1.0243862002916304	-1.105805611565296	1.0017954884845608	0.48920898554459524	-0.053841572786624846	0.9695387757024931	0.5868358320774713	0.8491254461488448	0.4460117987273631	0.422485897476952	1.0246837806725995	0.9002012680267701	-1.7552492914576423	0.978181809408617	-0.16824697116747583	1.4802886048864587	0.3456061972297959	0.48691633216558816	-0.2924066770493851	-0.9586536003574482	0.5546432458584595	-0.2942477000166012	0.09647721774557494	-0.8415386729064201	0.3324303817884669	0.2635125770736616	-0.24343927312958405	-0.17770530944073648
1.0470780552402856	-0.13258935813574188	0.2387227890001782	-0.6700738195997548	0.02151866817619643	0.19720317346616942	-0.04611455896706489	0.30311326664370414	0.281293215358436	1.0908715744860236	-0.2006199235227085	0.7832720094443908	0.05336489812787227	0.07097087436860175	-0.08987536101820742	0.7238402328182582	-0.06448657309682208	0.4448950262315511	0.32868446468918	0.04658404984845231	0.8424105362622372	-0.014385919284217426	0.7869292480043468	-1.0025487769933812	0.33500436534335376	0.5240226742523277	-0.10289673326045076	0.0749651849171038	-0.11692078585676127	0.20888908828893218	0.6976229978224282	-0.0019785251779825134	0.6623159704509244	0.5455626056306656	-2.03445683158214	0.538018170980219	0.03541530509442447	0.6830350230239287	0.30900158413377515	-0.12810714805135084	0.648030043850578	-0.6018724508612584	0.2875434558947807	-0.2872317030944734	0.4931196724845584	0.08900292152956127	0.2761452069933163	0.01986620034807972	0.039127781901480786	-0.10832244761945171
0.993871318135787	0.2647159214122041	-0.7218287886889677	-0.8246276910310164	0.2738894851265396	-0.9576319907662799	0.5745182114494344	-0.06815764411385598	0.48641950753082774	0.5622992459599571	-0.061988877138225415	0.18422836663291572	-0.6340858619177039	0.505922020416171	-0.20787298043753985	0.12420584069829327	-0.37377638408440067	0.9987950216273265	-0.8243293234696305	0.31055887305284036	1.1183922254483685	0.23294918662379194	0.18963536870694314	-0.8058906006018693	-0.3693804801451422	0.40560739376382793	-0.2816874655483254	-0.5734437499569455	-0.9664686705925255	-0.6411201812588235	0.3771974037609361	-0.6301224356868738	-0.04488441013885927	0.0069322556963451925	-1.8248105038531843	-0.2774590287434142	0.11044809939378032	-0.3387206658842589	-0.01793479544156492	-0.8475772295583505	1.0301873833589397	-0.5494666159894868	-0.2931317463273171	-0.41000333366533565	0.18063402981448953	0.5490109905142986	-0.12134149212237569	-0.11371310840944555	0.3578055810475105	0.06156733642826564
0.6417035182131808	0.040992409181407855	-1.14463451816479	-0.7232515198699312	0.8751297780754056	-1.4783058940852374	1.0425231872422822	-0.20641942506947436	0.28634558976167596	-0.385143164681622	0.07820174224116207	-0.44347571674277697	-0.8098001197778474	0.3038469262351929	-0.5065514281646148	-0.3911257020429233	-1.067822349987333	0.7299465155226403	-1.4525991682413586	0.08676543125389487	1.109643378523279	0.27813379458551685	-0.2099700118977234	-0.6660710071167913	-0.42796529501275016	0.2848827307297494	-0.5452129285818484	-0.5449386522053123	-1.0538464641450043	-0.9229889559974039	-0.30878183176169	-0.9904642177281219	-0.5942873512259188	-0.35745025213234716	-1.1480231645032863	-0.728108303616909	0.28820263626974907	-1.0760809802574098	-0.18401604105992903	-0.9111190499956464	0.5394298356051226	-0.644803494764975	-0.5609568741631275	-0.20140335489387395	-0.4808355458812199	0.051651489008756636	-0.7377050659507326	0.10256145499464464	0.7642824692104649	0.3738736303082855
0.19982773254767655	-0.11811123767426336	-0.5638508128194191	-0.08339220571768342	1.2722125801273318	-1.038451914010644	0.9617706102549641	-0.04064343308150496	0.1295114305249581	-0.8747749921281691	0.2931465391274633	-0.5464508730064688	-0.13139448332606604	-0.6661362541543799	-0.3758943285453342	-0.2724525010015631	-1.325679204840465	0.1077907998854178	-0.9779897304380349	-0.46448815155026524	0.8383490767546484	0.14586603470268353	-0.08087178984310561	-0.6008526026744382	0.12255843825710618	0.2619985550511841	-0.7659083022821221	0.038067155840190124	-0.07071267693676972	-0.3289642234723779	-0.7397134266176576	-0.7650369556689574	-0.6350309969834844	-0.39651901433094433	-0.24539760314036163	-0.459080412097821	0.6024095501525787	-1.2626622853411793	0.17539888388541658	-0.07651735988887665	-0.08581460630399562	-0.382085932457589	-0.08122774408764766	0.5809518297734364	-0.6493733250085961	-0.6776155187395009	-1.1492420176133933	0.5246586667224948	1.0989351318119591	0.5988802641021708
-0.12094422815994955	0.44898623875203814	0.5113375521101932	0.658371163004989	1.0485556685173585	-0.20610467283899825	0.11434757758681138	0.09815555613060391	0.32524509945278673	-0.4660472332853809	0.6392673372773907	-0.141119418215274	0.8102909461397508	-1.4417828951563583	0.37359024915817174	0.4309858880892272	-0.7304328617223876	0.0470522000243523	0.1780370657029609	-0.8124265509049652	0.397567877911652	-0.1764706340851784	0.34023799895059553	-0.46539573210094787	0.5296054437573294	0.3298647872773573	-0.8006330736376572	0.6274937240118841	1.2535345141046368	0.4533365609073525	-0.6078832222603442	-0.09391513039201772	-0.3263517915988038	-0.3626500129656556	0.4843179147269138	0.06523119242917365	0.7924272679614621	-1.0083487429138163	0.8991909021374546	1.01942509020942	0.05980510095558311	0.3383603199180413	0.845310182363434	1.4821780435001635	-0.08465932443967313	-0.4993136429839176	-1.053844481441487	0.6814567710356024	1.0620361279856934	0.4721164664115438
-0.21871293763458438	1.4145637731094793	1.088430403254808	0.7697559457386496	0.3910277037228445	0.14865184663489284	-1.1591052081621034	-0.082978467684778	0.689605960651911	0.29327726691382694	0.8731173016908959	0.11204569647413197	1.0392461262632953	-1.0834261357964452	1.3217396776938586	1.033393839532471	0.32877247701040657	0.7801970354893033	1.0505274635218234	-0.4257079336560323	-0.019354591226437647	-0.6613179404592608	0.5558391758311239	-0.050944091546305775	0.22999015137380865	0.4171829341105808	-0.5125532073226853	0.7336958299511414	1.826808340360305	0.378940273107719	-0.19801934005496885	0.5648077355700709	-0.10666310311378584	-0.5956981203554095	0.750071548333512	0.1291634395362975	0.6419668121067658	-0.631476856498899	1.439613858737855	1.4481122154062818	0.9198144346458567	1.004278081821952	1.4247333545348297	1.7249172980824157	0.5052487055008283	0.7463812600514165	-0.527284084509204	0.28706529244146367	0.6041268442192916	0.0962847347606859
-0.09525049860025861	1.7165651388844647	0.7477838848482884	0.195217450366214	-0.0872104865801319	-0.18244863836707684	-2.021599661723027	-0.44435449145093464	0.7901699202276219	0.5124373865798311	0.6312284221084316	-0.30553897319836604	0.3221566888293448	0.10189616807534632	1.936366448548047	0.87771268207209	1.1998477184090293	1.4687946266129879	1.0903438344312406	0.6431254039243016	-0.17154216877653602	-1.0613505764880629	0.38094203785230607	0.7131529948214214	-0.41575946037257305	0.45840047527818434	0.1261639408058927	0.3253463950211245	1.2597375492958112	-0.7011600334662241	0.08694283271496257	0.8637229377099518	-0.11771025229714624	-0.99550482622122	0.6094376799098773	-0.33031843439805225	0.3264811925304062	-0.38330788868577986	1.3866850668310409	0.8995488679336731	1.4757664309655634	1.11127145002943	1.1352782911747925	1.0585447618315376	0.35824075519892473	1.8979542606111715	0.11498999225136486	-0.3435634922836241	0.1045133590783619	-0.10065785257601584
0.13400920044896208	0.8455795300400394	0.014738254838148368	-0.20315944989523296	0.0242051359319651	-0.525091293239794	-1.792490748508927	-0.5472398159759816	0.45281580319833353	0.04012761345180867	-0.060279604075777565	-1.0243354096022639	-0.4718402247640799	0.803461389733563	2.1048339529934483	-0.00898127176567288	1.6823931192251036	1.1112840203453258	0.5647091947291994	1.5931235725149289	0.03181611489983702	-1.0024522146583805	0.10069192714988476	1.6059428561856803	-0.5219871020023388	0.4233737848067432	0.8592120715732677	-0.20094945483900398	0.16086884209859464	-1.6506511023932084	0.2552500335073609	0.8328449122664754	-0.012946695155221873	-0.9653483255199435	0.4118265370157225	-0.6255644341727716	0.2932437466336496	-0.3019870466711136	0.7893355495084877	-0.07677758974053064	0.9159392435988225	0.7838068746646969	0.1829378451709333	0.08041319842097988	-0.29842944753251593	1.6900738931347836	0.6060217890949998	-0.5340392634391693	0.0044895814330638524	0.09142094478224569
0.23210077623147035	-0.3676983511020044	-0.3498871097239089	0.3766817994736674	0.520745722726857	-0.14842012465109336	-0.6234474450594044	-0.1646768474993725	-0.0516846550396463	-0.378084696201557	-0.622635117956916	-1.0896322464945452	-0.3228885402676537	0.23091822697032696	2.0719289621567287	-0.9827430880161196	1.9995484302356796	-0.2347506156997676	0.06891721267685254	1.524740653912962	0.38127698871671384	-0.3831152665592943	0.05971357973634027	2.177741144744656	0.1918888954281198	0.3051841361092226	1.166153522780259	-0.4212556675227766	-0.5959421019584681	-1.1820996165212354	0.5784751655661982	0.7402520694043709	0.5435801721462805	-0.05629271669010206	0.4562552869427735	-0.19075792324364632	0.7555605449936991	-0.2770090201280319	0.004026975489873895	-0.7157254152972949	-0.3879668344634472	0.5830322377167152	-0.7869092323806814	-0.3673465969257119	-0.4295628446267663	0.20919470261514134	0.8348197348598759	0.03307539145797029	0.2816809735242787	0.30410897730934544
0.015067180152194418	-0.525832828231657	-0.2048250290497717	1.5799787258672755	0.8049149035232225	0.8005152457455162	0.5532970092408294	0.4277268060978433	-0.30746452721773565	-0.09570081503880927	-0.4528519767942578	-0.09943886967546071	0.7102187187770295	-0.8978073186335571	1.9537228893645162	-1.4629692257504439	2.1747437879749416	-1.359454662282435	-0.15159707717427232	0.3691054819919323	0.5128691169114667	0.3818770215052852	0.2246362737238668	2.0314786610887725	0.9193025946376789	0.1096548938565829	0.6586371490424103	-0.2641193109673074	-0.7428975207675533	0.62998820427012	1.0073479186156886	0.7524931219869035	1.2754817846161142	1.3386810944145635	0.6969595478971516	0.6498647379454492	1.3713402285146803	-0.2218905631878511	-0.651918132323666	-0.7952354849777961	-1.2434979882095258	0.7755052161482983	-1.322349865381258	-0.044047548215269794	0.510459923257227	-1.0985081156517207	0.7639892622907044	0.9144578270796367	0.43381637299476045	-0.028982125929479897
-0.3437464700457078	0.7618736386369191	0.004374789136900491	2.1155839505334733	0.48827382117672863	1.3746710563247324	0.8606315721158778	0.7164149702430843	-0.18222600679374756	0.5376290610686026	0.37124146271147346	1.165946036777425	1.4496663019008964	-1.154796153796843	1.524415740178259	-1.4479590210077131	1.7924243398625583	-1.1471659535674719	-0.28578447784610767	-0.9527889530310042	0.279176652605529	0.6743102853820669	0.2643069100562	1.123100941040881	0.623347448551943	-0.12894027677609338	-0.44249144723788814	-0.026955708324494624	-0.6888745237596041	2.232049056645327	1.0402202253056365	0.7798029114243417	1.4127833778720555	2.1293874130377755	0.8113741686619718	1.0044427359312942	1.5028708397447867	-0.18069603944680626	-1.063592316531248	-0.6968018325603175	-0.926968005713735	1.0360746032817054	-1.4574846415538207	0.5192156926430211	1.729657388943066	-0.9540297924030605	0.38502546971436485	1.3220183285192704	0.04558998384368969	-0.9332586311746252
-0.3073854417985051	2.2950142124339825	-0.02450890976282473	1.2108751558557194	-0.24779494157456317	0.8772874485557056	0.2892124635259179	0.46619761085398725	0.04779585735359165	0.5612603963359264	1.0416847781527772	1.5011684989477112	0.8825103633634235	-0.09144858147832872	0.5729723629352506	-1.34588303715658	0.5886950397483527	0.17759829722178033	-0.5179122747976349	-1.4469391329879733	-0.059184027367329244	0.30064619189280994	0.018500170213259493	-0.15025647029701003	-0.6954598817441786	-0.33698100257381786	-1.3220843427307662	-0.05238476582841796	-0.8664358492532469	2.160965315584137	0.34139296925461454	0.6327098747147609	0.5287492859614776	1.5472137746739991	0.5742034050110973	0.4608522228517238	0.8179313605266002	-0.26607563657541716	-1.262103467534865	-0.8312031725806788	0.06017027383796837	0.9438367885663431	-1.477860229804361	0.6218643551511395	1.8403206674916777	0.3630607629941389	-0.20352496554182953	0.9207442743542343	-0.7298629945521093	-1.732649408913763
0.4713337742511529	2.4389026161261866	-0.1005512459523435	-0.3753753140189702	-0.8682487832114046	-0.3178519738599454	-0.3518132661195901	-0.07816787256502755	-0.03594900481682867	-0.3401394922562152	0.7804237230334216	0.6403282313457813	-0.6653195804201848	1.1927129778271093	-0.6514444961582838	-1.4247896167050607	-0.8919581426191311	1.2150126854768732	-0.761684545299969	-1.0636279733032576	-0.09867001078113415	-0.2583258994993703	-0.2705492887162357	-1.1450530285422749	-1.839580533781847	-0.4449783010171503	-1.2360737037815632	-0.4069842636490647	-1.2325366420912338	0.608761367433166	-0.6656418659255184	0.26239069847374213	-0.8503129210855801	0.006932429389650313	0.14621610589072753	-0.4291289713085594	-0.3785019951220471	-0.4901530015708067	-1.3508431363958153	-1.1871847814232916	0.5731833429362603	0.5563150492311209	-1.5583047323658425	0.04161119539926357	0.4445660920087646	1.3128063966955286	-0.7630157152044751	0.11822574870204264	-1.3579337902124498	-1.7625852957874715
1.5192304957107943	0.8225836839173334	-0.02511690313373578	-1.0783953494830003	-1.0156039902899785	-1.143979205064729	-0.29217021107306795	-0.48554357861735753	-0.5970059304753073	-1.2691254403432755	-0.35772171900320554	-0.40116753443286	-1.8243562362352674	1.3066861197321051	-1.5247325814548842	-1.5660421754515785	-1.5825520228052041	0.8432142731215054	-0.897545617257736	-0.6238441238526855	0.23027311443513987	-0.3172439796811345	-0.283110909496249	-1.33100091846158	-1.6519033614466572	-0.472190368845094	-0.23563261946308267	-0.8662030468049011	-1.4689849053056852	-0.8077998167429605	-1.0980375152477229	-0.18601981015549165	-1.660489209345936	-1.2026781771451869	-0.04349536207213525	-0.8284066158151058	-1.4023304086701929	-0.6795328744559006	-1.4805147775535843	-1.4818281228881527	0.033047712662603514	0.27447293296204045	-1.674203762643103	-0.8960628767362858	-1.2720028032306983	0.759356153847679	-1.0627823539298724	-0.4513602915548967	-1.5300849090948068	-1.147616899636068
1.7011298984432226	-1.2511679255126273	-0.12395541117817037	-0.25202661850362146	-0.8052987179686618	-0.9957973782710234	0.43373775434147993	-0.5611526189572523	-1.3497611069245947	-1.0327419941657403	-1.4966473487483138	-0.5061888481082902	-1.632919275745051	0.1807540148275536	-1.6140066515960054	-1.5383733736814282	-0.9839037079309393	-0.5897937446560189	-1.0678327813271287	-0.7400905797944822	0.5203916113440881	0.2905919191350719	-0.0942620578012973	-0.6157950204698603	-0.2931038689904503	-0.5505529021441915	0.829058094172491	-1.168448421947915	-1.490695710878634	-0.8393441279181866	-0.5762375463307516	-0.5154413563876258	-1.3697058843263057	-1.1782506659633896	0.2753675434983794	-0.6099587170110838	-1.7604553662299014	-0.614569764320702	-1.7548142956614177	-1.5883605769055684	-1.060914441707812	0.2207533241157604	-1.7453531169821672	-1.712750156617647	-1.705077362687004	-0.8280707074738797	-1.0747673430925568	-0.6155786784204126	-1.434242944640766	-0.6836933617629122
0.3043503352273971	-2.1087941834830923	-0.9187384850092026	1.099789682095361	-0.6142085032052305	-0.32957935964202273	1.0831868916587133	-0.4474346922514895	-1.7363301652013212	0.45000519282918633	-1.7650313078316484	0.2038530700477617	-0.5112467040640101	-0.858218818837681	-1.0681309238674026	-1.344327810300111	0.1959938318504646	-1.6148948974429822	-1.4948280545762744	-1.0785871494687145	0.29146205280124066	1.023156749315418	-0.15205948237865644	0.5497500099719447	0.9008846786558758	-0.798489754080594	1.0972046049498125	-1.2284481363439352	-1.5342566210868818	0.08918963055375509	0.29156717153760775	-0.611379286850263	-0.5066155007063506	-0.280564224362693	0.9096698351592383	-0.4378321807946443	-1.4907198664876766	-0.2900131420611214	-2.0666630310338197	-1.6293611777341068	-1.7560522145225388	0.04139539074168364	-1.723974391460389	-2.1159720832109077	-0.5091873303906002	-1.9169909279647317	-0.9717148182216474	-0.7363118926538096	-1.3972083425927837	-0.9270698773006358
-1.9998082629397884	-1.3144685114874757	-2.250174461524377	1.4646288351157906	-0.6216889738035976	-0.028619458293832986	1.0040476941159702	-0.3625115902687571	-1.3734074707114599	1.8959768250967814	-1.0849440197406544	0.5228736805693095	0.3066478379917201	-0.619888085199185	-0.39693116318607946	-1.1634060903709385	0.7116261019117837	-1.1538084628853713	-2.004731318352731	-0.9069678468989048	-0.46778780439752704	1.1923643916102455	-0.7056239358226917	1.397752748522784	0.8460402783162195	-1.1156448822101623	0.491795396298534	-1.0885785508519885	-1.7255156059360228	0.5370179967370285	0.5542412451835762	-0.4422632907624146	-0.018901586200440086	0.3488284539120246	1.3479790585193783	-0.8516129883849495	-1.0137927979571897	0.007729146624799897	-2.093323108863388	-1.6525631108685817	-1.6085398811762506	-0.5494999922055531	-1.5390002165997154	-2.0388300441730185	1.0614734684408933	-1.5377550478598865	-0.9112676359533752	-1.144888778821396	-1.4246350827425414	-1.5662911036855194
-3.5079524379330826	0.06210277138673729	-3.067263474360335	0.5219952994799048	-0.6020148684124816	-0.3008868161820158	0.2822037991914759	-0.3230112353887827	-0.42635344049960927	1.920002339907881	-0.14372631195492208	-0.29910986279746515	0.18201420322938222	0.6091796938409066	0.05643905621977298	-1.0043039920634784	0.09376242955426467	0.4012508659030134	-1.96391593081388	-0.20965138636016392	-1.210693201063535	0.6765587458130361	-1.3436737756866923	1.3432904265698915	-0.15771352476189987	-1.1296136104120094	-0.28345975835473247	-0.7260792976078334	-1.7462941337865185	-0.15608229383011757	-0.003814332331065439	-0.008835350409073177	-0.17867692842206861	0.10871632299207337	1.2322715654306606	-1.5022254010657958	-0.7107701520124734	-0.015584398929277595	-1.5806848967035962	-1.4010763229918213	-0.9650170547100682	-1.234099258859611	-1.0762442525442955	-1.5482147480250545	1.5013779909241036	-0.20710126060640177	-0.8503263460111988	-1.6478165187810925	-1.2516412891779771	-1.8082080443347277
-3.0022172592315153	0.6539263725367724	-2.3762497261947937	-0.5584434151887084	-0.18929837700501984	-0.41583584817561664	-0.37605894685719016	-0.14932439948477472	0.4584060932926507	0.45844763404151767	0.3549677315075327	-1.4802199898851585	-0.28802239181409706	1.4373077241691898	0.3277146310039192	-0.5860101614210353	-0.865692639261239	1.6275770752574887	-0.8921925228256913	0.15427783781637153	-1.3060863016871982	0.0288550591312899	-1.2678184682400229	0.4499740017435875	-0.8095804933114116	-0.45675818381580846	-0.4883290133813592	-0.01901166353829282	-1.1079865812830065	-1.0771996700146795	-0.5980281552723045	0.6272769985913256	-0.2980325153565926	-0.39210653034854714	0.6898926769321941	-1.4794784408721688	-0.6310765559965318	-0.25547590890279376	-0.6559864450278851	-0.5672683179117795	-0.42060906147575033	-1.365665781729549	-0.30691363326839144	-0.7969695454158747	0.5906785116608024	0.7621435428528998	-0.5905424289755138	-1.6660017097838833	-0.7849139116767487	-1.271064176670861
-0.9056545375390662	0.10736825194607462	-0.3493031401684441	-0.5175841309919182	0.6649881685407669	0.40170951504742936	-0.3257113010109299	0.29936895879216385	0.6966219501678067	-1.1655589519728118	0.3477039503835198	-1.487305000353499	-0.06460043097404719	0.9479175190156527	0.5637505693328811	0.33022606284715056	-1.0124239246829485	1.5034485001109852	0.874699905171281	-0.4150777705740496	-0.5917284501806589	-0.10430181744038676	-0.11825486564644176	-0.5588525327876636	-0.22617350080524876	0.8780888789696941	-0.021289373772269964	1.031553636075947	0.2391141097421908	-0.863055434092385	-0.3086914648594749	1.2646676651259134	0.4076405213388193	-0.08363177118778867	0.18219457000521888	-0.3366822702241239	-0.5408861197515064	-0.1698523882758584	0.2311641810858712	0.7391134703397246	-0.16463428628744994	-0.7736145416391471	0.5910377010468045	0.02696891166087801	-0.5049870818008251	0.6843555113634108	0.015613725909593633	-0.8171756225997494	-0.27666727393263785	-0.30446790815927166
1.1717798667737094	-0.8015811644584376	1.7270421910891098	0.5556665582876381	1.5325411116655767	1.95016403110744	0.46330594937677166	0.935414370507682	0.3225085200171087	-1.5565123850735152	0.3265190405854997	0.15387117360851768	1.0707839568534439	-0.3485903606917941	0.7050162424821466	1.5423301949811388	-0.099741640505403	0.3343081399555266	2.289316803126062	-1.25228529451317	0.5184772550906842	0.38098178832913426	1.5083650262298443	-0.8785786614824187	1.1634888990650631	2.2759922084540145	0.6090079609948962	2.088814995386597	1.6861322006702817	0.6289826545745557	0.8997418281807035	1.5852088413215004	1.7972031191432614	1.2482414445984369	0.011222583428698696	1.3754623584088663	-0.20093913252166035	0.7071699962390837	0.7387422780400104	1.9077043978113624	0.11466132878301097	-0.05140332905364899	1.3188772052791022	0.8037499221620045	-0.5622092680824711	0.08667857542403816	0.9107235417299756	0.6846796135160345	0.037347164193728286	0.5597617179297488
1.9987501926876083	-1.154974344812495	2.652945875908977	1.3638803394229992	1.838894495014218	3.0810836151929624	1.4303017700927918	1.4727023508583954	-0.029756518051353428	-0.5411430910414019	0.6752217667902038	2.158122384560563	2.210595420190506	-1.181970924984027	0.5336831674921702	2.45975708247528	0.9596450221844353	-0.6902595507438084	2.4623110835629696	-0.9791939700284351	1.4037062849531083	0.9919783735818792	2.4638693656056256	-0.3635873380713623	2.1235350224467497	2.9176907396124148	0.8409246386587687	2.6075128640294976	2.4377533546029535	2.0769553825105342	2.1098303980039197	1.3356653484120817	2.796984244074728	2.5819567015698737	-0.008158080275390665	2.6089041352953695	0.3957329354680142	2.1520084919365625	0.9522514979971392	2.3043171588950715	0.7866628642003057	0.09984083742757986	1.689700977304736	1.5038048520082485	0.4400433425566084	-0.051331717925091586	1.825923552485028	2.1514419533885794	0.32117943066103743	1.2268120406303002
1.7023546593087902	-0.8119238251047198	2.3241719322653585	0.8482100547195495	1.370628084420311	2.775151065388898	1.8959478710521802	1.6170253948718367	0.2215117263817515	0.8008980278236001	1.177542154446881	2.7811230087040184	2.259270485187967	-0.9106029425439137	-0.025101898103093736	2.6094797149134563	1.0612098534103651	-0.7250753569052095	1.4309190565854533	0.858228024785799	1.675641115936089	1.1519492868980978	2.0456697258923566	0.2832845064568299	1.85424278477081	2.4032274368954	0.5017711058093778	2.266896108191444	2.202797855174034	2.1239989159882793	2.331544155617585	0.5256526844931998	2.4364854681984087	2.6583670271152378	-0.34617243576658885	2.7177271654403174	1.0115164499519713	3.238836748908788	1.2075733934677313	1.8307117883326973	1.820087785510544	-0.3228722360834504	1.7480372148227445	2.0394957424566966	1.3904429673759406	0.5781886819369473	2.37340884119732	2.8703451280318713	0.9502553540658571	1.9295872542809125
1.22356149203704	-0.36949618371524273	1.5192890797982939	-0.741278070714833	0.45665860336780767	1.1184686543241409	1.5382749159416114	1.2505767611649252	0.9687254305407964	1.2370900272036036	1.229327505079365	1.6490820641712898	1.0447317507780076	-0.04721423657330532	-0.7691868672474866	2.062998830904248	-0.00947123898787731	0.006815114421948521	0.06593192236619179	3.022449726380555	1.3347823661730234	0.7099647218452558	0.6167935787081729	0.15523987367832132	0.649955601435548	1.0919848256139748	-0.19939849954047556	1.2793324662077763	1.4045478065129828	0.7859526267841395	1.3472800677715127	-0.5504413112600804	0.810753108435648	1.2452803277372047	-1.2032773107759784	1.8332477815931423	1.3527685500717466	3.079598276455967	1.6346768218050234	0.9905251629429941	2.7307973445713762	-0.6700391280745244	1.6592739128310134	2.1563201669926695	1.2096650820355677	1.3624402468637133	2.2079497073888064	2.508840522616574	1.93041680843788	2.6308272066234273
1.0831282967274016	-0.4000632094807723	0.9208530353725387	-2.2243043557132918	-0.3493520646902577	-0.8133444053906184	0.5480142187004539	0.49906778290054604	1.498930239317032	0.44561780091885894	0.519215353734799	0.017714505892268147	-0.5611965837228566	0.49675054527304247	-1.400668136694188	1.3319759285182124	-1.463034258714661	0.6153644411984183	-0.7209437298868042	3.7360065825820454	0.6425433339874367	-0.027481142943667988	-0.7614483910081625	-0.9361432755574595	-0.5603245409338451	-0.21443552526821583	-0.9118857727713543	0.21172191358383788	0.7424371228667148	-0.7299085565446612	-0.2604280304811015	-1.4988381543224791	-1.0180796629165114	-0.7010052942873382	-2.1798216470714826	0.546688952702192	1.2759205036249672	1.6379966835936726	1.990014500541103	0.4204317093137921	2.928836601664716	-0.4471725601968319	1.5333559563030736	1.6320922117982943	-0.1650533652615435	1.5230777612815665	1.265809900604401	1.2780370480968424	2.693372597968033	2.843761386472961
0.9465999842673949	-0.8691489561171633	0.5852725656133285	-2.6915262326744127	-0.7544489324938645	-1.9664382439493748	-0.5666800315442571	-0.3400172017417108	1.232899002112031	-0.8760959319568161	-0.5690746834611166	-0.763937568022384	-1.541514634907013	0.3970062750321655	-1.754466936368391	0.8630425509121777	-2.3034091015442444	0.4917383175575935	-0.6509343095308803	2.51451211519987	-0.08963273724617081	-0.6724968727722583	-1.307739883793189	-2.189888728513179	-1.1362540922875368	-0.9636833444664371	-1.3067531160509456	-0.5298926198011009	0.5803164954208806	-1.435594331597884	-1.7148529551178888	-2.0643120959497043	-2.0028685940995254	-2.062257446283475	-2.5627726782083347	-0.5647072085952708	0.8399635751298823	-0.2256400619676026	1.969302286527762	0.37209208191283666	2.1590637642062847	0.15228293060059114	1.3844161208390127	0.6329148558203767	-1.8531409929905243	0.9114555626351969	-0.047812670946840254	-0.18259260116365353	2.612507845172896	2.1910210497352267
0.32923259032692265	-1.2685881643200447	0.2795687068376936	-2.173565719265895	-0.9000616004435583	-2.1455836528221472	-1.3435695063300443	-0.9682212613637764	0.3034297500206752	-1.7545003390886678	-1.2941911607454943	-0.7026939911169027	-1.643970634454738	0.0225488115705263	-1.8128523999590984	0.6680909104522029	-2.1226109343290402	-0.21240911703405532	-0.0869927377414239	0.5848996324522054	-0.660657381397577	-1.0930518567118979	-1.1428448391811437	-2.5306809268007546	-1.1582384843456424	-1.2454504439792986	-1.1683539729748176	-1.0101886875627721	0.7254553814568373	-1.4894156817165636	-2.565114534031923	-2.2425647085302787	-1.9416727312866775	-2.560841644870432	-1.9930579775258799	-1.1563834615114656	0.20022218796598462	-1.5443691808432956	1.5729955133951143	0.5996741039629503	0.7124538310992282	0.5986352256312839	1.2013962926910593	-0.28086533082510057	-2.8785526121198117	0.0019045936995579218	-0.9981997761602601	-1.1822425635172995	1.6612116561531038	0.9806379089292052
-0.6244134329101879	-1.1809904701940452	-0.03391907231498116	-1.29401704468264	-1.0952149870268866	-1.9209069263280738	-1.6406725810204679	-1.256898090439329	-0.6548914348497343	-1.7439063660637384	-1.2943233735056319	-0.8425045268721608	-1.412573348604429	-0.23428577533793737	-1.5935693534123212	0.4314127536661013	-1.22905971002413	-0.9302835218999875	0.4273851639686658	-0.5361375626629089	-1.056769771860955	-1.398244921924515	-0.9868029935585518	-1.6283908174671469	-1.1031940024602862	-1.5182751060292456	-0.5485392889891895	-1.5358963820914997	0.7132109000667656	-1.674133360681987	-2.747451855571919	-2.212262525453399	-1.4229951973452715	-2.686796091854099	-0.843133434813363	-1.1694383795044336	-0.5037011201103271	-2.0403472240548615	1.0535960724399458	0.6594188648286434	-0.7431431236062895	0.6916899414602931	0.9663846870813768	-0.6683354953387252	-2.881405792459625	-0.7290207564388945	-1.0594564677727432	-1.4451922588969726	0.4286111898824808	-0.008143613326977658
-1.2850555743288785	-0.638553942591923	-0.259580291575541	-0.5832944621550378	-1.4370584962808692	-1.8699803708351432	-1.6263571207722487	-1.2866503150018211	-1.1940804132632779	-1.141632540769509	-0.9191478708073397	-1.7050016443093126	-1.4464043486133265	-0.42230348376689103	-1.1449824870567984	-0.08406311416068014	-0.24279620611650957	-1.300576483234085	0.5670617002989137	-0.5708051777335482	-1.4027201445035051	-1.6709233664884915	-1.3125109375130455	-0.19389001121201022	-1.2624339512086533	-2.0015361177792994	0.13880533205137283	-2.164709990987414	0.26125029702406405	-2.2482823497152062	-2.398235311327407	-2.1590453583618308	-1.1231726633880883	-2.8264031206382616	0.11121460573494157	-0.874808006533234	-1.1372457557465538	-2.112938967818836	0.559850400856804	0.29352433299545394	-1.6076573586765897	0.6355940534419414	0.6033429731129618	-0.6857652867915791	-2.153701865769523	-1.2042721384624395	-0.4298871305093144	-1.2845595130672631	-0.4949340724446884	-0.3272498013596625
-1.313783494253585	0.0073328142023424345	-0.5057521777950941	-0.21847198609288163	-1.720764769577144	-2.011836303332541	-1.5071708869060116	-1.2089112102382036	-1.3695097982813382	-0.5755936074425917	-0.7709557896592854	-2.497859160810384	-1.7433598818986413	-0.758930350664213	-0.6330028895417111	-0.7707247894890491	0.3400439760403192	-1.3582281989760912	0.3120948658458909	-0.38143993503185497	-1.7728999811915667	-1.7835845962459973	-1.8543706004300637	0.7338676872418689	-1.4924354985623607	-2.4019418356165207	0.36162610220120067	-2.5400349905390063	-0.5008206510593939	-2.6237997853382238	-1.7307159582537177	-2.1148292937416793	-1.2345585482649966	-2.7453039864511948	0.4149792991855818	-0.7531531935327465	-1.4984288044128304	-2.1375426725714326	0.005162674157878775	-0.3894445450584389	-1.7394378338824292	0.5292179581106127	0.019713085733589746	-0.8673829956105684	-1.2034360226839673	-1.5253445675225517	0.07667215920327171	-1.2334796203825826	-0.9862320737250738	-0.26443245608504895
-1.010418198672103	0.45064889437116956	-1.006696841379255	-0.18236992663201526	-1.688519914347099	-1.9371484242546708	-1.2740704426551497	-1.0629009821286766	-1.3748072080455838	-0.4137343945884024	-0.9672196110980893	-2.076416322971157	-1.7860419958273657	-1.1274463426431647	-0.28702656774314933	-1.2756947812414272	0.3529051777524259	-1.229958297740476	-0.14866717647770483	-0.5909034231992831	-2.018204611782697	-1.5001769117464794	-1.9495772664588398	0.7459780844576591	-1.4337319157559947	-2.2534197962874156	-0.021049578585627827	-2.2676432582062973	-1.1568135520670466	-2.169140855361594	-0.9948138729439436	-1.9256401810464399	-1.4814698951361396	-2.020168958151867	0.30770972420604603	-1.0755966091595257	-1.364743895253358	-1.9633478649842413	-0.6470123633730638	-0.9998947731035278	-1.4659279478160647	0.11922088487505113	-0.7036489973521333	-1.3830487704996066	-0.37123046847655256	-1.577360720639302	-0.1868490480263995	-1.4442602366152735	-1.198610329141867	-0.3497088163587601
-0.8500713751763277	0.6275188096868131	-1.655231578998649	-0.3884509722321588	-1.3068816085145916	-1.364555492464491	-0.7667522421253561	-0.7559594122685461	-1.101044906854055	-0.5082687244476479	-1.0017846152234384	-0.4455931873457573	-1.2001058232027746	-1.1064221958128402	-0.16713188625394548	-1.3072923823199714	-0.029272916872010037	-0.8624522421460622	-0.5344336399073097	-0.7805423395203986	-1.85409619689059	-0.7534943869437146	-1.3008825831430073	0.29210344169114283	-0.9082980550389794	-1.468477465594219	-0.5294874947814329	-1.403596776335172	-1.3305100555169898	-1.0464237082140708	-0.3981266433721872	-1.3950903028898114	-1.52531281411804	-0.7872235359017968	0.3564487809594264	-1.5399311110428462	-0.7030540397008764	-1.20473224488417	-1.112096896856835	-1.1265140549533226	-1.2085968490442047	-0.7543481657396376	-1.199565899477824	-1.7132589485341512	0.22638431123360803	-1.0900335715112353	-0.9942244420340107	-1.5363001644959413	-1.110819184625279	-0.6071620287030481
-0.9031152681044873	0.6299914065698373	-1.9005599942628906	-0.6447062505572638	-0.7775690248744398	-0.4892290740366769	-0.013027003876451896	-0.24241525881653714	-0.3025002748038448	-0.4568184041048996	-0.4171375645805264	1.06364711608091	-0.24305854453158754	-0.5191992651898721	-0.05434314112708999	-0.8426338653813926	-0.4261935432039784	-0.17099944124301522	-0.6054068381595027	-0.2263264285526017	-1.2103610799846565	0.18844488763725098	-0.32715684180871735	0.039121581174021855	-0.13084082511222198	-0.481864758040394	-0.5098053124355231	-0.46314247377060247	-0.9481722426321725	-0.0460408908982385	-0.01832708758956217	-0.5144093133279404	-1.2811261312077526	0.20620656767065385	0.7576017436124507	-1.5022743691790967	0.17602852212368097	0.07345498905482997	-0.9889681407821348	-0.6207132360994703	-1.0956766370939608	-1.665186872297506	-1.028314338838936	-1.2627737160201034	0.549737862514252	-0.11178830599513365	-1.4324005088897391	-1.134549828193808	-0.5302778939454279	-0.5214540859402197
-0.8749809466353201	0.5390627847749689	-1.3403853324019794	-0.7171477087219447	-0.3120213710917474	0.19974235093728002	0.5776348050278776	0.31985947392502984	0.8362487533307545	-0.0866132066315322	0.496889209323959	1.1745507267097886	0.40492668949556965	0.23689333385663577	0.30432486061490305	-0.09583669350335863	-0.523201947955159	0.6284182051334308	-0.3099047349036191	0.9141169242423438	-0.46182078520456255	0.8510099892479638	0.26458103831987473	0.14354381516104583	0.43807958120735474	0.16313352108626417	0.12397293863994373	0.09607639394199398	-0.25159969328876197	0.3218992738678812	0.17562991627604815	0.4348084962418132	-0.8993757030616903	0.37690698747591833	1.090828513421963	-0.7106596551768385	0.7745362756343449	1.1702359511093097	-0.25164577060987364	0.27217089076934686	-0.9497124316776325	-1.8816377196365237	-0.10463175974625934	-0.21050343306290706	0.5508115228593204	0.7700075007303877	-0.8792018484668389	-0.46526499354339357	0.43887710169775235	0.22972292466580907
-0.5809585709591576	0.3921261481039569	-0.29332226346359325	-0.5589509810291033	0.05596855255910936	0.3965110780718678	0.5050164373266329	0.6646374350040959	1.5936462434848404	0.3588478587114091	0.8899194887669462	-0.022069600246092138	0.33767930293692305	0.5599190768184081	0.8405478733185074	0.6543879264910211	-0.3058347292745576	1.028096150719686	0.1794481341808759	1.5938644778807343	-0.1685048910678248	0.8917401152527159	0.21005026659289705	0.22073114088209245	0.49029270276132997	0.32224617338493916	0.7152476798861608	0.33409992785770287	0.42004533298081487	0.34896286156380985	0.23853889104276427	1.0609780452518807	-0.5320113952846606	-0.0025734805065210677	0.8154032744441299	0.30011088049838913	0.8131896868987887	1.357483795494245	0.6141503336570846	1.0604412421627472	-0.6154314299509588	-1.1958716762875763	1.1032086149126794	0.5463790460231788	0.26164442288405204	0.8786496940507776	0.2677335795069529	-0.1864081553553967	1.1936349095626482	1.2145852819617131
-0.14070617369540375	0.26678395542178635	0.486425421861092	-0.37520895744054406	0.4287531831443433	0.2617278149295683	-0.2669730648008368	0.6907651503632086	1.396095022470305	0.5483102551506254	0.3217663950402851	-1.2853906991575117	-0.12300551892413335	0.3026843321806075	1.177513082184553	1.2010140642659635	0.0025263288258308655	0.6837714896450384	0.6186296087170008	1.0900811477149346	-0.4909308634649244	0.3679873631984163	-0.06842043370193969	-0.05803187428195828	0.18521030557168938	0.31048699894506787	0.5754486965530861	0.6866258478081637	0.868070455767327	0.6817823694396362	0.25806128735676215	1.2084736703409678	-0.15418618072951096	-0.046892001991039954	-0.037779403731783526	0.7435703295364496	0.4873336487828473	0.6169688507703293	1.0663157549422735	1.3518877925214552	-0.20398940718647549	-0.230084608444657	1.8757627511769221	0.42019248504171164	-0.07623421515490592	0.1426894640148242	0.9590918702292339	-0.5441257536532614	1.1389587795779657	1.596513424792189
0.2900354220672868	0.2976863344111941	0.6790370822644719	-0.3291979897099329	0.8546607071810416	0.2500882097248292	-1.1241194594408002	0.5816854134045739	0.5283748741389648	0.5202856225916502	-0.6020538893298166	-1.5803461849803644	-0.22201538782050095	-0.06162205158143721	1.0711585126096972	1.4323384300381838	0.2702377283424976	-0.1768412358765778	0.8827944666005247	-0.11769279552296454	-0.9205023728226318	-0.3025840237858155	0.048841512965101565	-0.4978415550496699	0.04928436464321664	0.4897498976903632	-0.15866257171981793	1.3684289873473998	1.0739178182117515	1.506181350550615	0.4262159229693089	1.1220651553906706	0.3870375079067563	0.7868407840426145	-0.7724937453648274	0.5008621963586924	0.2580526122556459	-0.3310286834121842	1.0197671352090176	1.1100089048779849	0.04765302463861306	0.2619763466289533	1.7922122553311735	-0.11735023001675202	-0.07180971988551953	-0.7698225291560039	0.596574466369327	-0.9087092007016021	0.36227103370593333	1.0065210154214699
0.722225685085071	0.5412812211499607	0.7195553903824708	-0.24917029581766445	1.2173444360195944	0.6607204013518488	-1.3082133787556682	0.5874253707681024	-0.08698915890790752	0.6619375151116759	-0.7801665366407579	-0.9526712940545988	0.45073418717799546	0.03714087188182401	0.7514641363509219	1.299617061461906	0.6376534284665422	-0.8981778558657261	0.9763381025892578	-0.9140903450917598	-0.7155330481248677	-0.6677124783213353	0.7134395786230476	-0.5761268253307261	0.47390782000700626	0.8701834020030942	-0.5503547524088173	2.023044173991445	1.049751993729068	2.32372316482121	0.937014229208688	1.2098014390487988	1.1439581933901075	2.075026624614768	-0.6855272044780679	0.2796118866584857	0.3588630837430973	-0.7363991034761138	0.7859390421149705	0.5942724456806648	0.10285912899729796	0.2628521675187671	0.9997974175143676	-0.09355387104067259	0.5010173553075711	-1.0887190733086844	-0.3483342732297983	-0.42192795009156286	-0.40821957140188947	-0.08438487688459202
1.1250071451381018	0.8363899816286409	1.1024188689627996	0.19007423929953549	1.3286065573143935	1.3419057276925588	-0.660777561634897	0.7081666613874887	0.09680968645501838	1.1456823732374177	0.17112576009537395	-0.08948023956060923	1.5052849403882305	0.6601922061990251	0.6843474740508568	0.8188148130821176	1.2474551732556305	-0.9823868687963908	0.8959323419288808	-0.8209813011146732	0.35869135938411273	-0.5789928331471494	1.5006725011982134	-0.040872074393220256	1.2783193756277913	1.1588880190009403	0.1442187063323072	2.0651233016087707	0.7415147303002781	2.5053695298444802	1.6783097857236435	1.6092738846613759	1.8911310266743393	2.8166670027159224	0.19875812044699637	0.7263034118686597	0.5571357013277584	-0.4827716371182632	0.5550960196897785	0.0848985124313111	0.18804865101254992	0.41726660356005835	-0.013237494980873055	0.7076728221917348	1.3879765025889563	-0.6723272798713662	-0.8813484125312777	0.9018924286028724	-0.5974640400947336	-0.8954756142194791
1.2099633690512377	0.8779629594188392	1.597480944685032	0.9589770575726436	1.1306526514326205	1.8322023348618075	0.20320279472003858	0.6851352869411657	0.630247091284451	1.5159849097602256	1.4325831073616129	0.6293831619867287	2.1308435219532957	1.331221610822615	0.9878372180665721	0.11636006609282688	1.835646260540001	-0.4962290313262132	0.6027752548728366	-0.39734021181534246	1.7875890730603134	-0.2521200589952408	1.9434775404517501	0.7771466855145551	1.839820097433558	1.160069223508576	1.578083426256201	1.35946269326229	0.15949069549403352	1.926779233399217	2.110154592351196	2.019853365873349	2.228887518239431	2.4172235511523343	1.0943256046471956	1.554458922334031	0.4651822684466947	-0.037784560294112396	0.15121188647169262	-0.28782701992530646	0.4791041318314161	1.1039606750726545	-0.8355803212827646	1.3945722292881961	1.929468693739518	-0.036754894836837936	-0.5495953694115672	2.008829261345668	-0.38047711970216735	-1.1043883815775442
0.7130259689257032	0.5044803806295256	1.505172770564138	1.528929677786594	0.7968861772565512	1.7991601739724197	0.5333916750780426	0.3500566182249177	0.6311111070789626	1.091526922073678	1.8477277473423759	1.352646772664618	1.9302631464301208	1.5464825432919116	1.2251431445636805	-0.5674243260833104	1.8068107542538347	0.1063327106089926	0.18338954039231753	-0.3697609206268875	2.8227849179950404	-0.0072344268248388435	2.052174554993712	1.258536679032818	1.724946533421319	1.0326166206780294	2.5490411458440816	0.4514422613004923	-0.42648880691569635	1.0129858339151319	1.687639365515211	2.005313947270794	1.9378598439072703	1.2440995891969489	1.1640177834957848	1.8278400701323796	0.06652151443503397	0.14291443048174057	-0.5858058077633833	-0.46817181109394596	0.8042483762818217	1.8625348113298332	-1.315581724463706	1.07165894872268	1.6120810129718612	0.2966949536276441	0.18070071358910958	1.936965934656903	-0.3322686656313587	-0.9847494434779155
-0.11582296184594654	-0.08164049017486395	0.688325242281081	1.4046084766955067	0.6015608872904599	1.3363135842071725	0.2339646294528119	-0.09016868868191953	-0.11479681704475757	-0.12328607448711607	1.1762860342092958	2.1529425434580016	1.297415780917212	1.214235855693844	0.8837671473455332	-0.9942776001210836	0.8800010206760338	0.4826348721991928	-0.08151800152529708	-0.6975266503510742	3.1407390411791267	0.05802234741052169	2.1878774140872235	1.0545228684006223	1.1443597717151204	1.0855267155287847	2.1707821495190824	0.0342723816027877	-0.5744659568251087	0.2683550885429702	0.5237213301155158	1.447187646697957	1.2394239951794561	0.23101826411250315	0.26529747723734376	1.1142478177520247	-0.1712133647800433	0.04640372957559167	-1.334716762489802	-0.3666613013725152	0.7746317591590313	1.9300328576081645	-1.4495042735999917	0.05713476508628783	0.6341364730250733	0.3402847074763075	0.5746262359379066	0.9608139999391135	-0.5833756205356772	-0.8793890367913838
-0.6044404734990402	-0.4395133637243214	-0.03973269424809733	0.7452597662390591	0.645394404649086	0.818749954850444	-0.05338717630939369	-0.2315779679381979	-0.8587615054232565	-1.1274032594557204	0.28126281259112257	2.593363127492553	0.9030005596116821	0.6046649242141027	0.002922442201139325	-1.1046871036550603	-0.415567110819398	0.6467499821246258	0.012171770759264898	-0.7453954803667515	2.9032564222742137	0.1509929964601344	2.443752208948952	0.358777714656197	0.6779408454668646	1.3389207004942294	0.7359298683596331	0.20827680109198685	-0.09751511733327621	-0.12020928264212914	-0.5086988618388183	0.6549174407991949	0.6295856083072139	-0.0008186849893696024	-0.9588558520469872	0.06850718112680435	0.20806456518989117	-0.030332102139213172	-1.4850306742421056	0.029945744641850944	0.23525990389354118	1.193413820797212	-1.2598733795369488	-0.4032199260258271	-0.154229697175472	0.4598585568301984	0.4440517190203814	0.2995624570682797	-0.6030381478546889	-0.7530999037304025
-0.4192842990678602	-0.2927228698456807	0.14737646487690884	0.2736240705071144	0.7041960245338647	0.4907696530819545	0.33815427165312734	0.048356586561677316	-0.7735232549368662	-0.8169547801378227	0.05950118572694925	2.1344863208354807	0.8789531540006985	0.010660574855786713	-0.7993640376883572	-1.0732659834437805	-1.0977721186913907	0.7747556015060288	0.23452267194275905	-0.2284024407214116	2.275571792684879	0.548477859819199	2.328660295931756	-0.28866974364762144	0.5560412522329121	1.385736862988025	-0.6222768802122234	0.368398116391614	0.6007743918350834	-0.25037802177645335	-0.5552095342735344	0.04401017148631425	0.40004331949224325	0.3827721046138329	-1.6366535767786	-0.3350963641774851	1.0623544440079504	0.11194684575530942	-0.8734867981842784	0.4470121991094198	-0.4853317839459309	0.3321533559530698	-0.8496762073198145	0.307892328170931	-0.02317521329260401	0.782106156135014	0.17860655042598064	0.6469924180757091	0.05256316637882021	-0.3619168476720035
-0.03489063503714869	0.19573671359605907	0.9380241495279811	0.5182754251627083	0.4190120524515542	0.2629628012355701	1.3779479569475077	0.3963241979858001	0.06762544500582182	0.7427212930837667	0.43799934641966204	0.8599977380008038	0.6847051605267446	-0.420463350018695	-0.9350059246603692	-1.1295198718597947	-0.6687406888736174	0.9296935234597816	0.02331889548261341	0.36761367993080585	1.1589012203220288	1.276503044585966	1.249941366928326	-0.40028253512169687	0.3699317582095749	0.7932295742228096	-1.0383494789435557	-0.10669121136925974	0.764190157464513	-0.23302810483385464	0.30692521325925093	-0.20956620217722216	0.3774903661286983	0.7427330983914883	-1.2904896762470814	0.01860766762078917	1.6621186069123353	0.40536822382435733	-0.13054237092793278	0.39449805040494557	-0.8347984561264048	0.0008409300573981699	-0.47598092202240894	1.2910263760397662	0.8734085666981317	0.9948799330832361	0.10851875054640148	1.3105833878097648	0.977299223168756	0.26255630927858464
-0.13606427698749063	0.5964899236046067	1.0884236537732894	1.2797450800391958	-0.2727883750452169	-0.04826497750706372	2.371911836097923	0.3650980075100446	0.8160099616191474	2.1521876242212468	0.6428935970749063	-0.4432972467456553	-0.13944637729731843	-0.569564705682173	-0.382675901725581	-1.2817746670661183	0.40604703274079285	1.0741144663132405	-0.8752537300719032	0.4108477427562316	-0.43617152515305585	2.0170376849148903	-0.6642394745036918	0.18492312555841559	-0.37792033647210127	-0.329753393214704	-0.5918872927000227	-1.0901396948907915	-0.005836854805247432	-0.06293209147901291	1.0942818345066074	-0.16229582967891132	0.22465417655638106	0.6461812481905811	-0.044052171997133745	0.3025239531854026	1.3668612049868678	0.694743614627218	-0.06430596922327661	-0.37229205714063845	-0.5317359134196324	0.13554599934140243	-0.4116917506723744	1.1472924232452517	1.5899125363252928	0.8117096445822711	0.13203128645911968	1.0929620908389417	1.2054769288587612	0.6963827090882447
-0.5907962738032462	0.6780010920812163	-0.0895413294561092	1.9274017434148258	-0.8997839766651932	-0.35798496473302	2.6549668008953846	-0.047939451363057474	0.8907361147909976	2.00372759137393	0.3270876504660335	-0.98960103272088	-1.2278343134272252	-0.251776631019263	0.4037977573634628	-1.2510074708084649	1.23459533998812	1.2552501374659375	-1.9134537680747203	-0.07602802814146759	-1.908653862708981	2.332582655418891	-2.37579561292954	1.2420445768318753	-1.5197726849353417	-1.2435195890031188	0.042576507123951	-1.726696394663824	-1.2724195404409495	0.263824150868719	0.9592217852015564	0.12671890168569763	-0.04117230465217881	0.2089271971169165	1.5612837706830403	-0.11968041186543779	0.2850499482538159	0.9419845467724449	-0.711856845087216	-1.4570668769262654	0.2243878767758399	0.2299595015483291	-0.6733760883907158	-0.23672270801882475	1.33007329894107	0.47510727519338997	0.07646129291051759	-0.11424824386862215	0.33104144190181867	0.550856766195996
-0.4168887267425497	0.6489115600841902	-1.7513446743539558	2.0792149043572437	-0.7849394622866964	-0.3392258527517521	2.1494947109177374	-0.3776217876930073	0.6140284556922321	0.34482448024815043	0.05405930035773498	-0.6659878113241103	-1.6332582764079309	0.6024590960402793	0.9727017703571301	-0.7561895708499231	1.4025642856794243	1.5795891423796926	-2.112560037136168	-0.48337497962235865	-2.308276226529352	2.0006948640811353	-2.7524148475244172	2.2444343508093794	-2.2390732678759404	-1.1862648324384488	0.3928525527477933	-1.280233223120638	-2.085494970092925	0.5928074082525038	0.09490239742946262	0.6285475379651709	-0.01121166294358023	-0.16373839571070434	2.839374555823234	-0.8159249162590934	-0.8003258530997769	1.1831166092244012	-1.22089005595274	-2.0353674940578705	0.9908014491703495	0.09488342348631254	-0.9531904914870206	-1.364398590918104	0.2628882301664927	0.566195037340098	0.18030652156973206	-1.0392319561720063	-0.889261600681735	-0.0799053409842585
0.9619210800647541	0.8704416908367985	-2.3510949565449764	1.7943419812832182	0.24047255757828181	0.11877120329071782	1.244610002766138	-0.2667705048039305	0.6572347225021646	-1.3667244053333276	0.4825907600255296	0.029138882591361603	-0.8954710048647353	1.6712700516694154	1.1150027874251824	0.10004610135361743	1.1771261292578163	1.9324872730293279	-1.0679463217619605	-0.41326636303574754	-1.2603710806997066	1.1605753544423199	-1.6407002462340103	2.566624842756145	-1.9416751265900585	-0.1553832250760831	0.4884190305392036	0.051677103404862736	-1.844358053450823	0.6312841798643786	-0.5650753910931261	1.105697670345321	0.5168026282424147	-0.27537356885103936	3.1804423797119585	-0.8394735218790502	-1.1976139434820556	1.3454897472918743	-0.8129367909057821	-1.5950880360340922	1.4424651606000671	0.022235452428957546	-0.9100430776315591	-0.8100706260914654	-0.6957423734713423	1.2545193594968518	0.8672596262646539	-0.5176307673203997	-1.2814352564348215	-0.699808545520987
2.657259683058755	1.3244553178934775	-1.3703050512371897	1.1700054316208532	1.4569123760277813	0.5875912993972218	0.276948647470794	0.0383263785405459	1.0433475024568206	-1.8129260384739603	1.3198573692075508	0.5611958091507208	0.2937848875326447	2.268826068625744	0.7305746185880427	0.784823301722401	0.8736219116716792	1.8683020834517985	0.498817005362374	-0.15163742106386396	0.4560197482467184	0.16599905778075602	-0.07210425915766293	1.8180930412444614	-0.9725075864732434	0.9520102939149004	0.4758060481973697	1.228132182639476	-0.8302551705420664	0.15446670365145038	-0.5002278654118494	1.042293016615043	1.0351624528717087	-0.3249249238318657	2.2928830211316216	-0.02610335683669304	-0.9731108923209287	1.2129209338121498	0.24616045787482285	-0.46383792140740704	1.4912470366302748	0.19243364622432757	-0.538097827980929	1.0276588908691966	-0.9098517304451411	1.901801486838508	1.9766744951785207	1.0065715570437803	-0.5714165532676359	-0.928675994709416
2.9800040903561187	1.452790204381045	0.11848880711034313	0.09608350540992806	1.7629640439554726	0.42967367586306543	-0.7077951219465684	-0.0725188854781137	1.0176440403189053	-1.1344308314240588	1.4809210559260073	0.7332014047658034	0.7078195333434656	1.7842042271289593	-0.23067558096128757	0.7685414823238844	0.3370951958805936	0.9845263557910278	1.3574662195012992	-0.25091167799134223	1.4898490124989034	-0.6868143101278069	0.6682253199224714	0.17362610498970635	-0.26398080069071456	1.0937649081121001	0.21720425406992092	1.3139945734109957	0.1276233625379176	-0.7615511062987157	-0.19865381059411227	0.08611879219352825	0.70582953464515	-0.6093000083375184	0.4449929571344913	0.6773401894457016	-0.8136037767883744	0.618689115629318	0.8456382420968926	0.4770911404721326	1.1693132415265297	0.2628678284361528	-0.1894801858381147	2.2327946763983864	-0.690039655119902	1.609932231062018	2.5175753880808953	1.857508572855116	0.2656219159002481	-0.8618726083641195
1.3063554491747862	0.6394041489180118	0.7103984592797962	-1.3580783065494517	0.7258216597533457	-0.4684454880970904	-1.687067029600587	-0.8090494079877332	-0.010137148309417891	-0.5439031973342888	0.373750602876849	0.5910137275802178	-0.10213308889592944	0.18050127943729785	-1.496241169676187	0.054766949757991165	-0.7044267649174004	-0.5456803801462552	0.9673399703599873	-0.8197532036152788	1.166376140163945	-1.298580956668091	0.18665762472419672	-1.5940451971474137	-0.2711317646968145	0.06789660243403081	-0.5440185761574223	0.34976483029627825	0.46187030596488143	-1.6692611629612508	-0.4466950261936496	-1.37115344286687	-0.6219477633954938	-1.0938154208494422	-1.541477090234721	0.35865044189570056	-1.2286777341402084	-0.33802091614139307	0.24884589130435097	0.6262373555612497	0.5420923828364747	-0.2018237847023594	-0.19368687464150547	1.46247358338991	-0.8220000593697516	0.1937179905875922	1.53417475795936	1.0233267606817014	0.09455497829613094	-0.882869909560371
-1.0386127185400593	-1.0845054030341743	0.1907949367643614	-2.5062139962891865	-0.8855066522260145	-1.4095064736566654	-2.346437696873563	-1.5973191764584178	-1.6193378347748288	-0.7631630117224814	-1.2696526062661233	0.22417402187147895	-1.268031663905264	-1.8953177243528787	-2.306445468847202	-0.7479423350454946	-1.9092273424992585	-1.9439063052006618	-0.04730172917018146	-1.4123287903835056	0.06358854428223477	-1.6845319886643717	-0.8016490786099653	-2.54760910514394	-0.4660458819086853	-1.2599335900810211	-1.6872725247074898	-0.7262027739558001	0.2894604852464748	-1.9558699577774121	-1.198948895508489	-2.2654323031581622	-1.9506391307506858	-1.3459613356553375	-2.720342851913727	-0.6665780041441406	-1.9482646252114406	-1.280545269243882	-1.0334766566707736	0.16670289540112204	-0.23431435881604656	-1.0502895195830593	-0.479712098535823	-0.5815467595890152	-1.512250762377454	-1.5135626003571303	-0.7329633749617882	-0.6733616049328056	-1.0630174080529124	-1.1705947453189154
-2.0920522972557567	-2.8347204764220915	-0.47748573335570166	-2.427875781215931	-1.762570083044207	-1.5091176709770924	-2.2319995091692997	-1.6169453219475147	-2.7015075312265746	-1.1828808533324873	-2.1181767188106337	-0.2162455470319282	-1.5051786522828545	-3.4921441580354093	-1.9002067744712807	-0.9402406477746981	-2.3417545479302597	-2.4628301838628968	-0.6565613662795937	-1.5668240369973776	-0.713823196213919	-1.8201055038404312	-1.3245463240374444	-2.245878155651331	-0.0414314695179549	-1.7736758458808137	-2.5952800164692365	-1.012307259871373	0.08175998747353368	-1.2702156899457502	-1.4907155772729357	-1.7811354644391002	-1.9889622090919648	-0.9516782257100915	-2.631286557241522	-1.18097559143784	-2.177025664310823	-1.7714751121932786	-1.7299384734804164	-0.26080268065075835	-0.8789987692791016	-1.6324748373204279	-0.6257278524123787	-1.9763444855501742	-2.0252730753516324	-2.4157135290265144	-2.7852190730250808	-1.5407437333416079	-2.001493149476845	-1.4664495659737433
-1.353325439574859	-3.458358330080593	-0.5184496443059738	-0.9885940142581902	-1.3401625274049191	-0.6473216341466641	-1.261560165409162	-0.7236589401809074	-2.601478549965602	-0.7305223608932354	-1.7083171885248596	-0.4642327431789143	-0.4911475258373254	-3.9224661566902546	-0.359820684842629	-0.35816883981018216	-1.4540107913324476	-2.055463950712895	-0.526031410265036	-1.2606928463589784	-0.7150808152188521	-1.6191914665616787	-1.1057386133382048	-1.0962127886464816	1.0009607918568038	-1.1812215306497824	-2.6576041097932515	-0.48837651446116037	0.06488775138907689	0.1128704007312222	-0.5948668194903409	-0.2647354778216213	-0.5607929733050361	-0.007727281934804159	-1.5749025648877455	-0.5702826060691657	-1.456566215303854	-1.5995347254701675	-1.140429468548867	-0.2902418491411846	-1.1380608722690262	-1.6074952215733123	-0.3026592687635322	-1.6907560346849382	-1.4979097749266705	-2.1762561325640677	-3.1861483976390303	-0.9628213746743982	-1.6541146825000543	-1.3551066323824668
-0.21991809565195172	-2.4526392701751565	-0.24103909081671954	0.7420799784012178	-0.35189300862264106	0.32217092431928973	0.02842852139947972	0.30171666590019625	-1.7474890652137134	0.6580403865276646	-0.8907194491094419	-0.34078861203748373	0.8000451604095453	-3.1308278694748917	1.1947132192982708	0.49237958586813824	0.10858847457222617	-1.3443774941918725	-0.22201842316174483	-0.7920684356673323	-0.44547017752684664	-1.0662513684239507	-0.6426750992841033	-0.043597947516927936	1.7239740629329083	-0.24882283617869033	-1.8555870721847594	0.05816724257612069	0.049042606428883875	1.3549217331803187	0.9546531716769516	0.943754735765278	1.0249684723914767	0.8511451946056903	-0.3009255074990413	0.3726226198028437	-0.21829376887934768	-0.9426366274418191	0.1428659291953123	-0.13918708034406682	-1.0063716281410624	-1.3503738401312029	0.35130161425035994	-0.5650000926242613	-0.01175539726993568	-1.421362500758298	-1.9438581881021895	-0.013027571516599248	-0.2872657199136308	-0.7449297651667101
-0.24365462455864478	-0.4303394921990697	-0.4086682570532547	1.4166032119972392	-0.01037581747913756	0.4284575734509424	0.8788911313760761	0.53058176368555	-1.0833307960116267	1.7989787693083792	-0.7387062557003091	-0.03491184294963537	1.1599205917457782	-1.6791505475949007	1.5450452797586127	0.9079407685043485	0.9910807162171137	-0.9351755866084861	-0.39138536393925005	-0.3836184395113423	-0.5472622763374683	-0.3179321294961407	-0.4710226054094875	0.19225933738995526	1.3107041109111675	0.047733443076070615	-0.7595273083973388	-0.09403005120238606	-0.2083647951746054	1.6276972392445286	1.7747793341380476	0.7617500107761156	1.2234220843479773	0.9933358509995259	0.5759255330086832	0.3902995568176469	0.5925706059464984	-0.2749625692268934	0.8818466410230211	-0.22362824829877845	-0.7499537481896504	-1.3370959162440128	0.8256370007999949	-0.17536028045692473	1.3503982235749534	-0.972276029177391	-0.4541113746784538	-0.07454205134663125	0.7696207100246545	-0.01688304568127942
-1.3079797692802637	1.2771273565591164	-1.0655488387557062	0.7850403635481278	-0.6766367740052307	-0.37971564136101155	0.9886237829348882	-0.1285434397185406	-1.0284125098630852	1.5822374797411005	-1.2870823941330836	0.0003182710780864437	0.40004339320479837	-0.39925235815135995	0.5856437760168939	0.5968162873451497	0.5059255709766227	-0.8552850128890486	-0.9738531136518335	-0.041028333267435484	-0.9466619226559959	0.38572493682547765	-0.5448326470786508	-0.3168722983922566	0.07575965913848785	-0.4500392385739439	0.05055115226199773	-0.8381838415439559	-0.6271218235173109	0.7845732934474806	1.0890171162561255	-0.5514642037107882	-0.13931498246624352	0.39798006072111597	0.8843686957257741	-0.6940530600010832	0.46500965611849215	-0.021421203351954524	0.4675939194402123	-0.6131221041808237	-0.6585869963419142	-1.3563548365107503	0.7243018191708841	-1.0459036387266907	1.5865667168125301	-1.0136640696043469	-0.045324251768858334	-1.1951701045027765	0.5542241715765228	0.34438535769178347
-1.8928427870858302	1.5739023955401574	-1.4351648304008182	-0.09130430472134446	-1.4959081464616348	-1.165783622753209	0.7512746183937228	-0.8322427297843297	-1.1549166586893558	0.2820329493123797	-1.6280921014135323	-0.44100418587577234	-0.5597515033192895	0.10210637160306328	-0.5624438918064418	-0.12624533883592248	-0.653638399784066	-0.7043691283954147	-1.3482962482527532	0.2950149185230176	-1.0117006309012286	0.917525254562984	-0.40982391186379297	-0.8486796766480621	-0.7908235230940406	-0.9721827750320207	0.47667788676410605	-1.3467409632968619	-0.8666333032173897	-0.4924484039344121	-0.4316624490050321	-1.6618729041891613	-1.6766072532686118	-0.3046092932073851	0.7396619632581426	-1.7403497245316204	-0.14616512059453624	-0.17885334124895572	-0.5233806790424306	-0.9621756737555593	-0.7689490306561856	-0.7561276987582154	0.17142487650373392	-2.2257258181406114	0.7943748675162	-1.0759265181576492	-0.6967634537924939	-2.121893487583174	-0.5105120453205577	0.2729171367471933
-1.019458795293975	0.3759472759123369	-0.9741822420634373	-0.12331202961089162	-1.4038083794310359	-1.002565952586182	0.7683994408299977	-0.7113137055488151	-0.8289147317485265	-0.7123047768337651	-1.1502571243414133	-1.0015155257956558	-0.76249111385995	-0.17928971891514325	-0.762899610821601	-0.6632813486472277	-1.2202438427082989	-0.23567656605077195	-1.1015817530389842	0.6541050272656911	-0.45085569780573437	1.3184469129822176	0.14259914593652054	-0.7550793344261985	-0.48735279169825413	-0.7095363306012749	0.7916276913172571	-0.9028192083054927	-0.6885105069877666	-1.272031400876129	-1.3988531792896484	-1.5341968383891562	-1.9173435862734838	-0.4486069285041456	0.24534809507111355	-1.6386106038436368	-0.28714081472589137	-0.2650210494750892	-0.9818958191567779	-0.9127389023960878	-0.8410067406134599	0.4741577116695575	-0.26300893558073674	-2.482392107742004	-0.014338157794626959	-0.7105722994299905	-1.2660136223387426	-1.8438613104933217	-1.0903676206268262	0.23396253410179632
0.5517630729246984	-1.3651660639281777	-0.09654191085536844	0.5079485379888513	-0.3333276336382027	0.06117395065614769	1.145510691238857	0.21873166909279462	0.04107720263674152	-0.4352189183278406	-0.2970640169549588	-1.1151381066708763	-0.17769383236243044	-0.6564608430386769	-0.07378504093252379	-0.6106316417550763	-0.7563923649141823	0.37143022798660974	-0.40759019549430026	1.1059197904226166	0.24206024165229728	1.6156168522144516	0.7846364590090809	-0.09217001864999663	0.5755263296847863	0.3090066329493568	1.146148906879646	0.39946289135740987	-0.15042015841193265	-1.1692187957527138	-1.1455495306550054	-0.44358859069958834	-0.8259268217560607	0.003364933411072157	-0.5520397679916883	-0.5514626160635001	0.4959386013347119	0.2401589211716285	-0.34981672743764347	-0.4252737976536741	-0.6023266198033553	1.307759505476693	-0.06013796428454431	-1.5643391329918894	-0.06611793285736138	0.004378365444670991	-0.8550120532581194	-0.7036042291792048	-0.34803610501980015	0.7479709508155364
1.2905059359246025	-2.388959500933534	0.4233857723678472	0.6026471434195556	0.7699803728686778	1.1141073190841257	1.3363307750184303	1.137001572041858	0.9800776234990232	0.6326116768307694	0.08584420890180543	-0.6680988109871645	0.45454053636187686	-0.621238380997836	0.4352741847011301	0.015209008769932884	-0.03652698703369675	0.8097640340175055	0.3622634114775646	1.728284488943973	0.3850875120024869	1.6295860675736464	1.0612941551639812	0.45285976992477067	1.3090728748503802	1.3120526032111104	1.34116757824927	1.7576689697732055	0.548234577474331	-0.5960705790094531	-0.256660002754588	0.44201857857395144	0.2918599090873596	0.4465529154362904	-1.467832939535219	0.44400923128652936	1.6734983211093732	1.297999952085885	0.958589673084112	0.3109872468212977	-0.01036808126100344	0.7776176267642052	0.7837303191223388	-0.19537664258896598	0.376165560391607	0.6572814212944252	0.26048385086950415	0.17850305202603275	1.2289765179269034	1.7732620649250852
0.7514504871150733	-2.0457078961585116	0.5205150849311042	-0.5449635682881679	1.0938201221822168	1.390396885497064	0.7296725411706477	1.3485432814766793	1.5245236392477013	1.188567374956301	-0.10375980461003916	-0.13810619630140025	0.5612768389441134	0.14445095274718792	0.03578058142935112	0.89113406104966	-0.02757722652058155	1.0308221454174251	1.132806841779868	2.3743202608973566	-0.009901992036859894	1.0786208722718265	0.9604061136402084	0.2726781193864421	1.1640972782965817	1.6789142990245678	1.132781348645598	2.4013236098355573	1.284871930583327	-0.24215586583676094	0.2796116566929645	0.38298623482890426	0.3066116099602526	0.29874769707267324	-2.097824006131	0.7539182670328248	2.277293587911984	2.1910123464024047	2.0736573292908345	1.1518586438871645	0.7079474775910743	-0.6503662376300817	1.7505485456119672	0.8824846710072357	0.4379215320284371	1.0298867592944403	1.0903784993894525	0.29268327374377107	2.3914380748870405	2.616902098288827
0.018905023485231886	-0.7089262415407154	0.8695720110401975	-2.2027669788052986	0.8545476761278913	1.0024231030180057	-0.6279520203211004	0.9908086275435593	1.642583391281342	0.5782312973405737	-0.11516924307165885	0.005920888879113802	0.30322501204109725	1.1574411815457266	-0.7581572560436132	1.6391889012273273	-0.7415791307713337	1.1911803401163805	2.0006345049441276	2.597686239431663	-0.21079882425731886	-0.04751693216323099	0.922521396939968	-0.5211523645505703	0.6093811250522827	1.5541807106448033	0.6449730955088069	2.1970785813797167	1.9857126290443146	-0.34794119663053125	0.1779172799097452	-0.20457406920051224	-0.5575108618874877	-0.36719574556979295	-2.056840034664096	0.8712629887482067	1.884317785143523	2.1286560504339076	2.460508103175022	2.029738392640461	1.248873067444207	-1.2923725147288923	2.2443370779944596	1.542572981955554	-0.27724027516800587	1.2631328107950064	1.103304277553244	0.1870519914992327	2.3898262889500725	2.5505848166703373
0.2827401388935053	0.6261111650074412	1.7891503971251188	-2.970458758969488	0.8657177921279279	0.6189523406599703	-1.9536273289292778	0.7489093888560618	1.5850086502354264	-0.5854366931399033	0.5851791839496449	-0.10398509768789096	0.19812634833115003	1.6764554433978698	-0.828721090307344	1.9972999767284136	-1.302828235224089	1.2886149391582962	2.7185358419254206	2.0355698832235065	0.3236133094851271	-1.2666801282121756	1.265743392038863	-1.192426522562782	0.39344352310053377	1.4869486276759043	0.3160726209916825	1.5632229256371812	2.4373523324561455	-0.5261680577742622	-0.051432577503530495	-0.37134692053812435	-1.1484976432686005	-0.9144099562285077	-1.3150846717509606	1.4593962665146771	0.9809903732635742	1.03745431563661	2.203159495985489	2.728641541584179	1.4617536812081005	-0.08601804304552503	2.0529299352871146	2.000015379105382	-1.2143295880006437	1.5190177501530615	0.7167181510446158	0.5473001142081849	1.5813579474151565	1.5411847749521062
1.3726520845572097	1.1977509381780478	2.525260168496173	-2.32660558706653	1.3551911804661483	0.5704129003004546	-2.4133354461662058	0.9737142721952589	1.4870002064248813	-1.2463630408118855	1.4779360575614964	0.06030124510377161	0.38538373718664287	1.4178280323050871	0.1364893889271819	1.8515902082579598	-1.045779462762979	1.0587733573903086	2.640477076416552	0.8987981501646627	1.1931185253957497	-1.8907611634738546	1.7139749730945508	-1.1249289253195505	0.5618674391437516	1.5935904835308143	0.3910466927316335	0.8957550815025717	2.283336317779985	-0.27531515908423765	0.04441608137173921	0.1927948340532053	-0.7775277653521991	-0.8547301185197711	-0.25170036302996	2.199954469444095	0.34628360215491105	-0.3137649660088218	1.6601262035120379	2.807097174439883	1.4102169648171328	2.0495297388425326	1.3980184992878126	2.2430860539077386	-1.5172709028153446	1.651823336849743	0.6333054914487248	1.2013937154562748	0.8392800446822404	0.306119059157132
1.9997315657497214	1.0312919807913432	2.0058657060881515	-1.1080925310223675	1.5513325726011136	0.4906867248042869	-1.882139330250025	1.2535587635057952	1.237475343463436	-1.0850535502628256	1.5212702036026668	0.6467372862089081	0.45982265017815466	0.8287783560161083	1.1794002598298587	1.2050719231323948	-0.25749931413470595	0.3311334789120233	1.3948974961812053	-0.10445795205290062	1.408026333851894	-1.6226197104044757	1.6078635862896642	-0.4381439776032746	0.4294848051661268	1.3215441686183191	0.5823706053829117	0.18695402954683155	1.325503735774274	0.4106862785896052	0.23813227621565144	0.8085234776082615	0.08871023340137382	-0.38185167013030075	0.6490700063319508	2.002786531138729	0.19069761367314783	-1.0475649134322917	1.0014748019476623	1.9216882766424062	1.2219215578451497	3.075398359589228	0.5901326509200229	1.973462667245192	-0.9948114609667924	1.342067396705988	0.9275810012261558	1.3165228220316347	0.533113487353241	-0.4078062146866968
1.287516146527961	0.7149719918673869	0.22646973349702543	-0.4281495409982578	0.6194315620632128	-0.10391069133606745	-0.9957464140618104	0.9218019013356711	0.6998235477901924	-0.6869275468283935	0.4371469290208514	1.0904860626336048	0.03361557870620076	0.6133336267545639	1.1401423770561392	0.1714585790705885	0.2799479056456887	-0.6227997497011785	-0.48334825547389026	-0.46431669460611547	0.48545097044179664	-0.8441645663122223	0.6003085456284221	0.1895750908386439	-0.48835061194705653	0.15704827740624647	0.3854350363759538	-0.763149846211567	-0.16459408548867746	1.003873794818924	-0.006213314528162893	0.6387480894038507	0.5336644592588777	-0.1183903055645448	1.1454778645508592	0.4050205289035922	0.04120019455489523	-1.0006025221980563	0.1435792367367899	0.2694509243919243	0.8882667626076622	2.0417241787210205	-0.26748161425261596	1.0485202774270084	-0.2752366952758283	0.5201764568372536	0.9948419782866221	0.4784803745521676	0.23879154761790536	-0.5421716134428853
-0.2868672107464246	0.6832694310128746	-1.4911630796874444	-0.42674470650171636	-1.1588334808952871	-1.0498478785699397	-0.454246152086997	-0.10684673305985912	-0.0384498560302581	-0.6446809673541148	-0.8286718517450197	0.7346157322582191	-0.6921201730578154	0.9939985750994853	0.010272127499764635	-0.9859111849203879	0.2844105008871714	-1.2561591424246001	-1.8262136846479924	-0.3856204287104894	-0.9471110005113449	-0.2418543908447172	-0.9015695787014896	0.29714131363663104	-1.7256431742585958	-1.5521918881876686	-0.24725530675319873	-1.8414894988694959	-1.496980028459266	1.000769314255533	-0.7029399236016771	-0.2990339873683682	0.31875996610424634	-0.36199868478075065	1.3035248720917643	-1.5888464622354415	-0.5299098888999746	-0.73343559463108	-0.9104274350075161	-1.3666336396787766	0.2528560232571148	0.08546186392609824	-1.1667276018724824	-0.20008077239473931	-0.015993949499706422	-0.4539457233701678	0.37368923952663713	-0.716528434391258	-0.5512259025720643	-0.6236397845587686
-1.5104975941899828	0.78891493930944	-1.7924849753858745	-0.34230302574104615	-2.434559809879493	-1.5569627536657507	-0.3375517318180643	-1.1331458467238695	-0.6531340848123309	-0.7819105495402678	-1.0530964769356277	-0.30717546799417184	-1.0422673991389768	1.497492927879513	-1.0207428406154602	-1.8428593371412125	0.25772745718469714	-1.2762173372946848	-1.8370899216621084	-0.442753774449894	-1.7193826370922787	-0.14200916615990758	-2.0113119274808504	0.14395137863087754	-2.210026514739075	-2.6927245635814483	-0.6855661348582992	-2.470574369091979	-1.9978204995039295	0.4663424431593271	-1.1463395954952331	-1.095763393212046	0.07754429118552253	-0.7001464743363108	1.2950016453789663	-2.3551019724664535	-1.2399743050161862	-0.7583939508934306	-1.7740860728794188	-2.1134137760315683	-0.7356434293073713	-0.931192565509436	-1.8554384194255118	-1.1410396333420467	-0.13525278271851754	-1.0687265403456776	-0.5825953692656068	-1.2432753082218932	-1.5940460771930003	-0.9661364462307988
-1.6835379856861385	0.6155246154238199	-0.6584774904042685	0.3270437485762232	-2.1154484105392966	-1.0462810987089766	-0.1680892356485963	-1.3308369618265583	-0.7814647977196693	-0.4334851893637354	0.008731581714650457	-1.140409297210091	-0.5614529086237988	1.4933023065829032	-0.8767689843185417	-1.948036693707062	0.7732034795471789	-0.9006119208877972	-0.768064802389051	-0.7669100364651493	-1.2400509832314928	-0.2775248991191886	-2.0852930098430376	0.3576753592635918	-1.355586773346521	-2.407521914813816	-0.23981277236969095	-2.079222973786083	-1.4733203632919818	-0.015906158355829078	-0.6396421140127814	-0.9044907820252931	0.4488066831281161	-0.4634275014171621	1.2075062687553375	-1.2900538368296344	-1.3320447519890204	-0.9384911541676907	-1.842936636528079	-1.6373195606582658	-1.7460045469749448	-0.4752681873515514	-1.8140778249915552	-1.282492023724362	0.02767445593357463	-1.0716083453489553	-0.9928411498695955	-0.672327574052895	-1.9589804842745093	-1.1649921551297227
-1.0704318092735132	0.1331907639896938	0.7005584250037435	1.120392321069251	-0.504349789155706	0.13141933399446892	0.38814286994393077	-0.5506698049583482	-0.2685322213277949	0.6018372769130294	1.447993564838419	-1.0290502223846216	0.45092011677018323	0.8862736196921225	0.24541483145708948	-1.1228993757033208	1.6991307565119464	-0.5434771046185484	0.41964194791689985	-0.8253093741778228	-0.011761711915879085	-0.22212197888709384	-1.2246795645771864	1.1238367819847785	0.26208300483311125	-0.9815793029196156	0.9733191175685413	-0.7592704646217051	-0.33560551530080235	0.06122418067150176	0.6658074397281887	0.17543967898559554	1.264186064115801	0.46098966500691185	1.0496300392201363	0.5895161512752322	-0.46870343243145934	-0.7838128131522081	-0.8576343166782762	-0.3716203036568904	-2.143696836134281	0.3264868134478002	-0.7614377995386817	-0.5800953316048285	0.8221699793981292	-0.5973343960082808	-0.3685516149251505	0.48651610672421636	-0.9980614222295278	-0.5636474587358649
-0.34487473401934166	-0.12339442942802975	1.1829834338410818	1.2261131917781574	1.0035990268621633	0.9194063308444713	1.023325824476461	0.5532640275092504	0.6672201342928026	1.6068132564161466	2.1671331092777977	-0.2093363330386705	1.1193566195647786	0.2033081876135453	1.1414887431172063	0.2718497865975598	2.2882193666770485	-0.35171460858130155	0.9564630797674324	-0.14544203599140917	0.8995484792610826	0.051847484685419165	-0.15922704854302336	1.8706524731331382	1.3458633733534366	0.36258873912185763	1.9202966707181734	0.6043856361808693	0.6769891217052488	0.591889543342307	1.7685742860178937	1.1941748704633688	1.7230994495815826	1.3655751265913818	0.8585089672861832	1.6876627004825	0.7705874149764638	-0.2374898177764882	0.6753627582101785	0.8148889705688993	-1.5102392195414176	0.30038429762409197	0.8159537822298287	0.5271956646440171	1.7186303506907639	0.020828979098862336	0.8549561397363133	1.3387767359775955	0.8191635149354521	0.8189175317100253
0.05334961932163234	0.3639548668104741	0.7573712188058812	0.5516838274984982	1.2906332013086288	0.520142783044495	1.1037290866025362	1.1402330979707267	1.467038210146531	1.562849325549825	1.822153866548772	0.3794653823742488	0.7285698627937514	0.0052795473924050285	0.9033618600295553	1.4228896222576677	1.970955527201056	-0.16579425722655186	0.7536214975678496	0.9110316341432468	0.8133058986547054	0.1694187880196358	0.32338922864205194	1.8518665732389208	0.9884485499999524	0.5648988166514279	1.5718149707071791	0.9739052910028069	0.9637926133771687	0.91932214491498	1.6853334166224752	1.2571784300216662	1.2648728914108491	1.3433498993971207	0.7209832758217128	1.3018415815212097	1.4033585109416444	0.09886808144002618	1.7195692167211218	1.2086434703185036	-0.15352204574868183	-0.3462211098399704	1.8355077602388508	1.3217252545572011	1.7549639093557412	0.48044500652873845	1.7247865552373054	1.3424228374398501	2.1763285044181684	2.0576213917880364
0.017380181426306908	1.4003668853287896	0.11003736617504953	-0.13893594688237768	0.46115542909004104	-0.8685000775407017	0.4491517784781621	0.876551688482491	1.5495476794450311	0.20100860500899878	0.8494192076861983	0.1270206669545342	-0.6396165018746742	0.30191905479930287	-0.217151162529334	1.5948870775315922	0.9146867180923686	0.11144691254529755	0.15024470330465173	1.3729001775724485	-0.097359354441017	-0.11582316243193526	-0.06964837296399827	0.9757346368974611	-0.5810430666744271	-0.37183581621833056	-0.02629487931537747	0.04555688492839193	0.4123822405702286	0.4525220078050517	0.33948757986811945	0.3008030810444783	0.12014481068956033	0.18000969335039765	0.6815203252276192	0.031267296289055335	1.0069167263512022	-0.33715844155636554	1.5188733606854807	0.6717817977927655	0.99535166957452	-0.5073474870530134	1.5226492366671627	1.2279644346205367	0.5493164900074876	0.597492354363779	1.6404450251903564	0.5763198698393796	2.0927396622025003	2.1769795282802367
-0.37640763027157786	2.125684113741245	-0.29403518778669263	-0.16299367092163303	-0.5152107357947049	-2.239117906671045	-0.3580536772238659	0.08065349252174654	0.7718562741550403	-1.6189469749256091	-0.13931373867857838	-0.6509920962164699	-2.112449265754724	0.600946938750336	-1.2168457737627167	0.729508398613449	-0.2020704908291294	0.2878877764073222	-0.5376783534875635	0.7067189339398747	-1.0942756360812906	-0.5490910397587612	-0.9716650920426227	-0.08537523299391797	-2.220379692763075	-1.5002640353371868	-1.6976695130299946	-1.437389529323018	-0.5619379757630392	-0.7398941060753286	-1.3464732946657176	-0.9402874517716069	-0.969604774726436	-1.3872065092551251	0.676786579453095	-1.0294787827623704	0.058863331827029707	-1.2801041949301752	0.26785404166258486	-0.34481398715136147	1.1493177123670555	0.21338731476141692	0.17553951523775518	0.2874308433978467	-1.207033393750836	0.32147313075503764	0.7971167959456464	-0.44501864733665614	0.8191088111546941	1.1617571559756172
-0.8405809783367802	1.8499047967215203	-0.5083987231785468	0.28569494772331266	-0.8650586064826465	-2.64144858334457	-0.5516261173432171	-0.6731292652200044	-0.37830993080881437	-2.6012573827195324	-0.7785177132851012	-1.1803167322245471	-2.6753042562825406	0.47608599311479943	-1.3942560941224005	-0.4673533795772565	-0.828744088926221	0.12253472872306041	-1.1034298787367254	-0.55687448609907	-1.5033530680815614	-0.6547565164878236	-1.6490700050494984	-0.635890086873122	-2.792590048590533	-1.837244193230013	-2.242565988813377	-2.276188227530781	-1.3088136046164998	-1.9248687818147983	-2.1958599576338846	-1.6099981549068048	-1.4232278525788167	-2.293469966263232	0.5932075704784527	-1.251578627034553	-0.6611680783637589	-1.7826778512023067	-1.0454111556102885	-1.1540045116313007	0.38399137213994367	0.9201810379606927	-1.0819185085730894	-0.7428152297301699	-2.316278536767979	-0.22684484934597018	-0.14240180722583726	-1.0865226816916274	-0.4796222990380694	-0.055999914492166965
-0.8873179473850507	0.781596450308567	-0.6336196892961266	0.46137001058496024	-0.5898247599793319	-1.9005492955194463	-0.01468225558289832	-1.0123376522442276	-1.151395425276765	-2.1146725976570733	-0.9307859593441968	-1.1191268694186607	-1.9509460091960393	-0.01360915935953299	-0.870911500461295	-1.1210461743807398	-0.8959934227672747	-0.2958147568090853	-1.2969605988538089	-1.3829509908600954	-1.1472576797317176	-0.3255525693352517	-1.5436189013539194	-0.670710309745167	-2.000089341841548	-1.1563086586261992	-1.5805928278182937	-1.8126524382557891	-1.387696491697474	-2.3157373172606137	-1.6996134262371396	-1.3817570939566117	-1.1769761743132303	-2.029102904877711	0.37801003164299246	-0.7242878329789361	-0.8448117966382204	-1.217509378232686	-1.529497088609198	-1.3059294359793425	-0.4709098102354798	0.5876631941750468	-1.3792178421206192	-0.9699929641511444	-2.1310704253587915	-0.7655045802949291	-0.6907991467164527	-0.9152778016462912	-0.8965801829994395	-0.62077140971667
-0.2528579808433656	-0.18397923386096257	-0.4932412079351622	0.043552068356651014	-0.15840671666517694	-0.6149373620025316	0.6015107034791295	-0.9126650402194361	-1.1902222774467994	-0.6818894882049534	-0.6093308131126723	-0.8106018403570171	-0.4831528882878641	-0.470333703814957	-0.2124794145246421	-0.9415842605447454	-0.6678559143107252	-0.5576249559928209	-0.9060990498060487	-1.3041836437106515	-0.36765426952266483	0.03835918497448804	-0.6950415854406894	-0.7230584577998093	-0.5213191300186935	-0.028219573767010186	-0.7107516055822145	-0.4482066395875797	-0.8537539923426335	-1.7476093033570292	-0.3779393242124107	-0.5965663616670048	-0.5485237781688008	-0.9646775994892465	0.07675338859516903	0.07275378700146513	-0.7374878015496384	0.011083692838784381	-1.1449265249058531	-0.8659834901524412	-0.6971081695084412	-0.5824195873741562	-0.8773411094935322	-0.22910771598466123	-1.0517349932295854	-1.0053974780510788	-0.8379467776451305	-0.011530832154744868	-0.5604253965023356	-0.5785664588341706
0.618712308809803	-0.4078504529016084	0.018895540198035254	-0.4750480623160607	0.07988926870239216	0.4309851701372229	0.6232782621066273	-0.5655286575327949	-0.800051725960791	0.5484353860021977	-0.06711478170614596	-0.6974804565091027	0.7228568207639253	-0.6086406331773904	0.20372479270644048	-0.3959048921598153	-0.4233149194787948	-0.3464847872856347	-0.08802165175472086	-0.7537739426235435	0.2746561507594	0.040546963901448976	0.2905682511046724	-1.0685357790616372	0.5932917753539448	0.7630109428586141	-0.5437088953719892	0.7613174367741092	-0.161414017559619	-0.7871648575412286	0.6761303713894363	0.09744555800954927	0.06522611887860467	0.09058126783004108	-0.2244352991985605	0.6147920977874003	-0.5974137035438967	0.888302873903259	-0.5716450221900267	-0.2961444832626777	-0.3765825420992668	-1.3521499475663419	-0.4192908591058337	0.6743424016984003	-0.027561202022260534	-0.8500232640520794	-0.8377667991321445	0.9733408916958497	-0.2562298390479302	-0.5768881704536615
0.832199408299389	-0.13933350921118298	0.5134270262128574	-0.4216722857997554	0.09236873153341915	0.8641790481616496	0.09416766154940028	-0.20336916802469054	-0.5287007658347419	0.8232517556225636	0.2294695605290743	-0.7084342714584783	1.0306632430774887	-0.47575975042091445	0.36851489695015416	-0.14591101220281685	-0.30043567747435174	0.24315072962139664	0.5653886868599954	-0.385366944009513	0.41489959240376995	-0.18791345545277227	0.7515330869493153	-1.3019342477998086	0.7656602107749454	0.8417940676774431	-0.9134513979585263	1.040181199187324	0.22855773292286494	-0.1677669379747703	0.7010714473675834	0.2595669433542437	0.3758508091743518	0.5923434461978415	-0.46792153334124165	0.5245713998368233	-0.34300745197958027	0.8603801351664456	-0.3885706819563292	-0.038103854755734495	-0.14313577734726476	-0.9095131040269558	-0.5069395539785638	0.7404930381567825	0.36247347450475664	-0.43030130165352565	-0.8435417603800484	1.2677415245303434	-0.43238853408635297	-0.9230025335094688
0.03280654072884745	-0.14749809166019634	0.3776912111390339	0.24641359374537533	-0.012040807598990413	0.874099640105569	-0.3464832584191345	-0.0026810207662595086	-0.5443434292111636	0.3724509109744354	-0.03475801883061545	-0.3677082272078916	0.6470573693713583	-0.28845124967190844	0.38702571567348854	-0.3780849958887781	-0.3083963174733491	0.8384904271541709	0.5121057349707221	-0.32969587069934786	0.15649249897933093	-0.12728254447590975	0.5508398409447157	-0.8418842771628676	0.29574409788948697	0.43902165509759955	-0.8703039329216645	0.5036836028283564	0.1884321419320084	-0.09297587940713578	-0.10999023211105298	-0.04015595498968917	0.28905206016645135	0.5924058907392605	-0.6423801842167395	-0.2194246168812757	0.16568723995061238	0.3340794232384556	-0.5068894036770889	-0.16469158896577912	-0.32431999442828263	0.23290865653618442	-0.8118823565883859	-0.1795259364581231	0.32278795710556196	0.05586686702774793	-0.7983011197428831	0.670217083798238	-0.7638186150906803	-1.2362764527911771
-1.0150816222213144	-0.797443187907977	-0.4863265723146653	0.9362183246854554	-0.11620666272405737	0.9008080451801674	-0.25297249305064146	-0.026238767137737158	-0.5459875000160721	0.06643300688522369	-0.6735883643466082	0.5680252066637123	0.3117493046216361	-0.20164957592250715	0.28434765246491833	-0.7288389479727263	-0.3730824806619682	1.1545803940543375	-0.16731814589069646	-0.2616544915191815	-0.031810438708860064	0.4871023263252855	0.17536725369958356	0.2494620631826909	-0.009919897846144343	0.11457978360718075	0.11084670468027671	-0.06376497136275518	-0.06957753301498132	-0.09307024954028446	-0.8093614089955017	-0.3188042446390798	-0.051120801710201474	0.5213144934852845	-0.7670887600363563	-1.1369883609598037	0.694676877168673	0.10388855832953915	-0.45464246844417205	-0.4062402529793325	-0.5283604675026928	0.919171833196744	-0.7349999147867291	-1.2328955269071413	0.42918388299080673	0.4887080078306923	-0.6125455939421284	-0.24538670779388183	-0.6987863540521152	-1.0829435647813679
-1.1681344264102338	-1.6218654155994463	-1.4319053487939681	1.1370157259620863	-0.07081939377404219	1.195213504250997	0.15777913387604536	-0.1832510722096458	-0.2700222539956118	0.5048394266660897	-1.16765647814731	1.7534969027861902	0.5232790620252216	-0.28747696609674356	0.09498718199441256	-0.7910591835894146	-0.3939442582501076	1.156728622064139	-0.8044603038438373	-0.00284597449400998	0.22996931870532314	1.3187530295568832	0.2207189105333779	1.1746486671890775	0.348171429641252	0.27335274694381456	1.4288841695150796	0.018350370477629805	-0.2524226414049223	0.4269393719610052	-0.5768644555924531	-0.10266781808418533	-0.33866072459359514	0.74113981473089	-0.8720294270368125	-1.5054485837386817	0.7574567003194409	0.46626627415398125	-0.07384819189092755	-0.4758649922224256	-0.18071650086776944	0.6420637252943204	-0.2320060520134333	-1.501264152735566	0.9317093080867765	0.797571272587739	-0.347753548566441	-0.7332502945091703	-0.22538778210412605	-0.6619467792496585
-0.24652293511779527	-1.8399550650486045	-1.714877039076663	0.9356948695673383	0.24583870385385806	1.6272130743587507	0.39997744104040567	-0.2754794065817311	0.10995331329830044	1.4154456474031596	-1.2188033951235346	2.574488846563113	1.0880528322250826	-0.6099243260781398	-0.016774269180945947	-0.5371794500000325	-0.3338255158410045	0.9415180343002532	-0.8127928753433101	0.24170897335284477	0.8258116767101287	1.805781017101235	0.7690803975288054	1.2153595705010862	1.0852698134167302	0.8441543278114583	1.9878533521480068	0.7543474325485516	-0.21271201653047786	1.5129355317785262	0.5125863457133496	0.6551250964257782	-0.33229116610327475	1.273564244752037	-0.960739624921525	-0.9948286107870926	0.2082948067690788	1.0441339227351503	0.27852377985628757	-0.3190591151336583	0.6730336172257252	-0.11144960815729289	0.1654086917827857	-0.9430671394522746	1.5206808166046455	0.8782813954997817	-0.17607169519635818	-0.6562495985584992	0.11198462440765314	-0.5633804984605636
0.686723967326185	-1.2045049231772982	-1.244122499521335	0.7704626256223983	0.7211871544642775	1.8684711593806562	0.39857990398724236	-0.15622961642611988	0.23556484285835394	1.940798846118028	-0.9945805425537801	2.7145978261957033	1.4261635779538056	-1.1452562997122404	0.13137565951621927	-0.19294737768231612	-0.25360002229917894	0.6225405677927561	-0.26076729411136457	0.25557385722026876	1.2323861118819348	1.7650183696013704	1.326175550586004	0.5160680984082303	1.4771335547902509	1.3688756375503204	1.4221927736417377	1.5782745241825311	0.029223402800060347	2.5521618511296906	1.5837148347321535	1.52301638961196	-0.02993813236960881	1.8409900886576749	-0.9590473537604602	-0.04073282004423579	-0.49288356687242374	1.3794626048355896	0.25263220832440597	-0.05437936831989849	1.3294501821340492	-0.648062606438012	0.11992958297245912	-0.27110586317876073	1.7192413107439088	0.6622870094757803	-0.17526229734157803	-0.5206945867058841	-0.07554685004776691	-0.9124651700192637
0.5946576898303505	-0.24520748694435368	-0.5374900390059967	0.8423633124234562	0.9736038344430203	1.7389190990412575	0.5240836655201846	0.11962983520220505	0.10461772367725053	1.520672378618972	-0.751841610409443	2.327025002371163	1.238451568234348	-1.6156998074004207	0.5138604606558133	0.14883775633994695	-0.20781506935699184	0.367024581210955	0.27266603200470196	0.13024882015231617	1.0695496681971932	1.465695062293976	1.3946791544740595	-0.09294290924915528	1.167888151327039	1.432902220002976	0.48088231694422456	1.924604241823628	0.36447076505906734	2.8230152516723073	1.8297178448354856	1.9620643404424507	0.415112048274559	2.0884926404943696	-0.7271746450048912	0.5660404818296834	-0.7761003802949951	1.439965625203662	0.012111209464198767	0.22506427900056167	1.2275367438337348	-0.8047642924890118	-0.022205030892619958	-0.016567299407413298	1.3885299193057161	0.2773418958627641	-0.2074636533544852	-0.7258550151666504	-0.528470317073739	-1.1072738226156733
-0.22164092592296572	0.2902302556932605	-0.034548951284447585	0.9288016275502707	0.6979975863921236	1.3601859401871867	0.9356107068278761	0.31855863618557656	0.0987175449342888	0.4709834914399952	-0.4038979606083884	1.7221780770094082	0.7654975572938745	-1.5740335937687586	0.8592933381554844	0.5760343196866616	-0.13033415223340525	0.3758345657152523	0.34218761683106336	0.024377827644045398	0.5275453292691579	1.1422623997614647	1.033491975737491	-0.029227468487232573	0.5577348039422857	1.0442882235661894	0.1369808769153384	1.658439727054095	0.6256012090776114	2.1219859416504008	1.25363047287003	1.7673740229791879	0.9045698546260691	1.7987801557609635	-0.19921635854270295	0.49686570396897517	-0.6322637079248278	1.4399913834592306	0.00035314217673293593	0.483145364536208	0.5879053766262896	-0.7927621093181833	0.266971534723396	-0.0022527230327205722	0.7912149246198893	0.012289430362769421	-0.0412345372293469	-0.9999154179081399	-0.7067598751788069	-0.6052259015466648
-0.4689274647903309	0.1275497397350938	0.3001983762387516	0.7307900987663758	0.05194828390156907	0.9657151131403049	1.1628368169698513	0.23034199693006924	0.38601914630870743	-0.34262816352131603	0.29140832314612336	1.0328286745712423	0.3951350137995881	-0.8227541859501141	0.861619701144	1.009889357036356	0.07391792142805946	0.6505307732381249	0.03762261834522225	-0.21352343621905684	0.16146462181573218	0.6654826322131513	0.7470098745180477	0.44051393388407795	0.33014155014552465	0.5760258623682711	0.49504185591162575	1.019798231922885	0.614789975949541	0.8612878319326495	0.5175679015105689	1.157750425560055	1.3969973259062853	1.0038578777126774	0.4473716418165845	0.1736307516651315	-0.5739511989522071	1.356304431094711	0.25519550776048644	0.6078000071821786	0.08552660138679155	-0.6508983215769615	0.8478565568809009	0.17268765218176413	0.22682001153078477	0.010243940027979879	0.3821387039655092	-0.7806929539918399	-0.5235903550693669	0.24177617745778018
0.47639242271205345	-0.4158558962306897	0.6587835816178504	0.2397911125661625	-0.4418712540166675	0.6033809514687717	0.6081144017576259	-0.13320587512869586	0.5237201367853913	-0.3921380005789572	1.150211191584004	0.23349031518012847	0.1714465792388657	0.25609841284286144	0.4112304732621773	1.0480454566291708	0.2984941235305018	0.8197250561686544	-0.22191157929902208	-0.8577938892497915	0.25845883826662025	-0.14976330238796529	0.8323815596592498	0.5966642843799967	0.6608015132771877	0.3261995110264575	0.7802278565416064	0.2927100244615348	0.25767948522289597	-0.3551785461751985	0.13818503990983574	0.4802690469613275	1.6824139974439452	-0.022489545291493905	0.8145488540592549	0.1894154509062786	-0.8930470094456553	0.895935105880739	0.24546716306372995	0.4183619597873419	-0.009582717449615866	-0.2245072087497363	0.9233002981478646	0.41393256685555163	-0.26717303942804665	0.041917440505433966	0.8080894756855146	-0.05259872791222094	-0.45270160067378945	0.49335184639886687
1.6811786726017475	-0.874660870488249	0.9510528530090417	-0.2866490625694086	-0.4435401815192128	0.109832937581175	-0.5773311344895178	-0.5281360651909272	-0.06081014984749864	0.015702434273770265	1.497344896947741	-0.6061674226502329	-0.15584394815239927	0.9302322237401137	-0.3497243777011178	0.3917674330287611	0.23644664628456516	0.40781885202578605	-0.14896619051742377	-1.712709206424996	0.516268871454041	-1.041771180684832	0.98158841569181	0.13703824210203927	1.0382562960007955	0.19980618297414976	0.36939486895382345	-0.37044188608236933	-0.21379569184550143	-1.1522419960687327	-0.0036348866689706674	-0.08961720432328138	1.3546615734610425	-0.8820047623869715	0.5832698953142447	0.5880126116771346	-1.183607066609232	-0.01129878316612791	-0.4206520553013448	-0.0684584225638765	-0.09650942144910298	0.3662159015962554	0.052931927772129905	0.2467594786799041	-0.7989969606365578	-0.27053122987719436	0.8348295650325153	0.5095465630808446	-0.8287961667972026	-0.18890473843215755
1.7492731884321902	-1.0609749736519656	0.9288360963946365	-0.5938724917891901	-0.1482240103790838	-0.5811517897461305	-1.4113311443187797	-0.6624426144061043	-1.2028645610890623	0.16216194356367586	0.915947655436887	-1.2082636715353638	-0.6367987206787652	0.7762258977889969	-1.1170296383176472	-0.5984676362094393	-0.23203378198873686	-0.602967369301089	0.21469402364744167	-2.0344420373973637	0.430308792665034	-1.3910130899451383	0.6544850414926668	-0.5115954748183303	0.9095826421105555	-0.09477921849027482	-0.42268973103363433	-0.8477840700780803	-0.350602410081989	-1.422904110150531	-0.29974372077284445	-0.531810560727954	0.25209532914457855	-1.2431547509125351	-0.14945535256423445	0.8843659787424423	-0.8234321867721024	-0.9014534378127415	-1.2754086823374904	-0.46045951018350934	-0.5661062133880456	0.6123712544165519	-1.0771656281913442	-0.37099560637181733	-1.2919171753388592	-0.9484567592403459	0.27740527615467475	0.36695253475132394	-1.2579217265382325	-0.9735432059698212
0.5828247531945104	-1.0604575249720631	0.6423326072061828	-0.5844565706992222	0.002160568142889531	-1.1842542128430218	-1.0739916063822115	-0.4156291382705624	-1.9165839318142686	-0.23143367218862915	-0.08716164016384141	-1.2674319440943405	-0.8917481434774425	0.08282817760432354	-1.5540226037867577	-1.037264588189868	-0.6992687295650244	-1.5884222475474628	0.6325076032782438	-1.3230930141293376	-0.06992955459584549	-0.9282177795230365	-0.20169333455280064	-0.7423018657814726	0.3631646458878433	-0.5715057211397218	-0.7547983697858366	-0.9474176373369313	0.07871952561857226	-1.1530713386896279	-0.7401713367508134	-0.7772739750688188	-1.074831138143956	-1.0195174752310847	-0.8698701352179715	0.732622038316687	0.1357468676284864	-1.1597827242102408	-1.3104965693910324	-0.290485751942804	-1.1049119317603762	0.17373502876254007	-1.2470591289876605	-0.7369079816232872	-1.4140706604630244	-1.4869406364349236	-0.606199274759351	-0.13765342692259758	-0.9930888280679553	-0.763385420029419
-0.43828858471853693	-0.9581229059725372	0.4557134031932595	-0.2985276000468617	-0.12505113702315077	-1.2611512132127063	0.1160027338615804	0.06961114856013821	-1.4130160181647986	-0.6943945825708647	-0.5027930125077738	-0.7365550438373637	-0.535675038977398	-0.46885402615488025	-1.44971054883004	-0.4073739856812408	-0.51235375049675	-1.8402917125126055	0.8493698617100165	-0.07639256831478096	-0.5190804889757199	-0.18767838697667838	-0.9767335881241764	-0.4590196563751886	0.0014375719659174453	-0.8496283833931491	-0.33625791887137507	-0.5587825277569834	0.7264411684024229	-0.4084142629015681	-0.8533810011542826	-0.685758555352966	-1.6173997526380417	-0.4265874274304942	-1.0658965440845998	0.32748672634380477	0.8401800263650756	-0.6966446626753098	-0.1524114436582571	0.4032281006872383	-0.9850095159854273	-0.6295354706563902	-0.12255673024739286	-0.2026529112425044	-0.9155095781768636	-1.3318526565184918	-1.279850322513457	-0.1657383278116637	0.08982712098321995	0.4344836499023637
-0.15937196006989063	-0.7025395445011373	0.5064375993849598	0.09344318663756479	-0.256801672830145	-0.7373996293662943	0.9483051653996483	0.4752143361306569	-0.10161509930988274	-0.5883904565745307	0.005552342354294708	0.05427396828731589	0.2352321660822971	-0.5130779169050684	-0.8862835033729572	0.7465864267491004	0.4499623201359168	-1.3233547347963057	0.6711284369532983	0.5896938386880354	-0.48797749213570074	-0.02507268660341753	-1.0363067857636086	-0.10871584630325028	0.15341374089570617	-0.6206133999480223	0.17349384075929633	0.09856977909459261	0.8881134406532656	0.49914991187412305	-0.3678247454753265	-0.2803704432617004	-0.8938924962341419	0.1360588673413782	-0.6887552903537774	0.04642113292561719	0.555276338630981	-0.08575425386686575	1.2822002428762822	0.9294474862224186	-0.062203549940221724	-1.1262557709163157	1.1916552093491484	0.8538746632578657	0.005577692869728567	-0.5273644821625635	-1.3724535907564805	0.4946120819453515	1.1382066750482065	1.3845310881937913
0.8831650994775074	-0.23784785556756352	0.4077895958996234	0.2716941564678283	-0.18206624203264143	-0.12860124786796265	0.6026263866461875	0.5162179655260355	0.7090661464697676	0.10135638259452556	0.6149777940003338	0.5533807152278846	0.6882740631871516	-0.31506686186869953	-0.24919606926443896	1.2394740057152984	1.4066947762254467	-0.7270027104614671	0.07762936190782342	0.19108681212727713	-0.12664475242484818	-0.6609170673988489	-0.4520196948997023	-0.10952528809842887	0.41848299106456477	-0.13986008783211562	-0.0558012571055188	0.517936767041283	0.2232177705157661	1.0287484529479218	0.28862572829014604	0.11505644183047135	0.3607201063450535	0.32176660276539687	-0.17908059933824882	-0.09031723442115674	-0.42042735603605896	0.035252442680917706	1.592724984091682	0.5878625776522777	0.811781365257872	-1.0409519275710366	1.2669090558642169	1.2426986060332184	0.7674261020852043	0.24097792024815312	-0.9824399030361911	1.0168479519449853	1.1563308015284588	1.0115536573480781
1.1227441815786727	0.33192235813401977	-0.23326630305570722	-0.06975750262545001	-0.10392328266764897	-0.097557200399293	-0.4738791892755072	0.148126111822854	0.21609596017574154	0.6938325753466132	0.2898288365971277	0.33546933706037807	0.29816247041935834	-0.3703979284784159	0.06235562147285893	0.467587317830971	1.3446928536771037	-0.6770541415792958	-0.6177081541308632	-0.49057293579472716	0.00904794243120967	-1.3749756614344535	0.054050877823476264	-0.4098760139544593	0.14940444831194463	-0.040462625824955085	-1.009630771538633	0.3340267985871244	-0.7783111723072045	0.7966676268598643	0.3901472701074121	0.13075422397945938	0.7674952952392069	0.05177437562804898	-0.0077799569378153004	-0.33526148933413785	-0.9936502315759886	-0.3850994889925396	0.4021208603216279	-0.4965028657641523	0.6311122479114282	-0.6900076181105999	-0.052680026771393745	0.309838466392706	0.890699230620325	0.33576767336847235	-0.5287330641570744	0.48957686536438644	0.14476384734633793	-0.3054344121491736
-0.025677710608502626	0.7838552763681609	-1.0873476650085456	-0.8754886117162924	-0.33669566166397813	-0.7359594603826918	-1.0934480361286572	-0.36808655558336256	-0.9473756799419656	0.5576681368794703	-0.8862143243330137	-0.5618763036274856	-0.6306235900888253	-0.781373417175193	0.03031464114567719	-0.8917994395746371	0.1486958490288456	-1.0070877866834405	-0.8450896849009718	-0.2662736187823279	-0.34501566049155313	-1.2649112612233988	-0.08423609882759435	-0.6415591532416566	-0.6893306814852015	-0.5685758672444365	-1.8008567493782588	-0.2741784483666978	-1.193079762253409	-0.024177518396317446	-0.20077780176605273	-0.23234911471953254	-0.26094633220518637	-0.4350899009360131	-0.20522642744418207	-0.6396133842835023	-0.4557045164385625	-0.8312439622811019	-1.139844676694559	-1.3432326184712287	-0.5704727645724861	-0.4129868360879553	-1.4276450007234052	-1.154743753748157	0.4195230899948072	-0.1515680412132365	-0.2909428860989449	-0.849593207977097	-0.7994019614264443	-1.1007577926087955
-1.3236755389505452	0.9721206759410506	-1.2462313592081744	-1.597716251689672	-0.7321803432272556	-1.3789380941731246	-0.6309333728626795	-0.6262731845005842	-1.3696450313131292	-0.1729393281087203	-1.6554908781018094	-1.5712674444965242	-1.2120105942984856	-1.1201094984650382	0.06997840702220923	-1.5367790547110765	-1.1173040324714865	-0.9689072317433937	-0.24539615366913542	1.0594975283458814	-0.7910176721485114	-0.22224482518917163	-0.6484577166132083	-0.5687237595346577	-1.3591095783284093	-1.148692006916917	-1.6559053388126574	-0.6903780304603903	-0.5955905288972441	-0.8020796183661643	-0.7759905668854249	-0.5502172852045405	-1.7742726517829155	-0.748070939580571	-0.3780623497997382	-0.5084113016551547	0.7618370434307066	-0.8099570430333038	-1.5117830502526894	-1.0711652529125761	-1.6207532001507257	-0.10838724243847418	-1.4788581826941185	-1.6440086349407297	-0.1478464515077065	-0.4986178182553497	-0.12594520833337775	-1.6637056452956096	-0.6108335561122508	-0.4512849091530974
-1.1394638731650941	0.9489625616445262	-0.2722360085346381	-1.6112759528381835	-0.674350289055839	-1.2402023178969783	0.3846839942516777	-0.3802346479716491	-0.3835677715485811	-0.7267176418257822	-0.9903511850457212	-1.9490422946123056	-0.8560657714414556	-0.8910026568140064	0.5769723516678636	-0.8771702447343014	-1.2611160602795906	-0.14042026190594084	0.8739997229854245	2.432683182380586	-0.6917274230705005	0.9788069980970028	-0.9056192612229572	-0.26874752648956673	-1.1323944437272095	-0.9138819629572695	-0.7433250591794575	-0.4395656937982356	0.4846472811041574	-1.0268252772711703	-0.5535753747270733	-0.42272397136318074	-2.1947054984208494	-0.6297105849258481	-0.18337724808343542	0.34346502327143064	1.624750329432702	-0.29490862457982686	-0.39248393556118105	0.15727005172947534	-1.4142589610211151	0.43848870865708783	-0.2588375356544375	-0.5553586873870636	-0.3275695643245728	-0.11719587554032794	0.3247082505841159	-0.9265888354197859	0.6311017918048865	1.0341713433260735
0.5707489512913397	0.8946448732577746	1.1079777649203821	-0.861543997681011	0.21634806591776254	-0.2259071359501517	0.9720129651184586	0.24852189299169844	1.2707619857466428	-0.521979140614288	0.6789514888382805	-1.3621122834109503	0.18548724468893987	-0.044688239196081905	1.4175096964877105	0.40610280170137186	-0.2600047141009781	1.06007581063512	1.7005970660798548	2.7566477149880995	0.10738796079844695	1.523507097438617	-0.4376311320527126	0.06514947973446737	-0.11883579340428559	0.31046195226385603	0.09510476301432232	0.34421444263096457	1.1279923718022649	-0.762085897929776	0.40536632648764376	0.0755697079923055	-1.0017471407153251	-0.15802542345065757	0.27566827187210147	1.3689911009610727	1.6477372493878306	0.3903907311114558	1.0922155957170459	1.2920253502258598	-0.07787780619998125	0.9689506807193444	0.9364779239224885	1.1547924987179017	-0.04057695395017017	0.8673035216549536	1.1618583784588328	0.9011742944940276	1.8442836339917035	1.9774807950468454
2.1407955257549234	0.9534615526136968	1.6663701013193453	-0.0035070751610502653	1.5094725226718426	0.9619808056247016	0.761638864532286	0.8658971220017028	2.328933314399704	0.22900127917863958	1.897721595194152	-0.20230139618360912	1.1568305127739598	0.9816423102089464	1.9811362581194423	1.1557548420535386	0.7004819836344542	1.8464382232819163	1.6791119208929524	2.0844283126903487	1.0976984505793401	1.313790359238369	0.4366112523198023	0.3384817349905848	0.8388176813277275	1.7132316435206945	0.3275658899241676	1.055821313996059	1.0029836434204948	-0.4666413377641949	1.249141619921324	0.484352565630766	0.6754225475764678	0.30475113522512637	0.5776510147754184	1.5918141824577428	1.286534107323985	0.9463921214391076	1.6704126103380272	1.5185266868279261	1.219718784244697	0.9156013090488793	1.1214280983559763	2.0308904461816955	0.41296299923074287	1.8076297119111373	2.0267104884809664	2.3063898985591105	2.1350194229118853	1.7728055759274124
2.060657045778727	1.1321486162649987	1.0339343232847629	0.2451853580650855	2.298425542677412	1.5432403768789587	0.20274139902580296	1.1375107591439075	2.3172801646342323	0.7791827508674087	1.774085906777672	0.7406891149204579	1.5527567857041047	1.651340071175163	1.8111297140016065	0.9479307315117566	0.5671492418730079	1.8999673601075642	1.0657262340214608	1.3733476591970646	1.6398036156496913	0.8394293243683627	1.0739086865770602	0.5335008978688884	1.0567392119227066	2.292631490988941	0.2516817888029614	1.2049966648343933	0.6468279894972323	-0.41099457188801936	1.306403050227662	0.4830259569929167	1.2726691774923962	0.4008220707413439	0.48524522929273983	0.7395837879542819	1.1894184661206497	1.230142842087836	1.2427813368518639	1.0723615078477096	1.551942922875654	0.25847924666861	0.6654364295601524	1.6350785657286042	0.6813362872466484	2.1811955338213878	2.4125167410516326	2.2736156300417787	1.660675723164987	1.0950771363516414
0.5802062065554663	1.3139483697451768	0.12334041184742991	-0.11484491375094028	2.1125657238336584	1.3870590973836698	-0.1464783849033061	1.0424338842829264	1.8018591585425932	0.6406020438372839	0.8391233566746367	0.9966564466833108	1.435147158512146	1.7085060462493942	1.1117008473543881	0.38471260991213074	-0.37503918132646297	1.5519562708388046	0.5802418568105552	1.2101560206485427	1.5497608980699549	0.4921931072283065	1.1818265170750981	0.6101216945521261	0.632748184463306	1.850208501783112	0.5026275012746155	0.8188352750769989	0.7325585372587995	-0.38734502966603096	0.7987532826126419	0.21124815619633397	0.47774910081489896	0.07752395971530954	0.24401095323329458	-0.2919310302653512	1.3319667549317638	1.1284606353864794	0.7555451299464873	0.8132348673013222	1.1245781255621785	-0.14926596060519573	0.6432757386885741	0.8035010546963038	0.6280533983492261	1.9497474999460171	2.1490642776452287	1.2006319266650196	1.2438351131761711	0.9055183245084962
-0.7692510170148453	1.340329851705487	0.03861927363537984	-0.3590469677780811	1.3355863655325664	0.9639288142034896	-0.23555049549074394	0.8033602601525038	1.4697963236682623	0.03658741486448971	0.2424754098311208	0.7973695637447473	1.0940674967455208	1.2736496027052804	0.5193658148044464	0.2623342769059542	-0.8466517725494878	1.1977735211373586	0.5115745181657554	1.168548776991801	1.1034325627450476	0.23452006007454296	0.9590766570188767	0.5603320220306786	0.13630750559762791	1.0492094836225048	1.214405089921466	0.27696011302367496	1.198662757780806	-0.0386511039697924	0.44899284391487854	0.012774570697254054	-0.5032229007907046	-0.3618888951810694	0.3217110153356594	-0.3854084017883383	1.1273430168723677	0.5433908355121883	0.9143298116196295	1.0992037549587952	0.8400867795826343	0.5098983951565951	1.376370508892362	0.500702000490849	0.33637023369889585	1.3729824563148185	1.5219712419177156	0.2557796660386093	1.3014851083708208	1.2700935348979636
-0.984742184905724	1.1003380946358332	0.7561107970688619	0.11873653339690861	0.6616056166840282	0.6727943290012065	-0.3452701842942379	0.598726905112208	1.309177747516647	-0.42308897863547057	0.3825025972620243	0.701390402385551	0.6275451391517564	0.7194662654192057	0.3869324099490987	0.6669167326461044	-0.08575249416443065	0.8055347382191879	0.36351207060841945	0.5548177131773635	0.5968609003653175	-0.08613659273095957	0.6641477273498054	0.5124761894176411	-0.13441212727278462	0.5378082492111784	1.8356357108249912	-0.14701502039698927	1.2858659258760983	0.6235591892261927	0.5198509982682598	-0.029113599399883873	-0.3687694088287331	-0.5166184690846831	0.8603494655709786	0.4614033710665528	0.3095101677600021	-0.38887617241933337	1.3392032184653568	1.3390940125212636	1.1764877189853102	1.8727644584445076	1.9778868943070727	0.7457378317299905	-0.043717022673198234	0.684740673951399	0.9190594807275425	0.07483048590720126	1.3854683231620128	1.383895297979819
-0.5161177325357702	0.5931122258474977	1.1785584569275716	1.048808067662145	0.3094453923665544	0.40562325244039443	-0.5425011755082818	0.39836742006973597	0.8472114012130884	-0.4172990689131632	0.63998292489263	0.8841697456667017	-0.02138195605330433	0.4666410484240421	0.4251147853563776	0.9967485167546001	1.2330829847566922	0.16010122726077058	-0.4657260647511269	-0.5348021560185299	0.09271725670733938	-0.3771622625455171	0.28471944232540575	0.6173763699191178	-0.37268321724622966	0.2550027538305666	1.756895862852932	-0.4831924998315054	0.4515108523899262	1.1516609648049028	0.5115028136375852	-0.14844349618368352	0.815005591209248	-0.23828420066530054	1.4467570377332868	1.0606416778435155	-0.594347907813963	-1.2013048459040836	1.1220694677261065	0.765652350367909	1.7060152887316888	2.5836278493737996	1.429213725740526	0.8150750662913362	-0.40379950406280307	0.04225219000234803	0.44438772071759297	0.3018238291258859	0.8141770374410592	0.6290594700700682
-0.39531082969699316	-0.06120862955977149	0.4917720338844105	1.505334200791853	-0.043034446812553785	-0.1547577026561539	-0.5963514202610377	0.09504125128154896	-0.033597305686461666	-0.19668723296486015	0.36678284281132567	0.9292961553117355	-0.7453175435313412	0.7254727199912202	0.11539186677810057	0.7397376048240089	1.739362817880509	-0.5926257640791935	-1.7680292872197285	-1.275058243840105	-0.39903404449431795	-0.4552701035387365	-0.26642563790823987	0.7729870791815372	-0.7821925745790621	-0.2635608137634566	0.973130157871211	-0.8441583413780042	-0.9148325457041803	1.1125069652490929	-0.11672099428854477	-0.49880905103946155	1.745233852870754	0.23515415300688805	1.4765390041375925	0.4210704193069577	-0.8323130592253627	-1.4246240544605224	0.020634171836876693	-0.5311208087440518	1.6815977514835898	1.8172578328775817	-0.15005319670786102	0.273009428405735	-0.6815537410511445	-0.373447865657776	-0.05570326092803383	0.2895289429029796	-0.43022867159857847	-0.6887773171239864
-0.8905338133399342	-0.6722255825359977	-0.8386825248959965	0.8985361910371107	-0.6355881663016726	-0.9639476024631087	-0.41991465468034556	-0.27273409195484677	-0.8538334254125166	-0.23552389181851807	-0.2838086020703829	0.3772076812831175	-1.2333668479635753	1.2621688832452453	-0.6330573132574778	0.017687658291493387	0.8896856738808172	-0.9704280208638657	-2.5542517667232123	-1.1810581280952195	-0.7200717774733963	-0.44191297315394373	-0.810272390313096	0.5976492894570661	-1.1589797171982876	-1.08225407561982	0.05180692434838891	-1.1643482418557052	-1.8263003092434953	0.5087413948001421	-1.1501003306011275	-0.878686530892378	1.3662248569398499	0.47772807616892243	0.7538275579959446	-1.0316446191908164	-0.33037295919150045	-1.0647967985439193	-1.186099127584094	-1.598832678750819	0.8716555011646662	0.3219819924733431	-1.5625053323940499	-0.5296202727888382	-0.844111938385955	-0.4541332657691956	-0.6497084962549117	-0.09351958269675549	-1.609223344339894	-1.7240740266723047
-1.360842704681562	-1.063377979811071	-1.623259849405763	-0.3584853724506681	-1.2320565662738012	-1.564089798714801	-0.3104673831415385	-0.5220140615859178	-1.1506865998112463	-0.6988929595665203	-0.7236192729075541	-0.6395985129516532	-1.3336050335780465	1.4549072872263151	-1.381871351751853	-0.6590161617658181	-0.4812807273525203	-0.797765517083707	-2.1100525871952382	-0.7266656696034217	-0.7548489036165704	-0.7215079212535568	-1.0217842441160367	-0.15811817429703492	-1.1623383983432405	-1.6920929830244764	-0.4763655376143022	-1.2771116359728318	-1.7146201905707346	-0.28826686776821026	-1.7926016084430079	-0.987480181232488	-0.028137225817146862	0.227733674230701	-0.282295092195351	-1.9137500012598716	0.19303940234646647	-0.6421117017013075	-1.5711863165025763	-1.677368570319223	-0.29270078096095786	-0.422359919025436	-1.8138863701598071	-1.000334574802369	-0.9088603548568122	-0.4025680725863347	-1.1556789019110478	-0.503969557420545	-1.999678601900666	-1.9838821748440014
-1.263038300347405	-1.1402653192945587	-1.3318771381157442	-1.250333234337741	-1.484239202954633	-1.6375267580680586	-0.5586954157341129	-0.5588761369612026	-1.0631801631620896	-1.296604529960432	-0.8417097005814792	-1.4751497697409914	-1.3076258172421278	0.7925198630163577	-1.6906802125179803	-0.9817129304044162	-1.1466707713374926	-0.5663624865479412	-0.8710882308221801	-0.682642456644478	-0.7643880511053822	-1.4041357682585927	-0.9264465095646021	-1.1832017032828308	-0.8903435327382708	-1.7093809038525272	-0.5936215494168384	-1.2001299267303125	-0.9855893880159315	-0.9330340250028358	-1.6156546601807946	-0.8691864866478578	-1.2349541529067376	-0.4066251973193928	-0.9298597483300812	-1.51139918140098	0.034595589769299294	-0.6604030094872821	-1.0731233206363833	-1.046741290506871	-1.2414422115738597	-0.00631641069274488	-1.0916713594482461	-1.0495738830304269	-0.9556134291804854	-0.6714628259234854	-1.3900928954316416	-0.7382023941649215	-1.6005633251007276	-1.6519277460999866
-0.8486610166616346	-0.9203004465092397	-0.6187680652153585	-1.17660005763599	-1.479081956322971	-1.4276864702188632	-0.946728019583128	-0.5195907938510415	-1.0896121777068128	-1.6101275768223955	-1.1167575988233667	-1.6862089662350948	-1.5418499711795897	-0.5395941969482297	-1.5700987822720078	-1.0299952718796597	-0.79907008390162	-0.8905661226706371	-0.03982370935899529	-1.081978043303659	-1.2540558216954378	-2.0122250521012854	-1.036499089013287	-1.7572306284451777	-0.8793672323680428	-1.4655838053848518	-0.6842956575789382	-1.181883537681947	-0.528031210308939	-1.3275350400884842	-1.0887586428948048	-0.8938307650244605	-1.4615953728215283	-1.0405699975835103	-0.8236236822867538	-0.60755886429746	-0.7388058152460939	-1.0725134366027578	-0.4635805513417068	-0.654303519483481	-1.7296308412289936	0.39517772268531587	-0.37870424563845634	-1.0663797811763234	-1.065850396631618	-1.4672379222570064	-1.4784658263447983	-0.9747267348591763	-1.0088274705143883	-1.1478870605216207
-0.7083890090970979	-0.5296081645284674	-0.43519401560009474	-0.4769834599595269	-1.622491804339216	-1.4260081467405463	-0.8974927424245961	-0.5925921970662613	-1.3680279008981269	-1.4804644710375037	-1.7752876884005713	-1.4978297192285686	-2.001557997297511	-1.6500935106035992	-1.3223964844759886	-0.9545237006465295	-0.21332791156837197	-1.6554339455888119	-0.32377459338762726	-1.2197060686549637	-2.3210721395718856	-1.9140507106543072	-1.7576120878010473	-1.4521282215787497	-1.3901566657808555	-1.6017555968624804	-1.0526706127715297	-1.3738073173888334	-0.7730014503544873	-1.489373499241871	-1.0083026571557303	-1.2288011118609847	-0.9803154695468531	-1.298827680672993	-0.19887554357848325	-0.48992935181242775	-1.4344339745562975	-1.3515643212886763	-0.38908724989215626	-0.988490639928017	-1.8113551070497147	-0.46883139121021344	-0.29128008016611856	-1.2708942454893304	-1.2153831381889062	-2.3486311017791968	-1.7408233865773046	-1.3614275839877714	-0.7084770073475181	-0.654184611697992
-0.9297426499925665	-0.16031444836725778	-0.9037292938876814	0.04916096522015428	-1.9721577985964813	-1.678114777824105	-0.18456234058500276	-0.7278653777750397	-1.4733251454313565	-1.0554151962238685	-2.238433229606999	-1.4270625954587774	-2.13280842275464	-1.7035974791290494	-1.0743999058986555	-0.7120184729053368	-0.22488393796111	-1.992408282020199	-1.2169030109448808	-0.6867559618645501	-3.244019728243383	-1.0473348250505792	-2.7068692823001568	-0.6293491334395552	-1.8845481394531323	-2.128108425706862	-1.5919418634748124	-1.5361160311496502	-1.3330995308793154	-1.3697989143173976	-1.513674301516602	-1.4923927511663622	-0.5417073637832726	-1.0566511661797935	0.37730293248813046	-1.3530931471792946	-1.5136619319783537	-1.0778785576457819	-0.6745837854843276	-1.553231427580493	-1.5973156092666898	-2.2214078500994217	-0.5393716347372782	-1.3847355274479394	-1.2276605120242197	-2.5209612879944228	-2.215577596630759	-1.6334209487246345	-0.632452970869477	-0.17111960416988317
-1.0424463431348865	0.026961722952728306	-1.3027123800747464	0.022608172903356465	-1.9976287032090476	-1.6157622808122274	0.6968159393691474	-0.6429015279639675	-1.0181111960197637	-0.5284706438706465	-1.75780408694511	-1.5435352698922633	-1.435855018383655	-0.7627361425424998	-0.6801082362416092	-0.23647614154054358	-0.8123422737102252	-1.255059789970643	-1.611164677862971	-0.018722969656601047	-3.007862193625538	-0.0256485618431681	-2.8910882636668642	-0.10453770172049082	-1.5087333148462767	-2.2351013866815372	-1.8697752920400845	-1.2230846554351145	-1.5181326137391988	-0.9205399509688289	-1.8964953303687506	-1.1329429097104313	-0.4458682887852839	-0.4777313531283953	0.49846351731379374	-2.0595322399524414	-1.0710285260159766	-0.364216105989547	-0.6701922929288537	-1.529934548754455	-1.2001509293797703	-3.130179425464444	-0.5105653250296419	-1.048317439095156	-0.8700456574783088	-1.648596122994358	-2.4370709533070896	-1.3876259560352642	-0.43054455898582544	0.18173831331566756
-0.7380476641708074	0.011344629855994427	-1.04148012655774	-0.2141306679188721	-1.248803082203653	-0.7194997635940238	1.0279127329840223	-0.18957491774394597	-0.25573963185542	0.06303202229993524	-0.4871865037732534	-1.3359320678993059	-0.10281474795255369	0.2229270614102707	-0.09079710146987108	0.2505950618721522	-1.2696556450321985	0.1349233961989598	-0.9897863665273662	-0.03330789344632718	-1.3935515769767448	0.5376362712285222	-1.741891629969132	-0.28149654197476603	-0.15793320304769318	-1.2617744274450318	-1.4894507216980195	-0.3165231698329503	-1.0619649649754657	-0.28168363818816616	-1.4381446608165933	-0.14757550966324762	-0.3813262903007456	0.13063534056503162	0.18455928008734274	-1.5502352090635343	-0.5783959225217178	0.32410071715381533	-0.13405745166811683	-0.7746694408012443	-0.8137951743790959	-2.1131963354864216	-0.1105328543850406	-0.38257630501873546	-0.06114364806043961	-0.29762995072560766	-1.8658483308821865	-0.6852120382968774	-0.020089265761221383	0.18548993975732997
-0.30168647723504716	-0.07937473329564627	-0.3360441991585332	-0.12460721546701663	-0.12948115113328246	0.7381319935785966	0.6543370560921399	0.35111807596225986	0.1388595738439658	0.7359300144144201	0.4832588288240753	-0.4024037233483055	1.0391099139428235	0.361205182457577	0.40893898993899513	0.32092498766525746	-1.0767817845532364	1.045781384966275	0.14181236036145747	-0.7006683998677328	0.5688217688184926	0.6518443414348237	0.12471797507961602	-0.7096492884920326	1.1698835616564924	0.3192777167823607	-0.42180357654522216	0.7126999550928892	-0.28916007110793907	0.2464828848910475	-0.2684515245022434	0.7686267613825157	-0.030167265660145617	0.510400981588883	-0.23844601352865621	-0.16301124137585782	-0.35949793803831365	0.6704345443977574	0.4459832134220586	0.050293027024347035	-0.626122436196181	-0.051747059227662935	0.18542413745604894	0.07388044038561581	0.961606306777639	0.5602521580825126	-0.5598516755541595	-0.13693411806687705	0.27064923938505936	-0.14665748578878304
-0.17366841208183498	-0.10641220958095461	0.17509997730790675	0.34393758568666494	0.34875730887083023	1.805860059176381	0.09292490652998013	0.472998781087026	-0.13021890797883773	1.3228023536115594	0.33753401222118434	0.8912688490746825	1.2858885185112845	-0.28713876459072807	0.5169631481058589	-0.18398132757344282	-0.3742677471583661	0.8424329466213057	0.9458236908073934	-1.0745539041391838	1.4547792320693735	0.7512487631263379	1.3977032623045638	-0.5805750659951627	1.3226487678478989	1.228088617975985	0.9153215567927189	1.187761389204046	0.3199764861234715	0.47606491698686376	0.7620763217676608	0.9229888989826142	0.4719616518401099	0.5701358022028156	-0.4455503000353802	0.7610852860610221	-0.41620318584783367	0.7332807685005023	0.44662883069875436	0.30372799475466644	-0.5941967864601305	1.1950756029214264	0.029237130848765412	-0.024502649014909377	1.6941453121922692	0.4920671895621681	0.7307127217890085	-0.2599537337076643	0.10756523210472925	-0.45871613724979093
-0.29883655674122467	-0.07637036765821092	0.24152207128022465	0.7074294384978117	-0.26804319772470997	1.7869608903843626	-0.14724138563148967	-0.0054498461146953	-0.5994086673696151	1.472921195485968	-0.4599425151681602	1.6638575890444167	0.7311636518488295	-0.8421745351407219	0.3649468060561167	-0.8528801027303884	0.3686718373614706	0.03991403321695242	1.130737901035236	-0.4581247847205945	0.8391498794677898	0.9887468457943793	1.3799370189366362	0.369594100881444	0.2851545617466934	0.7875792978226851	1.8892803863181633	0.8882441876656333	0.5837272101187493	0.49968693375121087	1.0107056951424822	0.3965647164864508	0.7694827063229054	0.38654000319759413	-0.3272619529714609	0.48869889506950204	-0.61373971266356	0.7259962174101748	-0.13029718541716304	0.0960874745099079	-0.4500634710465607	0.8578802188870045	-0.30740321368932255	-0.44220980143279237	1.6888961616801572	-0.031387974560474735	1.2624386218179384	-0.8495366926426886	-0.40630782576538405	-0.4012894410898387
-0.18914419814096567	-0.12388244795283561	0.17518669286858765	0.5225578493787683	-1.1719667917487597	0.9651179844262606	-0.13725450384512022	-0.6708016817520001	-0.5730037983471897	1.0015898629290572	-0.6691739351119645	1.452799737124834	0.14787223934030155	-0.6061865395474351	0.39660707456991284	-1.0153684494819954	0.8797712984827277	-0.3447930614386732	1.029686462918379	0.6625507787541827	-0.2550753931667924	1.0016813655378336	0.6755104859665861	1.5298232152713163	-0.6858431710402371	-0.22812105078022316	2.06542038461603	0.2727693520176946	0.6452849231881742	0.5147137542568299	0.6751682461806968	-0.043279309061686956	0.7706755034151267	0.12370982272630145	-0.014249980404276589	-0.25787345576495835	-0.8038654324211473	0.725618286849526	-0.6375208902360799	0.06324700132928275	-0.052256741801221994	-0.09257290305110806	-0.2615559073858176	-0.6478947107094357	0.9480924232198867	-0.21988306148101217	1.0457198457735637	-1.144548596475823	-0.7783813293650907	-0.0169026918602749
0.3888106019538537	-0.31825403875707353	0.2852388596550246	-0.10600916944386947	-1.0441538802436723	0.2909590499660017	-0.28052260170707644	-0.8933038763261112	0.06986262333276856	0.2268976212123362	0.2457824236521822	0.7314167813372451	0.21027609391007523	0.20035274894729113	0.7162875237441029	-0.3944484547160418	1.1289798868167993	0.059618101928270696	0.9855485288201712	1.1464158120187202	-0.40389956854127435	0.48331651823177785	0.4654173244231568	1.9839437754166425	-0.35380108579764263	-0.3998002649002785	1.5000916368424164	0.01314077695689968	0.693790055219292	0.53096897152279	0.4548085998484943	0.1828250791397688	0.6718677338735135	-0.0688777576175469	0.21661834135573174	-0.23795722700142263	-0.7570024643935127	0.6711687749888356	-0.509122775960169	0.5350336931747028	0.33770247252540275	-0.3778073433734916	0.308503658427898	-0.3891413730717205	0.020995947002945256	0.20092587348517008	0.7580516235313972	-0.6340697694214572	-0.6213522374186603	0.3389959983992789
1.045180415133086	-0.5360381813707087	0.4349845192826572	-0.6604472731640488	0.46825574248682045	0.3725836263239215	-0.6376546566056286	-0.4808212461664274	0.7378492495715613	-0.178289702479434	1.436423848247852	0.3796051228018729	0.8551605753596442	0.7543667384845641	0.7773105926956583	0.5853348086977459	1.0261958177457706	0.6736355147108929	0.9409817035857572	0.5688541709035217	0.7440000326925906	-0.22850742775404279	1.1907873470346104	1.3487962831461517	1.1452442198379633	0.7371400279245022	0.6467290773837474	0.3443552448066092	0.7734538580419781	0.36530713534172204	0.7191217378798593	0.822781088602592	0.5394659433812153	-0.12950858779386495	0.08528098677719055	0.7545860774635993	-0.21718109302929345	0.5503951029659234	0.11185848623410895	1.1450487065871562	0.28684087273809883	-0.00954094060995881	0.9070232924310999	0.10300874643897624	-0.39292968049444393	0.8140284653676154	0.89560289631481	0.392222235078625	-0.05978733070296433	0.4274548207110723
1.2119957263801253	-0.593738667117447	0.30893921845977207	-0.7971459304345465	2.2455115583422165	0.8905088489551414	-0.7745199825525769	0.12137295528109955	0.7891691729767005	0.18276945812948509	1.6231934660536218	0.7261319288192822	1.3886049824511073	0.5507850685412851	-0.023927525072035622	1.1679451555070954	0.3848570755463304	0.7647223673751585	0.6969147340459395	-0.266911312805696	2.13097194490452	-0.41882839633607166	2.132125942350453	0.05124655601770127	2.3940013568312017	2.1497531900599967	-0.05943348187940021	0.9031159123389438	0.8321812410704662	-0.05546643016708989	1.1537070464207761	1.120482347723414	0.12119079957130434	-0.10323794127350448	-0.5108666406825559	1.6234696810343148	0.7671740382983825	0.44319323172558134	0.5423432457303632	1.310005788849659	-0.26925760798384807	-0.05587494913885728	0.9278847335467966	0.42133175804839773	-0.06610240931429916	1.0730664266592733	1.1764026062614688	1.1356491653204437	0.3877035867244277	0.35014020411890784
0.8090627789779796	-0.4931896738686176	-0.0483133629889241	-0.6890741147466577	2.807228446447392	1.043241447378228	-0.3529684849715408	0.32551755086787143	0.21271498300991737	0.9263648007602459	0.5603892499757153	1.2721451091723621	1.1754609654066004	-0.15127420688819418	-1.4631007485108827	0.9457425123803601	-0.7045905795302743	0.30395386504640637	0.34935565625331777	-0.3100913762697268	2.4345660525705015	0.1292691490994546	2.30375167533946	-1.1096034097018888	2.160099694560949	2.454932589993684	-0.5230640046215208	1.154338183196679	0.8385163131235022	-0.4963706138118913	1.2008290599351255	0.6956509473265624	-0.7640712398052864	-0.10285564633487572	-1.340254712765076	1.3025686590584302	1.639337351175882	0.37070310081617525	0.31158253132623254	0.9285861870635536	-0.8387977665402967	-1.0063704658132564	0.3045054496469711	0.38419043884523785	0.5043174001079237	0.8656538555617279	0.9499748684682534	1.0730801701164367	0.33752946902783676	0.33350448928266113
0.2887176715991933	-0.4334818139543774	-0.20987700873289045	-0.7268871864372035	1.828967728854142	0.4619250836070162	0.34833714785542796	0.04311374094831235	-0.39354656502741114	1.1379540582638727	-0.6835152677704113	1.3541833762313327	0.22595719638313988	-0.7643785169478644	-2.461550162762773	0.19661670240688706	-1.6451214083340064	-0.10850051503557992	0.22870467301077796	0.49078668567195566	1.4411786691460662	0.7753990498010366	1.560067393471739	-1.5740006989953692	0.6572828931300813	1.4165728865139355	-0.8801031569864921	0.8925229936763662	0.794264252282819	-0.6183913516737441	0.7038973672482275	-0.060007834078720616	-1.7534942617042177	-0.22401427909634475	-1.8687928124223747	0.0734969417983231	1.7151044589492215	0.23220383909666684	-0.33745448207502626	0.4483835619181818	-0.8258033609495291	-1.939356668489042	-0.4299511413086333	0.14768010268238432	0.5483942173797459	0.4861238717931162	0.14019385923501876	0.41922559790738173	-0.05575491229444723	0.43389203953298866
0.07391043094621584	-0.5157793298776864	0.09358161911419224	-0.9354101325622772	0.3927789985997979	-0.42672509901331995	0.7309584147422996	-0.24103858194250224	-0.4338472486981577	0.2677893294341379	-0.8844876123574338	0.8913432824505543	-0.8283319462230941	-1.0306471101970567	-2.1253786075017556	-0.40115036103087753	-1.7174839430278288	-0.020115204089119966	0.419366205433514	1.1918824675305144	0.19190276917546098	0.7328928093420226	0.6432575960893876	-1.2681345128462957	-0.7284463061553803	0.09277549390503372	-1.127316911683657	0.3299579537411455	0.6809072189420193	-0.3492467753085785	0.049895761898385536	-0.4656222518214561	-2.0867308629079626	-0.4490158884289557	-1.5828620077988351	-0.7010034815888444	0.9039371426427144	-0.010046070197113302	-0.7215806442381212	0.2848872728075727	-0.13137057025011065	-1.5899843492804637	-0.6923680906040567	0.041128332093233876	-0.19104270354337838	0.21515202773981704	-0.47311386810510714	-0.1250221348971639	-0.2418489518217636	0.5597171316738107
0.15349851425873984	-0.5155775439656924	0.5981380342589773	-0.8169925771189077	-0.22924274708398926	-0.9017440433648297	0.6428021734531107	-0.026825096513129646	0.1699370667083437	-1.2028405335603538	0.11638290334427973	0.3500642735567835	-1.2795451964924438	-1.0999757934040377	-0.7126647389921623	-0.3735182794716005	-0.7627952476059181	0.4137950394213703	0.5533396419333023	1.0354240955405716	-0.18165736276545316	0.049630699422939684	0.22992087665924724	-0.4557665684734488	-0.885961161034144	-0.4253036218726905	-1.0026549105300901	-0.18593777524966779	0.45754576242350875	0.05483900398678123	-0.23905559076013752	-0.26050938714830296	-1.3280050805378858	-0.6033352377591763	-0.4306781311147688	-0.09909550367650262	-0.05965034950663082	-0.14397333036060525	-0.44669718778978196	0.346668882044107	0.776502439854672	0.056338555457747054	-0.4015895570363833	0.329460423894704	-1.1365565248150624	0.09475063327294435	-0.08922006468544531	-0.011802129444090719	0.15934665291861017	0.6872873010548771
0.27780312612231	-0.0979449217206605	0.79247347076675	0.12057154436940351	0.16195721869585955	-0.6627968122157561	0.5940001497025262	0.6502781843597618	1.0004189376153025	-2.0942826603914204	1.416220150601987	0.0932809675271371	-0.8972415141427497	-1.0817605605748009	0.6332587572197523	0.16527918876445905	0.6018254128511888	0.7624780220473245	0.21851420365279295	0.3113295778436562	0.38468380892832427	-0.35976067819011004	0.20088723587980306	0.49838010330680405	-0.02019862809237013	-0.12895735263040561	-0.3268771284366838	-0.43413437227819635	0.11286879489997283	0.3410701519288806	0.04083405868313734	0.2752333422701507	0.13367656955928844	-0.43180478229933633	1.010471396860002	1.349926981245354	-0.28597978090451887	0.1493644633662054	0.18765422322711917	0.21622141517107438	1.3652108178067832	1.6707149931241407	0.003263158089850187	1.0109485502729938	-1.4059255269084776	0.08325696059463035	1.0905498730366532	0.714445850558177	0.9312284911982701	0.8703191537074588
0.3550430683619436	0.7025393394845745	0.49460876626043265	1.680403846627432	0.7148825614251022	0.0039493471874786365	1.0806494793317112	1.2681337459033692	1.5435723211661563	-1.6275523255354747	2.0571436039148474	0.008154595652054562	-0.043525560143000616	-0.791758206554612	1.1091920142539353	0.6521810174701794	1.5088635837904403	0.8838462180218826	-0.504023152422985	-0.10547693878034349	0.954220865772662	0.25400117687805013	-0.021871888526828337	1.259672081088835	0.7408378789400133	0.17182750293393756	0.6122938848016127	-0.3477807665337868	-0.3061787330932647	0.5551003955467769	0.6756183536017556	0.7801836382803014	1.3975016628490078	0.2078115353189361	1.8829791621430727	2.267851435935555	0.3417382805865923	0.9028337925419315	0.5231141757631399	-0.2893272735879647	1.5047159884085954	2.0813806192510436	0.038253544240591436	1.7215156492539256	-0.6862934432114685	0.2355115585279917	1.9198887925785297	1.4772374490489042	1.4295144926156214	1.0168983340523776
0.4725868186815437	1.3504274090996262	0.014122381219490485	2.9208141427849754	0.6233678635706998	0.6352987834687218	1.846840414067768	1.3629711478596722	1.5489741731307765	-0.19267748035639942	1.8144620747018452	-0.15989305928409112	0.6886470896744464	-0.05634054781124967	1.0001446119118325	0.5993298967249667	1.5563481165693294	0.9770635356052068	-1.0523305398456209	0.13635965033987268	0.7005231725268412	1.5563906773743323	-0.5978869439474498	1.5944544257052486	0.6106198169895741	-0.00942717574596175	1.1924114007951618	0.04991454061690562	-0.696789592485698	0.9149835842011553	1.2391297780996755	1.1622817744410028	1.8456960746468607	1.1590073516799333	1.6922411220683546	1.8773099475378918	1.0294233112128466	1.6821665251646924	0.2565365105664255	-0.8557607715449836	1.4258258387456275	1.4890095240433754	-0.3387726622755583	1.9035588082986554	0.45766159266632517	0.6056606997029381	1.4997804859094188	1.6180770507364126	1.2151655687832075	0.847744205189299
0.611166886408738	1.3097232664109102	-0.22703587732254735	2.9083015631766567	-0.0247235396759943	0.9941706735770003	2.0533770574076344	0.9533990818803965	1.1312175930456463	1.0336553782860545	1.087411315010845	-0.32006882504538986	0.9673552702620991	0.8877429802189766	1.103723433132543	0.05698388422886075	1.005324085610759	1.1593435409191613	-0.9439700599342872	0.5100676489470214	-0.21148275455232077	2.3989736815586507	-1.0052867191972787	1.446076845749725	-0.11743761065270936	-0.2863013717777614	1.055862795801023	0.6257136969242193	-0.8872398536090452	1.4357793168743533	1.3562859812520924	1.4510889626523669	1.5740772721571439	1.9749039028854094	0.6976668868323352	0.6818253093253572	0.9369357423191905	1.8964648215090725	-0.21433890364151942	-0.965160504469839	1.3558069836367823	0.9802310152473337	-0.668284951593167	1.273378820202988	1.162339509071539	1.0471565207840303	0.1849082028974464	0.9118484421325715	0.5201915987628871	0.23938627678847432
0.5823028133229005	0.6658093560511643	-0.08877845859230103	1.5961185331585812	-0.47722451454980935	1.0740717264068382	1.2153242118210053	0.44084778422888016	0.6409516478057641	1.2423987918638522	0.3489106466594017	-0.13202261093091042	0.9244420986545913	1.5060249169909445	1.6205919885618438	-0.40004894878867425	0.3852649635254687	1.2169326922944754	-0.2283890577081224	0.36217706587405574	-0.8829310698621274	1.9812985579207847	-0.7060491042625632	0.9586445323490067	-0.5324328024589816	-0.029549370537564054	0.4974454840733842	1.1096332536770137	-0.6522763165281787	1.8106318649512412	0.905729521156315	1.5248326080512242	1.0893432719303027	2.192004121686439	-0.3086355119464531	-0.2276889787468821	0.10740208355838572	1.3186308024996551	-0.18443134285773086	-0.3760796411388976	1.320784452864157	1.102600277044413	-0.40237949606580736	0.21697674476461012	1.0973585210259857	1.2574489595451843	-0.780287820827034	-0.19832703759867767	0.044215434623110485	-0.4641131742495542
0.3338720307213478	0.10052399756578584	0.296520245904736	-0.05803560528334036	-0.17855595328279572	0.9027267875330129	-0.19144701359037083	0.18601562787085288	0.4076513500486239	0.7151894707847054	-0.12025057606399266	0.4182468129331445	0.92541235339049	1.4931408224607767	1.930235602401946	-0.20076336567298203	0.032693990714715265	0.860882909815685	0.6381011348113957	-0.2575583961246116	-0.6824947252376437	0.6195648871666748	0.13276249179224728	0.38658527563612544	-0.12138973320596523	0.734855088293332	0.14560967578229214	1.2334199089007618	0.13012438414885194	1.723510697448213	0.13506257473934383	1.220194701962425	0.736542947185913	1.6945890010725397	-0.6433253961276783	-0.3090602399772707	-0.5790793833574889	0.27829516026057144	0.6108290619127121	0.6809862833836997	1.2482410404867454	1.3279334647620875	0.5541971616164987	-0.40916427788833953	0.6768048714029522	1.0540695760449208	-0.6189787199019197	-0.8615142155620541	0.2572318405981129	-0.6957218935050151
0.1456975349330861	0.1614822270926406	0.7558247863236172	-0.9025890922959882	0.7141199941665108	0.5147382886430701	-1.1708973483144203	0.23032748072912893	0.484497861306877	0.3921920846898794	-0.16217860241648022	0.7865704946126185	1.1534261537557002	1.0444681206753903	1.4932366630835254	0.6239808620906745	-0.01622775538757685	0.10681743090667141	1.2457274492462238	-0.706987654259838	0.14565205887455596	-0.6505414718695424	0.7729461628738482	-0.049696293090110255	0.765491946199252	1.3066251323307847	0.27638802780368993	0.9645562056464434	1.232253940156153	1.2063328800196016	-0.4240435361877873	0.6819809311488245	0.5088118493107637	0.8469182042970823	-0.23115658462509356	0.08202181818756182	-0.37731823296728456	-0.6506470513528771	1.6554949495801647	1.6751875217818883	1.0903362648112445	0.9370700232410379	1.6488186779282217	-0.06380789556818355	0.5052739373823001	0.5272423025726347	0.1673237826990163	-0.4687700777241603	0.9167203263823369	-0.306507991594207
0.33664411540798506	0.6436920975842917	1.1409649145748957	-0.5748437383644259	1.5385258183701946	0.07576295258235796	-1.181042715841841	0.3558857012815529	0.5887483656216694	0.8134489881774403	0.23620198661601655	0.4163312707540943	1.414537170730506	0.5438708911771135	0.6461645523086051	1.373881835477915	0.12012978475502971	-0.7190442787634598	1.46097343178705	-0.5751094968648639	0.846404275365351	-1.1010632138000866	0.7107953530807923	-0.2594663271343211	1.359584853429651	1.1293772100185082	0.5519260527173827	0.5489581963338145	2.0399771931503747	0.5942854447810706	-0.3309493492032628	0.3479516193114798	0.30935873165631034	0.22119541594181655	0.4275293828690441	0.29588107433368055	0.5004266958841335	-1.1138402637992562	2.09144944171169	2.0864466300332363	0.7914536641198996	0.026868024133566773	2.0650729369777054	0.8624669492507514	0.7422450891909433	-0.10884035442487511	0.44291572937332996	0.7883996938143324	1.300730030602918	0.17105886513879517
0.8210884926864125	0.829143845541758	1.2416478916276235	0.2688994580482998	1.6714155413947474	-0.16283785323155012	-0.5660981691546753	0.3035399957214833	0.3509127138224353	1.58739169118276	0.756487256076154	-0.5399784623786111	1.3423054366039815	0.11097626912562158	0.19828367419392676	1.3048055494301585	0.2619922759494459	-1.2955382792608678	1.3021904543299467	-0.1549391472987022	0.9636064425829017	-0.868392055205466	0.16508247904824336	-0.31086724322057024	1.2277153911980463	0.3909582803101073	0.4615711799113036	0.25633292938044755	1.9500826198617973	0.1475320231774064	0.32028196062276	0.42297692757539707	0.1904014599086991	0.11823621879834524	0.7077606945492114	0.09270751619540239	1.0932145056156253	-1.146160046019188	1.521228602530394	1.6719239376492505	0.2776348482634563	-0.6683791692864764	1.4266891768932737	1.3459723008436077	1.0501655737228603	-0.7212238781526855	-0.24741880891847773	1.9769098457163568	0.9085558360317779	0.05920294842500776
1.1449463122440797	0.32046463542872533	0.8761943183359652	0.6429614084731543	0.9255051034536061	-0.14482835852351517	-0.08102617881278382	-0.06852763688325592	-0.3129983155328277	1.8817831378589056	0.8211124340996916	-1.256099147934471	0.7795844500754588	-0.3985149955685835	0.33918229293021934	0.3943179845462345	0.1817289081624885	-1.5052987827887383	0.8106920972462455	-0.04319633776034981	0.68087331830996	-0.6131569801915439	-0.2808570407186064	-0.4111235564114191	0.5741505559612483	-0.2669526746354424	-0.09702378313061154	0.11112221227115855	0.9518671262405506	-0.1809805293641858	0.8636390362398887	0.4963698843168278	0.2406164486832522	0.31522863842045235	0.30563350238547216	-0.28108047743872877	0.6771247599441824	-0.985749515601288	0.37835821246425333	0.630754157848014	-0.377614315902148	-0.7800110769532741	0.19686969874262794	0.7389615056816505	1.0434507454469373	-1.2334420971332742	-1.223168978786983	2.138933429023871	-0.09521994179073333	-0.6863310822950306
1.0201102778346003	-0.5189618905483498	0.19014138790783278	0.12637339899399028	-0.33755498826073876	-0.1501756382958785	-0.15640158930223963	-0.7097394176420844	-1.0924903114884321	1.306419742728978	0.11152873274802397	-1.0914050204993795	-0.048027521043368195	-0.9988820565395984	0.3405123191330105	-0.5574166202378285	-0.26037344965178005	-1.3508048991642327	0.14648311742706294	-0.43766493521246785	0.4354777559455442	-0.81377749569097	-0.3484567422773356	-0.7831237370617097	-0.05984170155028603	-0.45796199117629494	-0.7699148892346406	-0.051653913465440994	-0.21623651856161102	-0.5666227676944996	0.6284328437166006	-0.06229721713579026	0.34404685393724094	0.30078274985513764	-0.6175214963745401	-0.5027290990649677	-0.5139792986004489	-0.8213592610314544	-0.5035057063160204	-0.43169108935617334	-0.8442081464076867	-0.7176198086677098	-0.6729516484156958	-0.5665299437470883	0.6415137854490732	-1.4778107695493183	-1.5358842790701859	1.0766055136918375	-1.1000173894770897	-1.3800467547546487
0.6712239006683864	-1.0209829591969273	-0.27811946377363467	-0.8651908516108213	-1.3606925192753796	-0.49080843042230343	-0.6663058674010623	-1.3531855806592767	-1.5855548361234333	0.23683093801452088	-0.9859817723550685	-0.31097288885878516	-0.7170330231841473	-1.385519240299906	-0.4494531169375715	-0.6904608113317214	-0.8742582821381326	-0.8633428633104455	-0.33330274655296377	-0.9690877099196944	0.3774119452401771	-1.4045821905332634	-0.21645843398221004	-1.4124278501273675	-0.2779038311361303	-0.30415238069728784	-1.1874547256985424	-0.27950854302432016	-0.6459783590645239	-0.9950953526335201	-0.3560735668957128	-1.261593641185615	0.21989451783708538	-0.20674260474327133	-1.5721759017928285	-0.4703475192009547	-1.5246398686789502	-0.7135932484801153	-0.6790842311712699	-0.8605056727529774	-0.7983143334661862	-0.9711661656296745	-0.6010243037444407	-1.5539552104136534	0.009624861611874574	-1.2565625993893401	-1.0590150156226776	-0.49786101817677847	-1.61722022013687	-1.3456391637513865
0.5107123844920483	-0.9649387001517239	-0.060891073942250164	-1.5637572291321487	-1.446378736716392	-1.0459024676993358	-1.2285728698244185	-1.6255190862083615	-1.6874255313302835	-0.6420107893483105	-1.6442808663996897	0.20105293219556242	-0.9390741627354994	-1.2417073974105386	-1.5593859671275565	0.014131773659538377	-1.1368750745471268	-0.21011692225629505	-0.32218520054030275	-1.1603527567845173	0.30125001776405497	-1.9283643028813948	-0.09898188405869046	-1.8722721001083986	-0.07321473878499714	-0.08749257824250961	-1.2746005116159886	-0.3786231260904754	-0.11418322983389224	-1.2322971224044337	-1.281206541955155	-2.244458450833138	-0.2507547939728993	-0.9608841403281169	-1.9977682896970848	-0.2506186441858405	-1.572213805814548	-0.6591822524147788	-0.4438673833993309	-0.48420410242674256	-0.37015590748125715	-1.3252462760838883	0.06981471700933188	-1.6151795176392396	-0.6528422816838807	-0.6282399466307806	-0.5138122727094928	-1.570169387181965	-1.5887995129682584	-0.6474459104972453
0.5464247715624804	-0.7005754817518387	0.6519283557011031	-1.5207610388787285	-0.5562097966312264	-1.255131853717798	-1.530360736003372	-1.3421632494573024	-1.6205395152646458	-0.966453154165358	-1.4196550129200003	-0.05659284608194537	-0.7360801079925535	-0.6282947561548473	-1.754778001874976	0.6535471476735443	-0.6292473247071401	0.2287947330660492	0.04373986640538124	-0.8987398908721183	0.016507559800054857	-1.9137184513531384	0.06263417349682412	-1.556737464475408	0.23427486959485727	0.08228657549264111	-1.1083566854865026	-0.19359923388050024	0.6489608659502798	-1.108086380497784	-1.309895201303375	-2.108094762280934	-0.8285602230028495	-1.414625296170399	-1.546380783946975	0.047907286177519326	-0.7286436964451201	-0.6495704861417381	-0.4328489496841524	0.15454501806604456	-0.16856564942181648	-1.1106973534460463	0.41137507018556996	-1.0680577247347336	-1.1460687004453143	-0.019193054310402802	-0.49938684574064923	-1.6217582088518743	-1.236676468395769	0.015312211408556011
0.31513973077054724	-0.5699565916224869	1.0369745042942204	-0.8686925080997244	0.48527940141814296	-0.7159138803914978	-1.4019797956399613	-0.7618000362381213	-1.5970315996852216	-0.8748734434435647	-0.7428427741679389	-0.6288901164107129	-0.36728538799756855	0.06821143893446698	-0.5410995940218488	0.29140742799996794	0.4460539329182692	0.11015226836908214	0.18292150699344042	-0.43967981949248885	-0.3834768252513277	-1.199663955408288	0.36357109024530454	-0.30043933600724887	0.22851698952169539	0.16347435201068114	-0.6811545415053125	0.055230811332173606	0.6253397100115	-0.7356794180755507	-0.45295034931260814	-0.9564325355361637	-1.1330141662857547	-1.2550773313279502	-0.3280870762463785	0.2396041569924177	0.18337972614649112	-0.6763690811466693	-0.9290701764932016	0.22294642264940942	-0.6665456784359185	-0.18681509234243263	-0.1531648470790736	-0.666259868296667	-1.2244188893052574	0.10908497009654544	-0.7825857804484773	-0.9372451191012858	-0.7846852691567942	0.08500937447383082
-0.5246590091621183	-0.46002019971765257	0.40208725915700727	-0.09189445290755839	0.6149710922325141	0.2541128510890525	-0.8196369766687397	-0.43912216248946706	-1.5570085309000816	-0.7311952738806439	-0.4791689372998535	-0.6272953077288749	-0.1410670226567106	0.536522659782018	1.0103450318660938	-1.0688793740739697	1.2882631328652658	-0.47850566014911927	-0.3841178201976858	-0.07915433784719214	-0.6699764073859131	-0.08691375509905547	0.5703822950852083	1.211555676629108	-0.3205531744001356	-0.02794439672999883	-0.0032784079477951767	-0.10795117849598752	-0.5047982193664468	-0.3984020984602884	0.37196655515961513	0.06998603300142839	-1.0348549590370428	-0.7066552007962165	1.0487636312844748	0.034725092762733036	0.3235459151770385	-0.7253670685694146	-1.5971137327754361	-0.6153905732423152	-1.5847414206853296	0.6752784810035322	-1.2594274480531025	-0.7589996647961289	-0.7643725572311504	-0.27247838273137254	-0.6919425278868849	-0.2518739416995258	-0.3900791362253916	-0.31800195956464844
-1.6680407331169471	-0.08132493344999016	-1.0676775147278994	0.359428105277779	-0.42266004318439376	0.8170040648631318	0.007154519581837577	-0.6758785831724344	-1.2981123099814802	-0.7978909732630319	-1.005637112370736	0.23788666981395923	-0.24760006480572747	0.7416115102049373	1.2827991762149986	-2.4302415111646933	1.1872468937086562	-0.9981201623873224	-1.4779295290855583	0.08957808556405934	-0.7808439208131446	0.7984289084192093	0.2716099368892904	1.8640621566036804	-1.233681257037745	-0.6428369978827688	0.6404717559152054	-0.8576169201523447	-2.0351201060284025	-0.2730750662688807	0.23824730857201185	-0.04942457641407327	-0.7555923923118927	-0.295314622028029	1.8076506634848146	-0.7287178477195876	-0.44276212950036625	-0.7624858429650814	-1.8543463077474303	-1.8260601005809287	-2.0806979800022924	0.5925334432870443	-1.9689028970838576	-1.0456645564170022	-0.04643018611937038	-0.7151254508849026	-0.03810782012554604	-0.1276677402013121	-0.20533780738801205	-0.6381550601276769
-2.3741336426501434	0.4691376552689355	-2.41066326987824	0.31277615307352935	-1.6979500337033675	0.46504456461666926	0.6575193913729334	-1.1159576755423495	-0.7771556643106076	-1.1058972697394884	-1.8057087840246435	1.2783368986123442	-0.6490067915663148	0.7239442019993915	-0.06229337095258505	-2.7220464412941965	0.2315412154919335	-0.948027364429299	-2.352863020636022	0.16857054847031896	-0.8470051532450942	0.9675822631252828	-0.5449022930606	1.1574725231665561	-1.9502243835658188	-1.4058085044605428	0.8164968989700516	-1.7164315477841956	-2.885129414917713	-0.3307821623100425	-0.8304191875840518	-1.10674248945929	-0.5673226336843494	-0.32339146040581107	1.5730920822284593	-1.7604276177641542	-1.4138739994695995	-0.6925205231007406	-1.435487607723586	-2.480329054160374	-1.6462847086078018	-0.39066305016207925	-1.7029594972717044	-1.0573155408762556	0.3215015201940341	-0.7521043806335143	0.6376761321686301	-0.5655399340494685	-0.306018412318581	-0.5096942478357162
-2.184177376470285	0.7138539388826344	-2.7641266823961987	-0.0830516564520209	-1.966831166862009	-0.4082733299144887	0.8114060269949545	-1.0314041298109056	-0.158320760363504	-1.4644740418100368	-2.0007465048811373	1.5194358635195513	-1.070502336350538	0.4148230783116485	-1.5978476425969013	-1.7573322217866683	-0.7358377387478531	-0.3484292433551824	-2.3987907218990703	0.31906205202972904	-0.9375785599216712	0.5438421262140555	-1.2733009803181807	-0.18135694068762206	-1.9219943116991554	-1.661744091334335	0.45793139109733316	-1.9312268280547582	-2.5641450948239726	-0.47251489297985083	-1.8571582742501451	-1.8691230858352534	-0.4805755924454586	-0.6047617608777441	0.7028846189650186	-2.3752862656179943	-1.63042629902585	-0.35954344634791463	-0.5941468455159261	-2.1325992838923633	-0.6889209743636856	-1.2996803952850486	-0.7718687793724361	-0.6799566326463039	-0.02829817385963302	-0.33666481910105117	0.7668691475497978	-1.086024845903949	-0.5238096652534494	-0.036510173693327326
-1.3372194518525742	0.4186483839809758	-2.107982710241612	-0.4726328886340997	-0.9895727126983651	-0.9102882139253076	0.5747263297358155	-0.11841352777334922	0.4157295796683158	-1.5519657061701426	-1.2309771252796555	0.6949071437554238	-1.1821149684675236	-0.16334944840156276	-1.6608754934329466	-0.31388125292653796	-0.9290858943583635	0.3331639310870381	-1.70570040117438	0.6173013034893656	-0.925345336087859	0.20145320868389735	-1.2626691870167563	-0.8311566072439363	-1.131987597747347	-1.0345051299735346	0.07315786263245187	-1.266440992916072	-1.5118274378025636	-0.6501145418592023	-1.900821300608148	-1.4109404898070392	-0.30950238154236487	-0.7276377353182858	-0.005210378668381489	-2.0669926474327123	-0.7174744597515971	0.31044377205297147	0.15978876614721202	-1.197723442612815	-0.06784994432695281	-1.2756385153066374	0.004815205304517765	-0.16413452859992025	-0.7606543499129246	0.21280434912643084	0.45590912466227407	-1.170548126509573	-0.5125448571829679	0.44458169262186126
-0.48774701821328026	-0.03786533400501075	-1.1540036593602374	-0.5411219575319028	0.1602305391007018	-0.6163279681435254	0.35566095532328834	1.0560169320877764	0.9356776070870988	-1.1494692405186153	0.002611631630124322	-0.5157639363280123	-0.9190313346568862	-0.6216790370859305	-0.21353520957462102	0.6309788448795981	-0.37712249511444196	0.6777494343460251	-0.89460954456542	0.9391754024235642	-0.7025762048791866	0.453184280594934	-0.5854953447876159	-0.23507330216074024	-0.2206887818195051	0.01961955811148143	0.1864554734742371	-0.3339995929920609	-0.5719766409269943	-0.8097868106135417	-1.013437526892726	-0.11268773275537484	-0.011208860255665464	-0.5410146482052454	-0.034526485455037115	-1.0659565971287193	0.7309366796670145	1.106371299966737	0.4491655168249884	-0.4633939265579259	-0.11753364756916708	-0.4414562535945236	0.1170621300098734	0.2063051009962675	-1.1443422723170573	0.5919779110948924	0.27305641712008055	-0.7337975534258157	-0.12610562260693398	0.6855757960396549
-0.1303307463913302	-0.13819208090277785	-0.5966396249334781	-0.27749513383756225	0.23367252336883726	-0.0072234896415306615	0.35114423689190083	1.5493855735582591	1.326871368198441	-0.42888160570692346	0.8014171752483383	-1.2013562711933032	-0.6273810691128642	-0.4385314132939248	1.1036619007032342	0.6886595224311508	0.16472644335057565	0.6099672039444202	-0.44979792255011963	0.9720955522532853	-0.45158988515839643	0.988510419791217	-0.03675300744003202	0.7771733418494139	0.03696181335007247	0.5381185367181662	0.5978122878279192	-0.014448303747293808	-0.21625856231864984	-0.8093051276823328	-0.1570909922030082	0.7668869442857171	0.1675971315834706	-0.3168318179047258	0.3984759048798599	-0.20933358158728071	1.631613835720154	1.549065745881738	0.22013506564082744	-0.3031409072752794	-0.34748963500772123	0.3549037708945963	-0.24300726267864659	0.3056230114149351	-0.8973987340381019	0.6939075719900779	0.4331052291224762	-0.2393293452796213	0.32142651825176677	0.5912319648834481
-0.32597784598227203	0.05001927092589039	-0.5405430045347007	-0.001698007774705396	-0.8215312437648465	0.13299861714128372	0.2968316526731997	1.0267500805176846	1.294602980772091	0.06183526342127186	0.6388494838458629	-1.0756169315827249	-0.7526195397253803	0.3854172396338862	0.811328342568781	0.18813218799421613	0.04560483300166703	0.23140198972232148	-0.30851999623332255	0.46831834689431484	-0.5239300675055852	0.9231908104679941	-0.2598622076676946	0.8882736107368817	-0.5139555057724601	0.03438762973870961	0.49974526144194353	-0.5400945095811239	-0.26987387136451646	-0.5192803502514035	-0.16695448727326886	0.44991140195598384	-0.029086182643656363	-0.40033897615594616	0.642666937884239	-0.13578248617939612	1.3857434537146212	1.265337022300049	-0.29431597985762087	-0.4223130882019518	-0.17094260065412145	0.5088165280327936	-0.5249132236657683	0.1219116830406833	-0.546278815029713	0.4668994555579113	0.494598056046055	-0.2756223250370401	0.3436296746889249	0.16369680652624016
-0.824066774764518	-0.052825370106492596	-0.5916867283001161	-0.035785666187796356	-1.7976931690154838	-0.34253632955166674	-0.10854854495747808	0.14187657393076233	0.6125238206372143	-0.09689811132656442	-0.2281255007273287	-0.6083947281476876	-1.2777236552586226	1.0978562661877096	-0.7662005669204142	-0.27713724789122623	-0.6001361190337563	-0.39329955935258015	-0.09350855190521085	-0.4082564869301119	-0.9737440531651933	-0.13984498239355114	-0.9823103297082816	-0.2084294434532111	-1.1992741147125117	-0.947188935237874	-0.4823593250899075	-1.2377343658818403	-0.2711156034173023	-0.02821564729843293	-0.8626142731642021	-0.5652765320787018	-0.48042130136306455	-0.7450298387299776	0.35143050925441627	-0.6112101414736044	0.4221315791205419	0.4126479824628658	-0.7100035878802052	-0.31009998751057577	0.29589121769298526	0.199197151586124	-0.4101427712923764	-0.25490796711852076	-0.7417317508864086	-0.1563137516705076	0.0068399989504722095	-0.8943286187014524	-0.11485360398931653	-0.4309163473204641
-1.267156944392174	-0.6451267384674505	-0.35835423176603115	-0.3100538626764788	-1.5504430419719195	-0.7753987380036943	-0.6053015439656482	-0.16315603807158596	-0.3945379802380302	-0.6460939595913509	-0.9736099464718319	-0.4097022211054329	-1.5602213848244932	0.9048982700709622	-1.9004339290040575	-0.3243660336813343	-1.0405622486402903	-1.0876930725943927	0.38116144921321393	-1.0558644787812503	-1.325623430895193	-1.4202644163750346	-1.2884360701826434	-1.4096457071258937	-1.1543694079833267	-1.3798075943564663	-1.5667180814791357	-1.2320911255437563	0.026545028487918794	0.3425732965272685	-1.255503415447374	-1.0921349033835845	-0.7071707002203276	-0.8878326470808492	-0.15127919207108653	-0.748555178781846	-0.2714220285541828	-0.3534676939750929	-0.6723972689572909	0.1978692539065368	0.4158398795588248	0.015080881580167686	-0.008867156954551179	-0.549004319005494	-1.3023097219158015	-1.0077467294114841	-0.7379086836615333	-1.3924440737250752	-0.5010711978824476	-0.7981263551150474
-1.3148930353707036	-1.026589893193781	0.1937568405422869	-0.38919102671849354	-0.2130318559433072	-0.5102385646152574	-0.47845662539029377	0.31436647735742734	-0.8881863182016569	-0.7825308278709894	-0.8424177759119132	-0.6030782817757149	-0.9326912393064896	-0.06886544583609214	-1.3954896898971803	0.08622821935709162	-0.7793749198816683	-1.3345329052310115	0.9297502618503871	-0.9180648644091867	-0.9907558214726014	-1.60049919032608	-0.6601541327681116	-1.4196202260080075	-0.21555824643909724	-0.8266112562311486	-1.5005339737029473	-0.3572789637893831	0.5050878224779194	0.3081045582294051	-0.6330500988733242	-0.5261785931331576	-0.36102664333653495	-0.4475779621077215	-0.2900617943736097	0.03962120293411179	-0.17532774084695465	-0.45686880172111577	-0.0706124474944959	0.8460481031018361	-0.0364683329162547	0.2565198907847566	0.42047867633815117	-0.40406189765537415	-1.2652396954508223	-1.4939671037936846	-0.8979556430560317	-0.9372255205183916	-0.22971978276599347	-0.5443146372957234
-0.8020674050545187	-0.3359744257863447	0.7764150340162409	0.010083466994701609	1.0259467566542104	0.2808129387025299	0.5737654227810631	0.8511309936648894	-0.2809739887265926	-0.03885405904801996	0.2354082379480893	-0.8156092762838395	0.45678750350925956	-0.7810555964180458	0.14848766306074515	0.7733700500008717	-0.12387557430709274	-0.5648077359459049	1.2563588258359104	-0.04998149031033711	0.028380428405500695	-0.2550838548959225	0.4032844753644993	-0.23492913959316558	0.8649802850433043	0.15208395846619352	-0.057333610918286926	0.6949196394828162	0.9041226387446704	-0.10185348406296733	0.6383534902881491	0.568302469021173	0.3302092163399454	0.3814449911468858	0.0436139432613333	1.3410105562056631	0.27260659771284695	0.03818473113238112	0.84431941272072	1.3180283657028924	-0.4363821498142341	0.7039316569418207	0.7855828922399847	0.22653107436247882	-0.0745798024467935	-0.9813653655235528	-0.0865330266081948	0.4646558658926456	0.6036877248660998	0.3041269077776181
0.07156838876780346	1.2148309913230322	1.040725638823473	0.5792932556081812	1.2315006395658188	0.7534885840886676	1.8302287323921111	0.671536102330986	1.0470641886995664	1.0260375657204286	1.515818652595482	-0.6743915226934932	1.5588562622490747	-0.40941642211473217	1.0976983423458968	1.4703700133831363	0.1309820919383729	1.1157017873214858	1.25727684346702	0.8926922024972017	0.9691902219383082	1.535248741054136	0.904729172968204	0.817677102839476	1.1428244315883402	0.6719334447217064	1.4557823796462694	1.1104463398916342	1.078995361459728	-0.5675399075901503	1.4565362969406124	1.0974077052283435	0.7012204313951679	0.9292985169544995	0.32325127092059774	2.072249969413412	0.2682585862202629	0.5180118360846993	1.6091789435099588	1.5157365862113374	-0.011256087311029239	0.9529758685058048	1.1480682897299757	0.8519327130687154	1.4858299447912333	0.4638137130775778	1.0394083735589132	1.7311902832210753	1.263239255507341	1.205359272066958
0.8016128060762805	2.2361736725230776	0.8245530739405401	0.6619910288234009	0.596060130592373	0.3678499254712502	2.100164650861248	-0.12957537814151412	2.00400016711345	1.2754638360943442	1.992494658803635	-0.19963708607899386	1.3935388415736243	0.6449642232503668	0.6027741053795185	1.9095757306669274	-0.42431615935044276	2.666824873684002	1.0251410011261834	1.309653268021014	1.001998633613169	2.2049331816292765	0.41810797553111506	0.5688749795665915	0.4182682727706208	0.4677746661504164	1.5075355929604493	0.7511495871672569	1.0505959955033783	-0.7637287440717344	1.1219517220348294	0.5511959294073091	0.3015271361017017	0.71818650022287	-0.00503551134703747	1.5487433002807625	-0.3628541819604396	0.498750656031542	1.9060511805691431	1.4886827684806783	1.1528409534950472	0.8168889105875256	1.499088800676215	0.8412040097329659	1.9197423409001517	1.8803973050023834	1.4105912718505758	1.6752902628568027	1.2007005957814911	1.5764307287574815
1.00993582877888	1.5897723410064082	0.27866780868097285	0.016125584927027738	0.012280264729009475	-0.4567604687013333	0.9837948425094485	-0.6795881620430284	1.874490539836662	0.28019287128946296	1.2841024904011171	0.28882020097185973	0.1422174995038603	1.1527871529706193	-0.5819045435776521	1.9218278539041735	-1.3052276267272587	2.921008704129119	0.6661184535089452	1.2365224218473325	0.12428421343455952	1.3138194461915635	-0.4870374890769389	-0.6654149788217381	-0.5673673797573585	0.060469077269721304	0.09849353164675262	0.19845328131879006	0.9043960074337624	-0.5776540007395139	0.07530708882064287	-0.5376336015486838	-0.5960110568864787	0.015986307768687015	-0.8245796201165391	0.21360404258302151	-0.9210423193735924	0.13247191510802578	1.7885646831262825	1.253299710354059	2.088271942927138	0.4237711529528922	1.673025918105721	0.1555301705176965	0.6925269895681276	2.22311436313693	0.7298009952859927	0.3007592221018782	0.7088324190209332	1.3692991012084634
0.8350476150751716	-0.20668830522730094	-0.17523892032725027	-0.7844960324211389	0.038024303947637624	-0.7932280505574576	-0.5975456006090025	-0.3028870005948909	1.0482449383621255	-0.994620074495801	0.07614104449727889	0.5413360305453327	-0.8940060348657665	0.48511108138944214	-1.0603001834233445	1.531019181620117	-1.5407900019127654	1.7629410491182231	0.2381979883256279	1.1675988675749522	-0.7390465092867604	-0.05421641230485035	-0.8887144835629276	-1.427069241319045	-0.8491907938587601	0.06322902855530121	-1.1390921723835885	0.0943262748198799	0.7149768557975077	-0.07933465275885972	-0.5380129620450732	-1.1366850053790374	-1.1881074855170177	-0.3650484418515218	-1.3806257947117064	-0.7282632184157614	-0.6240808756852751	-0.04854538966480044	1.5257877060692346	0.8172753923439644	1.998810828078125	0.07649503124133486	1.511072742398443	-0.4607415253006951	-0.9787781012475726	1.4275808831094903	-0.17760484450448571	-1.0259090133862476	0.5811507836582144	1.0666849471249211
0.7564027480299731	-1.3625160149943085	-0.0976743589165092	-0.8883054657976517	0.4943472486058863	-0.26167330556403534	-1.3219963409870827	0.7724097884961009	0.5260444966256949	-1.0514221426876493	-0.419050973847316	0.5586775047757964	-0.5735548958397169	-0.6003206999345133	-0.3146311723832625	0.9315270711301293	-0.611121430955195	0.31915016293305704	-0.1466319254147833	1.349183755451864	-0.6309704506945543	-0.5610508358438645	-0.45361423595277567	-0.7300931012197536	-0.11745796620101843	0.5023830665018819	-0.7694865253722919	0.5408871897827364	0.5427858544435721	0.5988800203416257	-0.015906547785751655	-0.6282196388523765	-0.881494369171493	0.10258054077518408	-1.0477668027891183	-0.4175798582304944	0.5007836894406402	0.1578821182117268	1.2485192813719983	0.32996031831963907	1.1332739154457458	0.06803220954422527	1.0464696218463214	-0.20509690388638596	-1.3028005470491943	0.5010494144770312	-0.2909829670004963	-0.8915417302701689	1.1479998816018928	1.0772508678955317
0.9778070916739057	-0.7300168383053302	0.6042566999469283	-0.12747669988318067	0.9597208018727588	0.5240993278412654	-0.8749775870218096	1.7514407476624103	0.7621917771879637	0.5223686554713682	0.4030232976600173	0.43436572242362814	0.8823712035998112	-0.7988703794520555	0.8891455160758305	0.3357209305668623	1.0099961491819054	-0.20514309994915694	-0.2977392073511281	1.4383207406659517	0.44550707198658035	-0.09255192841477182	0.3356173851037779	0.8710297341114144	1.080037033067853	0.8900864354318829	0.7523391261575019	1.1296007366753245	0.4238297147483866	1.266378036279312	1.226553343663523	0.7398972572257136	0.14570717583189072	1.0418266644414365	-0.002856603410297423	0.8928545110901853	1.657263951584165	0.3229487154449189	0.8353611381244271	0.037670611607386405	0.4355123319684738	0.49035589725684026	0.4753826490380723	0.8842471631782508	0.13746609119827322	0.4313663223855091	0.4492422707228721	0.6791527800645013	1.84359074804556	1.251942403742483
1.135349558779364	0.8883663543036376	1.5086434399599877	0.711215382644308	1.3102694583520724	0.6358988064851866	-0.2447913071913268	2.1510766166073583	1.1952723999772352	2.467809730769231	1.9049082896128566	0.15676376191985683	2.088295793638325	0.22568255966301656	1.4636547783413836	-0.16211127248699053	2.235882144332086	0.2040751844742542	-0.1192137672749728	0.9616769585848803	1.5030215096638668	0.23731186158920717	0.7944316398335167	1.8968319553085884	1.8896056295296482	0.8402311342158315	1.5547124651986832	1.4206085796865418	0.32611122799107206	1.631807414126451	2.109951134717907	2.129488330828733	1.112782120361362	1.4585412741023798	0.9250095088146353	2.1177838381474174	2.1398060461655732	-0.11959742174572603	0.1772542825695692	0.007166336822126638	0.4254988013037931	1.0785668952247198	-0.0362343093403014	1.9123682558031214	1.8727735084648094	1.1042801830190778	1.0715156272093163	2.206896263145657	1.8334063190352847	1.099710993433457
0.7762196627449405	1.5849625565828354	1.9528039819398746	0.7045663467992114	1.6019837596246387	-0.12898808694141717	-0.5497195675745036	2.119553801325376	0.978764314876607	3.039275094527505	2.7665307568406674	-0.3131518018418021	1.910537876031114	1.4245542739130437	1.1008728612951117	-0.581668376309185	2.2944871410199372	0.4564394843005769	0.2351740111101134	-0.021925661548121776	1.5709565418858062	-0.4980777448739332	0.7196526139917021	1.4770741451294442	1.829711427421109	0.45218774635240483	0.5217433580094568	1.2874195017914911	0.15919806068573245	1.4364956842613628	1.9417917645549838	2.7458934060290736	1.352666714572516	0.7224828210096618	1.0526405790272337	2.328115219856993	1.9368148100801945	-1.15616044669211	-0.5447957526762118	-0.012618765042205816	0.6670513953904884	1.3037082492219338	-0.4682765007434053	2.051490935370951	2.1132217809193587	1.468221230335678	0.6518639006442292	2.2799773770248253	0.9462302048381385	0.41043188459868013
0.04994465825476675	0.41996668611584087	1.5840247329431767	-0.17116707913731039	1.6415524169819158	-1.0049080803506591	-1.729279163342521	1.8961682713933405	-0.020670960238750574	1.7319054734943446	2.207771986987878	-0.7879491288013866	0.5787048054651714	1.5122132358307927	0.36509740437333665	-0.9630243669648225	1.3306230027140153	-0.2991965263104813	0.48051169333295435	-0.9196147913555395	0.6799089384236312	-1.8857453206736197	0.4421938512516145	0.1274519245748634	1.022860612655033	0.09187223961551004	-1.3488739382754027	0.8538970634799614	-0.11191567049592574	0.7358458339596701	0.9852687855464911	2.3171427376698834	0.8719373560366418	-0.7276368179130079	0.44371365602218765	1.486725445643505	1.4182723452769967	-2.0993209436828226	-0.975471011621704	-0.3155622927696273	0.3957504167081421	0.8201157976761007	-0.8650862384854557	1.3372816463640784	0.6586088938408055	0.7463780432670111	-0.6760339792046157	0.9636941184278176	-0.19198393490781265	-0.49177369687937045
-0.3265151051414785	-1.6068957065802345	0.677296824087593	-0.9688859559941521	1.0448253406673031	-1.0567485027911947	-2.5753861688033868	1.2637287585540247	-1.1435506666394322	-0.2858149406596335	0.6356855458432473	-0.8318307299732257	-0.6534853904091923	0.31459222109451035	-0.07460496190739695	-1.3092218898904644	0.18327173223113913	-1.6638126748087703	0.4927898161259466	-1.266019977758581	-0.19778884969740548	-2.5898736564362643	0.35135865695156754	-0.9134236173610797	-0.019494266192032986	-0.047297917415261924	-2.0118009358113884	0.2742227977978172	-0.3616509532704905	-0.016951838969604626	0.06971412977252883	1.170859855934468	0.25665606207156383	-1.7039789019549534	-0.2550825416169649	0.32564962298789263	0.6778600375680032	-2.230519534453312	-0.985028685256963	-0.8219105604121718	-0.5340564523647322	-0.09713501666889224	-1.1873050301556285	0.45084116077204966	-0.9626150098712155	-0.7134764263656234	-1.8551055886991852	-0.4147339125918144	-0.9136049370134813	-1.1331662773731401
0.09933463846962312	-2.6941464016235717	-0.11643779846101499	-0.7731205939943457	-0.16602422814656526	-0.1276836183550696	-2.03228174228128	-0.14408220049263254	-1.7555959073152123	-1.409565474241879	-0.8746495540380157	-0.14792545359245812	-0.8145989183033441	-1.1814350979291883	-0.06623531381915498	-1.5843073653181454	-0.3597526773196005	-2.4738118086309373	0.40754913674716103	-1.1863978782308369	-0.166665015765057	-1.7934002011978067	0.5111702790535354	-0.8909105348947808	-0.7184522691427914	-0.05561838651045276	-0.6498594151761615	-0.3143221447842232	-0.3773272132878555	-0.3067895287857906	-0.22051492953121157	-0.03348809021154772	0.09089851523650475	-1.3489633491901913	-0.47414670040194773	-0.37732634854413266	-0.480589043476718	-1.4495272082099786	-0.8357539848202149	-1.0692409200964403	-1.5073188755423612	-0.699717014244445	-1.2974579180993753	-0.1315503152079664	-1.1920997209079471	-1.8746128950196574	-1.960539728316569	-0.7560005187997093	-1.172279901813503	-1.37483565071969
0.8930615192227587	-2.0793130721705606	-0.36110820799164295	0.3337017299000483	-1.2602538278946	1.0507293194383238	-0.29750595446918876	-2.005418424617118	-1.8570771295168238	-1.0813917558965438	-1.5913890600731213	0.9896822790930446	-0.03145825845449598	-1.95219746383533	0.12170605448033474	-1.7012843970195126	-0.118763971027672	-2.1256125626566678	0.38246754480394196	-1.0828209941288074	0.6944265377068167	-0.020593104271916848	0.7200717762702333	-0.02839402903358973	-0.6757770497433866	-0.055760946385442316	1.4449331384652133	-0.7011160505390843	-0.09763643922442686	-0.03256013520760385	0.0639873010379857	-0.7123023123369173	0.47190791545532135	0.0664269765178435	-0.17154247028189673	-0.3932262021718394	-1.8802420077881457	-0.2536723582670572	-0.8678787236395968	-0.7196849788462412	-1.8554142127617697	-0.5230962393503497	-1.1103017829491437	-0.5138087134871162	-0.004344487056624826	-2.1071976497297036	-1.0282917670015217	-0.21499727477272254	-1.3431285597301144	-1.4079003311089069
1.165395507235118	-0.5488756698049058	-0.18622879928230784	1.388217239814185	-1.3818305727985876	1.6076256169295575	1.417153116690078	-3.1379953953357362	-1.7815894602004845	-0.012430569378644023	-1.5460269475975907	1.8098466538078806	0.8698885801727161	-1.816937109668844	0.24168340925643317	-1.5180162277190175	0.5060409258330605	-1.1269025991611579	0.3378770670896468	-1.0232670848692895	1.4613796271935786	1.4628683498507336	0.7949111669821356	0.9310580757523043	0.10399616195380167	-0.007140798552261172	2.3226033444117995	-0.6540889781102395	0.23762223085351694	0.40262573535267887	0.49842507422641713	-0.6765859087099224	1.0109099246470947	1.3974787882122912	0.2772001993975999	-0.0599630860343663	-2.6604401299443827	0.8066746265413406	-1.0868134830770404	-0.019200808467536235	-1.4791271742995078	0.025940973532565664	-0.7395939430978602	-0.9082329976570821	1.315959545686613	-1.6356673407328166	0.10593031570921926	0.2843011293880088	-1.554023192445614	-1.3797096151089678
0.599324937727391	0.6709229212958894	-0.07417276436949413	1.5526092654107382	-0.4794433627219085	1.291391529736841	2.0716093997347844	-2.528175032445156	-1.5582328977458813	0.7938292060397157	-1.1273780687225214	1.6897931049664847	1.2784631918502523	-1.2110477312040488	0.23430096438348685	-0.942109750910408	0.9511339763707308	-0.32116155853728234	0.06022420350262265	-0.7146235829504074	1.3238106536098597	1.8540294057473237	0.7038486957848537	1.3902430867794915	1.0840794872064352	0.17278148099149562	1.4113276103532124	-0.1724785055344583	0.2608909343916518	0.5214512407472726	0.7226645751427632	-0.1862576060111015	1.2081643246746585	1.668612389262973	0.4842249866827822	0.12617794427762252	-2.0194160376707333	1.5053514855383159	-1.1842835872924464	0.3931032549601725	-0.7472284435780481	0.02567905341961073	-0.4566586958387105	-1.1171554241131547	1.680804778257593	-0.9816269818985287	0.6346639356432381	0.2519375455519409	-1.5095828912560254	-1.2326562811623725
-0.1882097143214861	1.1028343378044556	-0.33289310379720216	0.877890602474325	0.5174539791621995	0.5265503594401172	1.6249121153141892	-0.579415818205125	-0.9151165563937046	0.9311214065189555	-0.5777879440994133	0.7648730274628309	1.1439524020507832	-0.4764928295885797	0.07473233799521382	-0.11108286140047921	0.8615866118254996	0.10429606850891177	-0.414463573971774	-0.11271163893874034	0.3563492677626418	1.3217836279082726	0.4893793019300455	1.1394466283674083	1.4324499638510013	0.38698557092581054	-0.13395001610675772	0.369236809186165	-0.12681318874308903	0.25558535557393175	0.5868171813266089	0.2832954899084555	0.8265797115267353	0.8943099997259644	0.3087704810272652	-0.09155461921874146	-0.2937223726314442	1.8170138368452378	-0.9632437924750289	0.19006375640898934	-0.02229164431620969	-0.9100924165170892	-0.4549020190936965	-0.7824317013223149	1.1540860989280561	-0.3141559873814746	0.4071439822812688	0.03772189247495251	-1.02175283119526	-0.940606228232612
-0.4154821158763842	1.0062787244755773	-0.7852380370714972	0.0887186985739986	0.587704460514219	-0.10504516468171643	0.8055080662872571	0.9328514609214872	0.08717115250928582	0.5605556097255752	-0.012790808952200028	-0.16895082125298458	0.6173326833810836	0.29067984849744877	-0.28503449639647344	0.5935820708401077	0.22035426528293123	0.5699164559677405	-0.6546099349936881	0.23036650991935145	-0.6335298410831852	0.5298275194358899	0.19324147271916128	0.2817069098798978	0.6788169118889423	0.39364580556302303	-0.9297766929331325	0.47241145456902145	-0.5497581891074172	-0.054644518686386145	0.06282935318694571	0.3849275820946817	0.02194350238922745	-0.05717734998713532	-0.15151555194037647	-0.6124013874042102	1.0285155722673058	1.664311486032648	-0.5923499572158506	-0.22481679731722481	0.5153744628319055	-2.052788606319248	-0.6236640422081834	-0.06221604066860252	0.45631577868187667	0.43610860112477123	-0.1073295057791827	0.1010047174664166	-0.44369594870049966	-0.6931293283212507
-0.07314990304270079	0.6147068228956106	-0.9545240179838723	-0.2112663409070824	-0.34848341052622783	-0.3177899245178661	0.3173543526165479	0.44681400675724736	0.7876041566607205	-0.08764045246911883	0.30234882125345763	-0.41797887331671757	-0.24909577615582382	0.8442106167095108	-0.7262372299959544	0.8466455831144934	-0.6835364570843998	1.2281558724480817	-0.2373447886669495	-0.2809616719098147	-0.9284835914529059	-0.03915841294338136	-0.10577956867774069	-0.8001454323416688	-0.7277234529421426	0.09625859469646457	-0.7811323963870491	-0.007073328670810002	-0.4504484998505925	-0.11053608914144254	-0.7526807546276011	0.09343647026416325	-0.7665643978616167	-0.3360532030922368	-0.6656489430179853	-1.1161074054186126	0.672704770863021	1.006561546688057	-0.34154572397941046	-0.1340071871673159	0.7084105860844452	-2.227370618213218	-0.5805708598242569	0.31179034523637944	-0.05425526112234539	1.036740149010682	-0.3030057337624762	0.2711870811749522	-0.3164906881513425	-0.6546656553515248
0.15256400301071504	-0.1050066939375336	-0.5502784585658782	-0.013755016016469534	-1.3712493231515024	-0.1506622627969239	0.3517758619743323	-1.7682588386342408	0.5821600946765333	-0.8501203265127464	0.053709020185004175	-0.03420508013935842	-1.2799815168253237	0.738487345240543	-0.887519967195517	0.732717539859095	-1.376321260515569	1.5653838566417915	0.6655787327898113	-1.4173517036948435	-0.5240302181449671	-0.25353476275809583	-0.2632958543031211	-1.4939160464132066	-1.6499548843456349	-0.27506358060542363	-0.46424072820318	-0.6608251369913429	0.31493013197766606	-0.0023311407527259356	-1.5307984543156883	-0.3727384520530946	-1.0745794683477217	0.15258336195449332	-0.9578329310030489	-1.3085862182751558	-1.050064649846596	0.1455920947644141	-0.17495524333126908	0.6434621650968193	0.41812234318153496	-1.1069162500347933	-0.012678277967168156	-0.14498357802652637	-0.5807961083068718	0.9572497306405955	0.09493583731287052	0.012321458324615746	-0.644796060756113	-0.6213919683475447
-0.15446084465390325	-0.9354252513327239	0.19263658854579097	0.2765294013802528	-1.5244257757163588	0.2279422841242025	0.6654097646132686	-3.7050973944739747	-0.2573745645012633	-1.3999358137083804	-0.6627614334933597	0.34938957402027193	-1.9191726003003216	-0.061356834915641485	-0.5040323024071803	0.6883667563503012	-1.4619102846249579	1.070088896064335	1.235538554567741	-2.1029591643920624	0.0019347974290307276	-0.13417807921937194	-0.16738545866470675	-1.321604505952363	-1.2778615589770725	-0.35389467187200596	-0.46513497377355595	-0.8870889445331442	1.181126647216904	-0.05967354771352914	-1.8198094422758024	-0.7848770727618942	-0.7316582941326354	0.7783997881565626	-0.8432051655263052	-1.137606591763143	-2.442076086185434	-0.30409868550095065	0.188409846412548	1.4284096720041606	-0.19539418670385347	0.30157316439724946	0.9411016933996914	-0.9827471236026847	-1.22925477630078	0.0687066486748566	0.8496498941955153	-0.7300395683462654	-0.8073461915064551	-0.17373134117829894
-0.566063226549863	-1.1695590933027875	0.634120523198085	0.26778398312966567	-0.7564965997987764	0.612581310848285	0.8713030570094692	-3.4783903490781465	-0.7551831063327561	-1.3126188330476969	-1.236380490094975	0.2920192594490851	-1.5903166673607347	-0.7889794312624241	0.15555048998199422	0.9761204584205827	-0.9658735948922414	0.03956708384281369	0.7146404669433409	-1.4697325643777597	0.1232684571703401	0.21601759833206136	0.13014042270206785	-0.4582117067462902	0.012478547306657923	-0.024246429165116174	-0.4184614025285357	-0.48646263205780227	1.2894512953433828	-0.42666031905759405	-1.4599530041111128	-1.067458419754649	-0.06946213121902033	0.8326057439863037	-0.4129130296285678	-0.8457430019199498	-2.1019558705607664	0.046053897358047775	0.7705718694560763	1.3205895460954455	-0.610480218192175	0.6128305950099543	1.6711007030779808	-1.254232555735584	-1.607205432830233	-0.9329897173048296	1.369535010148392	-1.3209256416734187	-0.32157807813738565	0.7256130406764629
-0.39706498249536926	-0.32775266439179146	0.2524398326798472	-0.19932249779632752	0.11073873927116336	0.7551344851349842	0.6511409536159573	-1.1497177152029503	-0.3438546800141006	-0.5893912929636379	-1.1437033971730157	0.03629380622230904	-0.4206666980577095	-0.5485106249672815	0.37904719705740036	1.2696450597769713	-0.4353567444915625	-0.6452811828678355	-0.760509492473698	0.14435484137002452	-0.17379165921418452	0.5203787418889465	0.42489196774608523	0.24537907267890421	0.9318346593289131	0.41791087895835777	0.1438524946918631	0.12239090022088664	0.32378357216219744	-0.8837892928429519	-0.8546043669048351	-1.2749197129566887	0.2294186979972251	0.13735596646225473	-0.0583732453933963	-0.7698582541056752	-0.33181316420335366	0.86796818071082	1.0973080158432313	0.17171431269996487	-0.4326916374414534	-0.49485913765469786	1.5783259708317094	-0.6479384285269689	-1.3089611200378695	-1.1487232580752358	1.1401372339459717	-1.2037419656028612	0.48685836265675686	1.4708533028829178
0.3058315416483496	0.9990180321173822	-0.8305751282399654	-1.0175521479097493	0.26080176313557546	0.4764108601822731	-0.06194561467044096	1.3139940188671502	0.42284610102060355	0.09657769530415161	-0.5986719873195594	0.1526985018087337	0.6434397076882437	0.5404776836282444	-0.28571395410211164	0.9479932963238568	-0.5198628760991602	-0.5625340208428268	-2.0965720841482436	1.4477630328083668	-0.4911999966002528	0.4539057888553135	0.518090844400461	0.025949572394811278	0.5416066111439485	0.5246159038129848	0.9095302989890455	0.31730043666297253	-1.0454267935413353	-1.0898151062005228	-0.6292346520281724	-1.4509236352633503	-0.3161565776888713	-0.8678161042440836	-0.16560821125279157	-0.9924430345289182	1.2232732583407486	1.3264915161601076	0.6894572836104826	-1.149818886850641	0.07563949225920323	-1.889195651565598	0.6789841019947861	0.10100932792874424	-0.5783815318796688	-0.5244311478663617	0.19504868446522106	-0.6291480525605543	0.829518111392329	1.3913433439226937
0.6906589459265051	1.4889382311074812	-1.8064768020060815	-1.7795529614718375	-0.3370886660978809	-0.11443303439470147	-0.9138656300478236	1.91800147457456	0.5224327599776791	0.01779071549953199	-0.3501288851684177	0.7685062825136991	0.7087251479154394	1.2258011220775724	-1.4289103454462875	-0.10365557364369792	-1.287467882919336	-0.24006136632434105	-2.1437347980200685	1.4909083631928628	-0.4759186257850483	0.034498192127528686	0.35098020837520694	-0.9241540444400163	-0.7596675652456278	0.13469200951332044	1.0547044745079848	-0.09060800829779415	-1.6478380493468334	-0.9068331619512179	-0.9164100592738631	-1.5224823599085564	-1.4419548625753489	-1.516162735311353	-0.6899157459107913	-1.1746258385475357	1.276257112288188	0.884260721803472	-0.22662052625656742	-1.5262603093236535	0.2139411856439409	-2.0798662988270444	-0.2876066733566287	0.1147908264406422	-0.1360608102900056	0.022253775529200617	-0.7872566568857657	-0.3426716730812129	0.4546561097651896	0.5897721455548214
0.10145039344513482	0.5128725242903353	-1.7772401546294296	-1.8675502302846523	-0.9655639844447303	-0.5961167679378498	-1.2406883849298402	0.5021344297989487	-0.24269720508836964	-0.7064809983092725	-0.7436325686176596	1.3167932413317476	-0.09431277807218232	0.46992922636680673	-2.027637614792446	-1.1199120497886343	-1.9864853826136033	-0.39602133350754315	-0.7594159657586008	0.5886900147421786	-0.14664117155015732	-0.23849578833175486	0.0024263563117354454	-1.5114619777803702	-1.6074890062882874	-0.43955134506988836	0.34364990757061004	-0.6517542381600918	-0.870364924474278	-0.44140548218199804	-1.0997838074775963	-1.3239296276220767	-2.201519748507843	-1.3927784037136675	-1.083529663513739	-0.8277654631440333	0.11745656825105924	-0.13426180715348188	-0.7399499244312424	-0.6366727955190392	-0.28074448569788674	-0.6680815692681925	-0.47170000029119513	-0.4961199983182617	-0.30155522226003395	-0.2917357650685275	-0.996006464554023	-0.6061482699047333	0.03513173047232067	-0.02597699674007833
-1.0744368418222305	-1.0019456484488682	-0.5677026664045747	-0.8949424259850771	-0.868275575224504	-0.5756704207441036	-0.6116178511837546	-1.1962995605063944	-0.9158406726112024	-1.1037532008201505	-1.1919391295916069	1.136974833841389	-0.7192016224865854	-1.2000609454951452	-1.401832524107104	-1.1066529337341229	-1.663401198402001	-0.8959146433632855	0.994926081500222	-0.11438475703683774	0.1780502606624391	0.1309188081210207	-0.3841311499704768	-0.8310711734836952	-1.063642254470812	-0.6718672572607388	-0.4221624132736146	-0.7223587850024464	0.7117229636145751	0.14671567171367408	-0.4562492476568507	-0.7350278062243976	-1.7569333604098039	-0.5722388995690295	-0.7652227962561446	0.1564329361728849	-0.8369810667006369	-0.8524687558638393	-0.17323326940324574	0.7516079047715922	-0.7658128479876688	1.3101852785854524	0.2699447828654243	-0.7278889418325964	-0.5615199639019411	-1.0632740725923524	-0.25440972365181197	-0.8401772257807903	0.3757906634576762	0.2905707111244434
-1.7728249140439152	-1.459721220277568	1.0008671551915322	0.7547397603673351	0.07866771610312667	-0.09895478929230943	0.623781865860213	-1.2548358326630875	-0.5023674781364551	-0.4409056195167851	-0.8125461924179465	0.23969138859500383	-0.3643965520955031	-2.0626804330252217	0.0952318004969548	0.05977109995783793	-0.13861519954864254	-0.8430516198030324	1.749507896247066	0.11531956025223304	0.21093888362315968	0.9734087760903035	-0.6454143328590436	0.8151200113030351	0.42472010995931275	-0.3039911322168349	-0.2882863696233783	-0.11196005712157954	1.7872620900764866	0.7470947017185858	0.9297188743930666	0.16672639352170388	-0.22440171295156036	0.4665677864971124	0.28071303803320047	1.2627242456553405	-0.5322548630622567	-0.7150379541885543	1.0776994134818225	1.4963364792833935	-0.36538232023672884	2.408967363934165	1.175728821923385	0.04823270613547476	-0.21479474449110544	-1.0741639572205535	0.7259473064943602	-0.38888135887825503	1.357702333908208	1.2198099485040792
-1.3926409326022615	-0.3505506471426642	1.74963584913589	1.98014779375121	1.2797208061712129	0.34482826499776553	1.468059035191394	0.6477958696849653	0.7808136936684451	0.8202969761700669	0.4548925149513035	-0.6702907046439636	0.6215611306837631	-1.064870724230467	1.3971742157109253	1.3245066391995888	1.6786660903972828	0.21702511358456988	0.9948763584863649	0.9300280337799709	-0.05011530421344267	1.4558605540650342	-0.6419379575642321	2.120230164442573	1.5025507040471286	0.38762871101964785	0.6684689975331133	0.7153287433530496	1.4597279291668352	1.205337314788918	2.0609005708942236	1.0681173081231394	1.3152165951317003	1.1452339822631517	1.4085443021461563	1.7382552861373168	0.7920381791406634	-0.009680005901865317	1.8157051518889995	1.0650025097658444	0.8947783400796014	2.0620479317511906	1.2674006364195116	1.2077129365427548	0.6845801152899602	0.23421484222543457	0.9747488652577925	0.5666817560421116	1.9375405657044582	1.6361916506585934
-0.3538903460496582	1.1589662401725727	1.1875869128154124	1.8507919650561577	1.909893079589903	0.29387061214208404	1.149611536337428	3.014279797101401	1.6573866894399694	1.4398338433771496	1.6299116325949625	-0.9582567812153461	1.1506482818963744	0.9272213031382285	1.729831999552339	1.4166725845146126	2.564720702474998	1.502636421103344	-0.5409811043562426	1.4123916238097463	-0.35279485489702167	0.897831363054821	-0.36589919755981437	2.042298089847403	1.2821553589650063	0.8010061014060418	1.3245421488546152	1.0786297559448215	0.011859644566465048	1.2716941391894627	1.9789869301461458	1.5719172137695827	1.7677323168488077	1.1334392626310428	1.8646717539180109	1.2898352626700396	2.013804977798029	0.47198155590752144	1.2376643660376272	-0.1219270194941115	1.893389443340665	0.9102136057006183	0.28197658970976164	1.5217084332100432	1.3045638541167186	1.92460154807893	0.21575818735476443	1.148087425579478	1.2808572103149467	0.8130300207242969
0.4965934477313348	1.5271941940432379	-0.04325276917176259	0.556697580696936	1.555036731483343	-0.22229984925382434	-0.09862937263744156	3.9430247677029	1.210610899132352	0.8076371382755829	1.7228721540418717	-0.7280325046871445	0.6436242827459728	2.0081802169849348	1.2572526967467859	0.1379066163222389	2.1090715585362183	1.7241307741749858	-1.597234128567975	1.0552839724750174	-0.4356051481868942	-0.45556807029750845	-0.029422793419348836	0.8034038859923435	0.1532307431518685	0.5336159379220039	0.7381631436797763	0.7132762842943976	-1.4179582885768158	0.789152412669793	0.7834647327978793	1.469144173958482	1.0377509126359217	0.5423056196752664	1.448543134960503	0.3776566841137768	2.2336198207928706	0.22239379307940005	-0.2277162222353035	-1.188637652181061	1.5487295933354819	0.024347248730506473	-1.0822867089696153	0.5927228742578187	1.0086212931859386	2.447403680566605	-0.8519906797091351	0.8339893448060296	-0.2690547316180399	-0.7717201226593637
0.7928759127603002	0.5298126617566223	-0.804692011318478	-0.6704196851676153	0.5199670147120349	-0.7295041239200328	-1.2278459399557564	2.7651420465376475	-0.090129709036744	-0.31256034460474735	0.8335286074981495	-0.6249616126369525	-0.3390455795613739	1.2910058333894647	0.7507980910793668	-1.4103843662404036	1.0287015221442481	0.5596358873626277	-1.4567748488467585	0.1453795524461528	-0.24874322219613984	-1.6075620554022834	0.04627553296613945	-0.41938852394135484	-0.7497061671148223	-0.24138472244027706	-0.7901306663448304	-0.01680111570969595	-1.8759324750953905	-0.05868016212033568	-0.4306694492032775	0.9183421804318128	0.06145453187762177	-0.17559057000037298	0.6242096980108971	-0.2291124912040432	1.4276180061306554	-0.5613687997118554	-1.360926070718792	-1.553586192699461	0.04837356279779942	-0.07012894960819042	-1.8413489623289974	-0.6511418847332461	0.13218807858606282	1.3033672149226554	-1.2725815163612542	0.10782043847652567	-1.5085070696101925	-1.924609503212614
0.789853888446794	-0.6007152684398844	-0.5563660544852619	-0.7422610028393221	-0.4222898891783338	-0.8073173980192262	-1.3881927125221387	0.4644529999593287	-0.9364390553815223	-0.6354313116637678	0.01139973693090293	-1.0248611516946016	-0.779366666885012	-0.20782987154885668	0.7248023226166984	-1.9268612886528171	0.35818301041075207	-0.8912287181268864	-0.42429291750947834	-0.6720392590892312	0.034342731620200226	-1.777329885724344	-0.26895323914090496	-0.7095472061788775	-0.735799681708786	-0.9089841461539452	-2.0207003708649447	-0.5006439236692939	-1.3258465095119945	-0.7926032774356306	-0.6802780539359904	0.34215731887490386	-0.18038084254711412	-0.5700681278628842	0.0182820352413707	-0.18033863127308952	0.2304329885953562	-1.2616270208844547	-1.371000838442239	-1.2481546318115668	-1.2738805610702328	0.3379758317493725	-1.6123083408899836	-0.9943011991507253	-0.399096203196101	-0.4062129460695741	-0.7896642886163103	-0.12207005928276117	-1.5948844068740402	-1.9328371446395276
0.7621996292048365	-0.6624873818502874	0.21341709361110758	0.20350479221650758	-0.6538384803804467	-0.48680328917417226	-0.7010886849997502	-1.3131727195388845	-0.6170183701823133	0.17703288143528234	0.051941513035904975	-1.5727484860143568	-0.34335397656290667	-0.8197717540774738	0.9862350691879804	-1.1596793922835567	0.419204881586154	-1.2651284746179319	0.6105065898140938	-0.9955678359507105	0.1969041312135884	-1.1027340900417621	-0.7251261271629558	-0.20527377832974408	-0.11574091027684127	-0.9570805845587995	-2.045339734658862	-0.4453847156614679	-0.45963958880312067	-1.0152591363119372	-0.03551882987050135	0.09055419626855188	0.3750523646343563	-0.5174568703381288	-0.13307168362939234	0.20457893303348282	-0.6762758000263637	-1.4296170835539028	-0.5670740982422168	-0.6726066011616484	-1.319934494040322	0.6453158297962426	-0.8326929241079708	-0.2558380723673084	-0.13540352245520684	-1.1556254120901999	-0.018755208809186217	0.3909616282026722	-0.789513554240197	-1.1364521046596314
0.6034804593199764	0.21002335897136165	0.6228562931255407	1.0158913567095083	-0.2006864677054411	-0.14131908596525958	0.006573906965688663	-1.6227030943220664	0.3209215603159157	1.1620081975618437	0.6635292488577363	-1.6007734038399744	0.34216981615156417	-0.08216478467943387	0.994967029722441	-0.006787749790511475	0.6646305930254345	-0.3749202705141134	0.9887503328856326	-0.8354943946884076	0.16643441875237697	-0.3537470879066268	-0.8864073949216045	0.2739947403642503	0.328113568071737	-0.42781360970247967	-1.0955821456867247	-0.07584233479509785	0.06511198803847382	-0.7417595319431458	0.602725889697099	0.16668413471746504	0.9324968989733794	-0.2510907297771532	-0.04865204230286785	0.3826877747389303	-0.9614242293423547	-1.0848862058161803	0.14849192844792927	-0.1821047659936365	-0.31188394703901434	0.5556892430340378	-0.19466244747443998	0.6327388459747397	0.4404306708472717	-0.5411440607380209	0.2937328152238021	0.9757255700348813	0.0097914876177598	-0.3667383041238821
0.1354053418042894	0.8828044446371375	0.3450421598654009	0.80540962761685	0.3500095340723251	-0.052041864856861894	0.13234426372893873	-0.7739180283953403	0.8345659700992405	1.2038140570163258	0.9408140825638402	-0.9129072985724002	0.500337259817776	0.9319229729733831	0.5262782553645535	0.5233733068201225	0.45976213542277	0.7053095045131671	0.7112434919696318	-0.40428001819129716	0.04054499549971311	-0.07640060093513149	-0.5670029567742667	0.19567631255849022	0.2175614567727729	0.15905542130924477	-0.11518073084964589	0.17077016441686413	0.13477212384498538	-0.32773725193800646	0.5502506436050599	0.2811180113643094	0.7820888003221532	-0.08780395582278677	-0.02507681240898943	0.1824458296707507	-0.6824353840647905	-0.5526625309894789	0.2654936746215058	0.09846022233773251	0.59732077166033	0.2371608099533281	0.015494681189471886	0.7729386344198647	0.5644688373052292	0.49367806052614194	0.04408236015143563	0.892129515646558	0.2628227093392302	-0.04505062479388441
[truncated: 72 more columns]
