# Supplementary material for: Diagnosis of autism spectrum disorder based on functional brain networks and machine learning
Source: Sci Rep. 2023 May 18;13:8072. doi: 10.1038/s41598-023-34650-6 (PMC10195805; doi:10.1038/s41598-023-34650-6)
Supplement: Supplementary file 1 — Supplementary Information. [file 41598_2023_34650_MOESM1_ESM.zip › matrices-bold-time-series/ASD/ASD177.csv]

-0.4435307043335503	0.9071615204110037	-1.6570354357966257	-2.300539472284878	-0.6937842944331968	-0.5372449267863132	-0.29969331987240116	-0.26071845853698133	-0.3084705803115314	-1.4477852366482513	-0.4919734805731447	-0.2617236990058089	-0.34870602251383537	0.5437325721764038	0.4242749006216638	-1.1986015884079235	-1.0841636807066763	-0.2847694791338013	-0.9049054082789004	0.23870021540108857	-0.004458267336075403	-0.6949746814177421	-1.1249673643338203	-0.30981597345203904	-1.1625513857533516	-1.2303583869261487	-1.1352442589605427	-1.0064878798489292	-1.2679191420557248	0.466820461423887	-2.0816123220185094	0.6823366260240592	-1.485456436019919	0.049045398843302286	0.7606389623291908	-2.1921915945915047	-0.24992200170023326	0.6421791712698928	-1.3476198212565702	-1.1733543072849337	-0.8824862817679596	-1.3252734529683472	-0.8695986583863851	-1.2362404485436387	0.0722837387086083	-0.18442583347933442	-0.31781815609634323	-1.10248114136296	-0.699340260099969	-1.0635446639787214
-0.960413686215557	0.47543361565877945	-2.064237107222663	-2.074678456612519	-0.8724972843279712	-0.28868614405262244	-0.6753856896380642	-0.14036087067745426	-1.2135321868664692	-1.8044424270694115	-1.2680426472713626	-0.257724214340373	-0.5773233908997365	-0.32262690575722747	0.6875681517416875	-1.8232838124136495	-1.4285171073977883	-1.5619424646876132	-1.1146382498212315	0.004324597336785297	0.14048736559407865	-0.4624417232650139	-0.6992453871124347	-0.49130349426564873	-0.9481216619077815	-1.3793879972267125	-1.2341954136563984	-1.3788913272336556	-1.3588496368197087	0.23479753394753056	-2.7313347481978325	0.9093125524588022	-0.9560524382225708	0.04811902508225082	0.6867330910500608	-2.526638516020664	-0.23377681111677462	0.5759140992050389	-1.7831604870352034	-1.1274431462158947	-1.5172902089620717	-1.3666018001453146	-1.2889305188154638	-1.5818712819665923	-0.8136413130235303	-1.0059183628260382	-0.16989475152878913	-1.187379200706461	-1.076524850110872	-1.1318828829741068
-0.6326004815691014	0.4939191558753587	-1.0062921165326808	-0.4689129809817511	-0.4233482989022912	0.3163617172790504	-0.6314802992199687	-0.19227308171342794	-1.3897983807975278	-1.7454555198944142	-1.1586701147717233	-0.14612880983911558	-0.3653345095203349	-0.7327735886689205	0.8508550374880178	-1.1593539053089834	-0.8856160866606293	-1.9710469673216893	-0.3802827129356943	-0.3354130744279269	0.3320061529163051	-0.09853590898587197	0.48840876844435566	-0.47929798414591	-0.11012334773334037	-0.6672552500518476	-0.8100415541766272	-0.8895666511572764	-0.41315082258293145	-0.0015829208934038312	-2.6059794796021536	1.1476385625323484	0.058449236285711505	0.09790795652174238	1.1091894260981598	-1.429035164110595	-0.20743044359822863	0.6398200225488103	-1.4239017470826913	-0.15380769209351516	-1.262594044236453	-0.2859567450150311	-0.9080378069194088	-0.882344089684601	-1.3755816689859053	-0.9965246621479152	-0.022945128213635427	-0.4598012440607457	-0.8341946827231612	-0.6011702977063684
0.22542450582959575	1.3400633755886542	0.8134285319062099	1.3658185696262368	0.12901663118345033	0.9167162465574922	-0.13652385605485312	-0.5983454919661599	-0.37837398399561534	-1.2436539209101667	0.162905894334888	-0.07737735049306924	0.17693726706221793	-0.07920982551846713	0.8484634240972565	0.4002871885225737	0.22777329037924696	-0.9391525453285844	0.7527829433038571	-0.6511193008092601	0.34635162899556476	-0.1658143298524848	1.4933829451933154	-0.3017029811653812	0.6042525397327183	0.274757759572796	-0.16424204836585	-0.08995897091686372	0.8875877003797847	0.001563677782685029	-1.7914866588944725	1.4171224374646916	0.7967618389529769	0.36384590757504565	1.99059480318976	0.24624987891592873	-0.48228528739355053	0.7989453035892374	-0.38791230004150434	1.0440787755615075	-0.1150272027966461	1.0338503293502301	0.06041711001600643	0.4656944373811899	-1.0098484045768006	0.22815938474054762	-0.06227240824099231	0.6714675213977463	0.04157813104815301	0.11510052766758666
0.6929023020753784	2.1589785376059485	1.94767529354811	2.0339095163383076	0.22789847695243798	1.2304591506464757	0.299431354713396	-1.0204858855752246	1.0199071314822594	-0.36257550649948667	1.799720367345822	-0.16175908363570415	0.7106916174436214	0.9567092257394431	0.631845750770082	1.4746762987731845	1.0819450244592068	0.5929340279854703	1.3407063740031222	-0.7589607847464568	0.013487103203211852	-0.7148704865663812	1.5170308212034422	-0.14999293967158103	0.7359957733784561	0.669748961240541	0.3410511226376821	0.3355080368198051	1.5429918032706362	0.2525578955688474	-0.5818835970739559	1.4656390267682293	0.8044084153948817	0.8109197245758374	2.4465380298610184	1.2814986846841379	-1.0338957105856672	0.8830842910345785	0.5831858821714644	1.5322815859946477	1.008340409093094	1.3661806256238587	0.7758853837709313	1.4242619176125093	0.04492687096243064	1.698098648864738	-0.22836650897538893	1.4768074654186678	0.862819296175334	0.4457821376626411
0.25687212747745125	1.6985794570165123	1.666283466191475	1.2192210097803358	-0.10264842466663743	1.3378928980420701	0.1480796146851858	-0.8974874443591894	1.5297141395665257	0.7154648728405077	2.4691629595635223	-0.21992550957111126	1.0125536111729554	1.0931510385766934	0.19454330980355125	1.119989035376437	1.1146101064343552	1.0762523864100433	1.0466747848302276	-0.5189482814948329	-0.4821397844804856	-1.0650411950544643	0.7452439589778705	-0.18129514068944852	0.6284682616862015	0.4086337445233286	0.6237050641807462	0.3399142660263011	1.2789243424966867	0.5686168914831304	0.7143464804317289	1.0430787221312348	0.33334552982848814	1.1461143097375055	1.6689480075369787	1.2985562805577608	-1.3498806693433663	0.8806776417745487	0.7751521004183878	1.1045519534063832	1.1139901611336303	0.442980463419033	0.6095345101216072	1.3827626976654503	0.9401317861197539	1.982562009150972	-0.24396291269588236	1.6333054028531324	0.916396629566527	0.2985035815131586
-0.6282569869879092	-0.14320143181478012	0.6615352785964878	-0.05037162665472342	-0.408744964239273	1.4703961121365587	-0.5034410197959086	-0.13427003200512394	0.8290216781309406	1.6836557471470146	1.8323864060358246	0.08498602852776488	1.0891266310656922	-0.05919763608933857	-0.34897714784792216	-0.10944065205431458	0.5703138476846977	0.08858820989723853	0.44724481917933984	0.014395993037208702	-0.6871150277652858	-0.5347903930891398	0.08554430209105436	-0.31997220841354646	0.8991215933144509	0.04022205107821537	0.8579888937625274	0.3760719534463904	0.7508136196766327	0.7789829502300298	1.8148508784455482	0.29017213806585423	0.04576293566784406	1.0651436771352223	-0.027855668135014812	0.9412688998211306	-0.9371987840912155	0.9322743316885462	0.24799089654758483	0.4543642635154894	0.19123187232439479	-0.7199423636618079	-0.15651822012318903	0.7901459340761727	1.095349406395384	0.7623100182101591	0.0937663382315104	1.4648793689490447	0.28094010728454516	0.18016047260090734
-1.0707728720764813	-1.9016680553503884	0.23710223444993397	-0.47641565525227864	-0.46187010418172053	1.5426949582345861	-0.9563881063973579	0.6626718587949122	-0.03342789161441612	2.2581863674242673	0.8213793266557156	0.7543986280519305	0.9954315687381954	-1.4517423817072486	-0.7373840409574656	-0.7192695847216352	0.21892698649494371	-1.0765146166289439	0.3029473969525855	0.5421170230085846	-0.3645906619235593	0.6467620546709621	0.07239143837454033	-0.2887936949603391	1.5184542285249825	-0.0038683066487972223	1.1481623876557348	0.5938383234412724	0.6974351753784872	0.814194781454325	2.454833979243933	-0.3065998096042663	0.34293122824697725	0.5562128866570021	-1.3338178730419135	0.9350177232422338	0.03363379886615865	1.0134534025151614	-0.1599505941311098	0.3664456124196553	-0.6782986639260505	-0.8405086487947985	-0.5964534136377525	0.6305897742521007	0.7371694704237209	-0.6868105279118399	0.6793835517372538	1.4658046978172963	-0.20262497700033835	0.6009397101302998
-0.7122042729224595	-1.9233785633223346	0.9071781608617911	0.22929283844345522	-0.5138776345563478	1.0910142070461406	-0.6098304839338049	0.7772218929547448	0.20165038400645716	2.3860765018928816	0.5805571439586853	1.2216669589669793	0.6857913393620575	-1.6885448797047256	-0.7097738131671374	0.10435900148692634	0.5328482209303662	-0.7738412165658873	0.688179346993255	0.7022238552512123	0.18085907132589993	1.3908011474779012	0.24866702002930124	0.11556035960025972	1.7025133405788284	0.06436348535078196	1.3202301407544565	0.5189160347488384	1.085098475766374	0.6364554480752427	2.475362167821049	-0.4089239821131977	0.9836690398543054	-0.07617632787529864	-1.230410882260782	1.2227372990718848	0.7663902878029459	0.8070675807221825	0.3075831191336943	0.8565467306926069	-0.38993396816788684	0.3702118297403757	-0.13284333571071588	1.32024500424761	0.5243021653322092	-0.7648609940916663	1.168160488706629	1.7053572456772295	0.15475116972686345	1.4173410304643226
-0.01916118347780314	-0.11458466604576763	1.9400535332474107	1.1758705540168002	-0.8194989422875171	-0.15101539280235418	0.382918201757916	0.16236633117285723	1.5401026371104392	2.2544072181744452	1.2302786335356863	0.8544079794248356	0.13403107076261847	-0.521346480156771	-0.25042165084099755	1.6062198050653975	1.188005214900705	1.108292764593419	1.002394606224442	0.39450215589424203	0.40730425319333513	0.8722064170662032	-0.19276854448000852	0.7613804496353581	0.8468408018541216	-0.21852541290259467	1.0982896310616095	-0.2776534243172987	1.2528937965406644	0.2192967324041842	1.9545597701236206	-0.17715851570326263	1.3438215485159077	-0.4891254648024803	-0.035588682950352696	1.18116160437962	0.6387333137790712	0.06836676936413752	1.4682165118086374	1.2285172925261139	1.0006643502805972	2.003562229134501	0.8390549361488144	2.2477711522928496	0.752470142785289	0.7320544320905813	1.2601871159756313	1.804911500563753	1.1305628591870076	1.903292336020125
0.3525830495394569	1.88446043521791	2.254002503233461	1.3286974347052105	-1.1142209632879365	-1.6712151864448803	1.2527312526132037	-0.5132926782621585	2.6584340907733024	2.040155065563777	1.8433974946544014	-0.24357509752736076	-0.4684773365017007	0.9492090328453293	0.33447397883846686	2.2881855073867143	1.4096678855843308	2.884024255457043	0.7762165370084224	-0.05330536501129595	0.17861749117259984	-0.47366844981724676	-1.2627809905353218	1.2233348599053395	-0.6077197180833562	-0.8015647226232648	0.45525223424985556	-1.3829728793353246	0.8153464190016233	-0.32436046386516815	1.2021094663112728	-0.0329923615835017	1.0427259263077175	-0.5680306391291216	0.9712470215772542	0.5386233331723208	-0.09609949846683519	-0.91749077833898	2.3208167631037337	0.9331669420368472	2.2547971447535007	2.890043199189908	1.3910466927431642	2.44378359015472	1.0775571218514672	2.334950276851432	0.9217116648446115	1.4635036648360702	1.8763468663612748	1.520763110070211
0.27966451353816957	2.3222598773711067	1.5722071603592236	0.5715655933473203	-0.8270606974683452	-2.4142820626100874	1.4023901917892685	-0.612222476295285	2.3429576222092283	1.6954280453862776	1.5855486614412286	-1.1243935032079224	-0.7825292632676764	1.5301471394228878	0.6644965465853271	1.5019585128391133	0.7801032364643153	2.8129113007606183	0.2382184881777865	-0.11490315338569232	-0.03347892893465177	-1.270323948068552	-1.9627021439994592	1.1320310898301404	-1.490799497490432	-1.0342584057926614	-0.2854319462242281	-1.7620330995578293	0.1670451790351392	-0.6798718023452668	0.5715942621484263	-0.1337092968882329	0.3234330412679001	-0.4184202112269603	0.9058223123359229	-0.21151061036077282	-0.5324228055731174	-1.4423043526496595	2.083760899158406	0.19974545805642305	2.174306072682617	2.6016597030147564	1.053485442422976	1.6113662140560725	1.0167202088275993	2.416006369603346	0.3816822868296644	0.8636113859923613	1.888052581671104	0.523737841215566
0.1434064494592924	0.998382302696814	0.5776694848476287	-0.3099372791203587	0.17587653961400107	-1.7734318486317049	0.9647676342828285	-0.18203019918142274	0.820629206536328	1.0697120210917543	0.6360383864101303	-0.9000788640565547	-0.651895081319147	1.147063198011748	0.6500869409333657	0.04707631063244465	-0.3473715376437915	0.9593000456512812	-0.026959892485313126	0.43761028735283725	0.30783394248936025	-0.5944678284455502	-1.3601571525750549	0.5155375522102991	-1.118056369839841	-0.4363057198675491	-0.7175097689119698	-0.8769430681012607	-0.02205567313057261	-0.562144976257096	0.25160238704762805	-0.22773504418830826	-0.18230778577620452	-0.16426676731161452	0.08397440732332036	-0.4044199329785912	-0.05720562110632662	-1.0693846987519269	1.0298038998425902	-0.26826009945358786	0.8164337452889495	1.5776812021496656	0.23950850225962134	0.3994203050201984	0.5503464079348079	0.8663491419116642	-0.0375834645938031	0.46760114360699734	1.475956048185996	-0.3111200489959305
0.2185086352201964	-0.7561124568090413	0.04667554574698446	-0.5724545333505845	1.2807914392855728	-0.2958462611575939	0.541207482858708	0.22055725854153055	-0.5205171766268598	0.23829896125891098	-0.14605618004353538	0.27393779974559496	-0.2991491562043336	0.676022740648549	0.5672435460384345	-0.7909675761846969	-1.2256948178377762	-0.8863508502188008	0.1622963530921871	1.226336387050286	1.1368847014653805	1.0387428284360642	0.2755782254148165	-0.2031026703513099	-0.020347069169402862	0.6455021503247905	-0.6785881740241286	0.6234285040165574	0.34668809647009613	-0.07170434616622183	0.20486630853621815	-0.059521304211469866	-0.08022304843737049	0.16835604419498099	-0.5499843246130132	-0.026283287113028207	1.0093484134008546	-0.1543854333848157	0.16279696663505713	-0.11824843102538433	-0.5716904955431562	0.5062678280423416	-0.3214205250592753	-0.3131664909228683	0.09056459710206968	-0.8600613056903421	-0.11227866812354907	0.46343836446824827	1.1949854358013108	-0.5247343574423418
0.33023501050222825	-1.5734421089760475	0.050446861136670865	-0.255936118317989	1.7150988755642638	0.7679920273060621	0.4900186276589347	0.23470837653939142	-0.665499622061874	-0.42037546309287127	-0.29927375544044227	1.3199763922635561	-0.10701347905290685	0.7637408579395194	0.7069152542580381	-0.5812660698286876	-1.4312359201539466	-1.1104057035442485	0.3800106811560172	1.5155638359492551	1.8157256513384568	2.182332772256267	1.6505645487005625	-0.5648468533323102	0.6534616713496243	1.3648240513141734	-0.2939199582183908	1.5370057421211283	0.6803256236659849	0.2814237564252885	0.255298366815489	0.2296868939291715	0.38744726504865595	0.5708240560903709	-0.5765904229333025	0.26509187986063937	1.7537314231250025	0.4717974209006162	0.07957928313539842	0.2888375538132925	-0.8158826460153785	-0.22682826243594686	-0.4140745401888434	-0.28835413732499526	-0.08039075769849742	-1.313830975813649	0.16261767277455005	0.5306380320438889	1.0205213254560952	-0.41080760011227146
0.1881341479927357	-1.2819145343245935	0.07041641639855296	0.04856246717142227	1.3620938214770224	0.6774725548667968	0.613688466737894	0.0288738775264224	0.009992766713978817	-0.5826210782354679	-0.22873165535346676	1.414937668669321	-0.2096252245388021	1.122903959141064	0.9675068966951088	0.004097153485526265	-1.1656221146334977	0.12230594407113242	0.16215050969084768	0.8735640589643107	1.8481058736742775	1.9189580424075103	1.7813107772602692	-0.45455987556660415	0.35952692283048215	1.317398734645764	0.232158952555373	1.3622929394341747	0.4281516507659987	0.04435052775217008	0.21548543656940622	0.24924918686379482	0.5927144649337741	0.9361664130352447	-0.4526783389311339	-0.0710334384866297	1.5780481052641155	0.36680290734300264	0.32277879637878937	0.3510585508990274	0.06446158784314503	-0.5697907232784564	-0.4592609920405377	-0.04184595223121759	-0.14566836381621456	-0.4717648399071814	0.5736951750366218	0.20904174165416967	0.38178569283976166	-0.5471559913123311
-0.1180868771366438	-0.6778652057423604	-0.2731357924050729	-0.006275474368438173	0.8184102591011498	-0.12365579846432495	0.5427410450175081	-0.07165174835455541	0.34503702949743237	-0.3703218768724743	-0.5529488080513987	0.8681634907543587	-0.36871189424859446	1.054507090111937	0.8957987485824076	0.1370113142151005	-0.9069591576042475	1.2616292142296361	-0.40336550428368106	-0.3494610655778794	1.4051726386896846	0.7245297942452092	0.9645658278820901	-0.1475995045700481	-0.37688467651777124	0.9326262057348661	0.7681557265137262	0.7091252251074025	-0.2611435170823217	-0.6706160549235313	-0.006768577425893309	-0.13040368856456863	0.19945436094726385	1.0905715259131323	-0.7508325761282643	-0.8263437494575793	0.7103712955410214	-0.08304829933198309	-0.007334442856032997	-0.08178068249334257	1.0132770730511174	-0.5862050532153695	-0.8536042684845166	-0.17911276387148806	-0.4392466479036879	0.46388320670467625	0.8334942337305575	-0.5519349582048595	-0.9469418615209059	-1.0001234483291768
-0.1692451967134509	-0.40607505501247154	-0.8043679264683683	-0.16781687367800677	0.6439643649254446	-0.5995504360606796	0.2528722406369363	-0.06355366895869145	-0.18458797389398388	-0.25251263989801337	-1.2249020434328148	0.6362012774691098	-0.2759358180057545	0.4038217260586715	0.20787730002159746	-0.24257049791248383	-0.8788560840887711	1.1550880819631744	-0.793795903792417	-1.2350556679713347	1.0162016571970356	-0.12383446228124488	0.3014243216527438	-0.00044425967403205897	-0.6956178488052327	0.8425593886562254	1.1949058515812214	0.44127082106534415	-0.7498861698143152	-1.231567905629277	-0.3374855267242937	-0.5760530611036259	-0.4355159350339676	0.9366897136842758	-1.3316142612137298	-1.2906994967355436	-0.11889404842967757	-0.15745606524207406	-1.0854889220078645	-0.5965345180220786	1.1038991502297468	-0.3977426708311224	-1.3830926276715607	-0.7439095501282194	-0.9166115529596063	0.48929914886206066	0.7978660055281059	-1.2890309272815434	-2.2564782956676885	-1.1749193273072562
0.22362316566428733	-0.36598751451526207	-1.0895228439568672	-0.03824477869987555	0.7405099376099312	-0.27820082252615447	0.051253401320070065	-0.18506995384341365	-0.9247405645128037	-0.5186468653668391	-1.5543148204172692	1.0561626561987112	0.08522652738624234	-0.268663584071674	-0.7742241611118414	-0.5375184341510921	-0.9169452148752025	0.14918279208766747	-0.68495932889805	-1.0855399947029194	0.8371413440427363	0.11572547391717439	0.40222918569272365	-0.10842635372596078	-0.3899944595211482	1.0538953966813536	1.3143284581808525	0.6553613419058795	-0.6793475597194472	-1.0964686319325614	-0.5636657708361266	-0.6742111360830992	-0.6148252992859421	0.5339801579302255	-1.4930448361517739	-1.0328599329279236	-0.3763863678082387	0.3422047282526678	-2.03183633266924	-0.7381648756935774	0.4123204930011544	-0.25051414581309894	-1.4316299860172075	-1.2498220262974475	-1.126569909485853	-0.22736805186152073	0.5673757983437212	-1.48618543033791	-2.4819157399141423	-0.5227035130434019
0.6816047967966717	-0.16339711505802548	-0.9680639394907892	0.3054951181696019	0.5920054356727016	0.33864148715896614	0.108765963514064	-0.4437812645155757	-0.9483868003546609	-0.9563159494948796	-1.0841909345366927	1.3750923149774792	0.4397207003110238	-0.4235157354358292	-1.3276876058172136	-0.3390577208510832	-0.7862875123824055	-0.5913039531905918	-0.303330376820138	-0.08647294541757945	0.4601306213524832	0.9845402761252565	0.8025359982594751	-0.2644226152496605	-0.01708778695635408	0.9838904477969683	0.9551988393566987	0.7175989277830723	-0.33821339737102046	-0.34046780833120227	-0.5152442415285113	-0.41744283283589	-0.09041356406048456	0.04612019901497268	-0.8738413094491491	-0.3089641939108075	-0.09424617302396421	0.8673719047645813	-1.863451697979647	-0.49974955014083744	-0.2687016693456528	-0.3991870772069126	-0.724504905107339	-1.2653311090432564	-0.7513669806086072	-0.7957056462141006	0.34071163612640043	-1.0994451538534127	-1.378341618086116	0.7093338921016866
0.6225371446916431	0.2019706500880164	-0.6712531068465901	0.345897217181617	0.00023135945830845888	0.49370213356219217	0.21160972779564846	-0.4796331666283617	-0.23945027272860814	-1.143495271738143	-0.206553123491705	0.6972634688732314	0.5529240877501611	-0.1808004791092798	-1.0391475392549732	0.07961310969849218	-0.49806091605704345	-0.5336789821712323	-0.11783197343495364	0.8088568591736597	-0.46474758203697236	1.4192253869583216	0.6805638110694361	-0.2250026524508267	-0.11931395237176416	0.2935184105961023	0.19868729748879585	0.19788603346580483	-0.2425991492011928	0.4624947127166051	-0.2760223712354803	-0.18611519420042613	0.5731374374279921	-0.35244344480720674	0.03899776569829712	0.2769824355051275	0.3011510831382487	0.7673219243188796	-0.6533308650400729	-0.2502054316688468	-0.41155920239587357	-0.8165066411262463	0.2849594875356328	-0.8676914261179086	-0.036112767409538594	-0.7466731238253768	0.15877500827729168	-0.5880846233605376	0.0945145852437909	1.580859531609212
-0.06517834984198166	0.34419538537795813	-0.4935332892972283	-0.20596608464450702	-0.6364924345009868	0.07844018576755332	0.08536889188007181	-0.01147940512417932	0.28235808648315663	-0.9791723792844057	0.2469179725667552	-0.8084540905215621	0.47258080458115365	-0.08673782345150514	-0.25755451525307393	0.14482118611992115	-0.24764141691290698	-0.24826174000003093	-0.31555308989200637	0.7268946056946524	-1.6007756605418648	0.8654802105212543	-0.09959396390012686	0.02761914661035006	-0.5614426805677932	-0.5825218255462253	-0.5817611747650211	-0.5499785121417112	-0.5239224110498221	0.824300179769726	-0.1511354508486598	-0.2690590954788905	0.5510093742291602	-0.5290541576699704	0.42704268221135433	0.3770900485792099	0.3866148572738052	0.029745586371440928	0.4681449723460483	-0.27912760174631285	-0.2722136125084083	-1.1290533983384525	0.8415695021448205	-0.5113669039679932	0.4587092870942356	-0.4707721680882357	-0.13850037159247885	-0.43543487781563367	0.7046023466786797	1.352970642870058
-0.8391482791207427	0.07793462244942047	-0.5031284117323742	-0.9322691675486297	-0.8242840990316153	-0.3517231839484161	-0.15658843906222172	0.725108422591186	-0.11818771646586566	-0.7552346349335729	-0.0749902982710457	-1.9711018149682673	0.3956016244741511	-0.40021660526103925	0.25750356544255665	-0.3189379610004741	-0.09747230324571551	-0.5046755659568862	-0.6855422035599444	-0.30193299860085093	-2.1611736632495857	-0.2481880451717656	-0.8817620153703623	0.3107143456615757	-0.743329645066455	-0.9201575930105113	-0.991266847769977	-0.8706861777221108	-0.8753693281679925	0.7146721330524168	-0.3250310756966592	-0.5371194213142226	-0.29280642360544523	-0.44095129990513215	0.04798347153016661	0.1108297101208726	0.02019083028041261	-0.7356260686524748	0.5142458673453105	-0.5259834613404077	-0.43718697023875797	-1.000349370471281	0.6416451825390771	-0.5254317191282218	0.5011810567960256	-0.5674979762344539	-0.6336339509550322	-0.6794010488625339	0.18317748713127863	0.22049240793533592
-1.053388037550527	-0.2851434048699264	-0.608036498941949	-1.0497267767808933	-0.5888484264980158	-0.36964426438580933	-0.0954766400994625	1.1687608097349143	-1.112928651316778	-0.6895680442728515	-0.7241647065897059	-1.9246992374487106	0.34819316863573585	-0.840250401451627	0.1460047114516891	-0.9196779297217474	0.15939904359886414	-1.2538384648327392	-0.9470768157565269	-1.325862998946718	-1.8020362620232901	-1.0462233240258445	-1.0718140249949228	0.4946094559229707	-0.36537053166015554	-0.6095820924326801	-0.9433554755531838	-0.6632604865536675	-1.0264846964037342	0.38106174569998225	-0.5752926197288476	-0.6502338433867896	-1.1248726666659736	-0.21035281815413817	-0.5438696775859222	-0.21226063613911322	-0.5981365710680808	-1.00561239184077	-0.31546873867535613	-0.7429293073194975	-1.041218516663059	-0.584671005504819	0.08325481964902971	-0.8131971630491587	0.42545604848273394	-1.0514367016173605	-1.0617346520983693	-0.9429035815540757	-0.6179130480864706	-0.8944940830996165
-0.6365492025571168	-0.3379500242086402	-0.7793443841374139	-0.2392100998436783	-0.43842049138038003	-0.21708630730070064	0.41753806905262947	1.0359982242093921	-1.719014107341111	-0.5998680335601525	-1.065902764232153	-1.072555521053012	0.09762118271448407	-1.0380189873326915	-0.19344402634218802	-1.184097972576138	0.7460734552007263	-1.7353318547964407	-1.0406560577568778	-1.3224131648850934	-1.0806762046005256	-1.092081493034971	-0.8222722192755889	0.6560283662559292	0.1768786909069388	-0.3319121895874171	-0.7009519411416847	-0.4837815084720341	-1.0693805088493078	-0.017864358675830597	-0.4813484373518306	-0.48748348162701244	-0.9575750536237182	-0.11969714730826418	-0.6787082686944423	-0.43903647353052666	-1.060760225937511	-0.8852496734284884	-0.94092514667319	-0.8112477540191175	-1.6022939252503587	-0.4628147169191625	-0.21813991611847175	-1.0446916715671786	0.639255444450078	-1.3977713399145364	-0.9789056959812195	-0.9106556329394914	-0.7781165820843148	-1.2451712479436061
-0.14074436254450126	-0.12017543316343311	-1.0814273042304696	0.9564495838846498	-0.7493922668195566	-0.41905559991783764	0.9339917927647907	0.5691626624612011	-1.4601282607904944	-0.23177729028150884	-1.0156515448754737	-0.5296523507336318	-0.5610218643662134	-1.006017159338477	-0.13057434439205245	-1.0638461473813876	1.5342044486160549	-1.4531079557851125	-1.0677581671641843	-0.15816416745673512	-0.8565160977950378	-0.7260107833260704	-0.7363727798906305	0.9249569230701269	0.20259314044793855	-0.7574896507913859	-0.5886784182898368	-0.7904281987673641	-1.2413850783328304	-0.4467179936906561	-0.007068205799075968	-0.25159990226444967	0.2421476298664219	-0.40695029778864283	-0.3035782928726374	-0.6324609885227003	-1.0496066805597952	-0.8722530205799357	-0.6791373540076178	-0.8298660459313477	-1.6093102973470161	-1.0213972768839592	-0.07171511974576975	-1.0714781769690809	0.998649821996693	-1.256390667140751	-0.30494855570924617	-0.719197871517497	-0.32098016525396367	-0.9020393232902664
-0.10566627059695792	-0.06528827751335355	-1.4921903122437497	1.62409919368176	-1.326679646132227	-1.0006554552124578	0.8312938359694441	0.15291539154349862	-0.8614492030471115	0.192257442012724	-1.0022990354520913	-0.7535240943047865	-1.4475875734676873	-1.0003193095169727	0.3770677716346542	-0.8911428820626597	2.01807575992583	-0.7378711523295983	-1.0704684529815534	1.2377403311456425	-1.301013752415989	-0.5965683369637792	-1.0544469488439212	1.210898306541475	-0.5097972810854698	-1.715688192398085	-0.6779637842028768	-1.3267864536940366	-1.5169473063313568	-0.7368195396360889	0.261795530895262	-0.17568423854701945	1.3904037656306962	-0.9785904412979853	0.07396321360257026	-0.8806691757248984	-0.629422128504074	-1.1771429257196986	0.007772988108192113	-0.9342002582318074	-1.1036882525261178	-1.9374161237108942	0.1827983871257684	-1.0668163618038426	0.8719153344931287	-0.8532847309925191	0.3879546705539034	-0.8134881832138503	-0.048746869731492365	-0.5164739785775555
-0.43507811790315426	-0.4116568121942713	-1.7992148951909226	1.342742544579838	-1.612779272183327	-1.3317863887665027	0.04806080832571348	-0.12442653252680234	-0.7108633578327643	0.07528628890564672	-1.269404100382849	-1.072141992978781	-1.9910683584194777	-1.044797830764298	0.6516689160574531	-0.9056974124747318	1.7456082077349806	-0.2547831167420289	-0.9758032476517227	1.6748184957511938	-1.7024390863062167	-0.9207860430747898	-1.3735353971279856	1.1892047385279665	-1.4233083594255822	-2.3110136320108787	-0.7433762202849259	-1.4177858877110752	-1.5723432455973123	-0.5486714904212575	-0.29255533544778517	-0.2662449489658448	1.345209848088272	-1.3718396085485096	0.07279804026341297	-1.1041799221500064	-0.22709949924505465	-1.4325677122884495	0.15184252255095818	-1.0977305534834434	-0.5666576897390379	-2.3986340624437577	0.15959697169133633	-1.2277475422065278	-0.086272010481716	-0.6016266628329933	0.33210235511304287	-1.3960009674560792	-0.4770361256215885	-0.5434872152276596
-0.4710467263483615	-0.8368767725004916	-1.7377516303431044	0.5096041276555427	-1.2415036714842187	-0.8283625263927248	-0.7701238509019963	-0.36860777198828426	-1.030078844048053	-0.7349962307247111	-1.443989876429204	-0.665173178855138	-1.6621356439695347	-0.8519432069753877	0.06198674010547159	-0.9336698846682843	0.8090387585137411	-0.1759488656531103	-0.7105972615195457	0.7571933654653531	-1.3254806789713691	-1.2283880388031678	-1.1958516525236809	0.6454670108900098	-1.6719289493173093	-1.8350677234008443	-0.49865213936257874	-0.7710514273005975	-1.1512933306592725	0.2361972347554667	-1.4322467436023267	-0.39138749374985554	0.0902405957912912	-1.1290816685604712	-0.12986423970309227	-1.0349381794631893	-0.20401996088879212	-1.1309261218668831	-0.4851955507220488	-1.117982003142195	-0.3018197398384434	-1.8916626924750486	-0.08542016401973575	-1.398807242838821	-1.3356054398763422	-0.512527942579579	-0.589313984746418	-2.065455807505621	-1.1712644316136396	-0.782426432305207
0.2857177147506778	-0.7912300901402284	-1.2133274309128004	-0.17047224788819884	-0.33287380715816905	0.32279958239530504	-0.9634668406033203	-0.47709858296365987	-1.03406102181801	-1.441663932121217	-0.9425296539192565	0.28527592300858456	-0.4849643825440262	-0.2880630186926755	-1.1703137448095178	-0.5675941019182776	-0.13706428870542542	-0.07769359225464462	-0.2658314927901981	-0.7749570049220125	-0.3181508599281986	-0.8617601562359438	-0.5563107320777753	-0.1957062134619329	-0.814145200287966	-0.45564924800202905	0.1115581836550822	0.2123375946462812	-0.34934963532922403	1.1669228118469466	-2.0022645169457256	-0.5041040552607858	-1.2579641317433365	-0.28530624545725225	-0.1159328515624417	-0.3981730614677722	-0.43356309390506853	-0.2686405863103657	-1.0713546125746662	-0.7685290324062728	-0.09643316328315418	-0.7281994629804801	-0.11033600592477724	-1.1106550403965842	-1.817165181022635	-0.21822892365545127	-1.5673085361300987	-2.0975580499822297	-1.250836152269156	-0.6800918053728779
1.5422508900578935	-0.1341363445420279	-0.37195260994220153	-0.43213913736838894	0.6620092080398461	1.2748438819737824	-0.6184319725517455	-0.16073011745168328	-0.13755496198946576	-0.9853935507077481	0.26471072867514434	0.7572512590782599	0.8593003241809226	0.2828291810587374	-2.0887736449457526	0.36686277901803865	-0.4347910270200524	0.38480378369401974	0.3412298014450083	-1.7231882578951225	0.4125947443440886	0.23443186823020548	0.043013615890544185	-0.8062822123179654	0.7398584219255618	0.9774778340030362	0.7853667080348853	0.9217630200211346	0.5011187712471927	1.491189408458584	-1.0522808242660007	-0.6317119077638305	-1.6431174371966526	0.5532338360062241	0.1735189890277574	0.7855886657041736	-0.4338986588790763	0.5498173007796479	-0.676965438968284	0.009336225649886435	0.4296786273487692	0.2627419348224074	0.3912608142408115	-0.08693676706731629	-1.012748823102059	0.44094810842931814	-1.634052748513588	-1.1600974943487048	-0.4345390608686958	-0.007274006558673372
2.3402788734980358	0.6835103971831835	0.5041177389693062	-0.6236018327876512	1.2831736188083127	1.3405781253451128	-0.48894938247334235	0.5117155914499615	1.2132853814208777	0.6523310348088749	1.4567869994175586	0.1672561030216515	1.5059718877423192	0.3410705688077648	-1.9661116934952019	1.5412981092406361	-0.061782063809329074	0.9567796474184406	1.0418651599984774	-1.4789852701706674	0.22032052245703435	1.2437805562269533	0.23866951106205844	-0.9012293711883903	1.980288019053692	1.6663383194483041	0.9965289917394823	1.1331410322851305	1.1287549126779404	0.8886492629686953	0.9514597502558647	-0.6664496753764474	-1.1384005921322145	0.7019261974229899	0.3496402254402114	2.0064428841823565	-0.0032772700678695946	0.6738401928807778	0.58806652450781	0.9845949658342757	1.2255085318093817	0.5477092649847102	1.1893647567698498	1.2978574223267711	0.42596869686944033	1.0838192115618561	-0.750007178480825	0.2548624922190034	0.5996650482732971	0.8387582985949394
1.8834538630306417	1.0899917610941703	1.1282493328561563	-1.1651803130768772	1.2736134438495668	0.616436921203284	-1.1266041280377213	0.8444347077025023	1.9112047387721727	2.0978735282643424	1.79870138895135	-0.8513038526056359	1.111630908207506	-0.11937134452402828	-1.0410949859547016	2.31088086280099	0.3055449214856818	1.0814240957688046	1.597129385743189	-0.4708529334775721	-0.5464812199827177	1.1209385294899599	0.16423404807693626	-0.7978491677814902	2.05047863027121	1.3716808031247523	0.35106474470715754	1.0189569753632715	1.427975658844734	-0.14238608360168525	2.2978044984049357	-0.3471787433197173	-0.7124332543648578	0.019659691598746653	0.11326891179378806	2.469436313445332	0.40599688109152343	0.03684217738769136	1.623136307459048	1.6806123114728815	1.698548356181463	0.3464286547049215	1.6868314633322072	2.1783306230175734	1.22573114848345	1.1902331070663277	0.03420745376382179	1.1844183836123985	0.9356208468064917	1.2128752460310317
0.3048150834960344	0.9583123308551191	1.2968437070620704	-1.932624730353391	0.6716359979725423	-0.19655870576072737	-2.1972187252542428	0.1413110471375134	1.3653141203358286	1.856537765314553	1.129168936488482	-1.1546697522827187	0.17468733454008217	-0.47337105848470223	-0.1982374865250642	2.1918890257435066	-0.0556809930787342	0.5978710648184986	1.6296130422747532	0.3450318533497758	-0.9241914335304585	-0.360461661079557	0.17550797224105297	-1.0988807527847106	0.9255323207477182	0.39595410741489806	-1.0222553715386502	0.7295497754567564	1.3550234130698469	-0.7528091419677181	1.6598580608743703	0.4176910013976479	-1.011834387678853	-0.9545150559133566	-0.28172982644725664	1.710956177211019	0.1608846293251095	-0.7823319392488601	1.5297676821547674	1.6437522583975195	1.260519900719124	0.29009599111572226	1.4923595937168423	1.9336759943515167	0.7162984565643259	0.7350163281603791	-0.32305910099835783	1.0536200214057034	0.3830917071145172	0.8622658039381053
-1.373552420665754	0.6444091777963143	0.9812624409228518	-2.2655894047412133	-0.17196686492133728	-0.4752607203689393	-2.7632491258167393	-1.347950461182226	0.13951705227296	-0.04682194720392011	0.07180923965734372	-0.408697850771699	-0.37804847772881783	-0.15168806047967132	0.0174242114299341	1.2322414001723765	-1.1437692325493558	-0.05524899208409839	0.9526053576215731	0.37922598777295624	-0.36854242649768926	-2.201226646887705	0.3748902594432626	-1.9600645728706767	-0.5466715273316374	-0.6864293141479454	-2.380748938865772	0.21908153973270544	0.896906131827013	-0.5898236360726224	-0.4724647550547206	1.2648178205071428	-1.5982963525373308	-1.4798787549707162	-0.27202423742286896	0.13319608709857456	-0.6887241922948438	-1.0851921748131688	0.5721956550665587	0.8160320579442959	-0.04900586738829108	0.7048213384826654	0.7939262718984851	0.7924838369656185	-0.5305691987834884	0.22636584055126535	-1.6073400470117134	0.20450636517101478	-0.3773617100575249	0.155494605174996
-2.0933032602321395	0.5106950378148993	0.4096576281949476	-1.6115276188659156	-0.7461361121585437	-0.12835839313206968	-2.222394427858843	-2.3903042805776558	-0.6665872312465619	-1.939356638891438	-0.5993910369240057	0.58619671794171	-0.03363787897180958	0.6408678557023476	-0.10058899704634874	-0.018459194655713586	-2.1369525852618265	-0.34940782850909324	-0.10285166152571586	-0.18632587147854987	0.7155668277184263	-2.963052083393728	0.5412835049353213	-2.7625417687520275	-1.321735620738405	-1.2820450487110324	-2.806744408793555	-0.4723904699698272	0.2066804374848213	-0.07815474404757372	-2.1821708788643104	1.5723043045762368	-1.5087396665434571	-1.2228225146697609	0.3073427508687092	-1.1705312622023671	-1.2570127674410179	-0.6191886772468052	-0.18101704878281638	-0.3114480415325312	-1.5167304953929854	1.299887269937328	0.13758150332446506	-0.34999785195023103	-1.31938744778221	0.08582329944428595	-2.3805647491839474	-0.44546834403581176	-0.570753156205787	-0.3184294237521172
-1.6408557793549967	0.5018123868014059	-0.0042307354606348066	-0.13454088715979018	-0.7271919555600629	0.5040702097742505	-0.883913637662636	-1.934740535857307	-0.5697198078852146	-2.164249689298763	-0.6458406463397616	0.9050559980282982	0.8099565693341411	1.066361909588765	0.055506782091676664	-0.9051761704834524	-2.137699721997097	-0.21799869716847026	-0.8240585660435134	-0.7683996218725749	1.4659060041650984	-2.095096698476443	0.4768963238816145	-2.6505604906310962	-0.9922198181024848	-1.0367299741008162	-1.9454266003301222	-0.9805279968794421	-0.3470529670818841	0.15497914414351968	-2.015328115961716	1.026842358070421	-0.4349111932560387	-0.43323248110214374	0.9095797113375207	-1.304896121970515	-0.7494335988513097	0.3178168667604459	-0.07593014651638884	-0.9992905985592602	-2.317712306670409	1.5399808104108546	-0.14189863436757727	-0.7586898208132714	-1.0520598770518041	0.1636107255186297	-1.4016800113311465	-0.27669102369493825	-0.1268206759067757	-0.33291307944708687
-0.7210088653666427	0.2258940410183896	0.059966963956812155	1.3425926997950777	-0.2431038039403951	1.0213229981826673	0.3821771768473333	-0.2646839967278315	-0.09272256306217222	-0.7565504197153298	-0.4368402066679752	0.5513623684373068	1.2189427503516688	0.5532544696609261	0.5659513701251362	-1.100830138602725	-1.046565804776142	-0.0009280767233104388	-0.7024314164054095	-1.0029530229588532	1.4447043704806979	-0.46303333364323207	0.26897682227603326	-1.42554107414514	-0.024293491678725	-0.09537621999620587	-0.3747156264115362	-0.8697254501677653	-0.41417477555997906	-0.004172844940946707	-0.3521367811054663	-0.03794100676597134	0.8860944741853575	0.376376276096781	0.8014524998074275	-0.35548494145341797	0.5330377686082184	1.2196444403863984	0.4743319918963447	-0.8232709483968605	-2.117780187467631	1.233205480752572	-0.20633351319191104	-0.4772699778294624	-0.27068025152159914	0.01144459041522169	1.015519569727968	0.5084382390849712	0.34852670812394604	-0.16235163340413686
-0.17592547024543678	-0.5744096845073543	0.5580173712427261	2.0072123678298026	0.28128018897743373	1.1985400558420995	0.9606751882623629	1.2370531211400808	-0.02055999262615146	0.7134773869981016	-0.43237712819309304	0.2936502851195633	0.6571227955293555	-0.5546619015611701	0.8875122698045111	-0.7294189435787791	0.3313939526698954	0.052261656206601545	0.11972097062895527	-0.936163186247905	0.9513712511892052	0.5388107189183902	0.15948581896359706	0.1856406307310145	0.8027020343810048	0.9140628213532632	0.8655553076704194	-0.11032960019726537	0.025795650276051497	-0.1461165545041132	1.1896369685727597	-0.9150927841930464	1.499961327692252	0.8378977929793251	-0.11528666451974466	0.767607734208476	1.3929092228828468	1.748620296068551	0.6110506777718766	0.015826526502698446	-1.1907729552920898	0.6922572775752471	-0.400284553571491	-0.09759999250588358	0.010230447434498751	-0.44903772114547397	3.1765013104369784	1.2046998987665432	0.32581962978162954	-0.15221032851635108
-0.1651387319579369	-1.6590921431617114	1.1134350706753957	1.67896388886424	0.5917794108489473	1.001624190282481	0.8975640546695564	1.53078347045992	-0.4482882387275955	0.8990472135326855	-0.665888665542315	0.5942981427557035	-0.45326282445256166	-1.3323811012098692	0.6046590741783555	-0.12931273444666286	1.0720758142566276	0.044106612086482394	1.0278977715295203	-0.7103281027791728	0.5571936219252057	0.40606860482394913	0.25794132196487546	1.2248400345351333	1.143262718131971	1.3612018443821852	1.2256195905483778	0.8425280966868657	0.6451238182026897	0.013512804867698278	1.5400658907748328	-1.1213776614998197	1.2576140855607236	0.8542727746501272	-1.1236556034065908	1.274233198415856	1.06135720807872	1.8213656609110906	0.11995194692450621	0.9331966785441703	-0.06565885500529267	0.3518637853196141	-0.7232811293734605	0.011499670022322633	-0.582935550985513	-0.747532200613918	3.5652691252866022	1.3641011679810586	-0.03986405050364322	-0.24376781538972447
-0.14767216293242166	-2.39459654380139	1.3541681436899164	0.8216513327165682	0.8412875731104487	0.5276430805271731	0.6037563871251304	0.9427120603745577	-0.7213572595126378	0.01966509262123949	-0.7345989011937312	1.022066542026507	-1.1480374976490102	-1.2005569389253339	0.04552877443174201	0.4500365408742813	0.987819639249892	0.17480014536457716	1.511755450302285	-0.27298310808962606	0.5016704720910906	-0.05458982373259807	0.4752381955866376	1.4141280460392966	1.2333873356786336	1.192072518245803	1.1054537383700729	1.4864750089399896	1.0695527976730732	0.18560665861857117	1.09498215772302	-0.7129204389371636	0.8310832149141498	0.4868425443218055	-1.3934513461807057	1.1799782462576647	0.13220984103424946	1.4622774992691858	-0.32582254814320116	1.4716909047717321	0.8689409664307284	0.3173468085101041	-0.758509518752653	0.09507475456433497	-1.4227204012957657	-0.44013445661661854	2.1707617512967436	1.1685777160990356	-0.09888109004736839	-0.044245505595004356
0.36962548514704985	-2.238061466567825	1.209656471637268	0.02921204735332733	1.2723829022438704	-0.04901304015214645	0.3528057801889049	0.6065136484439381	-0.28156158231043815	-0.6426055779041493	-0.25935252428796063	0.8398975736797644	-0.9003147272380719	-0.42383547408518446	-0.06267574317641258	0.9053307971265198	0.6599658945683815	0.38755250327532204	1.4843424044924876	0.47571671757847495	0.5948805172451874	0.23141013952298797	0.6886487589023839	1.2839083395548585	1.365118557753543	0.9480991874444225	1.2807208954865312	1.6785227954405428	1.1429193557163686	-0.1514340445444322	0.8648435564683223	-0.08893174660289045	0.7900353249150931	-0.1265837721340917	-0.7994154306700815	1.0023771621177728	-0.08404953971581736	0.7099422725426608	-0.03158443219078672	1.5456898650959152	1.466943017140383	0.3378034131048807	-0.21017460489506656	0.5683082105364511	-1.6033696962036899	0.2754061896099421	0.2733974824305822	1.0774796318567044	0.5396150069199139	0.6006806672529483
1.1922947310309613	-1.1906030442261073	0.8754053465721265	-0.4349972720194151	1.7331658629331719	-0.5572611595605181	0.15791870975130112	1.03361052033954	0.6101593482703466	-0.3295410433019444	0.6641841350028828	-0.035606352154319336	-0.12277947273430938	0.2854773296288989	0.49527101266701024	1.1197822861156224	0.6733052134334007	0.40736906916789534	1.0944240302805082	1.3304993449891693	0.5827156736830461	1.2938081525802492	0.8485164616429427	1.4234552455364722	1.4048143562527056	1.1091794751561814	1.9055041376756225	1.5465475426900677	0.9006721868786853	-1.0317800959093988	1.0890640950258212	0.39707061936180055	0.9309842751178585	-0.7322134886929569	0.05196082000172659	0.9441615747368352	0.8838029428215468	-0.28893856359783715	0.8091364651244068	1.260463084855833	1.6848213479558254	0.18183320334997774	0.5711928565576487	1.3104360302048648	-0.8988512927503464	0.7018624369107467	-0.9134438633624199	1.2308545172874175	1.5137058358531577	1.2217315956761188
1.6342879187030177	0.16294002814787067	0.5508868603956059	-0.6275755143528104	1.6997113422293055	-0.9138423903434802	0.025796801481601996	1.5370727127266184	1.117704018656104	0.4436889160922593	1.466439561674411	-0.902117130224716	0.33567444298147137	0.5153536673201908	1.096051833136217	0.9064423205273949	0.959350036112601	0.09841128939578758	0.4465958388663675	1.7867532360703262	0.4475587442281638	2.0673758210278654	0.9004372726711494	1.772477601779867	0.9762909477855666	1.4816529318539118	2.261374718550669	1.1360571799344334	0.41898841678381693	-1.8053064043404892	1.064957758168548	0.6174923760853006	0.6664639961658317	-0.9769708246683657	0.5783139680122764	0.649573583508018	2.041352381012216	-1.1718322716255305	1.2584378584880476	0.6774125429868808	1.4761296614071675	-0.04971067759779317	0.7857307978769228	1.6230387838019116	0.08281111824146224	0.41295265128162756	-1.2103480490006253	1.308441423100905	2.0008626526399005	1.0894108616784326
1.2974634929409443	1.080793700281935	0.2919579665987616	-0.6077484933352777	0.8777282180784008	-1.1153776194481295	0.1241474153915519	1.162736635050034	0.7494363412420552	0.725047308884088	1.5753870035545867	-1.0701917528942213	0.11142371686274274	0.43135903823806754	1.0011611599730934	0.21938319716315097	0.9832162302936989	-0.3431451903232055	-0.347923724661654	1.5248508016095992	0.3302818258924755	1.6752218308243847	0.718151042612712	1.7796979625793168	0.051680209943757	1.3925841171228535	1.6113578602132443	0.3553655435112246	-0.18153631046144256	-1.753710180847724	0.2848658637457418	0.6018178055155686	-0.08510736867696636	-0.6197432508892249	0.8362913284045207	-0.16731808340538076	2.0370044795264626	-1.4916485634530932	0.67097349825698	-0.1240882113977273	0.8700640064994929	-0.03810647795686855	0.010191187939138225	0.99181688621009	0.6371721364202022	-0.2561533583618991	-1.1559811881842246	0.962048902455933	1.498893880579007	0.031861748078721365
0.5087562066518635	1.223485725464867	0.09830934994507248	-0.2958213659545275	-0.32739289352233564	-1.1465893892350092	0.596775520147315	-0.04969430097893172	-0.09013230601114165	0.35812750140786104	0.9426014885283773	-0.5782621482312443	-0.3691870715168036	0.41903446493238833	0.2851802333048358	-0.6324811597897005	0.48580731326534005	-0.584637556522338	-0.9846778462341569	0.8207934210373053	0.27552605481875125	0.5222732786147551	0.22460056283503702	1.1740950800002432	-0.855496821504636	0.515007770811352	0.18430953688015925	-0.698304615093157	-0.6455092753599571	-0.8451184544006209	-0.704770481033442	0.43856715919309497	-0.6881451243003772	0.22082673753748683	1.2549821577936888	-1.1139975042900085	0.7366594013292808	-1.0707851338800045	-0.5738458007610768	-0.855783452749436	0.10871579602797192	0.3444926210503208	-1.2495809724821736	-0.22224878182697919	0.7013071377013437	-0.5738445533781087	-1.0664697240032561	0.2747833852271728	0.30853062566695	-1.216901310679581
-0.07851374156826442	0.8701942174592252	0.01144443240928424	0.30751114551978176	-1.109408423947885	-0.9581210345821629	1.2795760549674713	-1.0146713537415595	-0.5136242360950958	0.08146503917229113	0.13133879594116718	-0.022566974382586234	-0.4867283048888211	0.6291097026747858	-0.17992536981255175	-1.1466207675911604	-0.15725014670846704	-0.45777478638136615	-1.125151287682308	0.3201937895440488	0.16373354213194014	-0.13632480938130564	-0.4363528320441218	0.3570535610712947	-1.19454354795414	-0.6549788378033526	-0.9301277325880075	-1.5515388591818535	-0.7076882548231894	0.21614475443919962	-0.8981375027936398	0.2549311002880025	-0.5492935980377193	1.0814516374266119	1.8459550933674191	-1.4412483046202205	-0.6010829699795494	-0.23863523963903696	-1.4639280870349838	-1.1280936128843744	-0.38780221086184574	0.7988865998075014	-1.9808065514467017	-1.0308429948100666	0.7794666413044892	-0.19199767853881516	-0.7183361043361242	-0.2859969385636284	-0.7480116450114896	-1.6496848042252001
-0.19903308233118527	0.5908059872378403	0.027306360225739408	0.8801362087571042	-1.0472899788558185	-0.5810444135886366	1.7263721890490749	-0.804243514115636	-0.053555482414613685	0.4947123196712862	-0.1559076353997383	0.16940285882751693	-0.15524062794337654	0.9159381701502616	0.2840843850590693	-1.096099228211189	-0.3924765932502441	-0.017826104079845525	-0.8386217605627351	0.3571591295182802	-0.10808336737414333	0.3214294716296039	-0.9393663869376037	-0.06453510197932487	-0.9576305686066275	-1.2726089360920279	-0.9445975867964554	-1.6838436605436866	-0.4163607525626892	0.6931863151466373	-0.12626810301423083	0.18413574767148963	0.11542572907795458	1.4942498437152707	1.9502400646381555	-0.9665353806177253	-0.7630241059434187	0.36543163983517374	-1.3940442012294976	-0.8601422355468507	-0.28984608183864824	0.824352255825366	-1.673802354709992	-0.8005069577790669	1.2268152234178713	0.5508487035033717	0.06415015654942106	-0.3397259228336118	-1.0639866461244765	-1.0073699541194057
-0.1323350966780734	0.6791784352239221	-0.019258779797876827	0.9386180637470738	-0.47135536350077056	-0.20334673503595344	1.5786676616628001	0.3288406540455769	0.9048942828399149	1.2760673130963078	0.29232004623729435	0.11815597130032508	0.18932690567933316	1.0874512266806566	1.353622645870321	-0.7667841651384827	-0.16224663424666214	0.5957874522368034	-0.6588563842203878	0.6039420969473518	-0.44857073229725386	1.1149242555696033	-1.025255831821457	0.017603648828426143	-0.5942103576813764	-1.0285105307225624	-0.2525154270964602	-1.0365801044168568	-0.19543474354087423	0.5105194122527951	0.6466291875777554	0.27744344294468054	0.5013333007482365	1.3547047594400965	0.97970453357486	-0.3822814851953919	0.07221401859216384	0.3286638313328763	-0.6906444977881002	-0.4521930459727676	0.3470551480206572	0.20950903621634837	-0.8052825115672321	0.11678045506355847	1.7818059936157482	1.076675394062986	0.8523400492949801	0.05588736900681487	-0.7044780076623198	-0.05805813410990267
-0.16878188755862852	0.9099403548521205	-0.314884995616642	0.3283464249659014	0.0032196152552235536	-0.019950250514425064	0.8997325712945378	1.2573301963614192	1.5523346050782476	1.6022775556842819	1.0032728772441744	0.19379302817323413	0.2468789743072219	1.081646554105224	2.0358367255287817	-0.6056477786731451	0.07052772894865121	1.2181907571263513	-0.9419651513811939	0.4988399123368043	-0.6112923670343936	0.9656091549894993	-0.6794220844707826	0.17946940018031646	-0.38833339433082925	-0.4044128123155357	0.0599871957937809	-0.0678412063019323	-0.3765428777158103	0.23822834405938775	0.472223384875621	0.4781159430179468	0.1848770782776535	0.9618899608645075	-0.6555278360246277	-0.4403775422482608	0.6445462733057651	-0.1487407139009886	-0.12233892802660863	-0.35618513113387545	1.0608672813272082	-0.694317147535331	-0.2385982268803754	0.8094971696074303	1.888235218041665	1.1653354800488978	0.9513779137585675	0.5207928502348244	-0.18387860572068349	0.24231723491467924
-0.14580517486617642	0.8642408867461275	-0.7505190076094613	-0.5082488404093032	0.16824157906758877	0.011015762938031342	0.1288680701097531	1.168316439143316	1.4281819791791397	1.160403144997843	1.274471538565338	0.54306977505402	0.2583159726268633	0.9336809091908379	1.7435434016718085	-0.6486177156983978	-0.028248499842689973	1.591884767530145	-1.2353535905655337	-0.037615923264034026	-0.4004829212203056	-0.3504791323542134	-0.07242236076822993	0.11382465491466875	-0.14767594924625066	-0.045264712980275894	-0.4655728126098179	0.7197640050571712	-0.6768643023575714	0.4484621030423359	-0.40212819739064454	0.72226741944001	-0.35079286864841897	0.6962778678531664	-1.6409072953268953	-0.9815077810355449	0.1402701720167237	-0.4286177117917903	-0.05399048008302982	-0.4811961304851435	1.3236956167000007	-1.2077824263484758	-0.24151298443324412	0.7833445080005745	1.3876262910250623	1.0258327411925463	0.2730710477605078	0.7347127145951804	0.11442003526349764	-0.19353203815113373
0.28451662966099744	0.4545617865981577	-0.8772374219900634	-0.8780641151163026	0.2819652725408291	0.14731114187052247	-0.2866578022405231	0.25620343751808783	0.756622956240575	0.4646527959828471	0.8464106737560241	0.9950988811753828	0.6161401194311144	0.7156326182241	0.8522333111350249	-0.4598414645867868	-0.20229239607270108	1.421966127669826	-0.6350993572330542	-0.47872241993476433	0.1550064653916414	-1.6332582475182547	0.5850699098664184	0.05979298680332072	0.3633956359391743	-0.06714067142872375	-1.0891092411177574	1.172636311125619	-0.38826533076174147	1.129607774196524	-0.8231252183581089	1.0134237205980754	-0.3041814670864692	0.6554239753993168	-1.0041979783740218	-1.091827182985606	-0.9137870694053651	-0.048356034011688795	-0.20601149053462436	-0.24240546935254956	0.9802518735707773	-0.8856071656443915	-0.2829294470570757	0.37650127569533093	0.7346162453185124	0.8844382306180705	-0.4025495424852324	0.6470954824343017	0.2280567607535579	-0.5235570486310324
0.983300180116446	0.04308945278493378	-0.3621759713329448	-0.5110893809611343	0.4841290754912257	0.4974347657009233	-0.22924967980846217	-0.720199277264953	0.11328801852950365	0.1548123366487107	0.11939009341045219	1.2937453272406212	1.1977699097117365	0.5575559048745176	0.14063311512666993	0.25503392294349	0.024035448145090958	0.6537786043866355	1.021974629190235	-0.34471078273312517	0.7833448333983326	-1.545763476733253	1.0656560173355827	0.390051227153714	0.851768735437279	-0.13324249292121246	-0.7826881923917496	1.3313378308269352	0.7273083547639652	1.6982420926592015	-0.17263807706065315	1.3148237467854353	0.4341952101588034	0.5920051725107549	0.7537027262593844	-0.295934765009582	-1.387399667552707	0.8087845438284537	-0.17392133614791824	0.64605477102899	0.37095546846183275	0.0781324243833792	0.16652692608258257	0.20319286871263917	0.47402989853212196	0.6891060739968276	-0.23541585116457908	0.36289666006638305	0.3635073909130122	-0.01474211950168029
1.1868030575417932	0.009305249569115012	0.4904731532022627	0.1474298048806627	0.4091309177617637	0.7416323510180207	0.05166114980211206	-1.308312316502704	-0.13823928509145755	0.22646189991998236	-0.30513589242876854	1.266451833491007	1.3404864299623775	0.6043034220198128	-0.13953345846418883	1.0886771488753102	0.5819699682463417	-0.3363513973847288	2.540123853768471	0.15750903812342038	1.1030972758927955	-0.10338771917449861	1.0984679135092703	0.8810550818074699	0.6519446333835694	-0.09684757718392256	0.43475450041009955	1.0455515053558926	1.8560695752527063	1.5365264151133708	0.8037753996686116	1.4044430487108543	1.0690369676388018	0.19457257874369815	1.971279646139693	0.6835176157338706	-0.9236731185520378	1.4562319742683163	0.016930049042182232	1.557499668433325	-0.011931319035876109	0.9593538781256149	0.8401122942251787	0.36000088392732044	0.6048588532988441	0.2747491913713459	0.6772390231440404	-0.05921445741472445	0.49354508224183297	1.0145539353829984
0.24595674911755774	0.28394563924884164	0.8390956735355959	0.3699884637143516	-0.408632828339408	0.4000751650366202	0.18073433933260252	-1.6314855486191735	-0.08929563408748138	0.13942041319314666	-0.2663116791820316	0.827078113388581	0.5870037780399082	0.819483660260435	-0.4353677706817491	1.2136597373939237	0.7221539544890261	-0.9809321557590016	2.349614376822933	0.3316420779367373	0.8505295641000056	1.3245640097179314	0.5173295905675838	0.7132378261356204	-0.4560653934564153	-0.2832686522180156	1.3663068118108166	0.034589716422762096	1.7593237049625048	0.5527321332786528	0.8145344674830439	1.0006129070903724	0.7607282462903189	-0.5609815002573018	1.414051011010528	0.6425062893588497	-0.28659101788005115	1.3353338623579274	-0.014892752612231178	1.4213761689884505	-0.016783748961005224	1.057864228643519	0.9121964312050551	0.34915468357489354	0.5985057440069148	-0.308751079994585	1.3190520837315918	-0.6309399425319755	0.34087505239674737	1.4825033988698442
-1.5279085344217662	0.4329649210355118	0.09098275398043768	-0.1275838072575636	-1.7930939175358136	-0.5271642037397991	-0.03767586838146452	-1.9346236364061078	-0.07995036793675529	-0.4027973617053805	-0.1750243684668331	0.03180434144603559	-0.6688239325371294	0.8802408724886727	-1.1695716283767639	0.315718344539889	-0.18739397045681494	-1.0338971163315596	0.2546731146883518	-0.16422358211496502	0.1014147561807478	1.4821735716308002	-0.46299277524269855	-0.6117920974600557	-1.7797745621618957	-0.9965101612357822	0.9450299897065656	-1.5509085857082983	0.1331425954237094	-0.6847365728525213	-0.4714491985172733	0.13820156346194246	-0.42728047308958594	-1.3042283076981427	-0.4696986767849002	-0.6724448661696376	-0.36809958922814334	0.5362149709174016	-0.46579818268238077	-0.06514414715651502	0.036513699543847665	0.25952551753213815	0.027933303310103585	-0.24352054530753978	0.07538261967003117	-0.7804620746825672	0.8512263712613989	-1.3006162844807772	-0.22701864222939216	0.7769679594249945
-2.9317304896485368	0.2188070111173321	-1.4047821245018495	-0.9157192821091765	-2.8153070340403406	-1.2995746330201954	-0.45992510342993126	-2.1400352277065724	-0.33348847198089615	-1.001718403894746	-0.4939446770128526	-0.7799782700036012	-1.4504731875249537	0.44894090326134556	-2.08174782199447	-0.8941231389656518	-1.8013866412101163	-0.787709429351735	-2.056739602114193	-0.8582509646687884	-0.6861040226176153	0.504161784413088	-1.2245547606778995	-2.4724286537508156	-2.2836725086338885	-1.904610066778578	-0.5079434126333657	-2.8245641888447723	-1.8218400814999454	-1.3336079190199848	-1.9936883257174627	-0.6786002433270527	-1.5600025298335436	-1.5029059014321293	-1.9631164413700297	-2.130874888241791	-1.1516831782733365	-0.27283603371107396	-1.0424918960670375	-1.8564680773350157	-0.25363114305003254	-0.8477011277450508	-1.1277631221593534	-1.1781503766369241	-0.6393879448382355	-0.9396422038053123	-0.4220020119618482	-1.8749303884429194	-0.9079830380799215	-0.48899030802465815
-2.898333052544303	-0.046243045794629525	-2.5593401340820052	-1.2866134497830135	-2.5794484068996364	-1.018011052386108	-0.696277235985389	-1.9588791888517645	-0.7632622872193341	-0.9664785984026336	-1.1425326289472368	-1.0765758518253772	-1.1326806253182875	-0.36878709636389423	-2.4594838897700275	-1.2934016643683786	-2.929974554260577	-0.7094954518870586	-2.5625773246489487	-1.0051950987566474	-0.9487384032391815	-0.3672954583960542	-1.1966419432301219	-3.4997006725364272	-1.618382203811283	-2.178516481980555	-1.5538729835225698	-2.7433625419649714	-2.4448489320964173	-0.9157258590802008	-2.405074959690324	-0.8995807598395047	-1.7648348705580725	-0.8629344182085179	-1.757949412336935	-2.358493966752618	-1.8368736544202489	-0.4229050594312715	-1.2534123519115796	-2.4367223905764686	-0.8719930830384532	-1.4182373099472978	-1.4711024675021185	-1.775333796166069	-0.763905159562218	-0.8807645701629175	-1.3184062475552156	-2.1029957332341547	-1.1959070421844011	-1.1071821718067274
-1.4554291575228673	0.16391729897171586	-2.5066701196874184	-0.9103892703478708	-1.1043332343639898	0.437129639161857	-0.4248358712349996	-1.3038010884877993	-1.0540706892911347	-0.07167903201767598	-1.4949286693942632	-0.6031718769907222	-0.0199304373111718	-0.9754354478547476	-1.9549337083620038	-0.5005075975621474	-2.6243574331862125	-0.9021929517575498	-0.975246924145066	-0.512222012944779	-0.49488773641764416	-0.20689037321005516	-0.4137517274487663	-2.8606305238503955	-0.4267973885484538	-1.3300545910207318	-1.160424885476672	-1.1437548255718417	-1.2786212952884053	0.2566496646229279	-1.4097691762506614	-0.5640735502478471	-1.0159742050545968	0.39822123022432465	-0.1723326146711235	-1.154311397450798	-1.8130740649947432	0.19667000295890816	-0.9219990044779786	-1.336528967745304	-1.3468127440552207	-1.022400902224968	-0.6762364961967823	-1.6211709189592711	0.08545198934280651	-0.8350236362163169	-0.9964784276231166	-1.8250447831587284	-0.908909724820671	-0.5939608385749905
0.33751610846379143	0.9085597200908483	-1.347632696780852	-0.06196763413270835	0.6473000398192394	2.1152131658701934	0.2755367304098091	-0.43096864319976264	-0.91371820772131	1.1546412662002739	-1.0034389233594903	0.21708239476775767	1.0153735167392985	-0.8842247734057607	-0.9882823846920161	0.712577486657918	-1.080948875950267	-1.0262803054489222	0.9639481485526588	-0.09631167858675203	0.23710924070057723	0.6475260944481275	0.4522408481282008	-1.0896689017491878	0.40489033389465595	0.20832510193959658	0.23012523276982183	0.8996478468422782	0.46346971323635205	1.2458748092125358	0.10487923302661337	-0.3565852669556895	0.0048003442272961366	1.6171494914644178	1.2721679529519947	0.42300595549117853	-1.2179707712320076	1.0571678103813855	-0.3231752814780728	0.36604216523384697	-1.2472527932988906	-0.007476661914575595	0.48346736155806447	-0.9271219662202419	1.3277946241635106	-0.8558544621133078	0.20031005492667006	-1.0556402908415297	-0.39280747028214125	0.310634107541184
1.3361485607033405	1.5639412345985002	0.06003613579952071	0.7124036564092591	1.6107254588197437	2.757713438061499	0.8751289085715529	0.30767764088559024	-0.32140309123410704	1.839769964052287	0.18887534356743144	0.5491214765401887	1.3527867262438917	-0.3677818559418127	-0.28828730873514236	1.2291242460401688	0.5781838689703536	-0.7597755621449731	1.3505895854286187	-0.40201050057766075	0.4918448616840033	1.0850425872538407	0.7196355783468954	0.44115143794969874	0.6306198754894796	1.454460749098777	1.2507245555605586	1.9297433456318065	1.181884422782444	1.214937141833724	1.0923734036441437	-0.8538862693735532	0.6681165382950822	2.07922386822404	1.3525951407105408	1.2968250852824132	-0.5240546305742627	1.4133971127783573	0.16567511991485134	1.1591283890717274	-0.6766039606346083	0.7743001704609985	0.9970190544820935	-0.20184436197533773	1.7954481470586103	-0.750858229632829	1.1520684328960928	0.010242550917860933	-0.1311162128014628	0.5298122912184958
1.1665252621584443	1.3881724788470031	0.951654456305318	1.0639319297271514	1.456585365651091	1.911828826882933	0.7738433064895447	0.7275952462150223	0.3925615572442245	1.41995375325665	1.2777593481496128	-0.019856056043236727	1.012436228452676	-0.29112599133683137	-0.15735429527985517	0.7168017275322084	1.3603606444874285	-0.2142125235269748	0.09108925362260133	-1.1046940377678354	-0.09081899152820583	0.48257567035455423	0.3599087113651089	0.8265598919942209	0.6552228461436029	1.7882443802053694	1.0976283812873744	1.3997898212559772	0.5223969132451889	0.16640587773117177	1.2601840354032936	-1.7536985293229994	0.8998500591612977	1.4977263743311988	0.15275782555589912	1.4115182455080382	0.11046587518549443	0.877174767289759	0.45269235446076456	0.6274463508662256	-0.19225857371612387	0.6722566915447443	0.6808589073457656	0.2751877896040482	0.7708793520016753	-0.3336800651090171	1.1208033280786873	1.026426108111233	-0.19849882393227428	-0.10922173052160845
0.28376217004622944	0.2833981664453373	1.2070461757692759	1.0103798003793265	0.663000474150126	0.3082300215627859	-0.1366754053302777	0.8121386727848942	0.7324271554990267	0.016531837838241033	1.456910258593825	-0.9562983156710262	0.36371558401125637	-1.1303078069037584	-0.2961191766852593	-0.15804374987911854	1.1731302716173806	0.20178953453496995	-1.176467834449319	-1.1426573474066546	-1.0367550310902272	-0.6651343132407334	-0.026154974217499533	0.3262453101010133	0.8098054254425076	1.404386443477859	0.28943491894241036	0.09563177495983267	-0.42356628547421454	-0.990397405226514	0.9960520213792128	-2.0645447565041826	1.015124738875664	0.2373704681200017	-1.2811305919534006	1.4302499748890285	0.8178506361056075	-0.2796106539035071	0.7329354590558924	-0.25683366352977205	-0.22095075606586773	-0.21692042311679374	0.26423566787988956	0.552771760110876	-1.2844809203241216	0.3162016888436823	0.4120913621361193	1.587088466536225	-0.20056380880506733	-0.6971466130212761
-0.5791938154039191	-1.075528966736456	1.142702026430294	0.7818287995296643	-0.0736087071795353	-0.828535214170576	-1.2571365581151763	0.5937062606577822	0.407456893021836	-1.6376604503142105	0.5952358978818845	-1.2473286732164008	-0.3099014708190596	-2.255176302677694	-0.27478208885183514	-0.5699984660044458	0.6363116204487502	0.27119693961412294	-1.0129124123419522	0.06924207895078853	-1.4040273629966793	-1.3258510199056444	0.09953887756149424	-0.15100966258633491	0.9070744431377139	0.899303433081543	-0.048232188997295825	-0.7258440496595017	-0.4716336285353249	-1.1993951413097026	0.699540880870711	-1.1887923493791823	1.254050193627497	-0.9129706776745704	-2.0248099560881228	1.6699281972243192	1.4728480365552585	-1.3038188169481757	1.1674341322696862	-0.32319097437192723	-0.6198366280330381	-1.14964365178172	0.48835760469354994	0.6926304108264222	-3.0228486322065447	0.8730520557894619	-0.06933517279139507	1.4261051290463247	0.2186652768580482	-0.29693129597589113
-0.9322935591466117	-1.873870492419091	0.9933492025518399	0.6012782982425531	-0.40199442833824295	-0.82318013537323	-1.7152488688910241	0.16140234502321857	-0.3970070399127668	-2.628909830157243	-0.6649200651514551	-0.4495793035949736	-0.875387740691002	-2.4485591264627975	-0.0037102282299871763	-0.3792405851592276	0.3341173625642843	0.17913320844162006	0.2970486212187421	1.8051938690273692	-0.7030444843970103	-0.992351162071934	0.6143302158425659	-0.04272416505320571	0.611356082499576	0.5803335009779816	0.5393121407725634	-0.5564002195148939	0.3603381050919867	-0.20055310560801687	0.43033057903836236	0.2934665044934502	1.5612145048665882	-1.2879372559453712	-1.9180536650116728	1.7044570530021046	1.546371533350983	-1.5096681087596204	1.6413874540203899	0.5229951320363142	-0.870327644168364	-1.3963844518438293	1.299945270363206	0.574556252945432	-3.2966228279891	1.0137938652043212	0.21305713657651415	0.6320709617259314	0.8919463498534704	0.989888858120491
-0.6852856896496707	-1.8531219098604108	0.7542735687940729	0.5692423901505383	-0.39269314935456034	0.008594090071429012	-1.1312793230320626	-0.253922530129927	-1.1250419828539007	-2.4500107589565445	-1.4424929436675031	0.8112331071294974	-1.1701406257172262	-1.2502660526116163	0.30385800876355346	-0.05369733334591589	0.35226203015645274	0.20443889722656627	1.266299069378509	2.601599931777153	0.5351002437126994	-0.11940880425154182	0.8763244078690975	0.4809297140020377	0.028033045911562353	0.2943958276256182	1.4077157352740293	0.026941349124413726	1.0326616367013508	1.236794542140529	0.12466183055102813	1.1137883235511832	1.7034385812600872	-0.8122005102500215	-1.339325039648936	1.0711529892096083	0.725725705408721	-0.811300900606403	1.8476285083035444	1.3236347041344683	-0.6621962825003946	-0.8579675296629707	1.9848235504667304	0.10892338929661913	-2.0796878786036883	0.640083293026441	0.9549575687669679	-0.3376274651643655	1.2410882232185894	2.112821628161916
-0.0676964579800898	-1.3708663072266987	0.43154199365033913	0.6329749788719611	-0.2573516169592618	0.7866670662904091	0.010376181120859676	-0.3471597637002152	-1.2949269648242114	-1.3984871543840705	-1.309798130247302	1.4577841278263974	-1.0178923182006394	0.3840691049073483	0.4836339075874029	0.06826053468188216	0.4216684362514311	0.33200498217807084	0.9775025361331916	1.7062369752568747	1.1950777594604456	0.3993293280440294	0.4224689403031135	0.9484723043739962	-0.3437752695314442	-0.15072651815727814	1.5776244198735705	0.14896161926820467	0.770936176341948	2.0244635946987866	-0.13508680418543298	0.6189482257028236	1.46229503271501	-0.014666376506633076	-0.6734238303687682	0.051476789899349125	-0.46191897983107505	0.19037352733257346	1.5654843355208263	1.2224234576150788	-0.19144157125308714	-0.08249478247337953	1.9510815740332874	-0.47827295481829674	-0.4190024445186374	-0.07761070456706898	1.4019056465171988	-0.9428068941087089	0.8765252337234412	2.1433275839326975
0.5125441389858612	-0.890605293156132	0.1918638224252328	0.6170909637226389	-0.10284941388695229	0.8401955967872518	0.7921154715976367	0.030579506906924184	-0.8944570934121449	-0.39204671229732396	-0.580371808355976	1.0254483878007954	-0.4872098168176393	0.9926406883196086	0.5769483432436788	0.1660370302390591	0.3013126426060748	0.30462037549258464	-0.013536055750591323	-0.14097815646438908	0.6572552791951919	0.08836199516093783	-0.5423981054305633	1.1337311743664205	-0.23974077665497118	-0.5982351398698931	0.7450022288367845	-0.384454233404408	-0.11461476209985673	1.7064046693359578	-0.2119037493488404	-0.5568709757497876	0.7446702747916351	0.42760713662518296	-0.11954233031201245	-0.5509001423384885	-0.9454311610209998	0.6880853682550565	0.8522340677563268	0.36322089388649725	0.13449713705869942	0.2834233793707444	1.2405563672485362	-0.7563941790321111	0.5030465648704237	-0.8004848690602532	1.0864547723466493	-0.9479714893413924	0.023520741767434218	1.1230763077080859
0.6866158992818449	-0.5570246111877231	0.14297602063712778	0.36169413631510994	0.08545058951366435	0.1584993612118396	0.7094076279973526	0.739419964500477	-0.3502946107054859	-0.20135676327775873	0.011340082953755411	0.030014253979939547	0.023507327662235483	0.17424941272093217	0.6619649011312554	0.5330914844975175	-0.03504154605711884	0.02587245772100073	-0.5387170464368888	-1.438553014954152	-0.5725918826225642	-0.747375010738535	-1.3487202628713266	1.1109304471624986	0.028497327420497636	-0.6806194666662572	-0.5153299040468453	-0.9457448825224131	-0.7339025566015787	0.728291599989266	-0.15023483619716138	-1.2137241615567382	-0.32940771977459	0.2349189515609553	0.17689450004110496	-0.36160345265570343	-0.16449562483463329	0.3373273864992518	0.013553050940535768	-0.4058719040902398	0.18094539308556803	0.04557471751549369	0.3372588522504594	-0.5353554867531328	0.3252743479835251	-1.1938182821506877	0.18740633372101054	-0.5682650773424394	-0.6823849347932693	-0.13062050266255912
0.4003126452448159	-0.27260880688771505	0.10065263418518137	-0.08734421133112204	0.3212564420278629	-0.7256923586415283	0.09347687416790935	1.475989105215778	-0.11053338522511676	-0.7447187668042506	-0.04514085639534227	-0.6811791548686722	0.11737284760605506	-0.9688865520382206	0.6868365699175786	1.0043800744370268	-0.4399694565651803	-0.2481171880770157	-0.22418792889471792	-1.3827804075692298	-1.3727482577283499	-1.4001738854315162	-1.4869929200714107	0.9734023447538546	-0.00022604255167981918	-0.2812821307362274	-1.4149255752908954	-0.8368640801481051	-0.6835289204733312	-0.1502434860644682	-0.14799077439571623	-0.8706646158457014	-1.378809119692127	-0.304806788562144	0.09515013207414878	0.1107807960799604	1.2642113510328807	-0.49510350551154897	-0.5854554824105662	-0.5277090001316957	0.17144202131677314	-0.48115271161284356	-0.3290176410984721	-0.10371792102743159	-0.3527495553215537	-1.1245048661417891	-0.7122714564131634	-0.23974317509775636	-0.7972359165331361	-0.8853145268117917
0.006097073844112148	-0.017697001876779417	-0.2217129307718715	-0.4617760237168328	0.527464808617028	-1.2103645198910644	-0.31145712022217037	1.9884182532409815	-0.26389762339180073	-1.1948030463100994	-0.6090675942991691	-0.7914157284398357	-0.19433002543372782	-1.08122164229004	0.5564354316913971	1.0279101334676994	-0.678224427527416	-0.20277266160212162	0.23338875234343057	-0.5359630020146264	-1.1472096245745032	-1.4322557525256319	-1.010446538001198	0.7206737410385325	-0.30900273691593827	0.2627960626493972	-1.6789893013313277	-0.05203901637410148	-0.37793709251937985	-0.5920784937577221	-0.29651924835034155	-0.1617090910332995	-1.9365803003928699	-0.6706482773855188	-0.2731192939790053	0.1005981299600058	2.0674693182767863	-1.147952827682008	-0.7432055341590085	-0.24727733935845672	0.32311102264807334	-0.8567612791496193	-0.6252812782218473	0.0661643942052513	-0.6762490290753034	-0.7750128351599983	-1.1377967298496992	-0.23761250070599896	-0.44347199804000703	-1.04959446161397
-0.026055573901480337	0.07938396009115033	-0.7755194073663861	-0.5461326181867396	0.5720561330539848	-1.0823098416795585	-0.1546935973883223	2.143291672513609	-0.5444526089590052	-0.8512429450238642	-1.0502293509170026	-0.6549842482452539	-0.5179692871740864	-0.08857615936033338	0.31075555116195475	0.32208320800615	-0.5287702972453268	0.13771458266505499	0.06034419239037036	-0.09302820835089247	-0.3861451813110531	-1.006796876530745	-0.39393362353029765	0.411419940808243	-0.418949801316322	0.4677031756709929	-1.632656395298263	0.7538406437756044	-0.39206692164730816	-0.8034145916398285	-0.46656493207106026	0.028951681806878425	-1.8480796855631605	-0.6146517097650551	-0.5630232376422394	-0.4927141052444993	1.5276130365182097	-1.3197905483464005	-0.5569321061497727	-0.1774662110703999	0.5416990759565155	-0.8832923194060744	-0.6352808308394498	-0.17361930586906046	-0.3274047026914016	-0.5180288449937992	-1.057874618254996	-0.4903747975150297	-0.12296674989046988	-0.9886931566582897
0.43724945909310853	-0.022028128669261342	-1.1059526636517403	-0.4751360846879934	0.409958668663134	-0.6571207702934402	0.19687348541871577	1.8784828428876625	-0.6361201031281964	0.15729598636859915	-0.8639604035049864	-0.699387284120899	-0.5267419487753167	0.7761010416859856	0.1099187433150098	-0.7066984462234082	0.028261632641122907	0.43928148845559817	-0.6725845448718927	-0.6126508372138062	-0.0451246884306627	-0.6165507374274971	-0.08406540519950371	0.2307588390034406	-0.031413349496422265	0.18451181046807835	-1.7013887344230794	0.9899523917034494	-0.7503103628453842	-1.049831192472166	-0.47371041765600025	-0.40251485632365425	-1.4849249612703828	-0.3557637182460675	-0.43840995307015984	-1.009555788797493	0.15187738477900156	-1.2742210408179786	-0.35363377625355236	-0.5629376153738151	0.5716435306409849	-0.6441540557049397	-0.5317559577290464	-0.5048017852520958	0.34594391738730845	-0.5721210889933929	-0.8415751543641948	-0.7141453056177675	-0.21399232958428477	-1.0130862825408846
1.0556669833477041	-0.14122798766493777	-0.849589844986368	-0.6252612903657855	0.19660463044215673	-0.498060664003743	0.15186378869040046	1.2432860696980603	-0.41144013687998393	1.1193464876505062	-0.16496289755789698	-0.8937373915324611	-0.29726605479419116	0.4912048942080212	0.0498768523099943	-1.3108194404259665	0.6766352472286584	0.4813053557821359	-1.2406763728696673	-1.5233644067292906	-0.4539477693094574	-0.5167015638320677	-0.18317865186369944	0.2891677282340233	0.5547097852248654	-0.2541721232394681	-1.9157905637443067	0.7207356300004496	-0.999330759744087	-1.2487663853549757	-0.25024934386336606	-0.7844754642098268	-1.3874011317159112	-0.30107551587940307	0.03332880854613137	-0.8319894786247067	-0.8329960220235239	-1.4106812897337584	-0.40003083351778984	-1.0779745850998614	0.38193046315184587	-0.33086502744674945	-0.5046021195154441	-0.5080065743598633	0.8541542264674331	-0.7525929066582392	-0.922300241304804	-0.6861238751275672	-0.6466667003469575	-1.1355673215449544
1.3617373576423468	-0.10406327862192712	-0.2219947226563889	-1.1026749880381403	0.19580390875419898	-0.910803256136739	-0.36264867330465983	0.5082097107588373	0.08637257204529952	1.5765904629390146	0.43830524395280684	-0.8900141760250573	-0.15640275775080373	-0.5103825293354511	0.08176281212083113	-1.1053579850208424	0.954391533895611	0.41843841771328477	-1.1442045968115575	-1.7859036500438141	-1.0029903240465143	-0.44331905179048514	-0.4809166940621806	0.44521159923934783	0.7915209260686721	-0.37337546541490285	-1.8929412590654109	0.4946041007157457	-0.8256500281926313	-1.1309959734900588	0.1875002991802765	-0.5954672188103567	-1.5993940569793847	-0.6123729420463434	0.41159994606909633	-0.08381943752147471	-0.5997872117858348	-1.7414115237015546	-0.6079982213569642	-1.2423445218306002	0.25705068167380346	-0.123272297640708	-0.6254520657356282	-0.09552279979639368	1.0576076158677121	-0.6385948400894194	-1.420932879571643	-0.40138841186194596	-1.003675009430731	-1.2017170393997314
1.1984660173110997	-0.04386147853496987	0.16867329361373873	-1.421983732520179	0.4773954839444447	-1.6484667315551873	-0.7574558214509748	0.07354717893739617	0.7563124075499909	1.6755070326886046	0.48100669359319986	-0.5723875840315422	-0.28056673597479953	-0.8862626478357343	0.13230853937404544	-0.34745885144614913	0.7218750284750307	0.5336002834984162	-0.5469897951537547	-0.9213564625039032	-0.9559557200725891	0.07229292936318674	-0.7146157791966614	0.46568013325183355	0.5232877621524811	-0.04941743852851139	-1.264312438508999	0.6415399933928324	-0.37522945816592435	-0.708334159761421	0.8023810078934343	-0.10458200162416412	-1.4952729924175994	-1.0730295148760884	0.34579378026209234	0.5615215530793285	0.6100073429542742	-1.9033849579456623	-0.573770161200125	-0.8827591357131599	0.4486035131544195	-0.15290698129883368	-0.69678631097434	0.45176398614361607	1.0930028467149329	-0.05096350546657919	-2.0128805717413023	-0.027906234423145618	-0.8938851320714999	-1.0866345837160005
0.7693126962196101	-0.3064563698477194	0.029465632522881757	-0.9079803354689443	0.7150429501399272	-2.1327202340962135	-0.4247685656285836	0.09990875001517784	1.429769172010315	1.6435352706757613	0.12421973804683603	-0.28223215590701073	-0.546966753851455	-0.06798087974131428	0.21268510014684613	0.41490527131752436	0.40190121060110645	0.8048303840868477	0.09579907588807705	0.5955785884020011	-0.395589459646382	1.0923180239931627	-0.7922620568976009	0.3396196768746702	0.09827474619545437	0.3256792403663723	-0.1271604694383312	0.8586710053253628	0.03673087057563486	-0.3998647164896969	1.4179261725485597	0.04774779131979661	-0.47926698200828477	-1.3566913506617055	-0.028061240699467277	0.6446043680433625	1.7723394220555586	-1.6534635597287606	-0.020451454517009533	-0.19931362575850037	0.8203141735412179	-0.3931505055528556	-0.3754536815509422	0.8065333074525124	0.96415481342923	0.6784967161765102	-2.1787945266964965	0.24195128106474503	-0.2689002702350277	-0.7503342268824906
0.3292721932492164	-0.9750163656140496	-0.24784603526207774	0.47406191219631555	0.4426257730391152	-1.9918209081754759	0.5271840583430063	0.2502068063970486	1.8039174865367074	1.2325251362657028	-0.055347607584643965	-0.42176384168210507	-0.7348328356422162	0.9854376784648387	0.34095180815624004	0.8201518850097367	0.5922897311161919	0.8627842797665469	0.559700487103205	1.8101180511739257	-0.11301663093406655	2.02776828459368	-0.787368694962145	0.28443562017854207	-0.12045011395937168	0.20740910626250067	0.9173717648025852	0.5867242429206269	0.3206935084969717	-0.6000765569642669	1.6194683065621696	-0.24710405029370772	1.1315979085179695	-1.3490845697132918	-0.19582352610512144	0.33694496236767674	1.9440282613027746	-1.1800497400182106	0.7768457175569533	0.46499462637257444	0.9461280715576575	-0.5112799162283537	0.3828445657134308	0.8655644740750039	0.4548557394552358	1.0057515435874014	-1.663068252033251	0.31636942402022106	0.544921825738014	-0.23108863628323673
-0.032330400385223855	-1.583421863699727	-0.0564056095436289	1.8088393135646803	-0.3469150179828301	-1.347909709144551	1.2727865306456312	-0.02536647675289734	1.5651704485868592	0.06590484629000076	0.25215503642461223	-0.900789635753386	-0.7181844102106312	0.9380412798578879	0.42539348891250706	0.8114973649738793	1.3680718206728524	0.42118987717084533	0.8776012732389262	2.059102810533867	-0.5165882806585813	2.1043115479617622	-0.7259032576612047	0.3846336960629507	-0.12981481946545753	-0.5008961864437953	1.2281209661423036	-0.21694253850839132	0.5879158839221281	-1.1752219276914004	1.0417143579903267	-0.3390500265173455	2.1484041470857864	-1.1486862570204	0.24142430029841402	0.13169795816202556	0.95609717706947	-0.8104336228911799	1.1256523179042266	0.8409825267734014	0.5683552823206018	0.013304951688780804	1.0515631563819323	0.721953579287263	-0.44354603636644524	0.7583705261913549	-0.722472943472245	0.2513058709139875	1.0999831117369314	0.3278790630761055
-0.2856516112308414	-1.4619942181683643	0.6557598885393195	1.959064723793246	-0.9330403297633075	-0.5554772187291598	1.0435380850539961	-0.8414087799010509	0.7135312423114336	-1.4730094283956046	0.716689664427492	-1.093829445417515	-0.4096582425578494	-0.2270447305274692	0.34480616615570864	0.48086917415329317	2.067074823236311	-0.3425109054642861	1.0480303755205862	1.3761234366805566	-0.9094956848446805	1.1259718934842118	-0.4064799253102577	0.3586701965861758	-0.07741888790429642	-1.1947118478786751	0.7091752591504507	-0.8155091112204205	0.8527698061583072	-1.5026513720992205	-0.10655876622722878	0.4244043709674116	1.6431591657283444	-0.80552337950599	1.188828712206362	0.2898970817207566	-0.5316775206450334	-0.5117994676486699	0.6038606765915837	0.8357410275793962	-0.11187332459242993	1.3821738502717638	0.9352975266234348	0.49423765499396743	-1.183787068982468	0.34250628176887055	0.102836543710481	0.2147192641411153	1.164488474984368	0.7059604491936904
-0.31317137125117317	-0.43230397051074987	1.2682785505507284	0.6791590753345974	-0.4478839619672542	0.24191880386057407	-0.11925450498309698	-1.6042599069326413	-0.2719800113426942	-2.1522222454774123	0.7578843680815499	-0.4250165370117601	0.32092644312470264	-1.0553996792263105	0.1440355542117859	-0.005766019271176739	1.8881364286108169	-0.9250617596687153	0.9838223423245571	0.33582696696176656	-0.17219615156531584	-0.2640424369436334	0.47027784641871717	-0.1568729358492903	0.11647365892282921	-1.0239613356199038	-0.05752894011514783	-0.3621719193596094	0.9646525321927392	-1.0723556676440813	-0.980724645895945	1.8501809385841506	0.008599526791972739	-0.2138498038365241	2.1111828637870214	0.6598117322555138	-1.5686376448180228	0.09479000376330832	-0.40250197679930777	0.5810283551445846	-0.632285621655057	3.0223676797349888	-0.032347247774948164	0.26784277957981956	-1.0368242615345593	0.3042769753799382	0.48007685053362786	0.374598091408134	0.8674047171216587	0.7686281672544659
-0.04870583562802622	0.9050330287316578	1.1970841794568954	-1.081132701343546	1.1174752442386484	1.1387485968241877	-1.4104544281826448	-1.5495572175080412	-0.7448934315319037	-1.1020983115753011	0.2533998651746912	0.9841720333044799	1.4575116439560827	-0.28369148037647834	0.018574136140201203	-0.3653566454869531	0.6906212585536379	-0.9929385937220745	0.7518942638347766	-0.4101086131804548	1.7905139713867622	-1.145285946550063	1.8802304416832987	-1.110890853244923	0.6495533875020184	0.24752709775353735	-0.34179248511952526	1.1143546963405448	0.8580172632255166	-0.03623146490325531	-0.848431270694487	2.9545834965166646	-1.3101265943267646	0.6273315116150063	2.4045600519617123	0.9159571269850375	-1.6210965321792687	1.1454055283794515	-0.9881466497264491	0.38205303306592925	-0.7125561536236918	3.8220702764694763	-1.0311623250938242	0.14395569553543186	0.05317101264006273	0.7234212546580946	0.5187982730253272	0.7576241381228797	0.5202171657039304	0.6142481674875249
0.273728356591513	1.6599989918333224	0.5743776747319267	-2.055723842071083	2.603980687640955	2.048666962892069	-2.02897977496101	-0.589302698541478	-0.47791434157223545	0.959197275824605	-0.28726229907697853	2.2763686372852945	2.5594051406144964	1.618146975105594	0.027478072731009537	-0.3132042399281576	-0.8808548899781546	-0.6670025979966703	0.6243352984654471	-0.5456574349376972	3.5665232025939355	-1.1417873790576436	3.1950419582776894	-1.9829853557854824	1.347641642746291	1.8130192483549998	0.019113076510207133	2.4950041269290666	0.6955399473019274	0.875903705804181	0.04893496692572035	2.8676946668044647	-1.2378498330447727	1.3215185039254171	1.7821225048280644	0.8335745907366755	-0.932673719506657	2.1345278206591494	-0.6445510609363373	0.471750505548595	-0.4667602613369941	3.0640947994151766	-1.1134883615567857	0.2044496488040724	1.145105723092473	1.1262254416285267	0.5141144175869953	1.1831734651616665	0.29067807505968307	0.4786163826747102
0.22793248717024506	1.4507416619689633	0.06429825838975879	-1.7949672133320684	2.636548957297523	2.4798429587580526	-1.8457554661128392	0.4873863668979366	0.08255562430062909	2.14508611014803	-0.31918519288002273	2.535338075454625	2.8959945074754825	2.8715746164932967	-0.07271813825588826	0.12345625993786154	-2.0424490037876124	-0.3177883110233478	0.7368884934743491	-0.21902088039481496	3.5114112704103793	-0.6500261809667751	3.5042079280785594	-2.2967861509666068	1.5715829348643373	2.3984001515765256	0.4835804482246666	2.5021341347810293	0.6369536109925921	1.0058700676717844	0.6073049374143544	1.615895425056679	-0.12105618779401979	1.2619937742377885	0.47253778127741547	0.37188986735810836	-0.25507647074698736	2.3432330892148343	0.17699425272840782	0.7250815476531737	-0.22476344003166834	1.1881813083801864	-0.24347507976653696	0.36728600867045125	1.0984702642110913	1.008949773903411	0.5436416421774894	1.35647359081434	0.0820313802322672	0.4580835831111573
-0.3136167729010837	0.7001776004735679	0.04424359733501971	-0.8722557619638186	0.9912343648889934	1.9723092188644622	-1.3177583107061122	0.7518817984153698	0.23443296960092316	1.3063819950444753	0.07760181615445813	1.5904227266121231	2.0780674449103063	2.3194847406096746	-0.5412861658662574	0.4933383194795826	-2.5087993128392494	-0.16893650218452	0.8144800109070732	0.1568472703548227	1.5317330756808183	-0.28456207768410846	2.418676232611276	-2.080942160258522	0.8478363878807883	1.432322361467574	0.4537641096773655	0.9252062127247558	0.5570494144897716	0.35087392659593986	0.023284508899681953	0.02929019329353557	0.7495818631982291	0.2760306006686755	-0.8502603026971459	-0.33418947095879	-0.16338906330783268	1.6961118730406457	0.533227973671343	0.7009728863169256	-0.21892605592175035	-0.5050552016988995	0.5999688804404247	0.3586003198399199	-0.21209637092008873	0.3704848038861957	0.4345324867243687	1.0758719499281537	-0.2402644954760004	0.39539662791960756
-0.9045156569942945	0.16580962006377814	0.16804349497389967	-0.08169951120764785	-1.1057382390294572	0.7615845313408022	-0.8526322878320792	0.0413072441232492	-0.27109777371920957	-0.6622454810573485	0.2892051891417927	0.1928671771460628	0.5532054177755277	0.6366207267204638	-1.2001303640758103	0.31140587905566175	-2.4549971328519233	-0.1571558401955404	0.44335063393932345	0.27070908853892817	-0.6456544310617122	-0.2169798954518399	0.5781113067757477	-1.702413188303666	-0.4878538701426553	-0.3390622358530769	0.011347430145357952	-1.123085576753863	0.1733327122560644	-0.4640101382079852	-1.2449357064058981	-1.0094661168604335	0.577314160501119	-0.9684989944393627	-1.4326627473426763	-0.987723523809024	-0.5697139418534881	0.9906920592447809	0.012518205060784864	0.10460843181676548	-0.4372100602180722	-1.0332906970729678	0.4701243903517391	-0.050674749867124246	-1.6217190076756058	-0.3193964991348626	0.12822549411580944	0.391254987323829	-0.5644086920994695	0.10934003692067953
-0.936372969697607	0.23471454941176206	-0.15259200139434378	0.3420418788477943	-2.16942560030438	-0.23061118192849317	-0.3973294188353259	-0.9422265854930701	-0.9750868379406044	-1.731524381743865	-0.07705389614723514	-0.6421022871548583	-0.6960928757735598	-0.5231555887217608	-1.45605933141855	-0.3909819577336278	-2.0435075191140366	-0.11694410701446666	-0.37060342802871465	0.14184982128627316	-1.1748011456491214	-0.1408251729109637	-0.7994277695859389	-1.317894842433866	-1.5240770542811974	-1.5105335710049994	-0.1429487230363007	-2.2342225524456483	-0.5207945310061644	-0.76392864198797	-1.9133936765387798	-1.1826980693899387	-0.17975773510994883	-1.4062169666608566	-0.9662838239785524	-1.2614780507968835	-0.9051964272374652	1.0914686057737908	-0.8421449312186277	-0.7912407162040138	-0.684775675907621	-0.6015110057471234	-0.5158806637207352	-0.755227232491658	-1.784967940703016	-0.6160630635667889	-0.07822630142073336	-0.41943862996287	-0.6031269993705883	-0.3078681926643027
-0.35185640461181017	0.6861135033364417	-0.9567490591301439	0.6412946593496035	-1.8866327550293382	-0.2604746788745364	0.3151891822712391	-1.4014224587644788	-1.1984496747359346	-0.9443377226109144	-0.6893927019114106	-0.5366016251391776	-1.056362460586913	-0.36095146818460494	-0.926280606867069	-1.033233267595451	-1.250980077953724	0.006894531591688271	-1.0951865431168508	0.001984278283059823	0.01857791002459023	0.19443471298104859	-1.0141087625209901	-0.7033184023446365	-1.7232654431537915	-1.3523319401325364	0.453698149817367	-1.979989324595051	-1.1085101010504153	-0.38853307013472016	-1.3111828834177974	-0.7550422568597351	-0.5101207124236478	-0.5713421937993584	0.11501875847713552	-1.0784168917514614	-0.7768079226838804	1.9438051874932876	-1.2045310911913014	-1.3179935475344906	-0.7270604666666174	-0.23454733576590317	-1.3657553707852321	-1.337698133530103	-0.5571195734557836	-0.4757302373877341	0.18943018806559697	-1.0305980243650277	-0.2997447624106266	-0.5385758241219911
0.21911979229392484	1.0471597632680159	-1.6198935372679686	0.9145914587624289	-1.2216097676973932	0.4438212218779433	1.23977942397475	-1.1973542332257037	-0.7554548693554264	0.5938838803867552	-0.8675113045381951	-0.02487465415320949	-0.8326118411771181	0.3832203447450955	0.03305173191356352	-1.1047235817874619	-0.18909962870439184	0.14413905044937178	-1.2340069889661447	-0.033402962532306985	1.2459250315674426	0.5981276129005395	-0.5090145769065043	0.29066091715828685	-1.4587050851956955	-0.43682471199705386	1.3681197068843387	-1.1373611626149893	-1.1609861415543103	0.2589371056945425	-0.1650368431907435	-0.19193403306913728	-0.06958808435141943	0.8830409463207829	0.9231667713044003	-0.755665006709514	-0.38563869167908005	2.5801039946868185	-0.9350645781551649	-1.0873673837084648	-0.439624005261191	-0.5992025638911367	-1.386968934534688	-1.4461595336360193	0.86143224485477	-0.16465992806964697	0.8782003989396022	-1.254958736330056	-0.04325367243074466	-0.42149912116073224
0.15119458253805848	1.0595157488243017	-1.555842870139172	0.8975806103304712	-1.1435009344691942	0.9361569042251655	1.9125322454312208	-0.806392686315689	-0.12702130356944133	1.0819486914769816	-0.38636667374689115	0.08102318379606518	-0.8091883377871072	0.5323160976639675	0.615506344907534	-0.744766004578512	0.668537424262086	0.20386326022809304	-0.889378083840496	-0.11161583149438788	0.9633323337798682	0.669792479299976	-0.3031221792322423	1.2941297062798838	-1.4505294393988202	0.10538807532240298	1.6685884257253647	-0.707351190177324	-0.7328720822103637	0.6597931459379259	0.23894982064304723	0.17403670570520588	0.5398569574809385	1.7828955753728775	0.8444264368538474	-0.7257684825703254	-0.2447832771157538	2.1770567840855404	-0.6805405005340016	-0.4266462469797216	0.06376866744745366	-1.3424161039555351	-0.9272338096150977	-1.129996665749575	1.2032988124602568	0.06960797601228905	1.440425752777636	-1.1051327149456824	-0.294508608379315	-0.19220115237915988
-0.45028624552418406	0.7914684681423866	-0.8754978797274889	0.4129313778325035	-1.50871995281191	0.6240248703568193	1.9269147581858685	-0.6605698164071313	0.07940420617597818	0.11569691043769523	0.27675293922561855	-0.4188442403260988	-1.3001444219229497	-0.11993359646977585	0.4280714886386057	-0.5613254540435381	0.8454566966385184	0.1332001320791272	-0.606287950489045	-0.404031687148495	-0.5636920086028244	0.31882007328418455	-0.8199821864445942	1.6746543579842168	-1.7850887728741929	-0.14865922107562393	1.0026014343292666	-0.8636928723035252	-0.3027293702533861	0.6530907378618322	-0.4343380741159897	0.23940288064317636	0.6393027191471149	1.580700766380095	0.04749186896079572	-1.04130435180901	-0.5346084910052873	0.9673902785966001	-0.9821530816318691	-0.030014072219128583	0.44011174885100474	-1.6419112528882955	-0.8116881241991437	-0.7438566834961335	0.44110144381952	0.15572074911323777	1.3760059529556636	-0.7233511043605101	-0.9657145506356993	-0.23904260654146797
-0.8890212479219799	0.4299416377897648	-0.22574064774036343	-0.22764989569376762	-1.3903001491064757	-0.09568877793680211	1.4205515025785331	-0.6933761425021836	-0.21670622045864693	-0.9502961998178948	0.5433687271472663	-0.9213555573418429	-1.7691101013525738	-0.7558637246107707	-0.09150058755864968	-0.8663764332179675	0.4311209533432029	-0.06768641039533846	-0.6832715007674356	-0.7677892163412396	-1.6804587407754144	-0.09042407276777463	-1.4334645480582553	1.2708367599832027	-1.7625868915827716	-0.5517463030284007	0.09359616465503294	-0.9593108573051209	-0.20906040237316148	0.4912321704881083	-1.1738880585454123	0.08114733605434787	0.29197184527908915	0.826565004913651	-0.7497285533651356	-1.2498628473025697	-0.8622915903689894	-0.049769380931524415	-1.5037926684062877	-0.19418628996832824	0.37806913579489515	-1.2357778085234727	-1.2308999103233969	-0.5221780150706707	-0.2885321799972269	0.1153195936314037	0.7762229053671651	-0.2672666322022625	-1.3477870439432147	-0.6363221584066924
-0.727344485942876	0.10313908433701917	-0.05021992437490001	-0.5215882818073345	-0.3687327412911019	-0.39265045254718584	0.959216370609644	-0.5479891009887531	-0.5023287032242592	-0.7100358979865474	0.41573913364582993	-0.7414593420534801	-1.453195906875633	-0.6899584257581554	-0.24669268023533483	-1.2508022881368508	0.06488578169877404	-0.2919599362343765	-0.8280588088533138	-0.7870162906505774	-1.2788712104117865	-0.13092468697069082	-1.263084606568549	0.6755532695584594	-0.799314569311225	-0.2856404239719456	-0.0016223054438544114	-0.4585372749203152	-0.28887866816217006	0.48659260226202455	-0.8190453236993366	-0.1337312546524977	0.06193944150520598	0.4613985541234825	-1.0080716780888797	-0.8811496267137283	-0.7168739432809298	-0.24598440813129566	-1.3826624633002997	-0.5279206573365227	-0.042552767326768895	-0.677172185044864	-1.4973219155566289	-0.3254269651473041	0.007928010360409138	-0.017177558677876886	0.20361762338826372	0.16052099845878115	-0.8397655639134254	-1.0237989435760086
-0.28032707996794287	-0.10463148170160952	-0.17437832739950004	-0.40676326295625786	0.844260090759761	-0.04085316216959061	0.9180290140063133	-0.0869777069509553	-0.23502629750867224	0.6389673720522346	0.386847411557314	0.07410115507245021	-0.2746138802444778	-0.16008437122392757	0.04781269916465635	-1.0441316216281344	0.23350798289935742	-0.3023665649673076	-0.5906138380136209	-0.24752387983029508	0.02690779252975649	0.24658919609294944	-0.28327794229234904	0.625159477671907	0.7303024318215311	0.595360013149648	0.923011771546551	0.36733757751285245	-0.16710482420146314	0.6660691270147762	0.5716094732403647	-0.2671133397367796	0.15589795533988396	0.7609114678328647	-0.8054526051167145	-0.03131147012669003	-0.07932385229347179	-0.002448266228114697	-0.3257166887810557	-0.4696752391207969	-0.3020951321271722	-0.5629509748712874	-0.9589611266443312	0.13669589870577636	1.1288265960777026	-0.14841870228515783	0.044509566431644804	0.514056034142805	0.28165931813437306	-0.9915848020224988
-0.12934896630985562	-0.1156417522005852	-0.1408025408627685	-0.31711766760583543	1.2070434974959945	0.36689732238720246	1.0755708070827106	0.4309533302203228	0.583242233234853	1.6355349319091455	0.7264859505937323	0.7937196862533268	0.9940869400475701	0.15690449130025524	0.2108385491654515	-0.1258722172397983	0.7140380077076727	0.10562341405567642	0.005068493458371363	0.4916303839566463	0.7751759820683983	0.7149504349538646	0.5881313038701304	1.1668705929740069	1.7849698634789752	1.2233773301895554	1.9581058601255779	0.7756528660945483	0.20626071573163396	0.8034187454685119	1.781526579240539	-0.3108652212474241	0.1800829793876467	1.1398441465086029	-0.56419062550556	0.6739923047032818	0.5390284982899608	-0.12804771774056106	0.9016407357172188	0.031032149973401927	0.09697962130685886	-0.7596534195245346	0.12189810651505427	0.8744926563571407	1.9762005879128073	-0.11662219568390828	0.13848610884108067	0.7705238192665662	1.0308478092317008	-0.5081653513496152
-0.3030335191045596	0.04581131048725832	0.2160319902169783	-0.5070600745263802	0.5635695213324987	0.268780138469414	0.9044546431709155	0.6540044708324164	1.408703550258516	1.33680287372967	1.0955881373298995	0.8635399629763667	1.48689639267867	0.0870040719985269	-0.1499512110949578	0.8908209170486363	0.8813546170406518	0.821830182363233	0.4597918062790278	0.7588298311124575	0.41432903042596037	0.9339262893201901	0.5498596305047367	1.6029835219587412	1.7625356240020997	0.963909599781253	2.041260112504896	0.45186168962548773	0.4925364151683236	0.7553203925353574	1.8037167438859258	-0.361237522754452	-0.15164606512157716	0.9824944228845393	-0.4900677623097906	0.7519793200714615	0.6713554888878946	-0.8060371510777691	1.272539994306894	0.49665522227502945	1.0499484828334789	-0.6193849390166982	0.8615941180938729	1.5104304239280257	1.7413362005206743	0.1494350180447076	0.13738477793262452	0.9110818641726567	0.7739175500430708	0.10932119778683486
-0.23261611945024874	0.16869210751357827	0.6689508409450311	-0.5614369153670724	-0.21097905076726467	-0.09299718904779603	0.22202693834472068	0.508620068850713	1.6821369922007374	0.3154435099582443	1.0031011366638927	0.5447882432429638	1.081704990492043	0.04461802777374753	-0.5886344836099	1.3252611978986664	0.506573771358871	1.3644702655139658	0.4233750066111696	0.2842812184930753	-0.19786939057460678	0.8222550168967606	-0.14170404855340293	1.2916754146444218	1.1013097876171385	0.15015970545362653	1.0318736431924342	-0.1257701682588165	0.4499339169054329	0.6744655326144117	0.8790321499196807	-0.46332889605687305	-0.3882040210906211	0.4371525981846536	-0.4279395850372535	0.3932598980538389	0.40402590414728834	-1.3555863798952181	0.6894197529119008	0.5506935233806873	1.8182746326829795	0.10191426313426309	0.8432868725476549	1.6447315227746182	0.6305735545999147	0.48075816228561913	0.08577115883489594	0.9323824817975582	-0.0005954143489994077	0.5959871249745048
0.4129642463633629	0.012358631255252871	0.9792886495382462	0.12035322993825007	-0.26418764708483045	-0.02028133725250648	-0.5677582225076525	0.23388907919294646	1.3100597586244362	-0.2250092536389343	0.4967928791624622	0.5269079463945489	0.437637954386166	0.24103805002724507	-0.30179505394297984	1.1392581045985666	0.01855363326177949	1.2505782539005335	0.12460279008113835	-0.4189018387645447	-0.061460956467461046	0.5098044903508286	-0.49429420798929713	0.35228086090657296	0.6861556435438664	-0.3698210917413864	-0.29288395204745776	-0.2572514274586601	0.2929158718820573	0.8185945567257281	0.06567087220250178	-0.5086417327280054	0.2064934158332417	0.18895631893701825	-0.22554440909956674	0.20711018589848146	0.24276132897189795	-1.076210429268104	0.12858798274387512	0.3707510777798953	1.6974283851461065	0.8217057138010357	0.6009435424871354	1.2737365631549102	-0.5166241092553575	0.5892850930397384	0.3947929952178001	0.8547828823447505	-0.18029089422123903	0.978211256250587
1.1086173938108657	-0.38641933840774023	1.1539537803663409	1.374661082942516	0.29462285487892104	0.6112650386811866	-0.9296530660673837	0.10777074283008387	0.6541099826722869	0.05333527575623616	0.14231259932365747	0.9805130463324344	0.2574182882803639	0.246637153397232	0.7848650270464782	0.8589044949970176	-0.10664985448818504	0.4830436316523643	0.05855914453876188	-0.5145229168718846	0.6128511941469394	0.15525715233865156	0.015713574389345307	-0.5323650550732384	0.8168373261381875	-0.2702129551651551	-1.183341548210435	0.1886347455090432	0.41036716708703813	1.171232378049229	-0.008136518239332912	-0.3454315837326445	1.5745774179092575	0.517903125938741	-0.019113359741296413	0.48145634198187487	0.5251938623057174	-0.13914949618394057	0.5059524108113809	0.4014108204247948	0.7219193195819601	0.7902749210722655	0.8806707151921016	0.7696814787875411	-1.0870952227160096	0.37977147381055376	1.1776054588918954	0.6882826468776944	0.6828436988353966	1.3802222791657615
0.9762935008715845	-0.6532121901747351	1.2472228993311147	2.1459107264985864	0.6549345484471525	1.0282256664356857	-0.8078687398133131	0.18565990786834602	0.13029157506381325	0.39545186738398413	0.271629858304399	1.2629850031002874	0.5927279888836464	-0.3724788535349937	1.724050728785012	0.8649524651101246	0.0009372767554769194	-0.4040551308946342	0.36065864509384954	0.28266963587493205	0.6968329582807807	-0.13651480427855986	0.8135393319507372	-0.903488171239481	0.9686119371339666	-0.07768825861305195	-1.5960731338283978	0.678100163983189	0.8037367863856062	1.3586386585189976	0.30525172634516823	0.007701068987928135	2.5980847662773026	0.8603638548568463	-0.0164200677846814	0.8528086340642277	1.0584521647207008	0.5347565003299689	1.580959836662073	0.7352403964146109	-0.3760635174835582	0.04725596084733893	1.637753653362411	0.45253709904544764	-1.0641382869264688	0.06213162498859701	1.8336645743129252	0.38682145370266996	1.7891714482453642	1.7239463471137126
-0.1073995571404911	-0.44934776699216245	1.0943062871459237	1.5634021486067047	0.3361037522254153	0.4608830579252049	-0.6611328889752812	0.27584736770987855	-0.12718139502491657	0.11415474357520128	0.48859888551494224	0.7222562067343596	0.876939358337979	-1.2009799884283967	1.5458053030503442	0.9635659264270713	-0.18426048084185426	-0.8639369817550623	0.6818234755186071	1.365635829346304	-0.30001679637943246	-0.3192458549117165	0.9322599187336259	-0.9161218241463686	0.5516023612453615	-0.42435978755399173	-1.8744936284961333	0.6507837657303477	1.0227844937379682	1.0321081432258226	0.3257458039289243	0.32665320929067637	2.1972718639062307	0.4774168463351546	-0.11383207740112464	0.778028399073988	1.3398358700829833	0.24807696842398272	2.2152656293864452	0.990889667196413	-0.9234521491425448	-0.5231144904509613	2.068555733095527	0.2709608761796505	-0.7356953363794885	-0.11667340145190375	1.5637397481983613	-0.1139114784951345	1.965582733150431	1.7707149231424681
-1.1801293960998704	0.08864048076364381	0.48422591435415197	0.029800268112595542	-0.3011630882290219	-0.8204972901582172	-0.8748414276774937	0.13053786185282032	-0.24723969126518586	-0.4914687635656712	0.15367342698047015	-0.36557476048441634	0.5693499456002244	-1.2231744178476454	0.4125696125606086	0.7438777420947478	-0.7665760799890162	-0.870338777806631	0.6865793840569979	1.825699963635259	-1.424987276924183	-0.4435778523938902	0.19122543646162743	-0.9287751068401207	-0.3165622715046041	-1.191004561414329	-2.031688116877742	0.10797982031281007	0.7398203372069158	0.31405292212013125	-0.06938066709103514	0.41067751959468207	0.594547627537937	-0.5635388468625232	0.03284850604687815	0.21786313424451037	1.0530916548502989	-0.7749875705878773	1.7014357232941024	0.8436921238741931	-0.9207503776748173	-0.16460724691387713	1.6421352033657508	-0.032142687451702116	-0.32596980837779244	-0.19445987272113316	0.3187927928917554	-0.7477842601525658	1.0277345890594058	1.4494778241770556
-1.1649254846801032	0.3984112318634009	-0.3904106415967952	-1.0757228490268458	-0.582363294653718	-1.6834439089976996	-1.2507295630344304	-0.3029598942856689	-0.37617345134559255	-0.6253809663607883	-0.7029732736922606	-0.9620663228022619	-0.2801462746732598	-0.09484264974511886	-0.49881707812742704	0.21157164970363768	-1.1365958225319466	-0.8529328916623143	0.47593077307721376	1.3458547158518748	-1.335051478071917	-0.6546290450610792	-0.5831289005795657	-0.9297517443624331	-0.9349631789498358	-1.6018747431735365	-1.6862200373181688	-0.4685895955359131	0.22686879969465654	-0.23689019172182227	-0.41735963990892255	0.312442720963331	-0.8269826720598836	-1.3272527293483873	0.49478294400027195	-0.3012518508203494	0.31622035617337246	-1.6953185748276296	0.584676475704465	0.48648124402023474	-0.8367409477740716	0.8682467201364986	0.8037235496002721	-0.49587886315626045	0.027998273775788323	-0.4314581634162342	-0.9907547680904557	-1.2118027582978224	0.018519351676205713	0.9896079308426524
-0.08356507680357815	0.06610525005026253	-0.8886063474566351	-0.8787290550169528	-0.31265759658316733	-1.3839858793047806	-1.1960427317340876	-0.7515677351759529	-0.5242051627382558	-0.13561181935507335	-1.2432626697571127	-0.45664972227672934	-1.0737225414031102	1.1289688873840331	-0.3165233740529341	-0.1446248752219049	-0.6958905807755882	-1.114921926063688	0.3804155531568008	0.4367772784825262	0.01610582422477604	-1.0139807848865214	-0.5479559485484788	-0.5872502791553573	-0.8142998724916312	-1.125465325128216	-0.7333495658884022	-0.6578126895073717	0.06466209166703824	-0.17501711897907385	-0.3696472704271889	0.26778054716159555	-1.0234376527360864	-1.0116568655387945	0.8192817465620633	-0.30121892881964285	-0.4703021836504576	-1.9234422844767787	-0.005281677323901969	0.3796060585650321	-0.9058474155137406	1.5417160398234835	0.43449526678585565	-0.812373404655143	0.16986086578337348	-0.9187333114365822	-1.4108646634166966	-1.117379290192694	-0.0022177546989341004	0.6320281087276182
0.9126054904556212	-0.69509965424235	-0.5317763293527399	0.03098396021638381	0.12123464869996874	-0.3823329715751769	-0.41764583336309086	-0.7590027492276366	-0.6334157741916125	0.25920776611258156	-0.767227980151864	0.532782861049967	-1.2209507207273484	0.9230595837413423	0.5535039820549115	0.05278386294579596	0.2847658986946797	-1.4399906725343936	0.45110826894919626	-0.19180695550165874	1.1503102515069168	-1.2896373338123948	0.16404820615558685	0.17103181706604112	-0.17058145196761923	-0.07369952245826089	0.2278871221135936	-0.4476513761172119	0.3941146283574223	0.3445171099925941	-0.10685679518209878	0.3846681853350837	-0.4131763938549781	0.14251987743221886	0.49337764436537884	0.11994123892581314	-0.9199782957794576	-1.5602745770748034	0.29438602779751066	0.5986272245517835	-0.840515673050607	1.120897152891766	0.7449455790721468	-0.6836776693888802	0.033506501718890455	-1.375754538769947	-0.9837854911413392	-0.37558377513438573	0.7892281918060235	0.29929263092866826
0.7775701007845595	-1.237790523546294	0.3800610450641052	0.3456150873350134	0.30697559104943933	0.26604475331714683	0.6707937460835346	-0.08672060426409176	-0.7042407100529537	-0.05906051343523429	0.34805976750133283	0.7976146581443871	-0.6626920472649122	-1.0011748932609028	0.9510257308771423	0.5764833134280923	0.8442166312537013	-1.3625538108905566	0.3854547475940761	-0.3693105544514667	0.6820364205568377	-1.0656316280151927	0.6333256952615908	0.866766496178074	0.3851859329963388	0.7725306690353266	0.41796916602397644	-0.1067924921951964	0.6661154340896902	0.6938841913231045	0.024890302373556206	0.4710721421865911	-0.2627481529119796	1.0965871579134028	-0.37859837125883605	0.4641140423295085	-0.8487066580524957	-1.0595756834937375	0.680727401677933	0.6612916531599695	-0.30648291045470616	-0.1060123981065289	1.0158339991631231	-0.2341910341365318	-0.16446902359451185	-1.4360165879811213	-0.6538338432976145	0.5575250213689182	1.17612290583811	-0.2801000284529049
-0.3039910818696588	-1.149633535105742	0.9617434696611294	-0.3548827358933488	0.22054349851329957	0.16226843195979626	1.3053654945225428	0.9432077014370746	-0.7760111428627314	-0.7543223376296743	0.9306763801185295	-0.06431168974183267	0.10218794070765704	-3.173658202207213	0.3257223341029378	0.8389967606060372	0.44026627406240953	-0.7502088683168946	0.006923449925577176	-0.48950350708669094	-1.0691158301445802	-0.20671137482096819	0.257751029899268	0.9135834527554608	0.4927933290673572	0.9868671708899012	-0.21123118894748935	0.12728841195103852	0.27481884546094354	0.4025359656182306	0.05412189437706255	0.23915885706549944	-1.0558217923601174	1.1098083440400766	-1.0680533768530938	0.4481038216025505	-0.33526271573745003	-0.6647286695175636	0.22838033461453056	0.12952402071566194	0.49632465632904843	-1.1840958335717475	0.5360410424630221	0.06229418918959828	-0.050397337657968895	-1.0686278367782145	-1.0845236157556928	0.9521206023224069	0.33388344447165624	-1.0889931367946315
-1.1354842627798898	-0.6254032565593457	0.6504632342701633	-1.0670533202967596	0.07033400577625148	-0.10209911699231058	1.114459424885643	1.586754557688751	-0.7887855030992686	-0.9327205429516415	0.3075475284932614	-1.160605045362256	0.48208878687719753	-3.7331280821907185	-0.6960218589209864	0.5816740921786591	-0.3604661610628323	0.03463182717627382	-0.3792321478900929	-0.8720171376941084	-2.3706700649625567	0.8295904029660172	-0.5694793072072306	0.28006335437633295	0.27824063090657514	0.7966332767791238	-0.8353975986446234	0.17882525612431074	-0.6576399699430283	-0.38739561729138267	0.31231497210931497	-0.32866350863527943	-1.83594136149311	0.41051096187230113	-0.9886579437048932	0.28534033223228294	0.2971396481056534	-0.28955849558916097	-0.8867416078013646	-0.7416198155155628	0.9552337801631012	-1.4374225849782984	-0.4339619994343704	-0.09039183349532881	0.47998791697120796	-0.5780320090105834	-1.7816626866086644	0.4635394671305647	-1.180148476969468	-1.6201535231697048
-0.7805094771370837	-0.1279605659602886	-0.18358754298121535	-0.5818359557707327	-0.03142728965460015	0.10846070318202933	0.4531126743640413	1.3254651157099766	-0.552422704958719	-0.27129157386370717	-0.8808435326045985	-1.3561807230640341	0.30407228465202735	-2.229579547782406	-1.1459793679988919	0.15684251146401246	-0.5223235719874653	0.5783876435586374	-0.30562391841944664	-1.2781477046803467	-1.9634234595934594	1.3210804347652707	-0.981049152570815	-0.43792202809690917	0.04128811870262433	0.635210771977327	-0.6546034270287969	0.08151978136810649	-1.3280913241085803	-1.1166351589300128	0.8577409890464436	-0.8780957284016082	-1.3714136739111251	-0.25876146566525277	-0.3411036155297721	0.32266352254978925	0.6280819278183294	0.14801683673121943	-1.4881700511113038	-1.1717665351119102	0.7601808999781133	-0.9848798790960962	-0.9003383635429942	-0.44335807964434076	1.0609808323339533	-0.1810039688589825	-1.6323396379508504	-0.47262033950442106	-2.0329682133422926	-1.3309163471371155
0.5124516837912235	0.19062980411620573	-0.6675652176114808	0.9760019434770799	-0.0686572124524503	0.5224154697215084	6.0135178357678615e-05	0.4356274996418181	0.053697021224059636	0.5650318003363535	-1.3573713244148125	-0.629870276266941	-0.10633871106277186	0.07856299227294707	-0.8355538987477832	0.06016872516243237	0.2232715200678254	0.8755118143182969	0.2222036510268211	-1.1792000200799444	-0.39040196584814435	0.996297103569586	-0.6701879949379271	-0.6256391999292713	-0.11684089470774532	0.618828834266625	0.1898119915894243	-0.05624934930740154	-1.1348506967445655	-1.4013747574395985	1.2177372737777623	-0.9824116906019428	0.23247988188774313	-0.5619025057450653	0.1595665439644547	0.5312535046782914	0.42636755994720194	0.46512516112297964	-0.7557028937349272	-0.7242254177241687	0.2977901177757187	-0.43293247734847656	-0.3207682340561404	-0.46988356452336005	1.206921888528945	0.25045659513924506	-0.3003213088659322	-1.0170292448688079	-1.5903864907639038	-0.311283494364921
1.6373650339717418	0.547325115941543	-0.4293738069612882	2.141140501029899	0.07409099075128227	0.27014071131226475	0.0758301383231362	-0.19229612610741517	0.8351958067484647	0.7116572430635042	-0.6458905010367373	-0.09204290751066008	-0.3301145521319512	1.6299342737125286	-0.3920885256185329	0.2979716822186353	1.0550680864142044	1.2146707957830767	0.6189192956900016	-0.457475222091656	0.6996403077134329	0.3094643055702935	-0.18904823126663312	-0.22933456111727218	-0.3050296979286427	0.5595895174717379	0.7594304981308873	-0.05061914527117699	-0.3717303098389757	-1.3564715057696477	0.8594013953216446	-0.5357658545413513	1.4536257751937418	-0.8244288663856797	0.14195775082779588	0.5087369499491161	-0.13612100185578965	0.3684153523579247	0.7435288467429416	0.13679263084102627	0.17993841825971807	-0.23964246165068614	0.6945014752971375	0.0015379768892209312	0.8208018426169684	0.898804988967086	1.1677464329701683	-0.7738741561352017	-0.5482881706081113	0.6355031474812456
1.7302008214070537	1.0131067033432688	-0.001042598809861146	1.6866089883001707	0.5352232671391524	-0.9155317483787491	0.38331753169783017	0.07871184679891675	1.3154827709867196	0.076154556542744	0.3913777750378994	-0.6159268332995927	-0.29825362695898827	2.0024685076591884	-0.2938282261803476	0.37082613652140134	1.0525042575830832	1.6731475520296342	0.35858610092865484	0.31009031456716346	0.4015491356746236	-0.11211110882798787	-0.20795118190882947	0.30364652750569254	-0.5875293999644654	0.3444350963043195	0.3621032413227327	0.24297127192186269	0.09439226304391404	-1.3418759470807315	-0.1601304377515264	0.15250714618552408	0.995520830950931	-1.413832388613175	-0.04040656141354943	-0.00018618270738278854	-0.6068968747040036	-0.1850439809026657	1.5780156789743576	0.49573345847051253	0.46910046315779635	-0.4023595945009763	1.0202647731801202	0.5301533364596527	0.22622505774025495	1.5530557255952968	1.3297519272367737	-0.20443700080124552	-0.05699981951669259	0.6953305206991447
0.8777365886768711	1.1782667341153266	-0.14449672884174067	-0.02501817670997839	1.140916927665343	-2.143110656444623	0.37357302000323506	0.958286476762615	1.1154583498448039	-0.6653712618517144	0.5432297681911238	-1.7191470966414162	-0.2818303734592887	1.8915704018289037	-0.2461051767054818	-0.10746016112687762	0.2787990763632884	1.9222630249715504	-0.3849216099066734	0.3717513097527401	-0.5567196305239568	-0.2063602484155933	-0.6768783508200589	0.5463821740033121	-0.8272504107640828	0.0994695773726721	-0.6941862678244102	0.724332156093154	-0.20853977350495265	-1.4943235746520303	-1.157181471619487	0.6202773948845719	-0.7218734614191962	-2.126316768153514	0.14604026745336962	-0.69842533755671	-0.6536421114245181	-0.85164963592722	0.9545334871876593	-0.040368914542731435	0.5843229165814176	-0.6032019562054698	0.24634114586466888	0.5212287601398374	-0.29202704724855033	1.6776170881166323	-0.10194776215617721	-0.09865479600984199	-0.44245501913250085	-0.17468952546336566
-0.13212895658337734	0.5638537176883379	-0.9091043186375899	-1.448364603964856	1.3616170406472934	-2.215579557786501	-0.19421607017049317	1.5165639758874232	0.3335950340211532	-0.9117167514571156	-0.3949690060130496	-2.0519188502608148	-0.4558936065594956	1.9454496872029967	0.28470846290476504	-0.9110142628556912	-0.3563430148349262	1.6247842307354452	-0.8972071556892499	-0.4043375616210446	-0.7859402258464101	-0.4595912956195448	-0.8906011297437381	0.43787996681250274	-0.7932531071439085	-0.0273616470819651	-1.4348175867895823	1.0300080191175676	-0.8692309387758478	-1.596974967415697	-1.4482884543363261	0.5876899005346374	-1.9655346906998392	-2.3743284196135983	0.6658945924113926	-0.9580893511201566	-0.3383337015291873	-1.1385893388541934	-0.4969459694312084	-0.9459220134669029	0.0350902289129556	-0.5205378694232673	-0.9240184648553312	-0.10488979759214302	-0.7910201110909826	1.013607160243127	-1.87037915078712	-0.660105762219306	-1.0072663130194168	-1.2184737171110445
-0.5849820026311784	-0.6647072409310356	-1.5506823914895551	-1.5061548128104607	0.8136453031176195	-0.9307810713844792	-1.0438188101216865	1.1593782922356826	-0.5046443755622388	-0.709831701018512	-1.4655226836501145	-0.9391186655202489	-0.5977510614611551	1.9875221236802618	1.1326288010961407	-1.4280872377685128	-0.23057757470275134	0.8972200767671862	-0.7268682141932594	-1.3217142442917569	0.15613154006517074	-1.1228125522733379	-0.34847549811344714	0.16690469876475014	-0.3926106721509951	-0.07907351523962976	-1.1867506587207353	0.8452345749202435	-1.1209429032975027	-1.3837014079957755	-0.9382549794938205	0.08647807946268572	-1.5527639453348392	-1.9037722636425538	0.9137363454194056	-0.46583994033471315	0.026665244793507643	-0.7857272828048266	-1.497365199074996	-1.3840697970569424	-0.920793922659722	-0.060923779339653455	-1.5132136541913503	-0.815934044130539	-1.399094379051448	-0.037906225716701346	-2.3974788517567065	-1.2635096941552773	-1.0239433044013533	-1.6326676675112854
-0.36853792496854715	-1.6458045250558027	-1.3984820716856985	-0.6091955657255167	-0.23651358008235507	0.672703662462174	-1.6507260671673787	0.21966670521150483	-0.9331971440638402	-0.4633012548896293	-1.708224752437055	0.8126871553903383	-0.3534961291529942	1.4388142663571213	1.3980967272258011	-1.3411216259024	0.29395604587782437	0.20380327613649385	-0.18822799351613545	-1.487150912360895	1.3313480285874633	-1.6862726730266322	0.6123853343144595	-0.10638589961732206	0.19276886795732737	-0.1849144219246769	-0.128513748646733	0.2554974724443618	-0.7252336427833788	-0.8709245203548418	-0.09804100541672751	-0.6349883193795727	-0.08173816077563285	-1.119091622377017	0.4387430321123615	0.395936920019997	0.24251868765524162	0.027624389510328442	-1.4988632959412778	-1.091912364841604	-1.520211396468984	0.5460192278819648	-1.3142347955849827	-1.0660337920664718	-1.8924245547140162	-0.8036197499799846	-1.307267979967189	-1.2001543250818723	-0.633496503983847	-1.295183290456205
0.08760816019531069	-1.6491298044223623	-0.6172473127038757	-0.010919363469027901	-1.0525577864777576	1.3687000073050664	-1.6751655395404903	-0.4743199639108313	-0.9624508295135055	-0.3416944689423189	-1.2053980542516844	1.7454567405288217	0.21701913768201264	0.21542030233924717	0.4629353957451369	-0.9498519667787972	0.4248386670339901	-0.189939215280516	0.027747543136719992	-0.6589881555667639	1.5158681476265252	-1.3884118098171756	1.1254879934032431	-0.3268325151676514	0.5803342109440414	-0.3326263329668712	1.0079284803143151	-0.2945891689161836	-0.17830376551356836	-0.3427438911071574	0.5115231741312324	-1.2727421991684371	0.7998440582018145	-0.63358773241178	-0.5190110453267691	0.860010357760745	0.3621463497531256	0.7980187129745058	-1.0908932686765385	-0.5518914142333493	-1.3409779480255761	0.8484374951405168	-0.9527366228651027	-0.8762925364238289	-1.807934341745887	-1.0591212806525216	0.3343132911417466	-0.538304531292088	-0.5802869353007784	-0.741301098876416
0.26283133792210256	-0.8542927660725536	0.039599468548067035	-0.3782729478654211	-1.1594584045668754	0.8775660010075368	-1.1852478535974278	-0.5095796079175495	-0.945992839945192	-0.20206218704275303	-0.7911340986228754	1.2303729771919767	0.5532732604735373	-1.0570124181190084	-1.1726869830317679	-0.7594833878143836	-0.03819431892805354	-0.46225802555371126	-0.3338852458929266	0.5298913103522018	0.4995043994507675	-0.20839897017325423	0.6850488968081605	-0.45392858453179297	0.459011425619789	-0.37941037561503366	1.5821155240612081	-0.44282393307139806	-0.057390969654387655	-0.06531116991797084	0.6255235630909104	-1.5828674894139922	0.19257262280384413	-0.6301166557328687	-1.2870537082986302	0.5000062798422646	0.48422363029493193	1.0588719066080277	-1.0693627950880904	-0.3365699306585515	-0.711535655996934	0.5269420014750977	-0.9980182845064232	-0.6964698426930529	-1.0438906237393066	-1.1570848762613402	1.1910737546205288	-0.037557116916579286	-1.1775927761443568	-0.5015364706953267
-0.0071065618547920045	-0.10911658228395903	0.1472756506687177	-1.1953793833129704	-0.7622280941919797	-0.08817268298113462	-0.5494869529795922	-0.2177975555811407	-1.037631157035549	0.011080219696106426	-0.8725872718507057	-0.03516554768570315	0.20915142080625587	-1.6650421982260608	-2.2843254440721683	-0.836330598174511	-0.519595106847716	-0.8311167696529141	-0.8072197741013082	1.176585616704026	-0.780183915973531	0.9301547030059586	-0.3387656569185366	-0.45358609825494084	-0.10139515888971364	-0.27772351592669514	1.3843381950893652	-0.2642771213765416	-0.3346586732129264	-0.08352509768638185	0.3110014135741341	-1.4529746057934445	-1.186150613132377	-0.7842285239163825	-1.4064412892074598	-0.3342162242232291	0.5476528503294487	0.7440386563963818	-1.3787185875187082	-0.4534019215749164	-0.22115112950035812	-0.20764172910279383	-1.2465557526265245	-0.7321785343997173	-0.14222480132991538	-1.376037386396525	0.9005783233137684	-0.18355033656499728	-1.8008349312437817	-0.5618138436602811
-0.3983531044087702	0.0737226064812944	0.053065233439576684	-1.4917898521477582	-0.36939663232985825	-0.7032362130182856	-0.13738907104131323	-0.1291418373287415	-0.9132251040600197	0.07796168262227343	-0.8836875003221546	-0.9102005699490323	-0.5172965361564188	-1.4208023177392763	-2.121261848415645	-0.7200454674432901	-0.47675500888031547	-1.0708228592903066	-0.7605414525523615	0.9242786780162778	-1.2386369052416337	1.1121883459457644	-1.0585275925176154	-0.3881506947882293	-0.5979590944015183	-0.16179264853060862	0.5834747368715818	-0.1353686468833399	-0.4654975031445936	-0.2701018873863373	-0.18550542528669867	-0.9423946057036268	-1.8888587056598927	-0.7421421273946526	-0.8945964884991774	-0.819467901946311	0.4333701828061715	0.2552300247826787	-1.2198636788924087	-0.43613876281970526	-0.009524060771088399	-0.6390516876933741	-1.0209983202800168	-0.6144307178374092	0.22553114818440811	-1.3710500515800867	0.15746055872328235	-0.5293754435229949	-1.5302740563823016	-0.4888274165585191
-0.40023878660722706	0.03793215811803768	0.3134145618846684	-0.9044056808108245	-0.16031044932899494	-0.7439763724392241	-0.0566816846411087	-0.3231093736983133	-0.18045237989797316	-0.18029429686621937	-0.07107487190960216	-0.9380425747034106	-0.7973963214582076	-0.6288690875411109	-1.0554474669059493	-0.03478924783863208	-0.0837531544504104	-0.7073883737211334	-0.13787136005692635	0.19851194491992868	-0.6190439465519008	0.44331581228734535	-0.8940051572028868	-0.38587570251476716	-0.48623064097940205	-0.16007314729822802	-0.40988220941142445	-0.286039445806364	-0.09870457799118171	-0.4706260980340584	-0.5845659699130545	-0.2567556612748438	-1.2579010127599264	-0.4946744672863889	-0.009825109435581809	-0.4509017092464763	0.19726937908177958	0.10928082837434869	-0.1688741266436125	-0.006140310685238356	0.2496608201396757	-0.16905481094912744	-0.09483781318932856	0.10389418834699654	-0.011514007963287796	-0.5593575607813	-0.2169942168935273	-0.22265850556742417	-0.20381007681805127	-0.006582428483594657
0.14430140208970266	0.36411375281040037	0.8562614497763781	0.07688611324057633	0.07226428005751426	-0.4928311478466234	-0.101245176547309	-0.4827855732282232	0.9493249173732397	-0.5703422488271576	1.3726232997628962	-0.5217593246566192	-0.21898216150990518	0.31740449083360855	-0.04587038297223078	0.8997509339319747	0.08228982869401254	0.2420615462781713	0.44250138063831723	-0.3172900066462722	0.4574253901159334	-0.12030006992213783	-0.05551250809771128	-0.44714741548995646	0.2420515139609137	-0.22307023359174152	-1.0530869706055899	-0.5706232433297636	0.4624508238017704	-0.5478269694901932	-0.7117646522605715	0.3563874057681924	0.06089922132297559	-0.2328391489322312	0.9577078348889876	0.4237995166709272	0.03225906411223662	0.43436219424172084	1.0824557766970206	0.5158451782739101	0.7121680890893872	0.9964273560459983	0.8696753230061816	1.1961233986917836	-0.3127234286383951	0.9489593780537243	-0.07018635744421849	0.8539990584195419	1.306027616236038	0.6362486308408746
0.756550089160858	0.942168295908227	0.953684692397509	0.7396578488308593	0.40911787257423776	-0.21835573759482169	0.05364545372016566	-0.47085543600368357	1.6027577346098907	-0.6879832952049102	2.2852359950409094	-0.20807993525265014	0.6396057841422543	1.1105794629711818	0.3398222727125932	1.2232363782891216	-0.13602684570921508	0.9718821048489924	0.3188688914254674	-0.38448240655838856	1.1814538266835695	0.0707256031850895	0.7160252175931201	-0.3647091762823369	0.9126489306905033	-0.2333849191154854	-0.9146767903634458	-0.6808784293743732	0.5820251418399132	-0.3548801106888224	-0.6207772525756	0.7244868167010573	0.9618951172523059	0.012477550480262651	1.6123432870811458	0.8855103812695903	-0.0454222043390666	0.8331312903537598	1.3270810083986202	0.5269650489154145	0.9947742760462421	1.8996926546187896	0.918911697612405	1.7472653876073665	-0.2575220314407279	2.1170658632635315	0.18523921519003322	1.7403965114529538	1.8871522217326238	0.8886590002470278
0.6981530201744093	1.029288448058508	0.09395870045888595	0.8178814675919107	0.5325542330587767	0.06739941425989499	0.5516569957460513	-0.5622112261543827	1.0630664587025962	-0.3615063496331266	1.7506546467755326	-0.08111225331285904	0.805343280645637	1.4338799882540085	0.258282969701142	0.399841837682685	-0.27840037576223853	0.6200787880700879	-0.5373287324074822	-0.3538556665166837	1.1880372618092847	0.6363184861875729	0.8458820396251661	0.04487967988901686	0.7687224834707185	-0.22223183913259792	-0.031768572849052275	-0.48727492156022745	0.002092648507272897	0.20836866836095602	-0.5474028514382061	0.7980049198971055	0.9874633463554203	0.42161862061313493	1.4926052255189575	0.33308824554691707	-0.3126106118836204	0.8314019984626829	0.17485480417228616	-0.18362629882112416	0.6356075553340663	1.715894320966524	-0.16909707776338032	1.0549382197494521	-0.04055172046359888	1.953509700873425	0.22453634404996892	1.3859323591174981	1.21674451579218	0.45791398137206285
-0.23356876062579232	0.30779025582958375	-1.2862992345162	0.5666224637831603	0.14677269178168761	0.43468504895377413	1.2055674772889426	-0.9858812880556591	-0.35562754132597324	0.21436033487974596	0.1624452214039386	0.11225231045590729	0.06638306016103594	1.0324058088743675	0.13415760687537784	-1.0940279042321228	0.05945649605018682	-0.6842013046309728	-1.473841475993293	-0.6221662469059781	0.6532611598734748	0.7403845386820096	0.401921307157212	0.6452670707072354	-0.20485130071663993	-0.33241920302680683	0.9932398403084134	-0.11463221057488408	-0.8672161477638387	1.0526602488007395	-0.638287694368895	0.6294376767508881	0.5651574210202948	1.0897097014500412	0.5312331491480579	-0.8766984012217113	-0.9683086022896172	0.4609977493447403	-1.3853440076208794	-1.1515458031480958	-0.19453790263857532	0.5809147819454782	-1.5262195374107725	-0.5171890694359557	-0.05809907446001641	0.6660690739577256	0.1634129185294813	-0.11325130442885528	0.019252681563221123	-0.3657742593087124
-1.319606545567639	-0.47164231514675997	-2.1278465918614904	0.3838508111168272	-0.4956094208908352	0.8298272493838622	1.6472639670664322	-1.434453374831921	-1.4509785765448304	0.762390522175148	-1.126395586718216	0.4750678077780742	-0.7193687209506355	0.05317604007666344	0.17178280186427747	-2.0615119221579614	0.621076894175988	-1.7572167962124752	-1.7436170920388754	-1.0232877269748766	0.0026285073632453973	0.17630980851112998	-0.056526369436810886	1.0390299736670339	-1.1680512962540404	-0.5533445563495162	1.4158639502850516	0.23552698915043077	-1.3662464834157175	1.850891049629311	-0.7343647517314966	0.34590475560072226	0.36521917868727444	1.8164586189478735	-0.5648877005148416	-1.7336574490235888	-1.6865419013396057	0.2596566300425708	-1.886663315065811	-1.6350266485882081	-0.7208226620349948	-0.5641874544198249	-1.9247173566614162	-1.7655909164610017	-0.18775410494164166	-0.42992130137340634	0.2903934794868863	-1.4920641292809824	-0.6180853749139417	-0.9402444500798033
-1.5045972683906221	-0.29457251671541396	-1.8118443438436898	0.4633380837252283	-0.7807893470869752	1.098405838528951	1.640273355578552	-1.3120172242182402	-1.3149062810172263	1.1475818675746454	-1.1948242661268496	0.8016055096447678	-0.6319039745056465	-0.8432415167410666	0.37413832171923944	-1.6777817112285354	0.7887978328768758	-1.559427630790398	-1.1449850925187837	-0.8864772739884705	-0.39975786140484454	-0.43476196999875993	-0.07472873647088214	0.97581815168855	-1.270857257273832	-0.6450842726032626	0.9720091790218712	0.42103452289563126	-1.2086919872215576	2.203857136211157	-0.5410440073533408	0.1359341190769404	0.6259012426169893	2.260729229322602	-0.7727409887991282	-1.5799686126828651	-1.7692519512920857	0.5830473017224455	-0.8426286345216568	-1.2677457198986402	-0.4222883333855558	-0.955875081107997	-0.9269464910524855	-1.8026364217389108	0.1390695144661846	-0.29987703847930325	0.6238366961173109	-1.5984487632285598	-0.17534814495353437	-0.8406774284979723
-0.4753945449505147	0.7220207325983148	-0.7628202226100204	0.6964393013698539	-0.4808691361658855	1.1160994341432058	1.235655344013032	-0.5097641498959462	-0.32439645497473607	1.2575847252383725	-0.41583233822279847	0.8668319962995344	0.16815039805549145	-0.9761170021394021	0.7764397011657747	-0.31995611271109275	0.38959831478551055	-0.397352136076046	-0.14952336047353895	0.20754778957910242	-0.4031848251162676	-0.5304389131835247	0.25890055667241235	0.611318855598455	-0.5636417418793628	-0.4320087871292897	0.07611254834428033	0.3540716689766611	-0.6401641011428126	1.9075110835038822	-0.047013733572316474	0.20119128742719758	1.0684502357014611	2.2435131333437144	0.15543723212223237	-0.7767327565665936	-0.9043644016486754	1.017023300514896	0.7639272494017287	-0.32740778690272304	0.28917989716880266	-0.705581042837373	0.6535712934774546	-0.9010222142818685	1.045942808540229	0.6518743898573137	0.8455096328281944	-0.5437758395558794	0.9322448021343658	-0.2324321056561961
0.920040562476408	1.196369589346464	0.08092691434199988	0.7537551771171649	-0.04803251385674423	0.8621322531997929	0.6218487832533323	0.294030623527583	0.23334113223179112	0.8933463323049886	0.1392980875314623	0.7160975762260393	0.6266236528201757	-0.3261123861311067	1.3802356510530334	0.7584143856063646	-0.08233485738067532	0.30606396933476526	0.5612169589442177	1.7638178705474952	-0.07734030125063483	-0.3433233894222307	0.49167938133028694	0.26567376021456307	0.11365738935651325	-0.06575175798023693	-0.5965055577481968	0.04424908804357612	-0.037201956024701076	1.102645516682665	0.3696654139283108	0.6472915377179967	1.2703437373610211	1.8436903387931582	1.2194694332405036	-0.26642411235635444	0.32121412739932226	0.719928768117624	1.472899841321093	0.5894196409164644	0.45230793229620114	-0.4573363360606287	1.46462590108918	-0.09532476718702601	1.7394304647561851	1.0153613190873936	0.6403299250895784	0.5572674841002111	1.7818418461670393	0.31429122683280325
1.4610628191171302	0.0674757898210599	0.3044858553127555	0.3026350206282949	0.028773542516860873	0.4738440582804626	-0.11366491329673646	0.314106365539778	-0.39624934712170007	0.05754524106441534	-0.009344464982221476	0.6199361352217051	0.18198217523876495	0.39642405659781427	1.884524346480161	0.6669743729564609	-0.13660873822454728	-0.4455980657044327	0.7301681103826667	2.626541699825179	0.3880411205626408	-0.4795743285525479	0.4256656004605636	-0.010205987485334694	0.1917116161077186	0.18869130715958057	-0.6702340888828093	-0.24604829575486714	0.5405013499533027	0.20927375476811969	0.40117659695023183	1.3820174489733748	1.0266973498540901	1.2657217180400406	1.1183575442832976	-0.4570424127194494	0.8912350535268896	-0.5295851234724221	0.7962482375127181	1.1267773273993222	-0.3637457277219258	-0.5118742899536833	0.8846937899747598	-0.003710224158654154	1.3240693515166158	-0.039522136963907974	0.031765888226524125	0.8850134634447495	1.7470880114043796	0.4146706013698777
0.769400420920224	-1.8880912922866229	0.38596022163087945	-0.6563595467332256	-0.016072473498372927	0.29447584879385785	-0.9764163941272335	-0.4076470271387605	-1.497512151458596	-0.6952190312048248	-0.27529585248740557	0.8223960483997255	-0.36615388865662873	0.45435079159891323	1.759205703370681	-0.18659756797796873	0.044863587396209076	-2.0369558341542	0.7667188699747851	2.0590581531811534	0.8363832994156526	-0.9196323005170476	0.46367529348015574	-0.4585598816398433	0.10864055939094718	0.4151395817510893	-0.22368944239339683	-0.027296803540306207	1.3420304822218951	-0.29178645497792366	0.30729971980256165	2.117359592321101	0.4660618408536993	0.7229463933836423	-0.27769150838117884	-0.6855229190015366	0.43877243059657867	-1.7882957906554178	-0.3375840810390419	1.4335994263338177	-1.5062657261804715	-0.5277064690733404	-0.33656805551939156	-0.2015652893514649	0.04841351954124514	-1.795754982361955	-0.613020069864217	0.716654691592469	1.0135340144741873	0.3007541837910271
-0.35419105369106985	-2.612031105999887	1.0265335465968355	-1.578867105581118	0.5399966110201317	0.7088814254020357	-1.8043051315752863	-0.9468213881428951	-1.569027315532211	-0.5576038009368041	0.1728306424693619	1.355938541768588	0.2645993331831445	-0.19868122201507651	0.7699466076006003	-0.4615229078382374	-0.14506346634275774	-2.7852969702771473	1.3377840452534022	0.5936502658856835	1.2189993134520252	-0.851199131899695	1.1743192241292373	-1.1560511980365025	0.7479840908341813	1.0464866924639145	0.45630266554055426	0.9750118029849735	2.501741793144004	-0.1270754219758622	0.7130840541709488	2.4868864222098854	-0.03590772227945888	0.41969572755342804	-1.6740260395233282	0.043908708872888745	-0.26300923656563974	-1.733239023174159	-0.5492177109914307	1.9164316397772923	-1.85126802525924	-0.11310490696142336	-0.7317720260473629	0.18434174239904721	-0.6982848555869213	-2.701835688824037	-0.8624968344070738	0.8783881628066733	0.3910633556338712	0.6261615799457037
-0.8229253114532007	-1.0265124226926923	2.249424952043865	-1.6631876235487837	1.8306959266313685	1.6867172568463624	-2.143457402555047	-0.46685364995451367	0.03923466501611471	0.621489059473614	1.3359543131795688	1.9818218739443327	2.1213478960568817	-0.9587571283875835	-0.6567761211990683	0.7390567249185974	-0.8733328881943554	-1.6878557797945153	2.6153149207470845	-0.33500198077200094	1.4979345628431144	0.32189292186471125	2.444493738262315	-1.6942130810430966	2.175669720003068	2.2106912648251917	1.0958098575085222	2.307592614620251	3.6880691890933366	0.5547695093208895	1.7801730121908126	2.2035071836753857	-0.09170185443747961	0.467680562467649	-1.7621884029157389	1.798314736425781	-0.053125963643405126	-0.09799297407502466	0.6165943184941283	2.7301654332434047	-0.903078276039162	0.5345502618899388	0.471143695907651	1.3930476469740707	0.07238553557043909	-1.93273034154759	-0.5288845859221172	1.6239603938982639	0.5643142829744353	1.758707179677129
-0.37972622346925844	1.569787996912305	3.2804347370250952	-0.5872622223056982	2.86755665806394	2.476396208077545	-1.5706525630771029	0.8475861503998627	2.317867760300426	1.8704986195177182	2.3260345452323263	2.2151182087359427	3.56669491519178	-1.2366910410727656	-1.766521336421553	2.8359167949662956	-1.5246669592384448	0.5140006380240327	3.880229764501424	0.23093755381196626	1.5002075167557856	2.0417020660129266	3.2162802418201015	-1.521849423631502	3.2354311520395753	3.2002814872975986	1.4258376023663906	2.8996758315935285	4.2189306774313735	1.1814326098817365	2.7306461096638754	1.192139038736323	0.3618954117893532	0.6991723637757223	-0.7024935834526002	3.377670811615753	1.3487801105787731	1.8279368264798186	2.246627771354403	3.483259678378135	0.7853587129265163	0.8108174976773843	2.496218102485953	2.6937734161322635	1.6172525529242752	-0.10549213379717297	0.19423210891956386	2.3086800337954823	1.411562407029805	3.2300615391431062
0.2608833816454525	2.756842831708384	3.293317033803953	0.9902376737687494	2.4207030403696534	2.049442249198417	-0.219323817243239	1.931379200848813	3.528182381198168	1.8902454199744771	2.3374973796214586	1.5332106415674678	2.8604419661192146	-0.9406927598840917	-2.177256540262819	4.166190975783071	-1.37876901124751	2.098308371157963	3.973375487726344	1.7207209986270882	0.9735236216859067	2.9847616711060807	2.336498167658587	-0.6217565936259887	2.639514398244971	2.923219941989302	1.1837724104841119	1.9497017092984115	3.559715563062124	1.1028149804781981	2.462278353567592	-0.32427356375581806	0.8668746334866484	0.6637062620364939	0.12166574087815282	3.389998016360529	2.919872827136056	2.34338757578114	2.9121678156605597	3.4563370793647668	2.1984599270687686	0.4613878303402017	3.6062152323269383	3.113877214313746	2.105918731413389	1.4709562302117343	0.833631320644216	2.160863833455064	2.031777600038765	3.951067725520101
0.28884558264168037	1.6151484301186685	2.171391804128763	1.841001541306545	0.42319548867211537	0.14527830522353458	1.1144503188520374	1.8789572840060693	2.876847146059553	0.4451384465990482	1.4728145971849211	-0.17085241860972006	0.11493671186529687	-0.33404720811204724	-2.1031795140595975	3.477418185923437	-0.4880218486889216	2.0955234771028515	2.315233237594215	2.463336343532198	-0.12133389181896899	2.3989495613175214	-0.19245634553912067	0.32806203573951565	0.4038611095753481	1.0583361032050955	0.3327203071871222	-0.21106499322965178	1.7620139704485183	0.138982258347648	0.7261747309306644	-1.8319795743310037	0.7121879151261761	0.022331340561096612	-0.17538443999922038	1.6378723188017927	3.241907774513534	1.0205622493229236	1.9488584096491237	2.1934092783800425	2.696282462424797	-0.10154331948026646	2.6578927116002746	2.3546123302061703	0.7045804066733737	2.0146423375480675	0.945075816163108	1.1372268620804968	1.5287130118427876	3.0940988664472604
-0.3579243571226724	-0.28787083106352096	0.5280584666989715	1.2672225810430673	-1.7782273635717072	-2.1594286905264646	1.5668807812227892	0.7586543235472752	1.1627399263491953	-1.2453080473871267	0.5075910053478887	-2.2233543798403104	-2.620252996493595	0.3493239430303353	-1.8477238297107226	1.0863760882357651	0.3481275226482478	1.1276502446916952	-0.4304321641807773	1.291855354147651	-1.3969551539883007	0.8232824666676315	-2.914749210309438	0.6102959526421647	-2.0140844455609996	-1.3773053316418034	-0.7400538313935724	-2.2555280724699127	-0.5214224365329894	-1.1481833035109836	-1.4478155088623101	-2.7131207159825848	-0.39123516380434065	-0.9846863610851245	-0.8875458574596197	-0.674918287537213	1.815217906466717	-0.8554880256090598	-0.014763155931126886	-0.024180746729244876	2.2742500555790697	-0.3441021927424826	0.17665575243606466	0.9327329433262068	-1.3211330683684646	1.672455762576335	0.46369868593131025	-0.12116122150457219	-0.13173834981516933	0.855897552335279
-1.0433196459840057	-0.7282525430934162	-0.8892274718821714	-0.1862491741664824	-2.7154945148081677	-3.2235386211602206	0.9996013911514335	-0.5657131394067907	-0.1812490284481625	-1.7185425327354211	-0.01736805673706218	-3.4361334868353457	-3.337539167709536	0.9756101884946093	-1.2777933717033063	-1.4055674340490043	0.49775723510100706	0.5567696837011082	-2.758071991830166	-1.2402237625993289	-2.227961062035647	-0.5979046361338007	-4.078630210336483	0.23888544600543266	-3.0670527182536382	-2.843657510367602	-1.425902619416512	-2.986169662154651	-2.4284912880180807	-1.8422144628099102	-2.636869255026807	-2.5978458414158503	-1.8485938481531397	-1.6100297261026533	-0.6294263973396481	-2.1055803008760083	-0.5197791935738926	-1.5853425511917882	-1.6587278531501803	-2.2541843411395406	1.2492461492284155	-0.2766564174621842	-2.082637802812545	-0.42633012046864205	-1.914699169192222	0.9764878046900025	-0.18913504681502677	-1.023513061203632	-2.0112997479447303	-1.6250712621694936
-1.1472970506846087	0.6406783154171032	-1.6998665525308416	-1.2090603045646504	-2.189382545372391	-2.3878278168454337	0.1551669053387048	-1.2586947696433903	-0.4843571304081463	-0.7955675091693853	-0.25575738273593623	-3.0234584834174263	-1.9755002495462022	1.3235560917229474	-0.04164802855862615	-2.5166733468324236	0.18389261905730672	0.9992284516298999	-3.4961212851845866	-3.284390761654621	-2.231684006180942	-1.28061281546956	-3.1870874379959524	-0.06373107547125366	-2.4753978105978347	-2.6926648819458134	-1.4049327488586005	-2.3349379486705955	-3.359149957641088	-1.4732387064592347	-2.3014312604537577	-1.6501222338436692	-2.537522067526151	-1.309495023916149	0.851586241055878	-2.2036719295815033	-2.3595930079026517	-0.72389986157826	-2.0501703817564616	-3.4984302077747413	-0.027404297450870505	-0.3381500251866642	-2.6645281284775937	-1.3358941713465118	-0.533680216807672	0.2556489178279029	-0.4204726388172414	-1.4768648885654947	-2.96681081533048	-3.1287918993796437
-0.5913876836803647	1.992549541816594	-1.8850804087034154	-0.9611268550637626	-1.2099551243969993	-0.6650233714874635	-0.06756987145805979	-1.0915213184964379	-0.1921607526591845	0.3283164032862598	-0.605196311804674	-1.3564557543765738	-0.2251486209760973	1.125866427199295	1.7007832378109913	-2.0321321843688547	0.12427982240192004	1.8202372550521626	-2.6727042853937744	-3.381934291929112	-1.5567256590971459	-1.466190008505901	-1.3559553069382666	0.3085938166710608	-1.1874593439974697	-1.6391468077343392	-0.901692409506747	-1.2263188080132976	-3.2053930888919964	-0.45423603665155365	-1.0991841149730734	-0.4919409728791808	-1.794289190089697	-0.3716924610473244	2.2276483014038995	-1.5592037694370704	-2.8444779894449344	0.6037414052812482	-1.2448821832419459	-3.3517953519540384	-1.1386083251433212	-0.665651650962379	-1.5698816437535303	-1.7241758084548464	1.2318029140933355	-0.36079121297332567	0.0008833363877264879	-1.6161479335566458	-2.568549935814745	-3.1999128960531853
0.24389634511351113	1.5490308052198776	-1.537235614077913	0.18876271836326933	-0.6976876816949331	0.2907499130560555	0.4842526865759049	-0.3733300935722812	-0.03693603131119854	0.5171364617658041	-1.0369978758749927	0.31301091985396234	0.3900347058199168	0.43078503834690235	3.0320576427339803	-0.8910388255821795	0.5990032665940382	1.9943506656855647	-1.285309917621557	-1.7495361719164941	-0.6781680776360764	-1.4983877838136452	-0.11612105873279303	1.1495622569993897	-0.20340642668532577	-0.8091388408598333	-0.3721273671500623	-0.5368307908616462	-2.270107836948197	0.3474711660849527	-0.023920370939821956	0.2502481260546149	-0.08200038538144436	0.3062374690368519	2.1009321940590007	-0.8651347715509834	-2.099456549074265	0.9630662951163492	-0.031728738331615526	-2.1808173588742816	-1.5814175035308875	-0.7837754339461053	-0.01857624650273804	-1.5544399511224216	1.4694372013213695	-0.6722052665628881	0.6928398125775371	-1.389052530507016	-1.3240487434939423	-2.272953470577455
0.8944929895657554	-0.3599776439514357	-0.8011381804330098	1.1351197125118246	-0.5756427364676054	-0.1165059120858292	1.0855641521446848	0.4298158468234268	-0.18403895398293044	-0.07065641336586569	-1.1046540602989008	0.9918826748371868	-0.05742135670267287	-0.2463615644079969	3.0054635785575408	-0.12712318642187673	1.0943685973988653	1.224036624441156	-0.30331686349438597	0.06515696647043209	0.04474039224630154	-1.273232159149379	0.03630555392231036	1.6546515634235952	0.28340723543309027	-0.5376997043082865	-0.01486252550723587	-0.33327824932382577	-1.0368828232750662	0.4767093416172803	0.5329783449126021	0.3981116499137387	1.3844648817331435	0.13976433439649896	0.630449293932167	-0.2494569880015506	-0.855602418021146	0.03557233680789396	0.781185429048652	-0.7553730027899609	-1.0887155420203745	-0.21506481927039953	0.7856793540873209	-0.8345603688921255	0.06365044614032975	-0.48087394030710157	0.9929945749275568	-0.6662448613980543	-0.10535334217689281	-1.122402385599635
1.0537521775261727	-1.7837854254248904	-0.007731868950644167	1.1390288612785093	-0.24103818723468562	-0.9367255020724561	0.9319210051211383	0.9380195187420842	-0.3010378554336769	-0.38453989993750864	-0.5950736085972747	0.7679241825321602	-0.408102562654386	-0.369205169774395	1.6262728593380658	-0.018653315873131928	0.9306798290813231	0.10949672180405079	0.044572205789559366	0.7167992676962553	0.5437539677783269	-0.599545936907921	-0.18114237556554108	1.2831111345376993	0.5979272840658126	-0.30664968515504204	0.2813917046042254	-0.13781208381187451	0.023852962727964076	0.23975483242664974	0.789339627646174	0.24542304444934424	1.7118368512405233	-0.5390944115505297	-0.7058235233191459	0.42480304910088007	0.16564989962820617	-1.2215544665011329	0.8773658019159902	0.2785948363201029	-0.017943239085805376	0.7542348360285268	0.6013395413256211	0.11847562685314633	-1.322087686277945	0.046058110448468345	0.5911093838226913	0.3072885240631375	0.5518016771377281	-0.2709341174285164
0.6574467533684829	-1.4648793260125217	0.3688739342446793	0.402386404946305	0.38727191270240857	-0.9201523532978452	0.026887716730638958	0.9228025109885171	-0.2226551447391507	0.07840933500206282	0.06278074304803688	0.43474831141818066	0.0010866426502365758	0.009484341523846746	-0.04239812213241279	-0.17632513407716432	0.09395065580051318	-0.6184695429720994	0.08896660558154182	0.19846067709804416	0.8219622839858357	0.19123455615255844	0.03460500766558517	0.309548819305959	0.8106510354729246	0.25905626679227395	0.5484955400235477	0.27227785356162015	0.5660285081256001	0.1635504714154591	0.9038497931927828	0.15286429773260288	1.018376881182901	-0.8972865116265109	-0.8645315932470937	0.934388621784649	0.5816752175404795	-1.6616142082861802	0.43563470164979506	0.6604126894826712	0.7763004874088117	1.2212865376573239	0.01348238345022514	0.686117377767637	-1.260778240933637	0.3525838643271254	-0.17567332024807736	0.8703296949964183	0.6342672370676096	0.1565187344736708
-0.04199934161967826	-0.15494909306911825	0.07200723709557162	-0.3402681365347777	0.6849286987938414	-0.007619942949795482	-0.7983206866543536	0.3850849619365622	-0.21586990885777887	0.6429691391964992	0.20819847384847	0.4249585270421958	0.6223164273214583	0.2705585550960082	-0.8338235166378211	-0.22078174650137605	-0.70390602027056	-0.7883895995830206	0.0777937258960984	-0.4620486464219603	0.7337595594090641	0.42659962212432023	0.56243538838126	-0.47893685829708815	0.5979484656282655	0.7242696410700001	0.5259612923807769	0.5644702369507684	0.45559984128236247	0.2697354893482034	0.6671301022294924	0.17251657348787058	0.10854855505815347	-0.5561637875174121	-0.30789876817621403	0.7565047335553663	0.3695885851568141	-1.0353844312928595	-0.17715919985121473	0.44754231153921337	0.651776448588443	0.6611750913259065	-0.37536164600222405	0.4326411804826703	-0.11220211573716102	0.03827207676207519	-0.6742486939051626	0.5400360110164246	0.3616029924362052	0.226695564676629
-0.5250335919490092	0.5126199143363226	-0.6274529610982876	-0.5933856886145986	0.19949352863844622	0.6836319647251925	-0.7639155047151774	-0.3669134610137532	-0.5279873051993009	0.3916576112864071	-0.2980348190850832	0.37559880859363565	0.5432026293957399	-0.03602777524598097	-0.4915447441235029	-0.18958279678730852	-0.7667489940464463	-0.68543972505183	-0.0783224709224673	-0.4313471633115297	0.14364289993572082	-0.06346454133012942	0.6360555770452132	-0.5353137920065001	-0.15856266862523027	0.40192580927668997	0.000516863941601744	0.3522462731638303	-0.15123978925150247	0.11452205184168665	-0.056036258209033234	0.11142565007132302	-0.38632999999838424	0.030285028437609076	-0.14078790172396105	-0.198274176916829	-0.20684014596816777	-0.04997810570376874	-0.6642659181043503	-0.13373505167263788	-0.20814670670404817	-0.4295614526212928	-0.4608674312913022	-0.4297451265375262	0.6425649956773558	-0.628509288010955	-0.5965246499421605	-0.4296704825912234	-0.0752610816320425	0.03481298904198133
-0.37106725809850455	0.024997003223840564	-1.1066205154433562	-0.39758850706489113	-0.6297326630272863	0.2997152818486267	0.024063238853777688	-0.8425291090006	-0.914882840543783	-0.5822007733583179	-0.9029568563309385	-0.1589288945338991	-0.2945574656783436	-0.6091930817944413	0.28905124756816936	-0.3058746327112634	-0.0995383118490628	-0.4944479339961877	-0.45463217294953434	0.1551503479472616	-0.7082359691292643	-0.622360528216279	-0.030491724678785498	0.0307981437081753	-0.9544758152201865	-0.6007207690814738	-0.743620766853568	-0.21731862967171056	-0.8315604697362353	-0.43177865586571224	-0.8504790910344029	-0.08595477281067893	-0.43456595701306383	0.1919769985418978	-0.5462756127078306	-1.2017056155520556	-0.7095644202557055	0.4510431825610516	-0.8553442880812928	-0.7423562810526824	-0.9578574033939876	-1.0683893578863468	-0.4454566293990197	-1.1834562798513768	0.28559013583938136	-0.9198434594741572	-0.1937275475313898	-1.2389113134660905	-0.4839535801519159	-0.25930480894957975
0.29460857320954253	-0.605878515989737	-0.9541935065913042	-0.030134822120275486	-0.8889586909289595	-0.6662734993225922	0.6880248831012462	-0.7018984961864524	-0.8508666920824576	-1.2234435312190377	-0.980732082394677	-0.8207226540908874	-0.9743153122184437	-0.7299002843422957	0.7104653935788231	-0.5330490857876465	0.6603027523942266	-0.09340719751207742	-0.7534349275583309	0.5835362424431124	-1.1794844576095047	-0.5310119940702533	-0.7257514260551906	0.6715290314333339	-1.0656277868639654	-1.2603956228983042	-1.060932414759599	-0.5541858508690456	-1.1020839475380917	-0.7239685387047998	-1.0215609133826342	-0.1501565888241067	-0.27834444073895115	-0.12121714169770845	-0.58459784124295	-1.3192951651304017	-0.7510831664389246	0.25430956924320847	-0.6660311019853219	-0.9737361376773188	-0.8929592814245767	-0.876198299477021	-0.38690946156813594	-1.2489848484808712	-0.3909024993571525	-0.4227954591389073	0.08372868656999864	-1.294562630604189	-0.5927683210612659	-0.3935670066940692
0.8404617678801494	-0.3431597738544597	-0.3352360999703301	0.35069068812196197	-0.22358648231234016	-0.9527388069982352	0.523944194391309	0.0034288349932824007	-0.17542440239695048	-0.7915474893685998	-0.48192851297562433	-0.653810585013508	-0.6239732865063164	-0.14842257780204066	0.6114444249284202	-0.5163926066636598	0.883648282053732	0.5874045067623214	-0.514694949763501	0.4876179423492891	-0.7491206419776518	0.08055541678263785	-0.5105925162805128	0.8992275543985279	-0.29864982606557083	-0.7073077210383406	-0.6276025119138638	-0.2703319803351329	-0.7242668453221514	0.02492277513091978	-0.35690015002465875	0.22049003311407797	0.04168944701312209	-0.2945280711853846	0.4171007380674712	-0.38072554363164934	-0.2568911765374933	-0.17827901509832245	-0.10751231583935686	-0.5600439160592715	-0.06660370443917726	-0.40480783016479893	-0.10409508958569437	-0.629816977132711	-0.25326205163209314	0.4975154954102033	0.08960747925336729	-0.6714375230474685	-0.22042628921274163	-0.1523017594707122
0.7723024365076583	0.5277228857941458	0.2391273915557773	0.7022455591364131	0.7991111365965633	-0.042767397718739136	-0.2447521893934981	0.9167401600201674	0.6655463193366606	0.2624325295806467	0.14310808054984345	0.6934965668267122	0.6542586403924011	0.5687305652915478	0.3682754698181854	0.019248704210171753	0.4532677090107237	1.2133650999967711	0.31451496563996373	0.19041309884908433	0.38965088352088084	0.42112739785622716	0.6321470066608937	0.5917462858962143	0.8179301101296185	0.75818553285721	0.15197474788446463	0.408123693031554	0.12179123098843427	1.630412923273851	0.5898143283340976	0.9029586194958711	0.6405463094084962	0.17742120715867038	1.7482827994030288	0.8425233750150122	0.4677308620359507	-0.26982379282247704	0.6485495483466366	0.3742360096857157	0.8701494092320418	-0.34892457097648294	0.5065067843336327	0.2623224332684685	0.6994794533887847	1.0777882062553275	0.0585567834583951	0.15452679200280076	0.4462820256126389	0.4155577221369667
0.28201871450188987	0.8793069910049468	0.45763170203176406	0.897839945520074	1.3821926404097082	1.211108373836531	-0.7304182994918703	1.645351968133231	1.0944443113458506	0.889621160365431	0.5569970459133687	2.2298961012470677	1.8960987069216035	0.6877417080111081	0.2547470252168196	0.889349120542026	-0.2788693666765931	1.2499215750314674	1.1802949762899129	0.15076836444681446	1.3573623871672078	0.13910201639974423	1.6521530110054277	-0.02809021742729253	1.5679207132455344	1.9202394441351192	0.5713100193560744	0.9119177765295997	0.9588977247138195	2.7538337715234342	1.0798520021466167	1.3053942626893598	1.345584342354572	1.042586383493361	1.9871181764254433	1.4633272047892047	0.9632192788172138	0.09454561424713857	1.2614836855659883	1.2969980394846232	1.3338619446981008	-0.6762118595055772	1.1981086181429523	1.057236875185281	1.3896546055220969	0.9233980151894562	0.2155438343943663	0.8300978974893013	0.8792707385388621	0.9749922268074754
-0.028684761648944	0.27101625473424623	0.441054038530126	0.7171050317045327	1.317747741722772	1.5532748514406973	-0.3880003255814538	1.9081907445132777	0.9783094137282531	0.691650400136325	0.8389770121675381	2.4181814093064284	2.1515648512623677	0.1661677853920585	0.09015754578136775	1.5193128104539222	-0.8784763855157687	0.5238899635419355	1.4040366466324097	0.28977394981515253	1.332881294861579	-0.1431369968232653	1.5031884013331522	-0.5967471727522872	1.6197680920035447	1.8813021963625218	0.39275083312732506	0.9095011381238202	1.3463882657893165	2.1273621043255946	0.9238097518823503	0.8912078309388073	1.569906579248713	1.5188964801385243	0.6714814898545416	1.3187564054897425	0.9383669196994274	0.45883836537272754	1.3521463430046636	1.6200892222069783	1.2358686684869125	-0.7563695227572669	1.4906557675792298	1.5662205008840917	1.0345421194473736	0.3003826866899563	0.4180158007259035	1.2378311773559738	0.6432353925738548	1.1422754583028547
0.029678771634178452	-0.5317118130578863	0.43504954919035205	0.07851530139195448	0.9732675906115603	0.6943361801646704	0.33362150118970785	1.522326398057443	0.6026101370868403	0.23864180253648096	1.1117473799171427	0.7859124822163885	1.1941627650361089	-0.3325251332479525	-0.4612598073589403	1.4021832505304999	-1.1323289700436732	-0.5453362210057854	0.8344736677902805	0.06914739654971742	0.3291132847885879	0.3304264119025162	0.24482215895449125	-0.8510543831468177	1.068186404552713	0.8687710016592174	0.01734253805436621	0.5436116891705713	1.1547527379019948	-0.037056177401215605	0.499348339909466	-0.22619455227588073	0.831298013912983	1.0926352244760666	-1.1050871166210798	0.8874694878347438	0.4234132186395281	0.22782228727115206	0.7306117974253579	1.1502361290626393	0.8166817165510906	-0.2521546112254061	1.052693889100424	1.5849848941274418	0.030076229603881097	-0.28069357539987055	0.26883098830242425	1.2310053473917975	-0.17199065655896398	0.7656714830688057
-0.04820646826296111	-0.6506990445864635	0.4008907873290319	-0.7920802605687735	0.6479725801688658	-0.4800243139910469	0.4404699100811835	0.45103729564033745	0.16691460404727518	0.15330978445398297	1.0905126243717487	-1.444948543316403	-0.43281553212150925	-0.26742048533692503	-1.3679002155318265	0.5121935077866353	-1.0775846118709709	-1.3474381235708779	-0.050395808973611386	-0.7572492235491188	-0.7876982187540464	1.2842727543846226	-1.0215285198383979	-0.8025812073767233	0.14988852048460008	-0.19809477267134382	-0.12157200903704787	0.1668940015774129	0.57590437107594	-2.091135037427775	0.14419361451169424	-1.2638524185962625	-0.6262545284529444	-0.01987533112100961	-1.8998452790503462	0.5388694527935282	-0.3007101250970599	-0.7038337249468212	-0.42508500505647173	0.2182156266685149	0.2356637186580136	0.4230450267332771	-0.02003631208191566	0.8606686354615577	-0.6778234509323288	-0.602804034964228	-0.42086655162225783	0.5822456911483577	-0.9832207238420899	0.017608001024084354
-0.7224424483291289	-0.25101049332206704	0.0489641695662939	-1.4825826070676367	0.24339598191568512	-0.9627593735348224	-0.5001614254118688	-1.0260665953161248	-0.4596687774542311	0.2555457825522059	0.30330229870451236	-2.5037500866039686	-1.828568521928671	0.14547521836620106	-2.1178631427464008	-0.6735302403589517	-0.8570544814053909	-1.6601222166919045	-0.6670303073289449	-1.648139292720552	-1.0965638863400535	1.5383306659736875	-1.2638549862372677	-0.7119836199567897	-0.8647951373844439	-0.7256314994404012	-0.11034259427252979	-0.022526913199209266	-0.0877378473252707	-2.549495000830557	-0.20947585503137642	-1.4219062354463088	-1.8924090716860495	-1.1644437280031232	-1.4457701493445738	0.14152443842586823	-0.8640048291212111	-1.6840727110128686	-1.5949034523279821	-0.6346959992577773	-0.551503325383036	0.6560243678198215	-1.2380699871786063	-0.5505891962883014	-0.7751810730515865	-0.8025002852269713	-1.3410190476391088	-0.642773263344679	-1.1933249305230118	-0.7277774794927346
-1.562973044445197	-0.2076928378079469	-0.7169637796599974	-1.6867086984689883	-0.3888771882446087	-0.6269483690252353	-1.7937387563802607	-2.298433022669689	-1.396385736196865	-0.0990454711716343	-1.1871494659627095	-1.8109051049619744	-2.2386730147020044	0.24546114920323037	-2.1489943297016922	-1.5261848971982461	-0.5739901725053239	-1.75345597654092	-0.8564740420859113	-1.7100820382998172	-0.48055550663413554	0.4330199828890121	-0.4713281726441571	-0.8181167830124435	-1.5913605128399366	-0.8563116568121381	-0.3256535115626819	-0.06846223781088061	-0.6343698991357504	-1.5562049494966996	-0.7179868239892787	-0.620740112495631	-2.1817036353967922	-1.8474562845493618	-0.7196157433887167	-0.5297793070311972	-0.9668197173904521	-1.76230087938355	-2.195818073953889	-1.0949829353110672	-1.547037090209868	0.4232338521142574	-2.004500367133772	-2.0092700386920446	-0.7760677036395358	-1.039250673489689	-1.8981470172017527	-1.8350578164069877	-0.6658073608247803	-1.1112993466202459
-1.5495232548453237	-0.7964055001514531	-1.5188296829434327	-1.396708265962474	-1.0377424105655033	-0.12178115170145255	-2.2623976994799797	-2.7771728459347234	-2.342130209721717	-0.9940511470153659	-2.5266722594542346	-0.4547127459570374	-1.4805138523425962	-0.2601545833470545	-1.3865856302507347	-1.687847222971385	-0.2504988123530201	-1.9461059551270659	-0.8672758360396059	-0.659888792556054	0.2894634593524597	-1.2090853283437657	0.4725214745315431	-1.0544255422851918	-1.6587505695984297	-0.9811998281311224	-0.7827794021543032	-0.10464988648299525	-1.0055556224453543	-0.6029119455707319	-1.1750833969126977	0.38315918503792673	-1.5521860553711553	-1.9987718898403215	-0.6513888864228533	-1.247504798755251	-0.5367297794171104	-0.6010745393182816	-1.9691486489901258	-1.223125510662109	-2.4785700532574824	0.25722494858695905	-1.9696422461837149	-2.6579865828030282	-1.1229134029532368	-1.2917927226754842	-1.7320986264618152	-2.25819476672856	0.19079884714457676	-0.9925667514218898
-0.3645974708933924	-1.2431974884400585	-1.787234210316436	-0.8733449261759897	-1.290562057257953	-0.013599667484536403	-1.4655365220196883	-2.3403195962636736	-2.7343070906226927	-1.6704470476637578	-2.7939963556165552	0.05462904966649652	-0.13029415655765642	-0.9950393607491139	-0.37291731997317135	-1.2508232306139009	0.0953980134770278	-2.168146543168278	-0.9147234990295221	0.7542494623257017	0.3353055082655782	-1.89647773429581	0.7242754632454669	-1.1051202423068929	-1.0910850215759165	-1.1329956019947558	-1.013411077356356	-0.20941441703757557	-1.187126336343327	-0.823954706186628	-1.150058301186713	0.6397356410573466	-0.7861752581861371	-1.8013689665020978	-1.1482796530532247	-1.4525250310851572	0.18390637360173864	1.0225277261054662	-1.1808385483078028	-1.2235667973471807	-2.900338222341083	0.45277521505067864	-1.2512600630167168	-2.2007778559854247	-1.5126387403932309	-1.4788532265615904	-1.0252747439189307	-1.795458141323351	0.7235609669670344	-0.558828055669585
0.9299085350353096	-0.7851438421981775	-1.3215981675870638	-0.45085205228117675	-1.0157945083840583	-0.2670478171963159	-0.1820559780423594	-1.3628085260685698	-2.3303532569731003	-1.4204814815248767	-1.9802442482072593	-0.6487002270286424	0.788477227893492	-1.4067930957774524	0.1439234062434873	-0.5874240470868966	0.3473234780660869	-2.0279374721945906	-0.8867807166591111	1.4093679667766048	-0.4362665688172622	-1.1505701312874708	0.21780062037729617	-0.8066568832571598	-0.42118259499359184	-0.9955811981702832	-0.6882722542544868	-0.36066641592746174	-1.1218199864543863	-1.7897434393735532	-0.5701193187190586	-0.16118213373139176	-0.5653939947351535	-1.4555967343259728	-1.4836129721547457	-0.9074258206535619	0.7735784795214306	1.787600528732882	-0.4152957376794559	-1.1385339288102234	-2.5238045256324484	0.6094249475812591	-0.3459457938236968	-1.212117246232484	-1.3500816116722874	-1.590509067613309	-0.3137801495146302	-1.1099659329102713	0.46661617342311273	-0.22745553979513758
0.9215599192519767	0.18807054911479107	-0.4834556877265634	-0.2879948074245069	-0.47077934296115326	-0.5096361624654333	0.4192680448878736	-0.2736702907084754	-1.4608394436158454	-0.5121428663625593	-1.034323273975714	-1.5533319714110418	0.5862087223181608	-1.3381826422983432	-0.162554270769099	0.00018596214626381946	0.3315123900116095	-1.2650388046505259	-0.5115324810093494	0.9052578152264538	-1.205392778036054	0.009978840114272181	-0.42728913668752416	-0.4150798036633768	-0.1967288497735994	-0.37319704959303435	-0.12123926589772914	-0.4330975696137824	-0.7412689490757243	-2.1165809480910753	0.0812461997025567	-1.41401418982141	-0.8147725373139515	-1.1136479478717132	-1.296240899417552	-0.016140558544280117	0.9761344498254146	1.0819607112605238	-0.08022479099607621	-0.802301583563384	-1.4329910911763153	0.17116775445158136	0.2678915004890045	-0.5226000701948966	-0.6442678521592364	-1.5669943828232846	0.005425825553200422	-0.903508771948577	-0.5324626593041826	-0.31159981846090845
-0.4449403765692277	0.5108967404038729	0.20059025285931287	-0.2065078947302154	0.07828977864094684	-0.5268013751372278	0.05862622815284633	0.804237400401225	-0.6152337707933029	0.07774051988310544	-0.8083172480934305	-1.4862052889562285	-0.460985493689434	-0.9893385932205153	-0.8739510072548353	0.48506376084765085	0.0487579889779704	-0.05992386840078433	0.26216353463455716	-0.054726288099752766	-1.0280946158146016	0.38470265375735996	-0.572336090910296	-0.3233876506876913	-0.3675223100588322	0.5373786101104986	0.1101555956197593	-0.24933410671900458	-0.08325692196953102	-1.1160085178314791	0.29491109243354047	-2.1255102608594965	-0.8727025320685914	-0.8647423315950034	-0.8532511637118454	0.6082325304425291	0.9260160016782288	-0.32308495550665756	-0.06411396635840445	-0.08534453326302262	-0.014915816573450095	-0.7183179163649243	0.5232252297632521	-0.3331198561122137	-0.08124861026371576	-1.1557903307144297	0.0035745067934466333	-1.0892886029491209	-1.659689848377386	-0.6820516134450039
-1.595185934243755	-0.26904179984603754	0.5557094639950885	0.19910590553203425	0.6135546662350254	-0.35530781829575353	-0.3504846160616414	1.8614987025041543	0.08638408994251547	-0.17750877175234017	-1.0885126734639627	-0.360704197010128	-1.3333909753287625	-0.49314685085647963	-1.1324916082222785	0.9759268402612081	-0.1480077837865446	1.098380188266554	1.1155363691289968	-0.42118226343618465	0.20031759584117154	0.03383568671952459	-0.1049758237946345	-0.4991068498878887	-0.35294603066221436	1.3218345861382796	-0.027086051764102306	0.2480627911789352	0.6331809283689472	0.43890904963075433	0.12960468201960199	-1.765029487971824	-0.2550093926368474	-0.6498806662142609	-0.437077495457094	0.7589461883508659	0.9368280750388567	-1.0001717511250516	0.08605324985713779	0.8456488244185606	1.261693334580739	-1.2060006325019688	0.7353894839531876	-0.10587837583646426	-0.15443665238215684	-0.12598256297181973	0.08814540664638876	-0.8960648688380788	-2.0760143678476686	-0.8099042887937696
-1.0513841665211086	-1.225677536837638	0.8019019334522752	1.139876964749152	1.1153193909631285	-0.053239094266198154	0.22622165885237697	2.555187044365831	0.8277223125373547	-0.744935188902749	-0.8886703683309023	0.8418000651001957	-1.2406444131598553	0.18818560296001824	-0.39453639956818365	1.3942162953715012	0.23386439949427	1.7761582573735537	1.5785070588414665	0.10557291716822588	1.55707569739914	0.019662015081807566	0.5585420939602503	-0.3851248544726469	0.20196505784001018	1.639698814454209	0.07508927492814714	0.8179767555133811	1.0760546789627854	1.253145129691727	0.06869336712987302	-0.6618495371472249	0.8059981536960282	-0.2532745141491218	0.08657979882394587	0.6729815026202135	1.0248515432776308	-0.3329238968225479	0.608837260369874	1.5363192796343175	2.0182883857166942	-0.6815282686333667	1.1245407394290796	0.6211368230665689	-0.5122970350775113	1.2841734845829267	0.5494177364295174	0.16039369042103338	-1.3515762047709354	-0.2756867274397392
0.7737648931583351	-1.1425410706713428	1.1254862181307357	2.2340140708821887	1.2628385003464537	0.3777562696871482	1.6532742538252585	2.2547417466481265	1.5562553570767321	-0.7179029851634986	0.288844536549423	1.186246589392383	-0.3615357716600208	0.9168637348449465	1.0135341063715535	1.3830503289179237	1.281943841099653	1.8164601413192647	1.3779916145450999	0.8181807431377857	1.906748981477318	0.8260701536506903	0.8952490748114431	0.46826691136756043	0.9113100920617528	1.33249870218966	0.8006337752955904	1.014949776171301	0.9990008018737372	0.9787900516970308	0.31827813290738644	0.3986427864222633	1.576074641690288	0.47689070433567954	0.8897815882226212	0.5490374719386302	0.7610862876182095	0.8536761758239739	1.1881352112683863	1.5517568287432135	2.050955990239876	0.44493578112856785	1.430401135665435	1.4989950503859513	-0.3905039379269014	2.2942368430194606	1.2292960602567153	1.5804973603076085	0.0860106691856984	0.7230222155519941
1.9506899148450203	-0.012581745140917462	1.3602899910607413	2.650073200826987	0.711929966535606	0.8231067833471825	2.6189564997786703	0.7497932912795527	1.7915785471098036	0.07355492558831485	1.7230708143152709	0.7047235267088658	0.4496964995837255	1.2175839518183023	2.119971168904478	0.6609344182757864	2.37842846740279	1.3262083409104009	0.6245653203417018	0.8541885377683015	0.9568982088553395	1.5734223074386082	0.7072298315810291	1.7329505998210921	1.0822018120181893	0.45846851669410715	1.601069825429628	0.605801927000008	0.4385360758013978	0.48725401678517544	0.5045413890682586	0.9531827887385664	1.5282360301157039	1.3740139777303075	1.662109452358685	0.28623074478566657	-0.23533050576134154	1.2357219843101774	1.259111624004921	0.8414121690990753	1.4033567667199098	1.1263767689860285	1.1640801371405756	1.666992260328422	0.4299553498454643	2.193404115543587	1.6469203561618193	2.320360533268214	1.2215737342415898	1.4694441892592318
1.2979467544758332	0.9614852597718638	1.2038119120464235	1.8604005404474553	-0.286181892728871	1.00651585630901	2.036976792062339	-1.1759007938663852	1.1825892025500582	0.8838618715433205	2.2074246290963035	0.19824437159326772	0.6298801676548225	0.7350374974537035	2.1893829879800286	-0.5079889983725124	2.639493272592219	0.60153919239802	-0.2562084972809492	0.20626976464016694	-0.4795425826164195	1.1307759489398492	0.2249627292651009	2.4880160477272595	0.5958391483431359	-0.5954418309297611	1.5170166540277839	-0.09811949325056454	-0.25610165100545584	0.6955242586024065	0.21471797035040122	1.2106021672000415	0.8271453939007118	2.0233178748949716	1.8612065945289815	-0.19825602145470098	-1.6421971357920164	0.472141320656762	0.6824841169169261	-0.14930796172651556	0.4218543556742749	0.8191027916348792	0.2957135780677633	0.7894367459797822	1.3495581196091304	1.1056540455300994	1.4713076172335944	1.8920754500284311	1.3596868590323574	1.4320082005683936
-0.12736164504748104	0.8710885786345755	0.691737439916966	0.3067794146278945	-0.847749347685624	0.7517293164794344	0.3397558938323088	-2.167473256991135	0.15428315606612739	0.9616625018103908	1.4422003357154498	0.2739345192050321	0.4202045376098545	-0.19094112135550353	1.4062495283221499	-1.3280579267222816	1.7870104468418502	0.07204726858407147	-0.7731458384448419	-0.2509462575656714	-1.2756312473753184	-0.2780346094330065	-0.16059813780212517	2.177398808275635	0.09684224191988403	-1.1463445485966526	0.42740409925183964	-0.4497259778857998	-0.6275792366403752	1.4004541723580828	-0.3361107370466894	1.6158041318649903	0.13976423765336687	2.1468438578782445	1.473466233307858	-0.597801542927942	-2.449329521326846	-0.4604382802788287	0.018297401595262077	-0.755584151072586	-0.335368776381371	0.05562076174890324	-0.48593883582617264	-0.41237626358607476	1.647504686756539	0.02881306245295138	0.8621529856273482	0.8678136330432308	0.8127029463726448	0.8359856671555218
-0.22014821963792505	0.18579617053441896	0.28463635886453814	-0.8543765362362148	-0.32092806145709213	0.22867706511288108	-0.8590599823167788	-1.494472742470625	-0.2973166674866438	0.3936610668518947	0.444906397775253	0.724067554050558	0.39411671659593994	-0.6799913433580923	0.610811463441981	-1.1380982832434106	0.5046651817590128	0.13054788283693392	-0.6708726633699211	0.2252664678272108	-1.0265458137579195	-1.1273614214032561	-0.27348359953483437	1.2348615573562043	0.19956663897466567	-0.675210732158729	-0.5784545145639564	-0.09643104708147351	-0.42958950094160614	1.5140431915059351	-0.46520116134013295	2.133700143409027	-0.008546102475990582	1.8480478354677476	1.1500227665366385	-0.44213044826821757	-1.822675645399714	-0.45548625855248454	-0.004268758417941319	-0.5877041815649576	-0.4031306696538594	-0.20159440388615646	-0.43628794049307645	-0.8304824533665399	1.2215263760911481	-0.04463216138769666	0.30264400041612705	0.23818827283506389	0.5585819052518122	0.4142933917938266
1.5808406070884828	0.04322464023418398	0.37318890495774065	-0.8501114421373177	0.8748055657040033	-0.18357015216882358	-0.48063619921095063	0.20502407891850677	0.38055697578099373	-0.08875928869463241	0.4437759277759276	0.8672267242876315	0.6853038562548079	-0.19822596754415808	0.33866173285398393	-0.12559373107053842	-0.23368204497771417	0.8038047371563745	-0.11929963450985118	1.3185779767335477	-0.2823410819623983	-0.39742173850262463	-0.27019736001424044	0.5669953730353424	0.7098532818435392	0.57289982912038	-0.36301658968013717	0.6442284770174017	0.18505391001941207	0.4080507490445184	0.11346121572098723	2.1195062019729107	0.298880619443196	1.4042010316450957	1.3574797100618876	0.2718770088515163	0.007890468642356882	0.4201251186229891	0.6897114957340338	0.14170688061186154	0.23420630539554357	0.3457333331597609	0.3102826194828701	-0.12784277074576242	0.512863191448306	0.9000672627227962	0.07862006671878999	0.393039097663204	1.1245234443844112	0.5647629623333569
3.3896222811703876	0.6937069896381848	0.7578811593383196	-0.10441320329287446	1.553337134199818	-0.2638115698376902	0.7973091602244139	1.4935053535394847	1.598983436899014	0.012343592070772179	1.4958204197439127	0.39365011090373464	0.9031619727160038	0.8180524354302235	0.2528852595615742	0.7268883747336806	-0.19357836101533152	1.5609446117916395	0.3789244083594675	1.8919745545946822	0.1912548811248521	1.0638214013116205	-0.37598874598790316	0.4726092427036334	0.8849889533371921	1.590249168003957	0.8635851712904149	1.1167104399663699	0.7767744643029492	-1.2205350863963162	0.8351603043973895	1.0237782110265738	0.514446745534123	0.901741887394983	1.6220689718803372	0.8947673550650637	1.8209372430027984	1.042301958018176	1.3445950652274024	0.7650273187345716	1.0493309562149034	1.03197720861798	0.7142350816765234	0.9221227517222451	-0.10560704273866565	1.8405183619959002	-0.021532061667934473	0.8524348029665962	1.9223038521134828	0.8856227800597913
2.87934894611861	1.1413159202939545	0.7750937564687619	0.2184309157043452	1.0180081282714109	-0.07753401375763228	1.243914011763368	1.4747979776763223	2.1419561751197933	0.49764932138856816	2.4122606758875	-0.24557825406548228	0.7570024249994837	1.3944644744677446	-0.32972521969394397	0.5486077768595293	-0.07117240000636975	1.6241017159235929	0.3727399932651867	1.1930860065155187	0.24091191118549166	1.40072720862263	-0.5391483945782236	0.34538972348755237	0.4167551310963585	1.4636851056675162	1.6776216999909646	0.9997979539171442	0.9551130040455037	-1.9834325959574841	0.9020677919588913	-0.8100838819732459	0.22324777915941574	0.2397049984793653	1.00721206322437	0.7518819587703143	2.447505351744747	0.5955190752051378	1.1399290648725917	0.7122915326810505	1.3178257161085922	0.9982522933687307	-0.04073976317229802	1.2857827708969782	-0.590164262329517	1.6722500353215717	-0.4129858510520394	0.9327509166550189	1.880727013688214	0.6763884116354797
-0.015576683609477808	0.4724858060461272	0.02183918323441217	-0.46527834092865356	-0.1652546017232898	0.23644987611622104	0.0023935490876698337	0.5261037435493078	1.4183521651190134	0.8604988946058554	2.070713645494113	-0.32852840953384244	0.4772886789715054	1.0531152790692113	-1.4154265632753846	-0.5305028988221145	-0.564956555805433	0.6679362437704915	-0.14028185885056987	-0.2814362863802916	0.31827044451445863	-0.09574386171842973	-0.4461778715597662	-0.4181928140618197	-0.14903765601838462	0.30160757675639394	1.081543252139724	0.539348747631457	0.6618862659807351	-1.239101638873539	0.25367703818571075	-2.22453697247388	-0.40479688386209256	-0.5051056790499184	-0.6126698324143741	-0.10101004998625668	1.753722899920316	-0.4714079444879008	0.11567348559957542	0.013205625631940998	0.7069548615230552	0.1178583425380739	-1.467261914259438	0.7407130849733873	-0.9081777856408751	0.2547900886446898	-1.1318326843909603	0.49166309517276385	0.7414851855062772	-0.1552247613301613
-2.8331150113043004	-0.8321907583425013	-1.1078957360877446	-1.4655643853549203	-0.8323061961270801	0.6259909080127014	-1.9011680449803194	-0.2654473319790614	0.07800861556601651	0.8972093299285233	0.6186757984911215	0.3052479478256426	0.4555435417568465	0.2562697718992034	-2.098399052561028	-1.4631609961719496	-1.4235332885656613	-0.7535856735433192	-0.6865482025841644	-1.2471283943575782	0.733269165449437	-2.104432494489394	0.055932278178883785	-1.4431935156260607	-0.13427601649541948	-0.8303698665550538	-0.2845874496422883	0.11379301884858115	0.17244428312571633	0.2463693548720592	-0.3432232267650858	-2.26201259404331	-0.7734349130796538	-0.9399053520710965	-2.1044561938863144	-0.9140456990041769	0.6006755024481868	-1.0311031888799862	-0.793609873028733	-0.7183777551985769	-0.37898146428040863	-0.9065290862628234	-2.104546824600353	0.00911461605530974	-0.8000883435938304	-1.4441940306590677	-1.6672884118328255	-0.04835919633969908	-0.49650154980314465	-0.8818050708595278
-3.1360178474218374	-1.3249431708604178	-1.7250655500458245	-1.621554960214953	-0.5581847024960854	0.9693870360562891	-2.643710279108012	-0.25017184547789134	-0.6953034280017065	0.7874034382231074	-0.7455937029071935	0.9974912130324813	0.6431562255657027	-0.21349932157858184	-1.5306364229113782	-1.3109451215113195	-1.6902162374733225	-1.599054875773306	-0.7386909662043217	-0.9592429828574306	1.1477529638573836	-2.7348598209803594	0.6314810903217599	-1.6671528500233757	0.3390037897028985	-1.000186546411128	-0.88265166516609	-0.2566549379742753	-0.15929118573392012	1.110111378242423	-0.2386408284340197	-1.0841700283706657	-0.49141995737750316	-0.7794654312040606	-2.1915841170951813	-1.0513843707397044	-0.08327752428220499	-0.6475421312243697	-0.726167623488016	-0.8359105306592761	-1.0728702632395408	-1.2700314508577786	-1.0813418681937421	-0.09911656074499253	-0.10725006162711231	-2.1969438776788826	-1.4896821563891334	-0.26550666357773123	-0.6125423208258356	-0.7575798124478362
-1.0494800587344137	-0.29307725448213534	-1.321700661681584	-0.7167788351475833	-0.06800116794503262	0.9251416900420313	-1.600851055105156	0.27283907641283206	-0.4133350926399534	0.7142307097395486	-1.0685998500902751	0.9180927550651166	0.6033652802907609	-0.12598797810536277	-0.01715357705874631	-0.17253870509652883	-0.9416734117827116	-1.2791586090623899	-0.2083559310432525	0.023453075165597907	0.9711421200449447	-1.6022646522148818	0.7133647347012858	-0.6796458117876755	0.46034626495792047	-0.35654184618834966	-0.1390598923877912	-0.806434380996056	-0.1725414078726129	0.7745121053139233	0.29682053929185326	0.21869269690663898	0.1669312343789728	-0.32157257987368	-0.9068406897348912	-0.6112726574605591	-0.10990796472769095	-0.03979515652060392	0.16828993037559284	-0.2498944813986634	-0.7986525483694522	-0.7861757644487563	0.7987900418012609	0.4755090806138797	0.7945320095176832	-1.536451869689782	-0.7130978343967094	-0.15096617314932897	0.4327239972625366	0.07551935119543006
1.0010962416021283	1.3386230386230178	-0.2908652779626358	0.1861521835811759	-0.25269345407105487	0.22151923533190526	-0.0010521973829776341	0.5575080777590545	0.31576122796016204	0.6494905993245091	-0.5123657076692005	-0.020455492972771404	0.18742217455019292	0.11714329106637213	1.1338726457933685	0.9367456897713785	-0.01176404345832824	-0.21469546553540325	0.47356051884270495	0.4640821753082251	0.1750424539571382	-0.09652092858466156	0.151973867096464	0.5370875155810503	-0.19793885386123497	0.1274263486889041	0.8216167401405459	-1.500163222010515	0.028041278936909178	-0.04856192089080951	0.43666974588813967	0.744217748878257	0.48685159645961656	-0.21806711291305597	0.38007547238446543	-0.15698259812294144	0.020733578105501773	-0.09856215876447565	0.8709370202869406	0.5003904775730091	0.14446989568193958	0.06646151032528248	1.7772282231388252	1.0822505455515137	1.2109357650438786	-0.06618384896624994	-0.06908182367461783	0.0279114455565607	1.3688457311281421	0.6667269416540003
0.9526909302461682	2.00277219280229	0.478970971365396	-0.03023642120040314	-1.0319857649544963	-0.8386371136929588	0.5058166179807347	0.21026976644948528	0.5725613211787254	0.5415682568361645	0.06750319591150548	-0.9603043362440248	-0.1354994634897504	0.1742627293062152	0.9724793142865437	1.09874666598472	-0.18411267073976326	0.5987608414442853	0.762617863115862	-0.2340086339819089	-0.522159506486003	0.358327087688016	-0.5127993736862917	0.5432399465654596	-1.0251383511732162	-0.20411077143960382	0.5056581191403827	-1.8616921529665917	0.21138742147609757	-0.18359677048776846	-0.1164114667189283	0.5954901148166466	0.043080723798218624	-0.6492310450508476	0.45775822956437573	0.024517754246523242	-0.20955382755607052	-0.706922063843865	0.5876604605454723	0.7564861767406338	0.7829744163275616	0.6637538811418384	0.9781857140788524	1.0964390724002204	0.882749615422841	1.1136116532878608	-0.10716611031654424	0.09993471791195938	0.9902626122921829	0.27952358352927614
-0.8276839157752929	1.178725073256382	0.49727319339629295	-1.1586938467616092	-1.4661100703266463	-1.408284536753642	-0.2812185430448621	-0.551446607903232	0.12841528394495824	0.49441795119632037	0.16289579688952394	-0.8988099168594965	0.12690742427992813	0.23907044654320775	-0.04329352928356851	0.3395462674025863	-1.6683509521941715	0.5887077276043094	0.4772354175928399	-1.4498016549452035	-0.4076924851367039	-0.10879933635940829	-0.5857000393576527	-0.8916413347970866	-1.0395023345678902	-0.9940007523915583	-1.1270141246290617	-1.4829681209573373	0.21576854420856648	0.7780584214022181	-0.7089242672854814	0.5281333278196958	-0.8120437928839332	-0.938730854895708	-0.45126211652034426	0.17385164477495638	-0.8341361317536697	-0.8454220999288329	-0.40488152819823076	0.33445089309307247	0.3818143729329971	0.7375890698283447	-0.6589487045815748	0.4947297616540255	0.3188141241530525	1.2926321046993487	-0.496528011379378	0.11158925115817865	-0.4956039982693047	-0.7962405710741453
-2.2044299391514417	-0.18580360178850797	0.08856843635722604	-1.8056762176223806	-0.9437779618049852	-0.9001521422441202	-0.9615202034741054	-1.2489944825068948	-0.4395054748026021	0.5808056828218192	0.012226170444176754	0.2759298635675631	0.681356307506731	0.6717739195414836	-0.5626790147821308	-0.49704157300104	-3.1545581891589625	0.10780242935832425	-0.10211749263989692	-2.0799518023541905	0.3938992481849786	-0.2198878186355424	-0.015415405885675436	-2.3569119956590874	-0.10723315204179645	-1.3784361251373367	-2.5396740445608934	-0.5997296975389254	0.04979973325773881	2.0903949379205886	-0.5434569037997956	0.9204366799659641	-1.2454250888460598	-0.28638294875260456	-1.0980173009577183	0.5541695097208926	-1.4813880683820386	0.1304968936365563	-1.091005795642803	-0.3526735566528258	-0.7657164417555022	0.45571238981817414	-1.408219140028802	-0.24625391846745123	0.18265184066286494	0.6165505719551768	-0.30983746706601356	0.14861813921866301	-1.6877062111634067	-1.5618276310241057
-1.6891830537869637	-0.8647334235147104	-0.08447144736144613	-0.9640118150315627	0.04825008500258368	0.2596120477792468	-0.26405839693763977	-1.5573174935363863	-0.5215656090885276	0.5711889517040697	0.037869852307252344	1.5955250461276786	0.5862465930938007	1.3228025613357857	0.12895780716627891	-0.6063216868292947	-3.087732545598003	-0.08381130080706055	-0.5335806759061295	-1.6993690340754768	1.0113510447370908	0.7074645002898678	0.5029705589566171	-2.239537168986033	0.807559389951738	-1.0067715878896806	-2.3540960252249574	0.057454743183196565	-0.14219896993544556	2.6139003543588597	0.27863031661835874	1.3210321775219387	-0.7521073698785609	1.1172625335976358	-0.7196773847423484	0.9263301459420167	-1.7760230982909357	1.5951327187009599	-0.8413916722588904	-0.711884779993991	-1.5190626292812128	0.1349880824563521	-0.5971415730885018	-0.6606447822233372	0.44902407899524105	-0.17284104896934335	0.9100675688573348	0.17808772936626222	-1.528701433320311	-1.3717099983748253
0.11150768445114409	-0.6195206595379465	0.18648361840542615	0.7890175260352762	0.5109731374098365	0.9343980545636389	1.3657425924085982	-1.4082375487022032	-0.16649929186325946	0.09301000929540766	0.18931448887303118	1.9128953015438344	-0.6292821015458393	1.5099364062665142	1.3262933993106396	0.09913660913435514	-1.3043109360868679	0.2538250085539865	-0.5619773838527631	-0.8609633761178552	0.7581179003488667	1.8749374497246079	0.32370310248385065	-0.48019940490292745	0.7178483060660689	-0.3416391379945353	-0.8861397482727078	0.050041883751766734	-0.2007416623061462	1.8973139091077913	0.7995410281680814	1.0763810126798483	0.3564374128381374	2.025694814502758	0.18380978498823167	0.7526277720810586	-1.6038087488111672	2.2394805037724903	-0.07950707736254112	-0.4854698795182938	-0.9832758696974013	-0.09164998291642923	0.7762822669035742	-0.641525535039497	0.43547091879420713	-0.4305248802266085	2.470493658397142	0.10073740985628957	-0.4138528544109009	-0.5379944245749557
1.3810380959444704	-0.13587544557974543	0.44841809066734256	1.87888185108987	0.12439019170987192	0.4785867976690417	2.1940642030043573	-0.8988334005646705	0.05148490052759932	-0.8461425484318355	0.04487594543325675	0.9930996417769267	-2.1714620049639493	0.7547967391629472	1.7545728867926464	1.056609020228473	0.7953540278753484	0.5648234982877758	-0.220718295728198	-0.31199813991102676	-0.16943849321266172	1.9967013705456862	-0.36022627134648416	1.3364926727950692	-0.25893579188024757	0.026770149146566585	0.29735295965843095	-0.2684622803930451	-0.0774498472435324	0.5383083850727056	0.324725748585602	0.20615572901169893	1.2811201828724954	1.436945479598419	0.6305337181240203	-0.09225988148525537	-1.1014759263357952	1.4760380019615145	0.21878767207607638	0.10237614655596895	0.5338523803698513	-0.3681474402840081	1.2429316294107204	-0.3985704260749011	-0.2664476870029106	-0.12885715194390573	3.0770722118115557	-0.1230600243053478	0.3352061280129597	0.12537814283748286
1.0623229668077225	0.011998491815143428	0.16939637737319826	1.4376232164439056	-0.40960713306881513	-0.5037321485219708	1.1768163421376163	-0.23577123854885101	-0.28150243108697026	-1.6476079307288656	-0.542074834406258	-0.32226968364731595	-2.603412314440289	-0.616009936643302	1.0211237366606607	1.6184676261241915	1.7101595264322402	0.17875017720254885	0.281290127963613	-0.14175220755192156	-0.9913561264900076	0.8703036731069422	-0.7052637085997006	1.6589675127751071	-1.0516782392464932	0.10479732737517604	0.19727150270833546	-0.16698280939487276	0.11458420793894276	-0.4323541818173088	-0.7207090025488052	-0.5759851176475711	1.4989365813635305	-0.15791338536968783	0.3871017463137935	-1.011432151314808	-0.524508393557387	0.05383171823057388	-0.403079311748061	0.6172404608193962	1.7270856923725189	-0.8919076524475796	0.43296221535640794	-0.2205008149775117	-1.134451600723854	0.21575948354129662	2.10331712556162	-0.4517547266924099	-0.05415747619161686	0.1894200942426668
-0.24707332585669586	-0.05121339167999741	-0.5892465682273282	0.17208768863379972	-0.24252331826137752	-0.8166040892448657	-0.7787578971325484	0.31172111996757057	-1.0020785052518923	-1.6286798548531298	-1.1610723347102996	-1.0059449316053648	-1.3259185137232574	-1.752341008591783	-0.029394834743060403	1.5059589055028901	1.2764643513968226	-0.8497227486447348	0.6944083856242415	0.14700733632382676	-1.2017248294004443	-0.3851992665323435	-0.2038600492935091	0.5269257301733704	-0.842699457431624	0.3519876637403821	-0.5964197566166501	0.6009416279840156	0.1787256271699547	-0.4801344834671788	-1.23125363864715	-0.6921641571754471	1.1448439910735062	-1.1547330977823524	0.11687187251453826	-1.2192105035088558	-0.11220757116521493	-0.7750355470880929	-1.4161267762895033	0.7760764996755757	1.541020452205251	-1.5719635999740875	-0.7064538521730696	-0.28798964002730926	-1.2275001022903331	0.09733931473225123	0.23245281452294778	-0.8094026744033275	-1.0714968890826582	-0.0879472400316878
-1.1669216778848008	0.0521375204060729	-1.1922546841364805	-0.5303163980891048	0.6133611092606283	-0.0738185660022746	-1.723072714422528	0.5697222204070461	-1.601177092932226	-0.760432347864573	-1.3132638376307155	-0.8081010329070281	0.7300931727228568	-2.1091575115569943	-0.3853790190429282	0.8605084931090418	0.5496091089927098	-1.7201567734693495	0.8126627499116512	0.8313964022190238	-0.9522031672367187	-0.6328281852397194	0.7065591398570819	-0.656859513306514	0.10111102695195885	0.9274914758833915	-0.7848282398676254	1.4879201967746158	0.0029725181666896863	0.04970988515781934	-0.6405550770944489	-0.3094597541335811	0.6845898526253568	-0.5868976837600057	0.39626264631515595	-0.5433460975844996	0.045317373735409845	-0.5507430001639806	-1.8872986648302355	0.5857493437625607	0.2139574014793961	-1.9436004455838105	-1.097503531595233	-0.5974817581728358	-0.29144049083816753	-0.49589155856546224	-1.2126954932173934	-1.0868993990310272	-1.6432656746298921	-0.24257411977322402
-0.9781750185763307	0.3099404122948076	-1.1118476953679175	-0.1251914138434289	1.3008164668913302	0.7942111268366694	-0.7320987686461429	0.6079496958208275	-1.7235011669607494	0.22197784194250056	-1.01860760540301	-0.3066122676211498	2.001844761425628	-1.8583772557451017	0.00073193931751881	0.050968921349459025	0.45439765619930483	-1.7139963457054286	0.5672588573671709	1.494815886375376	-0.6334722423111062	0.048629735681945244	1.1612716773789171	-0.7255203085637968	0.8411408604172476	1.3501467118293087	0.045452190577595156	1.7221699871865974	-0.3234583526721569	0.35770773449181753	0.4840994479972572	0.016486197434238084	0.3628281045890281	0.7308024737419654	0.9524343709632895	0.39158287533917513	0.07560547703301346	0.05054226579239664	-1.4086483734009367	0.23645969271208067	-0.9767333952399764	-1.5504997087107395	-0.629168656981084	-0.9732271771782776	0.9036288407852632	-1.136373120853389	-1.502273793638106	-1.1426214319377686	-1.335846885482791	-0.145898251588002
-0.14432664584073648	0.42040912271439485	-0.48543797087859025	0.6932554107964922	1.046891800832966	0.5870969779132501	1.1545274025069658	0.6324862726522664	-1.378372844377673	0.5136425277751585	-0.7705481730950455	-0.1320933898805876	1.7845098005137774	-1.4934303538606857	0.35069613706791836	-0.5297718249982285	0.8605878365653522	-0.9295833273879864	0.11399999511855397	1.493464638577724	-0.3528410972089832	0.6010425755013117	0.8831845069068855	0.15063665122914666	0.7821601982835683	1.0314384393012865	1.0259670749001957	1.0637889475400497	-0.5748138630927557	-0.05462218200922098	1.0883894208716252	0.12965413602106063	0.08257525649250255	1.0776116797752227	1.0659096181801688	0.7679449355570813	0.19824544243663536	0.07949587228865745	-0.3997106035605358	-0.06878157334584455	-1.0145719564081763	-0.5017121715916076	-0.0030482777399998997	-1.181101247298691	1.422378373361618	-1.4493507693949788	-0.9853517734315796	-0.9180462826543926	-0.6670802767996075	0.02893380270219367
0.36239749225849893	0.3821845022459687	0.07620419325718922	1.0164554061357352	-0.08505658484493349	-0.7397803725553593	2.09451293887461	0.6798934603014988	-0.7694643268734471	-0.009664593271086094	-0.8869626641556957	-0.33409409280647895	0.7029644219202271	-1.214646823726619	0.1595549905619853	-0.6331719464961527	1.0398780669184726	-0.10997415042647114	-0.2256276801476707	0.7780229914183854	-0.016901821813217505	0.2818824320095249	0.44082401184637154	0.9483707521936068	0.09408577480470551	0.021045826616667398	1.1443028896688625	-0.06520964269606085	-0.5946140951502819	-0.9953641677380515	0.7045397678213634	0.4032837209612166	-0.25035613654050315	-0.19570484931113863	0.5274594577754954	0.2978852843525536	0.45702837639693644	-0.6608982156465758	0.4101829002980507	-0.21255853911615258	-0.12339719151631508	0.4370394851414882	0.23931293558424288	-1.1079822691259187	1.1618019651931406	-1.4649429624429904	-0.44309759046586006	-0.5799174742866179	-0.3420608942323486	0.20810689231726617
0.042843797099866056	0.5881100412522238	0.18645707023771946	0.7807886125936657	-1.3375659842548864	-1.9324036399715347	1.3443703069619735	0.5159852371219942	-0.07274441971215016	-0.7748233582280356	-1.0741116341682146	-0.5474873407376575	-0.1912161446719541	-0.8376050853254298	-0.20402371321037108	-0.29970584937103534	0.7316387585325755	0.19712301506763935	-0.2160614232233072	0.03622438682883944	0.2220861568343651	-0.547956138982111	0.4369705923103386	1.0483606062285065	-0.7264643638936762	-0.9513102743416807	0.4305868461888714	-1.066924129769645	-0.436771768705447	-1.8321927191534453	-0.22368618820019	1.026548510977047	-0.4768744767446942	-1.8589880863086508	-0.11150053713064961	-0.6169831571825883	0.6182306138085589	-1.4900106532402884	0.6607810347231894	-0.18999930910150134	0.5814917721022468	0.5037621588624828	0.23193041079663718	-0.8437253609795097	0.7814778863741967	-1.4262457048571158	-0.19636198139430175	-0.4331753997015957	-0.45072509203512195	0.5329837609809328
-0.7527896944916841	1.179235602955877	0.07567552437046568	0.6064340682292285	-1.9515494427665505	-1.7653231383782253	-0.15121900415546055	-0.04060628498080201	0.5917920185506595	-1.1534490109260498	-0.7578366026889499	-0.5853464194518377	-0.5130006580992377	-0.20974048058510752	-0.1197520821104344	0.13215547765602592	0.4297008231087302	0.1658925435271679	0.05736310609625177	-0.05051781856799134	-0.03911193496374597	-0.9537922107610373	0.6704999545386595	0.7359126659582154	-1.37296931296931	-1.18416515361158	-0.18945922923777214	-1.6015604373155152	-0.2848442379229628	-2.0613834814030776	-0.9464672573685647	1.4504691384970712	-0.4001796130557113	-2.135063883324252	-0.2595762047822443	-1.2970219960233542	0.44049029081927593	-1.6047595590090917	0.530460064437552	-0.09931299191647391	0.33228153359522267	-0.21776965173642995	0.3558679923402234	-0.5459834634883778	0.7286328578827287	-1.32059126885622	0.00888319698045875	-0.5770515294480912	-0.5176915508258837	1.02798173250736
-1.2129229335225542	1.5651092344134865	0.24598481230901217	0.7933161271942222	-1.6425958628644053	-0.3360191671022231	-0.9465142027923635	-0.7294959968812181	1.0870112457422507	-0.9936261977525933	0.20444785838395066	-0.6305942380211006	-0.6249920867704861	0.49401919879855294	0.32888707640819176	0.26113062406616927	0.6285185633858569	0.3381334180762246	0.24513098688225254	0.4343869682294762	-0.8512574344863355	-0.5144776785772327	0.3695671736566506	0.5574504104339497	-1.6976746774443463	-0.6429096529222804	-0.045085984173290766	-1.5738622641176037	-0.23566808659033478	-1.660163672621538	-1.1051874975101734	0.8693722185947608	-0.15108552472992506	-0.6698717476232849	0.004113659494078061	-1.278021496760182	0.0542201534942851	-0.8364793073884405	0.3955280678119959	-0.08222990245871487	-0.5290170792277988	-0.7350257809075307	0.613177837812029	-0.22834040600200922	0.6475833858089014	-0.7814577591175087	0.37769803902113935	-0.6850929916629905	-0.16544402543654202	1.348125443381598
-0.7613045816568242	0.9284486087451834	0.8168129318314938	0.8700930446863089	-0.5961730228590176	1.093906563874026	-0.5929911919588606	-0.9535897826774871	1.2778576143868723	-0.5392405272586461	1.2720802616656843	-0.8333191347803343	-0.8631558009172471	0.956082572247046	0.36829729843704484	-0.04019580930709424	1.0993226475063738	0.8681896076966906	0.07346527913108823	0.7607514134659743	-1.5173828428626297	0.2944326725965356	-0.7537466031593228	0.5508127753804504	-1.4528848205122697	0.12956920045434792	0.5800481929729803	-0.9622360882645267	-0.19729785589871535	-0.9809872046408254	-0.8051065993676798	-0.7336438179192573	-0.13369065306517153	1.0918585468361441	0.11246495916811351	-0.5262367224259361	-0.056220728978149774	0.28069852029914744	0.4645696436803992	-0.2111014196578472	-1.0323537737094313	-0.10831356593502897	0.6586280290542387	0.24200210335330152	-0.07393741683898608	0.41994951389703244	0.6353482061282092	-0.27907613561092093	0.48579931622710437	1.0638699871084776
0.47818982707738844	-0.753243643843953	1.333977217777068	0.27450739349742215	0.7270049032942253	1.4383512473061961	0.14511365732399903	-0.38346731466454126	1.1379295784778711	-0.021455301816845976	1.7198514546144383	-0.953550528423879	-1.0302250650657312	1.0628742715119999	-0.4607491270794862	-0.5161980470280022	1.1474548562526623	1.2880459686621264	-0.372260995339455	0.3973623021408702	-1.141810727483432	0.7156027477775748	-1.9516287322332373	0.3297886859835038	-0.4422007696834793	0.6081300083635356	0.9330580981442006	0.10600021168419066	-0.023807271247204383	-0.39512027747098455	-0.24698599771162505	-2.2952281747224053	-0.5299564828419332	1.4988278588496726	-0.22954378745730633	0.6081826370344193	0.43459551366844346	1.028294196470751	0.7121306415487697	-0.40632632693840964	-0.673937194749815	1.4909516220842123	0.35267801219889044	0.8879602653178923	-1.3513898119264534	1.8547550740461285	0.37106915144709574	0.6965814589043459	1.054452001128975	0.20145563155238347
1.7482070147308264	-2.429017725977472	1.260611056091731	-0.7700052272243186	1.7457515690986043	0.7711517236109395	0.3523055144823039	0.6057842505347681	0.7852316734491875	0.501282423989175	1.3230031060994634	-0.6142489145954494	-0.7498162106132477	0.9435444645588885	-1.5926034517912195	-0.7833482149302913	0.4944423752383777	1.0606887620966001	-0.7271122123657838	-0.40140479310046046	0.3292642692539192	0.49521682376622894	-2.1481233545417693	-0.2310635625111483	1.0109435687896253	0.68046659903253	0.712082432078208	1.1707393737258076	0.27397083910281306	-0.05316604459654138	0.4556774378967159	-2.6376542965992584	-0.9827190496509207	0.401175727880307	-0.7082497116633857	1.5662719195738923	1.2356392623546004	1.0411987661194473	1.003602200325149	-0.48948085997346835	0.1125147320712027	2.8114574689657177	0.011290319906437625	1.429367226031643	-2.2976893222470385	2.6090139109235078	-0.3304194707630276	1.6547074925103993	1.3219798675722971	-0.6539993191059696
2.2150735864316866	-2.8999239685647153	0.5785807072081214	-1.3703750118130253	1.9742319355023041	-0.012786972586368645	-0.058723595552994126	1.230253899487457	0.3899249674614705	0.9525653987208723	0.5059485748243128	0.13554230942564743	-0.089768354801682	0.7251632399428164	-1.967600815923884	-0.6904425328420439	-0.3509291878144151	0.2488459238494487	-0.7074932983976533	-0.9130251115619822	1.8211441318013497	-0.002741824043717446	-1.1262757933063796	-0.7138314295829596	2.030598622556621	0.5273528648547994	0.28709127638765036	1.6060115856931458	0.5003603132542579	0.08749678098333437	1.112447105799013	-1.6633389895732429	-0.9330399003315935	-0.8872761055327368	-0.8507519950806132	1.8545013519171938	1.6329332327435049	0.4704880720921788	1.1790995107833717	-0.35266623797943675	0.5383384823354074	2.715869052206878	0.004622645427882137	1.4671453263215184	-2.144623617915418	2.1131333040621754	-0.850029086652906	1.8518339914564248	1.3114454548558534	-0.8960809356607261
1.623552625410573	-1.9731253134732236	-0.18233180197442825	-0.9757597196792458	1.3467190182086757	-0.2635241579117378	-0.4708077991897719	1.0563070881313064	0.06797782528696539	1.107460552257929	-0.125321593930311	0.7293136131844744	0.42416104202716326	0.4087522839879702	-1.2077621911649759	-0.40822706667417225	-0.6815060388685055	-0.4944059528679171	-0.3716387562560403	-0.7491688794676021	2.1025485365486016	-0.3065411666582333	0.19784186819442148	-0.6560294548167762	1.900687004458137	0.3095145755340664	0.10292437068651424	1.1575532164351785	0.4721560425993766	0.11272825040210913	1.3700812740595618	-0.40912497685588145	-0.2785207372891522	-1.146039748861007	-0.6050315469808192	1.35826645310892	1.2060124974771327	-0.21827669653308013	1.0817223654579402	-0.08011528036814727	0.3290385876944074	1.304782470284702	0.26579317694594373	0.9051694071905132	-1.086912170945206	0.7637527291873852	-0.7020283228426075	1.1246931525378157	1.0768796842115835	-0.4928056889656457
[truncated: 72 more columns]
