# Supplementary material for: Diagnosis of autism spectrum disorder based on functional brain networks and machine learning
Source: Sci Rep. 2023 May 18;13:8072. doi: 10.1038/s41598-023-34650-6 (PMC10195805; doi:10.1038/s41598-023-34650-6)
Supplement: Supplementary file 1 — Supplementary Information. [file 41598_2023_34650_MOESM1_ESM.zip › matrices-bold-time-series/ASD/ASD178.csv]

-0.04363636392713608	0.5792463340984426	-0.020248256476587647	0.424726689364713	-0.42671341132175417	0.4385381060554212	-0.10269831562258719	-0.3811212700118273	-0.680325138390455	-0.29927682792899996	-0.8999266781457164	0.006162440695215966	0.02949745562906359	-0.1789017921293576	0.06275871958754309	0.6404561826925247	0.14352734036924444	-0.6811996832566194	-0.26124433590356194	-0.5655823098963041	-0.3187677474185733	-0.6974958543552089	-0.22837237246404798	0.5001150798579928	-0.17504649622144727	0.10045995119522738	-0.17767490305454836	-0.03119486218469475	-0.38332200459724963	0.021911267880864647	-0.40837784289614654	-0.9092968299223959	-0.5025463700754274	0.2533599075248124	0.48919020913060396	-0.6978393769038657	-0.9283047778440411	-0.2113012367011288	-0.8030718267036041	-0.16429809122632844	-0.3610465346408935	-0.47135411875182065	-0.28203307553017865	-0.6517378503399094	0.5628988240200378	-1.1516794614303747	0.16415084009388475	-1.3743244202229423	-0.72045217224494	-0.5104970433090184
0.07881246940225707	1.014762816341186	0.5034098068312536	0.34283577115252134	-0.5077266516582409	0.7044655783390205	0.2970224206010349	-0.5926449326544816	-0.47423615993138135	-0.4181395874819267	-0.873998009934912	-0.5872177626398639	-0.3666906186904284	-0.21165187532413135	0.03276767861353329	0.7789539807512371	0.45899144339148434	-0.20126244844238847	-0.3746010782414712	-0.6618468455264808	-0.8402621746985156	-0.7966959239822774	-0.5426351685326748	0.7136031151977623	-0.4902975036744164	0.23273429240617027	0.23096902735974315	-0.20357438106539819	-0.398180910296548	-0.8943151211902886	-0.1952454305702276	-1.1871351777405856	-0.580405199888325	0.13672778299398705	0.7140064757627395	-0.8274719499911559	-0.9020433070333912	-0.056733197875011625	-0.4078904559862573	-0.01881203921846569	0.14254844383346219	-0.6954888184463226	-0.061984624549188655	-0.6991981260917345	0.7327319351594466	-1.1758207924107626	0.5471706915082135	-1.3956156677006726	-0.7388981121628625	-0.6895690970925282
0.05500099042817947	0.9703482794111745	0.9517733469198472	-0.08760371198267536	-0.340826478027015	0.6105342466867535	0.5185143327446143	-0.49551810212368846	-0.09791467449646882	-0.4593888807799767	-0.2685350939863277	-1.0586842084069867	-0.6144375999061332	-0.2716675078094617	-0.4414158636030378	0.3708855997612428	0.6252923865229906	0.678233762084009	-0.16467687243978313	-0.32177146518995264	-0.9426867134774158	-0.5939429118346686	-0.6971023860284172	0.5577881207575857	-0.5607196058733876	0.13722610199774674	0.5504635188647394	-0.35890414919540126	-0.10896132918853908	-1.5444071900242182	-0.05066716921741594	-0.8812212560015341	-0.5144165571226259	-0.02905120296636781	0.7841856789569084	-0.5450695736662239	-0.5806899532679533	-0.032380012980861746	0.23785352654848763	0.09427654511475071	0.35381770985884803	-0.805541442334516	0.3504447623504607	-0.5722406979491181	0.39975479421926424	-0.5087157796466237	0.4845929855497394	-0.6175314558616981	-0.42199033223880383	-0.39605019058461177
-0.16303286594558578	0.4749344363156125	1.002748110376724	-0.5267055208149065	-0.1268340715824633	0.18748730341548647	0.4037743592906751	-0.07584837352826557	0.1193642012945676	-0.20563874624867728	0.3445651463033319	-1.108342862441537	-0.5839453478743613	-0.3937494782838281	-1.0951866565069428	-0.19513302196967855	0.5785992917490728	1.2893923648201862	0.2458821844223332	0.1141789330349584	-0.5320694533519431	-0.20322476360708192	-0.560344317596189	0.17712843943301798	-0.3473745631604054	-0.22002986399318683	0.27759741967973833	-0.35684965015273284	0.18797240461996356	-1.1617350580968369	-0.05090709090436309	-0.28739779794812753	-0.4755019534756286	-0.1202365966426825	0.7693475571317507	-0.045480589748205756	-0.4861702086093484	-0.2429380512130031	0.5258501695786315	-0.046425076875191026	-0.02442299596437529	-0.6946754260976117	0.6839737448484795	-0.40586590333537087	-0.09835049134760217	0.3293845739126354	-0.31994761521403914	0.2608052316295713	-0.09904010198340293	-0.05712677217582599
-0.4584255076918744	-0.07897173670192871	0.5396676006823864	-0.6701343270833742	0.07029426308149495	-0.2989322690618004	0.10723548143288397	0.5310650879112738	0.05683870354275996	0.2788416612832448	0.383758236628599	-0.7587751792360345	-0.41955108946777614	-0.45955543400359217	-1.3391970092124308	-0.3445314079335794	0.3251699622362635	1.0526674606518884	0.3999774668710235	0.23002550733679084	0.03610305533154115	0.11619058433620634	-0.21383523688953313	-0.19016998399185164	-0.12610243354818512	-0.5586988019364526	-0.4856213324897251	-0.16652680057936387	0.10787238605842511	0.043602346449781546	-0.09494543941943934	0.09852733594347272	-0.5101377073881855	-0.06678551591074325	0.59894788095578	0.322797734848511	-0.5746556283599299	-0.4538601066786001	0.2904456482981422	-0.4152980202371354	-0.5722258402513417	-0.304838953128179	0.7185274078501255	-0.2742284346544159	-0.22326905123051596	0.6902179891202775	-1.3877574957696766	0.45979847380090355	0.005335643802831024	-0.1068448998417865
-0.6657543371905527	-0.2992399666044791	-0.2515128998612197	-0.4688238310942408	0.3411215104220899	-0.566805625893145	-0.04212245664837575	1.0589421852933363	-0.025265896613069556	0.6106302494286137	-0.04304723837718792	-0.3154906451179568	-0.2939542439386756	-0.28695903552350877	-0.8072946645629044	0.08063604322063418	-0.047267503369097075	0.12709877093677402	-0.011471346024697609	0.007510497395226145	0.28271162494935476	0.21803577644147268	0.07660573437562121	-0.3829371282535993	-0.16672486385968766	-0.558349067277548	-1.0188653561854584	0.13496785534395558	-0.4030771644091457	1.0441462160068304	-0.060654850489309735	0.16416147478906096	-0.44101813498643394	0.14865665084564864	0.1302128691003365	0.34967239687875873	-0.21254483899791782	-0.29588937854189484	-0.05490354923504336	-0.7384680601176422	-0.5597496513577345	0.21986282347156938	0.4539743158969052	-0.0978559991075534	0.1618773732857774	0.4913161484139005	-1.770742213769448	-0.04320281871658558	0.02990672379515535	-0.3953723501534553
-0.70541230144146	-0.16629848545472725	-0.968861481879777	-0.09585140020632103	0.6458724503465834	-0.5246650407201109	0.09381244821819168	1.1580766344912437	0.23799000141674126	0.44803350961433513	-0.26280931156391585	-0.09629660428890124	-0.2096756179367532	0.16760031817615026	0.2281637345312559	0.6246518931028754	-0.4003026488606942	-0.6245817441287874	-0.7168491599836575	-0.1380560008997235	0.02663702353131844	0.1939238488806356	0.07213780800179152	-0.3754303467345922	-0.41470182641072584	-0.223943994877033	-0.7229114633020359	0.39600240183373275	-0.9346301192845626	1.0602806351856278	0.03522358924322071	0.21883134117275208	-0.09948395701684132	0.45201970063934915	-0.5761923906202957	0.08876054151172093	0.9185300474173309	0.28290468184328776	-0.02803695540828265	-0.7590756541802912	0.2033949602387824	0.541050618862955	0.07437020122248628	0.24119387863112912	0.5804724244932246	0.2749427737425973	-0.9857710431892768	-0.5007732862931263	0.2819434146995041	-0.318311119740867
-0.5808022645149263	-0.025615080203234213	-1.2276805974667502	0.216342758308284	0.72015888137737	-0.2682668988849144	0.28933558786129254	0.5984086615564017	0.8368858023668497	-0.11700356885600333	0.121815735891203	-0.1479688773676217	-0.07549416663040166	0.6933193869322473	1.035287453272746	0.6589644930075254	-0.6372092641225153	-0.4594652802062506	-1.0608824172970357	0.15542706492930092	-0.45389281054205516	0.2212466088304212	-0.178446418140849	-0.249908285392042	-0.5306995928447431	0.13663820351432382	0.2148113362778562	0.46103579740221706	-0.9619736925157614	0.33812351053918216	0.07881187375250015	0.46360760502321874	0.3899791678254852	0.6536757639146665	-1.1432197127438826	-0.23391388647741485	2.1318954002317945	0.846550250469596	0.370534005278232	-0.4673105367989286	1.0657444493769594	0.4041865084492982	-0.21873640263757768	0.6846974984036628	0.42707649393458574	0.5264528046954516	0.42095262669403505	-0.23985826380663808	0.7998412592000614	0.417191317008627
-0.2902190269754926	-0.19847599466957253	-0.9298437666910628	0.30802016043372293	0.41892728629030596	0.07391914631754412	0.2233946800568895	-0.42893591687680355	1.2571070133101767	-0.599022316443228	0.7088632822968495	-0.1936881376141527	0.1117331673500818	0.9333508819768912	1.0589799138750307	0.003467037609498895	-0.7629520015222391	0.43857786463396553	-0.7229918682789909	0.7317387839622277	-0.6381874905580014	0.3400930216101061	-0.2977153509810749	-0.13417555386262023	-0.24396609880113274	0.3133002916952846	1.0150430900994265	0.30249959334047877	-0.3796288979863187	-0.20364005852734487	0.03371752386934659	0.6542853247469618	0.6663983475542704	0.5671147792243677	-1.14935846955682	-0.37864073630764483	2.2808700140113736	0.8551758185402428	0.6675145713538069	-0.07509150542977744	1.1754658257465977	-0.06700990802687164	-0.335702629832632	0.9412597266090273	-0.33993948114579936	1.0507462862231496	1.3482237222172546	0.5777635649812045	1.1951323030306302	1.3096338942332546
0.15720082430034474	-0.6182238231660685	-0.3772194628755499	0.16066606004851772	0.040117459039197	0.4222305954257313	-0.10804755835471042	-1.260849985052175	0.9316881866221922	-0.5872567417589345	0.7616901629103937	0.10541457317766985	0.25954270909850335	0.6484386414610447	0.38804822492159113	-0.9097961791166499	-0.8154105683495825	1.0755538909914582	-0.14807072987578462	1.043015689430013	-0.19577613421486528	0.43481223697355076	0.09430329966578567	-0.10905084535056557	0.35249555790410136	0.4310370394050064	1.1410757404321248	0.09711912970282281	0.3284784198637474	0.0023774048166525404	0.005614988898724323	0.45979725144876726	0.5113063716769426	0.214256070916157	-0.5388090952055123	-0.20539327134952096	1.0470102532432597	0.22149556713260338	0.43097863353218785	0.1830968815431049	0.3628580299135722	-0.4298899785327628	-0.30862866828447755	0.710055855137543	-1.073601079904097	1.1708633600862919	1.17574105415172	1.1243815787213163	1.0123259416323696	1.5180356818523728
0.592967765079768	-0.8821107385272584	-0.06939474247073184	-0.08706531762653533	0.0573345747722122	0.6776358564865465	-0.364856439388724	-1.2139271958260518	-0.1459669221065614	-0.13338599065951676	0.10270567663320032	0.7682576377006218	0.33757900448273925	-0.08520911997617098	-0.40314421760423474	-1.4546595879717563	-0.7445749005226028	0.6586970629273426	-0.08985839012392113	0.7687864240016299	0.6875482154618829	0.4068337690300976	0.927372311433604	-0.126232276036106	0.8615927533212828	0.672969537694363	0.7960910370359493	0.08183858645353416	0.5225475363510518	0.6368514236125458	0.10509085994411214	0.02947358057493934	0.101625978859899	-0.13011068266547418	0.28837195482841343	0.24802849488715434	-0.5495066737640656	-0.5940987827790006	-0.28456719593442004	0.20657736205352123	-0.721803896112203	-0.3468034739513891	-0.2201729271532731	0.0017230511263187586	-1.0552316104137511	0.5389865263633794	0.26251527805034613	0.7996641525877164	0.256601161482614	0.795626196151736
0.6571290578336209	-0.6695370698450973	-0.272279425997537	-0.21476625039339606	0.47777613504893784	0.6830901451539275	-0.2902206238403332	-0.23306748179885292	-1.3085312911803142	0.374120570773971	-0.6578907309130093	1.3614456164095972	0.4442181742118498	-0.9144751104064472	-0.8318139871776226	-1.3377799903524206	-0.43079209154510356	-0.5258457807087443	-0.6915176064644957	0.22026356879174383	1.3827004614283245	0.28754383924448784	1.603017005834011	-0.042212722123717884	0.9365322059088498	0.8681319627938424	0.5348062670275046	0.2762522615630148	0.058949109586085124	0.9500087440369341	0.2920857413748025	-0.07723440265218798	-0.1852376089013449	-0.16566807409474862	0.8328878842816203	0.7326230228471232	-1.120375742506924	-1.0643810433268002	-0.9855892478400863	0.05296243766728455	-1.3209234179233953	0.06230831763683428	-0.12477438572752513	-0.7774634019304758	-0.20209096008731328	-0.39322628212445854	-0.5565572477567647	-0.14255130203581726	-0.500199134769144	-0.18172135465077555
0.10049223206407523	-0.08893130683227274	-0.7241687432192366	-0.08255965512238904	0.6946801275314992	0.37223299172113594	-0.05005985356669438	0.9472203388243072	-1.7665308381266938	0.6822293057133241	-0.8115554425446535	1.327552472352192	0.664916613164949	-1.4480898125297255	-0.8718076208426515	-0.7360180123829893	0.1292309531964256	-1.3278671823963843	-1.1911772240272245	0.022489897653477163	1.319995412328384	0.16543228994511575	1.5093267972133708	0.21126960325623184	0.6003274773540332	0.5946479786835471	0.5225467020853809	0.4210622326544518	-0.5249347693190073	0.5865326891358708	0.41949913309663306	0.3893471969374625	-0.18300149046940833	0.16181902489426353	0.9273224653591765	0.9062531507525947	-0.3259382480064595	-1.08470810850846	-1.1664183319599857	-0.1157168630823995	-1.2698104386025562	0.34707771229798384	-0.012196163666259294	-1.1126040352050754	0.8782823864525424	-0.8074870029773061	-0.823678742102571	-0.8744340293153725	-0.6164367223155387	-0.5199698892441925
-0.790678826639753	0.4016986726060989	-0.8103156690611817	0.2610935463851627	0.1914217994438932	-0.05055518617594214	-0.011289657526019901	1.413679722508839	-1.2901660920797233	0.9089762432189591	-0.28799530550721997	0.5382494155376965	0.9114161837474494	-1.4912068661484066	-0.7658596652576697	-0.03111355317133529	0.7053107486946459	-0.8740811781241031	-0.7309218667105164	0.39256512650466796	0.5546735670240331	0.07445875741435178	0.683802378308777	0.4971919622466793	0.24001546195327725	-0.21420220286987082	0.3723801753318867	0.2949353324309989	-0.5581930156087578	-0.12419371804821257	0.43261587997791545	0.9357850859611898	-0.06085808157997162	0.6441903132443894	0.7910229919159721	0.6250030370185702	0.8384894649825232	-0.9185078114165048	-0.6945012398535007	-0.12858866879481923	-0.9269571178752557	0.22143680621230616	0.15853612822868746	-0.8041431638794031	1.4894554734871466	-0.3685744619399392	-0.7254777114666994	-0.80456560909861	-0.013577955827846924	-0.07812233452064005
-1.1937259872400194	0.4064274968443513	-0.11657496531029149	0.6563854312096511	-0.7068616594812097	-0.21515082982562844	-0.22390639480116994	0.8930052225045246	-0.3597480516520403	1.2498532036451149	0.40971089118494475	-0.4752182779377409	0.9643369886903542	-1.0975572663117277	-0.6058437833792875	0.49509584541922913	0.9971437667145997	0.5191785404729072	0.5600418615108903	0.8344807301521405	-0.16317730343341397	0.005877609591717787	-0.122214137626187	0.5801680101305272	0.26398190149731887	-0.9561395023800238	-0.26838591351619223	0.052822556817443585	0.007175574731873357	-0.5864906232359647	0.4585779475684256	0.8421308634952602	-0.032222183098935035	1.023337423943587	0.6889696979042058	0.16158194276294396	1.1491245633083316	-0.7472718764090508	0.1279885482761742	0.05064991073208038	-0.5698161684452931	-0.11099427028996393	0.3678672622526617	-0.13878559163284224	1.4088112638281145	0.4506856947701438	-0.6372214308498161	-0.044879852299090306	0.7089819867482234	0.38499564740900966
-0.4133747093261427	-0.07512227259613799	1.1323930903184458	0.9931493201576477	-1.0805105375687512	0.017809518890650838	-0.31904071565091524	-0.07749087474315866	0.30752154848492813	1.5370921806047966	0.8501080975497415	-0.9295076636267757	0.6708449871092458	-0.4469452882786125	-0.24918057034238167	0.7499228464489398	0.9311570045351331	1.600146056970244	1.5018196737684835	0.6359451359492382	-0.02774384829574302	-0.027594592037526008	-0.17496325334228063	0.3907068087553777	0.7015174887120258	-0.9080625416658477	-1.1549276153758894	0.0852527391365478	0.4665690653122909	-0.49797443150629667	0.6374286745939829	0.05489429988712338	-0.06306978762202294	1.130139907029014	0.6079434929794526	0.026989682912522905	0.3542819314693742	-0.45500231735267715	0.7987698240982917	0.22047416188243937	-0.1005784254554935	-0.16663545427975093	0.47826829604631027	0.35366985512236315	0.8645628866976937	0.8773712558989639	-0.6322137430445318	0.8361453119017976	0.8238283175012253	0.05091648013196366
1.3191950817632159	-0.6727400747668136	2.1768439248148432	1.217288402889594	-0.5140114832016904	0.3121316824863093	-0.023567151567899253	-0.778009388849623	0.3413431882091297	1.2691895326564842	1.007566131309411	-0.507669203414878	0.0673812627009784	0.28941876179720527	0.32967209901752464	0.7734297351778616	0.7140818236270233	1.3513646571728597	1.0484302371578693	-0.35000124276148153	0.9744602413904694	-0.03399349778023656	0.4290745236808389	0.12057436461053762	1.1086377933692557	-0.1035246524516666	-1.6291525769625135	0.47230344505772737	0.09316599608769431	-0.02071504611704228	0.8797960161315742	-0.695671823337425	0.01778376632709811	0.8268269568075103	0.3102177034191727	0.4414380648538892	-0.791658211930413	0.08704393533622391	0.9462870027837019	0.059457865100230475	0.6017265316087975	0.2874306074585884	0.31955092785074646	0.334763009127354	0.1289127190736738	0.5704869842784666	-0.5251348552649296	1.3486675852650334	0.14969189412626577	-1.067916854905576
2.8027217062410346	-0.9377441981522784	2.291884499119459	1.1723427013250967	0.2939562666093687	0.15536250129195645	0.3714406529561366	-0.9773329709226647	-0.10656935555194942	0.18660295679283145	0.9610982280085743	0.32807839801117394	-0.6638414395318929	0.965856320774618	0.7664743630737333	0.6928849604551429	0.5406700379745293	-0.08470465886226318	-0.5174328991481602	-1.494902469181268	1.8781568116863403	-0.13373569172699917	0.799305393613987	-0.009305046370524336	0.9244793305674002	0.5719155243463425	-1.32881998575869	0.7311745202958619	-0.9967200575375421	0.42973715358162234	0.8709881407484913	-0.7704192596973475	0.17348268840034833	-0.005073559256724019	-0.3226651508986571	0.9830646315400086	-1.4677841643365843	0.6809963105962226	0.5504420388126976	-0.5221872599074079	1.2562661374298698	0.9399034034255545	-0.1151615964512048	-0.09688574984032314	-0.6759877933298577	-0.17818764538438317	-0.24196602166753314	1.3248192620264316	-0.8229960865179362	-2.143795485601261
2.8307292127282127	-0.625232514934456	1.3297612843002646	0.5916556408565107	0.29022146643285723	-0.5336789952946618	0.28463129140271964	-0.900291495780848	-0.6229080992052416	-1.243106914104898	0.5691949027320237	0.7887588572946745	-1.2834852375732146	1.405826995756992	0.5927921778642787	0.6738274459908086	0.33116380747306134	-1.5951861330438941	-1.7525403721876116	-1.9946138561057425	1.5631546548046988	-0.4794609544481153	0.19947056617014897	-0.030513947122216275	0.01749771452112187	0.33640790482636623	-0.5620454420237263	0.31350862187961553	-1.819198626942493	0.4809262947669983	0.37988100516161205	-0.4009396098704009	0.10786504469009707	-1.2361950597288343	-1.0621044814065155	0.9010539185460988	-1.4945098872030773	0.9383152013028441	-0.08421327885978773	-1.128155032666364	1.3565219927534469	1.1879885788705093	-0.5794103457570932	-0.5296059730895182	-1.3791662345734528	-0.8526110510479838	0.059932847941747684	0.8082698475386364	-1.451069628213214	-2.3839649258246487
1.322307360711358	0.18601575352974764	-0.18905916872563713	-0.5595370434595365	-0.6302048260585372	-1.198784503087222	-0.3972805097915443	-0.6746542337191889	-0.8782639337561436	-2.075329888544321	-0.2917192579379412	0.5389682251927929	-1.5411196828548674	1.4236961673318314	-0.14894842959273835	0.7844721093848559	-0.11018816393616578	-2.1451406225785328	-1.491470305279888	-1.6413704450360758	-0.10366869505174826	-1.0041221779862772	-1.0829429631934184	-0.1626226216093578	-1.0865732907528853	-0.5522895079382109	0.06596015123687639	-0.656277335041655	-1.4713572744755832	0.020410497543637492	-0.4413661953430638	-0.34787138750050045	-0.3369009544186802	-2.2964138004152805	-1.4834535301360117	-0.10121403451039145	-1.155790420849703	0.7472107943868845	-0.5970511951794351	-1.1064869987222536	0.7841387342986186	0.699123329620094	-0.765695575615307	-0.5865991088424001	-1.609078189680184	-1.1864336751371614	0.24730561794804826	-0.05444685021423421	-1.5292110040277729	-1.7698135266329562
-0.5488977123009116	1.115210057359778	-1.441273821868032	-1.741950235771568	-1.4107319260748898	-1.1863488666720354	-1.06324187339135	-0.10314500508636297	-0.785286175862219	-1.7286128352009098	-1.2631399816468216	-0.006800765158874385	-1.263834180750857	0.9733196399317783	-0.7252421850001762	0.8686609342768545	-0.6862363845630706	-1.6378939531224346	-0.020209982710764574	-0.97118822039047	-1.9702892287048672	-1.339190895485359	-1.9393031027344063	-0.44911760243426896	-1.583575816118637	-1.0613771245014008	0.26964671918549776	-1.3681254189712837	-0.09193493470146086	-0.6981326492428306	-1.115835986172706	-0.8482809796631694	-0.8336834123011221	-2.4747001572060254	-1.3492233957955875	-1.4170312035637098	-0.6741536211484636	0.4198768215364741	-0.870820692553977	-0.18600742832659667	0.04115137045181926	-0.2395627259114585	-0.6387829923798759	-0.20350953664754412	-1.0850716017884896	-1.2482705660282938	0.40498019842636923	-0.9510786424328725	-1.3449960934805374	-0.9534544684238369
-1.4408255703291601	1.6248982064675368	-1.8084007904883868	-2.0919164416022924	-1.0765362205659634	-0.49073501218815985	-1.062499821325798	0.8782738710090254	-0.47625244016885004	-0.5534122542874208	-1.6199200811494339	-0.1795137859825419	-0.5338285068289381	0.2676328041472992	-0.35339133726987815	0.6433766376054333	-0.9422653468289545	-0.8250252894760846	1.2918269776929967	-0.6841843278442349	-2.5653312841907066	-1.145580251725111	-1.5554386144871455	-0.6006551601918779	-1.0895365554856127	-0.6133241966402768	0.21445189267780762	-1.2048868679491316	1.2309718886775247	-1.1614633456386911	-1.233425233608209	-1.2345031204040549	-0.8146016462025747	-1.6142389940033055	-0.8450974619432781	-1.9866014755687593	-0.12344625686091233	0.2646600488340823	-1.0713724159959401	1.1090720921132318	-0.2884991663367691	-0.8986983573246008	-0.5213692201141596	0.3506699205657535	-0.06941886463397068	-1.2121350192565399	0.6506663873483136	-1.4100339106852164	-1.2163763644564636	-0.5347321522155168
-1.0695366029706197	1.3233654962725374	-1.2097400523563409	-1.2558030057812495	0.04994963639188585	0.17478685011561876	-0.5384335334302026	1.7122130346269977	-0.20268867436241253	0.5125918053862197	-1.0315690952366057	0.2086722804829448	0.245952939782601	-0.3272581351281776	0.9111501504839378	0.016365422082640253	-0.5684699659575787	-0.4777963677026503	1.475447244978269	-0.9790804378702429	-1.452654417068878	-0.5541113622257292	-0.24738144713627028	-0.34809420566485894	0.0016485568861151424	0.20120537169305888	0.12335816320257316	-0.5040230412316459	1.5694865114223424	-0.9830203658217815	-0.7819199717016572	-0.7839300336782302	-0.1254967508922058	-0.4327662441046756	-0.43530424647498367	-1.2739634541984095	0.28270328165276576	0.13699721724775477	-1.3654776293466573	1.8162910493911424	-0.23168392255133383	-0.6743969736677485	-0.7458150657772344	0.6877139319447401	0.6875104679128573	-1.160942373428166	0.8510492502940383	-1.0957628978461758	-1.0990049157161992	-0.532286651888291
-0.32062404763740193	0.31952315183322977	-0.1105857541895942	0.0571173941093325	0.7036368421227204	0.1412482876566371	-0.31012545676173564	1.5337521761445914	-0.1778443455051885	0.8666462789919114	-0.05547597887222289	0.6947093867514921	0.6241436187093092	-0.5903840879031066	2.049299335476173	-0.7137578452320119	0.10322972351260341	-0.6886838540305013	0.9175528047192054	-1.449526473378894	0.37115705222150647	-0.13064576518240997	0.884505428704511	0.1011021831711369	0.8747738075780177	0.35553434179457555	-0.02505528125449417	-0.19617927185695314	1.1057378691496529	-0.30168166303942334	-0.0908327996806995	0.26515386915625655	0.6886886474951905	0.08757547416202825	-0.44970979569704683	0.21387798052270843	0.19535255332947	-0.37226253797844794	-1.626214035775029	1.4349467724317597	-0.3797135596186844	0.39837288950369965	-1.2036141730688328	0.5871245363786693	0.6477728503266007	-1.0803912076477562	0.7155005738530456	-0.1630604490117372	-0.7198079657962939	-0.5259398462417095
-0.18378959864651695	-0.7005064406699526	0.7894346962055456	0.6168568492093814	0.21553646176700839	-0.4536074758737633	-0.8381228595259854	0.11809868433630483	-0.39078324608364223	0.7516587386408152	0.3704130663671161	0.7217881964081136	0.5414401249443825	-0.6380915321540228	2.000656219920212	-1.0690757225469136	0.3371523220019276	-0.928991714205899	0.7822288707365372	-1.5466119922478052	1.4464787474620175	-0.27046203447632683	1.0754488941553821	0.18276833875241627	1.0180894346012965	-0.2927201763972352	-0.3082189811194554	-0.6597480490707296	0.8678214854499658	0.28451424578109175	0.5074361434646042	0.8991010686348443	0.9000396302512399	-0.2728826005153846	-0.7515865060925442	1.400009897295164	-0.40990740356592237	-1.2754175438311703	-1.5061485102353047	0.4685308501161247	-1.0841502689145157	1.5976593815371343	-1.345879065104617	0.1644130955406621	0.10585496275666334	-0.9322428678733635	0.2234281603433878	0.7829524706057377	-0.0336051996244935	-0.18853888176663897
-0.7117565171150847	-0.9241814261652067	1.0314900414623893	-0.05794278783575529	-0.6715947171685813	-0.79581587246674	-1.5252597162853776	-1.6457218192477248	-0.5520056502071862	0.8108068202874538	-0.0603427467683211	0.26784820579706714	0.4248155881063769	-0.7595959321542413	0.7529888462923259	-0.844321870268167	-0.1534774442924088	-0.6894801037924355	1.6162580128174298	-1.0754130501907468	1.2013159155700013	-0.6800819678096659	0.5560391194925992	-0.3157231919444132	0.5891630874920544	-0.7533092741939909	-0.5224772025548602	-1.1895924444791643	1.5198584496187706	0.32486691241297416	0.902574575551467	0.5766924523529895	0.39384987905000457	-0.6940659426306452	-0.7936048805371467	1.5955178323637547	-0.9848121416511848	-1.9178243880706578	-0.8536337763210367	-0.026574793842000805	-1.854681759756922	2.012539164890982	-0.7443396818113333	-0.2050028268337383	-0.06792925943668145	-0.6907301898028593	-0.1885964800161734	1.1831836845302257	0.597604159425822	0.3996239602613386
-1.1148154151988678	-0.1344286377881809	0.7207777272430604	-1.0811975580895226	-0.7499160541943919	-0.29694573164021315	-1.295855166211874	-2.4635234543182443	-0.31062042525153044	1.219861588530569	-0.7003622210680153	-0.1682416609005514	0.7100400323637808	-1.0321102691195825	-0.5700830846150458	-0.29928972247656177	-0.7360064486242398	-0.001111181186751623	2.7082388687315055	-0.2793286276792262	0.332756410810278	-0.6256938000695856	0.10511189352608043	-0.8061429589611262	0.10325848683252285	-0.11600664488458297	-0.27353493196416995	-0.8172401583154476	2.546403194008305	0.042728739538091066	1.1095141484277327	-0.029012228455272723	-0.17557688477065944	-0.221965527244342	-0.08127246586410326	0.9711705935510231	-0.9021438074013659	-1.5631689429192235	0.0066811251407087845	0.5019444569853283	-1.7602432402853634	1.2473373335940692	0.3573815050975496	-0.17605453702057808	0.6033592934894011	-0.3626626266058544	-0.02474040169900913	0.9851201033304793	0.7618548955639841	0.9104526112575173
-0.7806505555264989	0.9850816976224175	0.40105644355722603	-1.0751855641924533	0.12726066523221202	0.7533040152446306	0.15238714375654192	-1.8674661266161896	0.4006453377716433	1.4219968304577693	-0.7136468136067623	-0.18195508541638647	1.280386057814147	-1.1589455528262689	-0.7851089891591679	0.13560083123194835	-0.47205198437663315	0.6571377331069561	2.8559802890371557	0.4506312094359506	-0.07783813795452803	0.2472636831880192	0.11879866322434575	-0.4243878380899688	-0.12868728181397932	1.2267474816990445	0.5243396736702476	0.45632539120428534	2.764933582470983	0.09684141291394624	1.067314502588752	0.17894907042528296	-0.08765099689969204	1.100477386136701	1.2932261709113897	0.17854688844192423	-0.20136779137038366	-0.22824269041904027	0.5252810412654675	1.5187044276980501	-0.4647946283267794	-0.22590061466952627	1.167137253055139	0.2774022648797603	1.5899310402315694	-0.01864202548288202	0.6913113182470672	0.5805105128024671	0.4818686476695953	1.1337286248084038
0.0077703383526941195	1.3927286335781994	0.5294996776922559	0.29697893539596243	0.8754696000428668	1.5036195019443128	1.9050671357273248	-0.6272535415429888	1.2561814124184065	0.8019604101391893	-0.00684848334372554	0.05075165832607924	1.5348334084598585	-0.7826940423105677	0.19847196375915524	0.2867791857105224	0.7628519982804688	0.8929598826458082	1.6418403991309176	0.8933005756235097	0.2973439896648342	1.4596759914823685	0.2795814038845867	0.9114677038660036	-0.17209251971155665	1.8966978795285712	1.379666425623996	1.5464998161619314	1.6301699938529648	0.7418872816526046	0.669843906671773	1.2968581371947374	0.664661061761549	2.188554761634684	2.5369426134498565	-0.3239474943003584	0.39295228894828277	1.2234197223904582	0.5010341673186264	1.9214571761911883	1.268783928325015	-1.4066154766894872	1.1022874477997753	0.838291605499468	1.8623130172489075	0.2322979767863705	1.3589294314265374	0.3280804963647777	0.23450274281692898	1.1442107748292518
0.44811656856730764	0.664995066060978	1.0221986314839298	1.8640925021992938	0.5848880210146563	1.4139022005055057	2.7403736982015667	0.11268674888812093	1.823317943559582	-0.471575942637916	0.761177660295571	-0.015829747253238817	1.0974137429847288	0.031239313052588376	1.3379367596809713	0.2900528870919758	1.967864062202354	0.7827479621062517	-0.14609894802215861	1.0908270096705024	0.8191107829555857	2.1728062289296437	0.09722069351444483	2.1615183353014658	-0.16266320200796788	1.0904043029568045	1.6148159202093175	1.4945480581822255	-0.1037083076899587	1.370716685158788	0.012532156933828658	2.1452571274400367	1.3917409941661056	2.043579979540361	2.6880936041111996	-0.5131258972616438	0.32120516354489587	1.8840635967303383	0.3323328336436765	1.147471953785213	2.225179593599575	-1.5666216289251127	0.3941895097401786	1.1364144973594816	1.0156034927742126	0.3586271385366864	1.384911678443652	0.22512064717663405	0.4472029548861628	1.1553354158847393
0.1695900923066302	-0.5630935287450628	1.3374662697946578	2.1565167556151703	-0.29704980794484964	0.6823718613450072	2.322050523450582	-0.010926028624209999	1.9467361286143297	-1.4539373338619173	1.00468717327347	-0.6323611434213635	0.3291109338722162	0.7299451414324221	1.5351589416982394	0.2547425627084	1.9951316725211798	0.7189548536457354	-1.2990798032620479	1.2328818528676755	0.692076384469455	2.0528831660804387	-0.4367607193024578	2.1145726572289276	-0.03784634434163016	-0.4578473341021729	1.0370444793369928	0.5614665827023604	-1.106350871215867	1.0971361517651326	-0.525839289874734	1.5814373001458952	1.463328448750279	0.7664964378510523	1.444798803283038	-0.5422913674657451	-0.1040494878213674	1.6106321182639807	0.6088528389859752	-0.2697670837355571	1.8737827151939614	-0.8331426155614481	-0.14234860134277103	1.08219889815898	-0.2586685965096525	0.48296891625400123	0.7672162146477479	0.05465220216893745	1.0336831860824027	1.2723299623460518
-0.37808046749745494	-1.2080961416782636	1.0284545630449946	0.9764695505145081	-0.5313819386951817	-0.14755591269321133	1.3237119476978692	-0.38669158037180906	1.8000252103757701	-1.3594113539227066	0.8000989189107217	-1.3987640887022146	-0.05775350362068834	0.8066479770939148	0.6716331205079896	0.03957425580271159	0.7796175718436286	0.929423378835661	-1.2845064111175977	1.4765630501626141	-0.17006375469307994	1.516911494612691	-0.8663451348052038	0.6821825237602778	0.2961332961543933	-1.2702681486081848	0.13036635743941022	-0.11774053340920299	-0.8083434674416907	-0.19107166749478668	-0.6018513509315084	-0.1241916877453776	0.9166966184975338	-0.6628961068556514	-0.4483562856034149	-0.4859096877232521	-0.0591642945073104	0.9812655566819305	1.4529556738357698	-1.2447400861356779	0.800242153926368	-0.022362433872607567	0.04887766666747397	0.8958781407291642	-0.9233891753236918	0.769130132214593	0.03649162256953268	-0.26363532591330846	1.4953536311399052	1.4036370536936376
-0.4905801891462672	-0.8245217335210504	0.18599947213863569	-0.44330876464308117	0.3115940674392322	-0.7783885870036851	0.4954450667489487	-0.28028381022426996	1.5783948117740252	-0.41672674847883784	0.5955511356666875	-1.6293993490559335	0.11615999305935053	0.39334672487587263	-0.4379472975920515	-0.5153154863686756	-0.5845845598301027	1.2114554659287744	-0.5860551309033682	1.8162648986678398	-1.1217690379857161	1.1229822600824375	-0.848142182625926	-0.9393826612804483	0.6307832962400732	-0.7386326918557761	-0.4463805258879205	0.12157956275000277	0.07630248533809916	-1.543790985006511	-0.3199333759869427	-1.5044581320785888	0.28071612485182873	-1.4586628914137778	-1.714469974302165	-0.39552957861143395	0.7543076161863523	0.5720984552499361	2.3371877160303587	-1.1914021988763956	0.0320547736428222	0.12657459576936422	0.72245676469245	0.7995352777470383	-0.7304583568028507	1.201874577183969	-0.33088920587365933	-0.581499218632364	1.4659729457254789	1.3847610787927185
0.00868580086450946	-0.039823315155221216	-0.678718560558995	-0.8347936231634823	1.2681530903830276	-1.2135467175518448	-0.07078516751139227	0.35242457247247244	1.2580360627693508	0.33170260027690646	0.5761216071689043	-1.0460178177420283	0.22910211489255347	0.1970363331636857	-0.9915770429980757	-1.2015670682015924	-1.0154378203636854	1.1656177963243453	-0.10728488530451447	2.0660559867281805	-1.498305030683695	0.9197034672298895	-0.5267724756762325	-1.4875328006958775	0.5246026702025864	0.32957752242158944	-0.473519618210924	0.7773964970805319	0.36304686648279666	-1.8489142602447173	-0.18696320087591653	-1.4675352647739046	-0.05585380615857405	-1.6176098642210497	-1.5909718021005401	-0.40949040206709236	1.681202837830618	0.45278415377376424	2.593946903679683	-0.506140746125656	0.042251323993301344	-0.4007814037498875	1.1635915177711156	0.7336133838858518	-0.4318139971963263	1.534178036367517	-0.3379130896123473	-0.7385195099466513	1.0816797445303037	1.1591887440387099
0.668994912719565	0.13693970449460013	-1.1240723578158256	-0.1902112655653609	1.1758712400277984	-1.371794683351789	-0.6439690366189122	0.9750271138315916	0.7421044198924379	0.11126388100384102	0.5613898457038247	-0.05407526469247673	-0.3602398960243243	0.7449992193845236	-0.9447502886517366	-1.4788382983572026	-0.5054613730508318	0.6573696015418081	-0.33758615153348903	1.9812350010928181	-1.2140005455152094	0.561029773059394	-0.29198920484110436	-0.8784950270472422	-0.1785049622025806	0.7826655709192412	-0.23785806733205922	0.9213752525909122	-0.36949123146870194	-0.9527349686349142	-0.5304874683528249	-0.38698880372496575	-0.13633441329624557	-1.4523276950613975	-0.4540168082319512	-0.5880235405830398	1.850357620545553	0.37878547420711756	2.070092842978956	-0.05382695638924764	0.4633518280053041	-0.952011449264697	0.9917730382146318	0.45373576095485757	-0.8202176066271902	1.5157087767946926	-0.3084196110368656	-0.7220334586084074	0.7830906857633252	0.8320015568760529
0.9914211048725703	-0.5924894200249925	-1.0776473340405992	0.4938042241959941	0.13580048777353268	-0.9662481640387853	-1.1327528011561738	1.1940650250098033	0.16425455381360718	-0.7871930319676367	0.45020300574235744	0.6735789654720028	-1.3937283931445108	1.7323995258991065	-0.8167843457243572	-1.0023363427300807	0.1055614895576648	-0.010614179213081424	-1.0289259261239865	1.4599248553592956	-0.6710279726901486	-0.04900461778754252	-0.2985519218833357	-0.09068912806747834	-1.0197989127488434	0.43207223939946104	-0.08572293138640351	0.3644679734372044	-1.4272644642941128	0.25430280064630284	-1.0119060326015368	0.4935418836219758	-0.14243525879627675	-0.919081629766922	0.5937310277787139	-0.6665125862327606	1.1757860250468064	0.24496180707901619	1.2379185425214139	-0.26176474512930736	0.6714066435954327	-0.8613322025014778	0.5329288075767807	-0.09070757190218207	-1.7235982163417825	1.1579220455630528	-0.43849639153747627	-0.5544767107652149	0.8077199004371296	0.5567575728693801
0.9045922151129495	-1.4859569918266364	-0.7111394375703428	0.549826688612862	-0.6169379634563029	0.07372797665476426	-1.0616380973526751	1.1307712344380614	-0.13516826043129881	-1.3562714423358515	0.44171923618214604	0.839063598175539	-1.8673945437755017	2.2449915844520114	-0.9436248237441077	-0.036790378010911944	0.24416960642196853	-0.40234504207622457	-1.5296966075202456	0.6632709123794378	-0.23863277418529988	-0.5158139004610973	-0.35191688843619545	0.08155540869823488	-1.3106792769584532	0.04702917806603066	-0.06440418248410375	-0.21679347198512616	-1.8151237065984949	0.8388568800435535	-0.9038066676281511	0.51025170917999	-0.049583370582985495	0.2228353163991655	0.7678785702687013	-0.21786471328718568	0.3842470932304291	0.15853751038787778	0.6922736642569775	-0.7579564714106725	0.47572714285048984	-0.04971944400181386	0.3892279076243023	-0.5765627772695399	-2.143266607405396	0.7110068641903559	-0.6206738854420294	-0.1549309975499878	0.9457523442253991	0.3860129032005486
0.622935564817009	-1.5403139962597416	-0.2107636486872117	0.3257393457525558	-0.2727431020517902	1.2150765130843049	-0.3081864536817046	1.077376690814193	-0.017902090727478708	-0.9678317447966728	0.6553350186001147	0.712947029713045	-1.203460242829306	1.6846450989978143	-1.1134191442629429	0.7863610754718404	0.17084369340267322	-0.3841430071237434	-1.3744731388469262	-0.07571345361090208	0.042670440508914394	-0.48010714920531894	-0.2215074515110857	-0.14565151609687688	-0.8848673250168287	0.19579392363846443	-0.03567496486274684	-0.25221743296318877	-1.2661622421891512	0.7236906323629657	0.036510381396459256	0.13433810523392567	0.24788232556414577	1.6578923672251655	0.23132910218754388	0.771914374096023	0.0667484456233775	0.14707281843529194	0.6067251122166964	-0.8509359264569739	0.18020712509785367	0.9423124361067362	0.7454156076107711	-0.6131474849931126	-1.3964838941734357	0.3742400838534121	-0.6740743644065315	0.5053543036642587	0.7919596697138653	0.2488436698158373
0.23104140610222423	-0.5428524846068631	0.21215145853492273	0.44607001664641943	0.5322160936113852	1.6266889548872452	0.4813342539307667	1.0318135908897013	0.178458335486703	-0.0137111241782358	0.7432050786312197	0.7176560310669672	-0.051873459860218386	0.40039223988356587	-0.9423613811718168	1.1267392728799823	0.360029663803272	-0.21065905285618375	-0.6425312484313307	-0.4882346471793075	0.27754516740789853	-0.1900858318686353	0.07695619320105927	-0.08739664215554961	-0.3243274629523838	0.4833375013110026	0.0027395760286527565	-0.014802906738083061	-0.41168292556951575	0.5085996600038999	1.071216022643654	0.11904817373525119	0.5587287227956212	2.376304170550041	-0.2796061760501019	1.6047498110910645	-0.015521334727745514	0.0417220918741035	0.682935070824433	-0.28318461192206984	0.0965889142194671	1.4208373040589954	1.1889507257116396	-0.22758111073820544	0.04989032421718338	0.10466339896518949	-0.6052751015778489	1.1063218183311292	0.18003080655097278	0.076545368163925
-0.3650806771893048	0.7087331657144218	0.2217452130514292	0.7563945450463652	0.5154131569292313	0.973046474776967	0.517764885994285	0.7688609896122602	-0.053968379764746506	0.5664723301563097	0.1987836430844537	0.8912711044819418	0.3429209235690398	-0.6831763024289781	-0.4299551121261582	1.2273891375917656	0.6233770759430205	-0.18453627140270312	0.13624880773675943	-0.5289572033281904	0.40392733504301576	-0.27341849732694334	0.3464144491480021	0.31046599708146944	-0.3185179544720501	0.1244855486637783	-0.12494892580361094	-0.18406994474865152	-0.032396525049051696	0.5858422818415867	1.0738603095329435	0.46488430950331755	0.4035683783125199	1.6305141673965642	-0.32847438756221725	1.4100149042097385	-0.4861776773191771	-0.24863016171715976	0.5364708024414221	0.5142066550394411	0.173806167887606	1.0419433999418894	1.1796203858831678	0.06250986357754774	1.0182237898723636	-0.23275107045539808	-0.5630173899181908	1.047816141370818	-0.6517276266065497	-0.07859063393704892
-1.076951546253675	1.2158113319503936	-0.4428399433713776	0.44520335811056416	-0.6336286251969235	-0.200209371457864	-0.16252538205395214	0.2925297216186171	-0.7813261306131162	0.2881185902623283	-0.9146358293661649	0.8252374926070233	-0.4389711661917499	-1.022634079874294	0.018109039824908607	1.483108266716757	0.2343432356829281	-0.29253646604542155	0.41106160176208184	-0.32610449494764565	0.19291418560352788	-0.9112770182149204	0.43737870863345985	0.3193413489846125	-0.8654442860210272	-0.942009301176148	-0.4835723066065678	-0.8748014458430827	-0.2873566909701424	0.7062800947070467	-0.27648113819983505	0.5094189239403069	-0.45105610538867413	-0.07239209399675145	-0.14541668092858998	0.09691223238677286	-1.3640558680139943	-0.5012357480360196	0.044734402974916966	0.8625718006997646	0.14637388636291868	-0.0065447618903486495	0.5900461783836284	-0.2459588214151447	0.8420966361225464	-0.579015961169666	-0.5964475206392905	0.028394328902358216	-1.2742591347520864	-0.09349015965100753
-1.453061194190912	0.7480265231337561	-1.5384977001282962	-0.7631346305193023	-1.806576121649236	-0.9673257331568321	-0.6479874274173165	-0.024533126550064323	-1.4469526815578135	-0.45361865147938807	-1.8052433796511733	0.14811162747186332	-1.4633683142579883	-0.9163868724321598	0.09311783501386717	1.8215931122026843	-1.03249621262036	-0.2330151029448559	0.03215722661450655	-0.03015530990843414	-0.4431081230478823	-1.4778857939809087	0.32151659949586686	-0.5263326191925344	-1.2645233873351556	-1.8362648719413766	-0.824865479221058	-1.4299561240873226	-0.7079454969114037	0.45507536953688466	-1.9871359932922916	-0.0962843541367286	-1.5693507315818864	-1.2712578125260467	-0.13879393390137507	-1.3667146793489473	-1.8407790713004948	-0.40264682232768284	-0.6468972046558931	0.47777011608729186	-0.07480715137980098	-1.1665298133074011	-0.24708468750611942	-1.076675087023776	0.013694782490765259	-0.6565893583130312	-0.5615946032196507	-1.440365762592022	-1.4076307063668063	0.0423389832759471
-1.0636925173814062	-0.00593696974479923	-2.263420853510265	-1.9471382983912233	-1.710445367173109	-0.8590012236914764	-0.17783031916467643	0.13334216176952507	-1.417195513497991	-0.9185635382963988	-1.7247822663619097	-0.9562928860041007	-1.4818027417941788	-0.9828627098592876	-0.044659126635388326	1.6882853363975288	-2.3146848631459385	0.20574692410078518	-0.6723528815216898	0.24367018573227747	-1.2228700432759085	-1.203165316672038	0.024865006190997435	-1.5509443130188312	-0.9276176658474322	-1.6810107517288244	-0.7802006629375364	-1.2164748715110147	-0.8217631167491838	-0.1016316627613654	-2.601123859030118	-0.8747535884374203	-2.154333860351677	-0.9771078656306345	-0.24306512691014748	-1.8109669381706603	-1.1759898586637167	0.018174722382901732	-1.3274180147019368	-0.3086141178110961	-0.2975432667350781	-1.8419507763871146	-0.9284982265512436	-1.7904395473671917	-0.41909517168739047	-0.27590701389941247	-0.28837119072992207	-2.2840852923724406	-1.1029995531331975	0.13241981997005317
-0.05553726560588077	-0.1947859678037	-1.911076008261926	-1.8711935657523118	-0.2685478996927989	-0.13489182873400998	0.9688543759713759	0.5729356420354763	-0.6807025377667443	-0.81931859441685	-0.8083372573322012	-1.761682457253176	-0.3487442423922835	-1.3293192777646332	0.011646512113860799	0.696633321035338	-2.4232608082710088	0.8519216672304789	-1.2188428277372572	0.3599881496662978	-1.6359744660654991	-0.12568513492129235	-0.3461679891913789	-1.484712014981609	-0.04967078231265007	-0.5443110514594681	-0.24461698219580136	-0.3598968976942788	-0.6313414682886442	-0.4863061303581487	-1.6063487972911559	-1.1280711349649968	-1.840567612857339	0.36538064474039256	0.02618466403834347	-1.0125731500879926	0.35839584012017994	0.3582321964003486	-1.8461376742748974	-0.898382516218891	-0.33948639025676486	-1.7275282343530887	-1.3099130065904696	-1.7991202845097356	0.013368265021525069	0.3902767548269833	0.2111456423328928	-1.800726367393562	-0.6871904724390115	-0.07770384746127529
0.8373419137328681	0.345049370559406	-0.6563259424737545	-0.44963408190146104	1.4044686001063902	0.6695863278060764	1.784852079289389	0.725063746498842	0.10196654623721628	-0.4905820688596781	0.06289922713439329	-1.5895360023979792	0.8406089601752487	-1.4249587021736154	0.3820327239376079	-0.8216459833988521	-1.1637073474454023	1.2732801443038435	-1.3727165201990068	0.16513789725223219	-1.3315598335304955	0.8304207676365563	-0.503102667862777	0.06707628540538431	0.6447967216362739	0.6983419064507114	0.4891452541452817	0.48468732096305917	-0.4655819160731118	-0.46555266090678066	0.07303052049000139	-0.8214166843733322	-1.0777477157634734	1.4733025821514447	0.8461829746386462	0.12793993722915425	1.6451447295085546	0.30987245528872304	-2.099029854032224	-0.9586603941767078	-0.3099723825053541	-0.9785544785668434	-1.4709952012515695	-1.1267071759068208	0.7728114712589234	0.9105561033689625	0.7221422941562436	-0.36163458526812103	-0.5432681315450327	-0.6313091214773178
0.9446984775115588	0.9797326715680287	0.4804588758045938	1.0099865761232927	2.243648751105444	1.2472108614318878	1.6315613156188895	0.2434678881451475	0.2732528730232623	-0.35621089242301435	0.24271402831757047	-0.44632357906469683	1.0194766568670748	-0.8109867262057997	0.708888246923575	-2.036830096596441	0.35190962351526484	1.1859376842436877	-1.2372146884559179	-0.36259874461953157	-0.4027091096567119	0.8044980522834785	-0.10140028938473832	1.9691098821958863	0.7361166831275047	1.3041424575005185	0.9798778467751523	0.9180968430219747	-0.49579443432251846	-0.3712781478956564	1.0352085229623087	-0.5765163046346722	-0.6354904663554134	1.6202489710312147	1.6225833702161356	0.58346927999512	1.827190476758551	0.02479833305008077	-2.0214180355914504	-0.6493894348341095	-0.49835914790754704	-0.08927752335415814	-1.4854400610001017	-0.33442815747639465	0.9650612963658249	0.9781673638825342	0.9767858337579998	0.899160574245217	-0.8369100689876845	-1.2609933535464044
0.3018497655381177	0.960762938112497	0.617871433782099	1.167429562933595	2.1407568925511664	1.5140586121598205	0.7953879139484158	-0.6245083826127507	-0.1742918585863812	-0.41397754728432656	-0.03546170707830516	0.9006093451321522	0.296742943800994	0.24369630281769467	0.5425090029065159	-2.380137775303413	0.82713761849752	0.719000699067841	-0.982729233939501	-0.9814617201573346	0.6582762454904697	-0.10391059768435792	0.8428165845441543	2.5849065402044866	0.5015530858767672	1.2595596821707604	0.980461587604464	1.078086360912701	-0.5389247993221642	-0.6354981698168564	0.7799342893934123	-0.8157679477791834	-0.7778434597522937	1.1808752261140065	1.4805097940175522	0.24034415466667153	1.0860563422876996	-0.12885695569447034	-1.6549077715571456	-0.4052104503962064	-0.9880906485939134	0.4846566376742746	-1.3231664164922534	0.05985006588100961	0.28512994451803336	0.6596515626221874	0.8152126469714196	1.131260897038756	-1.3401298757776157	-1.5860531853783866
-0.40782612914057936	0.19712707001989602	-0.08046810205387639	0.056455540291636394	1.6285409805164568	1.3418946191120713	-0.043193901690745884	-1.2991923608895242	-0.6729240124581598	-0.3235467556391885	-0.09103029265713083	1.5158670675613355	-0.32117638342836835	0.9550694549765206	-0.13374629204700594	-1.9977835510932336	0.07837759946861932	0.27572000002570085	-0.5905432518108897	-1.3067415088213032	1.2767635811817544	-0.9994521771952358	1.7159682784875585	1.4021726020033105	0.4407978935633608	0.9852285838610633	0.5547694446803716	1.163218921809637	-0.343429788999534	-1.1528050788586162	0.05388896012494979	-1.204847669695559	-1.0358210437680166	0.8327876655056076	0.2565984600850675	-0.16395392102559633	0.27668606631852105	-0.0975905028799878	-1.17044660491227	-0.5298943576771885	-1.4725845275657143	0.662317004791488	-0.95351723631588	0.01639990845792836	-0.7248373946920543	0.27113888435892247	0.27752969609718736	0.4820038731241401	-1.5357608542287706	-1.4176735594421843
-0.5317820435452614	-0.6248170144003339	-0.6225329834657493	-1.0726759064611904	1.0392541518081735	0.608336341467353	-0.6003626901716228	-1.4250054022644885	-0.7272845471706245	0.1080099590103222	0.3059169140575937	1.0484901931562836	-0.1712070377059116	0.8551659766006146	-0.8160906421446547	-1.450540259046835	-0.9254641482053417	0.1501310513852391	0.0510631199592632	-1.1429173392769247	1.160719999452617	-1.169746332757977	1.7267749392597804	-0.5248426661523505	0.6047468235446445	0.7295276418829544	-0.03962754626942265	1.005802534310272	0.05110169153425002	-1.3228972078558892	-0.111582248395534	-1.10976110543399	-0.7939981904599321	0.6048273666988523	-1.1582330195708992	-0.028872842317399828	-0.04166687495065375	-0.22426243348283384	-0.750809783370069	-0.9605766355859857	-1.527804004804716	0.7026228487323845	-0.4584162287442508	-0.14617639351107992	-1.2446802808569986	0.05708195529502689	-0.3715422769610125	-0.21083848891722173	-1.0297834454160628	-0.883305493976095
-0.02921922141636635	-0.6829995421228388	-0.3022938958432172	-1.2024537294190085	0.28115704259999097	-0.4387865236185078	-1.0340149477473801	-1.1167577607001187	-0.38272169734871037	0.6851524391580259	0.7037362229818488	-0.021075691309354355	0.4142700382719481	0.25865470110169214	-0.9155820375492707	-1.0857247020421568	-1.2053351254938411	0.27656367011172905	0.8375977130824209	-0.6899020370924976	0.4909417612148128	-0.7387250355222309	0.7108841348280073	-1.7206119646725024	0.5959930095418909	0.4368566712713529	-0.510956863000904	0.34179158701315787	0.34556183409795144	-0.7404620397960829	0.47658922156234357	-0.43121140177140926	0.020493425084100583	0.019277629538783134	-1.629494118003305	0.4227143041701473	-0.04619805184652274	-0.7367823345252383	-0.44317697373276405	-1.3486899535705652	-1.059779272163532	0.8279446694763611	-0.011246992678310934	-0.17980574445191574	-0.892957785357603	0.003202828425683794	-0.7315744536855996	-0.32957280976070163	0.030862989000475655	-0.30000811696520696
0.5860662267800545	0.16476102088320754	0.5708047248274127	-0.5414810500986905	-0.6721061474028693	-1.1301377980139582	-1.3760333827801667	-0.7317546045770918	-0.06588068302470364	1.0788198957160744	0.6078780489706478	-0.8464173216467367	0.7232653441400609	-0.14592467153783079	-0.27401909592617596	-0.8043941254182692	-0.7063643741657328	0.3247116151290554	1.3793986446838953	-0.36766398056266303	-0.1916287943876996	-0.3449550604633247	-0.5780911421367494	-1.6696311040440546	0.1936966692974189	0.07470933556752289	-0.6436826665543957	-0.6484755228574096	0.3536804448710984	0.3257366631852433	1.1000671019852262	0.2945539361669503	0.9032862246466695	-0.9813135444645453	-0.9404122664963737	0.5232853642436214	-0.20484204097372996	-1.3273642718155865	-0.16873364913052083	-1.3380465993302146	-0.4240558002440583	0.9338568328584276	0.2229877918420521	-0.12280760445190769	0.059516877250121725	-0.09049397844226507	-0.5198880483502799	0.003864736831218516	0.9758630667492418	0.02815052891564238
0.780974597852807	1.1504559868044537	1.133412389990023	-0.007991477997290887	-1.4493855855222804	-0.955943343842205	-1.3134949657474635	-0.5174744617490414	-0.09563563100624739	1.1915573944283482	0.08819362244315093	-0.9489980957145984	0.6064055310553796	-0.0410815514502152	0.7037953992582542	-0.3786144022995023	-0.05499263105056134	0.019555212514781126	1.3370213333305088	-0.41499131207049506	-0.36747534364249346	-0.3601475600574303	-1.160118910344781	-0.9926122990084221	-0.2623743767288359	-0.19614757463932234	-0.4060743525418389	-1.3720735216354896	0.23324284720219501	1.2258886610117672	1.0440115367849228	0.6326864459795195	1.3327428181089327	-1.7001507564219571	-0.036182254370761883	0.031683405999719715	-0.6413406149275868	-1.426188763933628	0.11877110532010278	-0.8171154888806995	-0.07047928003001849	0.7363239880881703	0.16077446899324804	-0.13344229835775046	1.0023298218482244	-0.4032121911392482	0.14783463302138442	0.2483058824216394	1.1570099026715144	-0.07026948715751881
0.4493471786220676	1.2202490097926773	0.9854634819708518	-0.03197529908004904	-1.6186507900068472	-0.19186566474355807	-0.6871713821133779	-0.48314743364808665	-0.4344396661300369	1.1751647820156679	-0.3973599077061374	-0.5461447816980545	0.5109935552552807	0.30450672842563975	1.3633898924484822	0.18252839304588037	0.33374979354260736	-0.6119304935187656	0.7805888535319784	-0.6806439701420235	0.05457936431461934	-0.5727912076469488	-0.8284451985793783	-0.49654239560883434	-0.25647398014227957	-0.260317345438	-0.026902813489470233	-1.4432712836600046	0.273466520068064	1.575107461639488	0.3697272495672692	0.7997895725233044	1.226106995729238	-1.4943722254625227	-0.040586875565995384	-0.6084397526190773	-1.0687266434678868	-0.8571198956718208	0.34259590640300147	0.007449379420678137	-0.09785296691865046	0.17915653676563142	-0.15443275381985433	-0.2351330311255282	1.4207377926566251	-0.9253495804145238	0.7544555484079375	0.10411386008405472	0.5465007388459829	-0.5741666649848469
-0.0796165957522667	0.01702120917449218	0.5169732538672692	-0.1996838373097992	-1.1915431595348944	0.2683247838498916	0.04777466945632825	-0.4898553875770079	-0.8346976398832977	1.1519728230678083	-0.6149388396483098	-0.2085934413373754	0.6811491907425761	0.4865508818906623	1.263113389828334	0.6697452114946152	0.6077621294085076	-1.2674803120427565	0.12251387176399899	-0.8153732125267775	0.648869611895108	-0.5630809275698972	-0.3105323857729846	-0.3719940933351581	0.25017505213806185	-0.2669430214085784	0.11041704813343259	-1.0462145688472833	0.5008906176168532	1.4656999216770066	-0.26828027036456353	1.255368493516869	0.8487354828879926	-0.6792028008359992	-1.0710397166983558	-0.8621028235838365	-1.2143658765722785	-0.03868496284819147	0.41606190651090585	0.7430697287887096	-0.20425327452938602	-0.4198545601119513	-0.5091275152253024	-0.28359655021763097	1.151115616520978	-1.419547593784005	0.7753605026676348	-0.24315593642593697	-0.22609429905552111	-1.2120073319587454
-0.3690120510952642	-1.6723918988997684	0.25681245592362023	-0.0280362640426317	-0.5890571457268936	-0.16779955031071492	0.1861581181215392	-0.3763675896792115	-1.0741197793620167	1.060165553679782	-0.7338715886150465	-0.23308031151612582	0.7145200616234486	0.421299153669811	0.45292583586134333	0.9714483295775033	0.9785900894321857	-1.6240228831653873	-0.2931575548086406	-0.6332660295762346	0.8452446603082013	-0.19284411912838642	-0.3554454692612363	-0.347399953732087	0.7573126842048323	-0.42870007114139946	-0.21850649616385429	-0.5603899426773469	0.6191517473509082	1.1195659740524295	-0.39311901882130906	1.8706285397361744	0.44202444222134063	-0.2676624648361586	-2.1064738378789896	-0.7075122193920715	-1.0959033183417946	0.513663902789626	0.40798297511570103	1.0718487508733756	-0.07288301797036122	-0.6942790867918492	-0.560982035459089	-0.12332591192244417	0.42401545673798463	-1.5502183931798177	0.14771201028637634	-0.4437115219384578	-0.4708800993638178	-1.5072072632371443
-0.2344356534345355	-2.506263879716402	0.2068674288425835	0.3001887973425109	-0.15742932903128182	-1.1263972934663835	-0.39655525791561774	-0.05698952448532995	-1.0261127227382048	0.8100409220464069	-0.9054477533007055	-0.36892696826112953	0.129294569080846	0.27177112804806214	-0.5791425203513952	1.1732848259926971	1.2136173874989362	-1.589639103152944	-0.42293978688723655	-0.25323404715036735	0.4787419450340233	0.3275013389330994	-0.8079581205395215	-0.2981303956751455	0.836291969724439	-0.6678681360218343	-0.8265734300849793	-0.04048424572050807	0.40578026319708876	0.5829182292645849	-0.11349625817318582	1.84445994660842	0.07322558437193749	-0.7721427038242361	-2.033567406307466	-0.4932005689774139	-0.85443316818202	0.7089537509524103	0.5061170382463909	0.9828833381870612	0.25447805123629036	-0.626132000320306	-0.05880164111914949	0.29162879515952267	-0.2708346266484536	-1.1547903890180313	-0.6735603295071411	-0.37169298065406736	-0.06751082823036773	-1.0647132686778185
0.09318899133810682	-1.772266470867443	0.04135507879579388	0.23185088574219972	0.08559311601792395	-1.6513373915672989	-1.0424102482113096	0.3873833328349654	-0.6536213104935017	0.4766410560867513	-0.9396499165435017	-0.15246277395466604	-0.8296607280682843	0.08564430612062938	-1.2386528180839211	1.3356415867354743	0.8845138473038847	-1.335183005473	-0.3239435099813104	0.0855088097415929	-0.010587357078880567	0.7058331729705666	-0.8044852532020307	-0.37609162128498674	0.6138366843346391	-0.6697116678309895	-1.2333963835655348	0.6518211830398766	0.09869207946681445	-0.11595397134952717	0.18201540262938135	0.6228624084629775	-0.22156620304759547	-1.5477609465409006	-0.7596413995339895	-0.34261477948170344	-0.49916409274654183	0.7576003316404826	0.7751178553413876	0.7941199800255082	0.4391172644045558	-0.4988195380021561	0.8777629238870166	0.8851160162210342	-0.492864692696424	-0.4672002358873628	-1.1587351606542726	-0.14211066641858566	0.5103209286558718	0.04110177577148995
0.11178082313956306	-0.0772385906203629	-0.2068903873131468	-0.29250073007932226	0.21476535041897055	-1.2255899455423747	-1.0807386293105588	0.7101593660751407	-0.08038624407372488	0.21853838734086659	-0.5835149770979492	0.5222780173069458	-1.300378061144531	-0.2693117101515567	-1.2275119252881597	1.3069606479206906	0.03264129383701495	-1.0891214392675401	0.10365145755930122	0.27978101893482243	0.01726884687754434	0.769547895662278	0.10684319203598741	-0.5773315778968389	0.5078722283875114	-0.3457756217123739	-1.092145602333407	1.2753288898424502	0.2400265591848606	-0.6907257718031123	0.30461328148386446	-1.2506373965832533	-0.3447492154116464	-1.5283838466769373	0.7390782779781081	0.013323970532234237	0.033543912469157555	0.6610787002441287	1.006360890156981	0.8905759127669699	0.25781207653778826	-0.4617107260858484	1.7282188517634185	1.454737378061632	-0.19393228671946303	-0.017825706568073446	-1.1746228644372636	0.1296671002815517	0.7498058164772459	1.1938954999492184
-0.5217019426420226	1.1814377493472374	-0.05141998983769592	-0.6260371177634599	0.14946570962578154	-0.2800718557291455	-0.6242694478103278	0.7023494221307456	0.37197577260079306	0.03426035865342263	0.025199428570935056	1.2009480435615318	-0.7967877207795504	-0.7952443411230359	-0.7345209668350223	0.8918446508997788	-0.6906359552604276	-0.9074008846077332	0.9579503039576264	0.40989364980014914	0.7352355322544717	0.4843377926485147	1.2778763148124483	-0.5143150205966119	0.5929833947350348	-0.07114841233293294	-0.4916672920797701	1.1762352239300546	1.0465499517030907	-0.7657729246502537	0.31332236155610277	-2.462635762345323	-0.2728929293452338	-0.48198795352099266	1.4108102217844314	0.7340387153386211	0.63151934009874	0.128987272027636	0.898553214110661	1.3467341916645357	-0.12000489397006489	-0.2998198725114362	1.934628889832836	1.671900787255865	0.21795394415196215	-0.17911937190182992	-0.9826184483377248	0.43071001693066835	0.5970931519618877	1.6981928639287764
-1.5388770194742187	1.1245149150673732	0.711836170173359	-0.18164723685615575	-0.1783888182245224	0.3324929827526833	-0.36328707885465117	0.458421827701964	0.39086614263701475	-0.26652377570449703	0.447267552440695	1.2559135664521952	0.14633061977033424	-1.1932582840657104	-0.23663567015005554	0.19383508305521002	-0.6650029692811433	-0.6631402653290004	1.9193246098247805	0.5781378142176424	1.580102709771256	-0.03112237952580064	1.5885572254820597	0.15130034529912562	0.4665639362423555	-0.28408643825608665	0.18076086457686064	0.08598566648484862	1.9865518062686325	-0.383298514478202	0.22482547857931354	-2.1812036458089024	-0.166881611564418	0.718000730328161	1.094788874181158	1.4211412895475488	0.9922497343728894	-0.8787866647012996	0.4150618368851652	1.7767655966488454	-0.30775277494062764	0.23203487517598484	1.3737925026485451	1.2384779907985122	0.25624744451970155	-0.7601056927169945	-0.825645269405471	0.7102771927335908	0.391720648776664	1.4053466186671622
-2.0459705200348184	0.2052143394958889	1.451038687852084	0.8016597775699307	-0.5358946953054144	0.2238455533523989	-0.6194112139792319	0.35594705854489206	0.011366796850191008	-0.7850279314744296	0.5012154039477547	0.48830411612799673	0.5312907292069995	-1.1599238758356607	-0.05196736247794473	-0.3302916473463011	0.048619565869516	-0.26861181858194993	2.246358043088549	0.7571965729528537	1.6974971365829532	-0.46142621027326985	0.694362058969529	1.1481180840931897	-0.1821817450196616	-0.8905642387522356	0.6281923619734677	-1.2498288167934994	2.125504789010219	-0.13096897930354584	-0.07930674299587379	-0.8596281487444504	-0.19213038061851198	1.080028236787687	0.5219539182925956	1.4201507471098125	0.922136997340071	-1.7531044957987867	-0.09562818241571924	1.624655127454837	-0.11300623985019081	0.9124971212709914	0.46486521249865553	0.20515498627583892	-0.13511658284587322	-1.1343120122442336	-0.6427063169517933	0.77923877982998	0.4036478508883201	0.8338462894182694
-1.178237998697378	-0.31709746130011957	1.2493933764382597	1.471739071522557	-0.5378673913768969	-0.27000419227357886	-0.9000507645412875	0.650987948053786	-0.33085080553009394	-1.3093626355531542	0.48545493467198125	-0.6393039769471425	0.022018772531499333	-0.778259626677134	-0.06342331403515929	-0.24880018519868077	0.8302330072339634	0.13521717702140326	1.4391181088592402	0.8024910141939544	0.72061878309396	-0.4356799767194627	-0.5743778648508409	1.7158675780540456	-1.047396156298793	-1.2542593960443784	0.8280083797252321	-1.635490659646897	1.0057963514689585	-0.5493520849170521	-0.586774287954926	0.28899703325067544	-0.24309437779236953	0.5176665721662814	0.46496082190447674	0.5738847343763377	0.5588835091215224	-1.687833430785064	-0.20781254188995113	0.6972431210576362	0.2949108151648275	1.1018946284033029	-0.21837386266377645	-0.8802857497825478	-0.494724765866914	-0.8606948583708893	-0.24860038857621947	0.4749994258127946	0.5449141318586356	0.5922356095714213
1.011373349783343	0.26823135932644493	0.045284482043447004	1.282863257711659	-0.14345765329516846	-0.5899021511876495	-0.5514573731022081	1.1062591046611447	-0.2111865415363674	-1.482078090937051	0.6888564482503752	-1.3593992351682278	-0.7068186693794457	-0.42964393682973345	0.08331393258167295	0.4145213550460753	1.18992197422927	0.27869335420253327	-0.09553742299834636	0.5825245971734783	-0.8405260330989365	0.11107848376989239	-1.1263753328137818	1.375891627106752	-1.4441282226009238	-0.8647206335455826	0.8577294653110374	-0.7151873027387022	-0.8057685448264635	-1.4365418716505662	-0.9619195729111891	0.5220665359666435	-0.010224846340614723	-0.23665512578932035	0.9672146289415423	-0.5062362886609798	0.20617809727145658	-0.5816835826552856	0.137818546073439	-0.5590410345103493	0.6241948132450039	0.4247181592436176	-0.4362482589278589	-1.3178870336518145	-0.33752041381494435	-0.15265090842202458	0.29798982022160253	-0.08136508913369432	0.5371428028827254	0.7113926911243138
3.3043673487208154	1.3440581311416124	-1.0731384908617447	0.5009655859017238	0.20164850051877328	-0.49376500623349545	0.3340034791238071	1.153228852068113	0.31104112964773073	-1.189407121887303	0.8645494780898418	-1.2106174798396199	-0.7799318646635469	-0.2918657547812321	0.4957570840648754	1.158620839923393	1.1538432475589795	0.07445971837526079	-1.24898565944598	0.09718166369442287	-1.962856926624904	0.743465664036321	-0.7438445144729237	0.4606670637370739	-1.048753020340257	0.0830732772013459	0.6810412924096393	0.5664781445421737	-2.1085988762021306	-1.9344133650356294	-0.8041774617390514	0.14374700822090675	0.5826541625120049	-0.5477350621310277	1.3800542808059484	-1.0132127474896397	-0.012213687359212497	0.7198901713597202	0.5368864764130026	-1.359672212248731	0.7740498544618248	-0.6575046062698041	-0.38343875798421734	-0.8873424583643488	0.2773970541285751	0.35636535276812603	0.6530606200903758	-0.4896130441735033	0.25595579271083835	0.6555130845395822
4.143884612744154	1.5945407915898766	-0.9455279498365431	-0.22733001262963304	0.08071134503122392	-0.07642601938407927	0.9499189764793329	0.49551170633994207	0.7267353601789027	-0.6836258707618452	0.49628659302002887	-0.3621097419646701	-0.08925559082989051	-0.10354182157031731	0.8126112737104049	1.4082337342166664	0.9650413928392179	-0.22972416764449288	-1.2276864269543175	-0.48670259101606284	-1.9004062682318417	0.8604614074694498	-0.13395763949033151	-0.23648162544405715	-0.23503274598014573	0.8824828823179487	0.2284568386483464	0.9974974972732321	-2.07504462791126	-1.4085257641625744	-0.10363467030298612	-0.0883022268473214	1.1130454872115634	-0.43835205678065364	1.0640398032468463	-0.6927542325700925	-0.235018274364357	1.2417115332401394	0.5038282763615113	-1.230050544711478	0.8327295357385894	-1.1231951406750063	-0.365038657958899	-0.10173505746623887	0.750314881944702	0.3107176281729444	0.5529703082299844	-0.4005604062657894	-0.16852410897981968	0.02354057154599831
2.913741864928432	0.39454195590983826	0.37793766701582926	-0.5895365354212195	-0.35364117589790683	0.5005714531864282	0.7319493299874616	-0.5287806152977302	0.6286847518385221	-0.27442343414237985	-0.39027489253380476	0.5898492229065277	0.6817588739724381	0.4338765284832334	0.5518575181475207	0.933716915744752	0.6391324091062726	-0.28364266125643806	-0.3155703944096118	-0.894130787499589	-0.7289427879760646	0.30965940576867457	0.04600587291151461	-0.2825410084141116	0.37867342020426636	1.038257061737081	-0.3469758528219914	0.4278028668075504	-0.923958479163977	-0.1561210780362986	0.6842477263516957	0.10049710422208315	1.0176746495560316	-0.2593794066746101	0.009831929842493332	0.06280789819307007	-0.6006638371788688	0.8566133804801018	-0.0487626776883902	-0.3961654964945744	0.8143261531681855	-0.34373250242415343	-0.47136735952910164	0.28917552835962546	0.5410740099152717	-0.01330192082080304	0.13418188854326174	0.15616810327213407	-0.5447892127040134	-0.8784874959747198
0.47654619157955214	-1.4969489360739243	1.6534545943437022	-0.7322469329253897	-0.573111848990142	1.0633455919764863	0.03194274862336785	-1.2853102866470296	0.15554901778743707	0.012108969507275533	-0.9951372096940003	1.1163889263047293	0.8732669572088579	1.1262883230453637	-0.3099106163980914	-0.061919364712433436	0.02678638110930657	-0.019700631748309213	0.4786726006818081	-0.8939518726007675	0.7548485306828899	-0.4093460442440259	-0.08115162757020013	0.0393691280164472	0.5640745294440382	0.6763204530127587	-0.655319369162834	-0.2147116394497479	0.3516820262989378	0.87235012687232	1.0716595051368094	0.31205199901427055	0.26477356766977467	-0.11959369679632517	-1.1740623268331387	0.7431285095347213	-1.0115215678086023	0.2988458834074403	-0.7286109980592868	0.45081151660793534	0.5492927328742752	1.2466244154431414	-0.5992395624810284	0.07722309988325646	-0.28714248762635414	-0.10565966180704567	-0.1913096445956687	0.786260786500599	-0.805668737581662	-1.3004382754002475
-1.5767367874395164	-2.6514007475595576	1.7574978389872655	-0.8180424415893427	-0.38730634288550575	1.2857848774127634	-0.32743071024568826	-1.4957298999672135	-0.19274572294053893	0.36155871953898305	-0.5842469389858306	1.0995712560440492	0.4701692708227281	1.3884218651927929	-1.188405834852783	-1.151605857713843	-0.7562801847530947	0.26776201123503235	0.49079505941047097	-0.4857487083974576	1.6258983426504598	-0.642844532691826	0.021083814512507508	0.16866219508611688	0.5317724559838678	0.24963815276754533	-0.42234500890479826	-0.1762233762578034	0.8813984606419526	1.0231930384165149	0.9743205140798433	0.12064485605972677	-0.4638991604339802	0.124347454355393	-1.799236727771009	1.1337402518651214	-1.231832921280628	0.25080213642719373	-1.054674282671304	0.7626430862883271	-0.06644254295366155	2.4670014635751225	-0.6929317394803959	-0.21009421390745575	-1.158903539923647	0.13954833839525846	-0.14988670801911735	1.063077963323489	-0.9745006069873585	-0.8766036340773408
-2.2489333966126464	-2.3205767925547325	0.7819901188038216	-0.7529450496946102	-0.19291611669842995	0.8144539527702583	-0.02893773473460774	-1.4083319922551718	-0.13294469132296208	0.7979092621536819	0.5440990887934288	0.7881970715263845	-0.08089859515637704	0.9342654181890523	-1.4014179241426716	-1.9253100024493477	-1.2307539407661818	0.27180092564859926	-0.02054002058994359	0.03736305000400757	1.4372883112189065	-0.24398129518121822	0.4401598738171634	-0.09615363445771916	0.46426274006861135	0.013162586958460428	0.18011084553132928	0.25252948850347917	0.5639525889202979	0.5018089149080777	0.6706557803671677	-0.3307473854949806	-0.406490966707655	0.4462232327145808	-1.6139234247568548	1.2124578891283109	-1.1570790483105011	0.6309252624433485	-0.9040538634255155	0.5161218261498228	-0.7806862226154576	2.3899314865275327	-0.8256421719931195	0.054812893208902744	-1.555196103269107	0.35164804432132685	0.17552215449537886	0.854496830250209	-1.0304644534827125	-0.06257398949537911
-1.7748755398956462	-1.03243354528772	-0.27228309601565137	-0.435777556703635	-0.35373728888262884	-0.2658242307519084	0.4523537847553975	-1.2973384493346376	0.1391926545596202	1.046075639463216	1.251398803039326	0.49518464650083843	-0.41638036522685323	0.18486020997964187	-0.8198124611035557	-2.120245439019384	-1.0276899703876545	0.04802593798046877	-0.36290126014462026	0.28013486082651334	0.44954555771011684	0.35150323771558195	0.6562694133338004	-0.47532097224691355	0.27229714516998876	-0.08824863514851809	0.6580195545599807	0.3343714593211932	-0.05871485226441104	0.001169711789440164	0.42811677954704086	-0.4850456252280411	0.46923786649894556	0.545189455047086	-0.874755376706821	0.92210738474778	-0.8781435364042419	0.8732635438163873	-0.5654957826841754	0.06366696345160303	-1.0994923286077474	1.0778130932394236	-1.0161953774249788	0.8579454488095963	-1.399623939767411	0.2505056769546209	0.52140739211955	0.38186253670621667	-0.8958380910985939	0.3348889981564181
-1.0824580399469268	0.08512292465551335	-0.6800536649875313	-0.04458263412735272	-0.5429551733396786	-1.2250582310226836	0.5394826832416352	-0.9837240036518602	0.30115178722827973	0.8655635547222715	0.8351865387760886	0.3443504648161152	-0.4426536939782644	-0.18241909189278907	0.05443301709261728	-1.6899529893673397	-0.3359692078040738	-0.042458212038680054	-0.2658980589336501	0.0818797765613878	-0.6048041911144802	0.67347909546646	0.2948715358077882	-0.5955899092872907	-0.09180074065042473	-0.12225183678049573	0.6771916830317747	0.04471717837186521	-0.42379192497055346	-0.05943339694284923	0.30744771491520073	-0.0023907495558799794	1.3997208696157724	0.2783039444114728	-0.012744681870108174	0.30146955800364766	-0.4827455722535787	0.7155229611537328	-0.38868877418902414	-0.2800780975042031	-0.7643950481771336	-0.5517701595411532	-1.0816208414148707	1.559649176193722	-0.912722112173118	0.09398741905035317	0.7295970921713201	0.023616150460136504	-0.5508183173991412	-0.0021404749206231735
-0.7855061420249428	0.42940199407037244	-0.5947451617906647	0.1746197956422688	-0.055229270731025994	-1.2359793369405911	0.27637607679592063	-0.0679736215568091	0.3906268321258953	0.4297991808939479	-0.0985172222851128	0.2508917844654294	-0.14047038542813392	-0.010084153794330848	0.6740178222585124	-0.8493353480603796	0.31399608175978255	0.24158248729490928	-0.05782437570067862	-0.3245089317152968	-1.0376391448006093	0.6903017464218604	-0.2605758327635216	-0.32315468028331484	-0.31365740725038066	0.005182484090639877	0.3656922783978926	0.13114457011680591	-0.3982579619697622	0.19891318177839817	0.30478187916907257	0.9240260566677131	1.6159043047175878	-0.008959415111482573	0.727954105178533	-0.25276514025297614	0.07973097391064059	0.4545474950987152	-0.43174122921486435	-0.44659545431357245	-0.04103069318039493	-1.4936001511890948	-0.801442688418625	1.6299359394627897	-0.26075024656978973	0.3928972764348971	0.8075159411233371	0.047353140915155516	-0.0911615248599496	-0.6338228280181445
-0.760468066440228	0.3195611824869281	-0.5164160389516333	0.3511896287881332	1.1726987491921033	-0.24252236761276555	0.18447072765458356	1.374147293389676	0.7827148719267195	0.19823342085927348	-0.27923831269638544	0.07336505205964435	0.4923243604496265	0.23427362426349335	1.0311078778263973	-0.006421212776063678	0.6982368616183199	0.7504244288743056	-0.07233643268924118	-0.528643516272417	-0.6774545702540251	0.67346940368546	-0.2944015118097125	0.2805564760043568	-0.013216733303401644	0.3406071868488147	0.11144191699252254	0.9470215218203317	-0.2155706405600777	0.4984189597706212	0.47677917964857	1.862414667999317	1.1232983637963716	0.17298787426825754	1.3469241489508357	-0.20428448873877045	0.8429014090321446	0.4300435597430496	-0.45959735756095876	-0.4898880800782448	0.5660220364771512	-1.3541437509467362	-0.23216139885670356	1.206168733144337	0.5053683807441854	1.2320280479495167	0.8008173249202786	0.4319112328510751	0.3586982883426608	-0.9026013861892941
-0.5781986684520686	0.3987279498369917	-0.5254720961080726	0.9338144974726339	2.178595918590297	0.8587849064549656	0.5287140086022171	2.558211208718952	1.6635391576502203	0.36574674923738953	0.7511048747049313	-0.2434848494425154	1.2102676530739518	0.16002463395829164	1.5649545303699846	0.47474347384651516	1.1228679517156597	1.1481500578870225	-0.1687992648679992	-0.330112115950756	0.01772105488744158	0.7349635964324416	0.2666800803261639	1.124237721147107	0.6296849157959764	0.6518150452958484	0.1307576121692535	1.6998711433849523	-0.12157111541494406	0.7982493202928295	0.7773764909807332	2.5638226165302127	0.6100568429680531	0.798674998002239	1.8465805625152718	0.4539741878162294	1.5934547640070091	0.5201171023139565	-0.23348442433474834	-0.4117679140716285	0.8587288478705118	-0.5039532110908331	0.25374077867319106	0.8228298831896714	1.2255748257379149	2.061141356415227	0.7449182345252956	0.8611592492554557	0.7502478479557044	-0.5959864081556486
-0.13485556618083153	0.8446621918081985	-0.31777260747087793	2.0248322636248615	1.920000280068567	1.0704290038558444	0.987296017184219	2.6380461010275953	2.647823713758502	0.5779414820660491	2.039047981188572	-0.6349984717122659	1.4871189539611447	0.00692861408894024	2.48833380273791	0.5252236952034387	1.871870303118935	1.2997821096268458	-0.0034080638470301494	0.11994756329446994	0.31975522827174396	0.6906108441021779	0.6297711759696487	2.034207361816378	0.8457374807824248	0.6017909951004552	0.31606115911943283	1.305995326014887	-0.14221228284287157	1.173882910994671	0.8815745882248931	2.9654120750175044	0.6135666690245482	1.2245377457772246	2.0085361326689437	0.9411630720853159	1.9396748403767836	0.33552531628296234	0.2560094149661715	-0.19108667628592993	1.079859487077109	0.295371754689481	0.3335273753193556	0.7048290981072315	1.5681089701278617	2.2342180575927575	0.7464710878219527	0.9118973745963138	1.0907693381021848	-0.00417335222904937
0.2428277889066606	1.261165671028902	0.13973372139197443	2.9207503459502564	0.5351181016903529	0.3157465393738955	1.1036121596936859	1.5531926526121445	3.028845853738107	0.34057772543555975	2.196629844532215	-0.9555115367943013	1.001548137640331	0.25794101537948244	3.3166029056164463	0.38432378326921657	2.5629648347825964	1.3265348973632878	0.38253310977659716	0.5634694112180914	-0.17224566091820326	0.3825039123139286	0.07637180716508658	2.604431791914323	0.11901399220514015	0.17452635186211637	0.46952466347630156	-0.12989419472072242	-0.1249846269476604	1.4359344760997013	0.42383480824016795	2.886349556459354	0.8996573851599949	0.8642370672361753	1.4965727296698665	0.4215699024388284	1.67637792213278	-0.19652093634867202	0.8252851836266527	0.08562394319410158	1.4554272037417857	0.45583906541897984	0.11592238822722518	0.5383907330736282	1.3393529616833169	1.6448053329475556	0.9663091035655264	0.3587237316359443	1.34229995922137	0.5502721499035014
0.23089926018311752	1.2496186303581722	0.3635299771612121	2.6008115239983987	-0.6565851386861057	-0.5031809335015647	0.8587617744264898	0.09948307232387416	2.411153414437912	-0.32077608525167717	0.8404462254785987	-1.026522944231954	0.137393152827368	0.804649278235313	3.1971113741284976	0.3306646748906579	2.3147190212173743	1.2949213412826786	0.5248540211217664	0.9416512917721842	-1.1731067791914824	-0.05251353262197655	-1.035312548303735	2.338195110218346	-1.0391846643574185	-0.20847234148154692	0.5470903232198362	-1.1939070262955256	0.09246475640531512	1.1201693292250008	-0.49506355043266076	1.9840150807292674	0.7335663768405213	-0.12410065148315709	0.25640295292792775	-0.9508217975625121	1.0251780231782415	-0.6748021794147816	1.2789134108674312	0.25759487145649707	1.7368150905654867	-0.054134801365692764	0.07028079051631006	-0.015127867546900474	0.7869884727388701	0.7315382367294816	1.4033574186313373	-0.615016126778695	1.3919930892832142	1.03986107536465
-0.09189694508194049	0.913665090108519	-0.07605528769756938	0.789902802222525	-0.5533890179330542	-0.48258899059619514	0.6210688188146071	-0.8537306046416075	1.0630390182826317	-0.7861250751897422	-1.0703795814531822	-0.7059021936495108	-0.27148735382903655	0.8693622682437567	1.7652056168554502	0.39713668893818255	0.6786396355037154	1.0396743154927914	0.14540464943228884	1.370020738318257	-1.923075444753195	-0.35773296174413666	-1.5113056983860855	1.1064220851887077	-1.4691819824928154	-0.09415082065624755	0.5962531275411138	-0.7527904329433954	0.5577467335915514	-0.015632965737242797	-1.2124739177048007	0.18179097880166065	-0.2866108468507298	-0.9530486030734429	-1.1895322756401119	-1.9834207868809266	0.4370814514251255	-0.6873345913701554	1.4990101040043289	0.29444169725991803	1.3940746474257573	-0.7531746472378745	0.5355466157992796	-0.7695276580475775	0.41589421845681923	-0.04047945655687578	1.7511055338339165	-1.5081173850762273	1.138560912245082	1.5598503079007118
-0.31254230289891083	0.7211157265744028	-0.9349961510658946	-1.569857323816279	0.5175981182893924	0.35551830280705715	0.6196590217714938	-1.0974706528357203	-0.3233332177187297	-0.5339319573030743	-2.22603443769803	-0.013852925722130122	0.14021954196992828	-0.0277813096835749	-0.3519228580521483	0.3750374805960226	-1.6905684370731267	0.4452099626641987	-0.41186501433584927	1.8310962413490408	-1.8143778245509603	-0.4888463545602902	-0.6512729325997286	-0.5705687669265841	-0.6523707975456416	0.516401303523509	0.5449005717184499	0.6395741320277377	1.1555037595799107	-1.5520858857288344	-1.133503314648103	-1.9242839333824675	-1.743149097302093	-0.9881780773593776	-1.961051635997511	-1.6656436275873565	0.16407537358267132	-0.2577793130681551	1.4150873711546272	0.37731072080017763	0.31054941947031234	-1.0882156713077178	1.3408409183421006	-1.1732788748076632	0.4310581398008413	-0.5166810599049693	1.621392206567954	-1.862730999609235	0.5939747204691362	2.011161302254488
-0.09679723073180209	0.92815117983674	-1.4905611650386696	-3.0339631585989464	1.2027677031774815	1.1622726307136657	0.6898218714010205	-1.0106265365051479	-1.1567385874701828	0.17348802834477298	-2.1009564090659105	0.7556171346158573	0.7389154904511339	-1.2204558979034594	-1.9441765760476164	0.1046644633736706	-3.4448208159956106	-0.1850746496352024	-0.5458659631271054	2.02784972565463	-0.8852976840844528	-0.5880066905919024	0.8582560025922499	-1.8378118310037834	0.5659345152802192	1.1525504354574205	0.21268201574815057	1.3178082035644778	1.6198175648862374	-2.5940838692583266	-0.45492016204057906	-3.2913117600060113	-2.7365873742946056	-0.3143269407133509	-1.503401790423619	-0.3434078147966582	0.08070842178596413	0.2710074319756004	1.019627127962611	0.6756074489462914	-0.8699162601529835	-0.9101415748759683	1.9614435826045489	-0.985174973348171	0.46286373400769004	-0.6944362497807552	0.9648215111952827	-1.5911675206165066	-0.08920811973233031	2.136508023045054
0.489827054338897	1.2409469119081429	-1.3294981588593613	-2.8563596054850047	0.6575882522667859	1.180964120048417	0.5833533357449723	-0.9435970565556968	-1.2739158792937342	0.4643618323111118	-1.1379416556129185	1.1119735336792027	0.5074686860868346	-1.3836497797648581	-2.196833500982573	-0.2729921849339602	-3.669541119778277	-0.28916506545327636	-0.13549162144166169	1.6546416249520004	0.25139322543491543	-0.6423023044395725	1.5825291677348627	-2.1848987714714245	0.7983691710228331	1.3187770118555224	-0.4218843864078701	0.4338141920912189	1.6434760170030838	-2.4606895058874083	-0.061237258591878764	-3.2215246096394363	-2.6603605077714363	0.46891070218754466	-0.15310957094489658	0.5901573586673816	-0.07526012264026481	0.6537168681607515	0.47745276916573737	1.0569580203846929	-1.270742471069046	-0.5335669300658991	2.0326994792309856	-0.5865949087075734	-0.03058066445503099	-0.5043522236329624	0.1697811527170077	-0.978606933665858	-0.6581768694580434	1.8489283644232157
1.0250075242554972	1.088189114363053	-0.7326247249471171	-1.4813385093020248	-0.5818146198378651	0.4508894140285254	0.33931044618498757	-0.8907980290127785	-0.914097058837005	-0.2196221209003074	-0.10322008592130183	0.7038986018146765	-0.7860399973611583	0.010002006394743043	-1.3372822688096009	-0.4019249187790606	-2.590044777578626	0.2969792764629276	0.2939736352240554	0.7846661274546968	0.9459285473826986	-0.3934203729726704	0.840446240942703	-1.813029055500638	-0.33788920885157087	0.8948377343895815	-1.0715809627753088	-1.0928339362018293	1.0856078876668525	-1.211208835058068	-0.5682661171273402	-1.9665411650312892	-1.6682911278784107	0.876487406355909	1.0230317963789008	0.2392668134618659	-0.3677546982943288	0.8519057733961045	0.12556857851277894	1.1258258664896768	-0.6836977407451026	-0.3180526627641692	1.6539114992515573	-0.5145541277804319	-1.0921802720027294	0.025811638568262123	-0.3527094535068872	-0.3960659751112064	-0.8518456347073491	1.3543667319465185
1.065270832572062	0.21628968832202514	-0.225083490605851	0.03661370682830281	-1.3279356212247109	-0.34289531297527825	0.18558130376027424	-0.7501987978586669	-0.5058848794437503	-1.4562501456419978	0.5183741535998343	-0.30769474091342924	-2.2145257238699534	1.9332644068207328	-0.3754199168839614	-0.07426624027440001	-1.2130943250695188	0.9808197721699825	0.1963190779483245	-0.1288033308250434	0.9983397177325406	0.26158517052931596	-0.6035851665138152	-1.3331041796662089	-1.7234399866395531	0.13513212060910917	-1.3669183333565242	-1.7267313042673427	0.12991811997745473	0.4585081431505395	-1.568319059017244	-0.5197613832331579	-0.4896331298478633	0.8846190863858728	1.0983781586670969	-0.7885230102010657	-0.6247614296538982	0.7920223529505023	0.2009534254036932	0.6187956252704652	0.16671678308144028	-0.24859563924061182	1.1826992088129376	-0.8098454978734438	-2.0946404861919925	0.5016079111058818	-0.6273117714330587	-0.0329797207430701	-0.5646072009372327	0.8700325139086218
0.5099219875403695	-0.9894039414420435	0.03880956203954025	0.9406217123260936	-1.0939668794454531	-0.5381119943353754	0.16093879557452204	-0.6432419296580509	-0.42886704202154075	-2.193174756113225	0.6238091497963784	-1.2271101026932727	-2.600154338520439	2.723323994145917	-0.21003884532486447	0.5009403058538274	-0.38457141570595904	0.9368507328656964	-0.3683537160043615	-0.684396194010591	0.6865970394527965	0.9105982379916586	-1.3927905069554847	-1.1507585910780962	-1.9234500091955424	-0.59279452269778	-1.2138267808225531	-1.103193995893121	-0.7966085674063305	1.7678141650781567	-2.0086414095777227	0.20601063187741833	0.1530398388459495	0.7580591324002767	0.11549671771738129	-1.1265477080274207	-0.6905702658366714	0.30475609783763036	0.5183485681190151	-0.2769179855933457	0.33697642908187664	-0.028015609785986693	0.8118709162636538	-1.0137845958024745	-2.2881657739016346	0.3846051946044339	-1.0219443244116562	0.12344247892381384	-0.011050993204138214	0.34244647866798533
-0.2695652670778131	-1.7615587046602978	0.24817879634561038	1.1251270524521777	-0.47415357206949404	0.029803370293843414	0.049184689658399124	-0.7721622884104095	-0.8009139948741864	-1.7623040018873601	0.3346480262762338	-1.3047502229678203	-1.6997847724355133	1.709582894819936	-0.915462124177237	0.8295328906779661	-0.2239768825502475	0.026243773726453264	-0.8735882471656639	-0.8910228447709629	0.4067531729467435	0.9274020026986793	-0.967004731147625	-1.1781633671712914	-0.7408005635260851	-1.0104126066646766	-0.8335188981256528	-0.28052239513405214	-1.3286615837877958	2.3161798852239377	-1.3419503419170888	0.024222659556133393	0.03806324202001334	0.6978591770962161	-0.94144857702785	-0.28825968645619426	-0.6237331658253454	-0.531236650586197	0.5460961687859701	-1.0704085807675192	-0.396485388194247	0.42639696226220053	0.433875341225392	-0.8057491801728168	-1.476880088452042	-0.36806843836186137	-1.6805591260420536	0.142535270906809	0.3286576689205925	-0.39897306663182786
-0.6689884934583085	-1.5549338290991965	0.41564050157461047	0.846206428610751	-0.26524206217656193	1.0144359802713767	-0.261529708437883	-1.039270505902384	-1.3846854455951	-0.4948839844298661	-0.1060435208769318	-0.378771277123897	-0.35584214989652535	-0.25148603808508496	-1.7958488587119554	0.5805575948768773	-0.32871073094384673	-0.9816374721822942	-1.00024430531092	-1.020696862136987	0.32539146746477926	0.2042418338272709	0.03162316684867129	-1.0923136149783068	0.6226184916772621	-0.9967576291628584	-0.4386308660327155	-0.2913713092322072	-1.4227064994914767	2.152488493869647	-0.14928914346484015	-0.5897785394788918	-0.46038624247960136	0.6801373851010828	-1.0697902324199005	0.7396044513877565	-0.6132372575630396	-1.166006974038304	-0.03886058434922644	-1.434517650982403	-1.3694689671340177	0.7440014162067431	-0.09442420384353388	-0.44986287144355586	-0.1279381655031411	-1.0866757538254155	-2.2075199306047	0.06030538726142179	0.09616511573208487	-1.2379484940181011
-0.3440565587374945	-0.4886455579915997	0.20706603853469843	0.3414620987176705	-0.5246535079828704	1.7930995038746174	-0.5315792109077185	-1.0395940115660658	-1.759679048671712	0.6525123073535793	-0.44548503746578494	0.9156282477097716	0.45927319998952165	-1.8263919127086985	-2.076350961535226	-0.06846313312516462	-0.321416237505134	-1.2387309807000801	-0.9568016637323374	-1.1622586321635107	0.3322004313333173	-0.6008239842306703	0.6318103402866824	-0.7708960807939668	0.9340761950432095	-0.637826267977939	0.012086127596118382	-0.9103760000991945	-1.325476441681186	1.5642346367408408	0.4821730236976395	-1.0529883480996627	-0.7013355955653537	0.5238306354838982	-0.2063525747506508	0.6506426700706195	-0.745805948655752	-1.0065654694197834	-0.8776060192279906	-1.47153185417017	-1.7544472414867787	0.5034442695653379	-0.6723059997355951	-0.47715793691438657	1.1032252553600213	-1.074810121089048	-2.076652698099518	-0.09084990370551	-0.5246345418684065	-1.7199495726870007
0.4348950109615947	0.7206463088143701	-0.5656496305905603	-0.2544420994385334	-0.6414920049047675	1.766309521537916	-0.4467182642448815	-0.5103320531906069	-1.7003797708229396	0.9888048679988684	-0.6337395044572124	1.6263510705948938	0.5331224771356674	-2.4961623230641723	-1.5686313093041182	-0.550293648814865	-0.14127882610315198	-0.7667214792140407	-1.0823460204866737	-1.0714514918131028	0.2346061319029431	-0.7304742294191207	0.5585659690494851	-0.4235694962524473	0.2143393603498425	-0.23131910935542993	0.6359042880767632	-1.115741730023842	-1.3044310959587322	0.856062895396689	0.10981183094835206	-1.1055286046435036	-0.3155536633037448	0.05765196106379791	0.7254045251056863	-0.6561343212363796	-0.8966070778700098	-0.13283118025286308	-1.1846355390954844	-1.4992996788770554	-1.3442969870304153	-0.18852942680828647	-1.0441187289118525	-1.0158735953799265	1.8409993012048702	-0.4789424567261762	-1.3205782021071462	-0.25502143296257573	-0.8811776835037191	-1.5382630857646613
0.9567770104572628	1.2698416643654709	-1.4688670929009844	-0.8300173562676555	-0.145919908711694	0.7271047878877078	-0.08877964273992736	0.3575959640106744	-1.3961760184176266	0.5740690552372611	-0.8844818761363736	1.2559671001706485	0.30111156086197427	-2.6287906147508875	-0.7443745683711677	-0.4236938988142849	0.057441448788737214	-0.3777093218485567	-1.3231291198752013	-0.5325649349850654	-0.04818526956370891	-0.19027685462101404	0.2909263373521888	-0.3307361110074102	-0.4872852289877721	-0.09298127883374334	1.2650756441846318	-0.4839634721442208	-1.4230333486811049	0.23971917315180943	-0.6769517955822864	-0.8128975613151719	0.43259932474590373	-0.6861393400912055	0.7407448387111708	-1.9599987129579317	-0.8256848372195302	0.6352920555632184	-0.6127134866798789	-1.6411505700977558	-0.6032414074749327	-0.7279899169004326	-1.1501495288812347	-1.6114717778997443	2.016695161699648	-0.18822502640142322	-0.6265516952429685	-0.39918006851991006	-0.5169423913882814	-0.9889395139873832
0.7115271529491309	0.8263419284382169	-1.725853075743727	-1.3008565749771064	0.7932994194626372	-0.8532620600869257	0.0478039653978684	1.177472984895057	-1.2194707619913339	-0.05771629067463351	-1.343778545318591	0.12044779185952091	0.09749001932914689	-2.521227609938607	-0.23024709378353161	0.18858064686323184	0.12585385111851208	-0.6439400718838092	-1.2864554003653126	0.23134764093121876	-0.43818160211176616	0.2381121249786736	0.28644237951916146	-0.5096087093619502	-0.4189676885869185	-0.24574706075515698	1.4380617132560105	0.32692870329023427	-1.5427092342022912	-0.2008366436648438	-0.9886118359781614	-0.3561574503439411	0.8151163651055806	-1.3541959858078112	-0.23205355942519543	-2.0817708472214367	-0.3517530768974774	0.5678946478274406	0.21314129982105118	-1.696846310707057	-0.08067686038124358	-0.7093491339017571	-1.2661095493938985	-1.724933833104846	1.635391788583291	-0.7296688551300468	-0.6351430119567381	-0.5365883523100089	0.22776191341578525	-0.757780296696223
-0.10002266442740433	-0.2881961170798314	-1.0039915186577808	-1.6538541551062775	1.6218093593317375	-2.020314340861284	-0.4261307899129598	1.8237643753094892	-1.2604965746898633	-0.47509235896176505	-1.6998963461573282	-1.011919292282865	-0.1863343420908658	-1.8572320413752283	-0.25006155279984965	0.6861589998835494	0.028390705246134955	-1.1853140862943325	-0.753656610114375	0.6606682442797748	-0.7719797302148442	-0.11585119245021555	0.4149038810338421	-0.655605221443795	0.08966065887720878	-0.37598919788515917	0.8531010579669935	0.5049058710354054	-1.4654605784614385	-0.5063159826648332	-0.57120338312619	0.07003050220453307	0.3039292357145602	-1.444141838761008	-1.3097423928529397	-1.0907933331349278	0.5166675443755748	-0.17277185916334475	0.23482879531757778	-1.3968939152498445	0.07584991293448087	-0.42981840670611565	-1.6829182330519765	-1.2559899484874606	0.7140735744569728	-1.4906383608176859	-1.2299256705088009	-0.6479996968336221	0.45527006555552724	-1.1923985214956803
-0.7595207007523456	-1.4019586069584293	0.22931167041100767	-1.8680035051799972	1.8881629736753751	-2.096300249136863	-1.3563578738102904	2.420584135290224	-1.1958529003249991	-0.5977272451146457	-1.364925618087162	-1.5982717192180398	-0.6983620336640028	-0.3248223261289295	-0.5282729234777037	0.5576099729642244	-0.15458647569911935	-1.175198667499279	0.06524811177009195	0.40550110561672786	-0.9107430401630386	-1.0691651406827878	0.21912805035090946	-0.4157906391440885	0.23855222812764093	-0.23903077302433048	-0.23238326092148498	0.07932981333154761	-1.044486222709122	-0.7825359784789826	0.07907217094442645	0.2501571997619536	-0.8423709296856969	-0.7916460680957211	-1.5669041514325888	-0.03309769845779317	1.5114685177683735	-0.7590007638304848	-0.871413980372522	-0.7009154377063392	0.049548396173172166	-0.4975533108442255	-2.2545341867403614	-0.49518007825659205	-0.5446632965298347	-1.356808820974595	-1.6720520466230677	-0.6179551416616933	-0.31362737416803377	-1.8892341175361385
-0.7779294779569894	-2.0031586090463764	1.1923727816569498	-1.7997971733024622	1.41786024072916	-1.3502264983567096	-2.195469433519069	2.873704325883375	-0.7062148205817285	-0.5150917752434151	-0.21350811180081414	-1.6372301693564808	-1.1761327230093601	1.5201192048738204	-0.6740089111199468	-0.11705865968725128	-0.26479633482729087	-0.4346788596989447	0.8350356174954815	-0.3163602056992794	-0.8281676211539143	-1.838546931088779	-0.43892282868348675	0.25021681769367954	-0.12301684497657196	-0.08006707389955427	-1.174070646973672	-0.2809255135975782	-0.2398045855698918	-1.0893458313280506	0.3907965306329873	0.03892992714630748	-1.712873862832279	0.08323547130573104	-0.9406855707264831	0.32739291959553507	2.134517105731152	-0.703810634688919	-2.198773000450724	0.178438321436747	-0.016688985629457004	-0.9778694215099971	-2.38234276471156	0.2896347634677162	-1.6843130619918183	-0.10593183892477394	-1.4392438314695246	-0.34465284622188636	-1.4926395412118445	-2.1004644652802256
-0.38464988721063326	-2.0226090344754724	1.4967393476157247	-1.281793401349337	0.28748801876526314	-0.7555448782646809	-2.5131099463176065	2.6872040235854953	0.04585566861705034	-0.25382954361515936	1.0183450622061088	-1.3899244330152265	-1.137371022403681	2.455696589979118	-0.5864030505810752	-0.7482065000473935	-0.16374436761609149	0.28723942863738117	1.4581603346395349	-0.9626949230958265	-0.6194310275861894	-1.9081995857573262	-1.1538438053906892	0.9536292376409503	-0.29184065895883526	-0.4398041753277972	-1.530141055201141	-0.2191397380122115	0.8034042759224486	-1.355124498487564	0.2986573114324405	-0.4453333630090935	-1.581650428875693	0.3298096129254978	-0.1944171301192099	0.2155331920307005	1.8881339721811048	-0.3930468366435783	-2.4721267846425143	0.9646803327912734	-0.17710025423403827	-1.193252680204382	-1.5754634290740368	1.0092752243020382	-2.244605514897087	1.1802235924913194	-0.7770570024197846	0.07363671222473564	-1.9605440730561061	-1.5053179432794859
-0.18517132509784734	-1.697225447522308	1.2856230623063376	-0.39851034045455913	-1.0772712076682076	-0.930857183214658	-2.2626061577892056	1.4978684202826216	0.5145265668990883	0.20954835697315727	1.3735907019779257	-0.9331765719476539	-0.45286585303319604	1.790655824882582	-0.4448686799094174	-0.837710092284428	0.1285577800467842	0.23675495182110348	1.9604125128115364	-1.2032653163572098	-0.38925167698553387	-1.4419008490341652	-1.358364101994775	1.1621612644321744	0.3788587149674283	-1.4017088102393482	-1.400192704405129	-0.01677330485801142	1.7005545006024325	-1.4020548284336385	0.14859252821643082	-0.805673919171121	-0.6279307166653298	-0.3310968831838113	-0.02344680492638339	0.323425458100852	0.6741814268044012	-0.48546114696084475	-1.4180113402312833	1.4509544129269076	-0.5086729537447104	-0.531365731318421	-0.06043459541274532	1.5260528518745609	-2.087137938218117	1.3154666111448192	-0.32164552695049703	0.37411717275173806	-1.2791684075255934	-0.47978639688173336
-0.37973311823752737	-1.232644562111207	0.8409739118390218	0.446464634810712	-1.8754135287416795	-1.4157868793581387	-1.6220264549743348	-0.2695952022596423	0.3902260448346426	0.7934224060242746	0.7613558664129365	-0.1134009364015172	0.4852498526136803	0.14434466803940843	-0.34506025158815984	-0.4730889977202804	0.4114033174278217	-0.383258293890359	2.124802951608209	-1.1304318771639035	-0.09706708435370269	-0.860770827829557	-0.8052386925873876	0.7017419243637204	1.6264873185533764	-2.1754355971360937	-1.1518808440541204	0.04416723374200505	1.9731939241937984	-1.0870883111548948	0.23089434860891964	-0.6917342178993178	0.2655639972055169	-1.1388184226602627	-0.3006259573297753	0.8955087633014401	-0.9568576482811821	-0.9920724679775639	-0.10023387514690073	1.495589923524355	-0.9190921900901952	0.7066899809316577	1.2399273074073374	1.5515617153788457	-1.4251150067062979	0.4119010355825063	-0.2866276523620852	0.44851429846510343	-0.1964178667511767	0.3670163271021743
-0.5018451131777476	-0.6435867461821283	0.3216681411959051	0.8807744146184746	-1.4274349089189025	-1.2166053845213227	-0.7782617896134149	-1.5714170345470613	-0.014390804796640209	1.2763460157680884	0.13319149589940485	1.0493980639601646	1.1998008459266667	-1.145436066936426	-0.06800004882149017	-0.18186261418287356	0.5039584940209412	-0.670276378897091	1.5425411472409936	-0.9844379464654394	0.43630297266944706	-0.2969603097295583	0.3025653945935265	0.016067034721478454	2.502339547317354	-1.733788902240916	-0.9247593718154755	0.20014976889941474	1.4079652502461946	-0.466978281241594	0.5489372924975051	-0.17843651613743494	0.4682111472440756	-1.0022039584053228	-0.28502818394429774	1.5317232679196515	-2.0665395233334474	-1.2596337928375867	0.23110890188121994	1.0365961397111871	-1.1888196936981728	1.535175138524506	1.448779252283539	0.9868537868659393	-0.5649804989318078	-0.2849642108446282	-0.22609879362253352	0.5534377403300712	0.22179381431171932	0.7649345111695994
-0.04463510100796319	0.10053725025173205	-0.09908038559344794	0.9655137972358374	0.027774452793296725	-0.08859926164280726	0.05961042295669815	-1.7383877217872241	-0.1289693908605455	1.4339223754106116	0.3593412158254672	2.034385937318839	1.5390559783489406	-1.2844598913893064	0.6722938498220997	-0.3098734295724375	0.48478963917688367	-0.20129954895702723	0.18021276027230274	-0.8297246103269119	1.2613375125693334	0.33262179520880797	1.4666350038412017	-0.16126300335268645	2.3287060325547504	-0.003953903037147444	-0.5490338239676439	0.7585746988376834	0.3163050510627406	0.14846031949290842	0.9338138262971147	0.2701813799753076	0.2543991143413791	0.20923604118969805	0.45415176576034466	1.7395807044819651	-2.0278439554534047	-0.8670101628226571	-0.4809841973818068	0.20559551592391737	-1.1471640915688992	1.3803540182884315	0.5345929800862413	0.25893105326770227	0.28103344073636416	0.018824756734119454	0.34468081012649754	1.0134612257404934	-0.15815747797947016	0.8243419437197488
0.7669401178132876	0.8641377259544133	-0.1474450704648825	1.1065597181280964	1.2106336239841506	0.9843546556560444	0.6202820162853948	-1.183483573087249	0.19038919085220468	1.174047156320611	1.0959532104617427	2.0671093200368995	1.5380714347461233	-0.5220172627679951	1.7440106587656947	-0.6288170307148646	0.6409378671572622	0.3962090820004669	-1.2680689625462969	-0.5857827993241944	2.012564811173546	0.8767240055229462	2.0743240104905563	0.47535043809877925	1.2446376150926852	1.7458705153206677	0.05259862583870807	1.3564991226283296	-0.6444771340047807	0.34943568300914457	1.1695106992731403	0.2992605869376936	0.38925299745620595	1.2981146235668386	1.4451091686035422	1.3932553288187008	-1.0661276420973025	-0.20503928130872665	-1.0688549088280308	-0.6279692872833085	-0.7612209895710506	0.6937697548886912	-0.6165819167872543	0.026875275506417343	0.9192673058224325	0.6551009649887877	1.2580360630249379	1.6483502644926424	-0.4278786286172937	0.6755478384227006
1.06649818567059	1.3635876289235567	0.23302174443222903	1.5092479637756144	0.8703103239407136	0.8281773121425895	0.7796531222189969	-0.9195668282174622	0.5357585659901257	0.5521306432609278	1.137051553024397	0.8200519308465177	1.0766272720185013	0.47768756968604054	2.481433664554853	-0.6265939278870122	1.0979917489564375	0.2821835898516127	-1.8594463044541454	-0.263666235744363	2.02467290027204	0.943634660175514	1.6208243320933347	1.3943297312267005	-0.13931602395131398	1.987911792678267	0.5676737443696966	1.1742221373286874	-0.9941412816816789	-0.06128077023199405	0.9995384350076626	0.0921996890417992	1.1204268551047012	0.9486276499128361	1.744409949729759	0.6406568438613872	-0.06641672770141459	0.06888081504102048	-0.5032089818409036	-1.0499562076206799	-0.11382940366573391	0.3077999100250055	-0.9628589473930627	0.4399204279472844	1.079214399450828	0.4064779823830457	1.807526293930392	1.6886303307219521	0.16436429937118865	0.32085491564307506
0.3168339692494561	1.4058498445791257	0.5903696609465315	1.8503779701876495	-0.864287422306056	-0.4763950334891192	0.8055275005917177	-1.378098239418091	0.5616079138349843	-0.2629243823614275	-0.022546421350766697	-1.0987589069108292	0.021207989501163954	1.3730388090465724	2.20931635718549	-0.14464954828380203	1.551193465513002	-0.3927734542252718	-1.2983869091494322	0.016281271016964274	0.939186169190815	0.4834478171322335	0.10339131082735567	1.6581677027759805	-1.3315957592744663	0.5053607914806002	0.5772735305108101	0.05128318084980485	-0.7764525351656547	-0.8257684174291541	0.26897149748493093	0.1993352875823373	1.7964124212727	-0.700124640071321	0.9549334953572922	-0.3244299524500789	0.24419131761903226	-0.03879245883685215	0.9240605302820517	-0.891649326694554	0.6147124675654594	0.38192042747358	-0.202791902168311	0.883332738692159	0.5997965326250247	-0.7615981621466495	1.554440069086418	0.5448096194381233	1.1931843225198109	-0.10753808244296978
-0.9322781302220391	1.0612803241132682	0.3427524961817317	1.6454136879001204	-2.395369474853263	-1.4793726734410169	1.1597185293589058	-1.9058429195045488	0.5243677808660854	-0.9833228346560039	-1.3214014598753268	-2.418893098906911	-1.2183077014244403	2.0666082666854964	0.9531002045473153	0.3908457696501819	1.5035532177008375	-0.5488662610550644	-0.21610277655568225	0.2726149194858251	-0.7301151727457431	0.1252579794070031	-1.660607628106685	0.8827933971284796	-2.045357510842495	-1.235973597359228	0.13280070303217095	-0.9742760114038634	-0.3610758519271053	-1.330166041841347	-0.7254787577878561	0.8998613238793347	1.6289885175378345	-1.981872893519216	-0.27445330909845694	-1.1637829652089124	-0.04124921055091584	0.137682795235349	1.9567382188734772	-0.2966373781741111	1.169198459190337	0.3368874791027492	1.0162752520573675	0.6938704812806888	-0.2462203635608685	-1.4234149222784285	0.8703836553580696	-1.2751134308743335	1.5497255200639244	-0.18247942571939954
-1.4531508848643004	0.5765184899372267	-0.4139040732143782	0.906217937911367	-2.15976880044158	-0.8551486027806253	1.8955035392384043	-1.5487870894228115	0.9658017214365101	-1.2293143072064143	-1.1950130165464616	-2.115525619087524	-1.6080758719947523	2.2042553929347637	-0.4263449430955306	0.4338490077765311	0.8390897722712239	0.41302647323826047	0.530989119683458	0.7546853073008677	-1.778486645687225	0.5984394638692013	-2.3493327714829406	-0.26253739076990024	-1.9451734871139337	-1.4335619450485222	-0.11710233862170158	-0.6579597816204252	0.04701075572318064	-1.0711950125902079	-1.1481804280153165	1.8056350058440944	0.7269314468180317	-1.4253695383173657	-0.8406779249502904	-1.2668399295366597	-0.17879861707286496	0.9079742394498359	1.8160164769959843	0.5021456747445532	1.363738199136144	-0.14419704159067231	1.7271423022652714	0.07335475770653747	-0.7692813225389398	-0.4140151482225779	0.5709128889414502	-2.263557694318221	0.8985445914612668	0.4485563930650275
-0.569503161114591	0.1594628137249096	-0.73495752239561	0.23762240529008935	-0.233709448972783	1.1135235778866133	2.367518487580532	-0.20864980937787733	1.8712488046069096	-0.7162817783361118	0.5457127080033909	-0.2343410501687207	-0.38257340493093955	1.286450149443353	-0.9119895116299982	-0.047564634579001105	0.0768397806033385	1.586224299820446	0.7336583493208865	1.609700718414532	-1.290281710698436	1.7830025917102346	-1.1761126958667842	-0.6513880482431688	-0.7710042745096659	0.3025416693929226	0.46709166252210765	0.9391758191241654	0.586666688170223	-0.12795916618930228	-0.24186713777289867	2.1865321738403654	0.12069416465084352	0.5533241747698681	-0.27834279214183105	-0.17051871086700307	0.3862251699458236	1.5721482965180051	1.0203300367790153	1.383401912556089	1.2883738655676582	-0.4599118383297119	1.4793724024455148	-0.001453456393946048	-0.39447561738983494	1.49154444768614	1.056283062791829	-1.2474560355914177	0.24348153332795908	1.5064130948375205
1.1036640241200408	-0.1029746470624682	0.20354406847069392	0.165936251606099	1.6993059896785254	2.7398369265637634	1.7833666591824369	1.171571187924312	2.421603216310425	0.46152342120516365	2.2812245045497144	2.0527491037852434	1.8957490974818958	-0.5291504475643156	-0.21945659284656696	-0.5017660105657885	-0.0804633182588971	1.3749877493871019	0.8668789179121908	2.4823711614343518	0.4360884343751673	2.596055946272129	1.1920607583245226	0.12734407378054188	1.0816209715600846	2.568167350915392	1.760606992119559	2.2818932020141234	1.3922660562565488	0.8355374511359783	1.7595328337307672	1.6896613189472987	0.6404926712992626	1.9418251610883437	0.7773536498452694	1.693986370050657	1.3717614971646	1.152469175693326	0.6682239092383583	2.2410531278160937	1.2899905938348395	0.18614884696958953	0.6281056266463828	1.0543696664804536	0.7597175147562939	2.1444731758558144	1.912182545074788	1.2850213674879192	0.7565715849320659	2.1195278939900697
2.211644364616617	-0.15920652432333032	1.9672442977268858	0.48114854593964324	2.0109045982460305	2.613347178542791	0.12098977671323434	1.5728692819151258	1.8174024195075318	1.727156968061695	2.251062491583345	3.2393205640056446	3.4501219394309106	-2.0676737191658914	0.9632611490057852	-0.37228861413956565	0.5093223600400099	-0.5994448533281198	1.324407904979393	2.639341363628201	1.9999591630040496	2.030900767010187	2.9121366939711923	1.2582278060825898	2.374814079689336	3.494349171816875	2.8071520320241863	1.8993923791289726	2.182323523595996	1.1169953711779084	3.479176397287563	0.6770087593967211	1.8980907935077258	1.1970442946962467	1.2223428856643106	2.9431099421972537	1.8797830645243714	-0.2803526324145475	1.1114362714191082	2.7638031994551864	1.6009820950605265	1.5235114258161053	-0.09515476539004694	2.5239695588531172	1.8872877713137846	0.4047112572640823	2.3547970523341966	3.3649748065226768	2.2082512685708817	1.6226371407883153
1.911696984183226	0.04420682966281639	3.0116733623890832	0.43642606900982794	0.6533844936885596	0.9165611525890659	-1.6444854977066288	0.8846973192735545	0.2840717743545913	2.300604574213231	0.46966904958580197	2.5401997591708914	2.7837056481377993	-2.0334182219727466	1.611124777124219	0.32642559254730785	1.2080266209617176	-2.748243027540787	1.8449948408195247	1.64200703566316	2.0799361259572327	0.24759296696144328	2.4665474849410707	1.4669794246391408	1.8850085030539503	2.4054824323703867	2.5939335680821665	-0.062291790358080676	2.367764521041785	0.5841473310906125	3.464506898090355	-0.15526841274993355	2.5848525910248905	-1.132956989384664	0.5399868424686215	2.3556472623406757	1.2709267165724385	-1.4038525500388122	1.6064771808214702	2.512919424868101	1.9671557851760997	2.1676327371626987	-0.2419887664364629	2.936634325621587	2.1403544957277014	-2.3818484886045552	1.9707046150746925	3.2609196711314916	2.9772621607356764	0.29486508349775187
0.5412907097786154	0.42678206437022037	2.1997136137383664	-0.36731007328054427	-0.983077854594093	-0.9547524034317566	-2.3676777210341586	-0.13508803093072116	-0.9989956978583896	1.7254783817112391	-1.313821125300623	0.4301694489449965	0.14548644132528674	-0.3719773235718004	1.2415759915416011	1.0510356771818388	1.198575854234575	-2.9954919076904933	1.8197870368812394	-0.12326046539342264	0.6104295978807169	-1.5320776379147312	0.06573002073699499	0.31291602507367244	-0.33601192277671904	0.23193333933022395	0.9526837098542875	-2.0154490283211746	1.6351946375776893	-0.25189787153082194	1.5558193334441037	-0.41553423099931497	1.821047307744394	-2.9685436654290895	-0.780030707429033	0.18688602415253375	-0.1826625078341366	-0.9995482382722559	1.2785014433201425	1.3610230795870373	1.7833881688895514	1.126636733631886	0.06058513205597976	1.6004562323170213	1.3017166706146566	-3.6294149894699577	0.9823974254741976	1.0805178181841426	1.7999916643732479	-0.8500168681473598
-0.8612518298898899	0.6645437049340198	0.076183210680191	-1.4459701797060664	-1.5412789181539521	-1.8542556493385018	-1.765646021244707	-0.7151184515357288	-1.0909315437150002	0.24219286499112722	-1.536881981587225	-1.722059478663088	-2.5923743105998387	1.5020104850705813	0.22129900940114947	1.2827102127311296	0.3030974133440386	-0.9780459293186163	1.0452514728132045	-1.6835187203853348	-1.1815903258881615	-2.206822553398769	-2.4655228715097617	-1.3504455219803666	-2.7097526265557916	-1.5112241687262928	-1.2552262017249802	-2.5591037697889285	0.34690557295048735	-0.7575747755763595	-0.8834589190773007	-0.233074521900958	0.08272872994556782	-2.768765948896286	-1.7972169100478748	-1.8342964062941995	-1.5041800845137485	0.6558438649840609	0.16583722234021725	-0.1967311000415585	0.7262041842837283	-0.8669110914437181	0.3457700920231156	-0.5916837099937738	-0.11974313381435218	-2.180159754821682	-0.09797354814520157	-1.3735831874180784	-0.71401641767947	-1.0617313909472528
-1.5355497174075339	0.3846724908528651	-1.593336378459664	-1.9004034230504616	-0.8544621591475073	-1.7587819235085695	-0.5625083713847941	-0.7008483719867606	-0.2733065822354243	-1.3078394463672123	-0.38947703350970436	-2.636766329911719	-3.5850369574215746	2.030574626619112	-0.6856262724469651	0.9601966570862184	-0.8435855968154667	1.497721519870939	-0.016042397041325433	-2.2832240473395107	-1.8999567299062596	-1.727469458180407	-3.28720252110706	-2.221168736035856	-3.4076945945256543	-2.0114099785880164	-2.805804295978233	-1.6988672194959689	-0.7298929218756509	-0.7300723665949835	-2.197131809875784	0.0652690166550248	-1.2950122457501276	-0.882443861461022	-1.9835622438402134	-2.0496495030624944	-1.857951210366828	2.030646551219064	-0.8726355201249391	-1.3300608508514622	-0.7808881491561173	-1.943457860962355	0.2590657898161152	-2.0313478047960274	-1.3459094405980703	0.5576035966975541	-0.9200611584402085	-2.321738630528578	-2.5943343216349835	-0.548616649787194
-1.4769965612167433	-0.4182380700793761	-1.5782455967627664	-1.3630874729997662	0.235709221188063	-1.31014924526623	0.31603779338042826	-0.4043800864529061	0.32614127082513594	-2.0072427443358345	0.6757147714489714	-1.9818219150225935	-2.5360093099811283	0.990853342762004	-0.9858696048672924	0.4023564700877121	-1.4352584098693857	2.3085318266139785	-0.7218866467215487	-1.9367634649328982	-1.153715883021204	-0.8506568090316365	-2.0908047830554515	-1.77971233709288	-1.9873170225802457	-1.5499742312523066	-3.001009774476153	-0.47686996692478917	-1.0896423160517226	-0.42435177007023067	-1.8763534498327703	0.3268685606219708	-1.4492313398783871	1.0800575219069477	-1.5220592678237268	-0.42703860361391244	-1.220292239209153	1.9565283526881507	-1.1550644741747351	-1.5620482730329246	-1.8603958704526011	-1.09417352990968	-0.17638086100703107	-1.9727449807795174	-1.8289122849345092	2.1910030290614704	-1.3966825827575295	-1.5173438405470268	-2.510394552994231	-0.11907607289734935
-1.1362832561817242	-1.2094317320326111	-0.31922605355767925	-0.35238033081595277	0.8735218705127855	-0.8761636197921732	0.5309021896242566	-0.11114987306826923	0.03418611970859359	-1.461050040496253	0.7037596063178985	-0.4803635887165782	-0.6494929749041828	-0.4778812288666592	-0.718843095075082	-0.05333539967091604	-1.256730084393754	1.1490829265458444	-0.8362140952954394	-1.2346285227900853	0.290697012723362	-0.21258517369844315	-0.13274461795324036	-0.6346988895364148	0.28457541181144924	-0.9125595821241715	-2.046788853982432	0.25811019694135623	-0.8439673869395135	-0.12027003745545839	-0.7566590179811505	0.5699083990365444	-0.7047120868964796	1.9142872938196736	-0.888179245379308	1.507494366341347	-0.29069375330032865	0.7530510612692138	-0.8304473271229837	-1.1376781822050175	-1.9877997037856454	0.7185268572190663	-0.6351976467356034	-1.075057958273181	-1.4306624523515818	1.7752336432361118	-1.5279454122086766	-0.11608849182312748	-1.0255299249712335	-0.24534426274409674
-0.873428762966617	-1.3049778280732882	0.7173384674916726	0.31406174302195317	0.836785750376523	-0.30665070990538495	0.33113987244248194	0.09539105129011108	-0.670387514866496	-0.06259394433685625	0.11542277416506744	0.7563957620362481	0.7109307268616213	-1.208543926264002	-0.22588793326092746	-0.2525968147776976	-0.7880935389540522	-0.3660697150565795	-0.5758491038343756	-0.7358518764918995	1.3564462358289449	0.1301556149979583	1.1240511861563718	0.2484801700995011	1.7334953355187426	-0.5951949153691773	-0.724523285631484	0.4607042617036844	-0.4564662344079752	0.20146335790477296	0.06783275312034046	0.746486574404005	-0.021406697404562598	1.7034218555017306	-0.32235885018388344	2.2340043556664533	0.18651740642393747	-0.345809379609749	-0.5266210310898614	-0.6679526560600307	-1.4366872467306928	1.6610175512774004	-0.7792004975187158	-0.43788365016201164	-0.3625466589053328	0.43800305192798855	-1.3025626448279053	0.695767918770726	0.1911939876011929	-0.6522871150810496
-0.7320969750435515	-0.5303584557691359	0.5977324390821327	0.32398318348665744	0.41713330700755613	0.547615741739146	0.04508325883810568	0.16759154202178658	-0.84706449125283	1.2594295482931308	-0.15639753728172145	1.0868145075699973	1.1480604330564925	-1.0963025025561546	0.18278392099916627	-0.16709979527100366	-0.6130317768236766	-0.6189153988958992	-0.2448515969485439	-0.612012538023582	1.5472377102314065	0.35533512093515573	1.280824871462236	0.48520415492002317	1.7991614445761028	-0.5030743557269677	0.2609649035883418	0.4813461730791744	-0.24718468919823314	0.7118977654852837	0.29262105204581473	0.6944896647797518	0.051931411367412895	1.2742930565979618	0.22889880881587235	1.5764314655061396	0.012278355233289991	-0.6108734576625628	-0.6048979524270914	-0.46809598727153046	-0.8708593435847143	1.0421990241517733	-0.5214035877354573	-0.4000145126057323	0.9037680122549477	-0.22237929093123762	-0.7908143075975833	0.7144125876573685	0.13291190920171284	-0.8200580601029558
-0.5633218176949766	0.5418808206264083	-0.348100027111954	0.02828376654103024	0.014932378361805245	1.4397804205676448	-0.17052192411709147	0.03500642084530468	-0.2785101076642938	1.6574979063609283	0.04599530486004933	0.6987665810691094	1.1420556938639788	-0.8115957419832398	0.33847305585043	0.17708945579287186	-0.8074706503867262	0.31917025508864527	-0.009276252316735852	-0.7470773358177399	1.0898997382079065	0.4472446853033424	0.9906595600204906	0.41169707303263164	1.2369295065483716	-0.21372028936063764	0.7244720178325794	0.5012481766608806	-0.21335561221112945	1.374032226852986	0.3367392669167531	0.3620696613225673	-0.24925099554994992	1.1788914911677193	0.7931646095232883	0.49306797844364747	-0.4563275549923152	-0.36217638103617544	-0.9414497436368842	-0.3411363717171743	-0.5802873371105017	-0.10761164932059168	-0.07383235186521878	-0.48040206437471583	1.7714053753937733	0.10468204321760696	-0.208511466121203	0.45679581596300745	-0.791336106341383	-0.659827055958327
-0.2017372732811966	1.0986835255078755	-1.1829094588613107	-0.067993292573026	-0.06640717551738698	1.9868144011446816	-0.1492871130729899	-0.20953817853237253	0.30619054714449695	0.9262778316608182	0.05236191490486756	0.26234176712741014	1.1903801617478758	-0.7550014670802769	0.16836136961923573	0.6464065226444953	-0.9238487444699504	1.0547872859879395	0.02563762272294272	-0.9461077599230894	0.4440943433707806	0.32784889985332344	0.9443338372257032	0.4895223488773032	0.9943559928434638	0.5535501109973702	0.9681682928390228	0.5325847018695118	-0.22485042415669695	1.8746945574413592	0.5077844509847123	-0.04811319499684313	-0.42253834979703186	1.3394296330598598	1.2001760392037297	-0.17830004078856448	-0.7553672735368958	-0.19889854173549923	-1.2773280924107249	0.009615496107769064	-0.25915534742603885	-0.44392983046335777	0.2598846109340217	-0.3000752025500313	1.8165578382250722	0.4806930585332718	0.22546097661109507	0.274731905964627	-1.5738950561791454	-0.49133677384984425
0.44240208025601996	0.8641520367024796	-1.3688958466909489	0.2107144773516963	0.3109425976982829	2.1218041910892027	0.3621423683144293	-0.25247935292020823	0.20235616111900837	-0.40495258106817456	-0.5392733788011564	0.2763673589030717	1.2797513178445346	-0.664892398167217	-0.2749423811370997	0.9848368951157034	-0.5084852645988179	0.6848254328737711	-0.22472748261666475	-0.9641514066232532	-0.1409651582005257	0.22829382381082217	1.1076943803059451	0.8004758984486948	1.1556831082756294	1.629520593289388	1.3837516577733262	0.6801380234769472	-0.21917835663131166	1.9386310736759558	0.558868544744113	-0.2742074368485549	-0.30758107301058796	1.4267119409655822	1.294327370278376	-0.47915202727231426	-0.7110522172783512	-0.12875512531393313	-1.4598968397092955	0.5135117098544472	0.45483369944747376	0.12399721357278323	0.37855452572706205	-0.1444318813046348	1.1064871720678982	0.19104982340658494	0.49111628500238097	0.03745223258309901	-1.7187449026789814	-0.4374189711163814
1.2954410378742218	0.3354779089762901	-1.0015760072591922	0.7175970276715135	0.9879232289456383	2.058164612677833	1.3607035401055496	0.12483368306703163	-0.3546347934985481	-1.524447415007112	-1.1780887036493377	0.6986794469373373	1.121024473405785	-0.23960503635574115	-0.7113461934889214	0.9830435687800165	0.422214233150826	-0.1545545491360931	-0.6454371402301771	-0.5132953372571576	-0.6347344300934187	0.5766030249132919	0.9639639703195602	1.1357599487477021	1.0703489636320695	2.4416303873348366	2.0305903776431533	1.0444589558818338	-0.16770501430247686	1.6111045072525125	0.11392411865374136	-0.29862392791417725	-0.092722044048599	1.2618797120340752	1.194418883144676	-0.8978693853471246	-0.43856496450236976	0.2640934349843893	-1.290554884687227	0.7959747282923796	1.3825926712494192	0.5560794134267643	0.47057725310904397	-0.44963809730255555	0.17527329724225157	-0.3169845535947047	0.7517123710827348	-0.389386875301757	-1.3647021808002588	-0.14394160578398826
2.0476323237212073	0.21429443583097493	-0.3773015054157986	1.2443094350858865	1.4824554899754032	1.858217345778733	2.2960817753625817	0.7126197739155168	-0.4876523827243105	-1.9582971489487735	-1.0159176674934491	1.1005067057910316	0.6238710491333659	0.247126326732167	-0.7083789903093877	0.658017459183518	1.3805581263732674	-0.17167829651319164	-0.8551409199279142	0.5063524839708211	-1.017541059603762	1.406105126678004	0.29253770631095244	1.350356902427202	0.3151550816801599	2.408886233686957	2.5233341550314825	1.3898454921910839	-0.0003109757872481033	1.1569546614873198	-0.7295933269425627	-0.3432463682640055	0.07120280028659737	0.8426896529047035	1.1817650443586627	-1.5505205229720889	-0.07027262458595412	1.0044588856485488	-0.4702207541237639	0.6444118323282567	1.889038271110502	0.12356440931733334	0.7513303111081638	-1.008403522265199	-0.4331401162251417	-0.11196421143369599	1.0986314603671419	-0.7246774525229707	-0.6758524265936431	0.7121675021615446
2.2723913093754335	0.6408193235581786	0.2585161493101665	1.598496374370724	1.3332507268240743	1.2938731892795456	2.434132312572329	1.0228797238617573	0.18326285554266733	-1.822598624657693	-0.0355546634626918	1.0982641366069275	-0.00672339455990498	0.2529557340765067	-0.041144555431503166	0.17350952573405298	1.7931225834100406	0.9201791461864265	-0.5633237539544511	1.737738489696128	-1.223500269424557	2.0944160751850123	-0.493160553782273	1.4201977556707763	-0.7365689417216954	1.4312616765449064	2.3283132333556256	1.2351895998816664	0.282357035121895	0.740866667527886	-1.4547773982321681	-0.5480606168068519	0.19450525744508992	0.2477978579519646	1.3155704924604836	-2.0639323979464708	0.4074258658122315	1.5088318704413168	0.9757412270954502	0.24618302461514582	1.5396957530820727	-0.7686618737668337	1.0948886176392594	-1.0743131025423873	-0.6222801550203694	0.9180071608366949	1.3469775203430732	-0.5863767933537226	0.37292762629166476	1.7751476611530679
1.763898050318203	1.060966062561216	0.5503451875224387	1.5187452601344595	0.5809984681628201	0.25005131806520176	1.628590671237761	0.8134245114645168	0.9974172589740772	-1.515652424285308	0.8209935725902903	0.652518059688645	-0.5286279470933128	-0.24109153323451035	0.9595060558178089	-0.41791571629146135	1.3777745454523314	1.980585130911688	-0.020192245917389495	2.517116102061263	-1.2472371901906927	1.9277911717043599	-0.7814310524377521	1.2073442961760439	-1.3425767556468893	0.04900524626291517	1.2385863609407952	0.44517032672647794	0.45377265560466656	0.3213744137858195	-1.720926632481664	-0.7748784725347613	0.17843870909107298	-0.3149248241928463	1.2976159662426527	-2.1580124173188016	1.0332171981586176	1.294044468343043	2.3093217541320388	-0.09490166734533985	0.55063886049018	-1.3151090647621628	1.024479079941032	-0.3167380779177855	-0.6943764417909638	1.811308268136819	1.1406929324728392	-0.11216394494645532	1.5431550712248945	2.1735734232572566
0.7803065637337471	0.8642449962116607	0.06464764537997225	0.7842963517837405	-0.2159447666335987	-0.9086803891199214	0.5657260768097264	0.3294722068916695	1.0165700184806186	-1.2145595901506445	0.7042354010316008	0.042240939765776045	-0.846582005031955	-0.6013410433771914	1.511304970383282	-1.2172607351199944	0.25517533450471747	1.74651982801699	0.10122306485804204	2.474907417802049	-1.1703382961310556	0.9015885591269078	-0.4033774013780624	0.4324770537779089	-1.2073949421883423	-0.9583683956223581	-0.3773704738126159	-0.4609157576397243	0.19313840482825045	-0.13458189742294252	-1.678772089675362	-0.825176194481622	-0.31290052838902116	-0.5100167107947289	0.8385266321260894	-2.01615132145746	1.6686047520437723	0.602344655999002	2.5256710167146394	-0.3550777456078433	-0.44196765352155465	-1.4302631606176024	0.20974061789597173	0.6179517162272332	-0.8644690436692563	1.6229999850767565	0.28610110417278883	0.03383147038194451	2.1282774986401445	1.4661711550597698
-0.13111057603283827	0.08121108012469891	-1.1742675997604208	-0.4461378096165706	-0.57458235112327	-1.6033265360583469	0.06533261012668194	-0.05887102616148508	0.18696497242554913	-0.7326544496522499	-0.2022165286271111	-0.3838902694219051	-0.9597637092841184	-0.3262139624188105	0.9914654184704829	-2.1652650268446023	-1.161729529337391	0.3145049396454863	-0.5668224931563854	1.9598530046703737	-1.0446061102000486	-0.22975518040441506	0.22002709495987216	-0.9392939148973487	-0.7337176501221201	-1.2271525726592396	-1.7879716856489787	-0.842329818409285	-0.5259063909688124	-0.46456419866509585	-1.6268020241369616	-0.7788484097087581	-1.468457204378591	-0.17375910662265104	0.11186034879088397	-1.948405229301369	2.0163529626202377	0.04109747631925411	1.4270179894502204	-0.7559907457672904	-0.9535658240678594	-1.6926310126351432	-1.0072941718371804	0.7500015288979609	-0.954718964920333	0.5169766217032481	-1.0148230551253172	-0.5971658645256823	1.6297409554839153	0.2729153848419678
-0.602705391708726	-0.6321770559994924	-2.3303177421681136	-1.5307054557839723	-0.6198150082461608	-1.6654804793533005	0.1944911436609203	-0.3245654632904744	-0.528480064653666	0.11579347603905524	-0.954094061089727	-0.4682145838482706	-0.9007151257735713	0.2792085325623404	-0.4519542687597672	-2.789772866344299	-2.3458953050789386	-0.9261800020874731	-1.5645922631603497	1.701032566489795	-0.8426391537121443	-0.7607780562490245	0.49398992537615855	-2.3664808820201175	-0.5315964192259205	-1.0752830104394746	-2.402881469939083	-0.7271991963849112	-1.2607640689656232	-0.45632231976758303	-1.549164312747163	-0.9480136822769515	-2.8526059436592957	0.3564547637404833	-0.31997241711687957	-1.8931533601142028	1.8776423872001389	-0.2713197774354371	0.0619372241560312	-1.3497784383309706	-0.93013507348668	-2.2814613538978943	-1.7310985442395714	-0.10440882838463927	-0.6733978107321844	-0.4278378112813352	-2.249941128543546	-1.637121907600145	0.5473118049423226	-0.26812159488900406
-0.7126994276709983	-0.7013597178284701	-2.3590089330191426	-1.8045243043877432	-0.8543231211378058	-1.4937217221287822	0.2559409782170061	-0.6885808007802994	-0.2537335066300957	1.0855852140176774	-0.9232697703202135	-0.35794010777054514	-0.8062084528201127	0.4725488885261803	-1.903358705903989	-2.492333891878389	-2.8408609302796566	-0.8206945036800364	-2.0008283637108986	1.978927543736344	-0.5905386749908251	-0.751995718402545	0.14125552006629943	-3.009338880726594	-0.8298087990350853	-1.079569366167407	-2.1411209560838107	-0.7937313011556538	-1.4600277085515467	-0.15561071104243604	-1.1997726889882785	-1.437507388818644	-3.552921761000643	0.41410130980381116	-0.1269115727280795	-1.5055971383038427	1.35359398891174	-0.8280774719889356	-0.24354137289183012	-1.8003313137548231	-0.5819490067536637	-2.505024249056248	-1.3220043023186976	-1.0938666681528493	-0.12020432118872296	-0.43183462644931825	-2.90733775709513	-2.2260484310978197	0.05663249718595589	0.2853729285938942
-0.7701880108542762	-0.24521096841141488	-1.1351298476221767	-1.219671341848689	-1.4015351605834958	-1.4848439723243307	-0.3211426960972429	-1.0770443109788046	0.7475781151723518	1.554242998193408	-0.3708137200438704	-0.3949996278652974	-0.9126728732029817	0.05235546088573664	-2.3801430590006993	-1.1928203868765226	-2.4543401205499986	0.3124827947740805	-1.4927849983088497	2.2442043063611075	-0.46547921670393955	-0.8242771876607593	-0.6478429993380102	-2.4694429886817515	-1.3743349352011167	-1.4065939839395778	-1.3820195072214239	-1.457251309900295	-1.0259521295709437	0.08599171929083367	-0.5886233604748127	-1.8788526925161189	-2.9785088801136754	-0.32987590540742057	0.320056478515551	-0.7151743670861892	0.7449325720479231	-1.8827465217871062	0.6638095605894354	-1.6954107644803527	-0.13964269259289583	-1.6843960850391657	-0.09230924146844371	-1.2827876580826032	0.18325146185218952	0.16886546231721256	-2.746417418575296	-1.9172534182617151	0.6865960333105072	1.167271567079957
-0.9106294911672717	0.07847678063928275	0.2562816634948964	-0.42558910451680604	-1.6993355018146328	-1.4656088955391828	-1.2627713358921435	-0.9461593697418443	1.3237132559796372	1.0854002011708443	0.05643257368670772	-0.8122236240767918	-1.2955275421151236	-0.326788662291812	-1.6351230742480054	0.4228742677096778	-1.3866264242659498	1.1057560429811093	-0.5521643581838027	1.6956428208332777	-0.6156283432742704	-1.3301447432617404	-1.398281609149863	-1.207443864471237	-1.7351088386958113	-1.634991716110856	-0.6136592980539057	-2.202642307295131	-0.42219668080013417	-0.07500159298284123	-0.12763822366090402	-1.7570466063800925	-1.4745252771733348	-1.4209858394865749	0.25846415214826757	0.058005510281909686	0.2612872498327799	-2.781224335586157	1.5487742973663208	-1.0310526935235043	0.19290237069412916	-0.21223031313476443	0.9380230081406749	-0.6421300605379584	-0.1333569753870456	0.39735100513733795	-1.8669426479742104	-1.092252302461206	1.5709292046404049	1.2312601968815138
-0.9951471710313848	-0.19004575348881014	0.6197466714599638	-0.11919146564832446	-1.127568625167028	-0.9129289570166583	-1.7549624490464941	0.11452292159989962	0.7240542124248567	-0.0621108320895508	0.15424762724316066	-1.4416903115132216	-1.6145281689847901	0.05006591420986783	-0.332861948226141	1.452521397491768	-0.15423668632543996	0.6941542559969509	0.04973072291652964	0.218879907451764	-0.8687072185407009	-1.9135742926229564	-1.6392207840384911	-0.1326578497501744	-1.592050156076084	-1.2630572517621346	-0.12426661398443054	-2.092916588182593	-0.16220083767545565	-0.656414176844338	-0.14883869111968406	-1.0046144490926607	-0.02122233984076943	-1.9834451879355104	-0.6254448571586511	0.38353395508875343	-0.11957217979077693	-2.5149472268053494	1.1887266098511655	-0.2670754079544055	0.23565023100641874	0.7504953494908997	1.053831218726447	0.07479273266805568	-0.7891731914866037	-0.1941103968861154	-0.6123776791463396	-0.4223195301995804	1.361116939842654	0.22443564601280228
-0.8845581027643861	-0.8155562790701942	-0.0329063016765663	-0.3575771956049845	0.13966363174336588	0.25696913043977826	-1.3664252835530826	1.6648902148145823	-0.5501374868456551	-1.0433958565882655	0.28738138883017855	-1.7450907347297475	-1.3110927509351282	1.0363897989182183	0.5539009808264087	1.5678949582142538	0.7130423448704918	-0.38145301967500356	0.15423137647123517	-1.3831573966483528	-0.77815819203807	-1.9284087729939687	-1.1621903424739932	0.22914621022281537	-0.83693905382484	-0.31934851302455747	0.05265875669088367	-0.9093393805097325	-0.26089396382685215	-1.3748773405741561	-0.40974264849231246	-0.14363640996800095	0.6929635542472233	-1.563171930547874	-1.7528077674069933	0.37523615260705284	-0.4932997870833583	-0.9535065206971637	-0.2027483723924751	0.12977548409974826	-0.025562685007538832	0.6773417181276415	0.5197251265517371	0.31497361569078497	-1.0944590457235102	-0.9962528656505403	0.5777740006671988	-0.08586036597990143	-0.14689951498704662	-0.9297616169362957
-0.6753289223233354	-1.1493581359671436	-0.5409386184383043	-0.6029712997545741	1.1372781795256908	1.3405915683768206	-0.4860919143378485	2.5708194316411297	-1.301762374487546	-1.1113199798579443	0.7579278136586691	-1.2704612422116737	-0.21596892580041793	1.7416974817717903	0.5549251260714285	1.143239120358001	0.9990296680581008	-0.899161592258373	0.2623259157967026	-2.1559817782553443	-0.11246711764001545	-1.1581225092825065	-0.19079834400102003	0.1137559312627097	0.3570847057167363	0.6052493948163035	0.016072460298022867	0.4756341541447465	-0.2901372714497065	-1.9167796758931106	-0.30544698203670206	0.23838294795018747	0.811606074040819	-0.5460804793016275	-2.168089398949817	0.5464179774427	-0.8027981095256692	0.7816966660051876	-1.249304218011854	0.12471135806214353	-0.3287688361765518	0.352003127613893	0.12844646514954158	0.2924405972266578	-0.7205270999769859	-1.0333503540455624	1.3132312002864872	0.2876745393893569	-1.6453360791214289	-1.1603030565181671
-0.5733675780398293	-0.8529237463724497	-0.02431799090456734	-0.4186843071627284	1.061818234204544	1.4652877722937703	0.14915681009826015	2.049985651029528	-0.9582062178974078	-0.2529420599789912	1.2774577132606815	-0.18347840699123283	1.0887098653773082	1.5462473155470449	-0.015033520854675176	0.6186468084143165	0.8794815904636831	-0.41944051453654396	0.7582856342982122	-1.9082469126194557	0.7360041604166353	-0.03520346618631794	0.6692882912715287	0.09590293426777262	1.4738747492897655	0.909575239197607	-0.11504878665321272	0.9847631683924823	0.05409709152048645	-2.1056903848679767	0.3859591242265095	0.09039324438179673	0.9141248492856534	0.2605201254979874	-1.5178006191066873	1.1081469595756404	-0.86463438352452	1.384539560460454	-1.0751914203330242	0.05489349126339102	-0.3613036989604151	0.8352761363443452	0.1556716936775521	0.49154261457643195	-0.09506822690197356	-0.0974818466905686	1.3995814714827657	0.9354647380970543	-1.7535376725770337	-0.42148883732405923
-0.6001395604573299	-0.24804304726425164	1.0313301130499908	0.020600444697486966	0.11361042344014657	0.5085832885764168	0.1631588676478801	0.49606421813050555	-0.16522213969855884	0.8057178815118702	1.2042892344064489	0.7062060740647533	1.685388872044122	0.7561666889802291	-0.48777442349997097	-0.026811071952215153	0.6884530412745796	0.21141558988993642	1.3509942552509966	-1.2825126654398413	1.0116627493933252	0.7561540960709853	0.8052004038862896	0.4098180395933738	1.8465621585259657	0.4968674127120352	-0.23631426311214393	0.44137362034164246	0.5780107074808589	-1.8644528610422622	1.1434942660262533	-0.10630935062398507	1.2285990199115775	0.3605101501703148	-0.43774597517622826	1.6250786412364644	-0.6376947609214086	0.685565868614528	-0.32652334119173015	0.19940720122621647	-0.17616693990418844	1.9869221437516724	0.021456028136530067	0.8626411144884443	0.08212963533799893	0.9242979567416653	0.9499425271639225	1.478396798163571	-0.5978296020946757	0.2989174513530726
-0.5572802603360155	0.07783600266524686	1.3800503851379273	0.18341049577750346	-0.7230695394582737	-0.7460309595222533	-0.313642150415936	-0.8755123264457758	-0.01573646346078304	1.2219692066144974	0.2643553107190199	0.6050522162943972	1.1893858825437347	0.13064257918705413	-0.4841764991082429	-0.9669550504743258	0.6038093512253095	-0.11637174315305333	1.449715522445721	-0.9848010603285631	0.38296312706846175	0.7801547757035664	0.10183266737533961	0.7703046197826741	1.1800630050111631	-0.23890366801392024	-0.27254977420267185	-0.36961433697285756	0.844477644348553	-1.2045411789105807	1.2419020518971324	0.09569037510624208	1.408163426809445	-0.13983909430490973	0.08825119265254264	1.523230637257822	-0.3827500715849426	-0.30728543079384446	-0.29300747865478755	0.5013906080603435	-0.2344608265854869	2.4949829706473245	-0.8599907755601929	0.8279016892698822	-0.3370787472272976	0.915870195278962	0.35798647712591997	1.316356313461628	0.36039573332790187	0.09869606780869582
-0.30863838452778425	-0.06667300351953194	0.5844332959626435	-0.1558634095380901	-0.6854615548882471	-1.3859692667614845	-1.004518741566809	-1.1998536074124242	-0.811174243061825	0.7305187311569461	-1.0550453299598181	-0.4743270166644184	0.14780844265070972	-0.057969665259563756	-0.1339787222432292	-1.8276849197299474	0.5487137335324381	-1.4182593223590012	0.9503921649725351	-1.1038009079231967	-0.5931489665168517	0.05316432964384626	-0.8855093466517567	0.7987614043748263	-0.03969184433000569	-0.8105369525882478	-0.20665168391032154	-0.6377118661034256	0.6993314591425481	-0.36867455430871293	0.6047571527307968	0.6587098044641075	1.0853841190411495	-0.7989680431414323	-0.28614704580250616	0.8463050112218817	-0.4572728780287799	-0.6458402540916013	-1.2389045802744603	0.7067393056365255	-0.8506737473905385	1.4919648340876959	-2.0722223320466644	0.10784727968471716	-0.7548888996864845	-0.29573898648177266	0.06945484222388915	0.44632813654562675	0.0365057049744303	-0.8856846408041184
0.012681206443019734	-0.309420842838145	-0.3850722656137578	-0.6632014451872958	0.09747269478550849	-1.1761731453107291	-1.7111458330535163	-0.6824834080738942	-1.734998505280791	-0.1736071622618459	-1.8554006652533817	-1.6150575288216709	-0.502271576861558	-0.23351724426132764	0.23935349644892334	-1.6980831377467172	0.3656589473270424	-2.495763991518772	0.3890812276039799	-1.2362220545615932	-0.9314890585543688	-0.9997567007296642	-1.34745927279636	0.4683499870270397	-0.8119230098529286	-0.9431895231761968	-0.08022314579910364	-0.2816790479383606	0.4115641590768404	0.13699994641466243	-0.03849209423346216	1.1821127134020504	0.46245697908211425	-1.198126099564639	-0.9871159580915055	0.2990569085853859	-0.931657619765481	-0.435471142974242	-2.045608925454541	0.6748792721575423	-1.633661255548879	-0.24190786282557264	-2.3885561932253685	-0.7320339267025759	-0.5057036187291051	-1.7010759216782037	0.25939857240205433	-0.3351667054670859	-1.0852672172312026	-1.7234817574511057
0.1696136185700721	-0.2079381897001498	-0.2701305634886836	-0.8708040412990476	0.8988972279284468	-0.5480539873636077	-2.1749802123419593	-0.16860953140095036	-1.7612373775547803	-0.6873590952446145	-1.574400435817062	-1.7842155346187791	-0.350908098215373	-0.7891861777387088	0.507136079530029	-0.11927171859709511	0.03588096757623677	-2.215797811099739	0.28022851826397555	-1.1210850032131332	-0.184743607841432	-1.7059645937870591	-0.8974321392526416	0.05446247815470819	-0.47906902202595647	-0.5929300952399853	0.053464329738720305	0.24639224421897626	0.30412613099728003	-0.09386857202903236	0.08832213988105436	1.3391183863145701	0.17881144180458827	-1.0776683604996842	-1.1923033478760552	0.47609320247136633	-1.4608074424350777	-0.43474582054211564	-1.6124946995849838	0.49073843618662444	-1.7105802976790698	-1.058688296164008	-1.1237495546703307	-0.7932802286641618	0.3696676024081263	-2.09104084613401	0.6696467577732118	-0.18253639228212432	-1.6491361343437094	-1.757702339445743
0.1389748144817422	0.20167817426968251	0.9897114231378569	-0.7183154858516569	1.16687232442861	0.03947360260022812	-2.0234511275595395	-0.18148878485395709	-0.7622799044771715	-0.3891529886533534	-0.4485178411241358	-0.769711869756276	0.17481882038889426	-1.4200006813285313	0.7401874003325049	2.0653150107957563	-0.29753134370403805	-0.7536146042025765	0.525403564427117	-0.9402371526031	1.1165645486260107	-1.4960841387854122	0.13525607410515023	-0.2578600401220043	0.6458782100708107	0.12350339343101932	0.1622271964880824	0.6242478635364688	0.3870236095197329	-0.850798172477325	0.9738938383302256	1.091730031806971	0.5998144275474985	-0.40173912982789445	-0.6741644799428915	1.1778279305222152	-1.5775464370130448	-0.8691541864894844	-0.24117129692488806	0.32236896741276483	-0.6546892928672602	-0.3140000504237559	0.9002050890644582	0.14344543244891536	1.1329667581178189	-1.2590608092319564	0.7953886274910631	0.8956403339027142	-1.0583732192464217	-1.2393879508659589
0.1374196674086533	0.45120156182028603	2.1754069414358472	-0.548001104354158	0.9087694304541926	0.49891341871211514	-1.1275798866628486	-0.5298795093889139	0.3811705603622207	0.4131650541011191	0.6897547258513442	0.671234330219238	0.39113194506921833	-1.399941329918772	0.9103422411435953	3.2099607715039005	-0.4881208593545893	0.5973933622114646	0.637383065723703	-0.9685401351306043	2.0208028602475605	-0.3992583380614392	1.0624017258584209	-0.5548173195106348	1.580690879383935	0.9178229062843569	0.2080936471739876	0.8830571569409521	0.42712531690220545	-1.2815353283579327	1.8284084839419337	0.5731495149429563	1.3716227034830937	0.5078951040525981	0.07937066458528189	1.617312090978892	-1.102300046461374	-1.0154787257132203	0.7350690921122139	0.24768612332093334	0.9082502806877113	0.9444571745243552	2.023086938393101	1.3168152466266845	1.110164960941075	-0.15186442033323863	0.3204945790803927	1.9907992865885111	-0.03640164332304239	-0.8814619551131954
0.302907095755365	0.20804263717819638	2.149184077841332	-0.6007131179751768	0.45629293605393717	0.8756949075252988	0.04638565067624384	-0.7632964833995135	0.7250705189912416	0.975789044671869	1.0915770205581181	1.5748641157036576	0.11947105351413392	-0.4681583157326409	0.7720672736930757	2.4090330253047307	-0.5004108426886265	0.8174173386636783	0.40940992399998005	-1.1125717970155367	2.0725131336523037	0.7897330110771486	1.4340548059981684	-0.935481605273232	1.629686092042615	1.366556770825333	0.12728620167014815	1.0837034996397978	0.2733306236193243	-0.6109854234692517	1.895726872812961	-0.03223417072181787	1.7653722818035098	1.0275008169770465	0.4862003956237844	1.2681486271512685	-0.2516694092026388	-0.11143842810475812	0.571560607061475	0.2109369833725237	1.803923578987332	1.282204707897301	1.4165563800382173	1.7629124525879754	0.34924819699577014	0.19744064373032374	-0.5672300933671633	2.1666954428546594	0.42549834635987716	-0.9771967032593873
0.4647048930803461	-0.3337886710709108	1.013787469055214	-0.6631915101995163	0.07940578780551129	0.9790127925558857	0.7173683893320348	-0.7547052832613518	0.19300325310797217	0.817003346791423	0.6825494530307457	1.6196287428833565	-0.21364050323819958	0.7672671611337264	0.16720174959231682	0.41863288419317984	-0.3459446512188943	0.17039888527377425	0.10327384025138923	-0.9791537436002254	1.6013278306221332	1.110021120821032	1.2736543935457791	-1.1910977996920131	0.9940024363534624	1.1565515769580996	-0.09733509683124629	1.1028035058202799	-0.02997322982032577	1.0202568924662672	1.176886666924394	-0.43857319938060013	1.4191226022484955	0.7260390442108128	0.44964259069500806	0.3927087404003472	0.6060954143038838	1.5277057337103517	-0.09334955232355945	0.07555742642085232	1.4412739098962744	0.5318982907296378	-0.11686328431038098	1.270882014240592	-0.4926735647670704	-0.21857375796918843	-1.2977848574055013	1.3228865751205836	0.26262504353250676	-1.152400950103767
0.34518470174727206	-0.7063071605294782	-0.1853477025583341	-0.2997150410649188	-0.13021973782150584	0.5166490943555445	0.5592990507326934	-0.7101366077270632	-0.4741779651045928	0.19767185105738252	0.06351243935454576	1.2148659829781172	-0.15718985557341222	1.389421198467304	-0.6065789515543506	-1.1362460124719935	0.02429607737917073	-0.27199897045941795	-0.03574347046897319	-0.3935791831295658	1.1821099169470655	0.4193714263083511	0.8412901998298076	-0.9094102902893859	0.4299358701682563	0.37930941832317705	-0.33580846448758994	0.8772911376058367	-0.41373466118411456	2.5217116604471657	0.35044067854691424	-0.29300030510487635	0.6671591435910866	-0.07955673155465348	0.282937647267661	-0.27603978207070484	1.223136114536593	2.596326603454971	-0.23327489500838344	-0.28269385021526	0.31105637170370565	-0.20602283746817707	-1.1177849210174198	0.4621245202378712	-0.8055850613448614	-0.47231709025566243	-1.4011891559936112	0.19446384829081578	0.18043592436978098	-0.9518826813856859
-0.03281209205655233	-0.7256594834271036	-0.6539842677957747	0.6158422160707072	-0.17909043199074925	-0.4001508757631886	0.06976839048598976	-0.7512044028660689	-0.5875905936744646	-0.10337263708712163	-0.09181230484967641	0.8821084306970697	0.2515127289293319	1.0371616074374483	-0.9172531349777948	-1.414023900659874	0.6563576418131719	0.04403631855766987	-0.16099108396529666	0.3039778498274618	1.0064378867516213	-0.3143317449391913	0.3491430807555473	0.035374353741050295	0.4125508156089552	-0.4724114966715469	-0.3589361250454243	0.6573022741083083	-0.8636509642707854	2.7807829041484555	0.0703066707704946	0.4977808246767661	0.15227532888566506	-0.46042061774633736	0.21298186413419637	-0.2613302608543927	1.5028544372162969	2.089331076192898	0.15702929049513878	-0.8255410830415935	-0.6757818009307685	-0.08423803886722624	-1.0430179484360556	0.01862421089894639	-0.4823134588642494	0.11599595345282805	-0.8998703905558362	-0.4059059562212515	0.5211316925784022	-0.43503897983265255
-0.2617375087135164	-0.6375826090396333	-0.4595213145976037	1.6846913958941039	-0.1362066305776234	-1.111457840449203	0.02019405434057791	-0.7178410494638282	-0.18102412454177874	0.42854817175218846	0.3122361090013839	0.7286479479368696	0.6180506183467397	0.14206313083337138	-0.42590554704650035	-1.0067506020005277	1.390483810090306	0.5733740353919647	-0.49853426941960366	0.5833475525264802	0.8757345978237033	0.04117439915246729	-0.03126576382899764	1.1707015592786896	0.7452221864513214	-0.8662963843362586	-0.06367635088655423	0.7683032897677272	-1.2152047421232026	1.6693395556528996	0.39797417947072106	1.4724202166269023	0.19202846328064951	0.19028013628629822	0.15419954741093125	0.3011449903937069	1.3839750944170401	0.38760763478059007	0.13277346735410286	-1.212998855252968	-1.1509472293482448	0.4514612073989636	-0.594597954676951	0.026833224109246274	0.19578319078635054	1.1027347065729114	-0.22219746184746822	-0.2700270791131956	0.7718924117841679	-0.024167431155873182
0.05587509658897169	-0.6700106456941953	-0.05084366551635582	2.3061931660920654	-0.12617271206922864	-0.9583344609029891	0.5892259909057824	-0.42756636412015514	0.2032970764140088	1.447695953191426	0.7478224682926995	0.5631662906561296	0.7169546201323436	-0.5910549330099573	0.4445404438480484	-0.9257501838101406	1.8160014555693462	0.47839411814023186	-0.788691071835699	0.3062772083958351	0.65565439259306	1.4765295079700516	-0.05309488307443881	1.7297187268366032	0.9356149676480531	-0.5993131929481634	0.36498887396455026	1.1486610465160236	-1.0232926357272545	0.12591007803773535	0.858874487071553	1.8687138980194102	0.5463646512475565	1.3713514649785603	-0.005559215058130818	0.9094032683562758	0.8384164358274427	-1.0544834764219322	-0.7381542928701041	-0.9066641461702085	-1.3883860641783061	0.3788286114230799	-0.5309429459802821	0.11926006210070185	0.9268832888338865	1.422564040649244	0.26422193468665306	0.20389972546814186	0.3687414474075231	0.13892620012076615
0.8590854327130185	-0.6088133415833896	0.4090974124861313	2.169744611485555	-0.21594878301407108	0.026557372012417268	1.2037110826129642	0.02467010334628925	0.2435979139695701	1.9898600698946352	0.6816827461957814	0.3440138389481041	0.7168030967201434	-0.7917573317594191	0.8243940715931858	-1.2415468676533958	1.570249666499358	-0.23803727633885452	-0.4162153735802993	-0.10673230893305694	0.4812771745568373	2.671316813880121	0.4561798915511717	1.3404967054471555	0.7562844817197315	0.15671551507815318	0.6033060417179675	1.336952760153016	0.08097190330822586	-0.7275424910812044	0.9421946116301168	1.3397605844847131	0.7274070955152545	1.8416225139831977	-0.0844400212564046	1.1321183652256377	0.011878184545477408	-1.084805058444316	-1.508499513215732	0.37757401056027035	-1.5453571411461522	-0.45298242832058444	-0.561165792246951	0.06713260969228217	1.534167057256673	0.6865876551222967	0.5892009417669529	0.5120127941548822	-0.36131118416616764	0.4290171820827423
1.6204596361474637	-0.0326274307771541	0.9751888307590241	1.4364716037788665	-0.30688229156107966	1.08275022378627	1.248621598711807	0.3498648618153761	0.17144972361983007	1.3901170511294516	0.16658306528467667	0.2821168201223947	0.8447116620753635	-0.5492024834864027	0.28542327002429413	-1.0518643991419212	0.7379770160160146	-0.7150496823779972	0.7564064191958838	-0.10812051161917129	0.4490891473163693	2.3116638973575774	1.2483632063360994	0.4023768302173034	0.3238193769689281	1.047698592607329	0.536897885727686	0.9835636969415708	1.7940394644585327	-0.5121023169260093	0.5187785217625175	0.3489630309060333	0.4586061081661954	0.9012714151287435	0.22815924259848178	0.8099555314103295	-0.7399261159227899	0.13399771667429508	-0.8685555776213013	2.2076892223262408	-1.1898808992450898	-1.0704269459629758	0.22956391089124734	0.01796805416183001	1.845497716167735	-0.3187538992305598	1.0180512701676134	0.44710692351044934	-0.4901452156680309	1.2070308079620216
1.7759645581149528	1.009317243387735	1.3993092806682084	0.5308854993592993	-0.27496722383480243	1.4115877103965773	0.7520075133581132	0.39616338096227155	0.35722032820529004	-0.03750808912586308	-0.29413757598407814	0.467245076014913	0.9625712771850645	-0.14703435105624932	-0.6293850675448303	0.23641995905082616	-0.12018783716745952	-0.3552277744449294	1.9176505770677525	0.429936609278428	0.31427802023133244	0.519756178465874	1.6376247903685675	-0.2710499102705118	-0.23442070826696462	1.6675758225730086	0.39072658807904587	0.2093953000553222	3.072234296780074	0.2871005407331128	-0.14805079954587802	-0.30679414276796346	-0.13705446158663234	-0.798938548826357	0.8848350876526007	0.02249316974214234	-1.0754021927093294	1.4315705463055546	1.121667684454279	3.5322032604469773	0.1307680980891003	-0.6489246390110818	1.966630189186968	0.15265415130628232	1.6342561610991426	-0.5899280823381644	1.595498463054823	0.08407670449802312	0.28922143065166905	2.1933964048494556
1.1589399117128667	1.7671483729656023	1.1120067366128823	-0.16496953595449754	-0.2534619221649153	0.8584221627424373	0.2504024445614464	0.2837077965493927	0.7371203603724885	-1.296701636538796	-0.44122642719778443	0.5880474858365591	0.6455591560420293	0.1763404170581581	-0.8821676166610766	1.95526635127024	-0.4429638035555459	0.35613144351906667	1.9758942359308238	1.1195590717192254	-0.26172812575547416	-1.2114184550832476	1.0765903512601651	-0.20845534907952987	-0.9333023547042424	1.595493506546657	0.42934656592401044	-0.6474254258283397	2.9151354475981597	0.9364814860890541	-0.7125628968928268	-0.35846387262278095	-0.6897491651795133	-1.8752949805420953	1.3438909508607904	-0.9657484343539041	-0.9516898889026276	1.8164932159525091	2.8033342701295294	3.44792990747296	1.9756389437117976	0.341802602173174	3.4456095117236907	0.3096291719892198	0.7979211035341748	-0.14975521178453244	1.9586815612688793	-0.4509503319779519	1.12816009471994	2.608826170445446
0.09394172392089263	1.464086104402078	-0.09713591562214587	-0.4548325965004783	-0.5937018011718209	-0.08349339847847662	0.1145386714797463	0.21808254054314472	0.8478906367172263	-1.6984591045376132	-0.5989387025603059	0.2283243209073548	-0.2737238758941203	0.2876108831672845	-0.0014588920489415009	2.765443021035375	-0.19384603046257576	0.4283957324542034	0.726240353541027	1.4551402463323788	-1.15792617734518	-1.5343146612566874	-0.1896893780264765	0.3263330216407777	-1.6731103630224693	0.5941075556027917	0.5641899189589417	-1.4581187012281787	1.3105406287579966	1.0653772647060205	-1.0541386338193837	-0.27607556102404357	-0.8754436175890776	-1.6028603169977955	1.0814399208090621	-1.7525896260399463	-0.6367446798938804	1.295305563941759	2.6347798701671747	1.9847921974611495	3.0559313440725444	0.6208902739718188	3.2819488575028064	0.10966557303208033	-0.43875844171158707	0.026058280201058978	1.6852532874574933	-1.07868413003024	0.976656640861006	2.0151717428800104
-0.8217433219357462	0.20651149274660702	-1.586453427768251	-0.3180890634359006	-1.3565674028522625	-0.8285485677844913	0.22947989073145506	0.28504145414982435	0.44369200222654354	-1.480539392439745	-1.1431385569064567	-0.5584981338187458	-1.3379909201265383	0.17570807641051894	1.3756859512994237	2.084487453682042	0.14436478522987026	-0.34296666753975513	-0.8644967256722257	1.2589957994546939	-1.7129071715134743	-0.5406403210184073	-1.2006900289766596	0.6964704860142812	-2.0354518522935665	-1.0146431174872887	0.4031699181494556	-2.222046988565216	-0.6804745103572413	0.7541336477065221	-1.3118126825460512	-0.5524706667662057	-0.6425427243413749	-0.5450950545043064	0.2162045709391425	-1.9710057166550394	-0.4173358803168277	0.5937241144653436	0.8761100535835122	0.09456748729479149	2.433763254686716	-0.34357858004523933	1.4440363521906752	-0.5786238470523271	-1.5853040559652158	-0.6310777616214367	0.8042751440325883	-1.6675117441698002	-0.10908317767635922	0.8721368768111336
-1.0509090177655047	-0.9706053722221257	-2.3230201789447023	0.11872811085975671	-1.9273265449583268	-1.149787132191879	0.328865571458285	0.4664968927230801	-0.10501210885902215	-1.3819784526413035	-1.7581897555008292	-1.1471909743275666	-1.7723570612885304	-0.0252821680339997	2.076715158499836	0.6461780740286136	0.12305491115196887	-1.0292004329290783	-1.6506732658767096	0.7642339087716234	-1.3852759437748103	0.5269635925621641	-1.1787562421384052	0.6036293906823091	-1.6038478915267365	-2.270826978659692	-0.2241739871704771	-2.627469757721063	-1.8547101979370062	0.24643434467370684	-1.6304326574840666	-0.9759761571587225	-0.2635995676739356	0.20516272668702593	-0.5235753486243908	-1.5501336958673841	-0.33812379466283415	0.22459948953391423	-0.7527474778121193	-1.1966117549597757	0.5673638952814353	-1.596691008786886	-0.6723742999759748	-1.4273927111611484	-2.186976500219678	-1.3823452510885001	-0.13457201768152943	-1.9661570216560207	-0.9737689306463994	0.09304079240324506
-0.4410521554274873	-1.1107352720692276	-1.8731417708682871	0.5984352006094456	-1.4452355593815682	-1.1324499538246038	0.3815765876788991	0.7348200666261827	-0.20070881743521868	-1.682339978883846	-1.581445661538758	-0.9532544466833154	-1.2191191347733434	-0.1386602307694374	1.5019395692425102	-0.40397469773598593	-0.19442863941636374	-0.6883108184462656	-1.4427350816803872	0.33868608825574903	-0.45139153226376694	0.6659378933213053	-0.3519371579726916	0.37142278580556104	-0.5363211968804039	-2.1997337829067947	-0.8877249823895006	-2.0921985131396585	-1.8651872743334836	-0.2814608638455982	-1.8845895150106735	-0.8805887958193926	-0.16691960545574447	0.20960906147647101	-0.5331074846316871	-0.8013893600194403	-0.2614178114049092	-0.04469692013556117	-1.007720588448009	-1.6173710098592924	-1.065872757368998	-1.6893830602367854	-1.7237889100650814	-1.948236770564219	-2.0742162993317375	-1.0242565578466285	-0.5620899010973592	-1.7525589784147098	-0.7412872492124013	0.06491164763362725
0.5794758562902915	-0.31677713979720556	-0.8019873695943922	0.8136564769348273	0.20202799141176403	-0.8739115012272458	0.470217290454206	1.0008952488577418	0.22918163283111703	-1.8461509421120277	-0.27970864050482896	-0.11978655653641683	-0.14523156364693202	-0.16076711745957983	0.13772567760306229	-0.7016002391556226	-0.386039441737464	0.41727846917176004	-0.9948351021092924	0.16358714306163055	0.14160103138479904	-0.015598822674953333	0.2389048175793875	0.4961574911685535	0.37269146918097534	-0.7409933232766591	-0.8911694505720407	-0.5218598667833085	-1.295546493001929	-0.7346214727378322	-1.7169228013215787	-0.11288283873143884	-0.6069630400299361	-0.03840197775165412	0.04484836297587354	-0.18580854017214787	-0.12806724570213066	-0.7785572138940149	-0.3455812044198972	-1.6410946462835694	-1.4136811570397638	-0.2658205150813305	-1.6883539095277336	-1.93727408302206	-1.3696597621573052	0.4691937272415313	-0.43679588455731566	-1.0880512742791009	0.11586881052729485	0.270394651277174
1.167051665103606	0.4396911055785748	-0.05251324751650249	0.5661271142293484	1.9699058246628582	-0.37827525526711264	0.44710009366753317	1.0231914719148627	0.5734485171406012	-1.2128712125650971	1.2432836965100775	0.5273885517385111	0.5358712804684848	-0.30302310146401545	-0.9888844639210396	-0.7445209689867993	-0.2591310688372381	1.100408850252319	-0.972301360265177	0.13962550807330198	-0.28421095201572516	-0.7529995978275434	-0.18684037462573755	0.9840659406645815	0.3878216139971084	1.0115551514918988	-0.06018057353548741	1.1594127398931244	-0.8758227891583293	-1.0518476175386988	-0.9367965593322201	0.5546740033302812	-1.4073975056797063	0.11410057440279836	0.5302273074199216	0.023708834121186576	-0.05303204020561779	-2.0143596353724926	-0.08862377168613124	-1.7652485993435216	-0.7526028171242444	1.524570704736445	-1.4927386315680535	-1.5781215975469305	-0.34492760425607477	1.644121387439416	-0.24336609632436582	-0.37687300599539825	0.3494599823909765	-0.03697213673538106
0.6826353286670792	0.49526482225462115	-0.043583238245138066	-0.10473711740942367	2.529768440504779	0.2825940984624586	0.0230939677523616	0.5633641452627933	0.2634783433866475	0.08037040587377506	1.6122809571894134	0.271631276653048	0.292011747010425	-0.6933638498196748	-1.2664870177185072	-0.9615730794956047	-0.1314793326893277	0.7660300278436843	-1.2150491508822752	0.04559677802139872	-1.412102916898903	-1.0952722119828027	-1.3360176095005147	1.2570265931476239	-0.42036687962749697	1.7161314997920627	0.9200463294690135	1.6656282788756316	-0.7881461705586582	-1.215215790578118	0.1182364519093283	0.22654977368136894	-2.049109257232232	0.7080226968149829	0.5045796145351523	-0.1415732190852086	-0.1261357094178909	-2.969387528928034	-0.6994058378280688	-1.9584472074919737	-0.10064452967140707	2.166165944635584	-1.6301130204971455	-1.1628307178902046	0.691621456601165	1.2079496426454703	-0.4483409723970257	-0.07605716892651689	-0.5308857897746664	-0.9019027329036032
-0.6518475775875874	0.27142472025260783	-0.4355884322876487	-0.9355805834519632	1.6146024738625768	0.8541596349601166	-0.7305715528658341	-0.26913559934726516	-0.44311947053377093	1.0785266716423634	0.5537030821894716	-0.7733000395641699	-0.5500042524575347	-1.0590116012767332	-0.8887778555149516	-1.1076046052780122	-0.42316423208916365	0.2456113893500721	-1.1146865269119421	-0.22330759589040924	-2.231419496663689	-1.1769242291878599	-2.168353332277013	0.7814667139409213	-1.2458180178762164	1.0289984857375416	1.1190704278384023	0.6934503445334524	-0.7312887988331594	-1.2437248456111205	0.7423254384551514	-0.9914709469204163	-2.0962251216925285	1.2462654449141948	0.24553481856311307	-0.48962966576300443	-0.20147442388801454	-2.7444135162123815	-1.2979480396009444	-1.8428022324364268	0.047796531120727175	1.1851383719828101	-1.5853452816617009	-0.801734071780505	1.445518118517636	-0.29605894729490656	-1.004088103229961	-0.26227137773541537	-1.6242963586781107	-1.5876606188574975
-1.781708087162286	0.6848069068773291	-0.6368609959309036	-1.582786700237718	0.2987985763082398	1.052523254627536	-1.220687505489578	-0.9464127740721554	-0.634575133264738	0.9919272376646944	-0.6083186379471025	-1.7500611571576858	-1.1360213403287107	-0.885136328492925	-0.425614630878425	-0.7535472379802333	-1.0461623865965914	0.7603525350213801	-0.47187199413802394	-0.5437087276534317	-2.031812747274567	-1.1874471236101296	-1.9798195594066244	-0.2709133326669262	-1.3841102956599538	-0.1262713106780711	0.33809519384049236	-0.6419301876941433	-0.4446144809903007	-1.1149285105683586	0.5151008924494419	-1.9642959877400168	-1.5726462392799845	1.3169568393458204	0.2804528149692828	-0.820478285868868	-0.0023941725203775006	-1.3368228207257484	-0.8887452324590166	-1.2539522642517196	0.13148267051085502	-0.5488938633757294	-0.7342782478892652	-0.4091323859862523	1.7074581422920756	-0.9658419968476386	-1.4093951662774342	-0.48518051068126006	-1.666771409786507	-1.4365461522645047
-1.7308755880006146	1.8583314815495353	-0.35937007840340035	-1.7878220260580955	-0.19833486009851586	0.827352170033884	-0.9101533193051363	-0.9772617209917374	0.2030226357613863	0.08639657770360672	-0.3545811992173699	-1.8252225730807141	-0.8913511972969178	-0.01077631858103364	-0.1941915747615506	-0.10169304148927905	-1.3834222299256607	2.192536348275124	0.3045962037555473	-0.6705421665693079	-1.0124037590545103	-0.9621616452794679	-1.0403108350606358	-1.1131104945429469	-0.8795894799728015	-0.5852695453857503	-0.6398088049308469	-0.9724875730228444	0.028360805923598558	-0.7336319453960445	-0.20540668541958645	-1.7362014422791203	-0.8862372944601578	0.9257150171230873	0.6278494807071321	-0.9358682541952406	0.5338051597352592	0.1880198550160408	0.3366448475782279	-0.4423732316040472	0.6938607009941453	-1.706084907355789	0.5660385255560515	0.11681738500785563	1.4473962331275336	0.19833360581442724	-1.2175277143300638	-0.1445836540281876	-0.4835913048987757	-0.6352125900553055
-0.595825514845767	2.7170439211624293	0.27937509826574547	-1.4756702170641338	0.16895451815599924	0.4250373574116083	0.013876712553846853	-0.45220944868874646	1.4529308225421667	-0.5525114361791659	1.2107123145512244	-0.8583955958155283	-0.016330946549147005	1.0187024490582994	-0.10233759519985941	0.09284653034574558	-0.9599159193446375	2.8993501163921094	0.79709577448269	-0.46638213586399546	0.07324895862380613	-0.27047663038443526	-0.14408062912463354	-1.1404557682480234	-0.2709490298519811	-0.13423687240525844	-0.851859925595011	-0.16304749694370965	0.5303753196934756	-0.06004460630734621	-0.5620387843510761	-0.5734611886852218	-0.3645141166023654	0.2975137155997009	0.7076788070835993	-0.6457848690159086	1.0930134421110675	0.7042389382483846	1.2180207143643251	0.25554631747682605	1.4750569786342882	-1.5667391260858927	1.2143961149023503	0.7678617348011139	0.8306834457663353	1.94781514320886	-0.4448655045743524	0.8820093614992013	0.8374217674334316	0.025629323372646506
0.4772325869437141	2.0828151960538888	0.9598129122455427	-0.7673540529772295	0.3977325444400327	0.1829568892979048	0.796190544062279	0.011878283561538541	1.908784133920984	-0.14085182400699026	2.333647201720885	0.5897334438383877	0.7865794537155631	1.3723267441100973	0.04021949575920324	-0.5065725531439491	-0.03201651145585184	1.5496637645989146	1.0524655729142434	-0.03242783236364716	0.7190660913291456	0.703312523041988	0.31351207952960575	-0.559541944523103	0.1635025529399162	0.4490173472319202	-0.1380588498176374	0.6782258053096248	0.9981799727059675	0.7293996680992076	-0.04640719375244339	0.40741618561584847	0.07898682918831398	-0.35874506592911926	0.09529629436000346	0.07582879780530002	1.258775168393076	0.2113855059710462	0.9999905529923574	0.756062336966861	1.617164177501538	-0.40364970362917524	0.6911858503351467	1.445406884559105	0.12179453075281187	2.1385385283903315	0.4852396989983188	1.9853177183567463	1.1974819365316824	0.08983796849365484
0.4456775918069479	0.09499093023580442	1.3343329120660117	0.07936320755562531	-0.15916869661404465	0.2761927122481742	0.9894084658947179	-0.03223946879751382	1.0981442751625974	1.0318427508258574	1.6031468471713388	1.7619174546835628	1.0394532454027954	0.7603040553316058	0.25211177172275684	-1.2197293736650712	0.6418225182169297	-1.0960605446549319	1.2990603646250505	0.39975358433838043	1.0022332404758905	1.4546210236438488	0.6422066594157305	-0.11927300182634647	0.6687010858113125	0.46491422454163706	0.784682165337221	0.6824534460769381	1.366246606184905	1.2904850555874001	0.9863248698651204	0.5568626208320845	0.7526234478668851	-0.7849076037054395	-0.7890403415923185	0.9385221125566366	0.9687733816901647	-0.15589769577647855	0.14263008905836935	1.1382623971659545	0.7322533306837343	0.8930642349528931	-0.22686042018619826	2.033048339104381	-0.42301387358399434	0.3119452859570358	1.1183358112603712	2.3100526816458187	0.6667237767150673	-0.06646925490962513
-0.5326098694096404	-1.7066882024085672	1.1609590477968417	0.7804825864582077	-0.872993097678862	0.6358153710802239	0.9440239373160376	-0.31584003102140473	-0.0944854539032591	1.9821018013111986	-0.2861615811450022	2.1879787076810007	0.91459956701361	-0.2587526264513747	0.4477728846950444	-1.009839857267492	0.6233559833350629	-2.711518061092405	1.4292310051930017	0.6996864774785627	1.213712760126526	1.7322857585007387	1.2625298584716707	-0.23484413323895997	1.469980281882322	0.13303267710827718	1.1892004996816639	0.3092879174726332	1.424605263681511	1.3775630023396601	1.7228377645212691	0.33889561709827354	1.687286868954416	-0.6286081701661842	-0.9835789646896946	1.4736847653770213	0.6405125811562092	0.5638084381714727	-0.31757422331816926	1.350278709633079	-0.5033097966793232	1.4962198041186487	-0.3339762880751947	2.435211061385378	-0.5954976891128414	-1.6057811005321059	1.2664438731744196	1.6021579885228978	0.2818343240743405	0.23481737583762366
-1.2993319068862659	-1.8499913189576433	0.511617228153871	1.141586982243166	-0.6079750323269612	1.0348048014122417	1.2365512640753697	-0.16702740049582906	-0.2982949389900665	2.0531648516678573	-1.1686732499259134	1.8347102857276818	0.9378709377262784	-0.8658023649798181	0.6151280045958022	0.2911203284828535	0.24745556022881351	-1.8519897060560306	1.1063402812382968	0.9148103531087286	1.3757249836157996	1.7785662266463313	2.005438007365408	-0.5266854789961711	2.1944196455294613	0.19085922731632524	1.0894210188554143	0.6192748513014015	1.0049823734461127	1.0435752667221057	1.7515955821728773	0.5622635908338213	2.436455690495209	0.2139617219136024	-0.06269171435350648	1.426266722249616	0.770057471294801	1.9442863931985859	0.047975678874158594	1.2137474005183673	-0.9822249475053129	1.1733103800548021	0.5781642112219191	2.588153226887111	-0.2820371993628802	-1.4592317211557075	1.0190879159872555	0.546311520382155	0.8027316347979817	1.07617742613078
-1.012946550769361	-0.4092584096008516	-0.14118320757555797	1.1128387631787917	0.7243730198765491	1.2076823395968177	1.7573668117966883	0.6172189231802381	0.8500622977396632	1.42728661294147	0.1319874606887159	0.9996328422999402	1.3144536242200653	-0.7927003755218038	0.7753963862201875	1.6591297819270896	0.15893536920902993	0.42142904998994374	0.38883939035151976	1.0860313389466185	1.2452616987321823	1.88021512055581	2.1791307915664406	-0.3434924102780508	2.1156058536151945	0.7951755956423286	1.0057529525985058	1.6557547100211956	0.3185530254183237	0.5551125827485827	1.371617330334729	1.238647115210262	2.454299747602351	1.2064300169995166	1.219854648694923	0.9762733837894969	1.372239049422332	2.515809748399197	0.7356749830440016	0.7425965046392012	-0.3108016449348804	0.38442188209912664	1.476550767046286	2.4557374745392497	0.3989131935990824	0.5986518767924435	0.5703263728120788	0.12774220854446938	1.876876958080559	1.7668018193471615
-0.09041741055333324	1.081667024702146	-0.27707825669331293	0.7585143594500396	1.7879208261237178	0.9458681792058963	1.7017822674641536	1.378240957151621	2.209762380170186	0.6935336327729151	2.3136396896189395	0.1291718080003988	1.6272046919446987	-0.4339955360488591	0.7958698047823781	1.8923099255826592	0.48468972598934784	1.6635816015315001	-0.11086366642226322	1.0472386370086761	0.7065345061810128	1.8606901236106403	1.3302602444951785	0.32692930166500356	1.0261729561332869	1.1515371336313056	1.1076558191361339	2.10203211775718	-0.11264393217642199	0.15712002800232952	1.0282122906531104	1.5476762919291995	1.6512787525830495	1.4316514967136778	1.5479847396285604	0.5023311095808956	1.8412463041962477	1.4187150584088146	1.0362227968762725	0.2658092909920238	0.8132317799455534	-0.14098072818257035	1.307861249907174	1.990402009994883	1.0000499874462436	2.2133556164699875	0.059573820200934345	0.584623012034749	2.4525257047103097	1.5883648007273727
0.326447626245463	1.152608937702307	0.07321006079391258	0.1946798802485333	1.2182165850555509	0.20497422723926786	0.5757081684975185	1.227230187475212	2.2113383841781813	0.14851732167177786	2.871551539904383	-0.3834392763180485	1.263118395342796	-0.2098997384191045	0.41116916621701055	0.8265398940010175	0.6442961040913516	0.6920142732803672	0.04001052727624272	0.5374586887425008	-0.00502507433741969	1.2612890010150217	-0.18036873166640752	0.6715057512890831	-0.33320926057789063	0.4100592544353645	0.8689259320154434	0.8206885352201646	-0.028506145014517183	-0.026940447899972866	0.6552734830580228	0.9354205880864049	0.5060332596325058	0.48846272603396024	0.35740030038288095	0.16300571244708925	1.4365701674387101	-0.4842197578168282	0.7760522264056077	0.07531414371501564	1.3349064407346558	-0.07493006359083196	0.18629672665450975	1.1016853490198608	0.9446541179031518	1.507398178232477	-0.47818996481440484	1.081944296316706	1.8577914347530962	0.5760664343908245
-0.23900479761177926	-0.26699157243642646	0.20651558923543029	-0.43490944054555897	-0.7814036609836846	-0.7967727646142608	-1.0369347501829815	0.04607474358758548	0.40022752573535575	-0.3228394184049513	0.7893242417013586	-0.39831998319817663	0.12747457528774805	-0.0348750515926103	-0.45371144228321353	-0.5830300212083396	0.04433541550871917	-1.2257967847169298	0.36659049423074064	-0.4173663343432831	-0.5152192847070367	0.01742520402706777	-1.4261116262682274	-0.09288739503592465	-0.9141709121694741	-1.2131741276468044	-0.27355156758661137	-1.5709342127642163	0.1597501703174152	0.06953218165512838	-0.17754281264710176	-0.09495888758463517	-0.3817514251979866	-0.9456104502487162	-1.5390380607316285	-0.1763610162187001	-0.0028501912786050446	-1.4081387346528533	0.26590073438284756	0.028627619313907702	0.8191468898186366	0.19673568171862643	-0.8349584485881761	-0.2497687064741504	0.010851003731549246	-0.7907067811158791	-1.0544671851868603	0.5745647190985184	0.38075036060309786	-0.5445210407544576
-0.998373284955768	-1.978321933396495	-0.5364824248463167	-0.9503527650033894	-2.534643157742582	-1.6179534718234827	-1.978008728520973	-1.2765309239025087	-2.1146627699585747	-0.8043438123281592	-2.3345546788390226	-0.10392972399314054	-1.141016799644416	0.4523899907051214	-1.4304951161792032	-1.29680473320736	-1.1575570635281662	-1.9161561792351047	-0.11120435323223968	-1.3124845469915307	-0.662835348364784	-1.277872854697606	-1.7030417463060818	-1.738369243894334	-0.42533875760967593	-2.4692119328162385	-2.0446597904099497	-3.128674897374006	-0.2403035795302352	0.44922931606996525	-1.4832890834347188	-0.5444525583663399	-0.7889078525596974	-1.6820489711802156	-2.6931097609610717	-0.5964211342156336	-1.7743947514536726	-0.5573789767248705	-0.216063648903239	-0.29506684123991006	-0.3040614330240643	0.008996371836667834	-1.0056446884647017	-1.8321841635237277	-1.3388085286500122	-2.2178567997726026	-1.603193934089531	-0.9845796168812794	-1.098568003935833	-1.112132191488741
-0.8138319437122224	-2.7496414500540016	-1.8986047837251807	-1.1674078533738335	-2.6152233416386803	-1.8451447326378554	-1.736241835156015	-1.6723413342457745	-3.675406277034442	-1.0790556846412198	-3.9318138471008233	0.139869573762691	-1.7341492351448369	1.258231181642861	-1.9108013018397274	-1.1094625720264966	-2.1184528859430207	-0.7065981027680462	-1.607724060274023	-1.510171061033585	-0.5831768941483096	-1.9228431287611008	-1.0578320230511709	-3.061068981600949	0.37372258857674395	-2.314376387993247	-3.358075342672049	-2.6402324106731947	-1.334103410748315	0.8928583439326552	-2.519845584985007	-0.13648547174116799	-0.9027420012084607	-1.2216584418585115	-2.352229576495053	-0.8726498243624216	-2.7801157481261893	1.0146496850874767	-0.6200562614308066	-0.9891223637171681	-1.2734022166065548	-0.797773385342665	-0.5688456995599752	-3.050120174759344	-2.2297224710053523	-1.3537148082485777	-1.8951841029559435	-2.4376034856558038	-1.8785988736737729	-1.0665857054312782
0.4433286887402771	-2.284174491112816	-2.757474938682567	-0.9982320774806489	-1.254099804090415	-1.4072314743290664	-0.9140954991380542	-0.9037092298000303	-3.462299345696503	-0.9401308820778423	-3.0152790375393534	0.08020095297527588	-1.4534420514858417	1.8716953120493964	-1.5758831087145009	-0.5408347256813418	-2.130555518383795	1.0283077589341107	-2.9816028846690057	-0.8565452280802403	-0.5036394422173193	-1.8055075501703477	-0.12827780047206594	-2.981691637561892	0.4877870198672658	-0.9886844205019573	-3.31493143010037	-0.9082182716490764	-2.327666961448787	0.9350429002180629	-2.4865537675620946	0.3473802316630096	-0.9557279000691418	-0.24919380230259866	-1.0218878979606976	-0.7357140715968676	-2.4069399578636292	1.6045700870742046	-0.8794087437989816	-1.5431949293656633	-1.6143536840091677	-1.635586810068471	-0.1882952094689624	-3.250623666758311	-2.1144832001748397	0.7300391999752412	-1.6373429170679659	-2.55376945380856	-1.8552254837506679	-0.7480571997342761
1.6921139186482574	-1.1340599222910515	-2.222423966458601	-0.5402623047002186	0.09488844164618859	-0.6650075809038812	-0.42098708314120226	0.28971685722856577	-1.9732243551650221	-0.6158617560341494	-0.9154564347903998	-0.28536139129089283	-0.8764898476485923	1.8012717251635983	-0.7038847336793831	-0.0831235352318985	-1.2704551642762165	1.5924754432672308	-2.7651645372433857	0.10399933118143348	-0.5396896649737428	-1.3975873267340784	0.42308202739473155	-1.5725012465988066	-0.29704806250822924	0.26080600964185885	-2.0737546819758874	0.24532674511642202	-2.263971547157982	0.22359776568592163	-1.4935104508126686	0.036516154120881994	-0.9555058918971813	0.16025293916144673	0.20034529542495258	-0.3299253623825772	-1.058845775929805	0.7305186706950549	-0.7894065526315704	-1.3530336153284357	-1.3297173654294012	-1.8124294738149118	-0.044564401804998405	-2.292996280192209	-1.2705716807192877	1.8577783902271556	-0.7633411072488177	-1.3320725779391265	-1.379454939380854	-0.3833375493061688
1.8302548570867596	-0.017068552977432393	-0.613078433574998	-0.04390049265513079	0.40851992830045314	-0.14006515207998502	-0.4607465427897542	0.9733306200633036	-0.3832280324557688	-0.6246086016145241	0.34940015717845113	-0.7987114346296982	-0.7171110349723437	1.1199254298698154	0.08417088314400173	0.19544898303116887	-0.2113865750600583	0.776251562276475	-0.8034640152142242	0.6225319682751579	-0.659484356371262	-1.1145517446699904	0.3457273704067182	0.0597542333443923	-1.275155919030525	0.47854793961870423	-0.6214769493137842	0.02932925356081374	-1.0538978560810126	-1.014419084331239	-0.5541342588476486	-0.9661000598055735	-0.7912405693174155	-0.2949469145390956	0.6767981347127127	-0.17785085065443057	0.1782508743696969	-0.489306580493283	-0.30169266375411885	-0.46814133241727307	-0.7542086783638717	-1.3247348360187314	0.18095826835579232	-0.8169464539885214	-0.5100560549322134	1.1469932317135072	0.3508703497220851	-0.022279705667859508	-0.865708814112148	0.0371684063028597
0.923767198766401	0.6150438639928949	0.8272635520919362	0.24428688636558166	0.046308035986892836	-0.08425930177452719	-0.5481214344418276	0.8404388474649422	0.41015677377391613	-1.1287635249407104	0.08826052951284225	-1.2906490986186765	-1.055823296166021	0.334632299916321	0.3757848636339964	0.3755995309711754	0.48200666282187427	-0.2712560864613136	1.4015068672830913	0.45973695096989575	-0.7263813664813412	-0.9015757358838112	-0.13583765213543794	0.8662717230142366	-1.6037903858308633	-0.10952198517652603	0.25064593307433247	-0.6186779852903218	0.37896344444655766	-2.001283906267539	-0.4689838600125557	-1.7190493238137956	-0.4777081745414807	-0.9315212275236457	0.5691123036407926	-0.5433966831367029	0.48999768513164615	-0.8064715641023733	0.2189909891746424	0.3642779440646727	-0.35490269325063556	-0.8067515562735317	0.552155022397278	0.20352938226425574	-0.3728464235254368	-0.3435615774630659	1.0717409032634864	0.21431964993409106	-0.5080402946471475	0.4466736474018104
0.05636160013150591	0.5704406230332372	1.1999498594716245	0.24061503440872836	0.061330438244592556	-0.2784715563663845	-0.370193085691759	0.28874947249778915	0.25269299300666714	-1.6001088037315916	-0.7434902110564375	-1.6034404907904716	-1.271454396469898	-0.20535991729250191	0.26158893838674346	0.35224745156082293	0.7552967039769204	-0.630151797668944	2.154515417342829	0.04652898947664392	-0.5334974712326861	-0.5231149274248318	-0.5347961731576956	0.7528835047632585	-1.077527519392211	-0.5045634721455466	0.5820841372102322	-0.3599852520399645	1.0335765794514182	-2.0765148678150376	-0.8842393381484617	-1.5463285548271692	-0.16255113874373506	-0.9651370570753186	0.318131270608877	-0.9564962616618764	0.03074462551835008	-0.3019142637331634	0.28610630788507097	0.4915035528504548	-0.5073765139675963	-0.6705792687253888	0.5596143605982019	0.30186173271894223	-0.6486134460131885	-1.1358754659252648	1.044567380465624	-0.45872819143348775	-0.23550050137199804	0.5471668273404534
0.09074970650237589	-0.10440950047725266	0.7687584866410453	0.058408187152261835	0.8625912922545906	-0.26830934449538874	-0.22691953914479066	-0.14286802125273598	-0.40289785127199035	-1.327701019269703	-0.8965886391221226	-1.5573517320926786	-0.7550550586081975	-0.5700251245307025	0.14178633664138837	-0.0016474364471743567	0.8418304560504002	-0.5492414032276659	1.254900913056674	-0.07151327576840844	0.08246363407504535	-0.05241968248845455	-0.4271303835986975	0.42553457376420195	-0.1446957809535902	-0.07307009978196533	0.8531748297730275	0.926096714430508	0.7943875596173664	-1.347990266663998	-0.7139479633581266	-0.7272228762657617	0.09200292878300387	-0.36022153010176006	0.06593130623867544	-0.6272028440701325	-0.3325336907356035	-0.06990034943459157	-0.125398210412918	0.06703588409083007	-1.1946907197568968	-0.5502272009900157	-0.1924105268564223	-0.08717966761872013	-0.7145052527331772	-0.9348349371215567	0.5669509821072145	-0.8089510373196763	0.1288627030279663	0.150510766790966
0.7974010516277354	-0.9823307903908878	0.4516388446995683	-0.0970605657841645	1.8045377137907808	0.16572812058131792	-0.46636190490010593	-0.2721228189013446	-0.8930260451743977	-0.2716103315704584	-0.13439712934092346	-1.057492913786717	0.36161454969010626	-0.8899401642449111	0.321294327989967	-0.45223886594036034	0.8656559697950804	-0.7276730561765875	0.044499059532596065	0.14925075088715878	1.0104998441686441	0.16649778545586494	0.2326850080068714	0.5118409845439222	0.6322572350197515	0.8524025534752728	1.1941352441489241	2.113424321045649	0.368678031150334	-0.561034013256611	0.49402137596537826	-0.015015260547971037	0.39664994259764347	0.2992501337069043	-0.30439638656468054	0.5831170072576474	-0.0005190808653197721	-0.628964166757599	-0.466303984204544	-0.1797715989448535	-1.860210592669717	0.15762511591046469	-1.202999172773008	-0.14333926056810745	-0.2700963913649767	-0.5100392366176162	0.3323982271386494	-0.0011856987392664033	0.6232738134650637	-0.4268196439079983
1.2558823415230775	-1.3296225799292614	0.6944345115648807	-0.07975056684219375	2.014061844256367	0.756435947997532	-0.795784232138565	-0.2637320235592609	-0.7374594451976128	0.7449723190895053	0.7820387885678697	-0.2985932455832487	1.2537206753193921	-0.965818152778323	0.7910622339781812	-0.47473222253970715	0.7953839575725183	-1.1364881317543893	-0.15804697016818103	0.2758257952546609	1.7589949521842392	0.00994352650124966	0.9939167396359749	0.9697891971906089	0.9645103593005899	1.4455850711056926	1.2322176441612724	2.197509172496512	0.37390008101968375	-0.28136960554256724	1.8685741324625773	0.2728306474362056	0.8180125424366179	0.5730709780124189	-0.7353507959520141	1.7816457067778766	0.6704352965040845	-1.1583052423620381	-0.2088499059022073	0.16249256725783098	-1.7536188110165876	1.2995128246358945	-1.389163955726265	0.4260859703879777	0.3623811280624439	-0.41760905651980323	0.7252428225368438	1.389475222382701	1.0146964580876339	-0.5578761171508373
0.9176669461852678	-0.669818757852254	1.089882803365237	0.10731728674936011	1.3391676782925426	0.9871911695087551	-0.557569558011974	-0.30957400666906965	0.060430085252318445	0.8212770452224646	1.0576508756725547	0.24790839940460677	1.1889163774440363	-0.47983283589649245	1.2951803159495865	0.16185818334657012	0.679704735560879	-1.0356765623356559	0.5916310669055023	-0.014942879407023981	1.7545949092067952	-0.22283823927843385	1.1885770164528513	1.3117410531565243	0.7931141688614903	1.274644329665179	0.719393834633586	1.2906844951403138	0.6984808880384186	-0.3313494388244847	2.0918708325643265	0.42414776342358945	1.1450818347001697	0.5272900748514157	-0.8768787552064222	1.850075957987245	0.7459323275085222	-0.5751731570780263	0.5221892211005403	0.720447293378709	-0.6361982469612869	1.878441363388074	-0.31040865709555865	1.0667360555055903	0.6610828610343323	-0.40023211056580016	1.401101046660229	1.9725398414081072	0.9475695006183743	-0.005024547267027855
0.08149105453902596	0.629812075002665	1.073866400473731	0.3336840860200977	0.36087023013648956	0.6087868594487766	0.3069473240826164	-0.4325454068016456	0.9627358821750444	-0.067947365748294	0.5790265821382906	0.2172864110264182	0.2334287479890852	0.42429907675457407	1.5107296766131195	1.0044016929273267	0.7027794334189282	-0.11440780196322776	1.1709883016010332	-0.5310971006806026	0.8907699958295452	-0.22084611725317688	0.5060967942668272	1.2220584459238142	0.1582656498907576	0.6301359295744857	0.04416167574403098	0.2154654203669026	0.8138224709934764	-0.15252930203736526	0.8796422352581363	0.6861785960690943	1.0172026076075433	0.3675098906074314	-0.497466870193418	0.6401111317447031	-0.20374543227287903	0.9178026316237756	1.0464460282788066	0.8424475045268431	0.8519742132195145	1.177059700619361	1.163324021219555	1.0136734611200129	0.5028928830300853	-0.07996709156984338	1.6356790027426933	1.07076503013229	0.29094937041155683	0.6934811841895585
-0.6036807205381144	1.5224986770134106	0.6864743459277344	0.45274204149325026	-0.35156774283645154	-0.08792033973795668	0.9486187976973679	-0.5514744486144988	1.2633593907415754	-1.000965049542763	-0.18449294338518737	-0.23732060358822094	-0.834778674309567	1.0276255520002167	1.200899818631263	1.286644994026786	0.9182978334325681	0.8563590763649415	0.8068911813219798	-0.8227316975481558	-0.25801515921272167	-0.10769198401767363	-0.6396884048225967	0.8361266371623387	-0.7109303625930801	0.06997255323156003	-0.12639656048925516	-0.5020977770726103	0.5138106627382534	0.36312295112428045	-0.6487238813295005	0.8069957530160093	0.34085297772897993	0.039563833245473266	0.12907070598839873	-0.7984889488889658	-1.507149177563691	1.839814251516576	0.8428652457300185	0.4097769331441131	1.6783169705170935	-0.2133819095417854	1.663039859558506	0.17447095643893512	0.24160576051065094	0.2644835920104196	1.0765044182672376	-0.5364958072331936	-0.66201993443588	0.7072166529924155
-0.8404665312952138	1.23395620313784	0.4269712567903431	0.42050181853708096	-0.7560577914689026	-0.5552902903071426	0.5329264088316515	-0.6110574871177582	0.6908169529604891	-1.0193849785992732	-0.6970559238130215	-0.5245094525453898	-1.272563830426999	0.6979385142611553	0.34891677402501764	0.7079058788572287	1.05420091370987	0.818161435559677	-0.12036127329299404	-0.7437603438921399	-0.907855573729034	-0.2560586493355783	-1.402875240306414	0.48767747161731295	-1.3072016300067102	-0.19076744513846416	0.3142462016043183	-0.9238568802068283	0.11840113482117119	0.6399841941874302	-1.1487012652709987	0.41814527340853247	-0.5002676149525266	-0.5690960834483707	0.4346526410441632	-1.2739399732301557	-2.004976114986147	1.0870331402346114	0.048997522052958514	-0.06730389537392825	1.365592991143567	-0.8328993051514086	0.7604711975718756	-0.7374354933320781	0.23676500441041898	0.01609149528672745	0.06818583798196942	-1.4521161418026138	-1.3952004732010534	-0.1955509463043713
-0.7737823038841185	0.05819059964029074	0.5050591474787303	0.3175142863080221	-1.1078931098717137	-0.5585207734645984	-0.6890776592960944	-0.5950362903331231	-0.31367126442323845	-0.05612197162349171	-0.7116226290256009	-0.20792439425359577	-0.9866093376545713	-0.38456810254589724	-0.7471049838115841	-0.26233329214736756	0.7469712907716449	-0.29644491876655743	-0.6844971805308616	-0.5976938483777288	-0.8046601771877339	-0.6952905360876226	-1.268216803528601	0.34464454932334404	-1.1279352028797862	-0.37621060099313075	0.6684200129087425	-1.175539324455627	-0.03162834780861425	0.1281660770020991	-0.4259964987453736	-0.3098604907484962	-0.9523688105004	-1.1748005108210016	0.18161289257263033	-0.6359980402059026	-1.2536356888177083	-0.7577304853482708	-0.7705045627622473	-0.14785289356287637	0.413050933283961	0.08029560453195767	-0.6166363545824647	-0.964010502591275	0.4437729575603744	-0.8393113947463645	-0.7758084332862037	-1.0922547259310624	-1.5930307420435172	-1.3502888716113937
-0.5791067572157101	-0.9036644672204974	0.5662027388380606	0.2363409915280402	-1.4348033461432603	-0.41060826194873906	-1.567043945721653	-0.4619523819556822	-1.000642903476588	1.0752055200559443	-0.3263556174763935	0.5076165676771938	-0.43829588474101966	-1.3306532549739	-1.5636366538742092	-0.8915826869140765	-0.014703522808100566	-1.421815470403737	-0.5174778934506945	-0.6992244443014723	-0.41789795948437947	-0.9637291590646765	-0.5203261569520267	0.34321603117353383	-0.18203355811062022	-0.725702719072919	0.1928824310890756	-1.0935358698678457	-0.03799113310611719	-0.8996851860465481	0.5256393180595883	-0.7117644211134806	-0.8177383225184532	-1.19025347278666	-0.2442323780973035	0.21945143490330643	0.014088771591311947	-2.059875494907043	-1.210233064060913	-0.018503539668679257	-0.2788796930180907	1.6835473239167926	-1.2517899325698691	-0.48661418985587457	0.5394559488832662	-1.5237699108962934	-1.1988199704688212	-0.13033769684598215	-1.3407990082881276	-1.8505881851737274
-0.24951435800260585	-0.8219407941054817	0.25489451266128926	0.14035182241404967	-1.4202777685775771	-0.5694081179257151	-1.354297729899867	-0.1346637796788966	-1.0247052818856093	1.5528517814772125	0.12793626458239774	0.9814697207294625	-0.052554218362405175	-1.4168818439835058	-1.6894896151353023	-0.8996599799170718	-0.7929373004281763	-1.5403798177149974	-0.07898641283746545	-0.9327499383028832	-0.33898655484970625	-0.6854405434692508	0.10858719603008354	0.36730363309041825	0.8901207974277613	-1.09745809894717	-0.9721180306154907	-0.5630953107988597	-0.2407353445405389	-1.4915256356161832	0.7625268309988077	-0.39410547133283974	-0.4163652988447968	-0.40830504923160715	-0.2525414254085443	0.4571862385410959	0.7046638877447438	-1.9308619296641363	-1.2699076541287155	-0.18402007205893117	-0.33991546743938256	2.3945817549508845	-0.9113325156049229	0.044591143498204415	0.37347969941522	-1.3513144201800518	-1.3816394670872345	0.41369375346841825	-0.9166119731596918	-1.4335863470011447
0.15985086569805038	0.12256254170493042	-0.2033726991096133	-0.12432062670676224	-0.7894108988936829	-1.0118087653422332	-0.5318380937773101	0.42577289934468227	-0.6844627274806787	1.317612734840429	0.3236189190213043	0.8455919430554992	0.17415647447559782	-0.7583668664377613	-1.1736092101325473	-0.5900047668792171	-1.1150110434743659	-0.7312851396982251	0.052172705869381636	-0.8829109435823571	-0.5689163378186843	-0.11403212163809993	0.24662974664776366	0.36710366848528747	1.360244738556043	-1.0506745861215996	-1.8170905312687662	0.08776123822543253	-0.6580330699897268	-1.0091623372461593	0.40430919661813297	0.25654715959344293	-0.20779914612084935	0.6016241737498534	0.29387156619700416	0.18846224702783038	0.5359760657133738	-1.0282142794249824	-1.1217449857270012	-0.7047679979073372	-0.17954225770283272	1.5727476399797533	-0.3745163696212741	0.11126226852464013	0.1667364499582507	-0.5171274806809404	-1.469310900826135	0.28391522395214785	-0.4757023403314187	-0.6374317832762142
0.31816762694415807	1.0834937114159715	-0.25542379533266785	-0.6162672181987953	0.30779195546432736	-1.1278629576291717	-0.11913092415737098	1.134303880915886	-0.4285943870631301	0.9709889340831451	0.2370778989377681	0.4126331573466993	0.4884886283995045	-0.063096845909824	-0.511080528131432	-0.3498092088179103	-0.9296046548261546	0.1323998393887036	-0.1502555478730714	-0.3716805612298735	-0.5459064048725033	0.15889067034268675	0.23718201504541075	0.31334770140603524	1.090285951704825	-0.3153334140966869	-1.4749966596265072	0.374907796790323	-0.8611906559295104	0.1687762926582915	0.3033019064512402	0.5045212537474458	-0.31451988590738134	1.0167587955293504	0.9468613352223118	0.1433235304740753	0.2312445479885603	-0.507355494304423	-0.8557033046861098	-0.9962718884830126	-0.3280278014378369	0.1033366662273799	-0.3245198640111113	-0.09838489501524386	0.2344398839963317	0.24123088175090773	-1.2507040693671805	0.05995119800190455	-0.01494474094023336	-0.13173566453249702
-0.09774031485313439	1.476823156627117	0.19244597952634734	-1.0955967199761152	1.3401304731238413	-0.36074953848539454	-0.3484774174644135	1.754382768199571	-0.256423242976688	1.0085796836181653	0.23060584595535213	0.3023631960981543	0.9326223312249503	0.15633095546232656	-0.20673566036932192	-0.19399512031406638	-0.5785812825945746	0.5211655317675477	-0.29825988778004375	0.28569232075604895	0.10685353463352697	0.02610603027605944	0.6302398527782898	0.15563343775482477	0.5791429402067912	0.835823308315081	-0.12522178314793997	0.2923621886411418	-0.4872635789662441	1.0573689211397455	0.8899598126805301	0.11174236740117968	-0.4709534643039619	0.6600077576268287	1.2018597543171508	0.6287318097567351	0.5460336457625065	-0.5643712490092396	-0.5261852363293649	-0.4977389623722158	-0.7032603951767087	-0.7106798417019566	-0.528290350550364	0.002552963446297628	0.5997029779767395	0.6009177821006222	-0.47115136930723056	0.2735885706809586	0.4162813488375295	-0.03312631871743266
-0.9060887934558519	1.4085557505865662	0.5298633004875242	-1.1158802739150833	1.7800547398965965	1.0512126896167344	-0.3932745054751739	1.9639362004186194	0.21579914347140547	1.2627627364771743	0.6773426827700544	0.7204570763279251	1.2163710031993415	-0.025253992210084744	-0.3229822638641815	0.12366568984837849	-0.3554530640468798	0.7323214509962486	-0.18681136719352842	0.6354781609273142	1.0195536839052655	0.11120235086323697	1.4085190160319823	-0.09999821273748898	0.3266757857908856	1.6999013996419843	1.2015212879512582	0.3380372869659398	0.26122763780478536	1.107433605879587	1.6160680288007785	-0.44118600746784353	-0.3936737433822839	0.17528840267274443	1.0446456792031662	1.0938625533051425	1.3119363323214321	-0.39616958108302197	-0.2790961054926211	0.5927446253519166	-0.6876458274311114	-0.5670361128523098	-0.2611150492155254	0.6060403148211433	0.9596718271420877	0.9080647266849539	0.6241011054219382	0.7331726217646273	0.6424246228276627	0.06370836426177787
-1.4094654184607613	1.243177688228123	0.14403647146933485	-0.4216473414419033	1.4512865971896876	2.1033544178878967	0.5037806289481204	1.5280684384758876	1.0992890559823956	1.1253781136762764	1.4231189606657206	1.23361612966412	1.0624264435063053	-0.2812948549069124	-0.4769628885740789	0.6595599725275655	-0.20967577519977698	1.2016196171312867	-0.009862386168971764	0.6064322227475349	1.4091282066976356	0.9921015188249582	1.8802594758248907	-0.32281421942589145	0.28309357882809666	1.676837919973072	1.66407304453331	0.7801957622050053	0.7778943732559839	0.6888042284109285	1.599762555459262	-0.5768440466156823	-0.09259300262875302	0.23627212143896215	0.8806473125139532	0.8192326421778633	1.640220599889492	0.5050566744039724	-0.22953343913010008	1.426994941430426	0.09714712757432167	-0.25928418371237105	0.6508240746008231	1.190829629897187	1.0101394847339122	1.42934470886587	1.3016928774846657	0.8307230930986441	0.5911685672027657	0.49352735750081184
-1.0356443417012724	1.0156726979746238	-0.7813728241466271	0.7158082657169024	0.5966069579059959	1.9232485380447482	1.9433776551172646	0.5145816189089468	1.8617886889285604	0.2632182517595803	1.760681255424409	1.284819845733762	0.5900643375415231	-0.5053958593119054	-0.2794588189771876	1.10260195231447	0.07147388474242859	1.6865170247149135	-0.002155182073573914	0.5470918354222194	0.9420579800882776	2.3105900201443808	1.4056208968090846	-0.3575840122550907	0.03894557774322194	0.7703177514375588	1.3333857202240473	1.1504430134422423	0.6905534190792596	0.5355730630394232	0.6412711806221649	-0.2508810013819198	0.21833874583181573	0.7507315374799314	0.9713244637722218	-0.14797875367059848	1.0200869777001442	1.5051516422526139	-0.2244758450309348	1.3566944164193497	1.258424748014876	-0.5048741051554901	1.5061894184833557	1.0730314118517852	0.7292481232620911	1.728870657591581	1.0352460987127485	0.3535522313457713	0.4996305318899301	1.1113307449449852
0.03944212132114264	0.4730510969016221	-1.3981773789988376	1.6179438480886814	-0.3107564369400462	0.6527937850534545	2.713331408718208	-0.6340548138613674	1.8108340384812558	-0.9447661205795398	1.1304155255368444	0.8139759619422183	0.248293068717401	-0.7759919826242705	0.26795427126735016	1.0850730521213532	0.49192602203330366	1.4768183554781116	-0.09564064344709025	0.7442805542217401	0.11055951456595751	2.950776500705819	0.14444848979373553	-0.20776930282260864	-0.5185259231488665	-0.39008328926538627	0.8804196554391751	0.7593346436011593	0.2129777392007712	0.8869062129231114	-0.5634644737665404	0.16332301657877524	0.4239636905611076	1.0247974047604567	1.0813443119648607	-0.9681361319454346	-0.02887956587820886	1.5578861172733978	0.0810720384975666	0.5555285615820329	1.9739789155174812	-1.0479787662527849	1.5026566778672772	0.20316866545094395	0.3321004587459543	1.1488230912232578	0.11293292778546801	-0.2352548908790112	0.7174461647976502	1.4814237560058783
1.0110863678985191	-0.38321838203735636	-1.1335462572893484	1.7327303957496851	-0.8613087764853724	-0.6402654587380406	2.1503480276086915	-1.3361103790381241	0.9163904760623487	-1.6896285592095197	-0.15841830156219253	0.26051663355563726	0.3425475988965852	-0.9716101398865863	0.8242905763862872	0.5841228502518484	0.7860253000880807	0.3738874772760221	-0.06450581133046708	1.036609465838325	-0.31950143661878266	2.2057761402192395	-1.027580462909987	-0.05855884784570588	-0.9437401153245482	-1.0472410503703102	0.7220674354811171	-0.33936084226491503	-0.1644509207800085	1.3124434708495634	-1.1641615340215257	0.455873204049981	0.6039723790383289	0.6446929063664235	0.7602222362839388	-0.9227490925472734	-0.5348254766696441	0.5577819146956602	0.7928452681694093	-0.24265469111280424	1.8059940300936435	-1.0894027761164422	0.6419398455233083	-0.7003328134997793	0.023616208012230706	-0.17832926421264517	-0.5973100281112769	-0.3522271148067841	1.254796872784183	1.3479153273714828
1.2052950976385874	-1.062913736416887	-0.3084916429402389	1.087947379730175	-0.9415952770383887	-0.9727517536141429	0.8567032818132926	-1.3024714822314125	-0.044466318006408	-1.4438690274366741	-1.0901449031275712	0.005067278038070886	0.6894043915310158	-0.713555711663214	1.0901398592531046	-0.05509825765531608	0.7316955799808306	-0.867447874817802	0.10531746048868934	1.0074399127057192	-0.13019019181309766	0.5956691699494727	-1.347590220449443	-0.07836787175613906	-0.7277025244504849	-0.9104221060076879	0.6506735289339037	-1.2181295229380513	-0.21115158425111666	1.3039396047392207	-0.9480093888358395	0.7799240120979047	0.8260631322332301	-0.036116465405020795	-0.08569603566780629	-0.18068719346072393	-0.1743745573715311	-0.44217162049061653	1.512945457474474	-0.5070412712902399	1.074792874571531	-0.3798513628298935	-0.29630227895175193	-0.8453649859493202	-0.1412929241873654	-1.1961526155531281	-0.5151578217076345	0.03781112058580945	1.6466820929875787	0.8347207709195397
0.6644149152200226	-1.0497476289945065	0.2810819080947689	0.2216864946017686	-0.7538597901007934	-0.3378982185627232	-0.04437007952534274	-0.7768226899327932	-0.27153810145386503	-0.42182519999923984	-0.9410268472839364	-0.031299556529686565	0.8056960830378015	0.15978926950305655	1.059105264096753	-0.46021399023265835	0.4175535769057966	-1.2673838266996178	0.1808457365356103	0.5132994689546885	0.20591775569120468	-0.6431234234411005	-0.8373439161792724	-0.22940128283619218	0.05028886233424379	-0.3217767558591993	0.28168062135792465	-1.0658923654766983	-0.08488391738117336	0.8385481700366406	-0.3715681558602525	1.2378151678639473	0.9600374620824254	-0.3667486951516539	-1.005668435485671	0.44816969575534554	0.4171507619439827	-0.44354930525950476	1.6656034029272817	-0.30613388507404427	0.43808210076721293	0.44024093322709806	-0.6097513211857843	-0.14365969403889284	-0.19582608643671776	-1.0104346736389789	0.11149545650270053	0.43462454546474233	1.3972672719081016	0.24959200565835338
-0.01747175915554083	-0.41070877016915575	0.2606469301284883	-0.32002883791625314	-0.5890061766928635	0.42523296352146195	-0.13164019804952584	-0.3026586961006539	0.22331502933726657	0.6153344663494996	-0.031942186821888416	-0.17000240482330223	0.43473772611956685	1.1936473768368836	0.903585612175708	-0.5277718809415602	0.12972827278158922	-0.6639132068810515	0.028349139110710842	-0.10566818006543066	0.16522228476681086	-0.8129197524580385	-0.14688351994238572	-0.3209477675689361	0.7301210365728406	0.13207527375881337	-0.34185737822493495	-0.12676416109273508	-0.0038181188296236815	0.2947696229482441	0.02622949593408426	1.5197164919703068	0.7982481424881894	-0.17543156796948395	-1.4127326652923	0.41987481394117354	0.44907921532157025	0.3638514607428341	1.1096908454764896	-0.025205179033047278	0.21972757820099165	0.6216958478742746	-0.32635428884102125	0.7365264973028198	-0.16560460649855124	0.0774745209346192	0.5693842448728679	0.41529623061348137	0.5474564763471494	-0.18260263419458872
-0.33361995091088376	0.22553377874499858	-0.027779822325787466	-0.4013344286422524	-0.5432782127390876	0.5711014684337401	0.07198052990752694	-0.21290301455540706	0.6959662629306306	0.9972322172058569	0.6400477752746737	-0.48278246560790344	-0.17327662421310056	1.618927639789472	0.7197328324426175	-0.3984003052547479	0.02644514680956995	0.17582080656927354	-0.1641396503429092	-0.38459204625076776	-0.21991221046455883	-0.3239538923653661	0.15837414382798054	-0.23751945768960517	0.7550465773855725	0.1634213461689435	-0.7555991985026244	0.5821555475924627	0.03370604673262275	-0.035768999320985435	0.08997021488478195	1.1919511952072543	0.3409957455962744	0.11564214518137295	-1.1275066761129207	-0.04269619605687391	-0.11783418817208931	0.9181988636008083	0.31673130742010597	0.109643762377209	0.2222115367224377	0.16774647105102597	0.013171381715413452	1.0509443495658006	-0.08048596364207557	0.8873306241786786	0.4779253386408796	0.07588815337488054	-0.3085204866263045	-0.38254264613492484
[truncated: 72 more columns]
