# Supplementary material for: Diagnosis of autism spectrum disorder based on functional brain networks and machine learning
Source: Sci Rep. 2023 May 18;13:8072. doi: 10.1038/s41598-023-34650-6 (PMC10195805; doi:10.1038/s41598-023-34650-6)
Supplement: Supplementary file 1 — Supplementary Information. [file 41598_2023_34650_MOESM1_ESM.zip › matrices-bold-time-series/ASD/ASD179.csv]

0.34965147061676183	0.475453113103931	0.6715751078279569	0.5117944097217292	0.09371642698570286	0.2347194577361941	0.06616273792102394	-0.15789067736802892	-0.0420572738587485	0.5453900772051057	-0.17600635646947893	-0.15434040779263378	0.3939246594806092	0.4492916697028272	-0.5493328378529726	0.27650565812305977	0.3227657510985535	-1.5035249020119434	-0.5408719937279844	-0.967239015924142	-0.344877262709703	0.25258026753610363	-0.3272798156407858	0.10754966576068427	0.4922672836838784	0.23939492034140036	-0.2618007134150144	0.2187556224436377	-0.10838374431256294	-0.10222403725637604	-0.5312156930090428	-0.7664064704774802	-0.4808471205897308	-0.12405471648386118	0.11530921461778187	-0.13314169399525333	-0.608775852807627	-0.6080679885919619	-0.9517902524209803	0.0692973410464959	-0.27388196723351677	0.09469504400992103	-0.663992963867119	0.2942259318871476	0.23091007420260734	-1.0143422105252973	-0.251338832732688	0.1991321169322441	-0.6159102212995748	-0.9498283983783442
0.5047665502483796	0.8261400165391092	0.9260897234091328	0.10040559881880182	0.17514066992783778	0.09199753256695702	-0.49846365733721526	-0.1895285898087054	-0.36447305200865643	0.4954291986932273	-0.14076656703485868	0.05213608154491751	0.4666986435861645	0.8040705541498343	-0.742385476973579	0.16169943661013067	0.14570758749508145	-2.398260926693956	-0.14711965387570747	-1.0039133256140882	0.4629953679680235	-0.3106825730044748	0.26454017917045497	-0.054162341695900035	0.6005280898282189	0.3255219972892886	-0.25901419119835495	0.273164846433516	0.2949319878060113	-0.15739783053659664	-0.792140038474134	-1.0629473841036703	-0.6472324850459179	-0.6080319767114142	0.39780618130350354	-0.22252100534409133	-0.7885601340500452	-0.687653368334468	-0.9370002060207593	0.3767761095117614	-0.9301503602985182	-0.3686842714796753	-0.8728066383755787	0.6615824260278693	0.5085965404814301	-1.3569942880940458	-0.20806354807553593	0.17207870723801943	-0.964683572014238	-1.3004759661848375
0.048259693495392525	0.8115281973323355	0.6878102318113865	-0.4778469941670615	-0.09271112263543506	-0.29616425190092854	-0.9937582217800665	-0.3543771263521929	-0.7363692650349729	0.2780278920654753	-0.2612982755340548	0.04006371284027312	0.3607746762509237	0.7371470202457557	-0.3579095848930492	0.1234945748697991	-0.12891548722775573	-1.9392680695716307	0.06231093950531571	-0.4222435968366582	0.9577385474712447	-0.6505326823360936	0.7220104670122152	-0.3096742825831118	0.13978492368254017	0.019188290504316745	0.031226292480006048	0.007403568016959967	0.42705395051470196	-0.12873072128185917	-0.5983786734208377	-0.8038187308344661	-0.6373051864035455	-0.8952393251275742	0.39301667183621924	-0.19975278009195904	-0.8163997599633035	-0.53242476713343	-0.760691838798339	0.3939734376433911	-0.7604320771885782	-0.4312751305736436	-0.7116315762023602	0.4193070023182518	0.5091101073623377	-0.9704735861717136	-0.167334829797617	-0.019316161758609687	-1.0124375800389656	-1.202178921819679
-0.8281505713940724	0.3520977481024778	0.08849224550003061	-0.7308790115819794	-0.6705289215718512	-0.6488334373750818	-1.1519102877602438	-0.8177167661637591	-0.8045444063135779	0.11321728871245565	-0.4911738394686879	-0.3584421343301794	0.02203145143921266	0.22493608543147317	0.35413625298120677	0.256542761141047	-0.4297529394168923	-0.4122437914149835	-0.22603515272544522	0.18810971322311118	0.42565878724489153	-0.42058297063395333	0.474407609257148	-0.61113037985343	-0.7522537205262587	-0.6536628189564624	0.16733927457865844	-0.4551925154543947	0.07112830729501575	-0.21531701979072232	-0.2329131584947863	-0.31571176121980615	-0.5560272453692642	-0.8158222923315045	-0.1055053577272397	-0.17682356861900916	-0.9629544212964782	-0.45853571215251765	-0.8195555449413711	0.05550565204303974	0.066691120961706	-0.09640477346440618	-0.46589536858750374	-0.3627249244283598	0.07094789146195213	-0.3065455355626902	-0.4537952618794041	-0.2567566189175838	-0.8816436310901438	-0.9505729605523391
-1.4793300718827649	-0.17911260563994336	-0.4218583803266627	-0.5702597876410195	-1.1782494382517064	-0.6797549975968371	-0.9828920700075526	-1.4791498700812182	-0.2935194687609149	0.16723492476653012	-0.44951723552868605	-0.8881475953462274	-0.47294911760421254	-0.234907682415637	0.8187823413758726	0.6329097403357604	-0.8405103088632908	1.0367383199868818	-0.5985817638070293	0.2709158234565773	-0.8694723272703118	0.29215855404804464	-0.24840133338113227	-1.0394574783845183	-1.4743225282414432	-1.2242472932832125	-0.2368150305837847	-0.6834254365580693	-0.29465585942884004	-0.6837530396597952	-0.15077265370362952	-0.23582835811539246	-0.3842629896670546	-0.607882346165292	-0.9357352870697033	-0.313075541087145	-1.2944633756149273	-0.5942201092314641	-1.1589721493022296	-0.1326746534642752	0.8111291211223864	3.7668665780564624e-05	-0.40024198964234936	-0.7875818399365477	-0.5243942990688585	0.13491071829788517	-1.0728586977072194	-0.2538928200061179	-0.7751707994540896	-0.8271174492730321
-1.478681929681805	-0.3496352274167844	-0.5588618541433636	-0.4726319362050527	-1.2907441826869526	-0.3207801309958777	-0.7986791400455621	-1.9650676088947394	0.5476463201717247	0.3653484476253072	0.11556804392002903	-1.0358754508594348	-1.0235193847588118	-0.0916838107260403	0.7279731280687552	1.1349276281392817	-1.4598912582152004	1.4104589896781532	-0.45476286415939227	-0.13652832375769547	-1.8518776887947987	0.9821890123840317	-0.6174441129552524	-1.6736765413087717	-1.6133617409384904	-1.2034356315235413	-1.0230156752684976	-0.4195292878071843	-0.07413159657517503	-1.4997505638453983	-0.4967459657338044	-0.8166493215699184	-0.13085525102079448	-0.633071433427553	-1.6756961317640744	-0.6781957120714759	-1.5836225079688935	-0.6771766854556859	-1.4641244127130615	0.26555719650746495	0.8795310004513412	-0.5869337338318955	-0.5086835019148218	-0.16378826516978515	-0.8268101105821498	0.2269546794416995	-1.547590828428198	0.13182194097385444	-0.8602564979572302	-0.8508427582680007
-1.0402074396986045	-0.18471817149695424	-0.4756332923833429	-0.9237736805713812	-1.0821725010537995	0.2200836886341227	-0.9335775688872636	-1.931953789740738	0.9574032988358624	0.44461434391515486	0.872020965087878	-0.5390303601680406	-1.5881714439367236	0.6600369105195211	0.3215329981459905	1.3625257573682283	-2.146871619570169	0.6317183515367284	0.12092137254335884	-0.5356126183290971	-1.6930785275029197	1.1115258514635422	-0.21226733060699857	-2.3323171925940733	-1.409250501330793	-0.6331966926080945	-1.5734161413389363	0.038997410765666346	0.5849695109996534	-2.1887105598668697	-0.9660146002610744	-1.6189505647437377	-0.0464987066695863	-0.917746219883858	-1.965004903002778	-1.120900717505293	-1.6049291412456126	-0.42572922050827916	-1.4880945660362277	0.8945210365955033	0.2509563951924973	-1.368229861049491	-0.6393332386511154	0.9954585542729254	-0.7172853685200036	0.08160389230854434	-1.3795104704627896	0.6365570960842734	-1.2140485960048657	-0.9175536205138846
-0.6899390489449364	-0.15124761052290042	-0.5139700479147751	-1.7620308252545511	-0.8859077842104056	0.5988431165925473	-1.3813981347575437	-1.3822002207130502	0.33345521852631416	0.2475595063451984	1.1026628673210073	0.3054670211035168	-2.087195650784391	1.3889223867733802	0.0712845737087039	0.861443183930345	-2.4981260805998176	-0.5634833552817001	0.3203843935726564	-0.5533178551167273	-0.6187139996855497	0.5595119273472399	0.40672326815246734	-2.5509596574894413	-1.4023888401656248	-0.08621211641734748	-1.3822007677964094	0.09055679890373967	0.7858301074182378	-2.17885593732608	-1.1233521011144123	-1.9506794915109211	-0.462151283217466	-1.0691600840698157	-1.7490124450586195	-1.3102291927062224	-1.40410716026811	-0.007536356889272108	-1.3341728074882884	0.8245104947929015	-0.7212707874402383	-1.320959162385733	-0.7572051569832822	1.350290166092437	-0.5002436526435452	-0.29011448812239865	-0.6408768172051924	0.741879778824388	-1.743154536648298	-1.0028361732710585
-0.612477751829636	-0.5679880316041019	-0.7627109306818546	-2.2369199805030044	-0.8414795312398118	0.5888952966248667	-1.717952055023856	-0.6533909520446712	-1.0450808743017528	-0.05370057670478877	0.45031805639226025	0.9067028240663797	-2.264011027063068	1.3570082620049753	0.1753940189054431	-0.4194561492582946	-2.169187967906391	-1.3425726479913178	-0.4381805083094154	-0.26192415094936533	0.40137126278636015	-0.26763910324365303	0.3589785402381843	-1.9539987478516703	-1.6572316438679822	-0.03689981674591099	-0.49922779419099045	-0.4806573044454382	-0.11385566187179147	-1.335112589182515	-0.8000394282748348	-1.5522661907872217	-1.3217569535896807	-0.6882692422649771	-1.2568221088372276	-1.0057708420393752	-1.1715573058121078	0.09453290950430386	-1.2332513332518396	-0.3716348217164767	-1.706369472435734	-0.11857249915332317	-0.9539090409069996	0.22636929066652733	-0.44815523207104674	-0.9597530218584724	0.04569310001537033	0.1832150002260724	-2.111286622449631	-1.0854875107645583
-0.48647185892328393	-1.140575082151615	-0.9668890116235146	-1.7893933081703304	-0.7140948216552817	0.2774746890744542	-1.4615377169987083	-0.091923718060838	-2.0961859578508855	-0.1113057573584011	-0.629100678103331	0.9576991684956799	-1.796652225124003	0.3622447302861946	0.4370143303470926	-1.8946167257609936	-1.2365144496536322	-1.3664058726618518	-1.7023660467750645	0.05679216982678149	0.6846971767569299	-0.7915202057992784	-0.40895284937437726	-0.6956583991866997	-1.5694318585963332	-0.31973498203884615	0.5641872064934405	-1.1661270339675398	-1.6322834422959378	-0.1250268403980269	-0.17454063775141906	-0.771809145545828	-2.010316097185971	0.1744096872147506	-0.7636335571870597	-0.33910403113558596	-0.9089597183181891	-0.24606453730129596	-1.1460071418493163	-1.9288684639447413	-2.4841023655661774	1.2803160505111153	-1.20163628028154	-1.4996527943899969	-0.38644761666543564	-1.7326299866661148	0.18262890328586542	-0.6951452260011111	-1.8722304389518352	-0.9675780285004619
0.018981963302557074	-1.2337035244420695	-0.8712022337670743	-0.6841594167175227	-0.2354998984559786	0.020961091441309754	-0.581566113385623	0.2360686654190255	-1.8914899989125333	0.17302079790751343	-1.2897721171749725	0.6868964927699212	-0.667722150335683	-1.0911621200438055	0.5807285811474309	-2.677806564280002	-0.2029398425442437	-0.8320835556964107	-2.354013529672978	0.27744390853077633	0.4259988417581783	-0.7677983371256439	-0.9472148520185957	0.5317802888440419	-0.6013507968451592	-0.34765019965024824	1.2670608038476459	-1.210318410468042	-2.5205850302482213	0.7741600731754754	0.44447680008014884	-0.11033114268336687	-1.8428756352574909	1.0140862736282232	-0.35625001994808747	0.22372766058968252	-0.3952342854127705	-0.4724179587847141	-0.7598293462092328	-2.524825268449387	-2.789361092090952	1.5359392221811563	-1.235630424128201	-2.255463709048486	0.09001578647135973	-2.052065017407222	-0.060561183255661934	-1.1783383459383292	-0.8559108303758098	-0.41145471857895116
0.75516628330102	-0.6234663916805382	-0.5393105656742332	0.24198950742009567	0.4701127401950711	0.12783396940127256	0.3640965887334079	0.5035014868639489	-0.5638978116306665	0.43977612103452485	-1.1626386692083548	0.5026341056133915	0.6120061047946915	-2.197611070596833	0.5470466029162931	-2.2772913790115856	0.39468550820103976	-0.139370410499708	-1.7816698735783696	0.4403845049560148	0.26231619602307915	-0.4634233288575504	-0.4278676129285427	1.0216473239888397	0.9047138541353948	0.14603522570300354	1.3510178246137983	-0.42711466055086356	-2.02149223352779	1.0199371674804059	0.8263945332652092	0.2610600538820558	-0.7715794857099386	1.3041873299443354	0.08804922543515069	0.2899648785904793	0.43803740497021804	0.054080653569506865	0.07745414634862417	-1.6378604466001752	-2.346981335565509	0.3964347614928303	-0.7955804396083912	-1.4594224779857683	0.9780418197498667	-1.471594846780795	-0.11267997043800261	-0.8498043498822657	0.527844892432392	0.4530207076075922
1.2429654330926518	0.14586215650458112	-0.24314206924564968	0.44097713734910965	0.9543224016899956	0.5196464012417433	0.6880898173445208	0.8408682595899797	0.8067904754576175	0.20185311605261758	-0.6732535076780775	0.46259982760995605	1.29993033226112	-2.4334323914323868	0.43397934873164146	-1.0175543497223136	0.40903364000700015	0.41323728485844285	-0.5039686925272352	0.50591574077779	0.4264634445284646	-0.32922118643069914	0.7506073163650832	0.6410892419372186	1.8986192479812916	0.7500065628233143	0.8723188966154916	0.5641812401478211	-0.6217672976770218	0.7642085444429113	0.8589735286764751	0.48435578785404215	0.498393058719094	0.917513806626538	0.6807204225037102	-0.057724096054451814	1.2228380251021653	1.1359241542095835	1.0494897460960397	-0.10053136444668756	-1.1960266915337403	-0.9675620680202685	0.04197776853098347	-0.0964886860662188	1.6329404750413687	-0.23259245009336485	0.24077156292418506	-0.018328772108327597	1.4969402636306341	1.0368079010328697
1.2493555479868936	0.27093473582886657	-0.07692542098332746	0.16293174764959215	0.9632652938391111	0.7428469203183587	0.2505717682008712	1.1598840088852203	1.242061137528625	-0.580393713232266	-0.44514709637001953	0.22872678303549765	1.059681178831499	-1.8505159070088868	0.28618414476707654	0.23434379424495322	0.15657391201297718	0.7065299668165121	0.4518661230736216	0.31999560431027096	0.5116286950721477	-0.4953471058602853	1.2915334507932283	-0.07410477192242453	1.706604574659164	0.8636665957778367	0.12483669295573768	0.9714968797312495	0.5290224013974948	0.3679275526467365	0.5500681230671581	0.6753230303989881	1.1802164523621579	0.18121941164056043	1.2755964609532358	-0.3079145141684244	1.4367759529326694	1.7079384347593474	1.6311052851439367	0.8050077596490548	0.12911173756323585	-1.1959290981634638	0.8764064999106679	0.4689135367026243	1.3651371879755998	0.7875434905139022	0.5674845126465462	0.5820086453480406	1.5672353980926383	0.8433104949073654
1.0378738857454013	-0.44942483070187306	0.19504912079293638	0.09423587300516023	0.7548232209553588	0.4161006502371596	-0.32524365356315554	1.2723788287831213	0.7512011959880378	-1.3290134390971893	-0.5196540735340889	-0.4006878103223387	0.3044413426437526	-0.9286732734592507	0.107147923301176	0.7944953641023342	0.11908922197346965	0.7424870518251492	0.6453445915652533	-0.10796947989854161	0.07631018169626425	-0.6079877118897901	0.4790417414674623	-0.3877140475709227	0.8060353407274042	0.4429870058474152	-0.4407954985768546	0.6280623280787722	0.8197234154479186	0.0907338573726449	0.1069351201342619	0.8100153682549335	1.156223343721742	-0.3863167704641709	1.5008342356116058	-0.01773249448890389	1.0083881966332358	0.9537099733372983	1.6454826142527477	0.6837664356782539	0.9381999888678288	-0.14563735335710648	1.3644218632695433	0.01741696380944544	0.2718235185517904	0.8460376049543149	0.3716386166295625	0.5486425801246325	1.0467671604738005	0.12324288924473958
0.9856458302137807	-1.3393762815611145	0.8351365645610868	0.6034834556481689	0.776339348649676	-0.3000484665527844	-0.192661179456387	1.1355262558092418	0.15614050296674215	-1.3476669980790967	-0.35444047903442005	-1.0256409928077117	-0.16226715402837266	-0.18946290480344435	0.05650141813470688	0.6612645501201847	0.5647365375169396	0.5993024452377503	0.5366223399462892	-0.45750307077364954	-0.6878499922250799	-0.1926478820360889	-0.9208439251065432	0.05912221677696697	0.3438156267751485	0.07414587534076739	-0.4198131466368024	0.07629406516425725	0.6382242079638266	0.0809869079801539	-0.06192575797333825	0.9525357367137954	0.9976642682668241	-0.39746235431030313	1.131267968927129	0.7287477655107666	0.49968281087425015	-0.6338180714999432	1.4474787032587109	0.29119857204581445	0.9899190303418084	1.0975053856274948	1.5229254579083622	-0.4405159680140322	-0.691839724267615	0.07456541345719754	-0.16515322167655022	0.22664896903266657	0.764868944613734	-0.23665306719277596
1.086644464517029	-1.4772427725661392	1.7174421270583737	1.4377124282672011	1.074512600047005	-0.7603013313688545	0.886993462712146	0.9202402065343842	0.1292493428433062	-0.5135340200384589	0.38687692031927323	-0.9039711792414531	0.11121376302743394	0.10766554292787421	0.4168029076732812	0.3514649138540005	1.3724700202313247	0.42074368439575976	0.7760043324751292	-0.412643186842343	-1.051261683041632	0.8015626905499225	-1.4507194032502995	1.0402441279714005	0.8867267236283487	0.27070312562990667	0.2034471217616238	-0.09660346859550024	0.6938480924474956	0.4993819958127372	0.36606372415650495	1.3563294589569683	1.2740480634814406	0.18691068945661254	0.44843218740287477	1.3716950827136798	0.5488136610253243	-1.587277389791928	1.4940339347280631	0.5015225886603639	0.7022147526968501	1.494518173255718	1.596037380774966	-0.02233612351195681	-0.616245876942608	-0.6062523175969886	-0.2718737378246367	0.3072305015616519	1.2242527043305653	0.3527993556102763
0.9904074106592737	-0.5925304656816864	2.3052564982279335	2.088921807104313	1.1911456917937688	-0.4615842499597603	2.2420841202518464	0.8289563685581475	0.5333258100819139	0.5591115881083135	1.2408075085513421	0.2155951114431926	0.8419876995662124	0.008618920170935268	1.1881228173267266	0.29701650684991365	2.128292936510251	0.36235354886804716	1.4150860576025706	-0.10181319481542875	-0.5181027040317734	1.8196041307035709	-0.5673691833035803	1.983651407033115	1.7994753993922823	0.8580233092410378	0.9000720168377145	0.14096788518550143	1.1319390791229074	1.4158654864698839	1.2077221349492648	2.1171488008159525	1.9444181616897562	0.9973120282539016	0.11856001197577243	1.3862048438141101	1.1610194528421824	-0.9806477330087747	1.803621986469132	1.2507712850157577	0.6898896914915491	1.0521624924548698	1.678321779689004	0.9319728951319138	0.39179995495434317	-0.36046140225026596	0.502824123398556	1.0126770258216045	2.047609127192481	1.4383156051908634
0.5137700436268898	0.6730877770667237	2.1001648428960937	2.291038764249373	0.7276408105246628	0.38625629072697554	2.868383128329925	0.8887346257761343	0.7229630018192978	1.0543260448045793	1.3491725935721328	1.5923381153672533	1.362989394452189	-0.28655821587224056	1.7921344929347471	0.429505758127386	2.399692265309198	0.4669280222466654	1.935018144047748	-0.030171865786060657	0.5962353637879828	2.0941751771477475	0.7850467950138436	2.387000617686854	1.9476092604997264	1.197739553471735	0.9659734257725247	0.38879361267221646	1.4740876552241482	2.511838684613127	1.7287329732264767	2.7859667982602803	2.453058850644917	1.4347464655229698	0.5735100852398616	0.7514880929545347	1.6864026548379163	0.5547275413842923	1.944405942511041	1.6651528218022358	1.103475206791905	0.48375569725433604	1.5897722362907774	1.3242273229050399	1.2417156457919027	0.7505929118618134	1.6418945091473849	1.7634728873571437	2.3461308229780546	1.9155272680079527
-0.04824578117277313	1.3800748275385162	1.1281827469687866	2.110202036522761	-0.0855633597450808	1.0082483344837039	2.359864298918381	0.9597088600780292	0.3575062852701448	0.642287100191664	0.4732810819131988	2.014116158577618	1.3189332006443877	-0.5672183976816738	1.4415926590059462	0.34498927755015335	2.0419849533079852	0.5727462308875741	1.908518718910553	-0.4641202568667466	1.4308048602337933	1.2945905235271356	1.261996516219889	2.123298670828857	0.9381116837219704	0.9554905776898625	0.20371077404057056	0.40787815188448523	1.3039703953091704	3.0596691595876377	1.2361643408505008	2.615100612269349	2.3209624372427626	1.1091270256263264	1.503475488897579	-0.04239817598931608	1.543049260503989	1.5250227394671592	1.5585774686713616	1.130820214807776	1.4831396698158874	0.18960280911168778	1.160370450553804	0.6750646017013382	0.9324569763017932	1.8087793789783386	2.132687246814104	1.7390209658873852	1.6520515034036416	1.2264744557699199
-0.22236834643175718	1.165697718869114	-0.019649156256264937	1.704966548602222	-0.5385519917646024	0.8443912178961702	1.2755652052591853	0.9272567676301512	-0.2271974191381353	-0.3175930126703042	-0.5707849849936186	0.9632092107015644	0.9885127733319627	-0.6354394213495596	-0.01878506092168383	-0.16543863869874922	1.350371001811707	0.4054426333932495	1.4201326288830378	-0.9981959011752121	1.404796781424055	-0.13649545980773448	0.5667625994292305	1.5049064472971505	-0.45141455708018147	0.4565551276208938	-0.79014924905702	0.39542873492519803	0.7538682555486749	2.458258202253757	-0.15521522552501157	1.3823696633225666	1.5477591788767924	0.2556550856971723	2.091319367372307	-0.4092742858287147	0.8503598012544359	1.217723880396941	0.7979222074398683	0.0006672521465696995	1.2827323167105742	-0.061674055737017244	0.5362865093059845	-0.29461934347427443	-0.4131760604134996	1.8879017245243142	1.5890406105192072	0.7617572149571004	0.41600766059869443	0.02012534454957927
0.09201558437791228	0.5497970804872322	-0.6424764882848446	1.1812417726054085	-0.19587756412157645	0.13899712269813594	0.5640999822495847	0.8252521421959694	-0.44493754555626647	-1.1372950938634017	-0.6640022779324998	-0.7454206895578936	0.9322131809854605	-0.306044607506558	-1.7125546415742754	-0.7979258651491336	0.8791617166252249	-0.14024569199875503	0.8250540689547002	-0.9273028275087508	0.7340120640945388	-1.275620475604064	-0.37487105166947543	1.0737093843128722	-1.0669265089652424	0.22440159380368666	-1.148819981004629	0.6261781942955751	0.2388700166732044	0.8956687766694933	-1.4282733638348837	-0.14012340476729707	0.4893402910068299	-0.3482969083817993	1.8421033246327068	-0.123462352243495	0.23586568761452573	0.3904204611259944	0.16381214955524337	-0.8325635149759364	0.4942738002989946	-0.47250806944541535	0.07632293680544598	-0.5400577444496164	-1.6199542753403584	0.9019016544394193	0.7048294375294752	-0.46463623626145883	-0.4714536934690859	-0.5291552844906332
0.4768746406685936	0.39866117191283396	-0.48007982540496524	0.6649066919305451	0.5933502460426789	-0.32767273786160284	0.6179545833737798	0.7325920867580205	-0.12507184106430308	-1.2963251595214151	0.4093007428971029	-1.6147370167102284	1.3531142609313958	0.46386609211957297	-2.381454128635567	-0.9813149514700311	0.9627141521598973	-0.7716707838309181	0.2939711259361295	-0.08064156691249469	0.1355893139074421	-1.4313684772595403	-0.5772368067807528	1.1793864462216583	-0.5066172377631328	0.3270021286434993	-0.6004375392451852	0.9758520785759645	-0.10135360929002979	-0.6355315597374663	-1.521924937114288	-0.8010713536462205	-0.5009710702739055	-0.08045824899540119	1.105189267275656	0.5180508975288749	0.07153605007379445	0.21980411775936268	-0.04966710288853661	-0.9033716709829918	-0.2929559287603248	-0.6698946023343407	-0.06413740766546477	0.08490213550536033	-1.5804208160786297	-0.3323897553006896	0.45113786491031127	-1.0587524373062227	-0.6015775733560514	-0.011705626747500785
0.40965622847352706	1.044910554422441	0.10439968730970353	0.3153235628385959	1.0168833833880158	-0.09310411290148782	0.9163460504650498	0.5814631066816736	0.3318970728275858	-0.6941239100630304	1.614526441660392	-0.8697102275638472	1.816343614130197	1.3849605869249992	-1.5579911680858705	-0.45250204183028975	1.3228819714850195	-0.9383998602757269	-0.253524498142866	0.8714810610729402	0.08353888452275472	-0.6985238836589217	-0.044868541973108314	1.6100090903465456	0.5508731281125919	0.35096778503502735	0.2529251519838919	0.9773936216887366	-0.48863598156987065	-1.1649853574529667	-0.3854167043559341	-0.25436565458623317	-1.246344354340108	0.8166150583730134	0.6322486971686445	0.9077227960077434	0.07363279997787475	0.8076744731635843	-0.06047467460072741	-0.5511091366158792	-0.4574986238809948	-0.16188075172878066	-0.13532463194402708	0.7086805826133515	-0.31751117647914623	-0.8590779118258005	0.923477427885483	-0.8603516431093506	-0.39775519029419815	0.7834022169526274
-0.2345988205787539	1.8839079128340446	0.4458578198058002	0.1306755010831322	0.5992811545636515	0.4898338161939004	0.6193064001773416	0.15574902605275512	0.4175032873690846	0.3598982395110101	1.6272470654505615	0.7658786989969406	1.605243788818855	1.8866006179684616	-0.054262460960697416	0.42721459948622004	1.228282444901235	-0.34976075570173126	-0.8439538926471851	1.075669641240952	0.399992155604711	0.13071343074019495	0.4341898478815029	1.6623153924645842	1.033722732543365	-0.01965257771519557	0.5731398324031709	0.3621415101786342	-1.0596534623964504	-0.6534692952304805	0.884393249462564	0.6176169129964338	-1.6865500531893058	1.3336369918214133	0.6310090800501027	0.5722580903460553	-0.26419385301388876	1.0666689672508431	-0.3111242963831757	-0.38861952584622905	0.0488087326467092	0.7908431675349665	-0.48841177993788965	0.4850337369589041	1.0375194778523793	-0.45389899732987704	1.210343110143488	-0.5343963842502515	-0.5350594448092254	0.7845966512292284
-1.087852558223506	1.8775085039067458	0.12928633643725898	-0.1638249500185332	-0.37864001638206213	0.6629765391023985	-0.5025958399774535	-0.6461357982995364	0.041722801565103156	1.2909248258077013	0.15972733904002745	1.7421405702314505	0.4004702048074303	1.5530406946791004	0.7928155742086895	0.9651867225229169	0.20383377172123443	0.598444706157747	-1.2682739678150043	0.4103665421626026	0.5493035841019566	0.261237007436147	0.30959225753769265	0.7545985002335911	0.42370445592707046	-0.5973337620006166	0.14949206179072347	-0.5812416065274522	-1.5385317303263384	-0.012483137076286345	1.0744409008834706	0.6337282282243056	-1.814843994210194	0.6706087984682676	0.46693316344174307	-0.42493298666499324	-0.9611031812046437	0.11995198004681486	-0.9262940445432005	-0.5965166443536841	0.6640182136756855	1.1887879400143355	-1.0991731066616328	-0.47895518473655435	1.3046387596995177	0.21371083428736598	0.4816415515604622	-0.7597283897197613	-1.1139926790081163	-0.14804509161555335
-1.606268873863157	0.58049073918038	-0.6802082683868245	-0.8330313212242164	-1.2201827411056185	0.11263525569791455	-1.7661275686211104	-1.549344494158438	-0.4155621536882573	1.529393662329628	-1.7001482206320686	1.1710833444910744	-1.3212881492329658	0.5918025636933093	0.3671254895544709	0.7768394987522349	-1.3584970175392708	1.0428556095554784	-1.2710460084963688	-0.393433192160168	0.25131958511766034	-0.392088223621621	-0.1962970677820617	-0.9024369726968849	-0.8761007465593269	-0.947325036064698	-0.4557254092777035	-1.2655093559930386	-1.4891606592144908	-0.15094238165234736	0.05671259165263598	-0.371547550249179	-1.703466338637887	-0.8608269338074589	-0.5249077149711899	-1.4425820332050274	-1.4459779295929298	-1.5054644135102861	-1.522723438749997	-0.8396623726949626	0.7767579924643064	0.39618353794268946	-1.5019350274653247	-1.3189657000771724	0.32612229536379866	0.2834690605181603	-0.9557804129911274	-1.4178742963161817	-1.5271846539579232	-1.0787510911174276
-1.4553562044291133	-1.2642071772951202	-1.4047491481554222	-1.6892390783841325	-1.4580465295151104	-0.6918009291500722	-2.2153862806944424	-1.9889062679065859	-0.5093700037596068	0.8928722923854036	-2.4898167614291906	-0.35454635517982497	-2.5521982726012054	-0.24670025233202464	-0.748976290718933	0.13722545138583692	-2.400901073209128	0.4814589158551308	-0.8305381180546048	-0.5621670131285811	-0.2515935152911079	-1.1367772350469014	-0.546567415625363	-2.303992792036355	-1.9373855470029273	-0.9106366276949841	-0.5936444006858962	-1.361526713713744	-0.8316847410063671	-1.0293295067337311	-1.099275985281351	-1.3469858013268234	-1.4786178393851308	-2.033134494646068	-2.034726001104645	-1.7249161412768506	-1.1914844701442808	-2.367957869113283	-1.5738014835637448	-0.7620805338970588	0.3238615978380831	-0.9833256815343336	-1.2579698460931412	-1.3665268472483578	-0.9434959339211181	-0.4018821114558641	-1.8887595796192718	-1.7191391254301613	-1.1557787222951228	-1.039129170739852
-0.7087562840966634	-2.243757685408834	-1.5791004321790543	-2.0986008634139792	-1.133158283516753	-1.026777853220563	-1.5467788083861087	-1.5696398063011452	-0.1423298953337722	-0.18956516301889137	-1.7133179339503957	-1.4198773546774903	-2.5217936086525774	-0.37934078215715283	-1.4672632525800784	-0.314127075534618	-2.1562356496438504	-0.5812531289903409	-0.17610981029086534	-0.07278208450351578	-0.5080955248365714	-1.18460468754281	-0.5790625892442541	-2.4832880381773728	-2.0381731646455714	-0.7079585788248586	-0.22748001228630793	-1.0149358502917991	0.021096503401495718	-1.7331059120634345	-1.2521470039385447	-1.2068344852209494	-1.1845564369661643	-1.892546949366571	-2.8782176480386803	-1.0770597413149354	-0.32561656146384954	-1.7181622123131175	-0.936282405116545	-0.3878581398247309	-0.1669469085412366	-1.6617860917557965	-0.45342465771611445	-0.7306108623488812	-1.368877149356873	-1.1016424285697737	-1.4914260500852388	-1.1493424356166526	-0.10159043241529536	-0.050353751834719074
0.17066840196926583	-1.5597891080663084	-1.264396291880527	-1.6079096068902892	-0.5724468587967251	-0.6996200314705885	-0.3779204760582584	-0.4966707399484564	0.38270384987514416	-0.9516150305265811	-0.2151124672476105	-1.2141265747132917	-1.351373786914851	-0.022126822516252455	-1.241011488886649	-0.20977027591521916	-0.9390063870203448	-0.9741309994858821	0.41901530229104017	0.4645615459430739	-0.3578134518527274	-0.44423983936075834	-0.5360499568912128	-1.4343966932317562	-1.17476858749641	-0.5737316586084329	0.12631124420445827	-0.556970812524723	0.5588965995915384	-1.4872194456642007	-0.3716322054764935	-0.06539491687514024	-0.724184362382319	-0.7065315598865028	-2.261209601128242	-0.12148833534437237	0.492946326721752	-0.3152049441817082	-0.00018914908734415386	-0.012368164331395454	-0.13331660724998884	-1.1185868370714083	0.3337259523935692	0.0026128841240039865	-0.6798351708586877	-0.9069333139492985	-0.22826992368075655	-0.16482960796965798	0.8602332083462414	0.9768333011012048
0.5576054733424254	0.13766836103469185	-0.9527009903020403	-0.5476035310155343	-0.06766053638314383	-0.2334866092281053	0.38973959786394674	0.49249848078921926	0.6551622831866305	-0.959133027295481	0.7151834953344505	-0.25130310884888224	0.0060289074569428325	0.044732602428482496	-0.4161900707819173	0.22814772882857912	0.09733042771386247	-0.011564317560671401	0.7832488099747532	0.618321680283904	-0.07185157246090422	0.3876894858329615	-0.5540054505926494	-0.15984627936828866	-0.032561364787248984	-0.5012004371790462	0.05927784615480177	-0.14955377100309422	0.6231354192659836	-0.5090376117031006	0.48511221771803925	0.8822145780319084	-0.03426744289938333	0.3617199222241356	-0.7913001001976635	0.23697225986317108	0.766541145309741	0.4847075641887729	0.6664833252946524	0.1659754935873833	0.42524275569561387	-0.2129564958320429	0.5748839396843833	0.4151194426817419	0.34949403716548016	0.32235431770840506	0.64108597834598	0.19664119272103078	1.0491292998209965	1.2499014072561687
0.08557484382304976	1.297548533105848	-1.0377361354845833	0.16439153167195453	0.21614282361305226	-0.2933425957973374	0.43247122612728095	0.7241500611964661	0.508139263043598	-0.5248841261012773	0.5581129956670364	0.2973569880941642	0.5662071690736767	-0.5666578700310855	0.2878377630184646	0.4979605183406348	0.06273894749608433	1.7040740627602868	0.8382370626177683	0.6216233955974995	-0.027224664640820868	0.5709212467455833	-0.43440565816967225	0.27229036900868236	0.5592417843375793	-0.43544467815628274	-0.28543745247719365	0.21956811301646362	0.4402542206863157	0.22144355623800138	0.36793378962252404	0.6765562721557942	0.6887477608671196	0.49116236758451237	0.046815840340236524	-0.2824738539540174	0.6154326338936962	0.24082332897939765	0.8049876533127215	0.2012744661260844	0.9335159090601443	-0.15257049394701913	0.26952146511075226	0.5049713161018689	0.724381839715488	1.7815144394676201	0.38096928832524735	-0.5732479390093538	0.536412615018851	0.8429829681306166
-0.9581674402432296	0.9693643868464141	-1.3743975646414759	-0.06732024872984176	0.20164830555494562	-0.9957013075865243	0.20732202266695496	0.1919726818247056	0.1530180004268334	-0.34215600359989734	-0.08786387098393705	-0.13116269281838433	0.17290995583220778	-1.2659141525263875	0.46274842856597986	0.38045260631406874	-0.8220299303416144	2.7825395388997203	0.5983166689282935	0.9668710450201188	-0.31355020757684493	0.13281534291284905	-0.015349796360440529	-0.2870015462707966	0.31100657911491886	-0.5239483239688058	-0.4595921879477826	0.5178487766591106	0.3077243867289371	0.008309652874974854	-0.5124601403176585	-0.40756456310242867	1.0617121740045319	-0.016757781120785364	-0.511394050614492	-0.9921754740815633	0.5286915741806019	-0.23133922807295504	0.619360217700409	0.24251829302895975	0.8554573930923193	-1.011074311247474	-0.11514641699630297	0.4617050562732531	0.22482866802525275	2.501270690712082	-0.5345436276908975	-1.805473840591758	0.018213037660916125	0.44329216844426694
-1.684920496395311	-0.2503688910815143	-1.3906564281532539	-0.8637738562990237	-0.04457502217029422	-1.7916977927182811	0.3336312023738637	-0.43359500358919933	0.010351352628601582	-0.6559867914753945	-0.26703681090580667	-0.9859497845162184	-0.4139440950471128	-1.075102255017671	0.2016071088768653	0.12529149546795382	-1.511258230500317	2.4305893247582766	0.2423597216858285	1.6576932599354388	-0.6893173932582893	-0.1564289063815226	0.45212173376499815	-1.054383710456276	-0.2723672539788334	-0.9150586389625717	-0.26267256202647316	0.6328921914767073	0.34333056776525606	-0.8382036069829157	-1.0219083671286648	-1.2665090562868204	0.9036878370116542	-0.24035422979378668	-1.6409216039505898	-0.9072018750670537	0.7621288910076759	0.017024119247062534	0.49214945865709464	0.34475357916727445	0.309854156348268	-1.5864409729773374	-0.1301602300591213	0.4291081000396683	-0.42238563683021557	2.260460523035235	-1.046883957041302	-2.1879299036856836	0.08624642078015146	0.5208990215771637
-1.26679210988781	-0.8663549622766341	-0.6605178334898605	-1.2476954959341378	-0.2337255682726029	-1.9669980352720744	0.8521178152356911	-0.4487147931337734	0.3624360328002674	-0.9131170046076147	0.3349539264810579	-1.3101102775220832	-0.3355138749508943	0.17387330484375363	-0.17094883621643422	0.09775529374026859	-1.229889970035861	1.2486599484364813	0.07266041942793715	2.069982461412191	-0.8689076232186583	0.33146288085907377	0.5447189029957685	-1.2262333782587738	-0.3695000376236318	-1.3119136973449235	0.0851081912458991	0.5843638452030666	0.5011866702840003	-1.3611511774343599	-0.35776676431154036	-1.2129891268680197	0.502471989968711	0.22089617848709547	-1.8370334495228284	0.2118736220691341	1.0700493367747235	0.9168929969017398	0.5813786434830785	0.4703513849350897	0.000802826714370402	-0.8067208745815108	0.26550817039441904	0.5125112513051021	-0.3631688961042889	1.6663583091974519	-0.6610018872895088	-0.9682875955209032	0.6751379759055867	0.8839962628550686
0.2751444474485853	-0.0911007022789481	0.6352393275291911	-0.6771194807566998	-0.019553724544760412	-1.2329614119798797	1.1608778036267497	0.1922991383648462	1.086604827922089	-0.3768132515988162	1.1753599897345053	-0.7936807519298754	0.4476522541451717	1.465946941015492	-0.38847487941340547	0.3485918556058335	-0.20917422173501377	0.5254454528162117	0.24808252125501468	1.6111795001959142	-0.7710200828656864	1.2974076822653542	0.25196131068846805	-0.7754615309894273	0.3195718845403456	-1.0210447005775174	0.2881679406237684	0.6045947395262855	0.6912899380673927	-0.9707385460658878	1.0606163754659814	-0.6060989013560951	0.37272924911832017	0.7977274550861978	-0.6055881156871756	1.5750648642854503	1.0010709860929832	1.5415383892009513	0.696070233958428	0.5949198944590238	0.46995775105686993	0.97091980776124	0.7541758563580809	0.8194994402919429	0.42863704108412765	1.3693539600275888	0.1445519942406087	1.348368400909775	1.2059172206196673	1.0051076326792177
1.9472818577071662	1.3051761939844395	1.8164898722665386	0.3968795773977865	0.618287532313609	0.08295399568990441	0.6858298302734042	0.8290847722641773	1.6952325301230107	0.9336178662680462	1.5429430493117968	-0.017897679054322182	1.113311808619756	1.638927642393216	-0.33831173948277404	0.6159363255838362	0.666252174567497	0.7809623123996051	0.5454519963781699	0.4036257467260224	-0.48695991492978535	1.742320981356728	0.0774754091802218	-0.29490027773710487	1.2150535503560291	0.2968309289869435	0.3372964126464794	0.8464659538280519	0.8077653086591143	-0.01624483946844571	2.0214680554074205	-0.2580899207752374	0.7028100702867761	0.6698933184002751	0.9993720994932187	2.179377872696493	0.3703854640955152	1.2505657960755756	0.5387773826321631	0.730158417488154	1.4354115769685698	2.2970357059825743	0.9995596921541933	1.3153374851018262	1.0833344788513852	1.3411201555586356	0.5624150156609575	3.4181577821869347	1.191036715193366	0.6259004963523739
2.563386515865855	1.8229687285168215	2.2495015203595203	1.0534978102197792	1.2052899509265493	1.3049010473056561	-0.438895678171064	0.7536725730983024	1.682615334352877	2.0893048790390307	1.318613947537934	0.276689426377547	0.8907926780268619	0.7150480868048142	-0.08342067231612478	0.6984111211585158	0.8255490720213048	1.1934838945142792	0.5077358256747244	-0.7949176097352489	-0.11737844136655184	1.0171266181240777	0.4230775202642441	-0.18248441041886476	1.4312700720329175	1.9849493206057656	0.440145352056987	1.0502682190597419	0.7132090462947535	0.6449362046724928	1.7674160654581954	-0.46250185742340066	1.1069350098713233	-0.22945667507260264	1.5912877754271395	1.82647478049962	-0.570985660007019	0.3741138446767784	0.03583343723355029	0.8526918393707593	1.9582807380740928	2.1882504361787656	0.8916546035561049	1.675072414187977	0.7593547430878195	1.0253533502693777	0.31345713963173144	4.109144789079836	0.6483668413915985	-0.03598160208531367
1.7419317916041197	0.8209701197905728	1.796771589286588	0.8937296592453338	1.1438190242622526	1.8611199651001824	-1.4113722275478433	-0.08350646742628859	0.9107563629087271	2.155280989566106	0.9753693442620388	-0.007271535052173114	-0.054536773140037596	-0.07530206802039416	0.12346819546692021	0.6781801427529224	0.5138669695084441	0.568539287426067	-0.08446228698223078	-1.3240028264679748	0.24925155231543922	-0.44182957923731336	1.0072079459053187	-0.18399051313837278	0.7403329339270627	2.7808869584715645	0.6725960169266888	0.6987496546948361	0.31871964977098516	0.5517537147022834	0.7005233506251739	-0.7960291520043025	1.0006053140331201	-1.0875089549512857	0.9794313635534411	1.2027769837723763	-1.3502079045581852	-0.29269551906760977	-0.5863745152822316	0.874141677756551	1.3244183994310632	1.090993467535144	0.5164204968598454	1.456104772143214	-0.41262793048746144	0.11519473818980654	-0.20488004309704416	3.2269516692987166	-0.03276773405387158	-0.5939154722351353
0.17367892189839493	-0.8653423532406008	0.8200061290687877	0.3891804956104586	0.3345285776471806	1.6181959310764236	-1.5013458318127229	-1.0293000202324225	-0.28677845697345244	1.186405445154248	0.8929827675270445	-0.3267939079905301	-0.7670725720764031	0.2893577148298563	-0.019984947484701567	0.7031413534022982	0.36370115667900543	-1.2499116842408529	-0.9300248393877274	-1.1882582315188974	0.4315194756667702	-1.5149229876905954	1.110886783301131	0.19481762846673048	-0.13464365578240722	2.0216375426938376	0.8408933197919728	-0.3684600591754928	-0.2855585569461754	0.04222373878682768	-0.15508055215671207	-0.7783909429968278	0.2154607086574588	-1.0800159433344618	0.24621110952636704	0.974931083993756	-1.6046846287153496	-0.41971732091110125	-1.0329869181344111	0.7083215100339671	-0.25421940355078837	0.21687564187642677	-0.0018481593913914198	0.5261906864817681	-1.399958362279244	-1.013022462087052	-0.4783747812480263	1.4429685221632986	-0.5290559553196289	-0.8810094889122295
-1.0452897103134413	-1.8639184403952507	-0.1348563864202526	0.247986118149975	-0.6326761082715273	0.9178868122577784	-0.7512276953073178	-1.365644300872792	-1.3575978658437529	0.18484192133965846	0.8456477926552759	-0.19328810960497447	-0.5467858644119667	1.3918020742889734	-0.5490541879512608	0.6523175783987347	0.6230985429998599	-3.125316796146876	-1.4654577992415234	-0.9031459667576446	0.2046982548701312	-1.5083250496032485	0.4225246889215077	0.9629133953984435	-0.28844244207325087	0.3730649320088702	0.7246273247747387	-1.5760434960230678	-0.8364463667256206	-0.2044900038170099	-0.2594561397476302	-0.46065638579007817	-0.8081351958213245	-0.24490134351420484	0.3671834616778559	1.0044890257716792	-1.281914989988903	-0.3467693016386463	-1.2095598814638455	0.3470008235325519	-1.8406387140661857	0.15248531558559797	-0.5694350055929364	-0.7176054832483574	-1.313280701265311	-1.7148680374617957	-0.4024748155533619	-0.29135079492554317	-0.8306289765435111	-1.0194819573828107
-1.2956580371974544	-1.6240480963627277	-0.6367345861537278	0.5717475681502816	-1.0004836309242975	0.29254720098400633	0.05540924449074241	-0.9539459293441592	-1.903070250823266	0.037588666595347056	0.2971112926528944	0.2974141020486116	0.26877871160313455	1.8313212958821092	-1.0759048668994002	0.19478910360051993	0.9231855715784548	-3.790354773292097	-1.3856025126352784	-0.8896560652854985	-0.40291796164528304	-0.770033859871809	-0.5389551600939484	1.509538268540244	0.34801850595862766	-0.803849791177151	0.3642126646968313	-2.0307529439311756	-1.0792762878677704	0.08573633063501537	-0.012040906214033352	-0.2554222412771996	-1.440595529049659	0.5647745486873562	1.0734138519622545	0.614971746236246	-0.6430846132142958	-0.47167990863486764	-1.2413973015553148	-0.13469172664038254	-2.6368129565955347	0.38925423575488616	-1.0800875666236134	-1.6341757298943038	-0.32081259753682545	-1.7933788929648662	-0.24942313791240447	-1.301645623501774	-1.0990680728714413	-1.1920692433983369
-0.7196345793627471	-0.7286040076202192	-0.5162202453887115	0.7634967070437156	-0.5659792543163786	0.04049489449429589	0.12397038422619297	-0.24946520968307673	-1.8693448805837363	0.6019131294593462	-0.832242164404483	0.6507888440782507	0.6756352195045864	0.8776840680109442	-1.1087775001167897	-0.7583106960667312	0.7672751884597783	-3.087757635367747	-0.8413534013066113	-1.0989482182274337	-0.9164637659442979	-0.19860615471258208	-0.9657838889813642	1.2312809100004567	0.9006432569787213	-0.8099713955448629	0.02463116435688755	-1.3970334543989589	-0.931652491375647	0.5552874416981428	-0.14911410134809297	-0.35653534927797587	-1.4244469265751745	0.5344909689131209	1.2845441275881944	-0.44296037932232674	-0.09955311706726494	-0.7391197051421448	-1.253469711452285	-0.6078225202170946	-2.595357914699747	0.18295046235928558	-1.3918105061373274	-1.8559512581721356	0.5465109506588453	-1.6337934095639637	-0.2771167623961249	-1.4399692259511643	-1.3758238927216073	-1.412157441775577
0.1626580128509635	-0.03694719337516354	0.0716930109689815	0.2536745278023386	0.17062429936290716	0.012086793083300629	-0.6235540119927867	0.2469191691116767	-1.4700525543913392	0.9261871354777816	-1.8573664371179022	0.5522068053922543	0.11296747053607577	-0.6375688349238121	-0.594119947118033	-1.7687757178743524	0.1184591270293328	-1.9504360180203093	-0.15124128450322902	-1.171464747584388	-0.7223184234468285	-0.26708547582882874	-0.6378217685452595	0.20140024613396176	0.5213547131968729	-0.19557326350045898	-0.09385011094468566	-0.27501761101877653	-0.46531086983872433	0.6796852075526713	-0.8491347342835313	-0.5424868696137076	-1.0079631134880636	-0.35735583459503856	0.5094833569706514	-1.5246160935899937	0.06002373598078006	-0.8503323521254985	-1.1890179664078935	-0.9006036463126583	-2.2162012496484778	-0.44436381121471874	-1.3923502803517245	-1.5065149579899135	0.47563689469918957	-1.6430918134765902	-0.4902432846919076	-1.0364530034659543	-1.4881211531197664	-1.5006439598892662
0.9321049569212481	0.17635001685238977	0.6781325853351678	-0.800135685696069	0.5814768004737819	-0.1581835398757677	-1.4956419385849455	0.4577310260160104	-0.9845260062315143	0.31272121826111887	-1.922774899216738	0.1425124842850862	-0.9373255163549385	-1.275895606096332	-0.023183026212172286	-2.175930340370607	-0.5593884715364565	-1.2886041269854498	0.5347081643755813	-0.8347852787048348	0.2850592605589865	-0.6445449439255674	-0.10152802166576011	-0.8559315486294301	-0.6405600722748693	0.03130000845704441	-0.02147127222736728	0.39615740827635	0.20454661960309095	0.35090668764899646	-1.5381110470055293	-0.5414943031294597	-0.5963271654921805	-1.3641611110109368	-0.5148383288837872	-1.707538021585949	-0.10239264085705531	-0.7592404264440684	-0.8814844865515877	-0.8339151039568097	-1.8906936235941156	-0.7835038952922949	-1.0749043668296028	-0.9485302850586225	-0.3306562526653409	-1.7434082371632764	-0.723351313886457	-0.6248840108112901	-1.2273754706978888	-1.244040968161802
1.3953733650877604	0.17371107912721298	0.8151239868060574	-1.6156083427497838	0.5543282002548009	-0.5753316776338231	-1.6733628805070733	0.6442191467889281	-0.6028348921099602	-0.9651283993544953	-0.9069017476775896	-0.23168933306145453	-1.5067945908619214	-0.6569633835963868	0.12564082156888645	-1.7125488938231823	-0.786894718674888	-1.1308885393809454	1.1863938888922267	-0.10958381912858224	1.4230336680907445	-0.7214477857133947	0.019267970688861966	-1.2319996645844455	-1.5704966182964022	-0.4047044611074567	0.10875920579174539	0.29212112476610214	0.9285204279124378	-0.053224671263815304	-1.5283962920297314	-0.3856990349071997	-0.3592534012901957	-1.6356049447034986	-0.6907354220820306	-0.7812657119512276	-0.21146441161451762	-0.690104008912901	-0.28722008669152765	-0.34737748739766294	-1.5683539534655284	-0.3959341197449948	-0.5333679004026857	-0.41544225520173766	-0.9558671248328156	-1.544977272540458	-0.8146988081976889	-0.5472993504024177	-0.5787093345710708	-0.5890466028917554
1.458750214441228	0.15065461015100723	0.37309958945091154	-1.5667024403145362	0.4893503935296919	-0.8935844156947508	-0.9390783743834091	0.9557471514255381	-0.3744042800145544	-2.0122257572172035	0.3528402098871812	-0.3856484906258397	-1.1781894183096675	0.15878065823292914	-0.020125314378809225	-0.7582303670311076	-0.5267079713770133	-0.8957864579122544	1.6090328384450288	0.7649404419486253	1.7661175357907575	-0.3237050733536885	-0.2837287270712212	-0.8397252171760129	-1.48409458505592	-0.8417271143529845	0.24965228518310967	-0.03994278754220234	1.4397519949742899	-0.13106622361576803	-0.7358471893388129	-0.28700238738871975	-0.18503172944958357	-0.8819640582519965	0.14599139720541757	0.5097501740624568	0.07589968598245816	-0.6894532330048919	0.3960355921577003	0.355253845248118	-1.0176131347575679	0.30178232454355	0.09330829782684454	0.062031600552277064	-0.7723257575446631	-0.9241090500030603	-0.6784498335796774	-0.6958915046684472	0.23022712984801477	0.2552336282150345
1.0762195400575296	0.004449505583602726	-0.20356496887185271	-0.8066367785747198	0.6947341906166109	-0.6887364716333246	0.15799333050527356	1.1806210011113099	-0.24256388938322113	-2.242355018490893	0.7950620070028609	-0.35200710083069925	-0.43749143576511973	-0.003696718731228572	0.11607058118643607	0.03410711840025227	-0.17947912882156766	-0.2699101620162938	1.4225457050294774	1.479596477549763	1.0629586118506196	0.18733771226654564	-0.5083120797308283	-0.21192901704657136	-0.6561095059157992	-0.614012000075069	0.40732200128479734	0.10046711709764199	1.3939145858906867	0.10155613994896463	0.25208138210412145	-0.28494097745536745	0.06717908268158448	0.44544927832344783	1.0386840058847282	1.185479230748131	0.7071951189648084	-0.4497568818348585	0.8553613468914814	0.8295310541163811	-0.23557276254029677	0.5233923261575533	0.6412954465797097	0.44611675883536855	-0.03820337204261147	-0.23851670695624536	-0.3438507727377222	-0.6718132582038435	0.871196543856044	0.8818933936731079
0.3262783705955828	-0.32544681387434954	-0.314719458278553	-0.09184323268038731	0.9205082028424095	-0.005731220383660043	0.8144087509345141	0.9711638306271442	-0.14150280673749013	-1.8524677661379017	0.09066648303391643	-0.18355055503501844	-0.03078795378893477	-1.0388598013965042	0.7661221637167955	0.2990888475857154	-0.19149209402854195	0.426633889014599	0.44272536488235253	1.7382624577416526	0.03263314232391955	0.41398397942146625	-0.32359737930402227	0.012233061357582259	-0.07043473176497501	0.07504998605949993	0.45788720549608447	0.7122160301883418	0.6245505513799434	0.27020787937095797	0.7236865216968987	-0.20872760408994223	0.3548846080435802	1.4996329326289806	0.9946808826795263	0.8668000214499074	1.234351260997983	0.23672284997485332	0.8906424340399933	0.6623022491564453	0.503297770318703	0.01483915464485686	0.9168983714691931	0.5562177555917396	0.48219532531636894	0.07477341980021072	-0.02967838634876415	-0.2799613113926327	1.0908587539912444	0.9157990037756886
-0.5760879818443944	-0.613850015956943	0.11349233243174774	0.0005038552527881727	0.601921688224846	0.5985033241747418	0.6791650118590895	0.25193683029804714	-0.09446476722009736	-1.4271253348360105	-1.117959121491054	0.14331729585528113	-0.14994981952395528	-1.7647466369701046	1.387367761955073	0.1293759194358296	-0.6621753463949476	0.7164475027367404	-0.9817692925013259	1.34208416856567	-0.3676660470433773	0.35151884198066186	0.06051248233490539	-0.3880172912072929	-0.31501578772259253	0.3967127834981724	0.140883171092191	1.0939849342162473	-0.6157199661766579	0.10121405724487433	0.404112722256571	0.0088328768008851	0.4978048732762942	1.6421612867149256	0.04111607358858048	-0.09690448109820526	1.2095675506478138	0.9986182228309585	0.5275712815843012	-0.1866183568683522	0.9268636617812016	-0.7278260606782976	0.7690309099837533	0.23049786054668825	0.3629808414886172	-0.020293673245771655	-0.08783033543580693	0.16334724840442422	0.8047889456828172	0.2851272605163721
-1.394357486948177	-0.6443084679997252	0.4326523109695937	-0.33385283620257256	-0.4431326147141038	0.6546741730275302	0.1260981937976953	-0.6523072106839348	-0.1978627182946819	-1.2353874270660508	-1.8467607914333368	0.607445213422473	-0.3573925733138551	-1.3935878549202672	1.2501501192753837	-0.18498544476707626	-1.253368703772178	0.5685800755252709	-2.1329540243373173	0.3374353876783722	0.04130561321324351	0.3042967465829325	0.2443086629428646	-1.066617896100445	-0.9584087099350443	-0.07806143467880677	-0.6518798322064064	0.6958282188416471	-1.7327616999352098	-0.24889865394814584	-0.42505532541439245	0.1648366383332445	0.392397547849617	0.9210285077401971	-0.906782134140016	-1.1199721885544862	0.579047560053679	1.1521340109866984	-0.03282413590661328	-1.272724340849902	0.9705711688375082	-1.1102142242802073	0.24969426810073322	-0.3984647008775348	-0.0955683529779212	-0.18016285597552958	-0.6688184061500968	0.14153304014321397	0.12283923067713072	-0.6734296095183259
-1.9481245289527829	-0.5699943541348043	-0.06591327760598123	-0.3241273073752505	-1.6568841745618876	0.3461703500074457	-0.13022715941437427	-1.2778224592344836	-0.4566772008269879	-1.0164743891543042	-1.5784604999008391	1.0391367088865842	-0.2073643706531736	-0.42149958668644893	0.4065110998673308	-0.41658551774950153	-1.4367013082393103	0.39523408124502585	-2.457987330427187	-0.898127955780257	0.493844983398791	0.5114760059113072	0.1757024627801983	-1.3865875262777747	-1.0564364035276257	-0.8303490962180591	-1.5999444899963629	-0.17986132456948808	-2.177004072125259	-0.36101096851294023	-1.198564240071218	0.05456418251258025	0.15537876728443373	0.05915344786892213	-1.0863750485084807	-1.8073198197923952	-0.3153466227409491	0.5247347792569876	-0.5240502954818702	-1.9183727632149772	0.7310776292134346	-1.0949323146547618	-0.31598972847458984	-0.8740018236028522	-0.25448736364586017	-0.09442634161207925	-1.3764950487293202	-0.39672462380021994	-0.6599864713981776	-1.4012956495259425
-2.0742561224702003	-0.6867654498823035	-1.2578548615629226	0.5550698869426486	-2.1682952285409987	0.30389354207992364	0.2873879856519095	-1.3724212114017562	-0.65012624577857	-0.409551212693684	-0.5415884655093701	1.2253078434728057	0.2502641813365726	0.09126797053185179	-0.21111639425789971	-0.39828888007407914	-0.9076903515459995	0.5566862847257043	-1.926162367258887	-1.8096032036216898	0.1800705813679098	0.9410266807120272	0.15623470269867562	-0.920456186796285	-0.1864831027930231	-0.966026921304888	-2.0852648620657503	-0.6607646047479725	-1.7961344099949728	-0.03331151326007183	-1.4313496519358444	-0.19296541240257528	0.053438967051657384	-0.13943584507258236	-0.6035468138270543	-1.9759518336841655	-1.066489792728634	-0.19959008103684928	-0.7169165377013733	-1.6659730383290596	0.37236460536103283	-1.0845583243918326	-0.5284607151661994	-0.7458360506541858	0.20295929983224767	0.26731374683783765	-1.4315476453994243	-0.8123314363002648	-1.151527445932752	-1.4896417716918813
-1.644316917174278	-0.85739758713305	-2.1190688658688606	1.9338211344358789	-1.6048530331558868	0.7908278622343263	1.064868665849778	-1.0185456380622457	-0.471202944704869	0.5232416818444808	0.594115260905776	1.0860868769523957	0.6191491920709079	-0.1624084816249927	0.16719363082168073	0.025501145915754923	0.11411368310885242	1.0273685816299174	-0.9187454779190747	-2.015633213114929	-0.7898821557541508	1.3619897648067059	0.3520689239766782	0.15048528719173107	1.1002171992166165	-0.21872725830889977	-1.7096466003561273	-0.2691543366052453	-0.8659745343494937	0.45429652742540505	-0.9774960117978438	-0.22288071985787283	0.27600876904411487	0.4523178917164217	-0.12989753482987074	-1.559266632872706	-1.4652622309132084	-0.18088400527866505	-0.5375392995310854	-0.6125798326775063	0.1422487846252442	-1.2724355180980247	-0.275407712372358	0.010755630849654701	0.9984150505392461	0.7825329916705633	-0.4167496825976024	-0.3976014065983044	-1.0734070757811722	-0.9556427773103772
-0.7594556293475474	-0.49959720686995573	-1.729486142461003	2.7516600852338704	-0.47265742452653536	1.2574407794276041	1.4907995938973273	-0.5034019964769819	0.10654225947575831	1.2684394248854003	1.1809060780134082	0.6874577442100472	0.6482269383790614	-0.5003200799075019	1.1633332206383493	0.8269764925690756	0.968098318732506	1.518806197703753	0.09952834325337087	-1.5717347827865764	-1.4675704339465756	1.4861270036366876	0.5084941837955459	1.0773143622542694	1.8194130342249213	0.7617038208771945	-0.7103473579158281	0.5214769532133078	0.1437917573405945	0.5982476040533141	-0.1160782659784432	0.09547976513404548	0.745450553867154	1.0904989675742431	-0.09683202585398082	-0.6980168884551726	-1.4718174897638656	0.5652509738894882	-0.1633113793656814	0.6144894925646522	0.3256980489208522	-1.329754005427387	0.11538901373818315	0.8859955112599914	1.5358923295789424	1.3291169510546963	1.1033709729330057	0.7474430688495155	-0.4867933977336807	-0.20696033201160832
0.1179251559107755	0.6164910120056865	-0.33151078253500815	2.2142073005336513	0.28048345512670847	0.9144939594359471	1.1327864107191052	-0.11350650278582304	0.6523495866033883	1.3536009603860168	0.9076361781087977	0.126507334851165	0.434550480266389	-0.2974347910547511	1.5995984896517812	1.5879682321120125	1.0529474509760564	1.7541159555854426	0.7662901248553362	-0.9019512788531987	-1.1243230657431194	1.0846963067250779	0.2758280237770398	1.120164031645469	1.466988633884459	1.104711865385037	0.1843899388621616	0.772683175629741	0.8126558536618396	0.20910684065044863	0.6106560395520662	0.4990120670927181	1.1489969070648058	0.8579819584877927	-0.32749097482380435	0.17022711660997297	-1.0830476683351737	1.0796059439023469	0.056853804314149034	1.25003422082414	0.9653249186576348	-0.8127415055338888	0.17162417961888146	1.1883254331279893	1.3971837888042034	1.6868521922498492	1.907973533449856	1.6173755732879578	0.19752936368954851	0.2742481283000358
0.4364440660259822	1.7513860493689541	0.7892853041905358	0.6262712055645657	0.09983148965436087	-0.24946984396480593	0.2734416717927075	0.017494197783712067	0.6291899800175373	0.8550796802659214	-0.03787160036357077	-0.47566564096098674	0.20000218533148809	0.13619872996299295	0.8873528514706391	1.691721967333053	0.3805508894360818	1.5675805198978765	0.8584481193470979	-0.4552817115652039	-0.09523860614426989	0.18511894547495827	-0.27857341063876234	0.258326299501767	0.4107853270366486	0.5808353716542687	0.37860733524386186	0.08149595664340675	0.8957875536292798	-0.32595524448910695	0.8038898760974169	0.7205708915047078	1.203043373203798	-0.333689163595617	-0.3728918348751788	0.5623700142147443	-0.3646514120900837	0.5080371124054286	-0.08881497974381349	0.9150058711796145	1.6178848036963358	0.24088964101532737	-0.2194420267202039	0.6078832242932483	0.6626475417728995	1.4575830504787846	1.2808693853007158	1.2475178764463861	0.5231311234231126	0.2850220898113404
0.10192601957020912	1.7813775057791827	0.6069032722111347	-0.7605810932545324	-0.7206493132339136	-1.2386824781108103	-0.30661948323313315	-0.018953372389757535	0.013724705636473536	0.39798031388667626	-0.9752021462382758	-0.8568436810338722	0.051161078297310765	0.010029042345225975	-0.1897850748469285	0.9102347115277667	-0.35963843605700274	0.9197686553871008	0.3882121244575706	-0.38424791902858996	0.5484515148332616	-0.7229932282484879	-0.6661822944790614	-0.6651592101996673	-0.5087676370326365	-0.2601483932388301	-0.06978560289932845	-0.9867009508481949	0.3984655742414647	-0.36225795561861807	0.5807314657153481	0.9215809300350523	0.9232288019145426	-1.4958729359336242	-0.024813572063660812	0.39629374238545395	0.4187076688761693	-0.8672448016345999	-0.3941390786655161	-0.09496633369173436	1.611219242648	1.2631270646817296	-0.6392064253125095	-0.47855496207139514	-0.12141310898648582	0.3911580669984321	-0.14135166196907928	-0.2304903009204169	0.38045135691830634	0.03343386005582564
-0.32418619303952884	0.5267879184576978	-0.5149557648834725	-0.8467936023493915	-1.3404475696047051	-1.0350775108966068	-0.012799816396876903	0.04435785165515878	-0.5223070823637512	0.5904789818767551	-1.0824783449738644	-0.668515880538119	0.022833245937618086	-0.7861395035067692	-0.3270165086236778	-0.23382790915068258	-0.3944556988249973	0.021221386536095885	-0.27843256853218623	-0.4947722625750619	0.13976510082696988	-0.8459020212078688	-0.5270986970021425	-0.6578873571013004	-0.6917348891992042	-0.6919214989304482	-0.5414159081554932	-1.4691907788447247	-0.37731376349485957	0.36952677117697985	0.4956541081910212	1.5085194617149376	0.6068354890347345	-1.462837396455859	0.541177713171978	0.08110530764773448	0.8742975008312158	-1.8191258811742557	-0.35160355133664983	-1.014203791725967	0.7366989173426131	1.701783447181732	-0.5444767772457942	-1.260898070367247	-0.31335763166631675	-1.1149238725768886	-0.8479888507739552	-1.5911557929753	0.10133591293616108	-0.046982009960099415
-0.14563350294120014	-0.7971841388265677	-1.1324417756433887	0.2873791109641267	-1.1041940105990748	0.21469054994579384	1.0313589602577504	0.4307549379901273	-0.2177973694676646	1.378330589047843	-0.05836456823660605	0.15183151764249708	0.20568514160996304	-1.378640707925545	0.7456067681095473	-0.8625317212070153	0.39010855302686925	-0.6077005140534532	-0.5750798742630857	-0.4651328119291476	-0.8806134780514209	0.23532497640488376	-0.05793644477626007	0.4439389444412507	-0.1692490322306047	-0.44567755372395396	-0.4843076938504632	-0.9393321088467602	-0.9381450037576157	1.4221618069790394	0.9592731536758319	2.4719119611492646	0.49299944484289165	-0.10029556422502843	0.9863446650659474	0.05638326011342418	0.8025604103353177	-1.4257935329792548	0.3340274074731675	-1.1989433390322917	-0.3745209979574723	1.5190854149408954	0.14002398900159688	-1.1426688613619806	0.29798585097314223	-2.068432766359451	0.08206796879787194	-1.651053601726606	0.11868180443786396	0.3311707469280736
0.7039486271524965	-0.7849589431932475	-0.20861282849409393	1.466221528938033	-0.04269418707005122	1.1930742361391071	2.0797120551813095	1.0466098372320427	0.9372328481336215	1.9658521760991383	1.4505068148696458	1.0738108957653065	0.6406400508159167	-0.9140606148743187	1.862078307827801	-0.5882882322597353	1.3148455971279824	-0.4646534999079462	-0.2039059396915404	-0.1294633960227925	-1.4314842743582303	1.9221154483112048	0.2214294137407725	1.7483316016866823	0.552733028786772	0.19268162359520152	0.03375436138631	0.1591338144105266	-0.9126212350367078	1.947350665133529	1.7082225722198106	3.116780860644459	0.44893228938112695	1.4612787670011331	1.055158205455597	0.30717959522295873	0.4104957063188943	-0.01992282093418191	1.3483410983976793	-0.633149257081452	-0.7812579873831657	1.1169169014608222	0.8981603878968745	-0.23533203755289506	1.1935465058847161	-1.716662894646529	2.0133393186951594	-0.3826156143504771	0.5075057216367653	1.0374187968931339
1.5298203681276494	0.5464909868458294	1.7786569249815474	1.5784140045794184	1.2287600890611943	0.7272081504540888	2.3821939509844716	1.4504324463582998	2.0731436128196004	1.5121152664144237	2.261993753881927	1.267991909532817	1.0906916034863299	0.37513870720315556	1.7214363002951423	0.09896859165627184	1.5709963409954335	0.38165297223673933	0.53788468887374	0.3895865573206297	-0.8811409733205675	2.8379251012669613	0.07971305181147902	2.163530814837562	0.9498126236477356	0.7435003636485975	0.40501320122605755	1.0260968235094652	-0.3493691953057349	1.4253082433026358	1.9733489431845244	2.686777321790556	0.08211234881989035	1.8915588211834844	0.6800155434184183	0.4669646497826831	0.10127092042457998	1.1705674528051997	1.9897761196876618	0.11210883833455816	-0.22349440478288754	0.8620533479758418	1.1433444530809531	0.7572407973402725	1.4303882424319774	-0.3640759085378166	3.338926388940539	1.1296209057924569	0.8863694592732372	1.5982548996521688
1.5932838892697812	1.6680220576338975	3.273627592847801	0.6499067382644463	2.030685451074521	-0.9366047436934514	1.762085328598887	1.216307255199805	2.2665946162165156	0.048956566885998705	1.731392658721687	0.4086726102884924	1.111961139282054	1.3836910021062476	0.3998815124078684	0.368049852936084	1.021443041755563	1.1823667203753727	1.028963156918236	0.7801264080207907	0.38878613221955627	2.0089446493382273	-0.1836054795348757	1.4973989172961135	0.8415488479624652	0.912135498188796	0.13106577116708723	1.2355247441344768	0.32434475463244256	0.15833984604534065	1.2858372983173039	1.2710274272371747	-0.768903836653775	0.9543901495185722	0.01851384973127653	0.3710516977109091	0.03861830693740481	1.249144296561675	1.8576576803130764	0.44222195474047116	0.5534831620818914	0.790156303873991	0.8303421232785253	1.1694192628978308	0.47235500920776147	0.8247189703986438	3.0452828025609238	1.7803775442115166	0.8050565244699823	1.599740970081746
0.8884181288633304	1.2124903921297467	3.145471516090159	-0.27711379476779163	2.077865205768761	-2.294976098929334	0.6701382836014336	0.40044119948563894	1.472633697956544	-1.3156909692203071	0.43542911943580476	-0.8499460475766714	0.5115050010517724	1.366405600148869	-0.7143266235256732	-0.06424681869281411	0.3018256835688915	1.1734359522141344	0.9795569966079797	0.7905354494310218	1.4387444430604408	-0.10775727711856044	-0.1464196829086352	0.6221056119539217	0.4324592270398893	0.7123607432892669	-0.6064489114133782	0.9479083615155444	0.6974901912483055	-0.9379870966427517	0.07217112124915162	-0.09458722494755689	-1.706950084768516	-0.31438937595941396	-0.5585869123524597	0.30689551703410384	0.008786453420963567	0.42813125390819456	1.2638265911535727	0.28320281186179735	0.6132917092915433	0.753070836939493	0.4697921914434781	0.9177663181839614	-1.1661897156586514	0.9568824034432364	1.6299746119805192	1.405591436265595	0.22508626673421947	1.0801569920459166
0.0944857842107207	-0.4705584180330648	1.6905717343850537	-0.31188533688717407	1.5553423066950145	-2.055267954266378	-0.25984631046653395	-0.4132616772480542	0.5272672865839192	-1.306378321416389	-0.37566220277066986	-1.3955822575009906	-0.3064746284245545	0.6959570926614376	-0.511106855740749	-0.6665522885193748	0.12878991176059176	0.38711133056396724	0.7286824518833134	0.44332157752072515	1.6634598300124104	-1.9266877836516854	0.19755560369798267	0.5082782772506419	0.07112159218873795	0.3687460163156863	-1.056734896049715	0.5375406330739624	0.7347449479905378	-1.0923956913447002	-0.6930702743155186	-0.38014445483284987	-2.0635234885889	-0.7067437812572317	-0.6513432339667358	0.5912237298317589	-0.23886284289362353	-0.35811075460236846	0.8703958589875535	0.07601922574229504	-0.09859554726273545	0.7085766476704323	0.5198543023392895	0.4414849503796106	-2.2110547550473507	0.2644122662592647	0.45586699160388877	0.6919474173096284	-0.4145522179530306	0.5222585871497273
-0.20182138617962683	-1.6938076674496814	0.17840557737956572	0.33828738491013666	0.865023316638087	-0.3832605760305573	-0.7074273098555433	-0.6369179482035846	0.20611343011365804	0.2294257128182877	-0.09845184843751861	-0.7671737103996786	-0.6155393160593202	0.3010658608045232	0.5671713804884365	-0.7089873969825646	0.5750550589748313	-0.3619589869641293	0.8021621811590885	0.039438010680755115	1.212941962345528	-2.211232919928676	0.4276202118753735	1.18386022554356	-0.048506440275851305	0.1292986738662828	-0.6216192864514986	0.17075619488330676	0.7243484140277757	-0.33319992888159317	-0.48198330965360564	0.40293438254949954	-1.5728633360130857	-0.034901926018499334	-0.1684095324897913	1.0288821071712617	-0.6012075255782768	-0.4473562085253982	0.936774275099829	0.2635991956915664	-0.6946408660243754	0.7394772462769876	0.8499918242828547	0.15551387647690118	-1.7522160368956974	-0.27754396652669344	0.3139960924691524	0.2987918189830286	-0.618060669727793	0.40789670559019847
-0.06907996144094994	-1.3001966521219837	-0.4576489273421553	0.6492168899165502	0.31889586879262477	1.3247430419101516	-0.7998720645558458	-0.2638878090990043	0.4063959537233278	1.959448450934273	0.5643657960471257	0.3358593000063774	-0.08145371572384198	0.5721599459289233	1.0214614664884618	-0.038956624769493825	1.0689249961357166	-0.3972061651733968	1.2428218102302655	-0.07276483066443525	0.6598202132539583	-1.2275924580357997	0.2018676774895238	1.7530936663388657	-0.008297863224753076	0.080636087233408	0.5278364796542069	-0.22042669042093116	0.894344018103163	0.5331827798922405	0.2276720973314908	1.2035791720431999	-0.6957946597134981	0.8034276077529364	0.4962550205505204	1.0330470554540963	-0.6906183037267147	0.016222649595271834	1.0460912341272601	0.8337635260820582	-0.4091024372420444	0.8101247116139542	0.8996340251999249	0.0409410050267897	-0.1524331076391441	-0.0949502856954867	0.7522166091461531	0.21409259246272305	-0.2962147688209891	0.7565691083710957
0.03511758112635429	0.15350583021700434	-0.38559330028399585	-0.06703660386864256	-0.0036774683795775345	1.8158899417932362	-0.8565002392406312	0.1443545699386518	0.37601445558125696	2.1773125773531263	0.41705917639597684	0.7710406032497199	0.8430050365620662	1.0639891962183354	-0.04797417325808019	0.8148323693225403	1.044272873205328	0.046388504505852406	1.532010067145922	0.21280498339546444	0.3952508676604952	-0.34489378813380106	-0.3504285542144789	1.4079273234460263	-0.03592132439679405	0.07314113200272544	1.587440180290839	-0.6736491633691013	1.145062653882136	0.6098336002977072	0.48153626454244164	0.9696359864340056	-0.18036570855338319	0.8471835710999877	0.7344675045949196	0.34676841460797425	-0.2909779375156624	0.4164054207171664	0.6414404223909634	1.3748802367063295	0.47034152829307796	0.6490449881188309	0.3491994709207715	-0.19360692558513928	1.2289100845771366	0.42757873574963595	0.7792438434952127	-0.04586098462302559	0.19936998919562954	1.1258368482670467
-0.08515038173944499	1.1860175242549935	-0.41519817787729396	-1.426544691056821	-0.20625076512124654	1.0441179749139953	-1.0509726532197816	0.09723069941451201	-0.3115932822619042	0.42209873337212833	-0.7966569999431782	0.15416260014110494	1.3154371094234993	1.2058882765812093	-2.011631467573824	1.2252377863421193	0.48225258873316995	0.15387205846855118	1.211274032477543	0.6686753364095034	0.36235476686673307	-0.5412003559261811	-0.8001219346093145	0.26928314838006107	-0.26317360137620344	-0.13643858967250552	1.8935633569912784	-1.047784618321756	1.1871474687199692	-0.32526082959802616	-0.10715569349781098	-0.3744096756407214	-0.300731498912044	0.022720820341862492	0.2707788672506592	-0.5316245293365394	0.3751360401951672	0.34616343035509334	-0.26045927367648214	1.5144548585634627	0.9342709574883158	0.0020668215106928885	-0.47870061745958414	-0.6226415283395801	1.2833024885972677	0.568877806425904	0.017645133595098346	-0.7507745242998366	0.4658370958596724	1.0777480061396463
-0.18890376713664	1.0788208420771925	-0.9619996644980748	-2.4174630810762663	-0.4267140860925874	-0.050563774251542536	-1.3029328310718384	-0.26986057980267153	-1.2012409528145829	-2.0131856014823586	-1.9875733656210868	-0.7846620710388326	0.9020710636589572	0.9880225853681233	-3.4529789324308067	1.032191266093622	-0.1967179886352796	-0.4093377131890865	0.4481351015884663	0.9427515406164176	0.26732435425076995	-1.4716766109411787	-0.8942788979964837	-0.838108316643455	-0.5941590059894992	-0.595928409890703	1.5397844339543494	-1.1605677096493203	0.8931754316985432	-1.6301204077818408	-0.9709530929988053	-1.9648887873296446	-0.6074119614446583	-0.9292243149422149	-0.5558905298418847	-0.8202921634548317	0.9027285202544395	-0.08557327499160088	-1.0337493741026644	1.2345176951289842	0.45571044719060705	-0.987897292179181	-0.9512061950679217	-0.9042670450789013	0.120888268355325	0.22341596103638098	-0.9995559371072392	-1.570733231783431	0.419551269641442	0.6052894553730935
-0.04266617938933596	0.4480189401621	-1.5899519393887376	-2.4504186215868926	-0.6961720171844443	-0.6062045081000923	-1.4448161126410088	-0.37772622166426145	-1.4657746049585554	-3.260080775179502	-1.8785504441378846	-1.0744052504525337	-0.05389618738188435	0.7810037614846632	-3.609670447811865	0.5483575941840693	-0.6489059340797525	-1.0304252009763069	-0.14106435328215067	0.8900142105611614	-0.05384150257097816	-2.0569680503690613	-0.7441427322655881	-1.3157700649905255	-0.7849096834852253	-1.0184205579917858	1.1919643172634962	-0.9913659822240855	0.44701015176201503	-2.3414990472885022	-1.2752092586146784	-2.8784187573252993	-0.4562362470776986	-1.3238286646390636	-1.0944523230253884	-0.314930157017619	1.1440587987391138	-0.4907630319543541	-1.1332305728770116	0.7845643026847268	-0.39006327533993074	-1.7483363135367749	-0.7944568078091723	-0.6265588185870482	-1.1908034118477435	-0.0031942979226923674	-1.584743912408835	-1.8435181117947634	0.28050460336070293	0.0647933641875697
0.20807266014597772	0.21211052049806486	-1.5555623705300066	-1.841870009923869	-0.8884844197728909	-0.5554381939247776	-1.4502627557861634	0.0738547329013123	-0.8642641666598917	-2.581506729154219	-0.4544756515650102	-0.5869242460007823	-0.837539835429269	0.6766140687404021	-2.911061519854724	0.16112529848594534	-0.8933742367553845	-0.9026554657342323	-0.1821826673515766	0.7139542225731029	-0.48123193792284785	-1.7852838176465773	-0.5556316661185658	-1.322796083439429	-0.6458347573068028	-1.016697183688623	1.3124354406212364	-0.6840022744284319	0.14347600106143682	-1.977061882662266	-0.8568930035490764	-2.884173990204456	0.2917690785583645	-1.1837193805040493	-0.9742654870466552	0.3841646830207393	1.2728036653854387	-0.6013831677045428	-0.6894370312848926	0.3941412905142203	-0.632470255434064	-1.73321752971002	-0.32909041176134624	0.19934442594867596	-1.7388220962620902	0.3941179978932167	-1.6874372503430033	-1.173713540247506	0.2643844416814804	-0.2596738859987203
0.26736000175022145	0.4258306090804166	-0.6969085287931845	-1.3059101174736456	-0.8101796848999577	-0.39436477516554574	-1.4737334247861322	0.6986169350924509	-0.024955860277111375	-0.9039932977938091	0.9590125013434648	-0.10178883522494357	-1.0548739258117075	0.3300756956516472	-2.22997733315824	0.0311292242857803	-1.1169111194487467	-0.08799796340852117	0.08894322775581782	0.7679048221729281	-0.7627506825977203	-1.1776389501345301	-0.3267910190481746	-1.3895062174822737	-0.20035070733388488	-0.527549764377395	1.6438735047997306	-0.37888748793333205	0.09097174774468238	-0.9086729543272283	-0.33378079882155937	-2.415951085868334	1.1616998528179492	-1.038729444086406	-0.3930558261240834	0.5496902103943296	1.4362541123544572	-0.43701930920991244	-0.31622970871025885	0.12944043627993074	-0.06426859003906496	-0.959210727350887	-0.04219236723608744	1.069421270493413	-1.5041003591763418	1.17424865720176	-1.790031338883212	0.1859883681336087	0.3719776880853724	-0.41222205737715356
0.15352649958616396	0.4177789648392639	0.29495371786485475	-1.1583511197052536	-0.39063153381025395	-0.4877081377533818	-1.6468614805122288	0.8407479480290706	0.2529610520544543	0.25902897824772686	1.1131309330775594	-0.3391529700055921	-0.8908190109429723	-0.4765295003094862	-1.909645236855116	0.09551864330226513	-1.346890887126574	0.46882802058558903	0.1796437199197217	1.1882086093543318	-0.7846191561150261	-0.9715936075748347	0.06772355113016634	-1.7032338561901228	0.3043020909319242	0.04698377310107689	1.511202667746417	-0.10798074172578423	0.1366953094454127	0.0024644583241100713	-0.310514321498745	-2.000320737969407	1.590366284226931	-1.2266282716893258	0.14599753735564522	0.10177404581878736	1.5123700533128706	-0.19659304785617251	-0.3908401419447695	-0.0419986388041054	0.5474058665832991	-0.05855323959163181	-0.04700506353198197	1.4214507255754185	-1.0634869109595741	1.6549402820155217	-2.1468518586884113	1.4512405945312004	0.48477486812713216	-0.5531868353777404
0.18946662895875194	-0.1345378213692632	0.5022103193125977	-1.1315909672191578	0.189354775692624	-0.7417395402741088	-1.8346725473490206	0.34860142979045916	-0.14616741198691066	0.25392628332543904	0.16517709606409148	-1.1251809951066645	-0.7603081616094078	-1.348886001868588	-1.6332349445856325	0.19447755358715774	-1.417652281340667	0.061535140829698846	-0.07533091100514053	1.7030807020832608	-0.6889990154835032	-1.1323544433548138	0.5517311839439694	-1.9424699663759568	0.54113092329956	0.20512968539500223	0.59225631425414	0.14685640205818046	0.05294245167899081	0.17399441121545103	-0.6603227055896811	-1.806091001845406	1.4334090564350184	-1.5115638495486492	0.31674941844733334	-0.3926082695407246	1.3183716975179975	-0.06955231036766259	-0.6719426112406625	-0.16690964673562	0.40897469953484655	0.26796268290375735	-0.060586045665328415	1.1098188720792144	-0.804950528560266	1.50850344726069	-2.389615176825341	1.8168975515116614	0.5818537578918688	-0.6134622211011408
0.49744634669327187	-0.7152527111620105	-0.3242470034507559	-0.8608874151840652	0.595509003108252	-0.8719699224267103	-1.6418966939413848	-0.20930318860779995	-0.594548878080201	-0.37049877740654147	-0.5611885799286568	-1.6205466434172773	-0.8250555760676671	-1.5872249679669497	-1.0283816926081077	0.14869820887954702	-1.2102522752308447	-0.8737456360464535	-0.4032001722509636	1.8141184447827283	-0.7088958489533298	-0.9235218933918413	0.7878667749080885	-1.7595325670059832	0.3354082926939995	-0.1331745703955587	-0.6966179258996426	0.3701339378576182	-0.2373098511872341	-0.20861079323375165	-0.7167996424761759	-1.649327686172618	0.9392410785605285	-1.3797223300319106	0.18118540017717139	-0.39459194756398663	0.9571828668580808	-0.1225999837792527	-0.6674542142299256	-0.3041233695069491	-0.3754712322849768	-0.10080530994394976	0.14594444723946515	0.4642547267734314	-0.6226416886526881	1.0271323866916873	-2.002084690243766	1.026673480143945	0.7702505471537904	-0.3349741585066667
0.7270726441480199	-0.6824353262543742	-1.4788014831444767	-0.3396706296273911	0.6246046651458402	-0.7916876259517048	-0.7536762836072948	-0.16500014777356783	-0.45844517390742523	-0.7434062984658767	-0.07882651247652796	-1.259385495513425	-0.8931067771754582	-0.962357544182023	-0.1240748106401629	-0.15958844490120563	-0.8116342330416811	-1.2126234109317615	-0.5040583074758661	1.2151210831813302	-0.8672840727092735	0.10255216059831782	0.5476608245218881	-1.2244790506287577	-0.1619097049316336	-0.5268280917812566	-1.5975319132988612	0.5402112207370339	-0.6012932585364865	-0.40920513511168616	-0.09744178588029115	-1.2711747911161067	0.380629723447341	-0.6191779168910847	0.0042495820340567175	0.10056196723051788	0.7593047833699451	-0.28473322996345396	-0.2548249475156311	-0.5064468942852053	-0.9828066154128173	-0.6005294364379709	0.43182531830700416	-0.0511953772821149	-0.29770487776564397	0.6171935477414571	-1.0459240386973765	-0.3905701945196036	1.0884969255282135	0.3013615149850033
0.46478887015734505	-0.15546874328531227	-1.909864233720386	0.17407137435343226	0.3975256209688923	-0.639291337978274	0.6648298042184614	0.48880320710215963	0.22719210672443538	-0.5982307618225181	1.1956520618433117	-0.28947878545787464	-0.7231475598942875	-0.023276085322060356	0.7879648994597146	-0.6561376459282412	-0.407659242814265	-0.45198921600914077	-0.405085771157512	0.0947393249583283	-0.8748567076522108	1.4566982034800458	0.06742112093859277	-0.690828287565921	-0.5443719040706083	-0.47533282100233054	-1.7173719069083908	0.6931874552219213	-0.8203105852018804	0.1435337116023785	0.8345964614962371	-0.5719850981090332	-0.1265595611192081	0.4401823264301596	-0.040321368321879235	0.7124497834030592	0.83155095268439	-0.40109764240524637	0.18989826747156144	-0.7304980559453517	-0.8445560089499611	-0.5521978285304773	0.48337918440807837	-0.2073783566658312	0.09626265002195981	0.2900484049346206	-0.1984835512072672	-1.457962453559462	1.3467471653091154	0.8318055847166476
-0.19083357410003898	0.13533649672478532	-1.1649348015350889	0.5567926469855944	0.2214031675497951	-0.505072464852504	1.9414630777347464	1.0606145718072932	0.8441144746164835	-0.26627401327844674	1.9467752946913568	0.602059256308903	-0.3361560883624385	0.4338167282463938	1.4972876512216966	-1.0582651966166514	-0.0906906630449445	0.6848395444093152	-0.3508126035375246	-0.9455047591929168	-0.4138027805373305	2.1941654583765584	-0.11721631325576236	-0.3304502885153061	-0.49892823346930615	0.05024371456415525	-1.283612224964124	0.8707341539411326	-0.7758070384541952	1.295492607576744	1.370202131271975	0.3208615311797884	-0.483276063763023	1.2247618064024262	0.035455333668248726	1.1083105627675964	0.8222486357660708	-0.3283122273399119	0.24736786237894576	-0.8194391503368259	-0.2103523370710962	0.13568235618883137	0.22396148450201203	-0.11857996749087776	0.3193821982280957	-0.17838243142537816	-0.017360877932735573	-1.4946906933139315	1.2356909571967254	0.6748670958047004
-0.7004641356585597	-0.18544476087057327	0.19880582074484424	0.9489136390605704	0.2378634324001295	-0.27428850400108323	2.3800510037011997	0.8759829173186174	0.8550301814389953	-0.017184690348132067	1.3881797016981767	1.0027499856478754	-0.0023253458944274344	0.12284886799710504	1.9269104102444377	-1.1131309844710071	0.17537781571393588	1.0699822965469628	-0.4628796148518041	-1.3125491048868654	0.43756271461959195	1.912677108707599	0.2550898961800127	0.033033474504655234	-0.151150583463521	0.5892682003239129	-0.7644984154215827	0.996341936424783	-0.5575763493383241	2.2664022264536734	1.1897969693933577	1.1221850364161674	-0.5128769358322393	1.4080660919990455	0.15344296995512702	1.147302606244238	0.29862825520717806	-0.024105805128890073	-0.0949607229820483	-0.6773416980212039	0.27322617476404776	0.8392210425917636	-0.10473682006055546	-0.09126539515688394	0.3659038998373002	-0.7336964894629628	-0.3068995715560611	-0.6753209093217502	0.619573391306756	-0.22213058975455816
-0.7636792142369049	-0.6638195108903358	1.1120949368351198	1.475863739827693	0.2642881575931133	0.2093228680320079	1.857628063206484	-0.055033940245016774	0.3105901595189923	0.27730451190014727	0.022959909936792578	1.0055013799605679	0.048215848194301074	-0.5514098534762724	1.9806491232264762	-0.8840440818680431	0.44814495257308284	0.4399507896508687	-0.6358165578881771	-0.8556636191700098	1.1447448531748134	1.0844058805387846	0.8519472926576963	0.6105747257104032	0.009230696898624447	0.69966348528081	-0.37510455862988906	0.9011703072639751	-0.4013737614064005	2.309682991607518	0.5985478144975231	1.5562698458523834	-0.16984308180031782	1.126253185551232	0.295612309832932	0.7530527458928712	-0.6773905102986091	0.4287692176934297	-0.49359204291034914	-0.45487760246778486	0.3112679190163963	0.8189719059062716	-0.26618844352025095	-0.3660267264151792	0.5091895741823274	-0.9763788236355876	-0.35192800824503595	0.14592666736692284	-0.2941129247373311	-1.2154214194431818
-0.698237733159783	-0.6513120045530669	0.9306698802876717	1.9712300528576034	0.054545438292575375	0.8879385842779671	0.9348692977819242	-1.1082472442307911	-0.25932023387193603	0.7918422147663107	-0.987331297610464	0.8760020690375253	-0.1234708575988727	-0.9687528183846132	1.583970151129476	-0.7012848284908958	0.7398430483961738	-0.3664305149045674	-0.7343261978234968	0.03010493981834085	1.2040332855214506	0.42441346434509886	1.0992792045004915	1.297272873297659	-0.32808757086363083	0.42335094876440765	-0.014809097031784377	0.5572135439094863	-0.4728349638622132	1.3338623472586444	0.10481046441545908	1.5452001532920538	0.22973254854025196	0.776451840856829	0.4853149171658248	-0.05743515846934349	-1.5253504700757825	0.8753828345988213	-0.6507404318885679	-0.4430267566415099	0.12041441128087942	-0.033266077234956316	-0.30733442482854373	-0.9017384933982446	0.899495013476127	-0.683471021726454	0.252138597701615	0.2427102205709872	-1.0953255271765934	-1.5540242670162747
-0.9591825059066894	-0.18053633642821645	-0.05153029740214158	2.077327379863332	-0.31177527992135173	1.4719627624333533	0.3208341305007984	-1.6836613041989459	-0.37279382265969435	1.3181769540259582	-1.0230075372642515	0.7340510172276397	-0.204368196657303	-0.8299331025688094	0.9236518181380816	-0.7586869348005427	1.0388639273935842	-0.4179827659127979	-0.7575782562542356	0.705230013088705	0.7001304837278821	0.15099139167166167	0.824779106801565	1.7333556749983785	-0.8288912703771787	0.1995880021611676	0.41083863491959555	0.23382208765638143	-0.6757166710004627	-0.050905853217581	-0.07276279343794899	1.2564720950418888	0.19500310736235077	0.6473863904537063	0.672223873291342	-0.9408809436089832	-1.7763135496107956	1.164256374988752	-0.5694967537445507	-0.714707798756257	-0.019588977744589148	-1.0499433921223782	-0.4393191620428909	-1.3465270288366649	1.2802629753273815	-0.1951648498873223	1.145894261696746	-0.31923861634783346	-1.4931543787680452	-1.1266169195812
-1.411291278778056	0.0814049932858004	-0.9443470756308759	1.6049667993498138	-0.4337893524832415	1.6828684219568029	0.22496134883555724	-1.6756314865817328	-0.021147622424446098	1.4161920647207522	-0.47896262501898906	0.6063756768300795	0.06490494273920198	-0.26185236796797934	0.4575296540974534	-0.8397887343079908	1.299784992619491	0.27774623734999526	-0.7690975476282585	0.7340484741607954	0.25356218380217393	-0.0021671464315054624	0.42731188340850246	1.674642968435681	-0.7601088734251255	0.33479164099497133	0.7595017857060135	0.2742450941233046	-0.715270832237241	-1.0538641761323133	-0.053271438212236275	0.9226922875301423	-0.41397771868759786	0.7311736359795588	0.6830257887540081	-1.2783199626157202	-1.6100685730280118	1.1957221701928926	-0.4556203704678133	-0.9619181760338505	-0.09079475188571579	-1.4028145648953694	-0.7176680903073592	-1.2951124517916763	1.2445918995333187	-0.08347495325758825	1.6365039597827358	-0.8349396175109031	-1.5176417988029933	-0.5440510878332279
-1.3801737257986166	-0.28080612652389925	-1.063224622522427	0.7475018490774238	-0.07963567781280827	1.4758911278067117	0.2872567976152126	-1.3597388428117305	0.3388478776000783	0.9566643992251033	-0.1655918978999674	0.5809734016361434	0.5904209471012085	0.4338403620533439	0.5119843375335698	-0.5747898945476895	1.3713779718121581	0.8718943449206416	-0.7720340328821843	0.11799986605145193	0.31791215262030187	-0.19542089622636333	0.3485138465530076	1.2114663196437225	0.16054262341812203	0.6203178134530035	0.7765809419601378	0.6416834142902824	-0.42442635291254593	-1.2904583685322135	-0.022555473912590426	0.6073436822764545	-1.1259367383454666	0.8364849360890727	0.3401713681960666	-0.7476439626908419	-1.6149591659039295	0.9474737987764563	-0.48879501659724245	-0.822046214879404	-0.15183214492791264	-0.8705864878630063	-0.9634137099097219	-0.6971671530684899	0.716214440727719	-0.4829681943725628	1.4690810719230916	-0.7377270301500743	-1.430313221957911	-0.4648875823057857
-0.5169073371890837	-0.8803520484022788	-0.4101927131551283	-0.044244885952166316	0.3965231284105899	1.015514545329795	0.14064842750729697	-0.9901850416922902	0.17864053080097084	0.3214402278040905	-0.4379691073919405	0.704530452939904	0.9344727499600057	1.0267355704899332	0.904839846755981	0.041879511020228	1.0277539259785469	0.6679367297264878	-0.7419004669209103	-0.8275998036133885	0.6139058641193407	-0.1834063820968383	0.4797801565153817	0.6192017465814603	1.2441302796505518	0.5262418497432823	0.35780282394966645	0.7893137543723339	-0.017088717540527057	-0.9409935908927421	-0.08162901867548497	0.20749005466561524	-1.2520649214968347	0.8210356303609215	-0.3183030279768938	0.1643239244626346	-2.0354276487752343	0.4923905064689058	-0.7084866798000664	-0.35113877951159106	-0.07711007290147336	-0.0006124500815328888	-1.0008311865214246	-0.011548579690462418	0.03378274019018416	-0.9389262996036262	1.0267525995760578	-0.1330133576577912	-1.4472073819360143	-0.9132528523853326
0.6213701418110009	-1.0065897585689345	0.5242228718838786	-0.3690125221002832	0.31153676100323896	0.47990983354529826	-0.08785304426082825	-0.623667902251767	-0.62722708641232	-0.008054677459927296	-0.9589409278957247	0.7807811374195387	0.6946910528422764	1.4164161716275918	1.1120771641186256	0.549063344421491	0.20084270690271147	-0.18190625820707707	-0.7114581435524976	-1.762013925288924	0.442529231003044	0.30044094118411363	0.2619806079551197	0.08258155951122943	1.398623595449724	-0.21121621345204267	-0.37452027287002343	0.16302158808331185	0.08983421859068523	-0.4390513944596346	-0.3128661438677522	-0.2882123219368272	-0.5662076994217133	0.6798507163749831	-0.9338275988655997	0.488983352674223	-2.4265228450102376	-0.019188478484443123	-0.9997429281869371	-0.012905938434830884	0.26818151869171025	0.4723114301934069	-0.8485179739988846	0.17778997643117972	-0.43984116385222843	-0.9683238177685006	0.7751600944383223	0.4561142379272069	-1.534742977572822	-1.3167819267129202
1.1006875296403469	-0.4699337959885499	1.2744539148360565	-0.12529466264135533	-0.5680715470480382	-0.05813525369604349	0.024548041320379722	-0.2613810679788368	-1.6098104771173594	0.05758223808626184	-1.173800050761912	0.49700659550953874	-0.053672047525663936	1.5680572238578079	0.83995318267262	0.5344295198030377	-0.8052695734924408	-0.9625016938286562	-0.6916725100756254	-2.471936301509633	-0.4015999429721617	1.0281444518300509	-0.5812981832481533	-0.3798956840371671	0.3367236921311386	-1.2072577479484277	-1.184659916597071	-1.1001004258832714	-0.22197284182907076	-0.06829842091527884	-0.775515781758102	-0.6367668658781995	0.46080132410327335	0.43306669713152973	-1.0302149271230296	-0.2074331737393326	-2.1503024578902896	-0.4387078078376239	-1.096275136579398	-0.10794000754405975	0.6542761855885317	0.3370696747918859	-0.6023485439388564	-0.20915749608853965	-0.6330957714206329	-0.6148488225912225	0.6821881556246703	0.7287785575464089	-1.4567932975622921	-1.159410084073004
0.666911081872562	0.26430215405248775	1.650746587678217	0.40677173579780057	-1.5940502109573038	-0.5673320116796438	0.5283989330572947	0.02144845022091719	-2.0062761268887033	0.23382990106969076	-0.8702672255491106	-0.15333396888552045	-0.7108745174960635	1.424544599215546	0.32336827718518757	0.1573486141201308	-1.4492609295721208	-1.1613875825217421	-0.5234280872540159	-2.8053958316541605	-1.2184552448899	1.3626735944699653	-1.5477493175488877	-0.7819789743587349	-0.9310628613000355	-1.6674296980630792	-1.8044143423105015	-2.090093286561276	-0.5254924200420763	0.1557855070755007	-1.3094775307512776	-0.5605023016701295	1.1131470827453593	0.017322882504797476	-0.4527997061975612	-1.2453319567953944	-1.120201248638604	-0.7050752229607791	-0.6874031108073488	-0.33763600366129376	0.5802673615037874	0.031566393040885876	-0.2259907627102649	-0.5795934703330906	-0.617899602793737	-0.31634010946162816	0.3370497023774894	0.8221274101185033	-1.0225933655606234	-0.4890907585596544
0.021750925212548136	0.7242224894196395	1.6110666004356846	0.6970972885701651	-1.7626958547572043	-0.9518150528602629	0.8475094120906584	0.17200013010159457	-1.3852883293856262	0.27398522492276123	-0.2886016588854641	-0.7275693395892984	-0.6515109189126127	0.8644394271716491	-0.0006040270750083513	-0.010441899266693404	-1.4096254138401112	-0.8110429711219549	0.017614776903864652	-2.5878082328000485	-1.1113613865746197	0.902721177936287	-1.7672455386548194	-1.0627567692642208	-1.0454634931184086	-1.0743338330062973	-1.9383397023794737	-1.9060279951971866	-0.2543921308543261	0.3013646545360545	-1.470443547549483	-0.1313825420060606	1.0601105985140191	-0.6171655258864438	0.3511827116042157	-1.4837425004932183	0.08820445429317143	-0.8399437259258389	0.2924497154420296	-0.12933223653026332	-0.10315176829279736	0.0989453900141974	0.3869075620926127	-0.2709538643120867	-0.32120817507140503	-0.31028799653875944	-0.4040523582902994	0.9194011038090998	-0.30516824600999526	0.23087293919159718
-0.04028090460960491	0.9212734619258149	1.1285519105652035	0.3303836220055437	-0.7440607296311063	-1.0831975010034074	0.3857456309398967	0.28858698564577895	-0.06925324418987132	0.18688380442362978	0.18687362319821244	-0.7961666029369551	0.1452959180425963	-0.194764728727825	-0.004414172010514541	0.3219499883005129	-0.896696460149721	-0.20319754163320508	0.8568316127361058	-1.729124401374019	-0.08178360251563156	-0.0632049393641909	-0.941221457704775	-1.1354668719646053	0.22390307833929116	0.29467483893497426	-1.3852831192062165	-0.5712033813503646	0.6051647659836982	0.32424991204824405	-0.8950402627621602	0.20138487382666612	0.5367324638054481	-1.2946370132324798	0.6026251733089604	-0.5709427191530481	0.848705254992013	-0.8534836230652513	1.4302454561770517	0.6007091960824115	-0.8265915512944607	0.5788559513040857	1.1312888666421923	0.666460074378568	0.36029911702586903	-0.36466411068780047	-1.0918750689462713	0.8884578640510763	0.38060836861100933	0.6541307213745177
0.44119045132819373	1.0664694209216612	0.32067762649409204	-0.5721113440589752	0.7048844584465073	-0.94328231056478	-0.6507784324208833	0.5119824496140201	1.0970991428598882	0.04470686565844677	0.37143336286852013	-0.5022325027142571	0.9841211082940078	-1.5376352088177108	0.08037136391344527	0.7948582804947022	-0.432439959975137	0.46969515331665207	1.4751342517292205	-0.4447530243376407	0.8200720819674524	-0.8146211628698206	0.24960447484161985	-0.9848587039556739	1.6410887027832335	1.523578728509258	-0.3106705564369655	0.905315669802058	1.3603223368853425	0.10912731184109764	0.19659363502537594	0.08293981158890662	0.019768731392837042	-1.6079849078573758	-0.0902195784250316	0.6380318276581239	1.054755985366344	-0.6913603550927946	2.0410200327698127	1.2196236405103211	-0.8153791415003058	0.9694737700082834	1.6290165289352565	1.4318660058655668	1.136997774528082	-0.13822163732327758	-1.1401331903676033	0.5078100582050382	0.7355888676784587	0.821840249456508
0.7389539819959502	1.0370014202305884	-0.4013658466957333	-1.2922558131251498	1.4580650292591453	-0.6697602546318434	-1.2709550854778773	0.778611028326312	1.4749529044415985	-0.2121819768070827	0.37367220149035874	-0.4349779375071313	1.0609345835505275	-2.5126411787738645	0.07664260311816212	0.837786752501829	-0.3032758798480244	1.090248420401989	1.338181742157978	0.7135598892007298	0.6014810150315335	-0.8615533061760897	0.7932263857611734	-0.676832839076758	1.7949006990528067	1.8014784221856734	0.669434247432749	1.4485760210973606	1.2907537540615122	-0.3098890098342171	1.020419484409253	-0.2912497873019819	-0.1549655966386254	-1.2592545074776607	-1.227359802684871	1.0229073370020585	1.0237312554346176	-0.3175942743291007	1.7715855667339262	1.0735369899829492	-0.0011842609414660274	0.7742235599282135	1.5800287027318223	1.3163859003934657	1.3001395250071959	0.3488584142516134	-0.5448573771364686	-0.04348810036025573	0.7319124882339245	0.9363347576209368
0.4075777224725684	0.4632946820745847	-0.5542684594200006	-1.069840391589481	1.122073000343942	-0.3970627810530119	-0.7072658674716986	0.8075631556716519	1.1386074634618875	-0.6076863277707831	0.4310795022702703	-0.8434263087607691	0.24203401208958517	-2.383288294713074	0.11971438776425049	0.3827172465366381	-0.2973875725869857	1.409296957874282	0.5186039781933651	1.1761136025929964	-0.5179919944274802	-0.3008891230958158	0.381049672146576	-0.2991114849529172	0.6308816043811636	1.1063119323724628	0.8997118671232461	0.8807369959376083	0.45455360009875845	-0.6330113160504722	0.9387331094150283	-0.32562095723158496	0.09366339725379268	-0.434094269145802	-1.7389539412497161	0.4273725983023796	0.9886129682741606	0.161716115990053	0.9811395743032283	0.3093711803523733	0.7864248024107496	0.047629910627015826	1.1216232777119866	0.49149059854539945	0.41495391858169867	0.7297199611122437	0.028622985476043746	-0.21943337988576722	0.6102329765818227	1.0172718176931168
-0.19820460703798676	-0.6137600067021517	-0.07820891412651693	0.11928408263737013	0.3197451111204139	-0.0696308670156065	0.6621032646821904	0.4350882396682805	0.6314769140150225	-0.865994325953484	0.6542500487664207	-1.156838752131603	-0.773663169782965	-1.0560181790708012	0.38758963401797314	-0.04551570525385641	-0.025304780607402225	1.1139202754377893	-0.2726670531804879	0.7938986011785696	-1.279858151257022	0.412511855061506	-0.3141606809605722	0.07457485192384396	-0.5162503305479682	0.183585818246173	0.31946860083775624	-0.06181333159096813	-0.33899174072504035	-0.47706314193283883	0.16028049390544735	0.31961091581784107	0.6495798156130629	0.2656986118425227	-0.9545518483972352	-0.245899743335472	0.883224441974298	0.5168269504022684	0.3828546055400626	-0.23419556267766223	0.6965649159944862	-0.6154192985162497	0.6850912174730333	-0.20124964410097662	-0.9645265486123641	0.7049780900132931	-0.03191367835876933	0.21521701153296127	0.612429595320652	0.8916305260808115
-0.4704217799001277	-1.4616211489920206	0.48368995006304244	1.388501997455133	-0.1158212917844238	0.48927208593254984	1.5929596093545928	-0.0809397443464187	0.2773287292367362	-0.5782987888429001	0.8844814599478559	-0.5503211890502518	-1.100332196479644	0.5704960114334594	0.6985153537989944	0.028366809586012807	0.5619589523657329	0.18833922484094376	-0.41801408472619994	-0.01843984238180747	-0.7655947174867787	0.9068808937158858	-0.4287558697424445	0.38756809850168983	-0.4411779238879844	-0.188810341640248	-0.3883027066387768	-0.5955998709505684	-0.4257877552395049	0.26090721808566897	-0.41192469253595204	1.303813221517817	1.2252914705734115	0.37326659401251105	0.709368629677749	-0.14901366420668657	0.6226155755492001	0.5713818971829128	0.2728281545640992	-0.013599116246739713	-0.16261423364257743	-0.6208201219143561	0.46213593826595695	-0.2326210347344628	-1.5555853068140013	0.306183895407127	-0.5610517478436634	0.7125193629340717	0.7279252236737576	0.48399735382210096
-0.34794839844713726	-1.2931946140705128	0.46980062203015727	1.7129137297848624	-0.05990876515905454	1.2453950788779307	1.2423003502690482	-0.22085123227997505	-0.11905434501224893	0.24920064640704953	0.803894188092522	0.9834894443554859	-0.4813385076449097	1.2593734667178522	0.5941219137398632	0.47179881538514706	1.069401936058888	-0.8945678078213477	-0.08194998726656999	-0.5968120468581841	0.5763767199128116	1.0687475172367735	0.13054972344128132	0.6164539020492398	0.603865187959785	0.05333047437710037	-0.4377683896452551	-0.6286393353326524	-0.027147233883818997	1.2001962824770684	-0.12467769456234506	1.9091958688173372	1.4129824747269035	0.033015315365896455	2.082209890415976	0.5305470165932558	0.3729254638048395	0.3374191184513168	0.25140971038958515	0.5487758494385264	-0.8113302449009955	0.09067947112485585	0.15995444854078203	0.044748302031332836	-0.5672622016492516	-0.227560742072407	-0.7617215078230529	0.43749309917257556	0.730951402516636	-0.013906206227347893
-0.27525400843153663	-0.14905286498066972	-0.19405523153810753	0.935779611006376	-0.06617504723934249	1.7396156004282948	0.02943228056504881	0.26356178497380744	-0.8261904032776507	0.9702132247460203	0.24670358732038802	2.3625850703169395	0.5248771631101551	0.6406693675841542	-0.12144022716698599	0.7548780303365076	1.0761788706329296	-1.4766420177818698	0.012009411576718502	-0.5253746412304525	1.4403122312517085	0.9118461105589065	0.6427872062882483	0.775852823889096	1.2748945978378292	0.26309889826754934	0.23693581662164448	-0.5953672327902135	0.06447420985884297	1.681348836877955	0.7002734426568029	1.7181889665533352	0.9245632226647117	-0.16891857449339864	2.2919776286883513	0.8511544804668	0.3673374736430267	-0.0479672481799145	-0.1837526668316383	0.5813212240728417	-0.49712352331663223	1.0045255956073116	-0.5778532849828558	-0.06258523418944636	1.3559687023712186	-0.6659478118108629	-0.11438650825103723	-0.6994322482740772	0.46621973861680965	-0.3363216265844562
-0.43320788272044336	1.0611091570466717	-0.8697435912282712	-0.10069618208173355	-0.5037898218882594	1.375532178138818	-0.8831425247565402	1.024706172112096	-1.5966723424849136	0.8470440553995053	-0.5670877912606906	2.4270873421005863	1.1185585351917733	-0.336608056041619	-1.065172683132208	0.6115464430423692	0.5741712975274834	-1.2650919282390538	-0.48465020793849	0.10856361456481131	1.112352375083914	0.4492329166848301	0.4731971115733921	0.8529168395521982	0.7044483532338262	-0.1502254763744516	0.9074689785581531	-0.7210793809174838	-0.4954749804746321	1.2729368418585998	1.100829389388473	0.9066019770056054	-0.10416500774266042	0.11321502965505567	1.4720024768190636	0.2587079516520823	0.5303179547531698	-0.47106569730784453	-0.8861941236180307	-0.1288643195045556	0.4511977960477711	1.4762765166883207	-1.5731254695760968	-0.6249318034789907	2.5952447135289445	-0.8246619181934304	0.9667484559479659	-1.7308080545751148	0.049113735947185516	-0.4579962138407411
-0.3824784098167709	1.465680809333596	-0.8619666158617	-0.5043702239411935	-0.9836348751241144	0.06969095773585365	-0.8738125797180052	1.4123639986432408	-1.7646672600605982	-0.1418044874627543	-1.1556474412709212	1.1818667516160253	0.9678796146040691	-0.3934260795025888	-1.617551907989556	0.28610734599321563	-0.05493304858348783	-0.5829508434956635	-1.0263842827316698	0.8641116285597037	0.18440885293898387	-0.24636752036287557	-0.14451272269802956	0.7367475896122199	-0.5820847274817238	-0.9988491833039902	0.870185116753587	-0.6883401900696478	-1.1100116139185492	0.16434651016103513	0.5342968987904367	-0.07618306706898266	-1.1197362618712554	0.5630929419107761	0.45293283336131696	-0.7803481215063882	0.5006016277315783	-0.8487256078255031	-1.1361741255706488	-0.8141782041968807	0.9889834878574708	1.2213996678563916	-2.13580399863352	-0.9383564713290696	2.0729396784563376	-0.5714348560592152	1.5086518295951763	-1.5779732819717802	-0.26048300640079225	-0.6185170014689205
0.3124566588577939	1.0513083704974044	-0.14965477548065237	-0.30047391971850024	-0.8069305800925991	-1.4054506607489765	-0.41639202119367064	1.1106723711261004	-1.0022167071711316	-1.1923810680687237	-1.1949071516566254	-0.1611345624608279	0.3853524844347668	0.6083783142084259	-1.5269701697693063	0.10692074153924491	-0.43486799354760336	-0.07217120658550184	-0.7572237624650741	1.2984522403755505	-0.2394771300681037	-0.9390690759758342	-0.36264115978463485	0.30401852784687994	-1.3876854675597994	-1.448622230543987	0.24984240941434652	-0.10812450486999477	-0.9022960978473671	-0.9309063804744714	-0.5127362738689917	-0.924390977266899	-1.5836218494047245	0.5714451940461952	-0.11351798965168444	-1.3300179778280499	0.10346960470951438	-1.006307131222439	-0.5262774235815398	-0.6252233372522974	0.49966123333446705	0.44515973619449645	-1.777292641473621	-0.40308423396337795	0.27231002539428023	-0.004795156974063144	1.0105354995268498	-0.2677672074532821	-0.35913772114875225	-0.992593352727471
1.3129675267011534	0.49040017756805737	0.6162499735224426	-0.2772131563829011	0.12205846646993589	-1.9150064710886243	-0.3147914470509021	0.44114947287956924	0.19175285487601543	-1.471501865278257	-0.8081347294973069	-0.44378568484439856	-0.07960694732898013	1.4203237185072315	-1.0597603747977382	0.03893422283653284	-0.485180470981773	-0.1300042661032842	0.4535857628326828	1.2207745641144339	0.15868056837555955	-1.3020236315127702	0.27626398404388663	-0.3488336587853163	-1.215827824810513	-0.9108694158591063	-0.15869715962119632	0.8386935841328491	0.23094403709570765	-1.3282317055054744	-1.0484090348760595	-1.485350045351167	-1.4277380722183137	0.0022817073477944334	-0.21409976759800803	-0.990452584677973	-0.3506982751479906	-0.7014964536137147	0.43411994194932035	0.33890341909614574	-0.5766265279290439	-0.4087586505465411	-0.788239086358106	0.6712595946624612	-1.2977412202509802	0.42650610218626706	-0.007044155879557607	1.0165974056073528	-0.4021558209698806	-1.3847931189258054
1.7200756107803425	0.2793792976632262	0.816530980824979	-0.8922217067241736	1.0692154366737419	-0.9880733889511213	-0.6295050598548834	0.007958015438191588	0.947619588040516	-0.9412395248175529	-0.3865782415700545	0.27328428583676784	-0.14065821891532587	0.819780309819019	-0.5870667853959917	-0.15816589148841614	-0.35235869637770656	-0.5752638873043786	1.7630837973778584	0.7299059900886581	0.6334676654967266	-1.1497385510373712	1.2387299237391711	-0.8179647634183753	-0.6469643180741068	0.25901284865100666	0.1489264595071536	1.4396486540687876	1.4288169749246962	-0.912810840822874	-0.6418859629020861	-1.5419732094170484	-1.0447818006949252	-0.5569095941509207	-0.15427555639786353	-0.2118325161401315	-0.40471932814378875	0.0810847741631404	0.8181687102892786	1.1374067060159292	-1.2611641860881375	-0.9870320942730295	0.044772317209924084	1.3650813105199449	-1.5905525381339902	0.25522085984170867	-0.5576720337742299	1.1935374644644583	-0.5737377905968829	-1.3371401351708336
1.1216899733673518	0.25220658801342144	0.45697361509250667	-1.5947410475124346	1.2411881274053915	0.6164227251643034	-0.6493129902382893	0.07473466083254791	0.9451110456711609	-0.2755858899810401	-0.12811691636115335	0.9201346273955368	0.07393361215980508	-0.8666344654021342	-0.2067014090401447	-0.43855108877405974	-0.18405421796976978	-0.8139590298760301	2.2081142438827426	0.10742382371394664	0.35601914289763786	-0.6070648858116314	1.4939212649397158	-0.6890426436440352	-0.4292790891006938	1.0426182460206834	0.7542152098643092	1.1671324477703768	1.7695909420558504	-0.1706495000742171	0.15727206706314087	-0.899358088265026	-0.8490891879120135	-0.40950929485398063	-0.047506120415465855	0.30442630978391516	-0.04785265502579008	0.8856782979847546	0.339949581390799	1.0900295753251956	-1.0313932719946355	-1.1498028772618236	0.2764492783732109	1.191717525224658	-0.894596831545203	-0.4085510704776142	-0.2403440876917396	0.4386913115727586	-0.8121230647667852	-0.5908459121765737
0.1477392906794477	-0.03523902122996091	0.038821326952760214	-1.45185867455838	0.640726316881289	1.4912086397552358	0.07806201362505756	0.3323701474450769	0.6953948175096984	-0.014711572137739782	0.1579540003921297	0.6775045705970207	0.22889931550065226	-1.9622158666405265	0.13721687124435278	-0.4206213972965522	-0.03913469201350734	-0.3658357904984872	1.6655993850892596	-0.33399101846487006	-0.5902196838298686	-0.04664456557376775	0.5584029446469347	0.0052803620463280545	-0.5673076546399999	0.7506465761395479	0.7884134337367036	0.2282887120658255	1.2070255507133747	0.3196526890469224	0.48508411298802717	0.20926479883328644	-0.9253983320372443	0.4489030067644256	0.2000612021283439	0.3190582784066556	0.22496371258211004	1.02795904678295	-0.32760512523264224	0.5081356636629313	-0.2097914864702488	-0.8841562294752656	0.20150879189647822	0.5857872917009035	-0.2872719265490633	-0.7913846297788675	0.3787203627164946	-0.09542131726053668	-0.8439598087433989	0.5721607515064211
-0.24633403740251977	-0.642341172006769	-0.03354894823784759	-0.3532265266259895	-0.004120089635066599	0.8583687610812879	0.9989597086007957	0.2673906384408724	0.8374253858579834	-0.0011253378282561192	0.7252290436835751	-0.20357653893265842	0.07875107713227665	-1.2582884615195968	0.3251085319645735	0.06673290149210469	0.06710553872160847	0.6709671949958405	0.8379278160600274	-0.39549087719120896	-1.3521781914747444	0.16212764820010542	-1.0355006208949833	0.7153854701568425	-0.5321446937511795	-0.32151147474434116	-0.01566127503259566	-0.6899474980545957	0.48147894880891934	0.4229020821669616	0.1339615625525506	1.0308961807459827	-1.102294815187907	1.2737244046116731	0.5111365556305396	0.13489664564104525	0.0387722563992614	0.2421191684025859	-0.3960132040749235	0.1885436689781565	0.5206281732960324	-0.21785655418630415	0.36452141269404936	0.2611789863541644	-0.4150215484885153	-0.23585429420521922	0.46458063692078005	0.33878818458675747	-0.4917392965201581	1.5052217384223459
0.0748690870754667	-1.1413791862193199	0.2038972145934376	0.7105776311359912	-0.11722532284541771	-0.7045430822098753	1.102455687136185	-0.2974093081250316	1.3220914780788735	0.24983704099047194	1.434929383429672	-0.8891294144305372	-0.3643529395910989	0.6024163404299809	0.10749749644563616	0.5872455671716583	0.16030823906529817	1.6288909544439971	0.38308647213923946	-0.07628659325483607	-1.3137237351648012	-0.09039717934717585	-2.289730206964497	0.892501660473743	-0.1638569769912991	-1.2448074744206554	-0.9291042365972917	-1.143922952718886	0.19774841709634206	0.4581290158867195	-0.2584629929832846	0.9099559066355701	-1.213287585843665	1.3363668781227374	0.5298322982601792	0.13932333701690114	-0.31036912089330654	-0.941555715769405	0.0719054419266361	0.3686911006353592	0.7934728049606835	0.7224790559972412	0.8289667446894399	0.30460980484695055	-0.9423373150146249	0.9353053807047594	-0.11084213396197379	1.214172929865272	0.13564342531671156	1.7708885599622377
0.285057650579649	-1.1320637358297618	0.4517487345509323	0.7152796116311836	0.11176141578330691	-1.8499527072983972	0.14857342482001565	-1.0506469517920487	1.4985662856655368	0.7716392723738079	1.7652417919213097	-1.033535284365913	-0.850461246861168	1.805621714552536	-0.4734068474568351	0.4911302122435529	0.34541015627472754	1.8189491926606762	0.27461315368513495	0.4652787567524974	-0.7209222717616279	-0.5683185423422183	-2.6419795121559737	0.5733348264796471	0.03242843420753547	-1.3852437548110024	-0.9827525762994863	-1.2633107634423895	0.2040829031690593	0.6899070326310441	0.019120778653214536	0.04832256618301632	-1.1404094639488238	0.6404101225732203	0.029879340967997815	0.4193277228661157	-0.1250838831512724	-1.6109369037073538	0.28849018579496205	0.4741229283535691	0.725194633763354	1.6072088367703325	1.1219234265852536	0.16649265834530916	-1.1224442172489137	1.6094403826968886	-0.6198860583373452	1.3548257132417512	0.8035272824362945	1.553991762030154
-0.3524582328749223	-0.694592260348946	0.46814633901273	-0.22925118706689673	0.06949199358622693	-1.769152669614797	-0.9399078331077297	-1.5296843202476464	0.9764523226198274	0.9806203198170147	1.3417001371357564	-1.0963192609901944	-1.074760736552698	1.3471378885807899	-0.916424601767653	-0.30115183643393545	0.7076160961750458	1.1826366687729373	0.0624138114112674	1.0473292474185885	-0.26730771080669075	-0.8494080341902055	-2.2778126643105367	0.32305748021109915	-0.397982880747763	-0.9097848125176582	-0.03287395900577225	-1.3718559362757354	-0.059175868759013685	0.8971885441859997	0.9055723601181495	-0.5641505056759564	-0.680502837320329	-0.185892985107223	-0.7141468569068945	0.773009934345422	0.8460195805188714	-1.3332184769327775	-0.19650112023688263	-0.07293294308023388	0.5880510144666042	1.9734797784976688	0.8832224390933464	-0.4973569540986114	-0.7023565003894334	1.1138426315342027	-0.3151823215406637	0.28554154778337243	1.4211026145952814	1.4640074815384603
-1.5480103108227892	-0.2767681618807649	0.14575055919150004	-1.0258621675662223	-0.4749808428536078	-0.8703739902668859	-1.0620510113360397	-1.5471491942328726	0.15754688663048413	0.361498196641318	0.3955919338134029	-1.5939048861177545	-0.924615170038433	0.03459990989904694	-0.71686072262546	-1.1177702884924305	1.0923992806098644	0.40379509312996226	-0.44893368607053885	1.5545730320124602	-0.2660946314829064	-0.64620591327057	-1.6820712722646767	0.5379157239794233	-1.1253717524034503	-0.42649369298737144	1.0640308470190534	-1.4681475254955956	-0.7766980528052831	0.5632254720436647	1.5827739147859186	-0.16174967887967115	0.36302526061776647	-0.5999565789960567	-1.1784259089213214	0.9363350770363699	1.9774878551615651	-0.5342623963508474	-0.8569326937347794	-1.0609907102376674	0.49977107012018823	1.5222941731332946	0.355750981299816	-1.28581847519367	-0.1493972751360347	0.07963584868906348	0.7017148606827152	-1.250039087147827	2.0221923283398504	1.8754211229485915
-2.3065681767508988	-0.22760566018372533	-0.5445929522761159	-0.8831787668449703	-1.1018315351731052	-0.1623460591939638	-0.16606605321663725	-1.2825275957874873	-0.236421691828958	-0.8177575149616957	-0.39851948740704285	-2.3035795776014685	-0.5863697585444402	-0.5867583677157574	0.050682484094434425	-1.2408407904548575	1.0936008365954228	0.2692004597501974	-0.9914439707200753	1.8855676138365012	-0.4218177462442694	-0.04983059020288233	-1.0871415791031172	0.9236595583172361	-1.3150367346920613	-0.2863799208580653	1.3501368376213903	-1.2462899154412317	-1.5147486716341498	-0.4720694951196966	1.3274467088884276	0.9155105019720274	1.7878308381962285	-0.5813828671774397	-1.2157827076143144	0.7616751232302308	2.3020803584138934	0.045143851614823025	-0.8134625663498731	-1.7071921148279758	0.428142353801754	0.404589907542914	0.09196017667569106	-1.5282583232304672	-0.05802712480928979	-0.2267299691468728	1.5521193214357993	-2.108882588369646	2.47170662059718	2.4644255693638666
-2.062884470232518	-0.5125080595679413	-1.4488134576229552	-0.18612883591686785	-1.27385886745211	-0.09132353229652485	0.7270649257987528	-1.0187725301368218	-0.028586397996917878	-1.627909991556098	-0.5500745385324932	-2.44062180325381	-0.35372883428086094	-0.0265910455022442	0.7908395157817698	-0.6581987493000366	0.44749750892369367	0.8547937552632532	-1.2396732061838944	1.8632328289252402	-0.35626765381074965	0.5416039179695876	-0.432605255713379	0.8272132096084415	-0.6099320064735183	-0.3339981743831438	0.7274049237210095	-0.5819694232365569	-1.7279989301549363	-1.642564814274652	0.28301781370422785	1.5329150682895867	2.8258959089732714	-0.37499156482516965	-1.2293108158757071	0.3055639327693169	1.4430199521237634	0.19053845811010894	0.04730336698954071	-1.5546461151649675	0.34794674674304515	-0.8179271969550113	0.2787285988617051	-1.1239310470194759	-0.47409074293725945	0.5523434481345836	1.494564224850194	-1.8794906641902758	2.3606498414968664	2.4641468531025947
-1.2236340603315545	-0.8111768091064633	-2.080986011276903	0.09616583229071844	-0.9454346647990713	-0.14288453572116436	0.7124904911498283	-0.8552962790597382	0.2505280700926336	-1.3255954224098738	-0.16870998836326848	-1.5857261292713758	-0.28339008507953223	0.7563350676654861	1.0751247116643101	0.03562523644656776	-0.5295914181481515	1.4133848619529772	-1.1843690533361193	1.3079971099663739	-0.12751310495828988	0.7870028433884118	0.2776251936965912	0.06982705890103938	0.42633514769264486	-0.25081877614977394	-0.045598617904407314	0.2023388318665493	-1.3249027363683605	-2.0724664134176014	-0.6559996707442434	0.9847680341803441	2.6650672703838647	-0.04125325424904855	-1.5950855840118505	-0.1613379798327288	-0.0656432076437958	0.3595776120134765	0.8722090727979702	-0.906325171603194	0.28827580364063615	-1.572157257166726	0.5526928533643181	-0.6305013163098587	-0.8508459011627638	1.3176513491715067	0.653407590918921	-1.090597363712382	1.383874922570145	1.4427786163575347
-0.5446197343043961	-0.7840986858535606	-1.861030050635384	-0.30680163370500324	-0.5140638806023659	0.39012332846284364	-0.017225236380109706	-0.6838256103285019	0.07291286463744207	-0.020234659422751135	0.23348166316577798	-0.22895660830760717	-0.10236619415054087	0.6870403582779989	1.0945712378809658	0.389750769157021	-1.0720267924562559	1.1649559744784765	-1.0063014514286086	0.27017688317026706	-0.10755120927242617	0.7121140211852454	0.7926074453317891	-0.7460854254536108	0.9608321183617733	0.03825175152791549	-0.23736257927095558	0.6658665518062296	-0.6554173059433049	-1.4133816466079603	-0.7202620294569161	-0.2507327973217578	1.2829711339599088	0.5073013800349762	-2.0426594652516106	-0.31856906406235574	-1.345499202559857	0.9682213633515042	0.8305761223764804	-0.3429657440849086	0.2608312508202743	-1.6918964520931505	0.5085114746914906	-0.519854787139146	-0.6153770082764719	0.7685583523627718	-0.215371610480994	-0.4665634371897577	-0.16149316229231525	-0.17862446073174487
-0.2405369723523037	-0.2804280044089083	-0.7397341257942381	-0.609031626497616	-0.27818226113716277	1.4087509484455483	-0.5145215683803681	-0.3910649764730012	-0.4461413435981822	1.4721010141964204	0.2603179629533603	0.704338245159774	0.43593800455144466	-0.10984202477875021	1.2673399477263165	0.5003629596923022	-0.7107467037758353	0.16886548109775107	-0.7524274179032264	-0.8594572028365016	-0.45278069439886703	0.6222438025320429	0.8592429943327643	-0.8974773121883457	0.8097176998233984	0.3510014406187266	0.10398340372432882	0.7441059885155167	-0.07619554069998287	-0.211361921594109	-0.01252273075182719	-1.0867462364356009	-0.3567576577444118	1.0673242006591788	-1.846415763678605	-0.11991112716231479	-1.9267745741117965	1.7060238188256192	0.0784123685455762	-0.05755120654162219	0.22436658265988588	-1.4558545009598078	0.20751655290461166	-0.6272468062734624	0.262685268324266	-0.9437039192633472	-0.5918034513453784	-0.23479046186993374	-1.4203301867989164	-1.4433751607687209
0.06540795132809983	0.5472714647852177	0.4877759726232357	0.018675418006987833	-0.15568418452445731	1.9591666694233099	-0.24364698568999676	-0.02666095990813518	-0.7769071261803698	2.3229307888822124	-0.09860656819017133	0.7617138713925135	1.1101501279760195	-0.5951162540888829	1.504132234784713	0.6178006075583641	0.1354459267072936	-0.7187457667797387	-0.34449926277150156	-1.5895849584512616	-0.8627046024967239	0.6985763896128926	0.5480597727341445	-0.41033130054185735	0.5112527952024654	0.5024003567577063	0.297039639441426	0.7563303330686345	0.3136400540325061	0.620459266948816	0.6093245452090336	-1.0316227604271893	-1.1232384996940319	1.0349595591890242	-0.6881150466320548	0.05800628835099937	-1.9176127124788718	1.7545414367336907	-0.4670455100290808	0.14827323750382804	0.13383799802350294	-1.2154635873027808	0.04341107343572316	-0.5087223907826965	1.2226950005449195	-2.1971863027503837	-0.6834858566607172	-0.1868023628600012	-1.683027275066671	-1.7263379401576358
0.6432185941223525	1.2482657826119703	0.7818919611195427	1.3321921130968106	0.0251559866969008	1.220602243544154	0.3580142224000495	0.24590612395091377	-0.7036777006394537	2.219968347422546	-0.6171172761150909	0.28138079706913954	1.294745532571152	-0.21216986441358104	1.1573757666050364	0.6281607960185008	0.4908876566843788	-0.7985502302948343	0.1288351519164706	-1.7390274433166097	-0.8889089013876463	0.7537360501567222	0.21696470604972903	-0.06136100280454831	0.55945137361106	0.4366874305863181	-0.18107458370141652	0.9185520068949363	0.5522301430824259	0.6707647378313945	0.38077271191983764	-0.6043507849958664	-0.7582823851272655	-0.020384992179422426	0.8456867490293986	-0.2383354323930821	-1.6110133909326272	0.6985451391441335	-0.2157262977902969	0.358167002234835	-0.01360897445155574	-1.012506688171899	0.19962253560173243	-0.14669302889773642	1.5774653808261938	-1.6666175837715935	-1.023986576459864	-0.1473478447586477	-1.0504310306003317	-1.2597720940310844
1.2378816460929352	1.3184995258344512	-0.0635766952583278	2.1882074031222962	0.16656995724680854	-0.5473643369651469	0.5197481706050635	0.3457755043629107	-0.5501108669069965	1.3842603536973497	-1.0825695055514815	-0.1233003715591839	0.5986816359434705	0.4282837138489093	-0.15486927486217225	0.21998022146183427	-0.15630726348639057	-0.3085269815176274	0.36084368893619123	-1.561581233189429	-0.3864337305142144	0.4693978946350869	0.15546783838522218	-0.4588079983584089	0.8271732848938009	0.16429217843104138	-1.133377987111566	1.0212952136854112	0.6357444647027533	0.31154609092060503	-0.6244296215631919	-0.544225155624999	-0.006815920101366242	-1.6964973403252412	1.787284455638246	-0.9525819466764427	-1.1430951157962839	-0.9175806793730189	0.4943826545505107	0.3487634010917308	-0.18271013022489183	-0.6024300271481573	0.44089986874753245	0.02548711049709544	1.0620279811200941	0.15547069963642138	-1.7088211728424587	-0.12466705108166144	-0.30244125233794683	-0.7797094011238275
1.4509435596901563	0.6403898401251266	-1.0635837668059156	1.807394356829531	0.04964593323402495	-2.1171116974148996	0.09123191695519908	0.4001264241698282	-0.6270819694302708	0.29459333949828265	-1.3479482952224862	-0.1963342625744594	-0.5915135515890897	0.39557285419097704	-1.8473839215158987	-0.4899495803447442	-1.2535835369609467	-0.10472178965347095	0.18904392465275677	-1.4001359589594293	0.38884862165511547	-0.15207928010632146	0.35694338783805823	-1.2908665689485503	0.8564108197392841	-0.2353508873613373	-1.8331007402022366	0.7343695631061635	0.5631798313659321	0.14020705502357436	-1.5631794953865294	-0.8650475560033474	0.2889360126849439	-2.883473036117483	1.7596756731394532	-1.40674417424074	-0.5482454104713506	-2.0190594538205886	0.9372641953970268	-0.0097544834761335	-0.3077314396444269	0.14651069108115727	0.47065183404059696	-0.1781638640820109	0.02947801477498021	1.5005895159967724	-2.185308888572881	-0.056123563802556835	-0.07786762736436031	-0.7195593268485102
1.3027655214085054	-0.2730873238917644	-0.9751610560627879	0.6076041555676208	-0.18912756913577317	-2.339699011693367	-0.36836456609962426	0.6633924886550606	-0.712239218329102	-0.5613255784969604	-1.2711249230376538	-0.07789025554933497	-1.3471197383225915	-0.33116295943747925	-2.7649017959266615	-0.8495839936648991	-1.7347071816088102	-0.6043676892470852	-0.11892850121414715	-1.2511457346580193	1.0650275141847316	-0.7043199525532838	0.6766570118892675	-1.6595074392110531	0.5357575987900326	-0.46409078562223066	-1.6868502937357093	0.17320618666152574	0.4489882907888886	0.28254532237329383	-1.6156082119361823	-0.930171446874723	0.07474106441388366	-2.7028019252031235	1.2775765867553344	-0.9628872440760909	0.06180037637066355	-1.9177925599907686	0.8867046513304061	-0.3993001682020585	-0.294433709053163	0.9423910940573568	0.3035079183073614	-0.2982556064109929	-0.8271243812234	1.3144829799070277	-1.8346589971508778	0.29683738155373646	-0.27341395112512246	-0.8646020533487011
1.1725809495950426	-0.6103843947493712	0.3761298998125635	-0.3453911145195013	0.027817344253813183	-1.079018638503051	-0.37663945244963654	1.2977356451603674	-0.33284387815164135	-0.8582057287087389	-0.7794172564407154	0.12687060313440202	-1.0436788725690362	-0.8331681932904389	-2.342884979669147	-0.41025911520784886	-1.1525608219988022	-1.2539542486572035	-0.11803692320311872	-0.7807449063538832	1.4744793988939955	-0.8268430286848052	1.119722592444704	-1.1111975535051712	0.26272854451115984	-0.027921602624900555	-0.7177466579344756	-0.03383019466054347	0.4360027799600983	0.36763361509537745	-0.7235701736269515	-0.3924748880193844	-0.03302435956267609	-1.3177105769570954	1.0760059082320685	0.21182471370355735	0.5597163163228984	-0.7542612670149601	0.726100957750799	-0.34496997149436953	-0.08462848834938096	1.2412245259536245	0.13355038475186862	0.21889247071201456	-0.9848256869814774	0.36241664930524153	-0.6723347010129942	1.017071549913786	-0.31912252773306526	-0.8071274051807384
1.2528815136691531	0.014436592498229752	1.847558088550334	-0.5337112733367033	1.1367598311662885	0.7836813761563765	-0.11839182438853221	2.2012113221764995	0.49530211384949624	-0.5934802553267967	-0.030511197597370743	0.5727478660898049	0.07984972014239917	-0.4371431322511919	-1.1974524769652635	0.39331475276539773	-0.12242192738300822	-1.1769258768362492	0.2944418531419395	0.18201394680003508	1.7363496795113256	-0.6619245545661309	1.837157718270395	-0.13662283681303386	0.44990739041912314	1.3234748589703025	0.4930364127637413	0.6333615820142963	0.5054067567068016	0.13382828232820218	0.41640649699473636	0.24968704498906957	0.382785823617418	0.24110461518321347	1.3095522483171285	1.2299565173470797	0.993035108324654	0.8271806087102065	0.7680365028060276	0.18869190402020475	0.22593847089763314	0.7689908750684892	-0.05376679987280084	1.2162033178548377	-0.4351784455424615	0.19393250022225272	0.6107401460953386	1.7164335293311996	0.04808975212511952	-0.5732799246068117
1.3301787613047873	1.1493411855514408	2.1456633651704555	-0.3881101964661032	2.7937369827646505	2.1191849566097365	-0.10953462939839786	3.0155910785187454	1.1050468597045966	-0.13753727327365176	0.6022566349932473	1.3853107225145425	1.2320891800292162	0.39378181593192363	-0.4206962085589815	0.6155030973474329	0.41591187960337844	-0.24014888412280505	0.7695413888441327	1.2608458215294762	2.0954377870003373	-0.7101332279618916	2.798816660199523	0.42783823738999943	1.059933390569282	3.0942444083470266	1.2615437257116122	1.9415090039096248	0.5044417095806114	-0.15004749741110232	1.038524064502889	0.22167810503297142	1.0272237764978052	1.0290714707677533	1.5269474074007183	1.4260034810014222	1.5176751636399723	2.201774129933027	0.7902337108041017	0.7235799021868411	0.3796760776916159	-0.15373977204120715	-0.4872266739238623	1.9054238202310743	0.37874563905832426	1.2571015424505412	1.2802762152154594	1.7960941616161632	0.4653073041908641	-0.6017820624801135
1.176907643745301	1.8771408478969882	1.1468191098451361	-0.526501252186208	3.9744477719966214	2.321345129204326	-0.4416282691273298	3.3002091447491937	0.9123089888281336	-0.005630244339034392	0.8116077933753022	2.280757897263989	1.8258340240646802	0.5702208559736863	-0.3903666046288027	-0.09192607602486906	0.24104924687026055	0.7312974006391886	0.9498632368667459	1.7770667016887625	2.6484208170796197	-1.187855704806166	3.562478378198965	0.33618144895434515	1.6856223681627505	4.15739489860257	1.268932933816285	2.986747082677385	0.39572007613115145	-0.012780079366290735	0.9475978829845391	-0.533297593422126	1.3042846196049493	0.9230322532267095	1.311014973923852	1.0600705120732428	2.0624912544009004	2.931778558460944	0.4043252891085827	0.8544275316705862	0.1685262598518412	-0.8635764365192234	-1.1613251475621715	1.8166728837955344	0.9324647119042204	2.3889541726391452	1.1665735230202696	1.097868432378215	0.44040159855474525	-1.0933892090299353
0.9183533048525561	1.6323775059878414	-0.06753871787636205	-0.8926094901541256	3.8083756333230796	1.5375453474491247	-0.6276849780398224	2.7603734439736476	0.164859821309812	-0.4456614301759025	0.6253103329589905	2.660149082399762	1.8089214301628382	-0.34117366812527294	-0.48468546013037306	-0.987734182728532	-0.0020029880641772896	0.8438036638080608	0.8564286204842441	1.4170213407393266	3.125388773528626	-1.6554180248315205	3.5020650131726976	0.09315393643429248	1.9201865027096245	3.6231173420584546	0.7422953280166689	2.961464727276335	0.3440479650211028	0.5473247424182588	0.5061004266162503	-1.1899394385703286	1.031987644202076	0.4867144371642002	0.7248751693692559	0.8916188250382251	2.2004516609521954	2.7130895357208757	-0.30952328048607747	0.7163431953230736	-0.3099479024975654	-0.9607146616471663	-1.5943272036936638	1.3754444496865512	0.9676601653885243	2.1922135032883774	0.663990677573299	0.16156398834705551	0.0032161097099927065	-1.5871882591347242
0.7850527201069156	0.6539680286084141	-0.42825272265400044	-0.8733753919547017	2.3128225075012954	0.40425223418132566	-0.24461295306200412	1.4185807161975168	-0.2746588493321488	-1.2153393313955245	0.3539128529821311	2.1504726170804065	1.353297482633755	-1.5832224608243757	0.006463223915545815	-1.0437419956025356	0.3467118963354113	0.08264816818147606	0.712611641461476	0.5810329750953487	2.9470353181797195	-1.4342388520692801	2.3469456914998985	0.23629141970614825	1.5265574894631695	1.6894251055772302	0.25846616844809206	1.823786510683497	0.4498834398204823	0.9313098092638409	0.10497197070930846	-0.9484180168274565	0.5381611660123835	0.2930851763758669	0.10899415776385016	1.1345443688857009	1.541251912316145	1.5291878534297996	-0.8145698255491592	0.7094815929359487	-0.6683517048349221	-0.6520930934513451	-1.2673372427570668	1.2907046755231513	0.5761934788498095	0.6078081886820003	0.24742741200166385	-0.2955398980689481	-0.3294221835032136	-1.3828531887338744
0.6191259739171249	-0.31175624527408263	0.06884042918199317	-0.1660416294144297	0.3159378064520263	-0.38795031084689824	0.4776672044562018	-0.3428663711752235	0.09417359450024251	-1.7912543668922378	0.2864343510837255	1.0025710629335953	0.5357279341985631	-1.9887967308063954	0.9236719580941719	-0.11436375273853473	1.1755806090868468	-0.7475341446396851	0.5279183495529449	-0.0014163267558996492	1.6822654665945143	-0.3954541177174122	0.5057731887969722	0.6963001722223552	0.4246685861995802	-0.44881509754118554	0.29581748949279546	0.24071956706505962	0.5053157665738855	0.5969127616893222	-0.20777506725736725	0.05167534593850653	0.11307862411535662	0.4794633912619003	-0.33562899473910346	1.1585065904284098	0.2673452530826106	-0.0694453795193626	-0.7691863271572931	0.8930152236610343	-0.5682582926966532	-0.4634068195675611	-0.2840252560856696	1.5395543704773633	0.060481055786230364	-1.086872036224963	0.08196785583688507	-0.11687943770126945	-0.22898876804467613	-0.3671658989908338
-0.04188213795695956	-0.6619333415538132	0.585035368556538	0.7526297823892191	-1.2579381830457594	-0.47056476711775536	0.8876909574233937	-1.909840170413081	0.8395711217122956	-1.8070950306658733	0.48207987626917675	-0.09998601850917836	-0.4750673937766346	-1.1308841101835148	1.4078316667414905	0.9322503352281317	1.7852070866847862	-0.9314439650559262	0.12105248529195696	0.019536848105023274	-0.37285886760410186	0.7959496818757902	-1.1731585107184617	0.9928984395801901	-1.1615763097637848	-1.6313076500078734	0.8411372603323917	-1.0286936288450221	0.2229412025836069	-0.2450583560722638	-0.5407836432411048	0.87962614395034	-0.35264865475822904	0.8475091116959714	-0.587557874445504	0.40179928295446615	-0.8736105878446986	-1.1238943517661744	-0.4281000577037592	0.9218364570178281	-0.04344667661740522	-0.611001493557996	0.62052159782805	1.3532393969593457	-0.2428779954530847	-1.6813943563423857	0.05652454095732432	0.1844970042247238	0.004180089197217479	0.7613587062627847
-1.2705501180963599	-0.3122977713688203	0.5049370897685725	1.1288914330214066	-1.9847335865502613	0.008539103596129895	0.6684703270052527	-2.725003947870809	1.1054567949276273	-1.2897748804815996	0.8235338214787217	-0.6219381555802235	-1.1139033843861927	0.37721471249083555	0.971577422498564	1.2300757870188173	1.7234285899190043	-0.5097904877863738	-0.41976273820170346	0.3422235981786744	-2.1331347462992305	1.3091314697013023	-2.0145898315540456	0.905625290194338	-2.497000511126185	-1.6851587872838372	1.381386689399431	-1.6472549465502861	-0.2753229006377904	-0.7648255151528099	-0.7594203102038467	0.8308115993227824	-1.0393179340639862	1.1683445232652712	-0.5644322345400004	-0.6595903055888903	-1.231961646654617	-1.0194949020381434	-0.2640794335496747	0.6086897488453769	0.534743490254851	-0.7085162215072487	0.8311251635335091	0.30785579878578184	-0.09724093996611807	-1.1537931081741235	0.044346149649567485	0.04638601391280003	-0.17608903448667756	1.1935777628915702
-2.382368939421221	0.3824341692343991	0.02969149553364377	0.744665919481811	-1.9716275145848423	0.5017318558802664	0.16854363406121592	-2.6093278257169557	0.5545215757378965	-0.5204664147679008	1.143974004053528	-0.5619877448736513	-0.7373814227253942	1.561264210966632	0.14753454609101546	0.779106225477977	1.2121225194578207	-0.037080840884295606	-0.6002747315635028	0.41634582315721397	-2.5148696454233925	0.9671849723111944	-1.9699154193836348	0.6999077726515526	-2.634465363698544	-1.35240419723327	1.3409580358511324	-1.7214008958657367	-0.4355950017525541	-0.3960435542137041	-0.5050962112450064	0.142251613478647	-1.6894620008416403	1.2972124393943638	-0.14868995833772825	-0.8702820795001347	-0.8783623657468795	-0.11620927024084474	-0.3591349961431372	0.2576325092387333	0.7805579270109922	-0.16826301876945057	0.4773604179268981	-0.9291602798493032	0.493924071389871	-0.4090691811080792	0.03127600939797905	-0.5381671388507479	-0.8171483701397863	0.8384924600642801
-2.544087936888764	0.8957820707697346	-0.27800574433943126	0.06323399797957427	-1.551644240641901	0.49678881878680925	-0.07267734747860617	-1.8843243484233176	-0.36271279246680704	0.244340130921369	1.2303081336672446	-0.3191386848743697	0.5416239652735987	1.8769195261325036	-0.08693283288670295	0.15338873381121057	0.7202598924704431	0.11254601273308491	-0.11498416020959226	0.011765599318759255	-1.4956238418457104	0.35396978871568374	-1.5465000360266203	0.6606188683217838	-1.312770647914113	-1.3583288111486127	0.6087070680672296	-1.520001187752693	0.055682923562333855	0.5180541165418421	0.2941575375723976	-0.34179021591750564	-1.7272617179540541	1.1269988453500834	0.4451265493102379	0.16391705373619617	-0.4723263044398743	0.556840358113174	-0.4055599630079685	0.20774027039853174	0.540705140585508	1.0683634032168807	0.1580815232219387	-1.305709756517005	1.1823767970943215	-0.21523563261636172	0.04346404965683076	-1.0901104376404975	-1.3096672687151079	0.31698320967554405
-1.7134322820989238	0.7726877538372364	-0.2567783410552949	-0.36347915279387166	-1.0701203558464296	-0.04000311704798026	0.03342679224514888	-1.1400960067932886	-1.0132756440566244	0.8832275006947209	0.8193756707530224	-0.2622399767560429	1.5733258786117572	1.404627319714206	0.5666882226790745	-0.3859155013896217	0.3438508508958743	0.032623112066202574	0.5325630149602896	-0.6512471619281806	-0.3162716955634612	0.132039089964688	-1.321394122231421	0.6337621786294103	0.4573122088307943	-1.6799809773524066	-0.34886724979666234	-1.2638567575508382	0.6818680559255549	1.0590288025488284	1.080313686306565	-0.08573759924777374	-0.9611770087536259	0.6247614029900391	0.5731522809532367	1.3135318424546474	-0.5191724664918469	0.3386957709545912	-0.26881849713744316	0.20791923688390052	-0.1108625949066741	2.241095882009831	0.134910327077534	-0.7351146671838782	1.4029735257520757	-0.5994927118674335	0.0773667555474144	-1.1993691784478167	-1.057359597467576	0.1748259352749812
-0.7085104816487522	-0.12055660459542536	-0.23278123193504657	-0.41740599809047707	-0.8298924435684767	-0.6580903078336047	0.11828830880852621	-0.7834052477753922	-1.2135734054448633	1.3241273811414094	-0.19292925032471236	-0.45360846439618696	1.1254000041088479	0.56537924986054	1.371483658080523	-1.0837559119020737	-0.17804879767022982	-0.018612413539910954	0.38004321566077176	-1.226453200180296	-0.3907158840185417	0.3813979988926714	-1.4815291267244008	0.23498069161619667	1.0798113994839402	-1.7571660370618056	-0.9323250705125296	-1.0840252850370267	0.4901400221964712	0.6765796602556003	1.0721206148732823	0.6638490655046236	0.03555811633010819	-0.05087032140158093	-0.25468006597769904	0.9792807275741617	-0.8656856286282403	-0.436787285436901	-0.25443626683445014	-0.37528663728205336	-0.9517303527587967	2.323130095675115	0.055337332370809955	-0.2988420364075311	0.7993209435939395	-1.1111185725910089	0.1444543434454094	-0.8683311428792563	-0.18744228275875233	0.3036469238388937
-0.25201697255994127	-1.3906319288301383	-0.4437470311087723	-0.2927501244352441	-0.9857477177546708	-0.9187197080923019	-0.06697429158996893	-0.7520642509852056	-1.171496402913186	1.4666507179019233	-1.4590557531891666	-0.724778228089899	-0.7638862713134367	-0.16353771139064177	1.365175748720864	-1.9707697391111954	-0.9067317130474615	0.037440724344795194	-0.8439503685553632	-1.5468202691441575	-1.8868013524240532	0.6720905164040991	-1.7624600731540292	-0.5555088349457173	-0.07244639325533533	-1.2853093812182006	-0.9931095624771229	-1.0104310690346456	-0.7862672009264534	-0.3063998712503024	0.10181830742283461	1.2421463852150578	0.44783275746923157	-0.594935519424555	-1.6641871506043884	-1.0804587101621044	-0.9846378927208387	-0.9595860092326277	-0.6466437579116672	-1.6187787404484582	-1.6035166821875884	0.9847860157780539	-0.4415042464257929	-0.8980250357628963	-0.3848684480733942	-1.338549186145232	0.3001601374509697	-0.34468829977213467	0.5493399613668347	0.24134978670484794
-0.18615230339011804	-2.2552358648381134	-0.6692518901536807	-0.07140673349750269	-1.379553776680059	-0.8786168877103305	-0.2827230331435575	-0.6807787487037726	-1.0298013706578284	1.2399539410317753	-2.247932304436485	-0.9234329695970405	-2.625092678791957	-0.3906669048462145	0.4030680725446536	-2.382139895416791	-1.4502473974440864	0.13045237704022314	-2.158137262998808	-1.6057299679015398	-3.4721736763527873	0.6762011300471515	-1.7867861467517523	-1.2417735979004296	-1.8931485724935435	-0.6297871321682408	-0.9646890381730171	-0.950362071885284	-2.2068850068261754	-1.1294457765919101	-1.088637768776195	1.2322444158944572	0.08460174503142288	-0.8189449901011783	-2.542218995871745	-3.28386712810097	-0.6604702661884091	-0.9725540188633781	-1.1720772031600066	-2.632587490185976	-1.607048946319835	-0.9482236125453588	-1.0880505509426295	-2.01816768071289	-1.4249623162892175	-1.1100061164713584	0.5311288918009507	0.17839430709836007	0.5628265557212591	-0.1235550354828946
0.11914597647507558	-2.1466887414017837	-0.5682848459759107	0.333085758248991	-1.5964398549328949	-0.9848294958032948	-0.12346313430723455	-0.3651963503632575	-0.7617041028680319	0.7123961465032832	-2.0247297106556785	-1.0411127086676721	-2.985773674000088	0.019881293528191894	-0.7048574086125731	-1.606230899787951	-1.427473587951249	0.22478168911218802	-2.2620089841596602	-1.4042542044782873	-3.593945649283492	0.5318509948912507	-1.460442968938168	-1.3522140898134876	-2.599874497242636	-0.4263132535005938	-1.3879875865291034	-0.7792687890925505	-2.511753736770303	-1.3874792693712557	-1.5553304038335294	0.730324689091056	-0.454916814217706	-0.8293319210358071	-2.0847498563754963	-3.7921720223815	-0.2501172461505577	-1.033013049884363	-1.2400399162100733	-2.441386907774852	-0.7813932154332031	-2.064273321966064	-1.253978855163763	-2.2786005791917106	-1.7556273780998537	-0.4852923936050354	0.6299450437497822	0.5701147872539315	-0.03508083752731286	-0.412588106739931
0.7083532037665071	-1.295199813091955	-0.21602261393108615	0.8257454576641278	-1.3522598037525781	-1.4513877649403863	0.40205208272544246	-0.0316197778686935	-0.5093131464646004	0.11282573477322932	-1.0223782326830981	-1.1269804361485534	-1.887681897279542	0.771402326274664	-1.0393578798898349	0.06339615962418277	-1.0397272399835726	0.2782414789677314	-1.0433454291037463	-0.9720740200434744	-2.007629938746117	0.5674216581287971	-1.0540432449385781	-0.9847897498366831	-1.59379604997797	-0.8806645269527312	-2.292839536143584	-0.5454740776975902	-1.5310207114743022	-1.2632347187464992	-1.1440387671624002	0.10236511293203494	-0.5235380251608909	-0.8556027086788762	-0.670541612589361	-2.4040972726234817	-0.24953763331409948	-1.678992989960974	-0.7560511791955252	-1.2163734313880035	0.40113979945014877	-1.5231280320097447	-0.8313830486054727	-1.205367938127133	-1.4959038072696345	0.18506393309374394	0.2991517288939972	0.6071246131010263	-0.7059194085943364	-0.35545993509377394
0.7955755759431347	-0.5820623103012282	-0.057223473014501085	0.989246174123581	-0.8406678871786618	-1.8408184121718785	0.8042482425419878	-0.0944352047279363	-0.6928834067117231	-0.26567330832179636	-0.11096761272847688	-1.132250557604047	-0.7414932885128753	1.2423585941698647	-0.4401683631725072	1.3600224035725406	-0.9110310855036424	0.0909223255784415	0.17115132269027497	-0.5037705458449583	0.03465139552006724	0.8176955368004417	-0.902537057958009	-0.6400432053038951	-0.039909521924984294	-1.5534566338841964	-3.051864379241842	-0.5330720120289948	-0.4308258826470585	-1.0409169100424374	-0.6069167111338484	-0.35503434862814964	-0.17176247294666355	-0.9093930392706369	0.4863389390606304	-0.6427747747761619	-0.7249754085838224	-2.57039093739305	-0.4038295280585713	-0.23826233772864758	1.0061642673383375	0.2456246910460519	-0.5290881305900066	0.009479345213399716	-1.2297708896016106	0.31092761301233146	-0.5249620188905744	0.07978039989342181	-1.1290506160991276	-0.2639819424455219
-0.22077550890529443	-0.649910645350219	-0.2966800906959112	0.5026112301779492	-0.5704959673883788	-1.4147832114915773	0.6768007325157058	-0.6429762986565061	-1.5033997879000651	-0.21976811648646408	0.027717542681490653	-0.8812305805555591	-0.6480721913167531	0.9565047548178496	0.46105339954057395	1.3738265430770018	-1.2867889716425263	-0.5428829901202178	0.09760439351844998	-0.29313485066270095	1.0782679625474696	0.9806799843763587	-1.0315236330885407	-0.5504526483357848	0.5316704741801654	-1.8017325959657775	-2.867748188820941	-0.9833105907298284	-0.37073119513462366	-0.6209704819918391	-0.6404701818081454	-0.5224035009414986	-0.0024218577182301623	-0.7162834375489999	0.5849521339240663	0.018562227356791635	-1.267707899550776	-2.746330503537565	-0.8588695768034054	-0.42273251606844675	0.4771755255297211	1.9573142072032226	-1.0302576576846152	-0.13507148362032018	-1.2312619724497538	-0.47188408419394134	-1.4628414004707684	-0.8362699291370186	-1.3765232462131687	-0.6379209652776654
-1.7400018373900654	-1.1866409822534447	-0.5369427181632032	-0.35846286711680997	-0.7771115295288968	0.04389734862187645	0.21010127878678414	-1.2343476828732711	-2.3696793066363635	0.21728109538323953	-0.41750950373700596	-0.22234474974554444	-1.1507773154316145	0.005385150986023709	0.9351882577166463	0.6400391711071526	-1.5883750141520756	-1.413736781400323	-0.9459743304427876	-0.417329637292703	0.8084760394041335	0.8549083252836196	-1.1043861305531555	-0.38345001477151125	-0.013959954957983167	-1.3493512014797584	-1.4620127786335235	-1.700843163385877	-1.0836201319657448	0.31010397468779827	-0.9511588346261222	-0.3900888361368802	-0.35155277511353544	-0.04590929363988243	-0.0033937096307367393	-0.28840712400374097	-1.4523131488449006	-1.7480341717809558	-1.8108945783760977	-1.1281430832799517	-0.677308276729835	2.596098411214779	-1.9663495839149583	-1.5299153008602702	-1.0500688594975012	-1.732148673136585	-1.8884809761364638	-1.4733560524173157	-1.4812571273987012	-1.3307005006792876
-2.342063197824781	-1.2476419568731096	-0.19787818862935017	-0.85679383617905	-1.0674327499478118	1.8202479716895523	0.020732683922635234	-1.2638678395461755	-2.2569461554319483	0.7209460949997828	-0.6102969323869034	0.7667348494785977	-0.9034251581953352	-1.0345976402400512	0.7855782884932062	0.5613544810613391	-0.989584623812639	-1.8107226825228786	-1.3105450526883606	-0.5560158212962905	0.07637109396786249	0.6671674921319799	-0.7688344750464753	0.2759723437834051	-0.3675233104608902	-0.436318171279719	0.6297924039295933	-2.042044630752115	-1.1126591647998976	1.6770045422556998	-0.5263801607942812	-0.011172146830016567	-0.8245814764622827	0.94121219165588	-0.2960593390005862	-0.23627722954556085	-1.2092238735529308	-0.2381870843784186	-2.0792061397784862	-0.8138691029087799	-1.2354202867841797	2.167757869037841	-2.058282296351884	-2.3719430312645486	-0.047837738810264104	-2.3500161612656085	-1.4143354228831229	-1.1792168290297578	-1.1064707644607867	-1.4118516642529373
-1.2762353270603513	-0.3287969489285783	0.7395757510849064	-0.5368205786994555	-0.7835153611611012	2.7571746882218693	0.4713582518274974	-0.5471117997499683	-0.6932727981633166	0.826916372964509	0.025917347179530814	1.7085552099391568	0.5576309755404163	-1.6037419733746543	0.35416290110336557	1.7434945505485486	0.5582536165796773	-1.1237820927713826	0.07613007378871155	-0.2715216181961479	-0.21007191641855763	0.8316523815514	-0.0582851492980284	1.2659670044158113	0.523319988314233	0.4666422956933446	2.3859249115119927	-1.4506540445917504	0.46134871952234896	2.7783202106978826	1.085744744866621	0.4886987920752542	-0.7447302993282221	1.7463944456936193	0.1305654627204308	0.9293530962401026	-0.7282131603788733	0.6675118847346918	-0.8521348890874865	1.0866183781044865	-0.4559368449673865	1.413305250847693	-0.4488746747827737	-1.169404273742063	1.6531737483993496	-1.487886434050099	-0.2301564224591214	-0.012645264119450435	0.10521483009438722	-0.10858629179716747
0.6676959051502682	1.0195228076148135	1.5676964210613327	0.25777090174800393	0.24468893270062547	2.197650941681709	1.235512541300908	0.5001812082129387	1.591236972709992	0.2812469894689271	1.2003985940640276	2.0843585011950427	2.094528541039479	-1.5367565812497883	0.05559815255551965	3.2257074446776084	2.055915766246203	0.41693914477127786	2.3485858375637534	0.4868918023135228	0.026777907445820107	1.388109688440365	0.5814561296685474	1.8642743635346593	2.0646476326469605	0.9973490486271746	2.969672702539679	-0.06322431382101446	2.7789677200831835	2.7933414109212684	2.9490697817303064	0.9246645877918895	0.048060047730486555	1.9199661494206026	0.7392596007174229	2.4029999091179897	-0.1403690119074764	0.5675607411994454	1.33070127421343	3.2956053905759197	1.145603485494005	0.8988407259746222	2.228088241587995	1.4681564858518166	2.9568729751031335	0.4948637338047807	1.0033899675116182	1.176143433004136	1.8729455676523221	2.1562891652424607
1.9492346073165916	1.7544486166647366	1.5093180956381933	0.7331355796333953	1.3949833383837345	0.49211224200355475	1.5675609934501051	1.2591675394486912	3.2210026178400097	-0.6798610706253357	2.070388159805806	1.5438809071401058	2.1964125868833295	-0.9934744277672124	-0.02361660356725983	3.5515495983760856	2.344213562877899	1.7805104886899374	3.5103341938140193	1.2432633370002926	0.25212785647901975	1.782785694947839	0.695865295760759	1.508325405712401	2.6170644615507355	1.029669621852292	2.2420038844054218	1.2815356137090697	3.9349578057462344	1.5321548870498414	3.4390357306862605	1.101438181020686	0.9888276722904824	1.3536195603487378	0.7981894859432449	2.7251943974294535	0.5537570378924093	0.0626631216425371	3.0146416765072934	3.944929666436373	2.343672158945826	0.5024067804005498	4.286801889528821	3.3733516302573934	2.722423304646195	2.2581135205373806	1.592502607412076	1.4840037415094964	3.2086026236422387	3.88777871793226
1.8083166562316515	1.4217978035298477	0.4969551451499458	0.49510892890271707	1.790828797465732	-1.3241089822935497	0.9781649988959934	1.4347880110219025	3.386549423734557	-1.4585288628946995	2.0590981694031507	0.1696747526004183	0.7047454713614866	-0.19062988191780864	-0.12524923129359394	2.385968245432359	1.2350257490378824	2.060191624470568	2.527600629246527	1.4373991672419677	0.14595556458508693	1.301923849714953	0.2579477430276219	0.3938760650287037	1.3690773633182338	0.6463958397275967	0.78670227037922	1.7257617744390727	2.9122783119403395	-0.3543709248410211	1.8507675553512601	0.8555461652306457	1.36190364514126	0.24662236481864833	0.32241317062856945	1.4424203794145731	1.262358079393778	-0.09304304239814637	3.2140953968687627	2.5483280540369995	2.4668482639524627	-0.20093747544167878	4.492816106287106	3.080641242877086	0.9222646281419268	2.7045947880568386	1.22653292612792	0.7847835044968972	3.2101813613180785	3.819909534947727
0.810289768358215	0.5191240530701682	-0.747386023081567	-0.06746831245280789	1.1501655994490823	-2.2829522033463614	-0.34427918177757105	1.177127835895497	2.420082411916949	-1.6051425176562097	1.273494874514379	-1.4848453476675052	-0.9933901390833895	0.6676899582860772	-0.5065369943658334	0.7464193596648341	-0.3200716038261505	1.3189450735561807	0.36137845342435904	0.9830155057850329	-0.040223993849831975	-0.2331820343243464	-0.3023464637206952	-0.7108582155839905	-0.727187835490111	0.09874725134592005	-0.5143199453979364	1.1272646355794405	0.5800558310584049	-1.8859612969536461	-0.7858837559656413	0.12510858923683027	0.9645511927320684	-1.0575930437859142	0.05960027584401466	-0.40003879602060577	1.6837195405843277	0.1528574534535598	2.214968158200119	0.4214911738961919	1.9160007383374287	-1.2031987388796952	3.0345540503627935	1.2186370921677003	-1.2323258397102068	1.9171640328016113	0.12995730120430815	-0.21834115009042218	1.9310905066734647	2.0753733729358195
-0.03576165873473707	-0.17808260675624837	-1.3723097814231355	-0.289168020166143	0.06087028015619713	-2.016455775830756	-1.6915123533804268	0.7764830924671013	1.2172407313099178	-1.2100393551101687	0.20284206915900876	-2.6356699997222277	-1.4792045017888031	1.2797279893299502	-1.1302398306974877	-0.32401233917922095	-1.1664653313625388	0.42408849421462225	-1.137480319268516	0.3238838183915455	0.08484126828816134	-2.1810834090544833	-0.49417686451694826	-1.1769617807261843	-1.995278901497109	-0.2647134952567582	-1.0325990717296252	0.1310996408559792	-1.2713858001429401	-2.4364932607128997	-2.587624536771	-0.9046620270670414	0.18105771455215058	-2.1208001111481236	0.579539138840725	-1.3865404923117455	1.5500755076292578	0.32413490200125394	1.0305209339982249	-0.8534349797205205	1.398724849685495	-1.9068163787273757	1.0697304326125756	-0.42249108418140036	-2.367512194855286	0.8444828432618494	-1.0657921684618268	-0.7370630078067303	0.3553395138854177	-0.0056496284727579685
-0.3456828791769772	-0.4096003111209189	-1.0998146333173449	-0.01110618329290816	-0.5855215867624745	-0.8121173466174114	-2.3483482831640976	0.37813597937000715	0.30983292529118434	-0.7214368531263978	-0.7766746831140656	-2.6833196662806262	-0.7124109826431031	1.299780007703866	-1.6186269050733464	-0.8977526593762776	-0.9630370791596902	0.1037458905138414	-1.116356554850298	-0.046683059659748664	0.507906429302367	-3.486340281401811	-0.1817716020292114	-0.9641191478076719	-1.7550649093626067	-0.181242219970938	-0.7078974738577656	-0.4557372661833904	-1.6783746687398602	-1.9935073274816448	-2.494670273980649	-1.7175093020640346	-0.4612988523873766	-2.445572296932196	1.554295740972413	-1.1021770150981054	0.970235281554061	0.2534902936793482	0.3157396894791401	-1.029105039301615	0.9500613345681179	-1.7615864666866812	-0.4359934366504109	-0.8642075637430328	-2.0979234576872177	0.22322411770604722	-1.6468725408627245	-0.6030518628974884	-0.5294697843085308	-1.1277753173338754
-0.3849337055076418	-0.42052876265965217	-0.33901939643815615	0.26819397531093714	-0.3921349192306561	0.6398775459605351	-2.0302445961225972	0.029905391453129062	-0.351252681440514	-0.37992134568978947	-1.4985978303096048	-1.5867417176847434	0.2166453747509531	0.6410534926290337	-1.5230558636575677	-1.717901960201974	-0.27694002454534455	0.326890172719573	-0.31469657950853813	-0.03478632292412971	0.8392848276198503	-3.4376627948207803	0.36525696060082774	-0.44355069520609863	-0.7665153713927968	0.3166728555487224	0.0373274751903407	-0.33468432505292495	-1.1382231306613397	-0.95216458966329	-1.0482469199358628	-1.7022989776637876	-0.6868656417633089	-1.7386667545599102	2.022480282435472	-0.2820477520163599	0.41107684198252903	0.3701268800239529	-0.004470339566833371	-1.0422425261057744	0.048145601767875044	-0.9408720500469382	-1.277750281216928	-0.643954120952444	-1.1108180544219355	0.014675841460880166	-1.2292914979557998	-0.22043616291324045	-0.5762793465625524	-1.0705292765777368
-0.32420300734015073	-0.3661869245726547	0.2722513050350905	0.01750766942172677	0.3021837822621245	1.5970683846818996	-0.9978929194715135	-0.12746523799951193	-0.8693874810237389	0.0330951067762338	-1.7819365200161001	0.048565104967266744	0.4936902527681655	-0.3415417405477381	-0.7213673280812691	-2.8722234305280407	0.16904219610682117	0.6182675108205243	0.05717552015213968	0.10450574491879118	0.7861656436187348	-2.1659749742852004	0.7724324077726757	0.03519723740903018	-0.09849918720383545	0.8934191202313156	0.658193045963618	0.18753330607468782	-0.6837805608092824	0.1846440350037531	0.3827265329295763	-0.6894926887280322	-0.5006825136175771	-0.27996992371662893	1.306173655871859	0.19155331890360425	0.27190007298168584	1.0208446426214406	-0.20741988078653165	-1.5287049887460726	-1.3539999257995723	-0.22999216776197903	-1.6454325672028391	-0.6935729323600975	-0.27214035960916516	-0.15604503618198015	-0.052120595391864366	0.044690727744088915	-0.3835588235652925	-0.5657772947527836
0.06965676222576735	-0.07320035710316282	0.40295264822517024	-0.6787879296963407	0.882531921666768	1.6352000338426997	0.142221153535987	0.09908411720703057	-1.0148450165137242	0.7786669322567643	-1.3995043560624485	1.3028709193523536	0.3786055660045578	-1.1023034990171774	0.3884902007469435	-3.419718517719401	0.18322079774379113	0.7411228763662693	-0.32699084901919395	0.1551053207952469	0.4454181542699883	-0.5158393975104533	0.8794315462119989	0.326386127892336	0.05645291708322102	1.1830559502338043	0.8329371786057307	0.6491224189763605	-0.6859541520265671	0.966641780195072	0.947865988946848	0.7066494833206798	-0.03563505467781318	1.0900951714458356	-0.36248963417237756	0.16991313949989953	0.5153432633574182	1.7770732879715823	-0.2526269669729747	-1.9726469042525625	-2.3579939159741845	-0.2159267723827371	-1.6011585803018942	-1.0260021527679877	0.15755304184121802	-0.33681948790878974	1.1213430218602018	0.2548827207671592	-0.4759329279411338	-0.37965918611910926
0.9008912398654554	0.528686302321693	0.21228020095432892	-1.1929897364291464	1.0586522741693563	0.910824484295474	0.8056041718811946	0.6816994738941389	-0.5274003074098469	1.591118540910197	-0.38561366992766577	1.5569822666138542	0.5862002533103734	-1.3562550575771783	1.1232500334299846	-2.520847207645364	0.07312691807466269	0.833697956485665	-0.7802935038192036	0.15390283487391584	0.1443874095421633	0.5796226671138355	0.812745999054367	0.3884130118849196	0.2832659067643629	1.1101356332613506	0.5800656175865025	0.8895511247438632	-0.6991799189692965	1.113421594961356	0.8439228403382191	1.4508571047153012	0.5173231388200139	1.5744000772389701	-2.014071023178927	0.12954692373950083	0.7752646328891879	1.7789320199408096	0.053696541061814484	-1.4760305494741168	-2.028006467628027	-0.6898870035212585	-1.0991800718323728	-0.8453980351013693	0.44092503781808234	-0.2598025529330039	1.5479961777676783	0.6577488544050867	-0.7306525046691829	-0.6355289707609851
1.664527898447265	1.0331691886330736	0.11987207415375607	-1.0431527053656027	1.0148949257246824	0.06589357481541575	0.7612825518304526	1.2641645778731732	0.3741238444349149	1.767711469662277	0.770455799418809	0.9580251708933296	1.2439952377930468	-1.2161346246239864	1.0407124849263862	-0.6216680022615723	0.13144244979087702	0.9461446122677358	-0.5499252682414553	0.23800357004013561	0.1379110612164601	0.7305538626111409	0.8338943484373188	0.21650921263912146	0.9483285171994458	0.9330652760869503	0.15084071002059854	1.0858752290524631	-0.2338783870108295	0.6828709702144427	0.7265947899077044	0.9835661008973552	0.9227007071085122	1.1031069440184604	-2.6408821311683313	0.4659035963540797	0.8058329911175026	0.8133144181851759	0.5969431500689844	-0.023239192047952856	-0.6314312317228584	-0.930621479926845	-0.31160565652176797	0.25756784498542723	0.7700339085606411	0.1261811746620832	1.1057605236501564	1.2030621407878386	-0.6372409738242489	-0.9190809336553029
1.6739323713977385	0.9341259607281062	0.395545054447013	-0.4134646260046553	1.0748566055958906	-0.28449449028907614	0.21865810690280427	1.461295729741235	1.0676735026025694	0.9575144902924075	1.4455132559033739	0.2972111568475254	1.7816740601690264	-0.9062851397442812	0.3058167916013077	0.8745999871294639	0.31538631094811204	0.7707859815296325	0.4053335479807855	0.42786286952918434	0.4990624477298336	0.2567042011827808	1.1410282673007752	-0.08018771381281653	1.6917127567306227	0.9578322493081408	-0.15651455475698783	1.4470759828700155	0.64743861229544	0.11051498119547062	0.9018845432364658	-0.2122733100627531	1.0127419964535525	0.3440526372765903	-1.8527491693571208	1.1047636677669175	0.7414288756131074	-0.235173997106543	0.9639776610792896	1.409563964655729	0.4572124003556173	-0.5246233841629409	0.38226501436532173	1.6599670871254109	1.004071822488519	0.4698891842561053	0.38038053036558145	1.474184075174682	0.01216341311546706	-0.8255243155058877
0.9346349660002766	0.3436564290267719	0.8928237161008753	0.053650249075757314	1.3203511965668742	-0.07894689038483901	-0.39777925947696724	1.2571704904930192	1.173792427608839	-0.26523142382153075	1.4382710446213736	0.3040741179484211	1.743557875026357	-0.4941711012606062	-0.45877480110059005	1.0991263101321693	0.40499924534101617	0.0416363201436758	1.520886395168149	0.6579566040393675	1.1471667685149856	-0.2050696924307618	1.737299448844625	-0.2771774870808914	1.9516477712927887	1.2186821461074906	-0.14625237156368734	1.947642986876286	1.5059496484505668	-0.09421137087989993	1.178813492347241	-1.0388285462864264	0.8393799168898928	-0.03214654468245774	-0.12939651128750382	1.7178582704895815	0.8748621531117394	-0.2548652529975306	0.9411980210823152	1.9549855119665773	0.2752070763491437	0.2032686191672793	0.7799025472546728	2.37674744245551	0.9695905115935995	0.47755394650017774	0.09354190720930808	1.1356865905687619	0.8325843923831516	-0.3330379913238379
0.2588000425985904	0.02347362490671849	1.154065547223034	-0.06176748529724741	1.5427230827333827	0.19955685702594436	-0.7942661559966008	0.9909352402595625	0.9484297001965836	-0.8433745785082707	1.0948345582450874	0.9493073236181315	1.3350393697630665	0.0019407093746153542	-0.7115215091047591	0.543490388339598	0.32232580352438894	-0.9329692988088966	2.1812611377798214	0.9410520909374933	1.8253578617063866	-0.2834985963822477	2.38917084651941	-0.2397667807114693	1.6785030031894388	1.4554415025060368	0.18297742590658442	2.338226072719473	2.0004797427869097	0.17780315267755728	1.2946098930470495	-0.8422389494066918	0.643303195106021	-0.03319350444247907	1.4356838568729469	2.0622838352443402	1.2354391874934458	0.8320665758459624	0.7696631855717417	1.6893167734616297	-0.5786866319761955	0.5777696270284955	1.017317471375025	2.1008149580787245	0.771721161199887	0.3345664863559321	0.4098473547567691	0.35227670717887594	1.2401570805574944	0.22527127726710477
0.33607409582612546	0.5187420147358947	0.8357170224841458	-0.5404434414095421	1.492292135868995	0.10683070762091745	-0.9603801818714067	0.8969819138289787	0.8919682937963003	-0.3193225265072783	0.8209216503900061	1.4573969019488504	1.0103780868481371	0.3735485443008137	-0.4126193964684613	0.23918126256064645	0.1982651789313552	-1.4198465856538944	2.0286232016403094	1.3395042060827425	2.120278080743384	-0.12437756577309307	2.7074370212752585	-0.09619582422457024	1.28165301161627	1.3973960446824538	0.6165546219901682	2.3517736290788314	1.9973148199700244	0.4899012988261651	1.2031224291055111	-0.010295849270772262	0.6139008157705731	-0.20133027827911643	1.8303458988574153	2.009121306242254	1.475545550927825	1.904509275416218	0.7591495710060604	1.2108585576559554	-0.6629306640646433	0.274942583099322	1.2183207213519234	1.3304214366897629	0.6379396344207499	0.43043099946445407	0.8309145592295024	-0.3339037701020938	1.0243283844468671	0.4213961058719794
0.8796723221866679	1.4199924046324646	0.07684975862623995	-0.7820052616090986	1.1166328735356028	-0.24073932310060983	-1.017962438965725	0.7597239564907524	1.0593482251915451	0.6544292679939498	0.571024786572164	1.0948012241046274	0.7783999424212099	0.3355196817587021	0.04427540000467551	0.3854184225288702	0.17178700256137713	-1.0268468842015963	0.9804008449082867	1.7330319188789673	1.734502394696101	-0.1174762390696854	2.374088746542787	-0.09137372206770593	0.9950771536985871	1.0420146645503872	0.8295283970730515	1.8885317584396943	1.3865684475914415	0.2895746378043306	0.9129119598928719	0.515273647200759	0.7049420194559874	-0.8385480295045171	0.8933891436451075	1.418150663132208	1.206190223229688	1.8116318147549457	0.7961697569102223	0.6943582031624926	0.4865411408507567	-0.43254136745592703	1.1430465764386515	0.5965755631927069	0.5458891132489471	0.7387956494853457	0.7744141280759758	-0.5422150909790726	0.4715965669843106	0.021897730710838278
0.9573930224626848	1.744215322433798	-0.5943119597787563	-0.4326764117365546	0.5680326565370517	-0.3270398470674174	-0.9883063581188255	0.1650220285223971	0.9603329720818696	0.9962308022531334	-0.034237296181773076	-0.028212621622986666	0.25162992525219663	-0.049727302803886576	0.25651642154390475	0.18062913646330606	0.22223148172182727	-0.15482780987827074	-0.691818928706694	1.7538411233253572	0.8478699513699101	-0.4229234301785927	1.3961492879947281	-0.25128840015343334	0.6067983768654812	0.6345205248926745	0.6201746001910365	1.0611494126932868	0.13023834284122557	-0.47879215929220376	0.2829692480361608	0.24879134527852406	0.716842222256805	-1.5478290046666	-0.4802352456343982	0.2337137204840489	0.40854673594436614	0.5647690756128954	0.47467014882921077	-0.22060165604209261	1.6571384054865166	-1.0349171766675314	0.43991424811295704	-0.09029255634727713	0.21755551749332816	0.7602407113815063	0.19257853390104174	-0.406687758250532	-0.0029215806659879167	-0.8024106933025638
0.1392338027012301	1.053750329148533	-0.7796918366750488	0.2666140101623101	0.031806164524521764	0.08772777153515736	-0.7639887221301424	-0.8954824699008074	0.19937501827535437	0.3164790128855003	-1.083467369270553	-1.0080954896200365	-0.6293266157789087	-0.25417716597884726	0.14603637836628386	-0.9517434657748214	0.2247867634148632	0.44876551605855153	-2.259425360614514	1.1137874913762513	0.07095439489262886	-0.7985618332784065	0.14707009259390463	-0.3002809455851152	-0.09968703093430238	0.3807853360464036	0.10861949491289558	0.11702295494767975	-1.4057755103596816	-1.2433632904397265	-0.7825328016486659	-0.41581149871418416	0.5142004708696277	-1.6445944325814288	-1.0606562420012522	-1.2423907085583379	-0.5236756114087795	-0.7515005328483904	-0.27992196115858736	-1.590681615564901	1.3345060602979266	-1.2315296501513	-0.7375089238807683	-0.917244094065511	-0.4556241895376221	0.19754738403175576	-0.43306339927914567	-0.3615358777737223	-0.23403278658938248	-1.4893997140232162
-0.9566390188012613	-0.03524949889908293	-0.6075707713159747	0.73345341683495	-0.419180307806293	0.5947776792163227	-0.2859358228324412	-1.8084006806575625	-0.9324357696068646	-0.7649539262820079	-2.0226956199299595	-1.0598780013011664	-1.2583235320466717	0.18629596217429858	-0.06832458539600343	-2.336152295344284	0.11586967393623053	0.4848475048185595	-2.8326186638271267	0.006728485201082829	-0.14508102399928174	-0.872904923282895	-0.9016498246215808	0.009443234914304023	-0.8776667596070498	0.21156488126122527	-0.319192640250865	-0.6962361027240938	-2.4106412350856146	-1.339923015782309	-1.9541998679340666	-0.7573911208163027	0.1018760792576986	-0.9290247263292193	-0.4117931062088349	-2.33915099526788	-1.1384669767117785	-1.1506445779330936	-0.9581551252448013	-2.631490913601021	-0.43121749531867404	-1.0117223963908861	-1.61730195205966	-1.6697875589531572	-1.125069053128633	-0.5242025366634694	-0.650762487548159	-0.615122169957073	-0.31732973947812954	-1.4418287791225306
-1.3907155212104398	-0.5744699026598771	-0.5248079365820907	0.6126280339976943	-0.8096297124712599	0.5633964930009675	0.3366997422132665	-1.8613554421164877	-1.6545581822809627	-1.368242215972977	-2.073865983522507	-0.3423639238356672	-0.9928752564914175	1.0384826224956827	-0.13405121077909618	-2.5772336687509054	-0.041115542942765204	0.2708221823078095	-2.0649346038025644	-0.938559164774836	-0.03426168056485193	-0.5208243907572343	-1.5261186551028278	0.5476235599817617	-1.232770201183193	-0.13540406676897412	-0.3342073045379818	-1.2511435703045246	-2.2162699372497103	-0.6684754460831016	-2.5215591271214315	-0.5354371378413392	-0.46788499392196026	0.10953189761430071	0.6859205908585595	-2.4681693299424237	-1.2919044945412745	-0.6410829642730489	-1.0099110318945452	-2.3731498454949302	-1.9305147592114051	-0.4838957328773095	-1.5242839436294482	-1.7875705677464333	-1.267724331061636	-0.6679342458596663	-0.46996236155398413	-0.9030599737102943	-0.3686004263942944	-0.5434862794424974
-0.9832587762553089	-0.3325259433426615	-0.7020464121933531	0.0961365889383553	-1.1334371730974155	-0.10511620929319085	0.9223742878407586	-0.9884980815172996	-1.4755079164123268	-1.2080848042884542	-1.0205218404153389	0.21490161837431812	-0.007451899060529017	1.4843526063376158	0.024227524641408434	-1.0897138703527687	-0.13397587956026388	0.15421540022737865	-0.5604099590350234	-1.20283261575295	-0.27147583128011127	0.06389987473822029	-1.8187337687905643	0.8994426561508123	-1.0505939522582557	-0.7850623550639227	0.03175332783078012	-1.5682138059051156	-0.9813887260600886	0.21405973929268413	-2.006024532802316	-0.1346132122195465	-1.1295709509782916	0.8575748557787196	1.0496049958734075	-1.6506738089129784	-1.175432207199732	0.023175582752499476	-0.5336170037990089	-0.7945537353544225	-1.656377768897795	0.18721986217599115	-0.6473880559003468	-1.048231719021555	-0.7359214523800096	-0.08343516980268738	-0.20939605186505303	-0.7925310272813245	-0.3892908517822806	0.6556562618016171
-0.42793609312651576	0.09592007190084512	-0.7930522725245637	-0.28889217123228017	-1.272742311168895	-0.8042213973902523	1.3745855855189224	0.09070286893838113	-0.6746699249334239	-0.617389357911617	0.4919359087815305	-0.07697862689610548	0.7564195885533879	0.9996281460530742	0.2797948712253662	1.156437155737726	-0.10436505833701229	0.02725903401610476	0.6153522373852981	-0.8530307652119248	-1.1273518428976028	0.6060647053515322	-1.9257463962380095	0.819749010263255	-0.762802728419929	-1.4947314828877802	0.41560270211587985	-1.7178093616364416	0.36133512143546853	0.6412019855519815	-0.7175410470401833	0.0030216116590868498	-1.6891616624982937	1.1781425224368811	0.34126295040467836	-0.5487724895116431	-1.042080485986969	0.23252937981116725	-0.20004829054028694	0.9923096107875505	0.03160150765899312	0.710708865013083	0.11161310243021313	0.03696070264725334	0.08669616285274548	0.5595483926454922	-0.04774412226210316	-0.2032449888007461	-0.35693304010208393	1.3754568330222106
-0.3738068267770038	0.1483353482654652	-0.4047645214051185	-0.18223457372871713	-1.0780975677873366	-0.8695503444627257	1.6744158496811927	0.5288672018585265	0.012331502204971203	0.053008877801160995	1.4803151739399198	-0.9150864459598839	0.572673235746089	0.006537681604144788	0.4117947648705888	2.5341768527510395	0.027683515341933154	-0.3984208119469193	0.9135603360392123	-0.41791114405152463	-2.0221061363095787	0.9636184896363179	-1.7982830177458209	0.4967738023783481	-0.7895645469555762	-1.7995706991077136	0.4727527859817631	-1.6848722793239674	0.9473675554780372	0.4368282764227071	0.43606606705131706	-0.11163925197011335	-1.791867175453773	1.3427620017966757	-0.6192725239533138	0.08637905715309485	-0.9600849216042825	-0.01748940263754122	-0.45375097993937474	1.809812795359162	1.3619190431395582	0.7675462124040605	0.11064041842124207	0.6784634988119254	0.6939863375057151	0.5574760704034952	0.12098136777376846	0.4321265013218948	-0.33011032186242467	1.3009529875174146
-0.6818307374008962	-0.057650184483905624	0.28478119973240923	0.31541809686305494	-0.5559288415214972	-0.2997223880373557	1.7541362983326958	0.12518740496540204	0.10700519252778769	0.7324346240782849	1.4468042109562453	-1.3357711365138094	-0.30253673638213113	-0.5432028118909255	0.26644410085574777	2.285747877539006	0.20900126064002023	-0.9903996013111304	0.7066123598199748	-0.3091566902967647	-2.1121477061222835	1.1104055814582956	-1.2885123126669327	0.30891131810837347	-0.9869300885543192	-1.4367515930865107	0.1932840645527071	-1.3618607283805904	0.7284565907835265	-0.013641305110494545	0.7743762481599362	-0.1389601053797506	-1.1824393929623145	1.496324478262289	-0.8321560616671476	0.032629887780830966	-0.8287625612260606	-0.4102189763599812	-0.9817940800958209	1.5135195437327988	1.1447517557015714	0.34515056046662285	-0.36284689300217027	0.5936382030519216	0.9140528082184006	0.015650177292210014	0.3960323570795699	0.5695966303009499	-0.3746001858964033	0.8186114005068397
-0.7502231086071309	-0.0810134451444937	0.6070464260779732	0.8137160260621144	0.02740374939832253	0.2915743451467223	1.507091945074362	-0.5707741219744469	-0.2525230581517302	1.299362516982769	0.7138310462252626	-0.7485039817638611	-0.9794648817341794	-0.23986540755270086	-0.09132415192167202	1.0608072495148146	0.40827415960203495	-1.185268038384171	0.6801173493285921	-0.44887986197838387	-1.288774327068323	1.036002742013026	-0.47391312515745604	0.39701696087912736	-0.8496019178987297	-0.6446587935025666	-0.127878982425937	-0.7232817286789582	0.33634069547292944	-0.20116894051254208	0.44293006233414395	0.10441317677337397	-0.04926054440165522	1.4344630500900295	-0.24366642278962303	-0.29855093955986967	-0.575687257170794	-0.7308411032364195	-1.1264924501345313	0.9015916813751501	-0.015445708350606433	-0.0930922846075593	-0.5121950078010318	0.2042437840587872	0.8962782547195682	-0.31653820700557905	0.6090499818096231	0.11460650970200376	-0.41569266789844594	0.5371007596920632
-0.3950353392540287	0.07974202970768987	0.19274777214163022	1.0487633248056454	0.2731312522469419	0.40692668262851345	0.9909933309952078	-0.8716771709977819	-0.5770025489947265	1.3002769759675021	0.026117752671893712	0.4647061330233	-0.9517807095708866	0.32662099952105167	-0.36107505110833577	0.0701533052460552	0.6378027630143711	-0.6789397682905635	0.971227257610651	-0.49351948903145243	-0.37356899333663757	0.779442806217042	0.236072923202289	0.5802077457944462	-0.22982147993814359	-0.020776508865921816	-0.20179606669868072	-0.0074605863707347155	0.2903663708872094	0.0600036430984531	0.13630285759042393	0.46196276819310206	0.9915984341056686	0.9840455256956886	0.2990472414286885	-0.3365594313729218	-0.2835133292333262	-0.8894551124073582	-0.7267941258402654	0.6712265129936681	-0.5762851880384732	0.03762686459245226	-0.018080290364088068	0.06967653585805458	0.7506656954458182	-0.002783430803651504	0.4886741032767283	-0.4612126909449744	-0.26930527533548254	0.6399331211926876
-0.11283965551884781	-0.07468107702817357	-0.4948692669689486	1.0950205769810715	-0.056275754615791804	0.1812223225199959	0.5290626365089673	-0.6013738619120497	-0.5421306508060572	0.36011543969393545	-0.13039287024553575	1.3846528891270145	-0.5823197054423952	0.3138163690705234	-0.24303622812742753	-0.07677528229992742	0.916878072235578	0.0885047761269349	1.0801481029100257	-0.3309499911524955	-0.20587674401035574	0.5191084838422902	0.41738005872003553	0.6585985330163008	0.3623572649230394	-0.04231327298262264	0.0014528139800773462	0.34561722615908336	0.47711361213950015	0.5616513220403646	0.261146457889266	0.7191517565533196	1.359072606997828	0.40577539201385243	0.16110941115770658	0.07092704999031661	-0.12040694879389091	-0.7534499889726266	-0.3327901320710915	0.7131111114853068	0.15926039847871942	0.8392465682656074	0.5914381321794272	0.26348064021011874	0.3734226366933531	0.5508920178966485	0.02594055760763983	-0.6090140172564673	0.11445612297997326	0.7904559894826864
-0.4227917191814577	-0.8231982775998234	-0.6512721483211473	1.1716262448993109	-0.8268645259375887	0.08379889776397353	0.4506944259217022	-0.16076621582137327	-0.2559867248749566	-1.1387661802650506	0.12437243325522364	1.4596066622725405	-0.5728820986915619	-0.2873345283199744	0.20352277601418542	0.3084414511787464	1.178857008217537	0.37022447926311985	0.5863344454003978	-0.23807565452752638	-0.6848438432099065	0.4687975147146881	0.041580904668094026	0.6396618472454029	0.2993652287300967	-0.6870766844247829	0.2732234582035039	0.031069990949995487	0.41449434124890544	0.9393480363032817	0.4778698598303943	0.8762837544483297	0.9564863543574452	0.17467557496773045	-0.30871247315887496	0.5191468531554156	-0.18142259390048807	-0.2571896584106041	-0.5361682492443192	0.46512991450043345	1.382745576298181	1.76615822684072	0.58041084763519	0.36981546903803014	-0.33097954732857693	0.6409791780626835	-0.4858341041962025	-0.30363272675209496	0.47320620914157596	0.6236274701693622
-1.1755983333903615	-1.7551277415178517	-0.14268222432383088	1.2947811112759298	-1.6048197785183007	0.23608270909087914	0.6886981267638959	-0.06116554661630567	-0.12475383397112662	-2.1222041173011528	0.2801898273645983	0.882671382561908	-1.1399325086491194	-0.5554878986308469	0.4811405643814986	0.5709851039350068	1.2019002248825557	-0.0141848992625324	-0.2788821073969542	-0.5357506244131764	-0.9341241716020305	0.6047651146508137	-0.5043332132060409	0.5815003069794143	-0.41983946934638894	-1.4891813497935336	0.355373098958518	-0.797777302786521	-0.12113169882178916	0.9216561172005229	0.13284825867991137	1.0175169679953784	0.13941984399622429	0.35043750866242357	-0.31101800587652834	0.46531842437997917	-0.4200064720140018	0.30885649274368404	-1.2601993328166388	-0.27991220056611443	1.79420773120224	2.1493302559276137	-0.16512284805552294	-0.00023020464006753087	-1.1861413703346009	0.14076157871943298	-0.8155138590766635	-0.090945018738481	0.3896639676880523	0.16921802513341924
-1.6980487180533739	-2.2397822661537643	0.24011261346388607	1.1932438241013348	-1.953796355855499	0.2394962459046399	0.7500712495692035	-0.4581615361785435	-0.49385734069556786	-1.8179229890862165	-0.04172915849885275	0.1716645657374415	-1.8403700988357972	0.28663291372034166	0.09584699259984453	0.38072696539477663	0.6961162591587559	-0.4829959925987126	-0.8945224037676205	-1.1811725746591701	-0.40477671226963735	0.6007249893347394	-0.820648576639017	0.33429078776955545	-1.1184339069277647	-1.9351251777077216	0.0778936907774359	-1.5662235362520143	-0.8426139237963022	0.44416835304852503	-0.9043867948662805	1.0138219743844685	-0.6888886319570374	0.38580714260938254	0.2711466091709729	-0.1892182192459345	-0.713014135436155	0.39061457742157796	-1.8629500026807904	-1.1261195882399888	0.9413983322016157	1.8339438056090693	-1.074386410688706	-0.7914725565454414	-1.826465046792146	-0.42613956647221607	-1.0560545627883646	-0.47319208670932333	-0.3056797840844202	-0.2833710942889435
-1.5355426655073874	-2.192449364264883	-0.2653425759578537	0.6010218862746046	-1.704872137960263	-0.2654205536892177	0.2125425561577807	-1.0750825842934923	-1.3241326687827375	-0.6001859801939541	-0.7161399278821006	-0.39956542600675665	-2.105850706225696	1.849635149955007	-0.8362134924570969	-0.11670021744903186	-0.4312824769553778	-0.4551468277392286	-0.9491874369160159	-1.7747300113629765	0.4266687566156789	0.18778976756168775	-0.852572345187912	-0.3555805686287761	-1.1425029578392132	-1.811142338598215	-0.6048587183882322	-1.7087067975533	-1.262566488251703	-0.319927306806922	-1.94314436796295	0.5713715534354764	-1.3337729395193263	-0.2616457745599585	0.6319050744187066	-0.9178168614726637	-0.9502774701705293	-0.2382867359408752	-1.8664837951678852	-1.5554866316364075	-0.5502635711769007	1.200588568167809	-1.5450999125573113	-1.5626044383070552	-2.0148346496875904	-0.6462467077437674	-1.391206545806814	-1.2693086249000933	-1.2882047152265799	-0.6026953568230521
-0.8515132687119928	-2.048295323079499	-1.3236569981240969	-0.3892403211642662	-1.0057466031980338	-1.040408318010334	-0.7622219541155836	-1.4557162818862452	-2.121451053188562	0.3802072752276799	-1.1989429674747099	-0.8559369172417401	-1.7647372860257813	2.8147332607705464	-1.5335753366384428	-0.5670777145091784	-1.8436857804081044	-0.10441813698454687	-0.6915970712159241	-1.9438128497087075	0.61875016222028	-0.4274565724153378	-0.8166357563037622	-1.4241959502197812	-0.5058694618089355	-1.2432551428957666	-1.5771996807463178	-1.1365721794247698	-1.1349478484833626	-0.9897810313088683	-2.077781594731913	-0.3448075644251167	-1.6902972154776215	-1.3926961289860376	0.06833916420559302	-1.0126244745448587	-1.0486361721425872	-1.0745785476551204	-1.3925967881813974	-1.4403197709176445	-1.7833501379179946	0.606045195382453	-1.4521130361859473	-1.8560759005575156	-1.774732236019796	-0.7432287660377553	-1.6815693845832635	-1.6936269771276278	-1.9396987471514717	-0.9022626908381948
-0.08511421739010683	-1.9644395441304299	-1.7075007794913333	-1.3033170311311442	-0.17743371851771778	-1.4413038264307632	-1.5178958311711523	-1.2676607673814144	-2.2395042928970637	0.4298360196607549	-1.01927543065878	-1.177908010456208	-1.0406157172355117	2.2169416690015016	-1.2833845424229882	-0.696845191767995	-2.8652772484900546	-0.113934328811026	-0.5157839631896242	-1.657288037102111	-0.10318777269895693	-0.6744853928861132	-0.8561649701047677	-2.316365265536401	0.2021724069690526	-0.5209748618932174	-2.512071550111032	-0.31694308488297834	-0.6025695231922953	-1.1495564797432103	-1.0839707230585793	-1.2627273649511932	-1.5883273132144677	-2.140460982521001	-0.9969597746666098	-0.27830752702815803	-0.9216018677683132	-1.3232494489416875	-0.8463341610220295	-1.0340800053578771	-2.295485031326005	0.007198397494671469	-1.00304362693979	-1.5189311104758743	-1.2131300464544783	-1.1559830014191426	-1.5112309358080815	-1.15702403613644	-1.8417671505123623	-1.2056246918543707
0.5683196764440399	-1.4251383854028372	-0.6966452690150904	-1.6288893740712893	0.4675093697507727	-1.159372144775275	-1.5460696768528022	-0.4856510683548567	-1.4175477715055107	-0.022072919107604987	-0.26756924752026906	-1.1657489613774021	-0.23895872689253572	0.39714803308296687	-0.263621686499856	-0.45005540796558624	-2.922898495260447	-0.7163751709652747	-0.5121928703265644	-1.1692148008876713	-1.0117716223415816	-0.26291190752738874	-0.8870903675436804	-2.4028230414113	0.45659129035724877	0.06284182495190115	-2.9508158260160413	0.12706995354467893	-0.04715963203193848	-0.6467233793674575	0.33365761963066043	-1.5440098784710414	-0.9558890064554717	-1.8592491008272032	-1.3431950248905447	0.716155182788583	-0.5037753132642091	-0.8015006076024819	-0.3608618913098132	-0.6340644134475542	-2.0441881593256617	-0.7418624701933809	-0.34088212418687414	-0.7858976026107051	-0.3595346963912804	-1.7651625821042765	-0.7501339534301438	0.04175281685407559	-1.097528027788778	-1.235362889809987
1.181690750809095	0.04214655663130176	0.9486131396122064	-1.1893604290244904	0.7534507810214444	-0.5888712142620247	-0.9651105699178707	0.5777783138927599	-0.09943034840434019	-0.0915434602444005	0.4053029030999017	-0.7194714901502567	0.4286546926721663	-1.3525920109662786	0.5253514996018347	-0.009649478215802866	-1.986060466752708	-1.2538298374324819	-0.5297060787727725	-0.7328494346491873	-1.2046036878123	0.38493036743908854	-0.7822979033698	-1.5926123409018187	0.25871615700554346	0.29494081801268673	-2.5754076568064885	-0.045609258095240024	0.14814939219398596	0.23281726295185218	1.2111731293936774	-1.0022314170690312	-0.08654946900807114	-0.8232616029050588	-0.33700587500180845	1.1564715754712762	0.15823443267423207	-0.20720363508995787	0.26609066423391864	-0.39039223712496746	-1.1193090737004046	-1.3752295868915707	0.4888182721841929	-0.11674696221256779	0.7083330516859094	-1.870891634257727	0.09288076775484938	0.9379098842705156	-0.1809927054570475	-0.720611749527039
1.7290509783423627	1.9043523598134569	1.6996761560102949	-0.22651735900876913	0.7155131369940224	-0.333344401525603	-0.3017105648559309	1.4191543235335464	0.8753595339046073	0.42521741363113486	0.37116338497512197	-0.08311270365301107	0.8276050073368542	-2.001844948038062	0.29851226058922486	0.3045271079018148	-0.5889475524441986	-0.8738757410009581	-0.5083703410610715	-0.41783358447669167	-0.558836523729522	0.5402292121153804	-0.570792801117499	-0.43979415500588165	0.020457154014783385	0.1476347109651466	-1.4698960471838054	-0.4862931403389675	-0.17057320776852022	0.9561993978202276	1.2277261199718328	-0.10329198184451722	0.5011842491671932	0.08910671134056536	1.2537564204041216	0.8073303391862068	0.861832862416363	-0.29966439394125777	1.1444551257472595	-0.3363785822853603	0.23152870314789678	-1.300240954984502	1.2577734292603524	0.1423891096877765	1.6600763729498602	-1.0359567012960476	0.32276349922423087	0.876848782248826	0.5097141671916107	0.13867722973813967
1.9539463645816477	2.823053177692374	0.9516756940344011	0.799118002251781	0.5915016163284336	-0.44044862001125135	0.11540578759121076	1.6558947727168183	1.0348044139915764	0.8618724399982004	-0.31987662068455813	0.3729406914499397	0.9327249831886695	-1.587818008044874	-0.595708221939972	0.28083622732978597	0.5923888888820097	0.44314338730470865	-0.5153442140109183	-0.15533608016777017	0.28881453825259285	0.03953050975989855	-0.3484699202144747	0.3915741619194616	0.11992555265110229	-0.11043952591327881	-0.09044056767466384	-0.5633820226949798	-0.7460434101902595	1.184691911570446	0.9173694293969625	0.4845732972754812	0.6128982665932947	0.357920817713724	2.0157534634516994	0.26492587201334744	1.3496296110155894	-0.9059483979509803	2.0129130820032572	-0.3893317406001789	1.4430281461589385	-0.3301756130294562	1.5383302785993072	0.07223810105428059	2.031583469775525	0.26976334447803824	-0.10454350030895866	0.21156735311095273	0.9313031061750532	0.7247790799741359
1.6863677649229432	2.0437240279461566	-0.25333896081439894	1.4504600788786266	0.6614472394473956	-0.3318786355901365	0.3882948247680744	1.313001494616827	0.7363346539589681	0.6191612378997154	-0.9087743300284719	0.5826099651554527	0.9253068998826839	-0.930400947165929	-0.9786435952644822	0.026675352615063	1.1953228447141269	1.7650265720760347	-0.46755035988360916	0.1326195648086268	0.7737601842645612	-0.4352492006283167	-0.062148135974848105	0.6898892944565084	0.5948756989015069	-0.01495928547500609	1.0553755548213588	0.07527048053740479	-0.9664174335917689	1.0256251879149367	0.9910022236364012	0.483157479703762	0.6556075165993791	0.2997414863039547	1.3669955238920197	0.29340247544651477	1.492112623907276	-1.0227825084280426	2.4807421773094998	-0.29465692982655184	1.8821744886556753	0.8354480184550567	1.1399758057657468	0.14652994706603092	1.6525172609128664	1.0908058980525237	-0.4159132943292026	-0.0746014783965163	1.2511344239709385	0.6243692171824304
1.1256622303036152	0.3720352620805671	-0.3692019902351374	1.4492300360246795	0.9815656895680083	0.43342962241479516	0.669569650925849	0.7986499941201763	0.7640304565793408	-0.019967344674837757	-0.6494703518739626	0.8168186003017439	1.0887293816718433	-0.7362780779452024	-0.14056111203824978	-0.12491782766433464	1.2538630515001374	2.146821196187956	-0.08205338439664206	0.4772109147027984	0.9401851644513403	-0.12083780143902705	0.4463790663994553	0.6785741189584715	1.158634426829138	0.6921811430075734	1.7024881219511914	1.1670538018472447	-0.31931852386939896	0.8183037542935973	1.504158439198903	0.12132489268097771	1.145322768399834	0.5266904332105249	0.08373008537952173	0.9212831124218581	1.3708452197865897	-0.031256616725889017	2.4333283620892288	0.22365674637647825	1.4331856661503106	1.1285610253762584	0.4517740628861969	0.7446344970425843	0.8857642809210439	1.0035965047537547	0.11172769375179663	0.5493466943439325	1.5029515322925835	0.09630576537452364
0.6374350295173759	-0.5601123259423374	0.9178290965730026	0.7529006255206921	1.2590509014572455	1.4745215954904136	0.7566954072779899	0.5234979399289184	1.4256542641716894	-0.2529837881018538	0.4145277116930256	1.2172038813406398	1.4664579671891966	-1.0343940527811284	1.2949076871765075	0.01997686379129308	0.9456036740352867	1.5367148639813653	0.7142543083051577	0.875194702151657	1.096446479341979	0.8538436016361813	1.1241303870913448	0.5562121156753616	1.4233079126543189	1.6918127419802018	1.8392199260888378	2.0228674819473853	1.0332709531244293	0.7004525767545197	1.7740177961487469	-0.23346659994194882	1.9320706136325732	1.085664884600242	-0.6413088249428333	1.3373616242175566	1.1685821578264346	1.384578108785851	2.0666735517371584	1.0902860568789992	0.6825390056000604	0.19327412354299234	0.1421058618405118	1.6306824855404625	0.3278658090124386	0.5050119297644428	1.192463334637859	1.5543816694081554	1.4833080218934118	-0.21739505746434898
0.3152679508350796	-0.013634420032489417	2.3438079885652328	-0.3785121219542528	1.085023781888646	1.869905682251837	0.2896828391086938	0.5182177870893718	2.1545894430615338	0.1929903766068752	1.4586331055106836	1.4553692271047751	1.7018802065419432	-1.3447811588856193	1.97915721866807	0.295102664986065	0.3833095634311885	0.6707979354840161	1.4480817360909208	1.2911061150390948	1.2050582035615656	1.494380660345377	1.5732118117543092	0.2526713671492019	1.16728721296179	2.2393793829194024	1.544591013190992	2.0884044726494477	2.1902108943681107	0.46931644631351777	1.1559316626892824	-0.4143956342599661	2.159284087246332	1.3489262508006017	-0.4468303409854168	0.7922916686093348	0.9822948513266512	1.8183942197229224	1.5725278591990992	1.7476624914209595	0.3329413161644891	-1.1774783696970166	0.47523246633255667	2.037592144097078	0.2610479722575439	0.33561807905448166	1.7005461194417908	1.9054196469738123	1.032348292463489	-0.019421880693071235
-0.07734912208764372	1.1350663736070483	2.48815248028335	-1.432582075058058	0.381206102642078	1.1699165230005946	-0.6521490194023558	0.4652962683786409	2.122543442861634	0.705902039586159	1.6960749706056215	1.0590851506954122	1.397210103837951	-1.2229120776312958	1.3043727905850102	0.40056188060722847	-0.3183417510842148	0.21694398223156952	1.4404978558457953	1.645605716765045	0.907513743960888	1.047292544957095	1.4054576246945878	-0.29958041490749404	0.5195474242837476	1.8525981662790865	0.9390724733694116	1.3956125878427463	2.224590409779448	-0.09639743936339011	-0.14804700118276373	-0.42704667320653283	1.1974440990753066	0.79559812441643	0.023688767060627353	-0.4686430519524527	0.7618468435295375	0.6917740570175918	0.9600271561501247	1.6199415182044947	0.46915369800863616	-1.8028042162201094	1.04773249745993	1.4319148946170535	0.4642288758858957	0.6086985110677237	0.9309259507023568	1.1799994633091924	0.35723968358813557	0.34720808776267414
-0.6791709649433629	1.5049021190361391	1.3075889926466107	-1.9167814495647864	-0.40969578985597194	-0.007609672487516679	-1.3846821421655064	0.11897758042870502	1.20351141245567	0.5960101474113974	1.124335114325786	0.07342111102297028	0.653416093959167	-0.6209919821083592	0.08485502534958618	0.3140721247008113	-0.8923313180779192	0.216616757486596	0.573928911958936	1.8408670071783033	0.13931212520475583	-0.0803093096443972	0.7340672729447524	-0.821168609012359	-0.08846981917272326	0.8682517175384338	0.28351613278208426	0.5064438760382012	1.0766727566967476	-0.858244577382951	-1.1556056729446957	-0.2633029785076302	-0.46690418401996514	-0.27297788808202517	0.03704047360339611	-1.352091369975918	0.42849317419631766	-0.990017539529043	0.23712044063852897	0.7718599812878515	0.5643177228441565	-1.269197002401889	1.2623082199621176	0.18939544479382175	0.5572728609739317	0.7919328925241415	-0.4624185321040852	0.024183032951866096	-0.0472228176348754	0.3692170385005435
-1.2043820900247542	0.801343187648915	0.06251655971203626	-1.704921022947456	-0.6856996185487695	-0.5424931352505533	-1.2557186266344575	-0.37650019164954396	0.16939072792465204	0.015605754717311706	0.3898938578158054	-0.8118897552522742	0.07771362515243191	0.14957364382053778	-0.33954323162515493	0.3331688497267018	-1.0084655604575028	0.33361358673418723	-0.4416879429909368	1.8155911546539034	-0.565332874157056	-0.7294226372122319	0.15597062743429915	-0.8389368323138712	-0.26301549853536826	0.1847845537539769	-0.04768282865108437	0.003900823510976641	-0.323503886655813	-1.3773315254906824	-1.0457488175064749	0.08285930914719067	-1.5320885185424613	-0.9771485938073868	-0.4184521007520628	-1.0690703572625762	0.01525856494213344	-1.62931120287282	-0.3909691180044158	-0.05061647901589002	0.21522829164034055	-0.23542651693760744	0.9491386784518375	-0.6553283102085997	0.41961164738966755	0.4713569597299796	-1.0379401959601686	-0.5388294263254292	0.11580996565119198	-0.015033138816394256
-1.2105167315930019	-0.0018554428476327844	-0.17598730997266715	-1.1223229524788694	-0.2983763721241202	0.017758780009175558	-0.4173182423000986	-0.657165921077088	-0.14031761916880325	-0.21282894308848246	-0.016226278796578272	-0.953195543633789	0.11652663775109064	0.6986848872908746	0.42123472798799766	0.641656577617103	-0.587477277989448	0.3833989376016085	-0.7380055385826647	1.5661840836291219	-0.5904982141345044	-0.3159697901326381	0.13556517662670875	-0.2360267299627046	-0.03741236947857601	0.3474736943485339	0.13294860239622064	0.004128880183813471	-0.9173982404043118	-1.374479598898158	-0.017109327049393074	0.4402426551763091	-1.1851175920450088	-0.8129335433620203	-0.7940687956616321	-0.025429894264108042	-0.34649116013415826	-0.7319054093358925	-0.6788560030940811	-0.1769723756592365	-0.328776755995989	0.3638334633471386	0.4014060400442266	-0.43965466991857377	0.19680385575566492	-0.11870812515303576	-0.12830013157022926	-0.1629357213363041	0.5636187660905063	-0.4038511584417265
-0.6650733068122886	-0.010492381495509759	0.33748070100238925	-0.633595862793815	0.24468786231147363	0.9577081137913215	0.22893959571198502	-0.5923571304188705	0.272899355276919	0.34147082465600637	-0.24692965281015475	-0.4971117982368054	0.47229104228582364	0.8280280306464932	1.414450460862948	0.9535221995960046	0.04010549909982208	0.4202992580156607	-0.19131925905537006	1.124733682054402	0.021417886168842683	0.4732425641696959	0.4779224898077781	0.49522966655095296	0.11928072532319843	0.9412234301092489	0.5518868672062814	0.14025003679570336	-0.4961709212761026	-1.0412834727195113	0.8625199502650734	0.49254818257639305	0.029090173907237206	-0.21285334399335606	-0.7237964663762415	0.5897393524241125	-0.569715766369591	0.5903155269807001	-0.6714277202923571	0.2590655598152309	-0.5066440806100164	0.2453249223893919	-0.11295089723540205	0.42028823960089773	-0.01253546690337417	-0.43135099049764014	1.3514647383870244	0.5467520397684863	0.6374901690863102	-0.47848510885529355
-0.07483724354500626	0.45463001101045397	0.4787344442668439	-0.422717640683921	0.2766278671355353	1.1382355198748357	-0.03220201747228666	-0.4492410064991824	0.6278920863911956	1.1157680382200497	-0.7067751268656701	-0.24231124685719274	0.38962009418165106	0.6260376335018103	1.4496087226945633	0.7626554838984928	0.3991779353828657	0.4123128800623151	0.482612978960677	0.5583589248067716	0.5577523363722353	0.4659092736192259	0.5583903633823852	0.7021313510938947	-0.20899025611703625	1.019967010818567	0.6570780461665658	0.005032851964494787	0.2242100500854109	-0.8044710615968638	0.7023645096517096	0.12154486280317646	0.7991120788117649	-0.051287355508111546	-0.37760002002670395	0.0959639578958965	-0.6917550073796116	0.8854441912740434	-0.6993390445147799	0.5071769175329311	-0.19469007098463334	-0.1531468490005445	-0.6386917259981694	0.8778079624377115	-0.2989791028436041	-0.30649565937570544	1.827272025808747	0.7657513578266658	-0.03483642294698586	-0.3582801519991758
0.0414316960335658	0.3378206748814204	-0.35937789966035416	-0.29960597164539843	-0.3135576127179169	0.20588927821882427	-0.9262034750861344	-0.5393053824778742	0.30007600858431993	1.1848522083066315	-1.326721142646462	-0.6995041127749532	-0.42675366673395976	0.3458094990686629	0.41654685329109603	-0.03363963634795766	0.3318642761934791	0.11700740375156231	0.5489477131522651	0.006859569356485326	0.41952102711092054	-0.626058259327968	0.08741474455528891	0.2726013194274763	-0.8732621051945845	0.1657439459240682	0.19764255814218673	-0.4114570315384901	0.4486362773931399	-0.8065176215976654	-0.33814471345041225	-0.34140832786385644	0.4538786974495536	-0.6424431851179945	-0.1170634271176956	-0.9468822357107894	-0.781888328185506	-0.024382003720725853	-0.9511602286121842	0.11671160305795063	0.11170056951046081	-0.35053849106948803	-1.2431395264170562	0.3930768337016395	-0.7188403481672337	-0.12248444729412142	0.7513486442753045	0.31289710238758833	-1.0862242397081259	-0.3283743358284885
-0.2709838909127756	-0.7090884128018463	-1.5898262911661258	-0.013034946001874576	-0.9239665187934493	-1.0215937780486533	-1.4462222245689738	-0.7726593765263574	-0.4783237170689426	0.34802183827692496	-1.4824400146945984	-1.4339824021313197	-1.3478267129872572	0.1677991172791086	-0.6584589621816281	-0.9084019488037177	0.14979115043645796	-0.5819763992835916	0.02481691741192796	-0.3339791824266587	-0.22038948534424008	-1.850402513629176	-0.4986751280108324	-0.2189160604072587	-1.2379918472727012	-0.9914766298581545	-0.42176119345918206	-0.728859261582345	0.08995082323294151	-0.7326014245260034	-1.2487897163528046	-0.3670573549784331	-0.4061975924487761	-1.3558164109842512	-0.03902970969515712	-1.377372220649994	-0.7990737773593991	-0.8780657957641103	-1.1570833176827997	-0.519417043623172	-0.09002023645050174	-0.32537040196095907	-1.6322102412613222	-0.5145551378839185	-1.0629850822554967	-0.2526314597740116	-0.8062460837105693	-0.2801335237777835	-1.6794466232108587	-0.3694861047394475
-0.46740744080265745	-1.758708839937269	-2.1394889155302947	0.40939934704223996	-0.8458119450289748	-1.394678023098381	-0.9126265486479118	-0.6979074835155498	-0.9428581696142815	-0.6542534902770828	-0.7267069212863946	-1.5042889559675936	-1.4402549624623209	0.06323741828445023	-0.8040621550946665	-1.2174299213944622	0.282286843427297	-1.3476397707426488	-0.45430516414009203	-0.3493785396087241	-0.6504574230209927	-2.0732728911146383	-0.5230307696766597	-0.11902150020824107	-0.8468310148605067	-1.408474110309663	-0.49968578316864254	-0.5936981851379783	-0.31956798950963666	-0.21740136732907903	-1.2092807007756305	0.2012473159001619	-0.7179867877778959	-1.2776164832226955	0.011522827363339405	-0.6982637887411265	-0.6051048344780771	-0.40628110556799174	-0.859798899449192	-0.6599687270210799	-0.6931145896325808	-0.31611908790663307	-1.3316267963408546	-0.9009664172075186	-1.0113055792761363	-0.5635194854947604	-1.3006092733681773	-0.4513751885182294	-1.2754192183720856	-0.16926573575174358
-0.13214885814844238	-1.6341642322990981	-1.6097756092663946	0.6883636733120984	-0.0031061024936056	-0.5967599790440731	0.32948639594279405	-0.03321237453716744	-0.7011481746316091	-1.0128228677983562	0.5460611696590232	-0.5345648062905152	-0.5121935802262135	-0.09636386987843405	-0.13545964987508405	-0.8814247212882922	0.7912427798092412	-1.6019627628256514	-0.4164796183779408	-0.1480580372659509	-0.4314820918105112	-1.2026770583474988	0.12230776697819769	0.6072125491392161	0.04299547153232458	-0.7383692318921752	0.198085548728696	-0.05294121436347748	-0.3452594723291432	0.6379253594634304	-0.3688422344129571	0.9071155459840038	-0.18970898371158376	-0.193665420605339	0.10754812374377733	0.44432797459585816	-0.149561016667065	1.2597261127537585	-0.009848202494309791	-0.1367583130045286	-1.1227428357049363	-0.3521335873532063	-0.3109660400549212	-0.4504911622098992	-0.5286659847370015	-0.5835231720117143	-0.310278128380127	-0.19817651900371122	-0.1426364321351127	0.3893244102120429
0.5615485498819983	-0.28441179634234987	-0.5881738654285519	0.6320525584552552	0.9579842544981995	0.5749023177059998	1.307358631426689	0.9213508178616312	-0.1327843225897368	-0.7094698416990908	1.3642105923145842	0.8052508359843811	0.6267161156927838	-0.3061161215608797	0.3956791894291766	-0.4298171619672868	1.2837502772853395	-1.1082886939592418	-0.016048697520278224	-0.00981675916090394	0.17392930879987692	-0.18980638573181566	0.8082613192057377	1.3483043256492608	0.690399619793637	0.31165405494544446	1.1123679550817178	0.4942151437221205	-0.09192924021644633	1.2685360625736082	0.41071262950415494	1.1075462123493365	0.47174650370899585	1.1550641123048118	0.1262541247704264	1.0274966214545125	0.39088122873529585	2.7214096022937135	0.8477807225632025	0.43423045541730787	-1.0132531042908601	-0.20977260382527693	0.7642315906562175	0.2541873036231397	0.015917115892125754	-0.0938873154942478	1.127019362068291	0.039861473848263426	0.8937025720557654	0.9455029463324093
1.0560653738572978	1.1242407412674402	0.07849099872772312	0.36656630294539433	1.3069657542434692	1.0508140344636274	1.41115086925455	1.4994302676016358	0.12197993814939831	-0.36782278227280196	1.137066698516265	1.4654430180774434	1.0072491316650714	-0.36982058094787046	0.12986888514637354	-0.36231453988528256	1.3150481314326918	-0.24014353185001236	0.28350179842062617	-0.12812438802500295	0.5805410612498711	0.09583165569834198	0.8520264840504319	1.484468481170425	0.6332275959806585	0.7507702931425093	1.4147327084851755	0.6808494036983948	0.06356828890667483	1.2044880718155004	0.4892600325876254	0.6327187806893585	0.4935341801086119	1.7826297164277098	-0.008429237461201604	0.7180738343206842	0.7135503348087401	2.7566687654549256	1.0799112297808529	0.3954323008466979	-0.5631274356332887	0.19131583269597538	1.095265332905693	0.46845715612434524	0.20773827685934887	0.5971700477368902	1.6888243497007076	-0.05407403264602148	1.1895194410326648	1.016083534458941
0.9916360157493869	1.4586122775342643	0.10528069453671039	0.1894305536922792	0.9018730534119008	0.5280924036645362	0.8851934136361495	1.30583694142207	-0.10331707949380815	-0.40423332851002997	0.23264642388789056	1.073945292428434	0.481621260904523	-0.12846497127519715	-0.631471082573635	-0.6053873825587974	0.8386542645279935	0.38953212216519234	0.2878426049365782	-0.4089788570720629	0.528290172758498	-0.2517262493691248	0.2513856393812835	0.9749434695610308	0.12670165183074905	0.31635048506443814	0.8388366391621093	0.4763455157479743	-0.016290225236080987	0.5678021378033734	0.02604873001233906	-0.05240297236918069	-0.07310780265777411	1.3649391964520061	-0.1346528499904562	0.06730196766626448	0.653816966080669	1.4703434382180016	0.6088398653231865	-0.18795988547088346	-0.19511047537972714	0.5662327905635145	0.5541635637079878	0.09132816021349549	0.014511086138786215	0.9884380123205628	1.0732023244550961	-0.3638012899664628	0.7725784863504161	0.5697251856242793
[truncated: 72 more columns]
