# Supplementary material for: Diagnosis of autism spectrum disorder based on functional brain networks and machine learning
Source: Sci Rep. 2023 May 18;13:8072. doi: 10.1038/s41598-023-34650-6 (PMC10195805; doi:10.1038/s41598-023-34650-6)
Supplement: Supplementary file 1 — Supplementary Information. [file 41598_2023_34650_MOESM1_ESM.zip › matrices-bold-time-series/ASD/ASD180.csv]

0.08895737287884264	-0.5559010371991034	1.6062131678821743	-0.1374287625552335	-0.315640233724302	0.8976143623359976	0.6856420804572059	-0.7350541265098434	1.0923155052397207	0.35205999162730667	0.7105009964371172	-0.0082432832997354	-0.061235987507718116	0.6316266335447362	-0.0020119690574731644	-0.1909231896364981	0.41492296723764177	0.6438581347524021	0.49447051917743456	0.28738823965585103	-0.042479610775836986	0.6482524311070899	0.341640039261669	0.4181106726279967	0.6565971140317838	0.8313773483824439	1.2672900338584285	0.22315320815973758	0.30411827966223964	0.23491558773605134	0.7864128158373302	-0.8360315739143639	0.4906321765721495	0.6545791064492791	-0.03563881591835436	1.0142677416686048	0.028569008763825125	1.339515694417759	0.2512961099519338	0.8678571500936278	0.17344358739291213	0.9567581275020325	-0.2531220383968035	1.2705645971652355	0.17351446218317895	-0.05656505658514263	0.5931237903994759	1.0231202092743061	0.6246979458925521	0.7350197113140636
-0.07470900538773367	-1.1290504360474398	2.2184717071063473	-0.200808353487924	0.25382117258193765	1.1346446656687483	1.5257934232533417	-0.5093381010087368	1.536459015954122	0.2928295744211245	0.5365246648681883	-0.45481683692080827	-0.6018902714824991	0.9261399569931624	-0.38093211340044036	-0.7720719322957017	1.0162531385603013	0.6263135698050624	-0.0011574982318678395	0.4008138616901626	-0.5028025014634255	0.576495464272775	0.48067908207894977	0.9683716906237976	0.9063097167585533	1.478141215047826	1.953960296077602	0.2828171475165008	0.010901075198739965	-0.15729666992159452	0.6192190258891781	-1.229883172593402	0.2847598509239012	1.093543885091461	-0.16411016236569295	0.9015837508368564	-0.3430981373097828	1.750771293670163	-0.3189803712043502	0.5295786625794845	0.1475979174157177	0.5099947432632829	-0.9501343557432673	2.0683515649849618	-0.5194329100278591	-0.031166144441287104	1.0749066459382	1.7819605621996066	0.44803982274491017	0.6350666855535684
-0.40057691580567684	-1.4313685063874386	1.2847661827069532	-0.04953523756749918	0.654929679730297	0.8491955073279118	1.622329413313349	-0.320910449534251	0.7439033981383956	-0.1894439367848896	-0.353559567365835	-0.36365868669001905	-0.8982921102462829	0.4676825783320071	-1.1855801067002236	-1.1819726163344426	0.7285206125226548	0.0877648026134023	-0.7099184298842481	-0.23138212047031598	-0.7042195936950232	0.2075258023405244	0.53833359099404	0.8070818250047979	0.6185150278294251	1.0874601005930153	1.768607170544729	-0.010586624437031726	-0.2330134593580732	-0.40398433399534006	-0.38725084068925286	-1.462713871703791	-0.47087065586019256	1.0734800092474268	-0.08460057230145068	-0.13547864031145673	-0.7999595065592852	1.352295435763154	-0.8348335358426505	-0.3010580359222574	-0.3976066673910439	-0.47404102734965614	-1.005626506610787	1.4604994315854765	-1.1106644123201264	-0.11195416667748055	0.6990805821873121	0.9966355851965917	-0.2885011411636082	-0.025550725179845156
-0.5455581393704604	-1.2694907569639613	-0.5137341501546381	0.20799307855429208	0.7446504200078734	0.4482879445300102	1.1135886835102706	-0.3126256027444504	-0.763771521188164	-0.5263141126445406	-1.31759881027972	0.4940559892650225	-0.3689735654203325	-0.9016382293911769	-1.9564591612131088	-0.9780062115269349	-0.38635664424484584	-0.5813596880536346	-0.9518285332816551	-1.123483282130754	-0.28179953272574426	-0.06213016292673749	0.6927861948497681	0.03140898275095599	0.16947319722869	0.007931048226912436	0.7720043960732185	-0.3149787635141825	-0.10413183012846483	-0.13769577653821777	-1.1350689463225752	-1.4513741190310532	-1.2679569057883513	0.8117917258849655	0.11719762403091452	-1.0564932518757706	-0.9462156626285642	0.7163594449443774	-0.8331284704897403	-0.8460837354606938	-1.115175944456236	-1.1312013588017997	-0.3102499047215382	-0.031053546149211065	-0.7905828500012473	-0.32464650041674037	-0.2886416212302423	-0.7804068002678555	-1.0283829294731894	-0.7856261835883002
-0.2330346459337081	-0.5869124818918943	-1.6522241324680553	0.24329464198137757	0.6886946300614457	0.2642156026090158	0.568928972654531	-0.2225281246267137	-1.5979144369222869	-0.19890763952049453	-1.506143364790126	1.4109752461167469	0.7663773683071621	-2.3166009088325397	-2.001499216166046	-0.19380656006534616	-1.3757312528374586	-0.7925574034421703	-0.48395046635019406	-1.3367705773009586	0.434705997905488	-0.013946096684004481	0.7969706836124125	-0.6684347307492284	-0.11896669355066737	-0.7824446207151924	-0.376851317018935	-0.23866245842360054	0.32128910857161186	0.4979338442548239	-0.6569042503186391	-1.0078967687438112	-1.50142735833373	0.6548336992870805	0.19281408206124057	-0.8608762922528214	-0.566702176406229	0.4159471735319721	-0.3661597492507758	-0.5445187045466762	-1.249909050601509	-0.8970018817816422	0.46550377088404216	-0.935857472823379	0.4007153552969173	-0.4584860215981038	-1.0072578745326395	-1.8543527564117348	-1.1636628445720654	-1.0990112862784822
0.39723508831830096	0.5363985481132472	-1.2767706463282409	-0.0951397034327635	0.5618019046268842	0.22272794621822833	0.21558174657102214	0.20670486119206227	-0.9702166983106146	0.5612295459447986	-0.714400120913505	1.4613977937421492	1.527933175505184	-2.5487294137487937	-1.0188484764651151	0.5796937424435127	-1.3224174302723732	-0.3123813165391686	0.23868973777680436	-0.49867353553578214	0.7070797150057732	0.180775137838848	0.45515899955882305	-0.725462104680101	-0.3514434621906515	-0.7795778673733651	-0.9876154212051179	0.18218740372283154	0.5872039247833479	0.9399561446429905	0.6830523089195516	-0.08776295260485736	-0.9296464797908043	0.6163175549766353	0.1488590286266791	0.2504577228670605	0.08465352595358992	0.3757404041512438	0.10121628917904756	0.2791302669132994	-0.4822850141037378	-0.006826519908697571	0.5701500382592314	-0.4708748169511852	1.438364204033002	-0.2735807217257035	-0.8625088652196473	-1.2071338971409618	-0.6033086081438206	-0.8196134657373559
0.867082200048723	1.7467092996778508	-0.021444624904292924	-0.5334633789691083	0.17516971376109175	0.11057500673415215	-0.2209414612816377	0.758332611608777	0.4042971189647238	0.94198267213049	0.4075726001635553	0.6177614396296965	1.185825158795947	-1.3063200246312223	0.4983916872137277	0.6969656780100946	-0.31712504842146	0.5296066539308742	0.5376584578693323	0.7409081807558286	0.24801194793513848	0.2586958002715984	-0.38446432508909484	-0.256365091633079	-0.7211625761499818	-0.43806655204414113	-0.8565309091253926	0.5002598357895545	0.3146982329466515	0.7731787805108384	1.524820672078832	0.8537048044925599	0.19056094251354833	0.45628226041621045	0.27887407243731155	1.0919965781133254	0.46307845363561384	0.16189089799291373	0.23680674858827763	0.6903539410096139	0.5532542798516044	0.8097303657665369	-0.01821002456344824	0.5842078668160627	1.3152367221663415	0.21475117316798742	-0.15021166945283604	0.36809104851682467	0.15817968040673774	-0.2739507279243854
0.8559464269849665	2.420023730699501	0.7302181600314878	-0.6221724368055535	-0.5482191460842458	0.0220134338718231	-0.8828847178242799	0.9107782344722328	1.074292888351509	0.5136305782864679	1.0321997333970994	-0.10569656688490636	0.15934648562941106	0.3050692741544624	1.565721861621974	0.0657552727533882	0.6288452757332503	1.1704254906486145	0.1744245106282585	1.3887236655380761	-0.36295542024436517	0.24897029345571076	-1.0734026733945328	0.14926383317471054	-0.9773453894942649	-0.45038796500670425	-0.28331247527116	0.4016534680918231	-0.38358011682883714	0.17654310085579827	1.0894004664715864	1.0241937822574505	1.3251988238927401	0.19562678508294876	0.7170004672450956	0.8790937568392824	0.262654780885781	-0.22710581424111898	0.1519884769628961	0.12525495333771666	0.8081816466187566	1.0463955240258134	-0.6157698048844205	0.8481742788955678	0.1434618809521186	0.7272657327243478	0.34069452839204706	1.1720208775761936	0.5301873303785163	0.100813767885851
0.5696354287145392	2.087890114238361	0.3094122167027471	-0.232642038189268	-1.185292500848299	0.3158744551730795	-1.325829741382849	0.4968327631797167	0.45339254660564937	-0.15569945775774455	0.9565284429865647	0.22424965906565078	-0.32919753281685127	0.8420298310741071	1.548665498650508	-0.7727292581719685	0.6733857243551162	1.2867752561241668	-0.48928665789647596	1.1403742940682073	-0.2910021971969725	0.40882386889178296	-0.7819555091736433	0.11569403951658552	-0.5650101835589648	-0.7493004105964718	0.2907090736959665	0.13914471089984715	-0.979878993716796	-0.24233078365891403	0.12235975260054764	0.0889079367235726	1.998648081878879	0.2687931282256587	1.1332717534910246	0.1279295419941189	-0.2487147466951935	-0.207464578241998	0.1575800065254087	-0.9878708213538109	-0.057512761145485175	0.7911612180497529	-0.6506935011868683	0.004359605791742409	-0.900567776570053	0.9848610143697666	0.2317252928543435	0.5180168249682158	0.37392197793484516	0.15325879182867494
0.5193757150350135	0.9772979972256817	-0.6189960502382802	0.2819129286153948	-1.0869048611780863	1.0767497908155386	-1.005952444842116	-0.004999886366952266	-0.594711022759518	-0.07795927560484715	0.6505771656574174	1.3395048560398994	0.39418588806232774	0.00974429947056734	0.7667512230992373	-1.18258861157408	0.025589159834641	0.9308140045918294	-0.9169894334048412	0.5746682785928096	0.5744239009837462	0.7857724236283133	0.536767839097088	-0.16961897102522489	0.6016484274716015	-0.5324876273765496	0.5743270203102985	0.2972465812826596	-1.0345485471830154	-0.06574409474561395	0.014624106935912236	-1.2181247032636953	2.020289415479832	0.9408717913991349	1.0578682332839777	-0.01788012963310245	-0.4762822981005902	0.6012679317947038	0.3523052345065977	-1.671408273634586	-1.2398673923140142	0.46998324862302154	-0.2952384299581173	-0.8405220646537468	-0.7873686436471697	0.9107730325380143	-0.09112395435947493	-0.5675582840747213	0.08091802520909532	0.0847583287933478
0.9278040605216086	-0.03816334461714189	-0.8778833313643796	0.4609451918501477	-0.12578476110017597	1.7876587539719202	-0.1229256689203136	0.017976827307437927	-0.8449521441756673	0.9619704886770118	0.5891018487515397	2.0173940324982693	1.599638385202646	-1.1092058871909316	0.21871180882683952	-1.030223569528414	-0.3656977134559033	0.31231462939187765	-0.8941170153852964	0.36821109489944387	1.454502255778209	1.0073790734477626	1.8857646314575984	-0.28829715465259714	1.748807360478743	0.668545444096497	0.44112263505053173	1.114810211807753	-0.6240315956843697	0.5032274249584657	1.1060978134031412	-1.5634899342556683	1.534533381375874	1.6953940550386823	0.47597173227295614	0.7913691510804017	-0.09124470117385872	1.6540559457501318	0.5654702338355567	-1.436142129769318	-1.627851447856061	0.37182757269343125	-0.18913247550937634	-0.5447233802730306	0.3065104063161335	0.5739426851025947	-0.02804168984457216	-0.6488690884054916	0.14525211563321017	0.19375735482519066
1.4472887469054132	-0.24159065965390636	-0.08103983223476648	0.2042288617537809	1.0049596673330952	1.7382949661501184	0.39796554288083713	0.6014622319744791	-0.14400416902637117	2.012673032279836	0.7238146599500868	1.464636625625507	1.8579452299850148	-1.3397600319140544	0.6260447442386007	-0.733216349299925	0.06588703450886044	-0.40080001784938274	-0.6177194274847614	0.5565180317792076	1.575798904335677	0.6289474810986563	2.1357281303034683	-0.12247766378720339	1.9037561888604377	2.200854349525244	-0.13254917594506538	2.13459525110561	-0.2673690291229436	0.837600228979505	2.204394245800834	-0.3278459783970794	0.9125654114762948	1.5500214474206626	-0.08219180035864983	1.6679745332745548	0.653174975294148	1.870445408865792	0.6353069288928151	-0.7737866067672391	-1.0223928876606247	0.4828632098996544	-0.640766953799539	0.6216746839866422	1.231213192509183	0.05455982054412105	0.49539649493028604	0.3971705685907072	0.674330420691417	0.5796978224299258
1.5250989657145828	0.1779678846979827	0.9811375257076318	-0.20797311526734186	1.4164175309173535	0.7969623504202759	-0.058587123176016734	1.1733934377536497	0.5087285552146171	1.9159237810704153	0.6861441027377428	0.22611605368474536	0.6084986176660918	-0.6890658459423212	1.7122303611501424	-0.7524863974302802	0.8692647932155403	-1.046278334190104	-0.3954974501529559	0.6946884132384732	1.0669035630430885	-0.35266548914134477	1.189559156190404	0.06261834481187352	0.9363447060439958	2.8264547594515634	-0.9853106859351813	2.587234459047571	-0.4107020773367807	0.5035933548280657	1.919800813426822	1.595823314783703	0.5278169455424848	0.15901094664149987	-0.11651545573140687	1.5331605749093096	1.1965543524785545	0.8111326930421144	0.5808338616090702	-0.5655390135717442	-0.3326925962905769	0.6800841755932391	-1.276781156715475	1.2367016745791404	1.0841990721002357	-0.5307474463551621	0.96837958200008	1.272819779848587	1.2952524258067801	1.051886566969877
0.9818895816050738	0.3615377867223416	1.2164858672333525	-0.5124059985315766	0.9078658606345016	-0.3357446941097949	-1.00313946487475	1.2149279494892031	0.24836523739681765	0.5772174368023202	0.3485608003175555	-0.44903071914120274	-1.1584494325090267	-0.1402152376988847	2.4486702013849375	-1.0921523646097893	1.124527879007238	-1.3890119977461428	-0.3214748608746155	0.5553535974857363	0.7633827285690208	-1.4369878814617214	0.07870384570622083	0.006363510952193188	-0.2781368071688204	2.02575578016239	-1.6688735506272319	2.0868864301844674	-0.9504027392174976	-0.31477860667600266	0.2552985204511029	2.5274923111370176	0.5178987254759926	-1.5745176339216271	0.29964742508954295	0.3653685370831044	1.2030242937935303	-0.7431850622434051	0.4684031478454407	-1.0708746723214835	-0.4921775251946881	0.9176191981602366	-1.4958816490484317	0.38950478355720003	0.07511828340102798	-0.9370663776946694	0.9084108410869453	0.8273443701786923	1.5047246950955915	1.2777395998721444
0.13661369613970306	-0.16864820556744084	0.37935723599198046	-0.7382783089373518	0.08531308805757302	-0.7488907487316149	-1.3734448931884404	0.7603302159785343	-0.6217629470089723	-0.9047942537015559	-0.03182919831799638	-0.017367795440223273	-1.9024831186251918	-0.3238835952651672	2.0380848885061686	-1.3139979018194485	0.4903541306903991	-1.2527574693166073	-0.22124518251347403	0.36911132421882686	1.1537323387242686	-2.0671340778643232	-0.15496289057413953	-0.237063445761822	-0.8159429227183458	0.5523328049171186	-1.628198686159273	0.9072049606175259	-1.2591145244662152	-0.9751521013661132	-1.3885697298561734	1.630909991901313	0.6937978557219509	-2.2673507737890293	0.6622118306220156	-0.8137819527721338	0.780921692004367	-1.5536333718773707	0.26332022980200426	-1.6191022544798346	-1.3423810378993548	1.160798490518242	-1.1043254463447632	-1.2393488313628682	-0.8064159349830986	-0.9068039767703648	0.3682801564731869	-0.6060305907432354	1.1123830323934407	1.042830703086149
-0.6004154144191767	-0.879271173499247	-0.7017255964882936	-1.02217801335195	-0.391853244983979	-0.20796062598998458	-0.8110208024347373	0.16471261937488424	-1.0742896468680958	-1.3979378716749415	-0.22653372695063978	0.8259801910956074	-1.116148598758821	-0.7585245316505768	0.6568682461088045	-0.9991330272147688	-0.45846558406927257	-0.7487033966074508	0.12991124018660094	0.34855167130321285	1.7553797822534885	-2.043610434863049	0.45694709437946224	-0.43130784175710113	-0.6434382825618626	-0.4112160376879488	-0.6624160807567954	-0.36279569431834663	-0.7439131355039349	-0.9402794626954986	-1.73988608533474	-0.24859754762202735	0.6834624807968231	-1.4820117874874852	0.6305141436054055	-1.1012190410280178	0.23915781999754274	-1.181605505709504	-0.04699489197497815	-1.3395678837735798	-1.7916118518992672	1.2375823758863795	-0.3877147128839987	-2.1370391303105163	-0.815269849662757	-0.4647641405762015	-0.2146728483469468	-1.639055336207202	0.38996125384412816	0.4464359020693086
-1.1009541907020925	-0.8566163150396855	-0.9881717845672235	-1.2620660338456187	-0.4985790013194597	0.6106870107409074	-0.0790920660771947	-0.42161841071469724	-0.6413193017627409	-0.86309702635923	-0.3662127486772526	1.030964695780664	0.2458379030054082	-0.5504330071757695	-0.7594502773976214	-0.1509211742831243	-0.9145619826886714	-0.2519293923193421	0.7222677585193623	0.2739229130421195	1.6746495267513695	-1.49264647187953	0.9479667083891749	-0.4831643796502316	-0.4382893745033675	-0.5026206465435379	0.7654564118355868	-1.309687507855047	0.5304778979298621	-0.21980523891177828	-0.917553989282321	-1.4465147022058886	0.20957483778085315	-0.19614820496369875	0.29530656397826066	-0.5907849666978835	-0.24577565909360835	-0.32598889970449035	-0.25059886510700496	-0.12592206566456934	-1.062717371748276	0.9059791447616489	0.3350063779327559	-1.6184471947460246	-0.04918214150879039	0.0013959874678132825	-0.5357861832658715	-1.4082782453484077	-0.16671810832965203	-0.11373770221189869
-1.4220679957184232	-0.0029030175921276424	-0.25672966114238627	-1.137473036182276	-0.6773348555772851	0.7735278707524885	-0.05627055745024337	-1.096319624275393	0.07660355035520229	-0.22563576682836356	-0.6938151689000329	0.3445152565353809	0.8782763015796367	0.41826966401404736	-1.407189970029831	0.8337786544749092	-0.6735728083844922	-0.06143226589853896	1.2087030727839703	-0.18647151082446767	0.6512260391732728	-0.6030939351703041	0.5358257091495006	-0.49854681940981094	-0.6182937886243195	-0.39759594005017435	1.7763882326631204	-1.8311944361646217	1.7484437433816766	0.6737433485962512	-0.07849700574888935	-1.116370094029052	-0.7080897196445678	0.26666287162718827	-0.1402584020394905	-0.04050378197106571	-0.6707984749404824	0.054676583542255144	-0.03283006218542504	1.206311530397297	0.4254086442889222	0.1262679237697089	1.0106323616824793	-0.46042270690766834	0.8317138445188258	0.0932875829277294	-0.6432673647937789	-0.4157928407412935	-0.23166799135264407	-0.20033191619527044
-1.49460972902739	0.6949237155359715	0.7222968870355946	-0.5275559035082128	-1.1365348069537262	-0.03252697045651038	-0.5752502247241347	-1.7694179047893672	0.2287010491234382	-0.2609410691296566	-1.101882102972497	-0.6070275902881304	0.4477935486248577	1.338110327506454	-1.2464240158003597	1.5168581937969905	-0.1893714377850198	-0.12514202025339097	1.1226363751816286	-0.8442582017444908	-0.6671579458882226	0.42059783028313724	-0.5877962365770757	-0.5339253858035272	-0.8665281916095843	-0.8190202393345799	1.7457164160802534	-1.9477272039840883	1.9592383023087825	1.1654301854179465	-0.04482724018927327	0.08052312829449011	-1.7516750911317363	-0.3618753517999863	-0.6943368102349095	0.06788647741240635	-1.0152271833393072	-0.26929486124483876	0.6073296024069631	1.7159687057123993	1.5332434322558195	-0.7920449647989805	1.6547187414362472	0.09864456975385394	1.2456402402490536	-0.1748977911781665	-0.6813158268291657	0.22271255456198738	0.1224748993637368	0.31812385798426107
-1.1407861433312774	0.26888302602667435	0.9531838532955337	0.21459408972179886	-1.5538870956325457	-1.244790468190473	-0.625404119534315	-2.010002797807996	-0.25190877456066835	-0.8289840081066826	-1.172453352199155	-1.2167439108142495	-0.3016582101202245	1.4869859420798301	-0.8066871009163195	1.7111248154271936	0.06241362594743038	-0.1785903921543633	0.30197746234039535	-1.0149092833715034	-1.4795378333616358	1.1971418885045262	-1.5925130986665454	-0.44715532757540527	-0.7061975106238758	-1.5818065465117614	0.7878271857206219	-1.672799011533875	0.9143445354395456	1.0456728141914233	-0.559285091048054	0.8419723389631092	-2.4701451204206952	-1.150076712066472	-1.412121395188499	-0.11498075960190036	-1.1517143349792454	-0.7889477085438727	1.1752858619897277	1.222281211825096	1.6168875807257326	-1.397335504164859	2.0465050902929867	-0.30302378067297364	1.0147816143470842	-0.42518371445399883	-0.6052470215664357	0.057048371517423244	0.511309548796524	1.1158049735194646
-0.4427881965205993	-1.0177333662424117	0.124679816291778	0.5516450326224598	-1.5074934437634575	-1.9885105208012626	0.28918131761804455	-1.5443740831170576	-0.6751842124168739	-1.2326372168962332	-0.7482796300395468	-1.5345059058173014	-0.5738181595839129	1.0616250666050404	-0.5252552867840645	1.4965938374960774	0.046424425375933956	-0.12083246778179338	-0.85502700280715	-0.33506607273151146	-1.6375342457652369	1.2419928071897677	-1.9171860393460967	-0.09965095322372818	-0.25319298225447884	-1.8158034089183313	-0.40536051415590246	-1.1014448424020096	-0.6580184781151559	0.5337721576367658	-0.8619982022194089	0.5714471860514342	-2.5058192111444058	-1.165712708448305	-1.9587334672979788	-0.2830650131213409	-0.9753158970520219	-1.035231404749695	1.0759353179774638	0.37650240596340234	1.0694862758829706	-1.4792556953792682	1.8399020222932172	-0.9824222210803418	0.2894430544341765	-0.4111379334642747	-0.2839558613621105	-0.4037565219372927	0.5376858998649452	1.6160209752412296
0.11063744586636479	-1.8504731055365198	-1.1802201532101038	0.3362817119406585	-0.9930531225778185	-1.8821434563907216	1.3632179812217693	-0.7506240179616178	-0.5290951018678189	-1.0994904168649153	-0.25026178639309865	-1.9197497324901003	-0.3528548528315121	0.8022455944142156	-0.402430947288254	1.072557823105304	-0.035760204785597986	-0.12464147179484354	-1.6302353143345445	0.6266732499045882	-1.58008351795113	0.4306452843366755	-1.6786504567986844	0.35604313376606633	-0.07130591485949651	-1.0626186742589439	-1.1960384744733454	-0.48602074168718146	-1.664529363137412	-0.026799373948885107	-0.679462544721457	-0.22379340565304204	-1.7960213580966413	-0.5492172685815889	-1.7561230018733547	-0.4514293058479471	-0.5252260353165517	-1.0833242485483874	0.2167723497582437	-0.07293476275294608	0.6818560702111589	-1.2332984014909252	0.9999980176206151	-1.1726903429316755	-0.6012614467994609	-0.31528498137771016	0.17675138058794918	-0.5139772104650325	0.06543542288199147	1.4077980451554013
0.054523021793373164	-1.3084962799214557	-2.066280790108932	-0.00631189741470185	-0.35126929499897486	-1.3287861184373053	1.3367465864809132	-0.3410706222630616	-0.057229212612998945	-0.6925664923181741	-0.2001887234365688	-2.3510729271653323	-0.16113186677096844	1.0004461971207144	-0.26052766045239356	0.6506352698935602	-0.1775123121506883	-0.3252555852888675	-1.5883138360677092	0.8432397673727877	-1.6406596255571768	-0.6596056212497206	-1.293760104375412	0.5320531064860708	-0.3296486790869807	0.09471008601925718	-1.4747909427173624	-0.08467247309201004	-1.5992299274823654	-0.5130937739610557	-0.41659154808102494	-0.689041302178388	-0.6542666448617681	-0.23651283259198086	-0.7138477408717039	-0.7779658890253834	0.08837314555652996	-1.2533097251466194	-0.8646708546197394	0.014896182104708963	0.7306149323544466	-1.0394353350908943	-0.019466657742615502	-0.8016541634401251	-1.237738288638775	-0.4211912362276023	0.38174522342204165	-0.2378265790422844	-0.7088344300815607	0.5227765622510109
-0.4961191213559026	0.10020093506129092	-2.0671035532316875	0.06747444666228122	0.21123192598132529	-1.0483962815247978	-0.00579571856392759	-0.49812742027661167	0.20062267891833008	-0.4105947582665084	-0.4894531589857748	-2.3993513628914176	-0.25673159297304377	1.22215576262655	-0.13932762578601462	0.4216929591757356	-0.554046235572364	-0.521882285172359	-0.9532359534204705	-0.060903638032178985	-1.6814073032630146	-1.103847840219621	-0.9655331601959446	0.2055733011714893	-0.46643264392983924	0.635105634639283	-1.5497779276989503	0.06739186559813518	-0.9001624123305255	-1.0519915452094368	-0.49343408524390386	-0.5041271824181333	0.3774415209076631	-0.7718781797206419	0.3640457993072315	-1.112616472601526	0.8050840062926939	-1.5632437378856288	-1.4995396916590145	0.21076117315530998	0.8832317294126976	-1.090067144925846	-0.6385320464311272	-0.25495349409809576	-1.2911321279949814	-0.5899308006803591	0.01124276816402322	0.043565026246735736	-1.39348933469613	-0.6391230460633812
-0.9015335753333847	1.0302035261850029	-1.3851087993515532	0.6336726797589182	0.7959002897568017	-1.308220521891717	-1.5014946360740817	-0.602035856891107	0.18335644123242686	-0.24472551276726545	-0.40575355411175307	-1.8487405256458462	-0.356311732712197	1.029676370319188	-0.2667544109279592	0.4913449753665067	-1.0980665585548894	-0.3500159688743664	-0.3216840014585009	-1.3601327321694254	-1.4251253301038456	-0.47146250710318854	-0.6336939158927187	-0.39517678852871263	0.09556981167730372	0.2405526444386093	-1.6413683898541616	0.15517775181174204	-0.3602863678098713	-1.7045031054074957	-0.7826088443958297	0.022961948889772855	0.8839229700443004	-1.6634002230855565	0.4384686872785027	-1.0437773288036158	1.5418731837089539	-1.6940055381322163	-1.44282157659	0.14440520829577164	0.8560223973072281	-1.234134193668872	-0.6507725417159451	0.31059806338884566	-0.7929258401790688	-0.3205097687581603	-0.7977759699766	0.19169682306895672	-1.6295598949175596	-1.611281676611055
-0.6829441692576514	0.8012518282442355	-0.5489220748478327	1.2410056295135627	1.4702874490114273	-1.5994497679440405	-1.8385894217023893	-0.03717838723961654	0.3328334189352687	0.11762513975201842	0.469364679909048	-1.0319252512437087	-0.13312902387265738	0.631341737065562	-0.6664609652238714	0.7717040657016319	-1.33566129778241	0.24453233630979007	-0.001690416951180065	-1.982445305022729	-0.8925036217359437	0.7354987887742028	-0.24021999838396835	-0.7697113947310824	1.0941098637849276	-0.34517004736060236	-1.5596711133529697	0.3324804921358644	-0.2529620968569554	-2.1704601497510074	-0.8068086807548308	0.48713848772276114	0.8772324790122816	-1.953918582982482	-0.593502897667331	-0.45017569351271247	2.020636719341627	-1.4221321518959538	-0.9189194000494258	-0.039336814522142105	0.8330560499232502	-1.1584708602943512	-0.305407474092622	1.0804479968859013	-0.16381464703980173	0.5619897918758464	-1.5036421699101732	0.45036148049869223	-1.278695550319386	-2.1015523752333047
-0.02427643830190368	0.04613645164634231	0.06278447432333462	1.4151743767629907	1.9730160729681518	-1.1240407779479806	-0.877072949335812	0.8966802414087648	0.8906327737811983	0.7676304522290062	1.5792372337196454	-0.39638335772253985	0.28492655039053355	0.5532389657347703	-0.9734965783346387	0.9787542455459234	-0.8319386152266316	0.8577361906228221	0.25519460537596855	-1.579947036669529	-0.3278200347810206	1.5753956080054203	0.1693792506477629	-0.5993727254294585	1.615026220240772	-0.15631410933270465	-0.9202241113709715	0.5393677939221313	-0.14614417811255195	-1.9246456042801503	-0.3333253187829236	0.7614564988444262	0.7300971957888951	-1.2176106773662847	-1.590836926679251	0.21890646130009206	1.8574209180513148	-0.8641796806647499	-0.2672290639202583	0.10651131682065043	1.1038463716280271	-0.7018448401230327	0.03605556689011058	2.043253994901602	0.1779249567936217	1.4725727121909766	-1.607047535974414	0.9477305750824446	-0.5005843834553746	-2.041221505375907
0.5314089907361165	-0.17361813666014092	0.39367588235125156	1.1316518686790007	1.9626106021585161	0.31743062856622756	0.4198330155837406	1.2379137055800369	1.4828093061552823	1.363501410551317	1.894232137638421	0.04897610457495308	0.4885543767642488	0.8322688800320831	-0.7707040873592931	0.8355236766672036	0.25882471404269963	1.0625588431798192	0.7940310724925332	-0.707036978618046	0.1685586260638093	1.5642844668455287	0.5634886898697035	0.0085608234297014	1.1621333214469318	0.8978523327686281	0.3279022657188135	0.6120662387737729	0.41574829850017786	-0.7603656398618321	0.39224693667603505	0.8837940484051274	0.7623771007553487	0.14625597460232245	-1.2634441245386032	0.3942299929448383	0.9872980624853981	-0.24689020741429302	0.2795106859494297	0.7389004429265964	1.50525967432546	-0.012749185088332823	0.1905939734356916	2.6768512038858834	0.24494757428730593	1.5888545012752755	-1.0350969175328841	1.3742306960342907	0.3064594579911931	-1.5412713957546043
0.7730771685293484	0.37381095140506243	0.5606933448620239	0.7556292937482822	1.4957252904616944	1.9203044858376441	1.1683424920873855	0.6047109841121749	1.5770141097564605	1.484058205667771	1.116643490050041	0.5793836586020078	0.3298415901718647	0.910557228580027	-0.07294465760179264	0.3313182431140675	1.2631098151439466	0.9117873719308618	1.449800184619051	-0.04609268328340315	0.6609611925816732	0.99435836386149	0.9248766036492507	0.6914640172930256	0.2541811003565398	1.8915756270235389	1.6359815372762987	0.5135048880092835	1.2119328666116214	0.8006259758878881	0.9509902014002217	0.8315254420055691	0.9097880530304484	1.439061602606784	0.4258737423251653	0.03625536229818187	-0.05267944774213401	0.36664391632238497	0.5042160407042373	1.4532786185860707	1.5139906674647758	0.5592119176429564	0.10998966004780235	2.41780634329057	0.38475623429138156	0.8244229870409807	-0.12020150046634019	1.3523403878970188	0.7025467125890157	-0.8651359487159579
0.9638921484574801	0.9463427933996839	0.6701419820242315	0.5983734166537226	1.0278761709899629	2.469256262789467	1.3448603613509935	-0.14999803557585195	1.1749750187949843	1.0562765123790077	0.11732558911597801	1.1152587981695437	0.05582066689096201	0.4227477595115273	0.637562665377108	-0.24192247711323092	1.6492534210677643	0.842685864795541	1.6250825502724675	0.2688219196849325	1.012791496203249	0.4158702727942546	1.0712899749618026	1.1582996572361137	-0.2367770507773049	1.8332242171380395	2.1939769765801582	0.36250242133477195	1.5179465981426108	1.7683117181915187	1.1187651207344136	0.5716717203334851	0.8597696657606988	2.2063865377471794	2.117623596364544	-0.34562196391766287	-0.48031241238848993	0.9644378543706149	0.17029536640076365	1.6491727758608978	0.9097142743910692	0.7214252918864521	-0.24952161266038766	1.3616597987389754	0.7059361845359944	0.03495380093136608	0.7193254882706599	0.9707262409131562	0.4756531014647091	-0.36193571479429976
1.2488357242394972	0.8166073717582832	0.7852908017803498	0.636081492954974	0.8535025446870435	1.4610940807586044	1.3847275208751324	0.13868891451970278	0.7751391975331797	0.3366870357323538	-0.038642691922099986	1.1017599160465756	-0.12427206271235634	-0.2226724163491989	0.8867779774027841	-0.5471642200912191	1.493397474245903	1.058318065495471	1.0511043481502524	0.4778230684179583	0.7921349727967469	0.018421429742760776	0.6819871582027618	1.3287178252185836	-0.16440745041858984	0.6602597497595636	1.6184719247269959	0.2359939845565557	0.9951961293433123	1.5019788384517971	0.8982068745211292	0.23128731635192515	0.4961740935871136	2.2667830078984292	2.3864837389184834	-0.3245921097768017	-0.045853435086854244	1.3249829429036832	-0.6863136867565114	1.139989125690673	0.10663580661392554	0.43812102395980607	-0.8191005828320118	0.2599087034684467	0.7597934338533657	0.06781411907901788	1.2450017548297698	0.6775561731073158	-0.18162384885879337	-0.26847207723953154
1.2036137174974904	0.07553625043695054	0.9565825697040379	0.6552670741068839	0.7105175171632474	-0.35048093968134814	1.3962328653890765	1.4574373417835824	0.6481438792030966	-0.43939370375764153	0.6207152161592648	0.23833030204714242	-0.3813271602917708	-0.34597468161025313	0.6395668970578995	-0.48992122513765335	1.2097888612841974	1.1753630672585957	0.2945155712458563	0.6144158818043904	-0.20748479974156397	-0.341463815905551	-0.28266637490993174	1.2493294035358395	-0.21282974985687367	-0.7634091619087562	0.34791365133012936	0.04317876571621896	0.23187394025901198	0.31284132006123566	0.34708249472698816	0.020538552586697626	0.08682847726463744	1.5483339147234882	1.127089258543009	-0.031006798015879404	0.6211258193209261	1.1407356517887932	-1.4902092571674992	0.36154263033016054	-0.3301774741051777	-0.06686116982817483	-1.2192867541705348	-0.25359205636822363	0.0023260227021550447	0.7238643805134117	1.4236796067578532	0.6302274442304504	-0.7619077971997358	-0.4888799713638514
0.2960673704153457	-0.6488500033947964	1.1703808823451207	0.5540939079316204	0.12778401911353957	-1.6045724448221705	1.1172024453609202	2.4445656747302618	0.4321675595948586	-1.2239666519969106	0.9559967111909886	-0.8765768999880601	-0.9851292071883995	0.03030014238895316	0.21074549585901511	-0.22565447948747278	0.9520985188859891	0.6543719843219892	0.2686289368945333	0.42725132126182913	-1.448830778895018	-0.6554302057784377	-1.2528717173501844	0.9958540721087494	-0.9007470344753021	-1.5603272139747917	-0.6718772968425823	-0.32981506767598595	0.21787764321553157	-0.8076971511410391	-0.46176420777903454	-0.041109945106301914	-0.05542209868169503	0.2161933476614731	-0.4517800272399257	0.09429124693507658	0.6019864561667894	0.4858593691593434	-1.4360978733420622	-0.025860704734325713	-0.3626307951931194	-0.4900566234392963	-0.9147562474582497	-0.29264039590073815	-1.4145567487588766	0.9330978730525776	1.3176934249928296	0.4176888051240141	-0.7955933804257748	-0.6184163262016973
-1.2185994742416597	-0.9918556869748922	1.2763353047051298	0.40889879173569993	-0.8756128168275121	-1.562147072215474	0.5426846574834036	1.9051130447988638	-0.35002877074115335	-1.9461058220577057	0.07019951068596465	-1.1853500935084953	-1.7524467548676732	0.08788895823630839	-0.1561923987602446	0.0898386587269788	0.499801933221265	-0.45867255814965485	1.2086071334719914	-0.10687991236381517	-1.9585058238733262	-0.6214507033180192	-1.4096898360474404	0.6716693957641194	-1.791528528152929	-1.6140252510754394	-0.7648399504907684	-0.7923668992835653	1.2761600747918092	-1.1104958222304235	-1.3210023969134845	-0.16890133446151234	-0.012550037350762802	-1.0968721534375723	-1.0997916565188732	-0.11621774873030198	-0.3399028839246289	-0.03630069735792367	-0.2676210518441784	0.2722981903466715	-0.44283231398215406	-0.6575900255403359	0.23929344398209465	-0.46011378809912956	-2.5080282121336657	0.029683125848236836	1.0186571276913317	-0.38111789753939646	-0.21232373674090865	-0.2967468158400747
-2.2080208660552185	-1.0653770286760451	1.0744922617762485	0.2841052532802642	-1.648718223164794	-0.6534261046652474	0.17673978711894006	0.24648791212142523	-1.5052225859607398	-2.288098391333857	-1.5520220590563603	-0.3216091100123578	-2.0129916079677748	-0.7458875967310448	-0.4731722460477296	0.4646456136246273	-0.23719699254833937	-1.412135061971237	2.308942222004713	-0.49652630293156574	-1.285069537917351	-0.11300081732450942	-0.5189199573886887	0.404455548089958	-1.9468071684165902	-1.4101015773860963	-0.05056077772152461	-1.0647462171814313	2.6394718709207683	-0.7129770645398346	-1.8656044430621095	-0.4825036836780003	-0.1850018669306676	-1.5389720504003097	-0.6265356418710494	-0.3981766559181133	-1.4905185226561708	0.1670454532613883	1.3054289398716277	0.9622821861071779	-0.8032792812475676	-0.5874263445243917	1.6428401579694758	-1.0471946996701247	-2.2945320196152195	-1.3714655288327808	0.6552881366417175	-1.5014378813158993	0.6000255315331489	0.4070241940164456
-1.7455621239287393	-0.962835028133351	0.5526408657561354	0.09379837419099227	-1.5770302691293254	0.17606116248194503	0.4348525735939568	-0.9485669771033083	-2.192566183934737	-1.8445626261620611	-2.5050160107550323	0.9334502909204032	-1.2594263952834333	-1.9148500591537962	-0.766378706770921	0.9206032221939959	-0.836892163518603	-1.4800449960586641	2.506302952629123	-0.21188017574317683	0.0015198326192709009	0.4135973621881011	0.7129558268246252	0.2584344737455174	-1.0551784085743046	-1.2704379213758925	0.7664865642979801	-0.9577080693717195	3.150090069647133	-0.2751698522395722	-1.768760156430512	-0.7306674821375521	-0.728894088470751	-0.7719030734739676	0.22286756775601738	-0.4490375119138149	-1.9607218447325676	1.0013375584506397	2.141890008905259	1.4499988574492162	-1.0476313063721725	-0.3695043307797303	2.328199399727507	-1.6711929524983313	-0.7521152854944034	-1.990520210851234	0.37931178765802015	-2.134904379124542	1.1015426872146927	0.9955569919694623
-0.20422073005394634	-0.4711918352347916	-0.0016373865819941844	-0.2877043381412084	-0.7917782889915144	0.4954442992365734	0.9891905863160273	-0.7537076769091243	-1.826715319171813	-0.5588237856025869	-2.0068344311850796	1.5199487749781841	0.23477899978704977	-2.2261808770509917	-0.8364988279129795	1.237189872179644	-0.7315047822870383	-0.7340250642412313	1.537419303637348	0.6235945385509447	0.9192994459468431	0.27484062920758634	1.2818340054137494	0.16499843898497307	0.17992859869162692	-0.9802559530362699	1.0960600021893496	-0.5926218236152093	2.3126556157332887	-0.139342247111801	-0.9810853335543883	-0.5153877288986808	-1.2363869157228797	0.5943113457597052	0.7142618622629318	-0.2777101424042308	-1.6357073444501051	1.7108587124021442	1.697271175063019	1.3003836088821608	-0.6543573414658365	-0.024181883335230338	1.8157441777484236	-1.7550113145023933	1.128371196260879	-1.3113300983790086	0.27790754612601903	-1.8231741557897847	1.0009856288141816	0.9903770932771493
1.0047734463819835	0.47102968476112184	-0.22396519775514342	-0.8198732839065377	-0.06742115032674113	0.5991532301288354	1.0187084717098953	0.07634066105071424	-0.782979673230701	1.0469417610090535	-0.7162075874421316	1.2556115958485257	1.5551103200713674	-1.234528459595872	-0.4483633789288822	1.0033221554424994	0.056029702128729736	0.04096595119267314	0.08386812800713712	1.2589781621861071	1.0832455238802194	-0.6214272753240496	0.8601368226446362	0.0031971232509554527	0.8364626831503674	-0.25647659983752574	0.9193666913384007	-0.3002598655077547	0.6102702279354063	0.03384222998209245	0.20577085451240393	0.18842344215404183	-1.1680927761841573	1.4795895929227012	0.7253317994558197	-0.06731125027531443	-1.2016359972135429	1.6346642414461439	0.4798822167324347	0.46989735100698393	0.21981450373704178	0.47108394359576916	0.5780781177862613	-1.227500790451558	2.2391553534085777	-0.1510204849810078	0.28693812286571424	-0.9890851757473379	0.41042627182218133	0.4023683181436048
0.8771511062279079	1.260101615065931	-0.04580848884208587	-1.2680713321895043	-0.016462269169081865	0.7796470090011245	0.14376267747074079	0.135053007239499	-0.025873906829828274	2.1411051321273065	0.09889610541109385	0.859440928812343	1.907547801357917	0.1454124314451698	0.2587703444586429	0.043963353424969306	0.765484433581196	0.18367321543805018	-1.05925127165152	1.1118386813088734	0.9115348165566872	-1.5180395651421243	0.00169127789562498	-0.24436221880137235	0.7232667164945291	0.5987899741880325	0.5807650216239306	-0.31026418430971775	-1.0907706174273732	0.6929509538642902	1.2940574626222694	0.880630603185403	-0.5724347651154357	1.3040281053173948	0.5030028957212639	0.16002834689938686	-1.238751607385055	0.8220349704910765	-0.5170344183266811	-0.7637917231789019	0.7252811127903022	1.0125515242471754	-0.4051763246373475	-0.6064929945662565	2.219746454617766	0.284320353754158	0.21979667707224626	-0.40326235258619936	-0.32084456780935694	-0.25668354240842106
-0.17737565236811076	1.0254651853542052	0.20953113980782387	-1.3959136196366275	-0.4980312985216273	0.745754367982071	-1.1095462813706913	-0.8366155759986431	-0.08858889321453257	2.153043225785036	-0.01122482252661451	0.8840785271801403	1.2130374815988343	0.5817989806445755	0.7544349172410544	-1.2359339751016782	0.6431832714647393	-0.22382005815760367	-1.7058274001911418	0.38687967376208143	0.8815915432828731	-1.5485289802242785	-0.5831275520787803	-0.4699232893555534	0.37163436722414883	0.8137638637430444	0.2583697559265345	-0.5553921109507799	-2.2425870245638015	1.6066518201779594	1.814181452572966	1.013011343561543	-0.14080173182150632	0.42684082634672754	0.15872930587923115	0.5405975902773232	-1.4904262036630633	-0.16221470609872196	-0.7429628872837925	-1.978396302528154	0.2275771605818831	1.3117311955323068	-0.5554297284625396	-0.40659482280066367	1.4746651656787717	-0.2745704220065536	-0.06913235172140533	-0.2565077061257449	-0.8699344299319187	-0.4467278548280905
-0.9119066050993566	-0.2977355203519923	0.16014710324754847	-1.1635733022322021	-0.8552035674055355	0.05004412187726187	-1.8918778787708974	-1.6135001124687365	-0.5948364158494088	1.1891930979147456	-0.34978877435803946	1.007696146092181	0.032405779559278695	-0.2576886723388764	0.6612576387067992	-2.074344171813747	-0.2439420917351402	-0.6091401098495961	-2.0791797930658977	-0.22378525925754011	0.9038893702043774	-0.6766560964410613	-0.7231828286696488	-0.5943927599230008	0.2584328390225509	0.04474200980073664	-0.19917891277110591	-0.7491667751778598	-2.718227026515326	1.9068876240724737	1.5801474791320185	0.5627503929261556	-0.3989186150659337	-0.352105869506851	-0.3699833950026504	1.0413775711311508	-1.205871120846931	-0.8821086962922341	-0.4146541146797368	-2.740894897723671	-0.9259266520499057	1.1191148259587644	-0.14382940676338254	-0.5908269180724544	0.5683075084947236	-0.9767054491498156	-0.5111538282953969	-0.041801740978717694	-1.0691575157095932	-0.09059431469726736
-0.6732413621060451	-1.5725748491224913	-0.22529308604878392	-0.7387708245564811	-0.6332256781977877	-1.025060988578557	-1.9141698024993241	-1.0215597405529453	-0.8108469593811796	-0.013406384881427336	-0.1226187850663801	0.6146298658613547	-0.9321475068242266	-1.432935287040507	0.24325705385898364	-2.0236170323986324	-1.0942865503269286	-0.622854228916547	-2.160186217056742	-0.34944460749515643	0.6306788615963322	0.27654185864353337	-0.6549873675077454	-0.6795806706350889	0.34560984592636096	-1.0125138358797625	-0.8858615773177066	-0.6186634235040851	-2.5052748410307304	1.0397027090950635	0.853319830948119	0.012782226566339608	-0.9812774141141195	-0.5761528727702638	-0.9576562453209981	1.330613167795711	-0.145365441878457	-1.278928285409934	-0.06749480793338768	-2.7403947736530667	-1.7359430634990716	0.5374013972369113	0.10971871256215088	-0.667318132885656	-0.19399183522355418	-0.9155483598330526	-0.8193342324968934	0.6057846726421768	-0.8983615401354051	0.3893654946822535
0.013234829929813102	-1.4848736337703765	-0.6066344751095265	-0.34618302058606953	0.017440691150486763	-1.4385682166749443	-1.5601266897057775	0.5626845948885124	-0.4812194976245703	-0.5770202775667814	0.527573029910708	-0.1814854496365195	-1.232176683794994	-1.812818575609566	0.1557975738857827	-1.3825855610049758	-1.2641904296462096	-0.4179907314400586	-1.6201359241167461	-0.25065556093790103	0.15871221929497445	0.5609524797722447	-0.448988050427339	-0.8174494987847533	0.4078602309431678	-1.1957577453580375	-1.4616860002542407	-0.1029246987506581	-1.6301400201760465	-0.46238689720719955	0.21615894656548937	-0.23204852902469314	-0.9754550672003	-0.35701119204095483	-1.1757869921961766	1.1002736022950452	0.9856600125295364	-1.3480763999280247	0.0007226027540377703	-1.969052180354479	-1.6158115143773675	0.026038025054905517	-0.21395841548066613	-0.2593998225662023	-0.6729943336592792	-0.11063803906580127	-0.7148928608763245	1.255417467332424	-0.4758952922441262	0.4992610489134657
0.2866725170187474	0.012493629402471888	-0.6492695077241138	-0.11399783204271748	0.5720098069570553	-0.5233093215245648	-1.2073173766019147	1.5905871991927563	0.02928961499934396	-0.11645300091183093	0.7727567604213783	-0.5517983523811791	-0.786008955035312	-1.1751744006557	0.6405416638985009	-0.8818352706989587	-0.9008659808976754	-0.254448956844194	-0.4718128017795017	-0.3220012655896218	0.016379924118048776	0.2728383605801559	0.06519539934530513	-0.9321576074935204	0.48623610547358914	-0.15361374342952994	-1.3794953192545758	0.5747116344803715	-0.4226762321322294	-1.3795281630991638	0.11291511690360846	-0.27173529580596606	-0.046055241031367704	0.0004081072921501687	-0.7006897880536278	0.4448883187138181	1.2368230922451064	-0.9050933193529515	-0.1813065506759007	-0.8126444968533229	-0.9443790902904907	-0.008377693564613223	-0.9010220372610086	0.5059294092770016	-0.7156686519166902	0.6745047326295606	-0.21308315287169954	1.1576573808051684	-0.06424294319780592	0.13641118764128593
0.04184454112693022	1.526890515243193	-0.34034579287387695	-0.02027019110622078	0.6269286767131258	1.0310624016542833	-0.7325442439305329	1.1147308386848613	0.3126497223886048	0.928853318063185	0.23760922421148728	-0.06713749284926483	0.13900590235804156	-0.16002152920085144	1.1201000096277347	-0.9195338511683946	-0.5886524792882067	-0.07133262940128815	0.5524413801272305	-0.5194609451624688	0.3748823208496047	0.0795519969503234	0.7743272884989437	-0.7927782884599519	0.7483853472830508	1.1369088162039478	-0.528484404251759	0.99772769985391	0.4381329457429113	-1.0285571389188302	0.42882837408359387	-0.47406865759682015	1.0206638364255518	0.3449315914893103	0.2425048371797218	-0.19113308820235342	0.4530476418173746	0.09802049913938805	-0.49527543628713466	0.14813471712064138	-0.5054773099906567	0.3763718603692614	-1.4116102740653913	1.1609391889821712	-0.2973642642061619	0.8767343191023452	0.32981044546477284	0.2975911076814903	0.040677401590912605	-0.3392086727224874
-0.09779739127760516	1.643433744500299	0.10224221502860345	0.06385594185289471	0.17295581987009484	1.7273989636318485	0.1685376822052497	-0.1936291123614874	0.3879981813599238	1.5946125103964957	-0.4611721965973671	0.6076459727055641	1.023854935049966	0.596967757550143	0.7852233163840898	-1.171989313860792	-0.5153040093672107	0.36136157091948	0.6317239868382942	-0.46725732542704684	0.6373584784658279	0.30757580038386334	1.0696027007480058	-0.2776615657668731	1.0362152074278617	1.353719583149518	0.5171247276246917	0.8307232412196407	0.4441983950336835	0.058643471507217236	0.6197604330143587	-0.9093365660811594	1.1360508206161661	0.6335338471365162	1.0071901014245417	-0.40889022086023924	-0.548223739087532	1.1848533974190563	-0.8364149580520873	0.5621182363247724	-0.5559850968745398	0.7438370448783564	-1.4024765508580201	1.3623841792148983	0.2520912672112216	0.6297124191635414	0.528219811145679	-0.3868967276688538	-0.24103634548192476	-0.4582320356860794
0.25239534681224085	0.3880534560521053	0.5283200040130572	0.2707346458187334	-0.4672287379970085	0.9267711230700413	1.3590381558701607	-0.9305726467197665	0.5194594184719373	1.1908358285223553	-0.4500087424030145	0.5052385372233941	1.3892495691488107	0.977100163516231	-0.41155978618883154	-1.0087640972174239	-0.24653272564129408	0.9573332264518554	-0.15749432265039875	-0.03792277506376269	0.1558950296142352	0.5722577475169461	0.5054281717228987	0.4278296273440852	0.9122197725789744	0.3080514851843608	1.057275272027391	0.14856328366699087	-0.16782910233839668	0.7964891701348612	0.3639185724528235	-1.1910697970473907	0.21937097802867875	0.7843543617624891	1.150595962631496	-0.10457093644573935	-0.8505378572626924	1.6408424900805467	-1.0217605837677366	0.5723495786029145	-0.638215712380171	0.8041939395424565	-0.9582072747916701	1.1592372967013265	0.4268429869097727	0.3581638875130414	0.3676272871013895	-0.05217047633093308	-0.6226885045721021	-0.07318532774407271
0.7146643109314472	-0.8922484983755822	0.9097908068273508	0.6158516639973767	-0.8731949974882744	-0.3150850928562177	2.2258945488745945	-0.5696168050725312	0.7494983011128244	-0.06382211080653159	0.330045244522798	-0.3088078311180693	1.180288599081067	1.0921046580928724	-1.5308735686672823	-0.2419929761427219	0.5992963829284547	1.2451385543793918	-0.8126961518310034	0.42614152342500367	-0.7718718796921008	0.3925103932898445	-0.4464169281463982	0.9758332422596838	0.2692563736213954	-0.7962104273655551	1.0271229440969274	-0.5023353168850624	-0.5869715036032545	0.7747632189314836	-0.003662224531891029	-0.927405419440827	-0.5902131352345217	0.7713276750618876	0.8632908252028905	0.5974106528286357	-0.34520300949940447	1.3032471649726654	-0.8329014420728532	0.6020159033244782	-0.261616931314512	0.742880177634479	-0.42559482723638287	0.8526999397635133	0.05677541822469917	0.19901858252378682	0.23868063815262078	0.9535172199113072	-0.648096334225541	0.5201912040757641
0.7646018596724417	-1.0313641842497812	1.093708069239679	0.9434897334506491	-0.7949894906729982	-0.39509347100524594	2.288408820207204	0.1355893616199688	0.8303955447720329	-1.2284916804278807	1.0435396756409636	-0.6810200416958474	0.8272563111621875	0.8827764955448527	-1.5598807479513699	0.6347534034300577	1.6497714011971618	0.9196178616084151	-0.5496385085118597	0.5568222016128931	-1.0608933202207187	-0.04960911301093526	-0.7208024190220615	1.1857881557653103	-0.36706307498304014	-0.7135124976953551	1.0037495244614478	-0.5172616742359731	-0.31398587826564606	0.5971547347723271	0.09711102684903918	-0.22233117248191242	-0.18520417014378712	0.7639756526092555	0.711079265931694	1.4190929052210781	0.3228520768819383	0.8197531625754169	-0.28008186663717016	0.8351309330915959	0.4682230765558632	0.8923855153795781	-0.09902310346500719	0.6638847716983682	-0.4826899353523177	0.041900382285390524	0.4821305913077437	1.3542592824025863	-0.11831171517577078	0.866040686195634
0.5750193554223829	-0.18150515025697253	0.7045292976924692	1.0207693651395922	-0.3544178778687905	0.9179280856922654	1.650486601643041	0.26735652797715387	0.6179805938009826	-1.540877617881504	0.9469294988689715	0.1513943934620379	0.7778670847069632	0.27926642824927256	-0.5011509129896369	0.9720443420030248	1.9916992336537707	0.3300262925530415	0.21334487587134074	0.45158645936458713	-0.16797636208452926	-0.03852729772203033	0.0858495605101018	1.1457358998385139	-0.40660813323590556	0.4019764760557979	1.379801875040466	0.1709457835433496	0.23077993269184996	0.9444384754522648	0.6347321537326877	0.38333561576245806	1.2050132487849683	0.9258230650301784	0.9713501260380032	1.845619144844185	0.6046693266260826	0.8680716572197908	0.29669091763592204	0.9582086328257222	1.0180933789364595	1.1178149064755623	-0.02349356883478596	0.5572675845951511	-0.6923480350052222	-0.01809474633523741	0.9042645329304305	0.3848146358964696	0.6993510652754291	0.7685958688654074
0.8400325982466065	0.6086271554508664	-0.4785902755206226	0.7370880029797658	0.0038347087858936328	2.0863659294425285	0.7618572035475097	-0.14612055472659036	0.3449310437101756	-1.1174124153167626	0.23120922012561093	1.3831905917365572	0.960604584024246	-0.3864808092708689	0.604137975985457	0.6408325100313775	1.1260349523979227	0.1941182687832017	0.31546401784776046	0.5264421944966438	1.0538400240041805	0.7616664482801705	1.0704623784526541	0.9660556346169527	0.02990305767387587	1.17763490719491	1.7199554089240265	0.9512594024650226	0.17223606103449962	1.553320507212814	0.7904336118424568	0.4574886700512362	2.2134344480522974	1.0391767669270795	1.2914062166403113	1.2409777936855306	0.647079721271211	1.224123308078262	0.5630943091377322	0.5065355591052112	1.0768209247929732	0.7647121827488383	-0.01677955018567792	0.35832770683737547	-0.5026501952907135	0.3713414156907945	0.8719877675482474	-1.2518482850880717	1.341319550315962	0.4534717649743723
1.7365749389119602	0.6850720042566516	-2.0271372493933035	0.22063948148225068	-0.09503108140663571	1.535095632113356	-0.09957548499010582	-0.35479714904230225	0.3725073583367074	-0.6788739814059517	-0.25088363834329824	1.4087665574104187	0.8681945377393926	-0.4913495722201251	0.7868621179242862	0.10766999255625975	-0.4249890180826395	0.7711761670781212	-0.6989603381725704	0.9131018434612408	1.218670762779933	1.7435197797873363	0.985507866909714	0.5502111939003979	0.21152081139903425	0.6593562024506308	1.200768536616579	1.1170576426308376	-0.7449431884154433	1.440461228561939	-0.10093234390918233	0.08598093780985812	1.8529002569986575	0.5884132935630098	1.0382194852743587	-0.5466356947282042	0.9892618871140979	0.9502629204033012	0.5945308506639244	-0.5169160493633068	0.830532379040241	-0.5769358150469849	0.12783343986909934	0.005845256574330052	-0.25286475633262234	1.2750921817172451	0.0050879121448362125	-2.0635030417778917	1.5980458674465414	0.30249740303828904
2.437629673956101	0.35983123571081027	-2.955216769866786	-0.27239626353891355	-0.515765895576995	-0.44782289409297776	-0.9158039159365313	0.018112757970382132	0.7334064781109128	-0.6206748545830895	0.02451596479392751	-0.23545343227599608	0.25204589925855814	0.2100472950808834	0.16687155099092477	-0.11852295377683895	-1.5591878667666124	1.4715115539622634	-1.9008123586935866	1.2077563978988253	0.07321309879021422	1.8923036942174052	-0.21647569836935182	-0.24712808941090922	-0.24702481387857686	-0.5256734860186546	-0.29074020432503433	0.6201087827143528	-1.7385817384364173	0.16692473668503965	-1.5225706079415362	-0.2693762485880371	0.5942594161403618	-0.5593091635472907	-0.02314752026038171	-2.613744807056632	1.8023804270290065	-0.36820359586687224	0.7521156189485118	-1.4581729233259466	0.6020631223547632	-2.3146326932351755	0.4014375829861719	-0.33861759178147477	-0.15227806270594924	2.0877582606123686	-1.2652906545852154	-1.338534309689339	1.6019736369923838	0.4117754951740565
1.9604566094137499	0.2385197259846994	-2.5298239692394087	-0.5992830109494833	-0.6490949125111224	-1.9181827868474126	-1.5872762218339078	0.4920443486499748	1.057583188918899	-0.55598042800762	0.7287014466942172	-2.135765010205062	-0.43061237781114986	1.205293669283775	-0.2556505863132933	0.01015729455961599	-1.597207486510813	1.441338606076906	-1.9666732233648914	0.926140572251863	-1.113542428427555	0.8528421035247833	-1.1948291306218561	-1.2436393823648537	-0.8055894246147958	-0.8868479417082136	-1.763501742214679	0.14421898628963908	-1.7837494844804238	-1.4190356317290662	-2.0581629480382486	-0.24966084422338577	-0.2392748768354381	-1.678288652601252	-1.4132428363423537	-3.4016623837726607	2.5964730869171557	-1.8637839855504401	1.0973059596587975	-1.5540500659407122	0.43362402371952635	-3.1349743933393954	0.5235060541585914	-0.44761614998374105	0.002047521580508696	1.9950593173437963	-1.9862708288300917	0.1608679875787214	1.4608346908142587	0.44402700266277295
0.3760476125107406	0.34665262896484195	-1.0253130753152317	-0.8405881200951713	-0.029310257355502377	-1.4297404460257577	-1.8087947646674412	0.4021866813646858	0.9815032372701537	0.08059816479920924	1.1463880914248161	-2.4967316602841376	-0.49301987031886224	1.7105955225494287	0.22248396547478674	0.17482217205937517	-0.7964304553900464	0.5118157775688846	-0.7045130969826422	0.09683467534087034	-1.0287624444842607	-0.676568114255693	-0.7615889760230453	-1.891570686544837	-0.6397742733493613	0.17361711559249698	-2.0729890627383165	0.357855608461313	-0.7381625707296932	-1.9807108418144812	-0.9262890840406384	0.0913737501991454	-0.012515993374864984	-1.7325746894974743	-2.3041432488551656	-2.090783629263548	2.6963330538808603	-2.2102765204758956	1.1461364800799403	-0.678939847740697	0.16875715115825018	-2.2562833019990594	0.2025512035611927	-0.28465775717527525	0.4249415564740899	0.8789011084614364	-1.6270281443780756	1.0954931658300053	0.9718442961364797	-0.006202321501424898
-1.1631068374832108	0.20634274416482865	0.45561389812329184	-1.1536765208205244	1.0802083735386414	0.3533831911120531	-1.4549195250909497	-0.24323728355466653	0.5472098198495948	1.1185435786280666	0.9743475370549765	-1.1467606736642164	0.06660704311041238	1.4833200674935574	1.1958977321819422	0.17732749057930472	0.03876499628507523	-0.5763618660674317	0.7186562041082433	-0.7535341359084362	0.11151323024051939	-1.6345273519975183	0.6768147397309868	-1.786891437980283	0.24571623000666093	1.6645734791685936	-1.2113180858427566	1.1699285864459588	0.5091829212751973	-1.1838288606878473	0.9487904929404082	0.37682747818531287	0.5684850352208843	-0.5562376614476849	-2.225398262840174	0.36536625127379535	1.9015129740029297	-1.1756224088513791	0.4594380083320401	0.5066087459103421	-0.1697263763065437	-0.3501429634136805	-0.46997394315799884	-0.057258976826260514	0.8265954988265737	-0.419157447860025	-0.6677073829427981	0.9309652371649507	-0.09047062085193867	-0.8670164651618429
-1.6824949483097429	-0.3373326104878411	1.0100337434212687	-1.5436574129781973	1.843163282765214	1.4661950445159047	-0.9315726824736545	-0.8252471797869567	0.13636909242944087	1.647446940746402	0.5264096395195522	0.3532664204853035	0.39663933171454957	0.9642551598190742	1.5868234656807798	0.18151735263671812	0.2999793511391645	-0.9608759011764137	1.1265497941071017	-1.1880688515923006	0.8648323879857411	-1.5655599548605923	1.586747879333167	-1.198984424151431	0.8857324832559658	2.1734844263667803	-0.37911899740086236	1.8412344509299765	1.0361649573534164	-0.10358844323970137	1.7401681228037371	0.22559680480178235	0.40066913514807706	0.720213274924191	-1.4493999032293792	1.912820551238045	0.625334174409275	0.0019195138050302743	-0.565160394507569	1.1898964470028368	-0.31159937555288025	0.9959180357239645	-0.9267582923495412	0.029248594873387185	0.6048399825641905	-0.8980214876773932	-0.12238852767538433	0.27054751022949536	-1.393542107150758	-1.4774634331151686
-1.4036852222611722	-0.7359917462359145	0.7517714205066277	-1.8209580959745426	1.6564330946733026	0.8984414135128278	-0.8715690386101046	-0.9169280867369664	0.045737070513678396	1.048640178399531	0.23921207634830602	0.6051838674469002	-0.2500595692528789	0.6099252688315027	0.8000090884394194	0.4427103007159953	-0.06411987738796747	-0.5890965668149586	0.6303573710347444	-1.274774462288215	0.37592627311249244	-0.8576604603925368	1.1411992258124033	-0.9131391421959525	0.4583510429534692	1.4391314161042679	-0.631854584949216	1.79432171139698	0.8557552757040212	0.0015693175875220087	0.6567009892480048	-0.46723730904825467	-0.6668026603869799	0.7181600649016526	-0.6975835482361703	1.348597687771336	-0.5296261623637512	-0.006616718572003844	-0.8202289513670913	1.1492269544547848	-0.10398544257218574	0.8349639771892122	-0.5621147289718144	0.03602938066544354	-0.35802413691029544	-0.43052001751712676	-0.4642233440612013	-0.05174803678451323	-2.005306301730426	-1.1454231839623372
-1.2814799528816287	-0.3803039226306913	0.539269836453485	-1.783979805127676	0.7281600228030333	-0.3597216117699369	-1.4173653795594847	-0.7276126276869868	0.18508654249613676	-0.17667112456814543	0.17114132637038795	-0.06348256266342844	-1.499948132859098	0.3226015249656411	-0.6711746707510643	0.9212262266262828	-0.6991714475156515	-0.2563614339611097	0.33568510051408823	-1.3432630388650433	-0.5872375568310222	-0.16861174761202224	0.14022555364719966	-1.4010189740469243	-0.7231941011031344	0.444117210123809	-1.6216916927262597	1.142845224112383	0.7427121585926176	-0.8666629936590748	-1.1799415843188987	-1.422647141535264	-1.669882506631344	-0.68395480682954	-0.4482967006619642	-0.4725003308554489	-1.224417479072968	-1.079884047568268	0.34007386070705464	0.8190970301398506	0.2189961319857718	-0.22045615484083075	0.6438469027317472	0.2045508674614097	-1.3212229762525627	0.11734458220026114	-1.1388850219369326	0.0888749981231863	-1.219361463158297	0.11710053930459406
-1.692735310679726	0.5356241086338328	0.9325308942024204	-1.3987381255737708	-0.20324168245808397	-0.6394936615865514	-1.9752055989898027	-0.6752047107049323	0.18753893334755753	-0.8786860674105403	0.05283229230508484	-0.23597508941414935	-2.0964033652665703	-0.2754626455248465	-1.758085232350243	1.2887413274367914	-1.1435285929498977	-0.7184239645311197	0.8878792937145695	-1.4510411636533407	-0.6777374606621255	0.18453413971532642	-0.11240577843741197	-2.1845841634187906	-1.5685487740973236	0.054632209484750185	-1.946421933526982	0.36903787001643473	1.190121997014106	-1.5083800369863571	-1.981686265832532	-2.0858768820460565	-1.6517140107389061	-2.110435378616996	-0.5193640692913621	-1.5614992686174294	-1.4535918259285665	-1.8181177452484814	2.153884873205857	0.6702533535184613	0.28366716992574365	-0.7474217191091852	1.9688691534387077	0.5570646130469749	-1.364305859366019	-0.18192464669203798	-1.216723690333142	0.1791544744999064	0.5356595366192775	1.4597834090534694
-1.9715429904358517	1.0734568983848112	1.5508777998748606	-0.778050933282489	-0.618371120891949	0.3876075466597674	-1.8142143167911442	-0.7622723035684474	-0.2214746988950212	-0.5371961984599474	-0.29362474277604783	0.6620341652638655	-1.2680343446693505	-1.1351916619802487	-1.7967086025211387	1.3012117190288137	-1.0369707822726866	-1.8589478309718284	1.6719276530485563	-1.2712622635991224	0.2722705493073641	0.27212310328261996	0.5055911821852385	-2.187191442250309	-1.4463296090648798	0.036210038784238854	-0.7743167315051949	-0.3108395955376446	1.7831849791903658	-1.0224904202571758	-1.2376109763643657	-1.954561371560494	-0.6775456404696307	-2.091465543210033	-0.3514043547482398	-0.8919230894117371	-1.3475502624274223	-1.238277416072415	2.9813985224142274	0.6702266805791609	0.0442503405619119	-0.10276581654384963	2.5057721098978143	0.6900550265641828	-0.417684328710795	-1.3479418192012589	-0.4375632753842215	-0.137604109152426	1.8335009877546367	1.8824862709310237
-1.3738302668781441	0.5559174878394966	1.528885816179633	-0.033692635790518656	-0.5375152760557036	1.4038681615707873	-0.8400932044739623	-0.6188018007551377	-0.9565932227926209	0.20534828064813662	-0.7306642200607159	1.6128100623956858	0.3309929122601789	-1.656255519552284	-0.9633436590701023	1.0444657551042957	-0.31543255343960475	-2.794572454785221	1.6072935158660482	-0.5492930364608118	1.056763889033544	0.2267327724159441	0.8718171243293242	-0.8319457830729775	-0.7444952861716457	-0.3278093953664677	1.1095624308579042	-1.00254465043211	1.7202138517207732	0.08098553114106218	-0.10207892556639168	-0.9740858568391928	0.37645968463516116	-0.5979154830190945	0.28432465096233606	0.6277449025689096	-1.0549860070798902	0.07379248732128701	1.9258800382714307	0.4455331693680472	-0.16093109704773645	0.9324664012879457	1.9219278491950644	0.14649789800776525	0.6117088335306864	-2.4902365670988598	0.5363939049464933	-0.6166292742191782	1.5297742828780048	1.1056155922785973
-0.19789507894365552	-0.6357196544943831	0.5204466329072606	0.7787008942304114	-0.16587545270124662	1.103303706126001	0.3442936095163487	-0.10086579952770876	-1.6256519748149643	0.4193722784233526	-0.9975190779278451	1.3436200139676717	1.2686711185768442	-1.3876655710562988	0.09228780376456858	0.7478530740037815	0.6193013814242114	-2.7617932968924124	0.49233391701048074	0.44608519836058336	0.6956689358716933	0.07894035135297717	0.2159657874519829	1.2344616070489816	-0.1546827020352966	-0.9721811820764151	2.0546397573621054	-1.603253753831315	0.8033740536423021	0.5223135516768883	0.13429099964924798	0.3385898757831292	0.8359112080149773	0.973012809853269	0.9126420127218096	1.304345739707788	-0.7899916058295349	0.7404335423030607	-0.21091743666180346	-0.11689072477659071	-0.06955943363887172	1.1463543540380061	0.6660443491874475	-0.9588892030418382	0.8400964846115139	-2.704919180556786	0.9026650373388663	-0.785713732218249	-0.07802071786003537	-0.23347892846492477
0.43273152230054923	-1.4083965331598376	-0.8826452630124958	1.5637547084538699	0.475862858915368	-0.28404894141145015	1.0931601176907255	0.41999644064700303	-1.852094047551112	0.05282682671315842	-1.0170848194757558	-0.012615370888140295	0.8710925911984096	-0.6615040413738161	0.8366504747550991	0.43579166283536847	1.0520979969477129	-1.8313417272905173	-0.7601057917828213	1.046993747281592	-0.2883350849594999	-0.12946224697677294	-0.7862184169615422	2.6151133641166773	0.23124972648588682	-0.9726350894666665	1.24789782748144	-1.5825154821493572	-0.31209511408307106	-0.13247742557483608	-0.4446669135379545	1.2620226521595084	0.7744672482798767	1.2686915487404777	0.7871191333157256	0.5161971206571484	-0.8170154466680352	0.2796037573154564	-1.7591128006527472	-0.6349553728578787	0.11681502906986863	0.3225792253414918	-0.541739445775661	-1.8480114967897125	0.36238188428345236	-1.90800256173495	0.5868774974598464	-0.5440962029712989	-1.5098325392395426	-1.2089889439648995
-0.07928332136251227	-1.0638092818033424	-1.7416989780627157	2.1147150408526874	1.3554878029579216	-1.4029742615828538	1.265071872993974	0.4863469945456691	-1.6073710700163053	-0.11947654312478874	-0.9450996024533213	-1.0661835218306939	-0.13140582811519522	-0.28546608283855507	1.0835672319977117	-0.10338129102685065	0.5595453557109791	-0.7541544245149283	-1.2090323250613757	0.7878217503504433	-0.6076811485100427	-0.28514529851964593	-0.9256084805135057	2.4327784429788015	0.77004725435178	0.13300770262307307	-0.5286131620802597	-0.593985709331667	-0.8757814403210723	-0.8890319234177415	-0.6933428779350084	1.4758807683030108	0.6025393836509515	0.226353250639818	-0.2519933107732364	-0.8112774866551243	-1.2260017100143572	-0.41804563959647856	-1.896940953382672	-0.6935527368177818	-0.05856010526446904	-0.5724752697812702	-1.3385401851042393	-1.8032473445538553	0.02464428938463489	-0.8223159380502834	0.2198018271339594	-0.21978601376988277	-1.585444555412405	-1.364516627023447
-0.9807130648163207	0.05203007926656126	-1.6664047113655798	2.220205557086835	2.026711786509599	-1.4734634423048412	1.1095263670979785	0.12604332182656264	-1.2441668002003736	0.3153162620137684	-0.9486219693669431	-0.9171615967220993	-0.5680065060179262	-0.6035713911711138	0.8893445800688501	-0.9678976895716505	-0.4285350934073545	-0.18182092598974384	-0.8911395107891023	-0.13068939856847014	0.011929953297071028	-0.3612522772450803	-0.18779364880206095	1.146420684096377	1.3760173943518124	1.405866078032466	-1.8206638871713885	0.8036217736958832	-0.851438717025929	-0.5433717089602373	-0.0017132511114461766	1.3186743531742486	0.4430081854787587	-1.152677397732554	-1.4141323531150791	-1.4295356383734668	-1.7009464285014766	-0.3581752314158482	-1.3249146790031994	-0.4172760272979893	-0.726675688788279	-0.6048453988745481	-1.8145801426718813	-0.9731460222833022	0.33193299186427555	-0.2411639580888324	0.35461663713267766	-0.10914040719821712	-0.5471995983081792	-0.8663385799781405
-0.9225920454904593	0.9907408713135438	-1.0515762871687115	1.855625658013425	1.807673643692899	-1.1195645673019377	0.8412343263154889	-0.18820159166144737	-1.1260445987582783	0.6966588001164551	-0.9987677587908983	-0.25670281882494017	-0.1978691501204795	-1.068094365628211	0.4548729204613549	-1.852282763102358	-0.8455026042830867	-0.09261195194037075	-0.5562071308959425	-0.9622212404655134	0.39874674526414033	-0.508606749784703	0.0674926739610169	0.10335697908751908	1.3055138684116045	1.3846037881181055	-1.9248777293160162	1.4249009048536192	-0.8109471239305822	0.759804715405341	0.9270251561531428	1.3954868588053715	0.13859628800941726	-1.9606826612925834	-1.5795018413460193	-1.067069573267881	-1.6286504031023614	0.23992947618828486	-1.1996628488847787	-0.37088087545085935	-1.438202906245513	0.018085553179305748	-2.106809589786473	-0.2645880244418981	0.8634885240554481	-0.3298609011279768	0.9095165093761983	-0.15482688395185268	0.38150375706609624	-0.08236904879307934
0.5478801126847408	1.1465121021452287	-0.5122046174911886	1.229459751988689	0.5439408282734719	-1.3768485779131099	0.5394239732633574	-0.1177523197784466	-1.1654862025201447	0.10656805354360263	-0.9034483082989587	-0.4294241201511509	0.1504925777518517	-0.8686772962293331	0.10538976756064992	-2.2129077791714677	0.0020158582139246377	0.048707978136707145	-0.6001206596893585	-0.9988338407103003	-0.504494421222992	-0.8159478555394566	-1.1389154287275731	0.2798886441369777	0.10929847736868943	-0.14620489362868305	-1.2414615612535438	0.6663394484084353	-1.1038065598569686	1.5711724556984867	1.0617535407940473	1.9151540670734177	-0.274400764310414	-2.034994106084842	-0.36489495532759647	-0.371865914051203	-0.5993931716465899	0.2985545421435797	-1.6745085358799703	-0.8289919535711632	-1.5508805192039221	0.280993507100246	-2.090698970331078	-0.3221408394722479	0.8839074129915804	-0.5722042072653202	1.4176999037266609	-0.1308712853138269	0.4272468295498506	0.7661464315601787
2.4485013753077904	0.6778129137478073	-0.24492467780400265	0.6177337904849651	-1.000380968132498	-2.235231477429733	0.37918477029902087	0.18510246625899007	-0.8181865924238885	-1.2716084947249848	-0.5362242656993622	-1.661365580671373	-0.2514146190547916	0.12146430385285863	0.1264241443355344	-1.754572445415195	1.6091025265372998	0.6463490234083031	-0.6103274226165367	-0.12600863591184702	-2.0940572288962587	-1.0077786018794495	-2.9364621299457445	1.4364563280174314	-1.482921524036501	-1.7443061675975386	-0.43510175806888735	-0.745810009924055	-1.3665268962564001	0.8142388098837661	0.4169287939172601	2.449806921008214	-0.446326500481191	-1.5922728435841804	1.439595059428872	0.09866623665792099	1.0973242901525602	-0.5704145127515032	-1.8065954796097308	-1.3084315106232003	-0.8387362254245645	-0.31224804331818784	-1.5605082548151814	-0.7554542133113386	0.30872782573999175	-0.32802702902816905	1.6171597596721434	0.004004823444177997	0.00023881959039584168	1.4889804778661602
3.3195592738742725	0.10673010102714431	0.0045234146589023284	0.16838345868483365	-1.7915449336097173	-2.582189712020472	0.6488061608309305	0.3627156194730162	0.2961329097161707	-2.0946285556506283	-0.02640881441516552	-2.692925993535165	-1.06719788368894	1.196043853045675	0.44949263200089346	-0.728238915819885	2.6170821772194945	1.5324505718673191	-0.0422631254501079	1.0713498604072242	-2.660142886997756	-0.6018916655008459	-3.4209008689100457	2.4422824255914044	-2.098495809426398	-1.9223869834376786	0.3399867967150615	-1.4993063089165957	-0.9789271289187995	-0.8783199564240601	-0.013606447648614366	2.362445691185996	-0.19751508845359156	-0.6850412520628181	2.5408499205828097	0.4005864775902116	2.4976584158680297	-1.3797377101035007	-0.8862834403698493	-1.0300300454186149	0.30144154926003386	-1.0788550754850517	-0.6178593222478842	-0.6014362709935875	-0.2247245675837315	0.5405939874345563	1.5851398891758295	0.08920169377897758	-0.06390168559145652	1.6891268466505889
2.564231817616968	-0.28302336598872063	0.47395083972888985	-0.12725010275467907	-1.5673731230748635	-1.5860910137804614	1.362761258642108	0.34585295200447547	1.7499607399991723	-1.3775658795728358	0.30340817033704454	-2.2667487025591084	-1.3164272786308153	1.6024257683091705	0.5831396168571071	0.2653884915995157	2.108555838051639	2.147928122410227	0.9396914284367714	1.7318477347117256	-1.4524096783473637	0.4787579243194746	-1.876553061304309	2.359385490346333	-1.2245057105895545	-0.8724258835419306	1.2382528417453662	-1.1675342486400972	0.1071537518216075	-1.7881340021012453	0.3640528323702087	1.4385763185364742	0.09157135564296592	0.6720858576455869	2.270439050852156	0.7391525104018303	2.6308886773090405	-0.9065997772117851	0.5004210026505135	0.14112728622152446	1.1905428321108737	-0.9918334644778655	0.28066980866310565	0.4593419541020095	-0.2212522582410069	1.5336285206046898	1.3615663109634684	0.06796902216905397	0.28872508527856217	0.9550199285948776
0.8183570092148593	-0.5597057009488206	1.0545956226924775	-0.3165059247441734	-1.009637067029896	0.23173194005214082	2.009720202891122	0.39931901787955504	2.498459910511279	0.22258945736037797	0.2558596676843997	-0.6183944694844149	-0.5950809458672219	1.3089987072113431	0.0655384033089304	0.7585559863666796	0.5217658211557068	2.122172445819931	1.5777004611352532	1.3825317031464324	0.33893930518830023	1.553328887403583	0.3371601289486808	1.2138221807712093	0.164673888454857	-0.14053486692105865	2.0643139356068634	-0.6394419592439958	1.191245797241227	-0.9962469499585488	0.9282295575713241	0.08689733643493773	-0.1572366470311757	2.0218845768485405	1.0722808020904415	0.9402801091671257	1.3500084404176882	0.7411466585117403	1.0368045026803885	1.3945056912598193	1.3774437315007506	0.013623025803135163	0.7235957889554904	1.6218668834547607	0.05172910951842445	1.9901359225803628	0.7407077457091672	0.15682878298202696	0.25643038797908324	-0.5856268193472906
-0.7826864281625041	-0.7899919157450052	1.4497327536318578	-0.39658512964424436	-0.8156015205719501	1.5384371900907148	1.9469727693456393	0.7085057307798279	1.9331098580459813	1.0473287563967701	0.056897771386481694	0.8265846174899742	0.4453292130264825	0.8915906217635071	-0.9410599203212843	0.732532543295854	-0.8126209603075477	1.6477293105285953	1.4215727154280215	0.3402456727480999	0.9808732146718955	1.685710904455683	1.3690875395550821	-0.18959446886423137	0.7295452084977839	-0.6254089232677295	2.2475967420086342	-0.9315379771251295	1.5268447609057112	0.6558159794337806	0.698982859157088	-1.0189732542065202	-0.9625272957485508	2.554359427281247	-0.04763718202789272	0.7195643223691613	-0.41640878234294293	2.1243970873959372	0.23289117275942775	1.7584742869347725	0.9116382910469569	0.8816992360169151	0.7339701645766238	1.8851101758236144	0.002221003185172903	1.7393622380133955	-0.37252346938782327	0.6174389762740746	-0.630148456510347	-2.0588566177617804
-1.5023163487580886	-0.7899979313893586	1.5315042612796823	-0.3421055803339289	-0.857353886115834	1.6272655490002972	1.0961748863443839	1.0960853952837961	0.6884630380867308	0.3541498189892525	0.2540791933813536	1.0996808439670829	0.9028653550196215	0.765786169853216	-1.6458164458995468	0.5374919717313462	-1.0148597185126822	1.2647004805716804	0.8394130699203194	-0.5349810929799703	0.26874668874318386	0.6590605758664881	0.9784546710086739	-1.0746808351412271	0.3154811084149577	-1.4298169235469265	1.5605254267207784	-1.8324180583380691	1.0848150489982715	1.5923855801201514	-0.2769704072265843	-1.4380529135688302	-1.6152318530729612	1.8868918344626557	-0.4547116883697387	0.2932292661899028	-1.3329524656776697	2.0806651946960684	-0.901618349714509	1.1322742549190763	0.27220771657410237	0.6581027231844043	0.7040187960232992	1.2929308282361336	-0.41005087191561396	1.2725502580738015	-1.5352574613760195	1.3928559692033124	-1.600777720087715	-2.444124954633017
-1.3055750882639512	-0.3320377354210638	1.4171478401407327	-0.1648699491760966	-0.5279043165971885	1.0088748882625596	0.08176484157656377	1.2367144870459088	0.10719623147145478	-0.7980950394056306	1.1453707134072737	0.6536904940083882	0.6504431521046444	0.721646490794075	-1.384931198289669	0.5617877458549998	-0.42183830646787207	1.2685559683519794	0.5146611916632704	-0.5974898156451649	-0.3124142985446475	-0.6578058982827738	0.5698628620183199	-1.2715636732221485	0.014115394093730034	-1.06765004380047	0.5685923866762977	-2.118466408394726	0.514922475294525	1.2368999490095962	-0.8946123815786798	-1.1707261908624218	-1.4197465370423004	0.584134220941014	-0.2721346199749932	0.2805208218130244	-0.7721256344677625	0.9738905774256722	-0.9324769291074236	0.3729896528734717	0.05329918788056209	-0.3571357210378236	0.9686594132582541	0.8854360573884664	-0.5694372675228639	1.2035954313639399	-1.9885309851482722	2.032293038984289	-1.3264302477297276	-1.4998401256405827
-0.6398466317934755	0.4677480789097992	1.2126494920118065	0.08947681055854323	0.2060651543603675	0.5721961301549108	-0.42117745877668505	1.0565930219284116	0.7397049384061142	-0.822935957510758	2.2389737362274946	0.5854021375602318	0.32937091039089494	0.27620317629877716	-0.38013940825820064	0.9459744252502261	-0.0064681992185577596	1.3623894106325212	0.6261440089560806	-0.0024616899090807638	0.46417919611019925	-1.0871125477440486	1.2041251062411105	-1.0921390991056443	0.6691794116459252	0.4716878532398315	0.09343052022818293	-1.1399386792246655	0.4021579597884809	0.43430400692934334	-0.41116465698836135	-0.5417825813740924	-0.5097504783433784	-0.3345506959527791	0.00984785432875751	0.86736954145289	0.6117427092657401	0.09698746146082836	0.37649527151165507	0.313391908925522	0.5520470803272366	-0.9153042077527529	1.4949715108208013	1.3092007582152623	-0.04543283754968469	1.5478298705152818	-1.423359787817485	1.9892292994512055	0.4622733949735024	-0.03578644620190469
-0.10797002996157451	1.0994384606557501	0.8152913648074878	0.3734455252728167	0.5329248110303061	0.4981842374685128	-0.35840698152925776	0.7910931601307032	1.5779681247310164	0.47632003298643527	2.4480240519533973	1.2175063538370696	0.4272602046628282	-0.6308890605944757	0.39795644958161486	1.5185979421867832	-0.2111841811874451	0.966244224292504	0.7599666407618995	0.4978392987329965	1.9506027660041694	-0.3193710618295394	2.164687101063715	-0.8093457383422453	1.7271071178829687	1.474435009444602	0.29616022630973277	0.2138092274409157	0.699357161796809	0.22326584070867925	0.5340580923377156	0.02841154793835716	0.2536949240073854	-0.38928139990645744	0.12287812797815884	1.3781879897931786	1.4542441945393487	0.062412588759259785	1.7622706804150312	0.8473644850860754	1.4887414803703647	-0.2479876559529686	1.9726207642492066	1.8128145853070852	0.7290930529152483	1.6482558836307575	-0.38209401287763306	1.015742112409519	2.3719123122275056	0.8203730411099338
-0.16276778044572648	1.0691114078483814	0.07179994623878673	0.6184021570416485	-0.1902778238402521	0.2701231398569207	-0.18386423188522366	0.6586747284971957	1.1173065545112577	1.6727571762848326	1.0971100039547435	1.7883306408673418	0.6673500391937315	-1.4343201787836326	0.20965225532915197	1.9443964213327338	-0.5486598814841757	-0.08131128278802938	0.5849152951154486	0.3775809672721566	2.355266965919858	0.7769037982640102	1.8924167621238253	-0.3906353972685355	1.8903828217850147	0.5188187679421825	0.5513299569801425	0.47848631845629025	0.9295933486191349	0.5826576328805227	0.6740963113781002	0.2289678240936357	0.21229006313092616	0.02517276723169493	0.17128244041482488	0.9854420730484543	0.9402375293422194	0.21841117171989496	1.8426746335554014	1.1484875738752995	2.147018898015057	1.0345190453953204	2.126808327353284	1.0458502414510054	0.868872326318747	0.9361002092998821	0.2669276668034484	-0.6308494268610675	2.655365594741663	0.6271390248680871
-0.7957935281665998	0.35420408460083874	-0.8914036022089856	0.6980059238041224	-1.4073877702630442	-0.3906946196305508	-0.18422429229693088	0.5964284630618525	-0.7893182329555369	1.4280290536523883	-1.1694138135576582	1.4912232661383114	0.43222199586518895	-1.468132344168894	-0.6748750447861852	1.9600072377777464	-0.34292175171526995	-1.1782833582615804	0.32455850873756076	-0.11705752237445124	0.914070390500765	1.068312224453749	0.06169723874049592	0.2567415675857045	0.7365816675664831	-1.6781185955791247	0.287364918281379	-0.5921908821158431	0.8117019630806179	0.6515749672901846	-0.2949103962783608	0.017568835423403904	-0.40975505526113115	0.28441057292877	0.31989958135910196	-0.25508221323886926	-0.44901754918668296	-0.2715686175067139	0.6179864490969373	0.7321581294121005	1.9545167099018046	1.5990158634034142	1.9026653360039472	-1.1347341010727083	0.0533029716354276	-0.290206402877916	0.20893017715946927	-2.252413985752509	1.0619108157703336	-0.12263295682267056
-1.4512058210035739	-0.5696509545151864	-1.600400872603484	0.4879817548343814	-1.7742185044707068	-0.9993126802126285	-0.18059416374417991	0.3712150518703276	-2.4872975667935537	0.03806447754544571	-2.6778200880041356	0.47205535768372214	-0.4018514515267001	-0.6511856425548609	-1.2705244563927116	1.5339352798051755	0.3559438717339311	-1.4417840790638543	0.3849876744328693	-0.3424530057536278	-1.152719197773773	0.3010006829325854	-1.8490406700798359	0.9112859893522419	-0.7411397621282737	-2.9145444051522773	-0.28985976382687034	-1.6326134729376585	0.52390544890961	-0.00532786769460027	-1.333270154178577	-0.34915780618787456	-0.8329383129991521	0.2644557354479934	0.4926813489029637	-1.3971857262955116	-1.4688055679465484	-1.1905824640470657	-0.5848885467253624	0.054656670595073883	1.0183069479849856	0.8356065564650456	1.4063897600263289	-3.0844828044088692	-1.1115232065603422	-1.0521613226356568	-0.12257494481076803	-3.018828837066462	-0.8967050004475462	-0.6818161515659831
-1.452645970394614	-1.1472078092706295	-1.5790392256569474	0.017368929791356496	-0.6856300402536124	-0.8934032918021084	0.023190063496679725	-0.11966375842457985	-2.2424586586664135	-1.0279696613194012	-2.201404094871093	-0.38889889848555576	-1.2748291274331622	0.3777158595782078	-0.921279550348121	0.8355911622504822	0.7864297631533851	-0.626230103180266	0.6750447357593791	-0.11498059136543862	-2.0064397410974295	-0.7447909258959252	-2.193975536845975	1.0790304614422999	-1.3117041390659219	-1.9602942298115138	-0.5210157780752229	-1.2426657707206732	0.35487929722851824	-0.7712249598982052	-1.3669218876657183	-0.522808918360041	-0.6039999779414756	0.26549333595352936	0.43814584328680617	-1.6804065530941241	-1.39602719544004	-1.5072482922479369	-0.6226313578633487	-0.08549740731459006	0.014540185144171488	-0.514427001037138	0.7640519012002963	-2.9708155311004822	-1.7840766039573566	-0.778196474691704	-0.22331046027868592	-2.446664537253455	-1.6169742914802714	-0.82223105138467
-0.6803766857633213	-1.17423909515709	-0.7824552382884782	-0.46808278843592704	0.9246040272252979	-0.12387468813584067	0.16086371474443253	-0.7306199632452334	-0.28932947427324945	-0.9075707599883499	-0.22625028176560297	-0.4948945488183179	-1.5362651872608952	0.8106038674000403	0.07165432029408098	0.054908066911411	0.37583930687571804	0.4831344758048429	0.6014511933402822	0.027964854367507896	-1.1704116766902661	-1.1678868578886092	-0.9524314085808424	0.4992651049732282	-0.8702674356128175	0.09780178211830666	-0.21085326377276883	0.33906625682490216	0.27313437105084054	-0.7513142042823774	-0.5731970892676346	-0.39062409241496476	0.018966249521974708	0.3962598053849935	0.04460640328435511	-1.30594758058961	-0.7141313211899701	-0.7463137245489865	0.22714220771128302	0.4055053930529538	-0.5287267415243347	-1.1643255047894014	0.06433205776822752	-0.8676276425264658	-1.6976610611147935	-0.07128452283252716	-0.15144136312158538	-0.8063267950072781	-1.0977893604651734	-0.8565459447182924
0.2590301716773633	-0.8406386274295066	0.32163188551511773	-0.6683263520969209	1.574737690540777	0.5522876248701166	-0.21466326140212777	-1.2095080008537205	1.2507048221236068	-0.18916550844449095	1.4074238654562763	-0.05892009790589193	-1.016557941942951	0.3884469139758243	0.8921306186390717	-0.7279639228390896	-0.5471103363953658	0.7337991462103708	-0.1682478002941429	-0.4389282637623881	0.18759707460275826	-0.835635895991378	0.4578777471667914	-0.43916634644602454	-0.3085932452139363	1.1931706233154542	0.10233259839211012	1.517627182205786	-0.0003229054933968923	0.10632824156793289	0.0036621940161720903	-0.17463699865092347	0.534667323148371	0.38843034690091804	-0.46954366337201964	-0.9337437673680926	-0.46178070352026257	0.3378729819232612	0.6746913427709317	0.7456418405765782	-0.7531697066844839	-0.559564206238515	-0.6169039133675044	1.1339730279947946	-1.1191655311983808	-0.1395993010200211	-0.28674587191338835	0.9287941143432193	-0.7005367533301009	-1.0103185806056243
0.6899813679242329	-0.42950262867387795	1.1031165659395308	-0.4971955990899663	0.8868878493029827	0.5876188068542169	-0.993429113947448	-1.3761753921764632	0.6832300991106356	0.11110365386858209	1.274459673635824	0.3590066635010747	0.012746367549030933	-0.3694568795013243	1.1276931053139336	-1.4701173650757002	-1.0506645367717062	-0.24020086336020868	-1.146504783190571	-1.1830704042609705	0.7925278317567678	-0.30180103268959374	0.9333256919088821	-0.9263023863668568	-0.2048674334095539	0.6455567873664102	-0.10451737541135879	1.2566868937796105	-0.5307167360095941	0.9742885724256435	-0.07688864814828904	-0.1406124263164132	0.8255384616702992	0.11147116831426711	-0.7004223495096381	-0.6739506890586738	-0.9798738078407583	0.6858056779406843	-0.03385936518972157	0.23457774075003004	-1.1305465247987239	0.7053530346703304	-1.1934913778925118	1.096731674477284	-0.23180882464898955	-1.3880605616187403	-0.5828491573239912	1.7307942020529155	-1.3081763925276386	-0.9991590053919897
0.6388951225930364	-0.05970974792067154	1.207452952681884	-0.17821748107148022	-0.0751255431832494	0.28941975579788753	-1.3924126305358633	-1.1838624479721107	-1.301463984785009	-0.05196676358795914	-0.2537532850445841	0.5436520870686096	1.1790007770970539	-0.6394567211102337	1.0725180690680338	-2.0027833399625266	-0.577859058426588	-1.5612766093689054	-1.4708550251780836	-1.2078005038689965	0.6118300663349566	-0.011056159910679585	0.7461866900090126	-0.4940512433524352	-0.1368576300641305	-0.24562148410889742	-0.5896082778686501	0.2971744470086666	-0.9714279961727423	1.1660075893131534	-0.11273537579157321	-0.25007609358050875	1.147434989522616	-0.03085870791593072	-0.4153787675399585	-0.04645535002150044	-1.486877897049729	0.2579579332081512	-1.2046956351678233	-0.8286196759830603	-1.6525677641955099	1.5861690419442112	-1.5767375970672013	-0.6905291586132875	1.0127957415289819	-2.7744556411259182	-0.42096552253791497	1.3081050880465985	-2.134925590350798	-0.3607883592473405
0.7335364507550481	0.26377442479646607	0.7006174542327956	-0.0548558839385011	-0.14923095069796485	0.36736849346162753	-0.8230566109774614	-0.7283696661174272	-2.357109085151574	0.14648106334922661	-1.4917720627710551	0.6711146398207788	2.0843267824729828	-0.06349362860349385	1.1397317513222858	-2.0606553698373418	0.44747406450353716	-1.911679612921186	-0.9120782750219916	-0.021757188677354513	0.49579620006485176	0.16737503384104058	0.7653490107737299	0.43721730719028273	0.5060087276600796	0.06072350592699912	-0.6512146203281821	0.20479537853916632	-0.9572277757874614	0.8481153737224931	0.6095390382416327	-0.23557599969001983	1.5802630715996309	0.45166204476157135	0.18470628157725655	1.0030868328528266	-0.9873456476561251	0.034044087886034	-1.4566592195375845	-1.435799923518568	-1.6475829553927577	1.5130386141722383	-1.6990366653348212	-2.0870099061982756	2.3210613248627654	-2.798674608390091	0.5782321173130645	0.29208073668014317	-1.666623586685603	0.8607244286077054
1.2825509241159285	0.44422123387751067	-0.11773931150064045	-0.3050349244708151	0.5806231204709356	0.9706389941992044	0.2623276365508253	-0.26051744516846687	-1.1430150017488283	1.0125922408482761	-1.255512637098024	0.8216591864949004	2.205125361480136	0.882868889142951	1.2086936467658893	-1.5749464995190432	0.9985406610984037	-0.8508978789575309	-0.23832353688426255	1.5743825773469076	0.8327923152419779	0.5666935497043348	1.1099060611049019	0.8591428426843908	1.3947112222651261	1.4944048501353104	-0.12990500130427834	1.4309141386744433	-0.626974672707512	0.5787913376969472	1.5752002209733815	-0.056676339418316755	1.738185550158421	1.3335872009764984	0.542364640478657	1.5526524565823658	0.5198310272825035	0.6788395000038945	-0.30380753581368763	-1.066403003778723	-0.6328241208777656	0.6558047374670544	-1.5558734513673989	-1.4850672699559335	2.7471447420050605	-1.1276019509996613	1.7702304359119778	-0.41302892874507724	0.36556847238129436	1.9342566373080787
1.7101568549760273	0.28284307660303787	-0.9586422284584569	-0.8275313483723007	1.0405165917273103	1.450814592594201	0.7186613710661865	-0.09334415570570224	1.1461134170648835	1.6310928211926774	-0.018610201868042832	0.7424109615023295	1.1487212937420743	1.3032060343263443	0.7685656206252874	-0.8996071304198415	0.4053424214631598	0.7043872367160989	-0.4244818247794592	2.1494230687738316	1.037331710898631	1.1049382613618843	1.0690052906242176	0.11930026856550055	1.4431373239925016	2.573788730925399	0.25264120540140866	2.749621806987674	-0.5663979682582729	0.40896533060042056	1.4879615496124936	-0.11111952095004954	1.1743266895032891	1.6694057932128068	0.16228384545210317	0.6615576623388877	1.9376221104116604	1.6009697375353389	1.2160112550047375	-0.33854739808183615	0.7803921183166745	-0.4641963501000623	-1.253195549701811	0.5060323979728255	1.473781891573627	0.9629781283190493	1.881342145675414	-0.47001905690606754	2.3793479419527443	2.0564936746923834
1.1873443319469046	-0.2564711665894092	-1.6112756426767685	-1.351768829568661	0.5775219019028205	1.1559099912342472	0.004719680345321441	-0.3490409827360791	2.1663827562811004	0.922741567038671	0.7996899215722291	0.18712507372235546	-0.7551897195518644	0.7329926131470538	-0.32352593659482065	-0.5901745880611684	-1.0191673453117518	1.3691007601629483	-1.5496880773100246	1.145242534794043	0.42348243045844897	1.2920381653471542	0.25674943200410977	-1.395872640301388	0.17297710433156357	2.216830912137449	-0.22137123098133665	2.7125061856667014	-1.12718399290452	-0.16210728307539563	-0.02725891140727961	-0.7829126384003019	-0.004117618972845209	0.8173401958131956	-0.920998195280492	-1.2221383822780139	2.2107300156157814	1.6405578127953735	1.5942407983839342	-0.281444274657162	1.2155471492937968	-1.4091484795904348	-0.9823850722784022	1.900756749779461	-1.0173614377604177	1.8676696217855704	0.36574254395272043	-0.266402139520876	2.5375260998585163	1.1458928455280455
-0.22696665109144795	-0.8402588275425141	-1.8853182106033457	-1.6099764020504734	-0.29719646266024535	0.2558269575140401	-1.096171910237699	-0.7749379214742228	1.0936849558189328	-0.8475323000586845	0.48952726752876996	-0.6767251074052603	-2.3350462798601255	-0.38499694374598725	-1.4583635960531447	-0.8474803127269013	-2.2179247348659357	0.651055710782798	-2.625884200789782	-0.4633756121930143	-0.7892823428103496	0.8671479460319459	-0.6997888734655718	-2.542668313257073	-1.497898265657918	0.8836554363246215	-1.2332382847065024	1.3159888130738573	-1.8901163166227803	-1.3014085603027623	-1.6756821849534094	-1.7909983072783873	-1.0933404518130898	-0.6793420770878694	-2.0517839000421505	-2.361921606286533	1.406877091106516	0.5392447447224965	0.4562118400658142	-1.0746762988732335	-0.016107446009797615	-1.936805421020565	-0.8727493949707071	1.584467571882869	-2.9554684945092955	1.2416049918919065	-1.7768784659631183	-0.2891002487126068	0.7697235960007491	-0.02274731163369937
-1.409428213398958	-0.9623540783212416	-1.6350920784299527	-1.4436157438850346	-0.6754533810586113	-0.42979193323972364	-1.2919510538729573	-0.9219335133050455	-0.54359157280122	-2.1346621957586573	-0.2806066281236711	-1.370986930981515	-2.4482677069983385	-1.1112749003284605	-1.81614673873609	-1.2342195431126999	-2.244939155628417	-0.617155935056812	-2.5733155605635196	-1.157115564968118	-1.6449139227365472	0.20979672160903592	-0.9219042354973477	-2.428893814622931	-2.1478888981000033	-0.17282820590202416	-1.6445340837601523	-0.09483866329887913	-1.9815457258447924	-2.2904531889818536	-1.8284708825036657	-2.2356899104911387	-1.4299677518315141	-1.528788502587637	-2.419571101535157	-1.556829666033397	0.5174776865263397	-0.6628154538440151	-1.0332621411214518	-1.788691085540178	-1.9613265336415993	-1.9420476673702423	-0.8398399202627688	0.352569731030567	-2.8530665514242504	0.1591856847336217	-2.7820332967844736	-0.5096051435865625	-1.1132768784402602	-0.4975739099142834
-1.3379160990528063	-0.4239520911162319	-0.9112815295029344	-0.8670430810431978	-0.4104658410217193	-0.3780550121873376	-0.2632791384595254	-0.5894795155414776	-0.7678596340686414	-1.8168669101944457	-0.44756410365550736	-1.5860313176351652	-1.1155733145086402	-0.9266726436353903	-1.2407981505035368	-1.0835139401529756	-1.0215161289607693	-1.1949494544864112	-1.2987969591616246	-0.4430483383637808	-1.5243873897109086	-0.06979836723361782	-0.44373318405741746	-1.1904168311233463	-1.407931127477914	-0.3917412717947169	-0.8354637474836237	-0.44772956609301706	-1.0032108071454198	-2.203361115680658	-0.4189110055385635	-1.5037468784106427	-1.0133895535125037	-1.0713173041508688	-1.7407795954689818	0.39928551098772597	0.26408520380241995	-0.8191824592411635	-1.4108192138259015	-1.478264947070121	-2.83999864844861	-1.4698509486221276	-0.6401180654713824	-0.2725945948928133	-1.0519031473118023	-0.22644678256724338	-1.7926850349569652	-0.5054899815882413	-1.3676069960306956	0.022723521955488962
-0.26745716403359754	0.4248989895531687	-0.0357446294411029	-0.11493588236009082	-0.1568111311697881	0.08032123892636425	0.9218512650220743	-0.04671149989375539	0.5435966701321993	-0.4735650001218584	0.11045712560910634	-1.4250131717448755	0.4027736570762631	-0.21587765191078237	-0.4109668408299886	-0.23732667484319697	0.5949908743799088	-0.6989295301339485	0.24394291357444578	0.7173049236949248	-0.7676074242094728	0.10852997217252862	-0.17104425080609356	0.18380486775166005	-0.29819038577733376	-0.2773913959182751	0.4515413872210875	-0.0580580292825429	0.43293987875050904	-1.0645695762157106	0.9470043775639942	-0.0631198464205414	-0.4440766271249896	-0.016458674511662063	-0.5145469093160056	1.5137481337869032	0.3400196642885016	0.0002638132853413264	-0.44984061799871844	-0.3343864838887615	-1.8815410396601835	-0.7459861522598802	-0.14755996401512794	0.16388762462928036	0.5861653580072156	0.09619501808532009	0.32855788627516913	-0.09524435970330895	-0.12207705436623395	0.9838713926684881
0.542281592416416	0.9991531622329641	0.5867022112385918	0.42490191190501325	-0.354444794166266	0.2368607780067052	0.9736484067812267	0.27141824949013027	1.6622552035155647	0.3616527648845246	0.508863105177414	-1.157534386304054	0.8562752047817199	0.18593171054833257	-0.07985178606199783	0.7137259162900037	1.4814742026950292	0.11011767703330172	1.0069223378284107	1.0268983214450569	-0.16658484264124182	0.15639707518667265	-0.6535468681617939	0.7585327038052866	0.04378104909913774	-0.4383338855918394	0.8830686707660023	0.02253218207334644	1.2215092126817746	0.02200158358137318	0.8656197647451561	0.8839058838633583	-0.28010184238542424	0.36023389635752345	0.43724127905543875	0.8468643958426987	-0.052477077792028634	0.6480080952440097	0.6762977585630201	0.5009687814955316	-0.12589368807179036	-0.05289015510519606	0.4397660243414736	0.7646304717562024	0.6415117433762617	0.24672346604830842	1.8820563101626495	0.37316399824276203	0.9545184233869175	1.517155546651935
0.2773215270145336	1.0303673034757352	0.7933277104563113	0.46822227950003437	-0.593278269202353	-0.12219948102201912	-0.21318876068566284	0.26195087058215727	1.17953552709525	0.055351168369400884	0.059214067344959036	-0.863736532727254	0.2663751934208223	-0.12613998044075678	-0.24802161343913912	1.0189799388057357	1.1406674374727628	0.25024473595414964	0.7800568714137068	0.20106989046760287	-0.05718552509228334	-0.46165663005919483	-1.2918706340695458	0.40474482888255797	-0.32582869599112335	-0.7267523889510189	0.07819281659150558	-0.5474040775378861	0.8460077406123929	0.07409638641735077	-0.25987476417092314	0.6503526471356162	-0.5097936644965027	-0.35702785036641915	0.6991901677137246	-0.4532397033316252	-1.0769392812531726	0.2698461088924812	0.7456768296287681	0.2591813981901072	0.7627024611540766	0.48063313609936326	0.7500622572985836	0.6115291339378475	-0.41372549631930583	-0.2905545993638697	1.9193488844890372	0.45871414057247223	0.6349114302785902	1.1643437374072527
-0.5361845830928593	0.7362925619540468	0.7734521229730369	0.10767684715283822	-0.19426639504374574	-0.5167271844578913	-1.5045044446285796	0.23939588437431789	-0.3466576741083648	-0.459422723883447	-0.8007003305587468	-0.419209728464571	-0.23174557346733116	-0.7784239994991782	-0.21157868547666964	0.5565408267001763	0.08400078154364765	-0.4111002097392723	0.21051533723602667	-0.9044616928930891	-0.08513746181698764	-1.4941716612568952	-1.0440681203340199	-0.2474059308680992	-0.3622851874397289	-0.5536368808474617	-0.9240210441881352	-1.0025743342656788	-0.11437121552818585	-0.6327590097196231	-0.8121885770449705	-0.16894732305344112	-0.6374307099408278	-1.3230486382841342	0.5083226704994424	-0.6020010999795448	-1.933168961379056	-0.777504340066464	-0.17464390562479953	-0.5597660048616911	0.30846060205502135	0.9193098274840473	0.6254449081886478	-0.09556231647851056	-0.9130570937835991	-1.0000455570759892	0.8944133309086962	0.20106295256246093	-0.5548699309106473	0.151483770292821
-0.7571722767631465	0.4391584196126361	0.8055274111175946	-0.21605934524865988	0.8239002271820439	-0.4260524174770335	-1.8008689049464603	0.49883710685990723	-1.1817060867818592	0.010929796097575233	-0.9935635752678104	0.2321663892183373	0.2247514516833084	-1.1187786009798735	0.5821693504069858	-0.0728361453390959	-0.6501910873943538	-1.0914550725734697	0.03967761782840574	-1.3448266597104386	0.22820720255561344	-2.072177626834482	0.25359187467746225	-0.4830124770004914	0.5843993666150568	0.20312138643468075	-0.8675898741700818	-0.5278110810887183	-0.5946407198231097	-0.8975893734837248	0.03175866724299237	-0.3513521156726932	-0.21031747224808572	-1.4644189258081182	0.3085918889508448	0.6538759701811141	-1.7175670261245646	-1.4783837463452887	-0.883173016754232	-0.77867170076031	-0.432347954088523	1.3309647742464532	0.29681842690369115	-0.4437518974085211	0.013861222402702463	-1.012994958525154	-0.1008910200871946	0.05926838286868055	-1.1077374815296788	-0.9152455326378676
-0.04551326155037416	0.14982264619625318	0.9042333785121793	-0.10838142316111676	1.6969385900401461	0.06690602164789816	-1.1195149048355357	0.9161496072634093	-0.5364478435487295	1.3316354143041849	-0.08880380455396401	0.9150750710063964	1.2498548528940265	-0.9082985602716894	1.8426717392833347	-0.23876444688593207	-0.4411970037766359	-1.0255448402422283	0.42193670184588045	-1.0106189357146314	0.8983453446331614	-1.624951656836985	1.6120508857511016	-0.10127643155603332	1.9248043204009375	0.9721463241103273	0.2660508249054298	0.6427331474302468	-0.10955675573727913	-0.03658876667573393	1.3561095319540677	0.5724233367642321	0.7592885289429245	-0.6781525563367629	0.2057243648688951	1.8056361244883956	-0.447409588787278	-1.3585455790337868	-0.45808246012882864	0.09164143412985226	-0.310137219300859	1.6205569068389623	0.1159526817924864	-0.06193232561007078	1.4954605464155892	-0.2069997182054076	-0.46859944427945127	0.2887558591540992	-0.3436931152834986	-1.5409257370661167
0.7760813012073254	-0.32028027461736275	0.8105922206857465	0.3922387823531415	1.8114913712077854	0.41302388188289973	-0.32791423707298983	1.1053652562097513	0.5983576274216387	2.167199564824922	1.1731824185587132	1.3471040211478122	1.755678893206661	-0.4112515427769605	2.6595344217975434	0.07660613714881546	0.38727472420955156	-0.29944506032974066	0.9417791525974679	-0.48222623555424926	1.4795758204431648	-0.4768695144989022	1.9649115769793981	0.5524732652414029	2.4804312890003186	1.1793333550556633	1.27532192775023	1.4395668425881316	0.8457560606631022	1.2837188023947392	1.7115573774677058	1.788617500500263	1.8096269439403312	0.1743296117087404	-0.007543946769380355	1.5261468005548688	0.9306010601014078	-0.8434974968110382	0.7191189834530736	1.3200904185322755	0.5269780649680615	1.6110561347533543	0.16877392596279972	0.4486543306224266	2.0521401435505715	0.6443096359143184	-0.3891027259262682	0.5905929801567004	0.891232837004717	-1.5779485153736317
0.792358625604578	-0.8661381607375064	0.37035282150741233	0.8671762705069831	1.3364455034412102	0.26849015885681504	-0.029234793729702467	0.9244077250598951	0.8079105289785209	1.625964261372076	1.717284629783838	1.344969617155656	1.2789432596812949	0.09111071973429326	2.3697826913422273	0.4308937079580071	0.9768813476322399	0.33534944745885303	1.1453648461680055	-0.22113356311197624	1.495422436147629	0.5557541595582806	1.236650329521916	1.0031538206951616	1.765594119517845	0.872690152708707	1.1701408110861609	1.1475767355549527	1.4064663381527822	1.808360998923238	0.8867855922055081	2.131472803753912	2.3756657254610216	0.3429098081030091	-0.35260722062172667	0.32506888965149566	1.5035399507057206	-0.5028755135352061	1.4791192004860598	1.832393473038337	0.9858731204521233	1.2500881446045318	0.2634653198965609	0.384646753823388	1.3527916994016502	0.8091010031971848	-0.22737834975035742	0.5200054302085124	1.3325886542975252	-1.1268626005458724
0.0961053290961616	-0.9365338057167591	-0.15773094873419383	0.9705082695067104	0.8269863762784222	-0.16445164969284465	0.00657128743077259	0.6530801291953819	0.011609193641272796	0.3346486764751773	1.3072016032254268	0.8948539862258691	0.45026044844283447	0.6353926384122454	1.1545804570155866	0.5959383225343566	0.8513680870339837	0.39696247311029204	0.9579234284068959	-0.14987241424631215	0.801159212558408	1.0396525980131028	0.191916024655126	1.0394709132217137	0.4101269545323232	0.5043706974027665	0.28220950932894157	0.11100479974950217	1.2126387648795638	1.1185648690541898	0.05330669574429247	1.3854695045761456	2.155724532371668	-0.021445279277605894	-0.43226274196788517	-0.14672154782966532	1.2016304971352487	-0.3227847049412112	1.2462047428074927	1.4034444847402907	0.5867239036420691	0.6618607496873822	0.29425905193996377	-0.11019850242150546	0.47616382233761295	0.44257042712488814	-0.01139739346427199	0.12177226640338001	0.7670409496236619	-0.3604457995132563
-0.42886992752688546	-0.07932277107322346	-0.2993822798206214	0.7684872139262389	0.462301225607299	-0.4817327306522048	0.30524218420560734	0.5991347285046589	-0.5294959376428214	-0.3647488611779104	0.7038044411527151	0.13810199534797601	0.11474802263217075	1.3286946651012086	-0.17265265131649113	0.8255186078562395	0.35907892186248275	0.23877991577913316	0.6303126116063998	0.008953243518821366	-0.3248682832386982	1.2071325819853105	-0.5327735123878674	0.7728552400524104	-0.6079632023774602	0.2871937426103811	-0.23070024282899892	-0.7701237944247428	0.6181002526613719	0.043067686368028	0.20582900789950717	0.4670959625717052	1.2796737239377223	-0.23515322136446493	0.13742551222766733	0.767505428591192	0.6283342818801794	0.04889927983456385	0.6194781139546578	0.7714147324462963	0.162665644715761	0.012919300061275337	0.4462490180689961	-0.26197960851277824	0.4673013285845833	0.3382119596164558	0.39138569455452177	-0.07924607390543235	0.12589123995960488	0.497504729144588
-0.2545751996267356	1.387443801863806	0.09376801112987694	0.5805000780482076	-0.009193829817112387	-0.5681756831931487	0.866221170673238	0.6631710749876059	0.13842396794098952	-0.02566901761817341	0.708275864917207	-0.6090548411198868	0.30062701297309213	1.9359964110038703	-0.8715805119077308	1.347240274422388	0.17459528150900525	0.5710963527199948	0.4067841594205699	0.2356735338059255	-1.2834165993933522	1.3789188501263197	-0.9129619660665172	0.4287638619971001	-0.8953279071886554	0.03331076247990424	0.19628742491784718	-0.9919124844093753	0.15253714828075948	-0.3387228982872515	0.9196012436331443	0.3426450319493101	0.2217733882805416	-0.02123719376520391	1.1491709743445369	1.8541489710651227	0.27991713820658665	0.5568394379981322	0.4973579317927615	0.641518040967474	0.74749162057185	-0.5692010053800509	0.8878650707877591	0.274751448953188	1.052540914402223	0.9346426992825672	0.8071120116442675	0.22400282573545705	0.2278592261724604	1.1074709787367512
0.23232210588439303	2.459695974533228	0.5955803233380085	0.5431874577975405	-0.643422606000754	-0.5916566065229586	1.113005577273747	0.46786818494122406	1.4357000740357322	0.4953624962812104	1.2481464135591807	-0.9027325980508774	0.3326709580998489	1.9569941342721804	-0.7788553832015617	1.7867141246572065	0.45806350746656094	1.4853476579571592	0.3164223955624843	0.22110424571167808	-1.4365514281576894	1.3721760515274937	-1.1045532674597065	0.1321511353185318	-0.7575833335077902	-0.4024593769718549	0.927436717539849	-0.7321010590282118	-0.028976119410515724	0.15863275879052868	0.9421388580318909	0.9846558598270411	-0.49215350420434545	0.17746061736131546	1.8758132797253153	1.4982966648024763	0.12693607489600378	0.646623235061389	0.8765377967586298	0.856481954359363	2.0526180949866744	-0.9175451194011381	1.332867025646148	0.9167376195161526	1.0859659657139134	1.7684330477088865	0.767054995643142	0.6289492153150453	0.7894456673326917	1.1095907675030554
0.39475988951075697	2.352176369771957	0.6073607457467833	0.45780915387566085	-1.017455896851056	-0.6072226400275469	0.6214000530854601	-0.09723777241144965	1.892011087138951	0.24040662925557504	1.5015096247503277	-0.4538940899181207	-0.15301032166610862	1.1622828039657753	-0.2698995842800415	1.411161977707198	0.6673353962664381	2.141634032856753	0.24315803003153175	-0.2048268578402655	-0.5726909053994296	0.7404134691427819	-0.9577704117107647	-0.1377290089582415	-0.6340543373723271	-0.8052297063427449	0.981572517291827	-0.3673214740095872	-0.11577492619132634	0.8195664333704249	-0.2048213728982603	1.5145884060856198	-0.6307042210191087	-0.17066299601344423	1.794336587227548	-0.342797727715162	-0.07679511498842921	0.034168081413728825	0.8466739198422745	0.7057268593658762	2.5461081075205363	-0.8137377899406112	1.1581606280278491	0.8504829008201453	0.09370457270741371	1.9664897741856153	0.06263851242645091	0.4315093484993472	0.8703441905816336	0.43128232751622164
0.2315613481299416	1.2723125895769407	0.0024157779184718945	0.1149613551482219	-0.784613653463492	-0.41906675234851337	-0.3041412018387099	-0.6503532719863687	0.8104950797712895	-0.645647999434381	0.8207255177128725	0.5108525289132508	-0.6824765745130593	-0.09705450063282252	0.12317448483813001	0.047201471196333895	0.24743448782950614	1.5764098447422368	0.10301412449332234	-0.8061177388561847	0.756805134208979	-0.4360739266373615	-0.27221081034604877	-0.4357496847538524	-0.6664957111336304	-0.8753824560096282	0.21257896846450763	-0.026905310367844014	-0.2372035467762864	0.9631766573039768	-1.6242795386213726	1.2265511842034584	-0.41213422530417915	-0.9572441294543431	1.1032132152986218	-2.0697821424862477	-0.31975398774214825	-0.7192360880563027	-0.19323751759115135	-0.10265790265366634	1.1949447754437401	-0.23623623962961293	0.11252539088894199	0.02755563203829099	-1.0567463767852519	1.1667306735232452	-0.8711440833843025	-0.5032268495598073	0.10844274001488598	-0.49577852662477234
0.2759275714347765	0.17591430179273046	-0.7247918170124376	-0.32653737478795003	-0.27652517354889883	0.05686500073659451	-0.8737370519025406	-0.7542891841871499	-1.0054776184772678	-1.1937417110140953	-0.590061939547689	1.2598936871761934	-0.5905672059449714	-1.2097263427392841	0.07192900100174575	-1.4464466300324246	-0.6291198838319932	-0.1787351791922396	-0.08780564722616103	-1.1253258112006088	1.5146973333707976	-1.3025155563038602	0.6263918968084876	-0.7092246648822953	-0.7685602555878877	-0.6520520879689783	-0.6136467692521189	0.3060677369292268	-0.2952920989232108	0.584966625431903	-2.1038614744794457	0.2523505035012477	-0.2992923520297209	-1.4926002716254188	0.40313403726435787	-2.2750493658315167	-0.346067352758839	-0.7211719643295939	-1.620452158268974	-1.0480925154894396	-1.1798929165992602	0.39014929989199804	-1.2049247223039563	-0.7870736878570856	-1.1877916244918545	-0.13793853377575827	-1.2931111466089693	-1.4715506948317052	-0.8133383192611946	-0.9623793451468635
0.7177384814134933	-0.23072586200785747	-0.9870637880258765	-0.41587684817202425	-0.19399707508043332	0.46575153002966085	-0.5542269561339844	-0.47529776985173045	-2.1720537806545877	-0.8859059807136839	-1.8787312741504492	1.1154468225730987	0.04966986904702476	-1.8266706217750095	-0.3982970244563136	-1.8858569984802305	-1.1700339362696512	-1.9029683391476464	-0.27066211012862396	-0.8546205638208701	1.0469844750204975	-1.0185262000628048	0.9749312101630385	-0.7604131391346337	-0.8431988291645327	-0.436374948748962	-0.8210120310013523	0.5086975875124766	-0.20661200618224956	0.06900732613843279	-1.4445561106772584	-0.7633477204173145	-0.5609825820961375	-1.2326674690468689	-0.016730179859228447	-1.1990750444890053	-0.07451388316988684	0.17737330294045178	-2.1718063182318317	-1.4223287819495012	-2.6188823592521464	0.4164660843369945	-1.809089582274986	-0.9318514923487948	-0.2371210631116039	-1.1067083308798469	-0.8809803429372732	-1.6285411787439694	-0.999555287518454	-0.5803542649233006
1.03408655759684	-0.10844524631770053	-0.6940328893381634	0.10669217035244974	-0.6966838177527478	0.30313914256540336	0.4916485261624664	-0.3248605409398633	-2.1006275744101455	-0.22868081188147887	-2.301751667340059	0.09344030754731078	0.46731630572590277	-1.9363810953301086	-0.9820416031329863	-0.9920590825279407	-0.812495317547417	-2.2298372392668067	-0.3966083002334292	-0.026347153100917037	-0.25198714154808377	0.24880906292339205	0.40186676078706596	-0.37512337547039154	-0.7921688888448537	-0.3408132130694471	-0.5778371328204375	0.38432647590057556	-0.11452391141632408	-0.3960796046798211	-0.48028228102767395	-1.3854359977856452	-0.9978306280379509	-0.30917722838043554	-0.34172593779676386	-0.16444800215025365	0.1963457565996984	1.099013273794377	-1.3809024661341907	-1.132891535683447	-2.059293295251716	-0.36315450229907337	-1.3456632059956906	-0.5698938882645831	0.6817735493649233	-1.2942693976988673	-0.033218385126633866	-0.8576767321812696	-0.3974401218120495	0.3037973236795088
0.6826104991582916	-0.07550322714161098	-0.23216745232002242	0.9694851666586832	-1.146312617961602	-0.4216353185450506	1.6146858321613735	-0.6311129274396826	-1.3361487086610153	0.032116676973441026	-1.7795777137283544	-1.0587815765558966	0.15732351028728714	-1.5368256487337606	-1.342586288352075	0.24315844425513156	0.1672688721027205	-0.9286032609221421	-0.4070247340331008	1.030722254302558	-1.2671612484079513	1.344993665002219	-0.5463264220337515	0.4533850699764589	-0.47449182916234484	-0.1738851869466086	-0.5101828562198959	-0.03555945731917452	-0.1980689345407373	-0.8385636179632437	0.04422861260019954	-1.6196370426183841	-1.1385443323991296	0.667754710714455	-0.6752392858696652	0.0828004083368728	0.09918387421668852	1.090774963595192	-0.13369304626494927	-0.6912473114088499	-0.3847356350783571	-1.3183007609068325	-0.4911030337309634	-0.37700589096681986	0.6161401347207293	-0.9148382170737349	0.5642607401210014	0.16176409773259157	0.21334438308435602	0.8782786638635706
-0.09685378824021137	-0.37070686380999934	0.06622863574445127	1.5540591762952831	-0.9659112592454734	-1.0045244685364778	2.197014613183485	-1.1422743802084017	-0.744836670415416	-0.10269485496771553	-0.8601946449436093	-1.5260475178850657	-0.500105064424124	-0.5482612835486311	-1.392394596122249	0.5561033316700059	0.9636735603274115	0.8707797159124445	-0.2204308811980442	1.8356452614324166	-1.2452077051086943	1.2577952147360778	-0.947980595662894	1.3979865196717598	0.1089456358546259	0.12988133572448568	-0.7812852414036704	-0.4858128002877589	-0.3320129674486737	-1.0850180347048584	0.21975791818066	-1.5837195040779992	-0.7589747861714038	1.2028516455276055	-0.6333858920239874	-0.002052901851453664	-0.35936327128409584	0.21279683341417938	0.3584445696568554	-0.48054777217997974	0.6459685250201387	-1.4813849499023197	-0.18509560071292674	-0.6764426680814913	-0.1623102795863445	-0.5121928153245678	0.5866387244427523	0.6806245209679531	0.2221402615489123	0.648232629016733
-0.5248843890284984	-0.6483090441146845	0.2475738837790569	1.3921204912800034	-0.520951786103654	-0.718624706810961	1.9973329842371117	-1.3768412398224623	-0.6526453024777553	-0.03832263018944178	-0.25501848872507776	-1.1295330648255077	-0.7671569333054259	0.7946569611520119	-1.3469909740249137	-0.2617985528033747	1.0676883126199879	1.7414257061415332	0.19266644044688053	1.96827940999779	-0.48465870562856445	0.13243599161025696	-0.5191204169046288	1.937778206845557	0.5950959389230221	0.20073061328980935	-0.8713951096861975	-0.8300523797295293	-0.14147355608969872	-0.7280827997550681	0.5040143410112545	-1.2590618465658192	-0.20051593428150294	1.2427708344595316	0.1914411883983846	0.24445296038901662	-0.7686319914353585	-0.5470055576422007	-0.05249122127306833	-0.2949745587500142	0.2894349514803792	-0.5630348485081427	-0.5352149103508946	-1.1132542679920123	-0.6250425235226177	-0.45826612897032487	0.24504845900774294	0.512115486785477	-0.09474772489390029	-0.04302236076916629
-0.30455591777480573	-0.586314027128722	0.46727065203556334	0.4767955833420495	-0.7505821870219581	0.35754705086321126	1.1869343032633832	-1.2520053620588312	-0.7781850352509775	0.401070503514149	-0.3326421510435386	-0.374384429910408	-0.5077682363261603	1.708576539376814	-1.4197166271563286	-1.1489537711543096	0.6642471853366446	1.2393844948986972	0.7084708876675665	1.352958335790688	0.12121431930900536	-0.9597112234443675	0.14119250098045025	1.717200295171931	0.462484196947189	-0.35782933387527305	-0.3164034825421785	-1.2365488915632308	0.508055129631909	0.28653158707443577	0.8564652266469751	-0.6667781357625757	-0.10405394859285366	1.024637877814006	1.4219838451064477	0.6112720048284461	-0.724477257084896	-0.4332802956959862	-0.3702462959413255	0.26668945604204203	-0.5832662485846264	0.6400874675175889	-0.7043790440769793	-1.1809179531580793	-0.31623051837451377	-0.7142335686131253	-0.08299548916880245	-0.0407411529975893	-0.005451434886994807	-0.34263660563513537
-0.04359280820827566	-0.42855875625636985	0.5785256813221394	-0.8106852055217809	-1.8678501561550418	1.3466107196100017	0.20300843902781704	-1.1353111595936511	-0.726130309622942	0.5757691948654801	-0.8773472336542667	0.12310723267138966	-0.30827196079932184	1.4339055797530906	-1.4339457342742246	-0.9004946996121155	0.2541020330587323	0.1496643262558715	1.0703328754969637	0.4074012967630369	0.11992039310699137	-1.2021709343078204	0.34558559440948344	0.8406831725833809	-0.3662696582006036	-1.274871198973962	0.5910771341081972	-1.8188207384861557	1.192055311586962	1.2580448133568174	0.731784171836233	-0.07945353099435333	-0.7560966761485123	0.7728661529365339	1.93546701337161	0.3261100297621435	-0.20782693034759314	0.23501175677405692	0.23733088746890765	1.1058753557789691	-0.6627868138449314	1.020853857124992	0.030798759249133154	-0.8369760185570623	0.1342046190194005	-0.9605657910191758	-0.24436998410709762	-0.6302096800944483	0.6743901163215476	0.21815551359805738
-0.4425432993361536	-0.7035265720119174	0.24621550098861278	-1.948223081174639	-2.7818310853014867	1.468513909634275	-0.4870879702507914	-1.2210911317322564	-0.34011956495743956	-0.11277753064994339	-1.261985275652046	0.16248987850000812	-0.6225938197539271	0.1803428763429523	-0.8677319123209147	0.5778036272689144	0.07237225725119976	-0.44387448037680693	1.0662406168032375	-0.21972318154883547	-0.11452815102125816	-0.8030056311750731	0.11307669384319122	-0.1759000399486327	-1.2082876456799534	-1.6348783424436053	1.065417170871702	-2.2132706307473646	1.2708070918384535	1.2637211773734258	-0.07036450100347136	0.18166205868199786	-1.6910803086360335	0.5821795953725584	0.9902596000715596	-0.7297283475795338	0.44483500030590784	0.517389863479861	1.3442255727398444	1.5727058360270352	0.34990152239221517	0.33680470718255756	1.2923231468476313	-0.43645533779498086	-0.11048903022285146	-0.9184058607673734	-0.30887833863404934	-1.0215239927150455	1.266541344564528	1.189847826462625
-1.279563162470721	-1.4841362389294426	-0.4913552849018826	-2.468266342173449	-2.141466548192363	0.8115667000553883	-0.6640001921988063	-1.0749389325217678	0.3134265723033391	-1.2303413758944808	-0.9590427492986501	-0.051146146780213834	-1.1124641956071575	-0.7718901565063724	0.539330621330475	2.1810557055426067	-0.01467078612794743	-0.22175695960316905	0.7053403428151879	-0.2135724425474187	-0.037297410279245935	-0.5463252615089423	-0.02140693756798174	-0.7857938212076072	-1.132580883313595	-0.8152840687921631	0.7343331639779487	-1.8070731365989887	0.575795428258581	0.17106840027244788	-0.9091607211999277	0.14147584566052857	-2.0112139451442608	0.4695977882811206	-0.8045889997724557	-1.6211917045856574	0.8714896348042601	-0.00923898884962808	1.715782325980881	1.1766954327338728	1.5884992378306613	-0.5555986649890456	1.9081117393768137	-0.17243421164834777	-0.9966879321738116	-0.5924207040999034	-0.3260511291398219	-0.927369974699238	0.9927379872887218	1.6135694807852299
-1.5753591879259732	-2.1842379985465907	-1.0088321445070834	-2.1216283365050734	0.10258703849426788	0.09775391315740671	-0.5130782087658065	-0.06038874517848142	1.0446566256799958	-1.6039125371675467	-0.018402851561024024	-0.27241062329668	-1.0912653205894145	-0.26675849840618876	2.213786749868762	2.685586160512599	-0.17065583325638764	0.2389282766082833	0.20597993211874546	0.10210451709696403	0.2727663076745598	-0.7783053158320086	0.1544766027208661	-0.8069390279960135	0.09242980541121633	0.698053568249398	0.05716146214529778	-0.511768351142788	-0.36569471957311933	-1.1002747794465133	-0.9311071220959228	0.1563758233459545	-1.1971367527832562	0.4038884355154504	-1.9648571446127674	-1.390144487830633	0.9471459180150252	-0.8148023939023462	0.7549418882525195	0.20189562302863373	2.06456054198269	-0.7148577610773416	1.2229158879550006	0.1690954479025429	-1.6428474856216917	-0.2408670114152965	-0.2472798525228751	-0.057911178995739186	-0.1054335133685654	0.9605134977403007
-0.821451323329807	-2.193731611158757	-0.6817373694367568	-1.05951952414192	2.4587107929074485	-0.22355785748100782	-0.4582662539247317	1.7512567002158708	1.5507329644613221	-0.6940508279540992	0.9411411563212919	-0.43300784959565647	-0.49110535601440947	1.3880227167921966	2.9869096776932835	1.8327941485303163	-0.3716328271052824	0.24699679763300697	-0.19978817714746488	0.11878162906857959	0.21178186461844983	-1.0702079611386488	0.21202245506211487	-0.50353833616582	1.6252976347517223	1.6676782709384022	-0.2471624674173111	0.8717433754801	-0.8653614980245533	-1.504841982060764	-0.10760787680817548	0.4165534351539566	0.3427095149599561	0.2815001559660656	-1.68159646499407	-0.23225146394682153	0.7865663270735029	-1.133555439055803	-0.7811643198304383	-0.5363211040648164	1.5696264923675147	-0.2052728279091353	-0.10270313510927806	0.8195388297630215	-1.4271652790712526	-0.09825237324960745	-0.09599353199262306	1.4334041822630537	-1.1779550867800614	-0.3741127046561056
0.27256918849444706	-1.5540371306254335	0.33178337638142197	0.14815287328834065	3.3136316385532165	-0.4156815568413834	-0.7441867861969786	3.305781761412434	1.5109486594622417	0.636768083640215	1.2812284447659947	-0.5424949183778871	-0.038199317798077954	2.5250748150932316	2.131523882691909	0.4022584060124388	-0.5633046230064022	-0.26553020316691806	-0.4440819903216716	-0.3865443346095624	-0.5011811412571214	-0.8734256653934679	-0.2849524147586875	-0.3148619606897936	2.2353356332902914	1.3314187507544064	-0.038595071043080076	1.3108975080744358	-0.7602712114020488	-0.9697843204159265	0.6257024533811039	0.616162863683862	1.5441321545399083	-0.024216755514053688	-0.6911026709578713	0.6731044667609403	0.5794654170521338	-0.8623730953596462	-1.6090143850660248	-0.5316039973583817	0.5841175810539279	0.03524855155015148	-0.7643311126933747	1.5601316003708419	-0.7016971673672915	-0.1279513728007598	-0.0683259347083865	2.7081920984961028	-1.4790965695127198	-1.5027716015550716
0.5189046403979375	-0.8276930813130488	1.1174530553412434	0.8632419076987593	2.4325387144003825	-0.9120106655156736	-1.1643018613715308	3.4122618808637455	0.8541410610243403	1.0062611879143069	0.9078669030087979	-0.5466523767032127	-0.34301474525252296	1.7599935039189327	0.19123736188627094	-0.6164815226863984	-0.8375566860863124	-0.8179973186554289	-0.6138332218119124	-1.030226386426425	-1.337410569015231	-0.25651962214393365	-1.0608396770451392	-0.48952784193233567	1.403953145171466	0.1307739311960955	0.14958019994388597	0.5948983765051447	-0.4678883528347245	-0.3804048097738835	0.3685538833439752	0.3028097143307876	1.5746220324241713	-0.5166751460637181	-0.40151037474207607	0.47581240851557716	0.4248825723915338	-0.5350264080563223	-1.2750940988750596	-0.07295942835463795	-0.3651810030527399	-0.5988172383421166	-0.21198794504730478	1.8355844852453866	-0.27713093305096254	-0.09688949297540159	-0.33374190761459344	2.79206459033772	-1.1198663586863795	-1.8912620954941348
-0.37613343726402676	-0.38051037540595484	0.9384477250739536	0.8959535017838761	0.9508478014608829	-1.5508555361866843	-1.2513749793344724	1.904859875806239	-0.09202771551549051	0.06901045377559786	0.25561484300335413	-0.3857789760494692	-1.0663285388413335	-0.5268510624032648	-1.3822127668155335	-0.836565628277768	-1.2694333563984215	-1.0315934406999012	-0.7983846734657242	-1.3048067880753889	-1.482053007931322	0.20155566308548978	-1.3273856096385674	-0.9183782823213251	-0.239013823477163	-0.8530591790718939	-0.17857757462430754	-0.4302051983319064	-0.40261113743569144	-0.4840109655853973	-0.747550941765065	-0.4802937138139987	0.5293472538516469	-0.9964996320591964	-1.258564390079571	-0.47398396360536205	0.2544975396174098	-0.5105672896883884	-0.48850656388418073	0.13674614859638493	-1.0321271117450515	-1.5594489877439488	0.8092161453755324	1.3415056407950352	-0.40213485361671775	0.08406382886513598	-0.755562165545257	1.5219640470907452	-0.836839193348033	-1.7248384494981925
-1.4717506777035807	-0.04784666723734637	0.031037771462299732	0.642383926007472	0.06750287993575425	-1.652033003335812	-0.760026257994171	-0.11699897315975953	-0.847341241523714	-1.1063655106887413	-0.2572720516282702	-0.1258737240376824	-1.281186597233442	-2.5015101891586844	-1.5564650584406403	-0.5782617044967889	-1.6403732761679595	-1.0082137149580557	-0.9725783506460254	-1.15311556284334	-0.7432583358406412	0.1651134225075146	-0.709221086130496	-1.2534252905748655	-1.5135822752218298	-1.035240155614109	-0.8614807438461176	-0.7618824438145421	-0.49642940454833945	-1.0319232501771027	-1.7052803882306307	-1.1039773463750144	-0.6975307792617824	-1.1825009382971303	-2.2562896787806115	-1.1475584617513082	-0.10684869192277131	-0.49699297211559323	-0.17309009785993604	-0.23696080715023515	-1.3074952598030525	-1.7252981296384449	1.1581613696912405	0.3707368351804926	-0.5463032429221999	0.18209946287035042	-0.937396466153895	-0.19094396106935033	-1.099905177323556	-1.5066229623673932
-1.6751103976786943	0.40930153293744065	-0.6893512304060088	0.6109253841397501	0.006219458615570013	-0.9065379910021953	0.0645200054975611	-1.2535893306127335	-1.190783280522251	-1.2939425904066657	-0.6171427323169647	0.09082701615945152	-0.6205611321502782	-2.665281380480496	-0.6636995235053655	-0.365088388146843	-1.5476527062815897	-1.0278996592241516	-1.010146341696027	-0.9161096038501991	0.24422251460348193	-0.04706319159156285	0.258731652829026	-1.1809070409218934	-1.66612796866863	-0.7293792941890042	-1.2634307445460768	-0.25590931493386926	-0.36936429633972534	-1.147606128727683	-1.6855644510578573	-1.0002698510241428	-1.2094855332527727	-0.9400056391947383	-2.1379603181970004	-0.9863036778315611	-0.7348893334686124	-0.025328981220445704	-0.44480754784348175	-0.8205076853024387	-1.102068675758138	-0.7089970711654402	0.5762384818225538	-0.48157189609927353	-0.1983117015273605	-0.06773503037174156	-0.6306455120199942	-1.2166227314431404	-1.5785739529706915	-1.445825737660221
-0.9114761548039071	0.7655885064774088	-0.6651472822992841	0.8333560962623999	0.21831104346490673	0.06768285468576844	0.7051500766806394	-0.999954205826855	-1.2276880106565196	-0.48952204353535905	-0.9693939922196355	0.2392175485205454	0.2463398187626189	-1.2105231358332382	0.06286949313151456	-0.3955467725608539	-0.8874456918976598	-1.0389111952143733	-0.7700643513291529	-0.771663341835621	0.7279994806996657	0.11374075301529374	0.7043389681132949	-0.6461852019802908	-0.8254085643149683	-0.5080937315014512	-0.9749407821140471	0.38939069630958034	0.14416242217748376	-0.4017175702457004	-0.8484392057748545	-0.2758309651138094	-0.8009220834894869	-0.3963845123795486	-0.8337605645533755	-0.3068262280475079	-1.400549713176375	0.7933501866620558	-0.6437267960543842	-0.9223010301856454	-0.5009833945622839	0.6711246629566971	-0.09123562901774733	-0.8706989037311971	0.4204238949823292	-0.4951178994002509	-0.05416287587171753	-1.287221300232401	-1.5154401819450514	-1.3259036245314222
-0.03072883778389416	0.5477060551080575	-0.22869497432661118	0.875191571739177	0.24560047433547466	0.321828104848263	0.8238775355656867	-0.01760216336608867	-1.0423242382206386	0.2134881545168471	-1.1209745026775046	0.45621630752154974	0.4436339748974452	0.3957837292796586	-0.13430061507746613	-0.4331662257437141	-0.08441920929432485	-0.656835433635842	-0.18218301193855305	-0.4726809873956192	0.5891660479193171	0.7425853726831694	0.3838390967604322	0.1066871590027051	0.30830202534327505	-0.4650653128966793	-0.19330311358902816	0.5686572992205862	0.7951965635299547	0.7189910685193401	-0.015931547154818315	0.46544028527138115	0.050449786895731805	0.15274344670952159	0.5297187825684782	0.30397804332258765	-1.637578803650833	1.273630790632109	-0.21370348577140758	-0.19067322715793314	0.15608799902138826	1.3121442341942051	0.08762587458172262	-0.882573455208813	0.6660705428225776	-0.49262489981251045	0.2895597782983637	-1.0738228904533489	-0.556982374931374	-0.9008922204519494
0.2799160278153363	-0.2213954105353708	-0.03423775013693335	0.46608202927236775	0.11871231557230667	-0.3030995306592874	0.4849396246610476	0.6560237870754108	-0.4731826281226585	0.02460565426295594	-0.5775857169817189	0.8257713969041921	-0.009158264626512366	0.9573182130552548	-0.7689772010444595	-0.12291041181665303	0.34200772998255524	0.2785963269092648	0.6613488434942545	0.2105444425965007	0.3084184802378426	1.3810026088045757	-0.10234636408409407	0.69948998590191	1.0717941913400686	-0.27933175124079357	0.5660467513924501	0.4353793864806147	1.2239727950937058	1.421060959944799	0.2513159173900635	0.8455986994910883	0.746304307779031	0.4416541634512518	0.9416240131769839	0.643583526472477	-1.1587209216708019	0.9681037143156945	0.6680535475769681	1.0704551293195064	0.5597751224998146	1.02442020794357	1.067601218238315	-0.7456630650183472	0.3670543876015733	0.33889130504912734	0.1537520795501044	-1.2056981588276865	0.8221908508396158	-0.2676440660277959
0.16851768406706805	-0.7987759581116203	-0.1864551517766604	-0.04297805863215716	0.048282734875694504	-0.9143052580354244	0.0003531527023857068	0.5650856474840995	0.5787626762913396	-0.6117859087493468	0.7682953431832769	1.1754017872277511	-0.22715289545075507	0.5089065293410503	-0.7864163374271306	0.5771031439133258	0.4078741414907705	1.283546927265073	1.4260299898259252	0.944110717867207	0.3195489079693268	1.5478117103161877	-0.05761152256241073	0.8823639405567704	1.1949655892312108	0.1599610459539459	0.9753882845907628	0.5272454450651413	1.2911433119640208	1.441442892649213	0.11186443023288094	1.0477095705782342	1.0379547094042016	0.3800737838792549	0.5101066948471072	0.8223707976101399	-0.2533703047904299	0.2606305397995628	1.3246237165961456	2.1117783167101782	0.7585800610578413	0.5906420462808697	1.8681672974170271	-0.5387473664342652	0.08579263307007753	1.5636646690977893	-0.14634108152518968	-1.4647098192746812	1.6763251393821386	0.22796044625384237
0.17763276273311898	-0.46606208015258843	-0.20555142791918218	-0.0442170847271552	0.07315321082275615	-0.5806702320796371	-0.3538575188160663	0.06059434722125685	1.6914067570164337	-0.6485243647037229	2.1459321383015357	1.1925905274868456	0.3990966253468554	-0.1091655602908584	0.13349281764381649	1.2244746747367827	0.6541157580186059	1.5482312358487684	1.6134067802399308	1.0286662387361052	0.5767286015305079	1.191572808169946	0.5148959116175175	0.7045549192765704	0.7758727504011035	0.49916313117661615	1.0427047049056932	0.9249505463752692	1.0312531187629885	1.1208696420643258	0.0516092644665518	1.3651604101978585	1.0000879776320144	0.08307998322460267	0.06698755755459711	0.8194108429096607	0.3451229926530532	-0.036142298972102235	1.2480312126396347	2.237526149092944	1.0207229775991493	0.6873706463701215	1.5924139017685264	-0.2437602764281672	0.3702102424809821	2.136770000850712	-0.025925709811768907	-1.1562188669022528	1.355318710698913	0.3945752981614778
0.46887669163982376	0.6100887670886499	0.17951572408778305	0.5203526480680848	0.12819639520614287	0.536429662160113	-0.4697087015255052	-0.2456597672047793	2.0711770721670386	0.22126552968875143	2.4179387653314883	0.7709591708939496	1.3912146664545137	-0.2739502670472089	1.1671115676130626	1.178745427916618	1.404865175587679	0.7547083182474186	0.9108867286512714	0.2559825414827741	0.7516773956947496	0.5815783488098748	0.9670326611874385	0.44689821316036016	0.09043975307243385	0.3722504995266566	0.8961657737714717	1.0803867298750673	0.4401885506958817	0.8085036184756341	0.2591094664223651	1.6265544497202526	0.7326771510023543	-0.19629999217553692	0.0672214700548158	0.4602394874801029	0.13533625001167335	0.3940731983378729	0.4654595550835121	1.264996137127892	1.3443393518290225	1.0419164535366154	0.2902427885043378	0.05049959423165898	0.9761265494525657	1.4282886700738913	0.7670394635762957	-0.1582346767166856	0.03405966652672149	0.4106834412589358
0.7699796453593966	1.5152659617349729	0.5435266129385211	0.932772364597279	0.23802051828380535	1.3172348359309312	-0.36909059061280836	-0.11731043076329607	1.3733867369918387	1.1879889907364602	1.2388033290675915	0.17531469491610185	1.736586303732997	-0.01682420636443639	1.2896795708300013	0.1716316459382199	2.192203263561579	-0.46532153744486454	-0.40126508427331403	-0.6182200203813218	0.6710983693010424	-0.05751512010178646	0.7696174699426498	0.36173156114023314	-0.5587250900238628	-0.08763189203851164	0.621188608426435	0.5509764100982926	-0.46358853856199195	0.49716660413329977	0.5199318549054953	1.3304192231149827	0.259066177064459	-0.20281571129499198	0.21196071628462698	-0.1520498097708626	-0.6001882417240345	1.0497932194794724	-0.5813430160870857	-0.3009506957984133	1.3063213972133823	0.8523838106950659	-1.1668901673892396	0.1778603477504903	1.1271601337566945	-0.006500682685853262	1.8707254718930888	0.7372343013821351	-1.364775010416588	0.6143191224940805
0.9510994869287036	1.6191189252761766	0.30944672039751686	0.4421520268879142	0.4283546978786399	0.9787592010918756	-0.1389376066339466	0.1820338687491916	0.27551548778282736	1.336544254766298	-0.41554364991367676	-0.19564049892730356	1.1250901199408703	0.3283050962146793	0.44677478220738603	-1.3408685738470858	2.154061607710797	-0.982575708351843	-1.467792970947918	-0.5090347491585372	0.4373919505537403	-0.6226962352814891	0.07909388519366228	0.455421835405364	-0.9220927124400061	-0.3755196518655438	0.33359259244270445	-0.3089707990212915	-1.3651549626181616	0.10759726195984833	0.6330615385890958	0.362267024703823	-0.29778072928834914	0.16309495771633067	0.1106938942989176	-0.49292148879005293	-1.034614182538171	1.2536334509577658	-1.327711303923787	-1.5313617673704358	0.5676153371266702	-0.09248571781352719	-1.9334765635344042	0.1446495088736397	0.5365848045819211	-0.8373780064183195	2.6248100291604723	0.7013630242456939	-1.7798795641663654	1.1157460680943894
1.2501728988115046	1.2369068827425191	-0.37793879675714664	-0.8369621859488562	0.532759248833586	0.002100957055915846	0.10387727673527233	0.2623360156308624	-0.04466180651273546	0.747167747902046	-1.0790251245020188	-0.19518524227829165	0.32505924468960706	0.5596907100350526	-0.40721517662816525	-2.456690154708809	1.0353081285348424	-0.1681476786416312	-1.5061262736800418	0.8388943095534084	0.2083602902422362	-0.9387868577478926	-0.4712479218395388	0.5222130608987624	-0.8577284459748785	-0.2034954071262499	0.22943201798107807	-0.6192807862517912	-1.6954741390885455	-0.14700713411569047	0.7238786000902866	-0.6658717621510429	-0.6287411126193675	0.7612631124502741	-0.0707757186424859	-0.13640636384816116	-0.6590421607931981	0.9201809207162133	-1.3345609328779573	-1.713123066074919	-0.5656567713370393	-1.010486400321325	-1.8504096807719685	0.20186229765419444	-0.13419900693586892	-0.23858216451894237	2.6219838893813825	-0.09090715553908742	-0.7675021514655785	1.6396842000333909
1.7664523628824966	1.0980607363309618	-0.6873988520520097	-1.9513759807204505	0.3277450690532217	-0.43278470381918605	0.26804126184329136	0.015503733623532703	0.8542593488309462	0.3314000193334223	-0.22062087405833547	-0.037396087610961255	0.23760491744895496	0.619503875564786	-0.40911147654871804	-2.566676957326605	-0.3990542974893635	1.4859450057560384	-0.5782857627785334	2.4596262957183463	0.0261752391610379	-0.7774456522453697	-0.43807308578652876	0.3855369849580019	-0.37688470336527724	0.21051643640946574	0.38643915680733315	0.0629281415369329	-1.1716106180722876	0.02991848194659691	1.0431701624391048	-0.9903215626597655	-0.4932326189890425	1.285862882792662	0.12925987588853097	0.6741207457105933	0.16521973900801237	0.5051942828394967	-0.538310125898886	-0.9371975896374879	-1.3268833005588436	-0.9511848284233978	-1.371865759682424	0.5434457397189915	-0.05629713134796136	1.260434207033348	1.9381380221361613	-0.5877293348595697	1.0980537009492122	1.7383844450362909
2.0188333652427293	1.3330387195980784	-0.13331910069029246	-2.0754837142133176	-0.10432286757979914	0.1599593247794221	0.3512293806225002	-0.32750760096304904	2.0701963041356977	0.6565721150231738	1.227803301673407	-0.03059954826421935	0.819702004295627	0.4242067176083777	0.28642947107902444	-1.8494459635761005	-1.0983868391228668	2.7074982976765876	0.3585373260279867	3.0280082456197155	-0.11220590907754076	-0.21725291180721443	0.03584945191299999	0.08579446874574347	0.33847675203521144	0.4706791469766622	0.548756392845683	1.2147925195350855	-0.2395044873351753	0.48925313761207645	1.5405285107908817	-0.5494839646917006	-0.03243268179171145	1.460057978152859	0.7456797409812725	1.210271382595693	0.6192838053672481	0.2807583478244911	0.5798951293209772	-0.0657948903338176	-1.3117667347912165	0.14224299262771198	-1.0063786578587852	0.9726721662180722	0.6674757950648618	2.2420640997000154	0.9053073531007524	-0.08129934472241222	2.5458957628689425	1.1735187956167705
1.3870469191118058	1.329293375028394	0.6888954155132223	-1.3130489630862257	-0.36395124716521005	1.0241803211333327	0.4106649952572615	-0.47615204471271827	2.1654551605166605	1.252026332340226	1.7981775439927765	-0.24854681824398064	1.2088310038724548	-0.07750830963657852	0.7992796616674633	-0.9972171395100617	-0.7942268062924439	2.463710951810969	0.34800072406677957	2.0755403148881406	-0.14873833707899356	0.18876421896023754	0.43012971130648214	-0.17774843697611942	0.9803515604708958	0.4631723079009121	0.29819820243802986	1.8683270642318899	0.25902096206740427	0.618592332605828	1.79408477905802	-0.06651916952545076	0.3353501491198139	1.2008323315698162	1.280311385752851	1.0619669096994646	0.3649431984355339	-0.053069075997094865	1.2219193559748682	0.027828556921945625	-0.9418104856169897	1.3801030734086999	-0.8892755906377804	1.0071582734852305	1.0171623781734627	1.7094022071070485	-0.2062899752105594	0.915714697252639	2.545862850712181	0.15296454616703814
0.006201806586698655	0.6700023476107725	0.7078883598053912	-0.443413016101447	-0.22889311722727365	1.1144175121979	0.4359394022903907	-0.37619735209283844	0.6234652673016403	1.2512784865591415	0.8816648292500742	-0.47698050962967303	0.8607239476525436	-0.7165859190058811	0.6089959541398123	-0.4692439322762833	-0.16742865985256888	0.8008501558780315	-0.5602276091149441	0.3146686401065927	-0.02693890965194924	-0.1064989961682812	0.37079484137124374	-0.26378676918344285	1.2562665761901064	0.3812845944193563	-0.4414438993132627	1.5769220054072957	-0.03026117383966049	0.03399330386578307	1.440414476547868	-0.21830408164569956	0.4156150150588428	0.6398107054091517	1.3806975784852598	0.5867550045188029	-0.07210884734593725	-0.8783709695029901	0.9344271474662917	-0.7091207219065313	-0.9285641788917964	1.8855952333243544	-0.8223832493752387	0.3843953049364745	0.29799546389192116	-0.0560497551063936	-1.2314934346955944	1.2096445030882714	1.1723185757246466	-0.7628038995219713
-1.1093189598158748	-0.10293817262623911	-0.3068346564298619	0.0032274171817732213	-0.0066004639067459734	0.3894315312063379	0.29574449831572897	-0.22927806256820946	-1.5787535453015715	0.5458014274198357	-0.8086806081655082	-0.4451678812532241	0.2564557523554534	-1.1669775080799991	0.116810057636297	-0.11962551210726176	0.035795679433655914	-1.1799318493728352	-1.3074163619927048	-1.1399121849242357	0.19055282815279653	-0.9270706022381595	-0.035773792316449865	-0.2145698216009292	1.0959022120387576	0.40304713144297893	-1.1477674612030628	0.7681164975487246	-0.5579258286417943	-0.8487568884066303	0.6331007899489152	-0.8598547354946942	0.5262482422379265	0.02586569420001247	1.3257076342061818	0.44309212983704427	0.06661118064262232	-1.9347053803163183	0.1104499755277909	-1.4607116537782285	-1.349759666492797	1.6049440027142232	-0.6169145461676419	-0.5914329731881633	-0.858460705564242	-1.8285834523778752	-1.9514203615986394	0.28683902093638486	-0.40881614657688203	-1.041924069284517
-1.069938131440413	-0.015159122086088309	-1.3295015976057176	0.20648969203944242	-0.15607469103857538	-0.11983105086993419	-0.1095251455563684	-0.2360613025755851	-2.8842099324002515	-0.0070630760910470256	-2.020450219095909	-0.08492443856482487	0.3012175548742746	-1.2499968089628941	0.07436506084934466	0.39110766448686207	-0.16597246348548797	-2.180384889844323	-0.9299999194716453	-1.7277631581106592	0.35925496574594257	-1.3382896745137562	-0.317078057825162	-0.1752810099426908	0.75828900634659	0.5324613632465648	-1.1136044751104763	0.19127511412241763	-0.49697693155208517	-1.1751095945763848	-0.01165418657394835	-1.2100021870820692	1.1198030323166457	-0.39446418535394967	1.576472936648526	0.7955328131515552	0.858364532107933	-2.3633780110356524	-0.3307361722492997	-1.3770631202219092	-1.5059635121539576	1.1002794868029495	-0.3441244250765355	-1.2755504754842162	-1.0490173202682442	-2.503807115001617	-2.08592489545387	-1.0551904077929863	-0.9438687533461485	-0.5905848760622601
-0.11013417849580001	1.072212110680509	-1.1516328972635919	0.5872396906338297	-0.596641324038041	0.45058767323189003	-0.6336711380510366	-0.347813197998802	-2.577902945344468	0.38650375753988453	-2.0395635042061846	0.40044822734874613	1.1736399243720983	-1.0453833102879584	0.6395480349423791	0.9599717380668895	-0.19133588274231003	-1.7043679973574175	0.38378637733951443	-1.6640589138621198	0.39135009518368363	-0.5352209299693825	-0.07705872163337467	-0.23771224489758916	0.6524512170220647	0.7600307085643764	-0.19149699347390345	0.16343685652509168	0.2738552352771718	-0.6087664053416956	0.019939775373788916	-0.7569555524573264	2.107266238321381	-0.47545015580008704	1.9733704254405444	1.1732193450042123	1.5766860687712503	-1.5786306281401354	0.10535577123457882	-0.4267175522770484	-0.8016944110148447	0.7364861918218673	-0.25405992703952235	-1.2413250196384211	0.2957298743958239	-1.8770830705288526	-1.552949329085474	-1.4985105248651065	-0.22344640065352975	0.1522827465448333
0.673260058177912	2.0637417251753156	0.2780428501117641	1.1243199410493652	-0.6966831206542737	1.72919098035359	-0.906499553542004	-0.31327501756526077	-1.277844651380069	1.4163532684474383	-1.043830500979891	0.671578851973089	2.0373943827227805	-0.6363026120230275	1.1936204565715758	1.0481106800682352	0.21482552221581447	-0.3925282359454711	1.4676237883462069	-1.4516273652913512	0.2711948330820024	1.2421628609557827	0.5935505400120066	-0.38882962258331355	0.9280179635265781	1.1625197037092403	0.9380121295407148	0.3988639808911615	1.0164157262624571	0.26274920188206674	0.6166544684422999	0.17624042138966672	2.7293397265550534	-0.251791202265252	1.7434569849181858	1.1002392140104977	1.5051162459516134	0.03413062047303889	0.9290291373838241	0.6436022960615887	0.40879166910402914	0.31860167990949234	-0.4636825322306959	-0.5722728564829557	2.0909757394609576	-0.5961026697277605	-0.6812198730681103	-0.5151754288577907	0.7580319449740119	0.5813556532838
0.5778240317123627	1.7365070005970515	1.8032528453201533	1.357338408155708	-0.1187281548202643	2.4552864879723355	-0.6553592009845777	0.005528065737729063	-0.14244041998133797	1.8783661050905076	0.31795296939372414	0.4786621880237762	1.9346165379482037	0.08854902427199944	1.067616454092709	0.391694796667938	0.5885791645845867	0.5846086422092294	1.4135051096503657	-1.3647574402512384	-0.05550884541639434	2.8192781816679013	1.1022235186367888	-0.569997915157783	1.217624937726138	1.6735661866692237	1.3321784962708305	0.4376840812499447	1.017498310617642	0.5907079808808745	1.0903378753027078	0.8066619655923853	2.2578840050486395	0.048102643356193825	0.458639657478644	0.6425269557548972	0.7351335444913214	1.4232040492888647	1.189175458633302	1.148907186769425	1.0965350139826626	-0.45907656366817134	-0.7507679915165749	0.3489080346761716	2.587334564342246	0.455957912529684	-0.030754327333786396	1.1764145867776485	0.814690928163515	0.473208892020941
0.020062296898350755	0.11894757302150696	2.2969362952193926	1.0081473973517079	0.545131614703514	1.8020570866711543	-0.012774643819538268	0.39857321107418253	0.23155141115398525	0.9355681472625617	1.438786452617847	-0.15481850937819408	0.7642618881371557	1.1664833582700334	0.2605333590879984	-0.47935769289346697	0.35053613153414226	0.5583702440883956	0.4899303317127356	-1.345447942757597	-0.663737698393901	3.1508639412927537	0.8234176148507565	-0.7162583054284807	0.8896924771645036	1.858231113475269	0.6443653378418995	0.08117439127658446	0.42697108940662926	0.19608203608005847	0.7674928621848897	0.7038173540124687	0.7992312108223696	0.13345047454998116	-1.2369008808060893	0.1929157917006799	0.03528815462500507	1.8275185089227108	0.5227083874605535	1.1101922196185072	0.6924878357381284	-1.438566356988709	-0.712288379629788	1.1941914308128283	1.139051812205541	0.7720704809199715	0.07392302647291747	2.335548369071792	-0.2425430172074331	0.1779634723322046
-0.14646245805029537	-1.509031503491722	1.693534852029888	0.3546272730047701	0.3302425097528621	0.1652939551277959	0.5450250383101164	0.45680415185264256	0.11216044837565847	-0.9734339288258301	1.9102274664755492	-0.9098722771568872	-0.752240901209043	2.1397999269203756	-0.6481433986967055	-0.6734461721353511	-0.3915483865006216	-0.10406015637460818	-0.26996067333535073	-1.1804175356855913	-1.4208101692647197	2.1927846486155906	-0.2993338186482249	-0.7277712938716413	-0.3238187201567506	1.188308931424088	-0.5899795154214657	-0.5698940282093998	0.007215621806842194	-0.3528767936910778	-0.4155955147884797	0.12410215325468493	-0.7376946013767872	-0.11735489937687595	-2.145452676972938	-0.1339409721986644	-0.019851716398920784	1.3169655316233004	-0.47836823262123707	0.9923219534825934	-0.25421821174366915	-2.064969711502282	-0.18067439033286764	1.7571055214400715	-1.1723396472580785	0.45638933292044864	-0.1888597673070971	2.2255110320051594	-1.441923250887306	0.20730029925447352
0.18556236031393059	-2.0259942412119707	0.7243369820484807	-0.11696688716758022	-0.8773280375368444	-1.3514485871762525	0.6002641955669537	-0.016912321177762927	0.04759687221000332	-2.551540321355101	1.509843542606278	-1.3686140268327471	-1.9122089979460577	2.205056060860521	-1.1569054085551673	0.08050751680583322	-0.8884343877025208	-0.46987039545278075	-0.27386374713242595	-0.6827245375616977	-1.8763832831259322	0.716904416652705	-1.591482507295615	-0.47895108519191865	-1.9371131184903236	-0.3134183751710967	-1.486397758767439	-1.3114306377370508	0.12458825911832284	-0.5450537790054957	-1.8366937667516317	-0.3879927368872365	-1.5148073260504462	-0.5360645866132246	-1.7684166324084327	-0.6198067700710269	0.36087930529041284	0.44044283024977077	-0.9810525254139727	0.9572583390093775	-0.6886285778442823	-1.9797986376665404	0.534382809980772	1.8014488202122718	-2.6714666678992414	0.021053676922198842	-0.3695819304115328	1.0095843380189269	-1.6496329180665936	0.6260434579381022
0.23184282684856522	-1.630527879602918	-0.07145366244763034	-0.2686903094492981	-1.9975861641540684	-2.0045660947720996	0.14122002145014187	-0.7895097832907132	0.20826497796752674	-2.871246467640023	0.3240858345605249	-1.319217091663936	-2.5752924014545973	1.0176016657443474	-1.2335972585983472	1.0662718237594049	-0.603314600205084	-0.06492851832623925	0.05930500728849813	0.16324008185400024	-1.5887283694134127	-0.5434859307887188	-2.165223822841556	0.05810280539673326	-3.0244864163635494	-1.817299444489131	-1.569536834161474	-1.9293196376255994	0.28730851246107014	-0.5401177941497731	-2.6669745141012355	-0.5647303201504743	-1.5027939234257575	-0.8174887127793216	-0.8223285291439728	-1.4017341785295416	0.5086341978693856	-0.4126425991197157	-0.803158673468233	0.6366547305981133	-0.2162267104869035	-1.3802292119882877	0.9040734190758758	1.1083748821761774	-2.649137627026255	-0.0969819478630665	-0.21976278448472883	-0.558565324183922	-0.6691457821894689	0.9437339113269264
-0.5929072080891974	-1.4162641105713651	-0.7306726248496717	-0.3343253136862603	-1.8903689681852571	-1.835971958861229	-0.46757515007096206	-1.4350865830544337	0.33519684644776343	-2.095831124314843	-1.1191572229738378	-0.9075368206555413	-2.875468680263638	-0.7284045752799105	-1.0923780766058082	1.3415726745918586	0.17774067116424308	0.5908594982325687	-0.029049110589242567	1.071130275866169	-0.6407592055873624	-1.3754784790773944	-1.6796641827032457	0.6907376905444382	-2.9947046500199916	-2.2861763218132563	-1.02693924812645	-2.1732703010756014	-0.1606492857089863	-0.8199500187378143	-2.477205432706386	-0.5427087257208834	-1.2822422627845003	-0.8219638932151373	-0.40485483831426794	-2.0519735744600074	0.08316310580137923	-1.1380089547399213	-0.42282079223314545	-0.2702730719345207	0.5326522721962202	-0.7499850198932896	0.7343368875630949	-0.1771877852307654	-1.7016884007908715	0.04938615958039764	0.11173984223365481	-1.641850197827655	0.6621299807979443	0.6848471316893602
-1.7610191606868102	-1.948559439091762	-1.3349126835784073	-0.45760830691377	-0.6948769965108467	-1.2468869355526258	-0.8170033780182023	-1.7519704311682789	0.17059257585713578	-1.0741390880613315	-2.0597026511062433	-0.4678188302339434	-2.727577210299188	-1.774737768735384	-0.8278448754813755	0.7886335291495464	0.6970091081239118	0.5280684769879744	-0.6265766029194387	1.509285231930784	0.29545018571477316	-1.825406579542743	-0.601441954719036	1.0704229390731077	-2.0714144811845574	-1.427474533786045	-0.3591150190729657	-1.8425886208394362	-1.0812615320548582	-1.3927482996216303	-1.498841325958289	-0.56911588528478	-1.2414907315486943	-0.7062810688599217	-0.8107207362167028	-1.9572731449948395	-0.589463827481241	-1.5709960439912656	-0.21765829468888293	-1.3689657084231603	0.7081050181540596	-0.370303437170056	0.41024685061985744	-1.365784679980709	-0.7535650661190624	-0.031225225586744364	0.3246243995750283	-1.7047349753161456	1.3637592738250524	0.00278038263269922
-2.11677875325014	-2.5901845827339054	-1.5506957588958785	-0.4658121309246068	0.2874090707129085	-0.5099721553948771	-0.7542452889669476	-1.8514999766950664	-0.22229419625787597	-0.44015753256249834	-2.031427383482584	-0.18812960464148448	-1.933789707790897	-1.4702797087497053	-0.43738271803631834	0.21827196347471386	0.5555166139488285	-0.5865312534044297	-1.0515677799043894	1.0895405156780453	0.5666771243244718	-1.8231676814886328	0.29082550047055633	0.9411606028454012	-1.016097453768856	-0.009352397571389478	0.07364618344797019	-1.0139197184798643	-1.5861369535990075	-1.6452731275617536	-0.40407099383692024	-0.7227995610423724	-1.1939718369784578	-0.7353364889328348	-1.3610582130703708	-1.1090378539946295	-0.9317152941529278	-1.3780234993447038	-0.009456884573608649	-1.8029887239995153	0.2050850940099536	-0.1981535111260626	0.49006799123359435	-1.6566819890578168	-0.11835409447209753	-0.7010810265513283	0.30664224737856194	-0.7954827881355984	1.1760306654849944	-0.41991939683767227
-1.2157826203478934	-2.3340823463052613	-1.0290704937177482	-0.21452683659039168	0.10998197501243144	0.19821986475553888	-0.4320585666583709	-1.8179451501790642	-0.5626709995926221	-0.20673856775216728	-1.214470347230737	0.036692650682408935	-0.7200561781144986	-0.3757688334698219	-0.086648839358125	0.38889223535003375	0.01778646051220672	-1.9856995119432814	-0.7256712099473855	0.005814254798586055	0.21463770479955196	-1.3123556010518045	0.6229027467034507	0.33842191224447593	-0.41537727295863264	0.820228866685852	0.17788750316834354	-0.11432298746708608	-1.0824635229735535	-1.0659478115123253	0.17279821403633405	-0.896919406099781	-0.832462658403876	-0.9926982773448801	-1.324123437940616	-0.2770974000890623	-0.7170737503764567	-0.47634916593009213	0.5027484449220597	-1.1713428968403428	-0.33013802807847825	-0.11712670930172714	1.0438798194962204	-0.9077246196726421	0.3835147864410815	-1.642817471639996	0.17049334974851985	0.36446076664151617	0.5664843012624792	-0.12902187749205887
0.12711100846247506	-1.0502983063669236	-0.10127652557657041	0.038136591826702634	-0.7019155518351028	0.5775451321527335	-0.14586417870825824	-1.4131423614710503	-0.6572250080328752	-0.07611774447093991	-0.23741747430355087	0.41601055375570245	0.19330902735091535	0.3829808757535389	-0.07834067511763267	1.095093938067577	-0.4592070222079329	-2.4977308405998007	0.12055177054458502	-1.0157994272110777	-0.0633640798859335	-0.6117205957665677	0.6270482304278198	-0.4560492473675902	-0.2590960567760438	0.5332172669851607	0.002866007394022728	0.37785760447904887	-0.020043222762398682	0.09979069566051202	0.03775197892358513	-0.9161477263380461	-0.3336349542878929	-1.313664103092254	-0.728771416187576	-0.22209075931874103	-0.19511176897204413	0.6108060833850563	1.0951237784629264	-0.04385974879767297	-0.3505637189620458	-0.09490972677874507	1.4983952417423132	0.10743895275961561	0.7347388407725954	-2.0009659344629758	0.028998422102160793	0.7806739264033479	0.07925609783982858	0.562879619949308
0.7632586931440465	0.37163597343681953	0.3503732284605079	-0.1354309460118131	-0.7909149248355377	0.37527224408618687	-0.11361054385127477	-0.2946385880260732	-0.536106703520034	0.12189809679680697	0.3572327974694149	0.9788341702453548	0.2988332854280633	0.27166991922682093	-0.44413696363193955	1.400531444756539	-0.7493239140935144	-1.6911409528370642	0.763621598849938	-1.3459071719526408	0.33182406649807666	-0.2975449489083646	0.7130799385546285	-1.1273043676749495	-0.15020967543087055	-0.42155559785737334	-0.3195608584109066	0.3661129307668008	0.6163189884956418	1.116880430555579	-0.46347092028087106	-0.6215357183332038	-0.2517401966532682	-1.474206066119004	-0.15350825736080073	-0.8109897244585386	0.27008168206153677	1.1163480858881838	1.1394129559867066	0.5964202872889167	-0.016244573862257524	-0.04531743966101363	1.2308910171574574	0.39437891655204704	0.5999324163905727	-1.2148643147981721	-0.12893914349299995	0.018921970129935944	-0.1422997328806813	0.9194762765430177
0.4770986783246418	1.065755329596268	-0.11869981324305465	-0.726525101431425	0.4027057951950128	-0.2010705520189537	-0.3189868223449641	1.4269566805302263	-0.3365653640202921	0.37405842211311935	0.4452083476502891	1.524126754161721	-0.04845214673203869	-0.2709827466500341	-0.731251294195196	0.7296974666271079	-0.9743503697587989	-0.26257868227619313	0.8474595428682274	-1.0220257227790126	1.2635112960769461	-0.5829145454083994	0.976740486128752	-1.4740222083071126	0.1867585950501731	-1.1473611971130242	-0.5214191924159494	0.21732298351368454	0.45173983742536433	1.594486258620799	-0.7024842767531471	0.04414234622621014	-0.8100988879408795	-1.3677501451726342	0.0733811660432711	-1.1178836060271349	0.5310551897423762	0.8195036168154343	0.4050740658930879	0.3872544047757251	0.13842015005402697	0.2636285537908589	0.2818422100203701	-0.2421679092281786	-0.051463817748488044	0.30728259042128725	-0.3067749228765465	-1.2622216319003259	-0.23408083304513952	0.6099040754180414
0.07179741306585011	1.064094840562195	-0.904142453523634	-1.166333274291756	1.9592526089255282	-0.531201266892537	-0.5053291167812247	2.972045031503935	-0.13924887862974472	0.6565498131186667	0.2198774804547961	1.8147357789259773	0.01479344083635331	-0.5291558017128495	-0.4185998860409945	-0.4629551120403751	-1.0752683690461255	0.702108813349285	0.6730872197682487	-0.5890446494574494	2.0195289506017464	-1.004606529902427	1.1710839413102894	-1.4001824177261886	0.6450472760863413	-1.1041659789735343	-0.2788830987422641	0.34477149932415674	0.08833518245591268	1.7978114659175797	-0.25518088152492224	0.9059491457240141	-1.529717136699761	-0.9833865853670776	0.1775214635356654	-0.4769386348101954	0.6234882850118215	0.2850399750725415	-0.535369432145295	-0.07970314262214195	-0.03578820255315161	0.937810170334233	-0.6312083471144513	-0.9718189745520305	-0.5848223157099038	1.479524429386852	-0.37273232213251917	-1.8058116688037433	-0.2579634764131814	0.018353161160113242
0.24405842059684216	0.9769655031236861	-1.0084803031037772	-0.9643690649886785	2.4907904151895295	-0.2538321794331233	-0.3699533326646639	3.3955071321316064	0.0562292351548203	0.9211739900147337	-0.0785879790341936	1.730119308242595	0.7799840146533243	-0.3328025707490304	0.43870548157956674	-1.1889994813981122	-0.7680170694521442	0.746300145504903	0.6341526126181039	-0.38670665936853355	2.020692855068959	-0.9478511751175164	1.0426470524221763	-0.8858663643114529	0.9000878038588394	-0.45829111412073575	0.47768782501475604	0.7201462678019744	0.2718384706728514	2.0663614769101843	0.694643336221694	1.5439220544187153	-1.7199217015510904	-0.32178413312292864	0.4493289758677404	0.6941589561694103	0.5573067404506491	0.16157365999091855	-0.9072804441937155	0.01138867878113473	-0.11620107081133117	1.6052308565220152	-0.8348134655774118	-0.8415369661459339	-0.3313355376264483	1.5562436935639494	-0.20569144910809584	-0.9807374736928791	-0.15255742047287832	-0.32910685058806355
0.6996469478297512	1.0286362194897545	-0.2336042829446484	-0.326797211851363	1.5827528731575864	0.2253105857711103	0.14432688372462807	2.380635781147324	0.24154044083958806	0.9206841107320675	-0.2804772354214827	1.226423648164327	1.4791113212937506	-0.059429669951372555	1.1602857483803473	-0.9600097248144229	-0.00773129029752464	0.27844406256877713	0.652813261995112	-0.17146325388784386	1.2711943803506038	-0.41433587940984645	0.5644010693275268	-0.0516948053165845	0.746507889336033	0.19590977252759875	1.3380018094975266	0.87041407854484	0.9407874501237479	2.179372211261775	1.4045336898461143	1.5717134833363884	-1.2318859803952646	0.5364301488845051	0.7397168035859325	1.2786039620255885	0.27798137461895456	0.3609635977776995	-0.6060454877041357	0.7702377613437826	0.29207852387027905	1.5693130073884582	-0.3424255017592299	0.13081924402539477	0.48033557483890466	0.7809419836524808	0.04994358312563088	0.5160463355120252	0.03246099653617033	-0.45820817314809276
0.5987294566560589	0.7783934850077544	0.5820802854280146	0.09926232872777516	0.04945186522720183	0.14752110701318571	0.7358436155681258	0.5327185262057533	0.34430123841845256	0.3078013358123187	-0.2639763961100263	0.29421302418434037	1.1259749063581963	0.003949028895863485	1.1553341854641512	-0.18556838531218223	0.718909357756406	-0.06263828178107583	0.39549306016875163	0.43569305151702203	0.18418159554636748	-0.010592989765823244	-0.12171003981139715	0.7880912202120388	0.2944020506448092	0.37475724663924137	1.642103960399739	0.4060666165558265	1.3433058462377254	1.5919351764944485	1.1661323001294142	1.02585845304986	-0.529688117782416	1.2902451045466088	0.6601028635406757	0.6724065914217519	-0.1823819044513921	0.185267602709446	-0.20260570898279745	1.5118353497588637	0.9674462950304064	0.5051916715247191	0.28577887184555584	0.9108996602629535	0.8013676192119118	-0.014374795676936652	0.03783394583495803	1.3275350140215532	0.07864489642842996	-0.8337664366948488
-0.27852065320790964	-0.10819165943361742	0.5987933713102496	0.07882416216202923	-1.0505354075179856	-0.6498018149832153	0.9910066230662985	-1.1032513824507513	0.2878672372705942	-0.8792009322983213	0.004442106881438161	-0.8923022004578149	-0.2128450090997623	0.014720276583411664	0.5895157552773402	0.3975916790770981	0.7985628457259362	-0.04982244192380261	-0.09318704454156483	1.2586257761836457	-0.8220551513494818	-0.1086417390321022	-0.8177478089971668	1.2570345722775966	-0.08400692927338685	0.054187974258582974	1.0570742391476262	-0.47246600150993673	1.013449167361016	0.27891056318927154	0.0053421514487640535	0.40841653935566996	-0.035302423880449005	1.5093704889658146	0.18225775874417408	-0.5140559628173342	-0.6320960110270664	-0.6909486248884529	-0.08262650786850323	1.5334827974376768	1.2632401165855935	-1.0364756069881538	0.63012865230456	0.570381635487731	-0.012020298032761964	-0.30812730035533603	-0.3932496544659374	0.8255996521186277	-0.10863387669577532	-1.5750161134914151
-1.1451761409384216	-1.0979543482055187	-0.028482680337128495	0.100054053101268	-1.3169404348320901	-1.4336328688707474	0.7888084938838563	-1.7946122813399095	0.10201767781293435	-1.91154778366074	0.36740252084340114	-1.8334069553762147	-1.287582714066729	0.24218378163083504	0.16555916228764003	0.48754482338861954	0.17155585977742485	0.1685268648328731	-0.31462045581234604	1.5883564820269336	-1.4671617419971192	-0.2863177885000471	-1.2568794455326642	1.1780953798489846	-0.0036735387408975465	-0.3766905569500516	-0.07635975218741912	-1.0612474568325112	0.3291667823023647	-0.9691979884643648	-1.2072054938992967	0.21308000083786238	0.3422190866397908	1.0134691467212733	-0.2283968632189966	-1.0594712801994035	-0.8608672426440973	-1.6241683687970188	0.09386991158432496	0.8257486066370506	0.8600589041247052	-1.999574737592174	0.7899536222431036	-0.6374090553912176	-1.251767127983481	-0.2144517410831812	-0.9068371534054918	-0.2981280698166571	-0.26771125866057	-2.0783325253252887
-1.1030988201182463	-1.1477008393591777	-0.44595311276096833	0.6487516386688887	-0.9401529910134561	-1.3976365225920941	0.4158978874503039	-1.469784331502106	-0.049986245687132655	-1.8435665412395792	0.5313874035651016	-1.9551613540591781	-0.9871201775268016	0.608653173628392	0.24032541208826055	0.3282210621845711	-0.5813835859784714	0.5062396195367278	0.006762688274058026	0.9954261796132511	-1.5500413744471784	0.11976221549055274	-1.142206413810937	0.6931363057431029	0.6156711593023916	-0.4827402769292727	-1.0320782119701726	-0.7969413290389499	-0.02301216319549505	-1.3234797294613843	-1.4837666524305968	0.38673654356886855	0.865312270905012	0.15067170206280633	-0.1710264892022061	-0.40216078243657405	-0.8171573956563973	-1.6448811804362025	0.8211062314124533	-0.022151467399863334	0.1618348457510243	-1.7890280792778506	1.0461255212189353	-1.4771785392084036	-1.4856827745779075	0.0017882252792564956	-0.9808521071423949	-0.8803309324482262	-0.03679093470588501	-1.6733878851484465
-0.22410875795404525	0.11099460923958587	-0.2508587832586287	1.3635782336537063	-0.1653617691059789	-0.6488912362318607	0.230569456724038	-0.5237952884958839	0.0032630319038931747	-0.48736360305289306	0.3360818636393234	-1.19366461679005	0.3535385375153278	0.7614932524624314	0.36452549018208014	0.2281959141789031	-0.8982091430875405	1.0460325084622617	0.41723532611819797	-0.041856809242683035	-1.0394385618009372	0.9940415765017523	-0.42083414270584824	0.09973130693336868	1.388115834889434	-0.1883486375584251	-1.3451771969335775	0.1713062602420884	0.08132080686403537	-0.8871288487526424	-0.6654570590400828	0.36338996670083923	1.3418221273642867	-0.4195739251697009	0.16968875030819752	0.7836545109846681	-0.6039331873428306	-0.6458542100688116	1.7960409827577783	-0.47952458688218025	-0.1470144529447295	-0.8090394578133078	1.3230515162255132	-1.0423117331566158	-0.1918207195042243	0.38669703362419544	-0.5299678279802206	-0.5595095575603495	0.521918065328442	-0.5745385290136314
0.5059085127253028	1.755494686680228	0.04381712641732296	1.2877939666921858	0.8126012721635179	-0.10352237562659057	0.2636714333154584	0.5456173296772956	0.2510854552565117	1.169798033650165	-0.046529859138422607	-0.2586017390359933	1.2439947847438937	0.5353659360740419	-0.13342257634985574	0.1962267976203911	-0.8201900614318487	1.68217946368329	0.1981273582265557	-0.5236413003800401	-0.2765938691857553	1.3541733203770967	0.46694872107334495	-0.39072340931682825	1.6919294810447465	0.13298886242653804	-1.1377993762398233	1.067684945316308	0.13688148267713326	-0.6178086766542926	0.3936618311942051	-0.2796459112065944	1.193947089897691	-0.28909215334687294	0.24956825913602562	1.3040797785027312	-0.33366740472653034	0.3591349694435562	1.9452918193617772	-0.5047036291967038	0.13883298578771336	0.026218739147527047	1.1891251653009354	0.2460300720423254	1.5170931676064134	1.0364472551853219	-0.07964038833858593	-0.0060950306566993065	0.8161114580772144	0.13853938150857695
0.3187651561361833	2.3482895710141065	-0.18087399303178844	0.07891731219485579	1.569738525005122	-0.36153163220811513	0.25513278712351606	1.347152954124149	0.44554857866580255	1.7567584822551736	-0.26423729598734597	-0.07056274544826285	0.6965994405591959	0.14227443170355106	-1.1910704785038384	0.07702949779123078	-0.7620562153080497	1.9338724708550523	-0.6913115754797043	0.051073375092364766	0.14557520100226792	0.4976745819641553	0.8213430183958499	-0.6854327171575075	1.2259989608775672	0.027304550261728268	-0.8192276012486722	1.173928714343296	-0.23399973984198447	-1.190756366752538	0.6833912046892459	-1.2331533255392308	0.26784836473421864	0.3790504678997107	-0.12123841332422519	0.6696182146321714	-0.05229796277373291	0.32687386859362677	0.5946937269499959	-0.39004727800016087	0.5504236394497919	0.2504653590218044	0.40345235767256615	1.0597755823310022	2.0445055308079323	1.5602296203356192	-0.17281555873708868	0.06266327427080577	0.30462988212299436	-0.32753621613672584
-0.46770155140223985	1.3428800747056813	-0.7080940518838754	-1.3093083446370024	1.5573174843875564	-0.9524240976727704	0.0778208699843853	1.6781372890797261	0.3028055619495157	0.8489583528977708	-0.1497447445084167	-0.8035822861992644	-0.6320634202645842	-0.12973966385734972	-1.8871333149238783	-0.14264042671165536	-0.8036723645833057	1.3893822953255726	-1.429354121798319	1.1843171018623408	-0.07150720818871262	-0.9678288428650484	0.34053503477628716	-0.6665076631924743	0.3828195519439317	-0.5258573641518566	-0.5753903537652778	0.46164232844563935	-0.76290636324862	-2.130597753510022	0.08130249175410997	-1.6306018814705896	-0.685858088654541	1.0963291965818116	-0.48645781813413275	-0.45779121666730005	0.20147544215992008	-0.6151699130092471	-1.590357847626063	-0.3789348548419518	0.515655808200584	0.19027933123475418	-0.7019030202289248	0.5559159426603676	1.071783668534962	1.2443623237449397	-0.6517220651132613	-0.20182134423642595	-0.8324233849028471	-1.489651000595661
-0.8427459160646777	-0.3813721775017114	-0.7356445600773589	-1.4816424815164444	0.7368213651104568	-0.9308427754510105	-0.034166027678724946	1.5959849808603563	-0.17873162759940736	-0.5680269126735673	0.13092075231378383	-1.6017861565804732	-1.1795166213578399	-0.2254884599506842	-1.40458376032675	-0.3156451645216565	-0.5012195881043131	0.31335351754748086	-1.2516609485710886	1.9297529598545464	-0.5517414037430907	-1.5946610897808524	-0.5054554634990825	-0.18855848643809975	-0.0658646838106874	-1.0167332345863387	-0.2656875996018373	-0.4221098341823499	-0.9381198335955256	-2.2969582165427718	-0.5552326936315841	-0.8813443307966715	-0.6665950668330598	1.5192897827141694	-0.2749432947403645	-1.0052441657224167	0.34910703101220253	-1.3031114431853814	-3.1193278734931407	-0.5187052717618977	0.0203582933132868	0.3658230511843276	-1.4991467506204663	-0.7644139227360642	-0.13391563832203002	-0.04116772131045798	-0.7270755040771782	-0.05511918246111144	-1.7561996260496808	-2.006815882298039
-0.2689737388322025	-1.408497205396587	-0.005996117270173057	-0.13967568805537767	-0.12632822621809772	-0.10027649306814436	0.19284857161271213	1.3861723836271858	-0.6166261051086217	-1.0815332613194495	0.31888581740845395	-1.432630276501187	-0.2888057513554786	-0.21462025075026878	-0.008586358905769411	-0.3517882466249604	0.45815600536922074	-0.44676293205708983	-0.37183123019500913	1.805446635368352	-0.6130034034259685	-0.6589050636533368	-0.9144870601668073	0.666907092061991	0.21743658549188558	-0.915325494129488	0.2093935905737833	-0.7744624939594831	-0.7217779943769463	-1.2154606553483436	-0.3787623992373103	0.6755492645557277	0.42226661027772605	1.5952685184504318	0.46721440462708547	-0.5714781589495807	0.3463522477997745	-0.8730979788502262	-3.1333767354932944	-0.7452216750268043	-0.380889048501087	0.7419767506936613	-1.6547058862422084	-1.616071464167245	-0.24108606949701952	-1.3531419444837611	0.13105762903632165	0.78744424182965	-1.78925053532082	-1.1343241332383303
0.7186183616483484	-1.1313865703420474	0.7492551532589875	1.5060659121246402	-0.1662693018187332	0.697212082077223	0.6116905908976711	1.2995721280744077	-0.543786986652935	-0.2878732356945516	0.36845496855600435	-0.22569874711668025	1.0033633446840784	-0.0278905980964405	1.126228139911394	-0.2830878267291787	1.6091074841966075	-0.32516018193985025	0.29152784095054785	1.0716511340442272	-0.067272554866633	1.0111075766926894	-0.5835782424808621	1.426782857593817	0.6997138619640068	-0.2684867868443446	0.6218140767461933	-0.44774583833462384	-0.5486859835369531	0.29118008731918893	0.48262104511816595	1.9841922143027464	1.538116702226728	1.3436354631249392	1.0319382609896257	0.28484029758616025	0.26795229718248215	0.2820698618069413	-2.1288693988741003	-0.9117786469687226	-0.1791959968838193	0.7708792502044786	-1.321967707647566	-1.2368987674597864	0.606508975724118	-1.4819585289428872	1.4845703385099387	1.6949321451842023	-1.1028805165029356	0.43846985623822965
1.11313152444506	-0.18164229507744423	0.7406045810293472	2.0207398649555453	0.564670949359303	0.6391148900114252	0.7437787116779171	1.2499111097745088	0.12713120845878942	0.8514514654159229	0.4202926476210471	1.0078265575356848	1.1482384208199983	0.4512892356326909	1.1019823046216801	-0.09381626554649468	2.0284638711565437	0.299542251160581	0.2846959721337573	0.255675250620193	0.5249951909417458	1.9646692381398463	0.03434021432372269	1.5382190295341267	0.5299383773485057	0.32891531568808674	0.6550571293482861	0.10719771868687764	-0.5973090730805862	0.9375666398577583	1.0973233198172208	2.1679494066818275	1.5972988093598146	0.7411721826932592	0.7820433864449602	0.7625615504824819	0.23955166872235042	1.0546239077400323	-1.167862420459573	-0.7342759585757845	0.5515849363133581	0.16554966040024996	-0.7858228597877502	-0.03109699464855056	1.0604257004572795	-0.31189165605252966	2.295189441008203	1.8373906088464071	-0.47726549511205507	1.3577536381333057
0.5146851993488097	0.36892492304070734	0.2246853096581548	1.2847841881411841	1.0653693661338408	0.010334395614121023	0.41799588295557427	0.8659225044223033	0.9555558675995794	1.0992605935002093	0.5018052335467225	1.2825438152835478	-0.1059685799430335	1.0220065470105926	0.1884265839257892	0.3363344372717558	1.3836211525886712	0.5072657378703678	0.19407101836330587	-0.3440488871828534	0.5393510493827425	1.7205705641303009	0.3498429543672748	0.9643815116909806	-0.43608787847840214	0.41093449348023786	0.3978770637395942	0.33001116132346964	-0.3948574805442877	0.3574564175888461	0.8434861304845234	1.259978033806824	0.6778621447253068	-0.046178555969711176	-0.13946456967116275	0.6694805932057036	0.269294119934606	0.9635832102122176	-0.632059513407846	0.07348885391618742	1.2513807492642641	-0.5812150748235194	-0.11509977182080251	1.0195890109067245	0.27852741404387077	0.9137372444206704	2.030487174220634	1.149853119619772	-0.3998839252192529	1.1027540978988353
-0.48610742485472724	0.08322269769097417	0.23122100693609357	0.5138638516553797	0.5240154481460848	-0.09957855305721598	0.13553185931135742	-0.052103659270799456	1.347137889503015	0.2590602667452065	0.39774481397413136	0.7284120637640467	-1.3745807121904303	1.1580818473871337	-0.5494651437266889	0.9694529619230347	0.44648719331846826	-0.08941796339744702	0.8324587437733824	-0.656637062743056	0.09036307954349977	1.1234720623310064	0.3268488412660451	0.3624653010549196	-1.3488532144556316	0.1678242947680597	0.40506177910502195	0.03585278149678003	0.569364470735168	-0.5047970550299187	0.14434023432353774	0.11297265390685166	-0.1136901408130118	-0.4937082590287917	-0.8942223245721608	0.47113002087560185	0.20728127460807064	0.657106635842862	-0.04806386102918436	1.41679701324745	1.4315114854170405	-0.6380106822420989	0.7030922073563999	1.3775001287172821	-1.0296379377258853	0.9087954424773377	1.2524964115245432	0.3343700495520224	-0.5545468821278476	0.47987641153116745
-0.9548656195634658	-0.5745682997259495	1.147018217569667	0.7711130786378232	-0.7109407144653993	0.8130886064334203	0.5407839582595986	-1.17423618956292	1.0970940133474711	-0.7075804658252137	-0.08274384225547213	0.37451074870200396	-1.1803585248512247	0.5816992619028615	-0.4171884132730501	1.3718127152108222	0.33184204998447125	-0.8740986690283584	2.024215508876983	-0.6306804657918408	-0.11516390969110787	1.1103594613020824	0.34260861841112755	0.4714114266945831	-1.2850235979171545	0.1445938047202309	1.1028414855652287	-0.5457706496836533	1.9465857055144042	-0.405803099610013	-0.06355912896172076	-0.37605578997667993	0.026996989671318604	-0.10380006896521729	-0.7425336919729578	0.5721805192954877	-0.08041439453591957	1.0044028789485158	0.9314380312396968	2.6161640785382585	1.0617487212456953	0.21766043049044367	1.400851754985136	1.2708655139340144	-1.4819947205277044	-0.2157865049633266	0.9780109567633192	-0.04880641142828663	-0.30367313396904044	0.5752157147623173
-0.5381612031457369	-0.8837815021767772	2.010153241455482	1.7407579841929406	-1.5407490957554877	1.9041506238006305	1.5102025316857794	-1.8751188227590394	0.5368816733124022	-0.8041839196542996	-0.7601466861963456	0.8565048187088515	0.3789245240300174	-0.2530397819716564	0.2659224928949898	0.9749151862639425	1.2451013521853238	-0.9657351571890704	2.5764240599373998	-0.3102449205495335	0.23783920774924425	1.4941015255241061	0.439440863736749	1.2682005415312303	-0.37970920281584447	0.45904335836066534	2.1579249143684747	-1.0911554707911097	2.60709370406144	0.9013272483840378	0.5008435303014545	0.00012640004094577036	0.6753623057209133	0.913610245416704	0.24895210660716938	0.7478998740795413	-0.5261463392533624	1.935817540791385	1.7840663059653519	2.8077640350978723	0.4302288845097277	1.2501319229962742	1.4561138637925595	1.1378886767981404	-0.7122681235113205	-1.1131861493437751	1.517634654918721	-0.19457272609692447	0.4201040463170514	1.435279807127485
0.2666700488109953	-0.604248590340328	1.5943698126982468	2.1597414308139413	-1.4081732616497702	1.8632362234573479	2.021402091231193	-1.8634547755970767	0.13968880388848545	-0.04140930100001363	-1.128440512125137	1.58516264479072	1.7393683255224308	-0.5215683284056061	0.6789389964188961	-0.2930770524779246	2.1964460479424863	-0.30495874323256034	1.6031688172981573	-0.061330304339138816	0.5246897598386575	1.288946490390617	0.07524901983912334	1.8697766298106298	0.22560733765427665	0.5653209142297442	2.6089436639748382	-1.4289535656890147	1.8056788498332705	2.434804737558894	1.081505120817133	0.6813257291745943	0.7710236261598704	1.5510705801965963	1.2543782528972254	0.435197029599887	-0.9037746524249571	2.4570722869421755	1.6448625339291392	1.713414908901022	-0.2565156834460298	1.4741957837032764	0.6136537667604781	1.0223263358786	0.22029182666637812	-0.8034623897301219	2.1208360748290227	-0.5976246013548884	0.9131037269916609	2.0226014991548045
0.6679153812985302	-0.05958821039936803	0.04830618530326155	1.3108728533874887	-0.8565794192309905	0.4583830478189127	1.1634382021202114	-1.4695761875040017	0.03862574636524502	0.7269133310538449	-0.8027811157350931	1.4057036368696176	1.6124860224037894	0.035836380134448176	0.4687295918380454	-1.7267495149076413	2.069942043909102	0.2395351531768178	-0.3431399893100292	-0.3961846628667065	-0.10092794372435604	0.10737656217225808	-1.1292041284726113	1.4172263147829736	-0.3054707353431328	-0.033195774300043994	1.767121788786325	-1.4822323947387663	0.10686572084795679	2.9554872943247306	0.7926609493412503	0.9124717273876497	-0.01733661646272686	0.8884933459223466	1.4218998483414187	-0.4549942477255596	-1.0539490150698148	1.7988223309117641	0.4504963747040151	-0.005141934165571649	-1.0187855361907594	0.6789296244002635	-0.7078772922447382	0.6485991129645592	0.17926511217638386	0.2047450621695503	1.8296315190714227	-1.1883455392213405	0.4932447864079613	1.458186828444435
0.33923550151254667	0.3552851659413184	-1.0295737910521372	-0.20227602164790853	-0.6988253513789985	-1.0806131219062678	-0.7620164719479239	-1.2191250846291763	-0.012290612345736042	0.8560965094467157	0.10255753305070596	0.00782308677833741	0.3664646957934083	0.7270160349443864	0.059794013172764976	-2.3679999019855935	0.8563228721371711	-0.09483456433351926	-1.7306735972973553	-1.3681955604828033	-1.5133231791452113	-1.1995613541683807	-2.5566647694790934	0.03308031346850709	-1.4279128522968072	-0.961627531672756	-0.013315522076395594	-1.119933781155916	-1.108155062879998	2.0722471526005526	-0.24490361879257178	0.41283842233782775	-0.8459200855752056	-0.8648742629232761	0.6182460695649649	-1.2083617585073536	-1.0109885325882553	0.31282857079609105	-0.7823855885652028	-1.2672356408189782	-1.849615119891337	-0.34988341722994165	-1.6829764086692938	-0.04115887600116594	-0.6380482965144755	0.6134181047853885	0.5618262803710319	-1.2739605875191895	-0.6084530524326364	0.07846779599825625
-0.3178397272838411	0.579207777269698	-0.3732998833249563	-1.2095456980870278	-0.936193437914194	-1.3158582223288557	-2.367973238745593	-1.204881800415758	-0.24246734780652965	0.5715168519916028	1.0563098572555996	-1.5770005365109763	-0.4839003848768569	0.6426141289030828	0.06517096909952406	-1.877616046897274	-0.35068545527278866	-1.0254335165657873	-1.6223533455705905	-2.2843717819229767	-2.4825566821201632	-1.4961080095859922	-2.909998674510143	-1.239555345600661	-1.7260975965646834	-1.1597303459809907	-1.5495962989254433	-0.23672296607205257	-1.074156606568556	0.44690291345285066	-0.9173337791085723	-0.4435520508140946	-0.713882200401688	-2.392896587387199	-0.4711362285235189	-0.9503815996534103	-0.8877536296846995	-0.8977267551961482	-0.9607781568142869	-1.501575631343244	-2.437729399780765	-0.6482429693134628	-1.7950837867428797	-0.6597420671680153	-0.9760003176919341	-0.04823972954959438	-0.7828273905108055	-0.44193031156036466	-1.3334663172407397	-0.8860073508906983
-0.5638496052219064	0.7752240667345239	1.3700331172026001	-1.247401284660419	-0.850704254300306	-0.06910684226371681	-2.5201426609005195	-1.0450390151165572	-0.5460457981455744	0.5392584191696912	1.526209872436404	-2.005539029264002	-0.02476169624752179	-0.29609389035348843	0.5886089342845393	-0.8339516107534171	-0.5749244141072734	-1.5203020172969612	-0.5733221399558224	-2.2988814652244174	-1.9352716338417968	-0.7086469901581713	-1.5582642411404388	-1.5078911983025367	-0.5291337502100762	-0.026953566927925828	-1.8735255106206143	0.9847188661478448	-0.382160569732535	-0.9039352813757433	-0.32803559065847143	-1.0505342371481043	0.3137345763711197	-2.4999883248542756	-0.9729281784425817	0.38222291712541495	-0.7003203214779834	-1.0976237755453933	-0.03578413240601977	-1.0486067093566125	-2.301376185402956	-0.043616237961555955	-1.2365139989693577	-0.7600295701764371	-0.12667909598314128	-0.8973880496417126	-1.2597789429667599	0.7228323873839472	-0.8504258101063117	-0.594243922063347
0.03485107004910812	0.9538210789023158	2.222257624231866	-0.8763182275768395	-0.0994789677592183	1.5032810460247947	-1.4524298926137111	-0.47796130804335796	-0.619297622986079	0.9736171399416632	1.30537735370259	-1.0140838252906457	1.0872189011466378	-1.2426247015673868	1.1975932232581918	-0.13441066657842696	0.0003685874837823162	-0.9822437452760779	0.11790450017161773	-1.3555026852196432	-0.1873198321657924	0.11549756420972163	0.6205006618424352	-0.9453334022182778	1.2306158170760744	1.766042800461584	-1.0676853194198936	2.0154911962100845	-0.18709316543476898	-1.404700625584124	1.1546394054303097	-1.1536136391398373	1.1685764236030167	-1.2819626595549047	-0.6264145694339532	1.8309069639430657	-0.3841177927290423	-0.5016031513218151	1.0447472231531716	-0.6673565789332494	-1.2849884614592715	0.7443801984292945	-0.6005713868747329	-0.327086443150002	1.1277655113219185	-0.8574248859029534	-0.7935803759111998	1.1059566334895476	0.54928157393377	0.5891163661097835
1.2350400308092908	0.8739802477018189	1.0439736751162783	-0.8566209147469148	0.7061385549860004	2.175628858976062	-0.4446805412092373	0.1911729290657763	-0.3519552818470632	1.3792669403099662	0.5426513597828707	0.39328259406534755	1.471464178777333	-1.416753896559967	1.4542094582679506	-0.15106696591066954	0.3114567075325056	0.08704223380644499	-0.14455859915485464	-0.3474162671420917	1.3527842175614835	0.06986788627032568	2.0182622214702723	-0.5394147056624693	1.9724788411116543	2.8224592980537864	-0.08216474588482074	2.3379512653667236	-0.836758234236839	-1.1496817709632183	2.1963497251699673	-1.0161241360697202	1.0212221645420032	0.03778643841467238	-0.0007785101094597251	2.263109258792422	0.030434381255112292	0.16640850359549814	1.4141842954775334	-0.7306211364175064	0.10950237342115264	0.9218733673707923	-0.2733237449964783	0.23601763069999315	1.3986545371881074	0.01638122377553752	-0.14077356506033412	0.2604948375568917	1.708429170787637	1.5306100721592608
2.2748752704230046	0.375547398693485	-1.1928887802628545	-1.3150658579899683	0.7542456315280281	1.7569032530666957	-0.4688454587293246	0.4069679312747283	0.028321059658755268	1.1728299447496953	-0.38539560278337615	1.0980527436564784	0.6245540589314134	-0.9740220222063631	1.2863340495606774	-0.5093005817906977	-0.36993522099757686	0.7006051641038159	-0.7629816689268106	-0.1863942309234922	1.7119516231031568	-0.6250873779176479	1.923415819512728	-0.9758939994232737	1.1808398266867222	2.389873692104961	0.2130533637700053	1.9089172000190902	-1.5139900664257564	-0.5897343190708182	1.8062930659128262	-1.0269376546638251	0.17784387753037922	0.4031767014212607	0.12154308286115352	1.41883170416442	0.360241441656839	0.4145791466683863	1.1031158565034949	-0.9559884257871998	0.9990600263847474	0.43612682782446216	-0.1864381671852749	0.5721711646477085	0.32399606732291225	0.7037196674642877	-0.08434374070826403	-1.0638046383808621	1.7548721789424873	1.417318835179166
2.424430786601009	-0.2837488990353277	-2.473188553025873	-1.8256884574208927	0.12318199123561024	0.9334997069494612	-1.3144322062695366	0.0637355404004956	0.22285371169047402	0.37529625476003564	-1.0087340502056656	0.9800715433646067	-0.5687304713328112	-0.7057606300654391	0.8350853972466389	-0.6121667840061875	-1.6688551554771331	0.4968707069656022	-0.8208044297730092	-0.8067139865216681	1.3140204957820447	-1.0648910763134065	1.144827266700405	-1.9216859318289177	-0.08693927455115782	1.0419802406491299	-0.2513125905548621	1.2091366345312697	-1.2449332361330196	-0.12454428929913333	0.24637924045677895	-1.212680324363156	-0.40730422359838214	-0.10723779531496641	-0.3893050373220095	0.07931020477938232	0.4625274623378359	0.18649812884088246	0.7583114168006764	-0.8555023055598255	0.834593420686542	-0.06578438869524969	-0.07689902203800353	0.6849302954592128	-1.0101421110272832	0.5734549685307471	-0.773394044670828	-1.694425396922635	0.9223015276505422	0.37249216234883203
1.5232071757801167	-0.5708291501475117	-1.8752345438479698	-2.071876467185061	-0.2801964738862599	0.31611560495574254	-2.033879831549754	-0.32572918175789745	0.18601446379088543	-0.43385148497768317	-0.9572847947051342	0.7675799502410438	-0.9119360068532549	-0.9945525353131409	0.14542945853357817	-0.25043819020792635	-2.5695381934675954	0.02533161525435985	-0.16763513339945754	-1.27741180340495	1.2534421035471837	-0.831805993535414	0.9250522676317727	-2.468868769157909	-0.4587238178160188	-0.045662387044004264	-0.8928298768887739	0.7805978536662647	-0.04973339757709991	0.07819155829533876	-1.3296075752308554	-1.2349556981366916	-0.32087531092527993	-0.6398864629484264	-0.8300693856122939	-0.7609187708088924	0.4535156261962955	-0.41133065515397166	0.7832773510247678	-0.31766745973729066	-0.11662028258458616	-0.02404121574718419	0.16601165014428512	0.7604445070635161	-1.3211365762817242	0.1221737785952158	-1.7597264710955418	-1.2228766505887043	0.2028005886858983	-0.8182571899065676
0.10183039376074723	-0.22205382738806625	-0.37328142540414155	-2.13971583414094	0.09140402507168266	-0.08064946417106389	-2.009296799143041	-0.24931099116070385	0.10779035018009879	-0.7691922755956844	-0.24870128823039636	0.9578392756739802	-0.23929496611695936	-1.3600464883354724	-0.8001152535898072	0.31032774141864444	-2.493473288339111	-0.04740068516572124	0.4968577590514102	-0.8880990402986774	1.813882038418386	-0.3594402232603681	1.4612125964040679	-2.16357702827623	0.21598933294972145	-0.32555451347006203	-1.1788593224946882	0.7362430534210896	1.0561337153552355	0.04217107658009838	-1.9759707621318796	-0.8917843952430122	-0.09972749058030858	-0.6665604116818807	-0.4591318378834169	-0.7999879030943711	0.642127208272872	-1.2314958752177196	0.9664719255511498	0.2935174836545802	-1.018837605575367	0.39250936219289717	0.44256428678471077	0.8123312345028788	-0.5234632540188671	0.17521507822337523	-2.466920234547126	-0.28320918652148136	0.27015170173191994	-1.378868621811612
-1.0203083762929204	0.41735486811808303	0.4121693046405778	-2.174435103018112	0.6680914499874163	-0.48894477967586436	-1.3972935940515034	0.16985455921258097	0.1119424113878843	-0.6932308766036762	0.5747649657090111	1.1841119155642816	0.4975053630271693	-1.1327050919501254	-1.7770935799846213	0.6934880260846366	-1.8017190518114419	0.24032658380131433	0.44763589669166187	0.09588557851879288	2.072587694693946	-0.15049407332421316	1.7898256051399855	-1.436822600668532	0.8052111760797529	-0.22210884070637668	-1.076701487281145	0.761782151014043	1.1135856611572985	-0.12785315198074626	-1.6327435013518874	-0.49822849644227446	-0.4288558571127174	-0.4613078753335846	0.5460711821271373	-0.516430078818807	1.1987090463364714	-1.9048485801787316	0.891010859778533	0.5229126418866651	-1.226843057630119	0.4700990048355115	0.6011597517382792	0.6507832063390554	0.3414783113580212	0.6847839475923316	-2.5536205057385764	0.26986405179156514	0.8535865794060654	-0.9959520733031944
-1.3558628548492062	0.7031461826717763	-0.09648650431837384	-2.03850700186281	0.4845283391623223	-0.8675811807044219	-0.6594285351627723	0.3498297727948743	0.07848902446411905	-0.6117159404640731	0.7671959776372077	0.7517830798697641	0.38883972549728985	-0.3449393438292855	-2.268787324986175	0.7315483498886407	-1.2936388687284404	0.29566007882491757	-0.3772548610871083	0.8754864823097891	1.079823535301183	-0.0542698285364394	1.1031307610230785	-1.0229012582325492	0.2878387933929218	-0.3570461506304837	-0.8783127571781162	0.5557234897158042	0.10969530782837619	-0.32645774445799985	-0.89643461225981	-0.5922627277547725	-1.2060862206395608	-0.498092170333401	1.108003948141657	-0.5069041877415231	1.9204167803078291	-1.874113660199695	0.4666278709120575	0.21898921440946156	-0.8128601144727238	-0.2704978975769392	0.544862343211651	0.1898931720326531	0.42095601531768406	0.7751887973189102	-2.005777454696446	0.22720728015491598	1.1709162491945886	0.08815394920209256
-1.0794378759211978	0.3624397690850754	-1.1511101443578826	-1.5119348427329151	-0.49808197510207225	-0.951707725757574	0.014177573592984527	0.03209868573634142	-0.18798882646379883	-0.7677454991408273	0.025238894171908	-0.3879930062623546	-0.4336468714017369	0.3053222198576359	-1.8955805626187492	0.4872571962186781	-1.3668506033716488	-0.17152333431404673	-1.458910537287568	1.129967079948079	-0.8356788265578342	0.3597829351707536	-0.16639523123423294	-1.1146475098474171	-1.0731685300249634	-0.739209024393933	-0.7610021115422724	0.16173788966546968	-1.1487264619767101	-0.4748520770172301	-0.38388494610673934	-1.22024477648885	-1.6464742542839679	-0.6859989957794966	0.38175430727263093	-0.892285169872255	2.3695354533825594	-0.9289064178739521	-0.04797887784831457	-0.4038275491946059	-0.3572200141444766	-1.5358925527711502	0.24114165389198214	-0.3618108091979621	-0.03635772325479836	-0.006142615084754626	-1.1161841397122503	-0.005347192267491594	0.8472801446940528	1.1971261062021665
-0.7851120508524695	-0.22736040541260186	-1.7795425484085385	-0.7134369248396191	-1.1885175398016758	-0.7003045899811808	0.6783262892060347	-0.3378498917398953	-0.67467503913484	-1.0512194994775679	-1.156146561038264	-1.4426449350674582	-1.0580768775551743	0.33120915815944546	-0.8815100463649795	0.14062886746856862	-1.7178851740050167	-0.711247739819982	-2.197668743757466	1.306804371734359	-2.240134419838738	0.9044121523181999	-0.8191210881899402	-1.211686952449418	-2.072957295033474	-0.8857144141460167	-0.6349065502772808	-0.1708968386538513	-1.8336135853213442	-0.5086734100225626	-0.3622989253791457	-1.675724900966133	-1.2491323297476324	-0.4720519493304926	-1.1937938052184627	-1.3591888867353874	2.2441561104142704	0.3326098360587584	-0.3998392438271253	-0.9612570883748521	-0.266882637297809	-2.502069140781451	-0.22287991056208492	-0.7094757697229862	-0.18270993192595758	-0.9250102869312761	-0.3890921971777944	-0.08352788331832268	0.2761627465272892	1.5343951170912649
-0.8936493252576185	-0.4986896252421066	-1.7430759822204038	-0.06247346776686371	-0.6253286896798098	-0.4324237661620622	1.2557837920274721	-0.1543018883576938	-1.1213807538850769	-1.2349795447548915	-1.8706463097037058	-1.5917643215750426	-0.8946098744259849	0.024561005633024165	0.03850177352490033	-0.06769894362508433	-1.7479154885901922	-0.6634680745092223	-2.2140019679400917	1.8732516854696475	-2.0730551604587846	0.7451570411798671	-0.3092242705251149	-0.73997482867483	-1.8969280679692053	-0.5722681443013724	-0.3667751031468965	-0.3556787084596523	-1.6602257543374053	-0.37240795470648674	-0.7576667146350745	-1.155861925895317	-0.39817939118391227	0.3586320470214441	-2.192993470421659	-1.597353698498448	1.5969504133582713	0.8827900968241719	-0.5413399788012161	-1.1157783786236912	-0.3657140826434315	-2.550264040554639	-0.5637857522883349	-0.8063729782555132	0.2770545657594651	-0.8865430643952589	-0.23985105430791825	-0.0888750059696522	0.08193059481641847	0.7044671803736464
-1.256298275236475	-0.3746720847936002	-1.366472827183301	0.2453426920288405	0.8107972202648808	-0.4439562678064185	1.494542971370342	0.5400759649117816	-1.2596969989971543	-1.2297044867374052	-1.6129001386380775	-0.8488003782421807	-0.29555830216419626	0.024331015333871067	0.26486710013155007	0.08920666433250898	-1.1329070673755839	0.02465330291032212	-1.3841415660725451	2.550677801388573	-0.7285951745597266	-0.5108741096214541	0.621347226615706	0.3230627867111183	-0.8776656346603601	-0.16193229471264356	-0.0077077669493916786	-0.5612670823165784	-0.8416808481406713	-0.0686259248386954	-1.2603372824685568	0.28762649761243464	0.11527139389506803	1.2699465293269405	-1.657534656640879	-1.5420162190802762	0.720542963510198	0.295792654945001	-0.5188550451234909	-0.7246837906239053	-0.17380163773063806	-1.7467757174918621	-0.4301371555029048	-0.8667814093375671	0.7478785405626396	0.13992330354153626	-0.5934395278122014	-0.20140333053535583	0.363021776679191	-0.8609514572217631
-1.323368959835264	-0.3462285315645229	-0.8350796625620721	0.5359098710129987	1.7246256685881052	-0.6456958141425377	1.3328215527220224	1.0131055269993887	-1.033406885527673	-1.0546610230557714	-0.6900311357494098	-0.006322522413615253	-0.04634341890967962	0.504421371896444	-0.12222079819418283	0.6240052475741119	-0.027671675313936602	0.707130558697395	0.08370947772026621	2.548468713622068	0.4444887995280132	-1.98100845424977	0.8192078101252407	1.4619914539132037	0.044904843124307446	-0.11601932583773733	0.2708813038701081	-0.9204512459995116	0.21510168999667553	0.27269158027500245	-1.4255383420018857	1.613777666776627	0.013923367369556822	1.5106492008757508	-0.12898385999732462	-1.2432955467623374	-0.11216912133183328	-0.7094286892587324	-0.3597045761120627	0.06023019986696066	0.4756407468423317	-0.6520273051234853	0.23723123001610588	-1.041268528598519	0.5592092059219055	0.9501485620888431	-0.8299386863451673	-0.2768650180063033	0.588783801549157	-2.0758994948459666
-0.7143948029887808	-0.8079899636962931	-0.04648340975953232	1.2456588873884915	1.2065621737830714	-0.7150193289783972	1.0676844426300713	0.669758501011683	-0.5756848430764123	-0.6894413049915886	0.18245307825309828	0.213425515407591	-0.4191436468516087	1.0277866296389218	-0.49152696706162285	1.187778551000635	1.1298016367260573	0.7658242130920155	1.5513910939155808	1.51670984769905	0.5670347396402451	-2.188635662773854	0.01019426383785457	2.131638197883318	0.35393383330538336	-0.3905566182084379	0.4022797820204593	-1.269666390394207	1.0811489623205344	0.42696471507273054	-0.913618630249023	1.7698712487635448	-0.2246147701880167	0.934767270437141	0.9392437695217886	-0.6998349515062806	-0.7714916442701497	-0.9621095168410136	-0.15229754255249894	0.8109106242817636	1.1916215990318775	0.24395377760994813	0.9970200055567432	-1.1885146167721774	-0.16216368498700837	0.5041784978322407	-0.3285913933069685	0.009005613265859974	0.23475615767867247	-2.034095603965226
0.3552559185084105	-1.4370191428731107	0.9136206953869979	2.2621780843897494	-0.23627224351738585	-0.5300689280145421	0.9895483932439183	-0.23038034052092943	-0.045144728407538026	-0.10842120614634526	0.6141062860841001	-0.16540436112786866	-0.9022673088500515	1.1691138619280013	-0.31140984559494617	1.2743867319569926	1.919483002470169	0.2671119847036936	2.211363245130581	0.02893080853436689	-0.02698294195927685	-0.6716838465692221	-0.9936500765603608	2.156552015365454	0.2925366107487616	-0.5220230594257281	0.4866222382497385	-1.2957283188937645	1.3947627798984195	0.26088114029444287	0.1749533919120393	0.7960957046424788	-0.031424504864004624	0.10656164273172679	0.7610779050151792	0.060674504279964854	-1.212694500481854	-0.09407498551910208	-0.10109878103855578	1.0683808695371801	1.423468123589838	0.8444007808167672	1.222476933592701	-1.0466721819323563	-0.6393250842532106	-0.790765030577941	0.8405335909025357	0.6412223733709648	-0.59267819692573	-0.8133806735697799
1.2030539923523735	-1.427433762218021	1.546927179643566	2.8781537278751896	-1.3096085229972263	-0.29017304430395685	0.9653888050572877	-0.8219277890181014	0.4477394033000372	0.5432177990580527	0.7833927602579654	-0.5363423592643408	-0.842166471364394	1.0142895158339784	0.3607947655154483	0.706218541979044	2.131089573866813	-0.19563093138474516	1.7376287032763844	-0.9870205182614582	-0.3980246783676654	1.3505140136857041	-1.2872000739895133	1.7099909333225343	0.3321532554635796	-0.2549701545959827	0.6185473955416236	-0.9245795020662853	1.0567644238144693	-0.08772205827694461	1.2452908762309418	-0.17147120388122009	0.5488841886515714	-0.37766846756051825	-0.0028153432991414686	0.8208727782452051	-1.405526671318326	1.0532783579765137	-0.3335919988908314	0.707482370885756	1.0458594426223486	1.2721643399151517	0.7240599417284409	-0.5801714744221614	-0.37297964071900813	-1.5080028362974007	1.8671341222209863	1.1285695395875934	-1.2453930926759096	0.5726150962085647
1.2534623102845668	-0.4086094101034961	1.4280671835643322	2.5069109644277456	-1.2746475805397683	-0.19687297136087928	0.6112323404730078	-0.5521316055078294	0.7900197837764528	0.9490588691258137	1.0002051832915388	-0.4148014711042272	-0.18906752183594086	0.9049710350015052	1.0065484697872422	-0.10812356515294566	1.8259091291933098	-0.2091889973855443	0.6853248163986029	-1.1589666208940392	-0.08826933077701647	2.1387979833293618	-0.8103539136670075	1.0794776495637417	0.5857239476650183	0.13164756745577796	0.7307073754698108	-0.4531918634611696	0.392486527651457	-0.27580967894469816	1.653338422960203	-0.05922720147600424	0.9399170950797575	-0.4698367341490182	-0.1317501054267834	1.255963197703827	-1.35967072647196	1.3498660296247522	-0.669428956696446	0.07745254082208111	0.4816879667969329	1.5226729509216852	-0.0048711570605067655	-0.05605942694513348	0.3061742833072598	-0.84483076364593	1.968846847414579	1.012758036679658	-1.217249745514097	1.0912409218944095
0.532171761991437	0.9959335992059134	0.7689456062747378	1.355637526036921	-0.4869364871263473	-0.18049089129386053	-0.10514529196472594	0.28706793116296325	0.8574248961049861	0.8966840142926623	1.2076959864788999	0.11280207559206587	0.4864599938978448	0.8747946732731539	1.176404851265462	-0.5144311051076905	1.286196646447352	0.0659767468531689	0.04430504696166336	-0.8683054770079794	0.5296894375612702	1.1870243776451561	-0.2189275648878344	0.5227560097508281	0.8176715996893965	0.1998933568923357	0.6705109210370037	-0.23941212676290552	-0.037736446351965935	-0.07630545266575414	1.279153575223355	1.0560136516707341	0.7271648489871072	-0.49643294570366836	0.685283836208757	1.227443264803624	-1.1644199681797736	0.5790845597003647	-0.7395964875868479	-0.28947008826349163	0.24848494979110794	1.408559648284919	-0.27019162640038213	0.23650624184741348	0.6714882105705542	0.4846756981378951	1.195289964281599	0.40995649881487356	-0.6566442728361501	0.5785200390339333
-0.36718953048215686	1.6848570174274828	0.24507931110635117	0.2644348940655087	0.25073465595730565	-0.05665396097264441	-0.6554396256964995	0.9521540579038034	0.6261285156626722	0.5172535371460708	1.056819534970522	0.5774178380189423	0.6380893951954717	0.6155161189722392	0.8534307509319329	-0.2541108410086035	0.84164442495729	0.2051166293794592	0.28328094575628493	-0.6342270466964646	0.8282427321380929	-0.36836419200980874	-0.041196938555903305	0.23207343260788943	0.8372953614828567	-0.09739704526232507	0.4091059592163585	-0.3217615149549147	0.07086400734583585	0.3602412445348945	0.6044252638102966	2.0859864779556387	0.10646402451234574	-0.5894132835431567	1.5290863880266674	0.9179434319074632	-0.935387144877781	-0.42020114687548543	-0.4101602453231112	-0.15620745319958312	0.4469036289078661	0.8488205080579462	0.09983037745539682	0.26210738451647364	0.42208162084266404	1.1234530542694339	0.3648818816317253	-0.10861828851896836	-0.16964258986847827	-0.2646687455224855
-0.8007161729905493	1.1708387427263043	0.24509425556036257	-0.11139501869181481	0.5468866338507483	0.14040963463917716	-0.5100878721529759	1.0218771490832204	0.25811737842309834	0.16664008544704503	0.42362950720974757	0.6268670887405597	0.2756975033449714	0.01537171868135706	0.35633706548927685	0.291615109703327	0.647822057318849	0.0585082768284687	0.9162610583357709	-0.540275316925654	0.5976481315754896	-1.0555983177695323	-0.20174735428504878	0.2667833448413106	0.6857911536238945	-0.3988731071164831	0.10867062781422285	-0.4258890199282362	0.4809348921469424	0.6198370341480767	0.18752654039698194	2.0910854064921374	-0.37848256641282646	-0.524737579330669	1.3946250085487129	0.6144496739833668	-0.7181517464514983	-0.7437616171484819	0.009668487874413188	0.24163222133968196	0.7324513945908759	0.10685063903992362	0.6028283235818268	0.191702828310643	-0.07802076439997353	0.5956986252111062	0.18945598128248625	-0.16033133458407692	-0.17235484797400363	-0.6678084539104134
[truncated: 72 more columns]
