# Supplementary material for: Diagnosis of autism spectrum disorder based on functional brain networks and machine learning
Source: Sci Rep. 2023 May 18;13:8072. doi: 10.1038/s41598-023-34650-6 (PMC10195805; doi:10.1038/s41598-023-34650-6)
Supplement: Supplementary file 1 — Supplementary Information. [file 41598_2023_34650_MOESM1_ESM.zip › matrices-bold-time-series/ASD/ASD181.csv]

0.34771969575975503	-0.12802465455453066	-0.20803917476990888	-0.3289992879927917	0.2549844184346064	0.31793092304753234	0.004909820368802407	-0.13876030433214903	0.6664502160658949	0.10347910641551217	0.3797243777607317	0.9690887489267553	-0.0559149759137528	1.05964721707744	-0.4644962251965196	0.17979686800034608	-0.36338418489752594	0.6481897397527834	0.22502961153055	0.173193569217585	0.642935010409558	0.21798073921073122	0.15291601372991295	-0.55853482467838	0.10771152076429696	0.4284133345307497	-0.05793116079241528	0.5086744193007863	0.1823249760175208	0.6989475465125278	-0.5383827460067464	0.5400675256384667	-0.20112576339115434	0.12082387489636541	-0.12634224187183216	-0.17048928447241132	0.3583802197989657	0.06823147163450796	-0.20053728909237864	0.2963494916130941	0.7687537561200384	-0.334277355539618	-0.19900157398117846	0.6272644917523708	-0.33507215825652314	0.3273240234212911	-0.3442601009089299	0.559476476974645	0.11454962331581924	-0.22166798448956432
0.6490197701411016	-0.3996888490909991	0.17364137916655045	-0.048471130658816884	0.7623669074665285	0.3837691251007819	0.08981705635082088	-0.5283457209092777	0.9029521661496359	0.2475009778555853	0.7018888426965466	0.863204127452304	0.13274131595390995	1.454365845612413	-0.7340321612227585	0.19690725981269286	-0.08543209863196367	1.0367664714624307	0.4755381827939723	0.4413602571593327	1.12645716323008	0.17324735824857038	0.2806588424249796	-0.2996822161609829	0.23676823025263105	0.607461188146726	0.4314273284054769	0.8119030070852847	0.11273425083858214	0.8306159491564153	-0.3950599214320392	1.0696451433220375	-0.1190045542275799	0.23189416007521763	0.14700501048072265	-0.025729549759843772	0.7402542831226618	0.35531763149767726	-0.19862801078032308	0.3734545774227094	1.0303743665716445	0.22470316820154215	-0.47568025505606404	0.71861865636815	-0.581999707145266	1.1729921683671805	-0.1763727663090406	0.8715890817374676	0.5681676688618305	-0.43173872465898355
0.5040354079863547	-0.44546487975181864	0.5525926379945891	0.2830587283825751	0.8649918160002241	0.27278778583433266	0.19915415515715776	-0.8323102926753848	0.5012200680476394	0.044384912320507154	0.3477190223110658	0.3405244376500979	0.16885277527946188	0.8387004250133592	-0.7162490122728379	-0.12165339898474677	0.2799800060766908	0.8790211664939339	0.6253453355060175	0.6521833074496257	1.2112967181153236	0.03211539869217114	0.45912208605521415	0.305694523968286	0.026185992796995766	0.5341197284619291	1.1108108456110475	0.7388572429168654	-0.04191065242520055	0.6166874387841047	-0.1825273665725942	0.872729871716951	-0.11641311362165577	0.2468729580261611	0.21409946352883405	0.012021764695059133	0.6950757457227306	0.6449894557312409	-0.41030678938683435	0.18087774026585068	0.45064786238815857	0.6727142276408604	-0.7787007195126981	0.3686315739065684	-0.5675297915462416	1.491223664018612	0.1398592616676406	0.6352667248919476	0.388617324651921	-0.4560021543388977
-0.0025478300582565147	-0.0006886859470829034	0.5873712601696689	0.3220956379570311	0.33803816946955856	0.062253420699693134	0.24215161674284486	-0.8098996598245224	-0.4242477378050844	-0.45111519230516856	-0.6700437486546403	-0.3307673427426884	-0.07121041329677542	-0.4048849396632562	-0.33452673286388973	-0.8489159773052939	0.3743167082528382	0.14648962579799374	0.5163025583060008	0.46355711394795135	0.6651399702694049	-0.31326018390911226	0.5447013772787335	0.6887383228813596	-0.49552606254363785	0.09700127791541452	1.1698826603235783	0.23372561540949108	-0.18108626544674858	0.05823178291664457	-0.11088263045439901	-0.020340476402099603	-0.328551839026952	0.14198145128427758	-0.07485979422220472	-0.18248993014018208	0.0013166646762784806	0.7067584068353613	-0.9343546349050958	-0.35316377276728117	-0.6844191886625204	0.5795906922179832	-1.061258166663962	-0.32686625988433343	-0.21153417172812924	0.8562380719448175	0.3738229869630757	-0.12466247971417067	-0.6187431684526922	-0.46811054285741294
-0.5654061568368195	0.693669191720045	0.16238334839084262	0.05046855390245699	-0.4212134442582867	-0.06946736386909586	0.1321666124684937	-0.36834236741063586	-1.3141626790845662	-0.9321638710159565	-1.5977468179184806	-0.7949677021871299	-0.4397629956980224	-1.3135210873556142	0.13429309802838058	-1.5031442075770847	0.10080470233658878	-0.7919805795101917	0.20483494789452228	-0.316264970394912	-0.2979744642570805	-0.7868817867199743	0.4140038582841231	0.4976241685010108	-0.9710150198829984	-0.49416806529816043	0.19937856155290054	-0.35374659631537747	-0.22988062717933513	-0.6120373882397763	-0.24424089113429454	-0.9080694092547679	-0.6512911921540682	0.017825830377461375	-0.5307843317914857	-0.49756461123405066	-0.9353807720527662	0.4645063655476692	-1.5821411139048223	-0.9918875346165763	-1.5754937600045218	-0.06773715490810261	-1.267412716856083	-0.9647676016969106	0.3023543827081877	-0.4012195860496043	0.40796398367703735	-0.9792398153630987	-1.8554387462947821	-0.7348712351145492
-0.922765481936256	1.0366425801821988	-0.4512949509304368	-0.19941038760686383	-0.7347686264529563	0.01722329622924791	-0.06516232017563113	0.35143038714813263	-1.5434923238207334	-1.0105000495143075	-1.5539840017858682	-0.7250979946869481	-0.5845571114767872	-1.2661363659238802	0.3525359900842395	-1.3577659249892264	-0.23687616774315406	-1.3917539961441678	-0.03966305647419645	-1.3100712192361452	-1.0555862851204465	-0.999527543623422	0.1437439123296032	0.004126209898486051	-0.9836479896006594	-0.7757289261218077	-1.0769004307718792	-0.5564056513369819	-0.13022377071843239	-0.9340051184603921	-0.3701362798294141	-1.0671602340487094	-0.74907703564218	0.08489109829898567	-0.7466442945370354	-0.6057238100037868	-1.3444322102114363	0.10421681156252519	-1.848198016336801	-1.2127251273331285	-1.611559211935152	-0.785611356268085	-1.2044366261136212	-1.0543058469381186	0.7104568356321143	-1.3936650550955152	0.3672901097679438	-1.3595561000368983	-2.355027077422385	-1.1226328929552882
-0.9631373190031742	0.7094245084096402	-0.7634210506752139	-0.13152876137982156	-0.32175261013535134	0.29820106485772235	-0.15845826765288015	1.042792313205023	-0.9037206143076263	-0.5086420682955856	-0.4089074027388666	-0.026932043717817662	-0.2647564613680485	-0.5169667958069817	0.2989285297866211	-0.21673816898906828	-0.2417676642636628	-1.2781862722166588	-0.0027757753420599852	-1.695383614192395	-1.0624414588428475	-0.5774463011004594	-0.016930151587423725	-0.1889271071966252	-0.4280269965271283	-0.42918110147354094	-1.330020293057801	-0.23643974348547653	0.13369696064901837	-0.5239012372588061	-0.1863218715298535	-0.4442066937804013	-0.39014506912763497	0.45733488853206883	-0.4514301945043798	-0.2532714528049216	-0.800513904266417	-0.07514521469769267	-1.2802542658801714	-0.6523843752823045	-0.8436739240974632	-0.9864404420053124	-0.6611663693530406	-0.4124796847966042	0.8782258221532434	-1.41087539679569	0.44952931369024973	-0.9603446924098125	-1.642421817912959	-1.0987287903606562
-0.6742093090293816	0.07863631600353556	-0.464553302956837	0.18278403703641502	0.4143523992015478	0.5708029179961599	-0.03622325615294546	1.4176887110081395	0.2108438952900082	0.335323413848881	1.0135830908728762	0.9318992260292557	0.36267023741235954	0.1777994974872365	0.2587270103433218	1.2009302459175824	0.14182152578080953	-0.5074523966158841	0.2003951349629964	-0.9659880968260339	-0.3901597445428228	0.35762548961415047	0.07421004172372667	0.17762211674152176	0.3693014635642901	0.3478203104115853	-0.06631821373174795	0.2738402075994703	0.44159539483464805	0.4888577929656803	0.34357837507839234	0.33850166540572774	0.2422006492669529	0.9128549699300356	0.2293784870767395	0.434510160739155	0.3203892445487413	0.04368383771787946	0.024577978320589465	0.41852664708572235	0.18412487277665662	-0.504560601157369	0.28456418930952565	0.6006996883614802	0.8137428506974546	-0.5196305754252717	0.6459066000041921	0.013657447170583264	-0.17948686566607788	-0.3485542070921171
-0.13736217619840196	-0.18706766121204968	0.2670130447127469	0.41782463047839774	0.7931602890352957	0.5769818575102745	0.20145827164240596	1.3772260943830323	1.0910158910522056	0.9860799249629361	1.6867930643724696	1.404640724185975	0.804313335045517	0.3531901675198985	0.42285640076730424	1.8357322795030027	0.54337706416233	0.4376079909571703	0.18361815240635138	0.4052501441495304	0.263948636460582	1.1867954137857264	0.22476252590182516	0.7190083622233041	0.9150129477028845	0.9260381145660626	1.6222642069665503	0.4889974516591431	0.5332606097211973	1.3805751877735362	0.8557550218197351	0.6355820514025861	0.6710082400218708	0.9525106222435246	0.8480875007618242	0.9642540828662493	1.1254736270238639	0.25671457862745484	1.3526688448029272	1.1996336259364855	0.9539198084556685	0.23404005403227363	1.1870735432237032	1.3028740879780023	0.5499417786147813	0.5291846460326853	0.6919463349067757	0.9702869225862893	1.0569429870818674	0.7358029391012063
0.39896773913287625	0.10207728960674117	0.8499992620100241	0.3769693173480357	0.5014688986003248	0.19816722749503451	0.35291262630677855	1.0420251590011187	1.2489451455983467	1.0384329633711689	1.3209938084885644	0.8300243837280601	0.6536770145831186	0.17900610822198984	0.6053215510091293	1.3129822144097398	0.5253216893415555	0.9569243971068161	-0.3252531215638707	1.239524400873801	0.2112674463160054	1.3858024732349405	0.05737125645456877	0.8042600855285399	0.9619614843427141	0.7773411425880073	2.020282889561747	0.21024294755654865	0.21632019247111076	1.362136111598695	0.8798172270243618	0.35372180130902386	0.608257154615104	0.25189708083187307	0.975529531251877	0.8585197714855052	0.9735540510913199	0.22359255615229523	1.9342035503165107	1.0816389941715552	1.2733980169600405	0.5652946770333414	1.6034831331395818	1.2411646683852686	0.11616835953441536	0.9727307218311555	0.3283101888160153	1.3591488571123356	1.4338726632078642	1.381332667899563
0.5799474053003929	0.41458029123758855	0.7658704329982154	0.15572583828367562	-0.19970288507053785	-0.42085764927679753	0.30752099853530185	0.6284356335199555	0.7511214797445896	0.5896211712879571	0.5138682945085089	-0.5502420695093889	0.003280578930968694	0.08961078809782892	0.47010535562049327	0.297897481837564	-0.0011164579964535245	0.7581685127946891	-1.1837966703352019	0.7528153932548419	-0.5483626158976074	1.0571036105593752	-0.5566632768292769	0.19727459146080692	0.6731975538946054	-0.04568186365135169	0.5500536505297987	-0.35420868604834815	-0.39665712410722	0.31074623257830203	0.30793660300061215	-0.12973384919773193	0.2605666161022426	-0.9015708790975283	0.5175238531523509	0.09164246122666994	-0.001876734779396656	-0.2009023772641983	1.6311568728728463	0.2516937506539013	1.1768378357359393	0.14901509155103532	1.5446415969018952	0.562751913145615	-0.3630923218407783	0.6316740854171928	-0.4095698998604747	1.0735461494112335	1.1065674734434838	1.2560512722725827
0.23773417583942738	0.13495350692070565	0.028954218921058296	-0.0817138966002791	-0.8349445119251399	-0.9462494481031523	0.06240423911180691	0.28619812982412907	0.07839542263669885	0.1594715296517484	0.015704835447530964	-1.738151755666845	-0.586339060659903	0.2374953055873237	0.011301363766144507	-0.25515237956173153	-0.7251412006089998	0.060976547773764614	-1.9735438067264486	-0.6228900718478306	-1.327537899779741	0.7460831094358346	-1.2662758406537529	-0.7388527195212595	0.38420458006619207	-0.9649792414455227	-1.6075574182626042	-0.852429874852772	-0.949388614811187	-1.0386883442416093	-0.448665752714451	-0.4855434544863921	0.08101427601329415	-1.7313532187704948	-0.23485322846245976	-0.8380795636577102	-1.0682055470662002	-0.8367276437599984	1.0261044003901265	-0.5235926114395282	0.7311085463748712	-0.7552673386810118	1.4358452165761961	-0.1762131608309061	-0.6486431548000318	-0.08814025542209042	-1.185552756150753	0.4784996378135209	0.6760811303377396	0.7930426948570473
-0.360734453811415	-0.6527556553594338	-0.791085465308232	-0.3586098313731891	-1.1556317322897025	-1.1075078411062038	-0.4057621062411147	0.033482900863199536	-0.32541268199205736	0.18681857937608953	-0.02638748177229428	-1.8338865559244217	-0.5927381914292063	0.3882845233879013	-0.3346121145194294	-0.12534473152290193	-1.2501773499301656	-0.6148697497792579	-2.416778081352885	-1.627447149672675	-1.465540962101053	0.7416349441163086	-1.5380810708069608	-1.4250208109381581	0.22812494928832752	-1.404203792554444	-2.7549073518612723	-1.096634127933374	-1.2089443412402685	-1.7146803628334208	-0.817733359577921	-0.713229570431902	0.23948119188767997	-1.668288770685357	-0.8332912006351754	-1.3009642614125045	-1.5360289923748942	-1.3712595685499795	0.7859603581392025	-0.7253796246824086	0.03510275798596102	-1.5164415459104992	1.570381379736177	-0.5648835948296109	-0.5775726315052582	-0.6731896930792549	-1.6295975365935078	0.035472177119503276	0.5114220990187953	0.607449503460933
-0.6771514172366012	-1.1944377806625794	-1.0777189513050727	-0.8001021941767481	-1.201112448004715	-0.9249011913298378	-1.126238016121032	-0.18509105002072437	-0.3887304742100539	0.5971537329343052	-0.042519581807247166	-0.9148386388538128	-0.046607020336549926	0.26360696644357906	-0.14371027968331251	0.05303001398773376	-1.4010427911466419	-0.8997587330246194	-2.556499175563846	-1.4153069821498752	-0.9995129818949852	0.7262142595708729	-1.2062100036827332	-1.5672440751826033	0.036578206917262615	-1.2503023119058698	-2.387097156929679	-1.1048765330770003	-1.3056798264913214	-1.378539178337723	-0.6016395294797391	-0.9145463324438542	0.436273012120521	-0.9372736183104939	-0.9917612223692178	-1.0556644406820004	-1.2598835571146019	-1.6296498054751989	0.9770432567244335	-0.5663072521391392	-0.6832056723089162	-1.6337267920693865	1.7073597324157264	-0.6664957002935572	-0.27177777418778987	-0.9181886800146024	-1.5860935642823952	-0.12050775364712145	0.4642443724229618	0.7440529190748184
-0.40745875618275124	-0.9147956233248016	-0.7565733564568203	-1.3279373932732588	-1.0592342936466026	-0.68620628588835	-1.894589413858964	-0.41054246136169753	-0.35682261163533674	0.8921578640933564	-0.38485155593743275	0.01577854478853421	0.47395550495803507	-0.14988332363778675	0.4902434347268726	-0.31674244881067704	-1.236160420497177	-0.8415233457229191	-2.480035951402572	-0.3382413197418214	-0.5637728195067186	0.22955037658893782	-0.6571502610618695	-1.2774379005432415	-0.37803258659430256	-0.8261964819040044	-1.4632758484955475	-0.9362841578372543	-1.4874098718995565	-0.5919371145253478	-0.14306814949434118	-0.9831453699200395	0.27892001856805526	-0.3448452500117613	-0.7664975402868577	-0.4229885943775181	-0.6229396476586899	-1.619280788155599	1.0735170798445062	-0.5737979260171209	-1.1340282381360482	-1.079851218385839	1.3531125575864638	-0.7988198239471931	-0.05955655606746828	-0.9296001533850683	-1.130065444916118	-0.23672650144873633	0.19439952335822414	0.7132230376744731
0.20037992139722155	-0.09556636194727451	-0.3597723317732535	-1.5924896669920132	-0.7334937587268562	-0.6664010732740779	-2.160334891207219	-0.6417148552079786	-0.46829700343535186	0.6585411418133488	-0.8805745006026244	0.036226767707095126	0.4003184365246266	-0.6429337308027766	1.0190295945145937	-0.992634620603213	-0.8560715212964451	-0.7468187928600385	-1.989036242042845	0.542975597908822	-0.6437140212838088	-0.6777776059225482	-0.41169391002368194	-0.8108688147150294	-0.8973091650473842	-0.49420608518612424	-1.0537061668466006	-0.604097258578959	-1.6477402467705236	-0.23288040654245548	0.05489374316566377	-0.7025569276584221	-0.23984499216999677	-0.4144146676664136	-0.4704695192135782	0.04217818825068576	-0.13280827562021355	-1.3664710072807966	0.6173398920557078	-0.8239531623877693	-1.191737113049648	-0.2426467703934302	0.4244982252208396	-1.0706673613089641	-0.12851229375641599	-0.8656871478521385	-0.4313511528748496	-0.5872375312824947	-0.3459199807629995	0.24397290389408607
0.6039018589579285	0.42353113361049705	-0.44187007937853456	-1.3085723545847474	-0.2683057221637602	-0.8550777633512822	-1.4010885257354218	-0.8555025073104366	-0.7142352324836821	-0.05070502488705862	-1.0783493712080825	-0.7608141432020783	-0.26538214679538125	-1.0133149888290398	1.0136095256335247	-1.1751502784509866	-0.3015915541618453	-0.7982211124525571	-0.7555209588160701	0.6138240123561611	-1.031695568636357	-1.3514052788245423	-0.5642860315911248	-0.30680573240018605	-1.1411787433494531	-0.3527457173327788	-1.0662355919944528	-0.17286577392379146	-1.2846906231880988	-0.6581620931432146	-0.14573295132281094	-0.12814697935167052	-0.7381135867116062	-0.8032788208917033	-0.3857294820104284	0.06110772131343351	-0.020991229566984536	-0.841255441491682	-0.24234328804807811	-0.8202669899555894	-0.9922119462951146	0.41947998589755403	-0.5366560281859825	-1.2331676199032586	-0.3054026994860532	-0.7734115447140755	0.3246298101414636	-1.098436949397498	-0.8217277398896443	-0.2680034833428764
0.5363478813659872	0.17448273968544697	-0.9264957624413598	-0.6182400734943962	0.13403352090803897	-0.974048109517549	0.24385880906292629	-1.0090249598579646	-0.8858390934418289	-0.8317828716616988	-0.8025270323140135	-1.3981309757621505	-0.9594713055373185	-1.16540201252891	0.5691815682600071	-0.5246633290645677	0.3470123364866765	-0.8746429844980571	1.1083040199688152	0.23562017819925277	-1.0871924659679715	-1.2903390704675946	-0.7216239211926151	0.19561531790160938	-0.875759604768533	-0.2861698483005957	-0.5585168042095092	0.15629609545563394	-0.09646701800182879	-1.4193020315445264	-0.40273821607047944	0.3183580491014093	-0.8936102581271065	-0.7023942816095585	-0.5069866482864536	-0.16444874700827936	-0.12811108694108	-0.11612976418734088	-0.9230004816341533	-0.1917271323573246	-0.7497469315307939	0.6966277983854282	-0.916927812687956	-0.9967842117014428	-0.26624912973386977	-0.6400480954909089	0.9129414896920427	-1.3746118046658966	-0.8673647828124806	-0.2447486478145865
0.24802221155768825	-0.4559292205319373	-1.1217023107389423	-0.023067155693516046	0.25715424714182206	-0.7707947897958677	1.8017238746356576	-1.0227163128294474	-0.8007613048102298	-1.3368966424141304	-0.3232877057297159	-1.0542243385346584	-1.121766496979984	-1.0466671366253046	0.08681271556749073	0.3556518070592786	0.8553158532677836	-0.7506336033736312	2.778335268971401	0.16207434556633307	-0.47794661683147205	-0.7332867797819852	-0.4990615047180209	0.5829087153890281	-0.32384891797421134	-0.19081952167462463	0.8475213462692718	0.17274752041640326	1.4320675431273666	-1.7430716610278274	-0.2996588566555731	0.2621043424983465	-0.7725242892814845	0.17786777248399332	-0.5567458008316409	-0.22702766629338286	-0.09413968865325593	0.48552065543369244	-1.0345703836129103	0.6919916124161397	-0.519441393990223	0.6986552150740595	-0.7055706686193465	-0.40376506946531715	0.03566189987791349	-0.47934293067592193	1.0872118124546757	-1.1055699129755434	-0.4470664250190467	0.2792821787299507
0.16114628286075613	-0.713199353512916	-0.47589784911710425	0.07543108705071712	0.12219299000078661	-0.272708943171449	2.1491239147946954	-0.8163922158374545	-0.45846336091451545	-1.488565661939207	-0.004543028295909266	0.10491015952477607	-0.7146037356273721	-0.6343195231872253	-0.23483872828891608	0.5953586445846106	0.9270349066645382	-0.4101319229074732	3.2526148497623257	0.6413624851312807	0.4504396568100418	-0.3800994128288635	0.02734020476628585	0.6300236657504819	0.023899397932523343	-0.06507395656707436	2.2613197693573204	-0.10616001727644526	2.2624063489157025	-1.2529927314078368	0.18439421750182	-0.18271506862814854	-0.649761164273721	1.1623946500638889	-0.2856799350117957	0.04503633715191628	0.31408355165280344	0.5727142423533113	-0.7077128689051264	1.036601844446333	-0.21424984137990713	0.6875966829807422	-0.453059889437039	0.19346569266845506	0.24791212374495453	-0.30459375272672934	0.732421332569514	-0.41105279616011253	0.1531979312575354	0.6273996421350315
0.37442892057206145	-0.3200841309159186	0.7052566788419031	-0.2602093353335002	-0.010635850817921708	0.264158952019153	1.0212367611744666	-0.41275634380847376	-0.010828003998090658	-1.3375513325667852	0.07114767777519798	1.1423863792903604	-0.16097934900001865	-0.049258695319802336	-0.5263043821436447	0.08123774844061717	0.4707973818222406	-0.09297327565788477	2.2741819474928864	1.2425120493847266	1.0650920929240013	-0.5613607761961493	0.446028782369648	0.20324059151228321	-0.06106592241480586	0.08343593026567094	2.425251866464833	-0.3874114021659615	1.7816254104390048	-0.25568123941704424	0.6615301667207566	-0.5191156582461042	-0.5964954112477776	1.2837874464347308	0.228144560796244	0.445710796520171	0.9701004645296589	0.10751692795460005	-0.3105249095519154	0.5501804961438872	0.16317951477606096	0.8410193504493937	-0.556757750802694	0.4990401682586606	0.002866775676169198	-0.0823903394931581	0.0234706175960819	0.25782562567701944	0.6261666209583582	0.3096061767650766
0.6050833859099527	0.2896699363942734	1.4302171398030212	-0.5874510606729707	0.059852574176139976	0.6216433252198261	-0.6543374704749364	0.010558732928425758	0.36460267191309487	-0.8694062238212054	0.06644386561002476	1.2980354907933356	0.17811424806691822	0.4026165293955362	-0.8712894504764588	-0.42056018194263456	-0.22709018601288566	-0.023508495481134407	0.6639189154474575	1.4604495814652054	1.103929351588397	-0.8730418297258054	0.5260696072129007	-0.4987002713366858	-0.26785975073815305	0.2986107059394334	1.1420062850108017	-0.35509841772528183	0.5015932754096454	0.5988674861821883	0.7822783868719982	-0.4220644374911716	-0.3925892846378551	0.37420659166469855	0.618648327809517	0.6722147183408476	1.4377897570146518	-0.4348085718530025	-0.0025153845316911753	-0.15920331724870998	0.4214346947991502	1.1209995569210378	-0.7755075115173594	0.5355877302538793	-0.6036117763575423	0.19251868721802695	-0.6203867147440761	0.5490300039526632	0.8696516714952383	-0.3453849598620629
0.5911513678411665	0.5379264757122271	1.0210511318851765	-0.4690035307515922	0.24179864164668483	0.7718575878652582	-1.500911177231004	0.23966332684131642	0.5586663960211578	-0.07618665130310939	0.09430405007795416	0.6378733653789488	0.3645613884042996	0.43577811868852623	-1.0134790238544487	-0.18907825031892178	-0.6389794861919473	-0.14666763393025165	-0.3652958585970362	1.2478173146140987	0.8487075942583313	-0.7235498267842176	0.4610192821253209	-0.9540153250867531	-0.08213526551392974	0.5763796845970194	-0.46476829528751473	0.02461694181058724	-0.3640540550847468	0.8959726297890199	0.6255829900309863	-0.058724578968391714	0.12968646390697045	-0.661537552572426	0.6171312098112003	0.6828530741685656	1.3121687703328617	-0.46804842096450566	0.3027328062056733	-0.25111703525013523	0.38821947720338695	1.3244857678702693	-0.5958601647786453	0.5219563194050991	-1.0067116583328442	0.3892022140697978	-0.8058657808954571	0.5018229590558313	0.9392428684654432	-0.5935940767619432
0.4191220416566998	0.3428640348401867	-0.08332572847844925	0.22800553630524528	0.2864138133944995	0.7624578442837074	-0.8408741830173939	0.23394280104515244	0.5587976147261456	0.8194380776683721	0.10833875844483563	-0.17235836639944907	0.6844755928306916	0.07760403253348731	-0.6351848062139573	0.6151639775299447	-0.37118235135257377	-0.1785612678724012	-0.24700118213454633	0.8757404688165095	0.6844535173187286	-0.1112282086164538	0.5418592783323704	-0.6597756603295133	0.5965810600902072	0.7576414469903594	-1.124313403373617	0.47477358596318614	-0.06761133589225418	0.7401993611662951	0.580145494653658	0.21289772037969418	0.7816434421928041	-0.7556722229040099	0.3846119624223427	0.7131959716187479	0.597628981444644	0.09689459476922892	0.6119793069601737	0.39053464815574895	0.16188197578908747	1.267462564292848	0.024167806787966793	0.5710148645856032	-0.6953499135880018	0.32187550436873535	-0.4382117989369202	0.4075533778100714	0.8801212157171621	-0.21295331338128184
0.380471885888649	0.12132311544364943	-0.6548641702738641	1.291106640752368	0.12151445506418672	0.549956899531988	0.8099767196528458	0.17915887236785233	0.4424356181027301	1.3717769414180871	0.08004625223896349	-0.570932169695627	1.173625966520578	-0.3013409404339783	0.10973668660640352	1.1989067018641308	0.521849219228197	0.0897761033833564	0.5883649929623317	0.4745528481868085	0.6356715278855273	0.33166242201157997	0.7056843934059485	0.42655963625770393	1.2551643719483114	0.6265143448384591	-0.6374365188735236	0.6782072099822435	0.9935632165186643	0.5446801358713679	0.8532494271493943	0.3422244735847622	1.1713330557564663	0.19815912561257576	0.3881922021504141	0.9425162335140553	-0.2385064101689685	0.723943810943096	0.7051282230283847	1.0628167950794793	0.043773867356527656	0.9593561580671321	0.5184042588242312	0.5902408539082953	0.27526937687398906	0.010146157977759432	0.23930615016227483	0.43889116684957474	0.6841084634764055	0.23967405588842972
0.5792825508267265	0.25176181898800315	0.09221329260471418	2.2779455356811145	-0.0571747833909295	0.06587237370909824	2.274180845789644	0.2679427142247716	0.3354873658006125	1.2641167581161397	0.12589497566666696	-0.5022736749211413	1.476441596979212	-0.32012401395780316	0.5679796455398076	1.104480834487379	1.5480513537502585	0.5711330682520692	1.3087522128220708	-0.04801253243057654	0.43206843115622895	0.08429658049511567	0.5788735670893769	1.7338733870333427	1.2587823644952632	0.16012636695750804	0.17211141160412463	0.5475341411543949	1.778809312658692	0.5828515423960666	1.1836919214626618	0.5984053741361042	1.1284706299046805	1.2385003003775439	0.8972139034707133	1.222899702355842	-0.6518332694876866	0.8070955312752727	0.41897259902083667	1.1082423093695966	0.19333790109537186	0.6109493036357893	0.40034604759935866	0.4586313294518701	1.3077506106914174	-0.21569977593062395	0.8493625648886037	0.4804563281534201	0.3855075001866873	0.18662949094671868
0.8023197446518707	0.6705781627011744	1.6178874610123206	2.695789385213104	-0.05976002013634239	-0.5466203189759955	2.674265906658271	0.4310774735582679	0.31906114735685914	0.642774603860512	0.33935409065461586	-0.2407206013847087	1.2294396368240712	0.03394904719628149	0.24379805927090986	0.6707805973213303	2.1149064697705335	0.9630638815342634	1.4738649250464735	-0.6568128222870996	-0.03594847699526864	-0.633270849829816	-0.004491110762156752	2.4274731146410238	0.5308078324765019	-0.36679816153569483	0.5160938946469882	0.2322045099124958	1.6663355724140123	0.7427485698826402	1.1113707555499077	1.074392796057322	0.8623313936602992	1.3565663404373725	1.631342121858964	1.212958907433388	-0.5145013943895795	0.32130454742718595	-0.04068963733418046	0.6628474601924105	0.43311023306332874	0.439100754429877	-0.09335095632804614	0.20110813844249462	1.7709910469487835	-0.00926959988797887	1.1301434273736377	0.3199861739758974	0.10105181186142685	-0.19976350352785965
0.7848661051010003	1.0011556095200642	2.4980191235107667	2.2654280097065644	0.03043814952003159	-0.8967524204545525	1.9711129911762921	0.37055506015556844	0.3421492799252047	0.01871056524716004	0.5590995816097535	-0.012421936877809856	0.5063044483600798	0.38284696362596593	-0.5943093341883681	0.4644443759775951	1.9325367707776993	1.0203558496672325	1.2100968749992342	-1.014865674604433	-0.4810105394109428	-1.089321903151526	-0.671473096371444	2.0513201048487915	-0.3269613934996936	-0.5943468745355525	0.3785321202357675	-0.07605198046273355	0.9139446428668576	0.7018639761365966	0.5090783822008101	1.3805695947373968	0.6676330733310928	0.5153597091613186	1.973967641343907	0.7688793051554739	-0.20947382937160325	-0.16676363440542422	-0.2550418545920497	0.38841500180757893	0.467854275358067	0.43227244966699807	-0.2620015249973563	-0.06250773203557418	1.4714731520927096	0.554569829771635	1.0415265030871035	-0.06499373280126704	-0.08019867287213049	-0.2423691099884084
0.4998538862189961	0.9596000484496996	1.807580651251792	1.1808261635329833	-0.025870295087783168	-0.6876978434733941	0.7825010617840872	-0.07601106636854199	0.25679272407536	-0.20424208276528366	0.4666556967682744	0.14244896304537974	-0.22626002507621723	0.3308973203728109	-1.137376049417	0.493565683961466	1.1728268489428002	0.7468111596901155	0.7951733505239722	-0.8301510264073625	-0.5041671224961163	-0.824847929491336	-0.8379177350981537	0.9195305896793159	-0.6236388459258526	-0.4096532554640882	0.21199179674087706	-0.27890528666294884	0.16495965993607728	0.3239084199143104	-0.24045400191053137	1.025781006542726	0.5781100790910391	-0.4143993753959457	1.5550819404257232	0.12428281264507525	-0.18714161752877392	-0.14032639619129383	-0.08024274190291898	0.5797454748243022	0.25739514681368786	0.33153604415109794	0.17962381102105843	-0.27629798928534527	0.6888267806165574	0.9497727528259103	0.7066601616230294	-0.4621269446111112	-0.19767036359938422	0.29707301343934606
0.12439169505166128	0.5607811500064056	0.04527966076159374	0.07819770557597025	-0.2582979895029316	-0.0925199555159521	-0.17127351599545898	-0.6523973220231485	-0.0071207451839677095	-0.07898267262702041	-0.016899099382149105	0.2536813687979373	-0.6006044242785623	-0.133065537875073	-0.8954754976950324	0.2598984457266637	0.28177526026127453	0.36770605105605175	0.32794175265835396	-0.2727761102105864	-0.04380119819578651	-0.06681185405950643	-0.3484542203120139	-0.14356447306113948	-0.247862849066873	-0.039996837877348805	0.2166322565189781	-0.33265722361013	-0.2541559353072635	-0.14336107636081144	-0.6433528768257278	0.07671648401884039	0.41424869878729587	-0.6445100440012157	0.5940864957255027	-0.36010013480255393	-0.43450658126375935	0.31996107691065556	0.17126530322985428	0.8047801026649756	0.07576483362796463	-0.09453410781949567	0.7080977163912411	-0.46212393413387987	-0.13881387616009408	0.7332598872253218	0.2966813269849208	-0.6365590605379273	-0.3264731500168146	0.8406465822918889
-0.19715546445174237	0.006198480700626786	-1.3578956961622801	-0.42137432892003324	-0.3733913017528467	0.34513122151676245	-0.514122121154078	-0.8851930772632487	-0.2989684312820648	0.023819331483608888	-0.5237879451017109	0.3259624960220543	-0.6971093292471303	-0.5896632496973043	-0.1909129771598348	-0.4361841173095153	-0.36511915336551715	0.15853672664765317	-0.14487991695327837	0.15982135603088632	0.5564919463435998	0.6361780860851646	0.3390848167587473	-0.5210506585883199	0.2914485130666076	0.19436091241502162	0.1832263499760674	-0.17937441336858542	-0.4312616201426679	-0.28555050537976945	-0.6175225367467139	-0.751388172504244	0.13193564531752663	-0.2373210645059375	-0.3357219127367408	-0.5688897878771995	-0.4618740883878878	0.70503392870477	0.13515189217838355	0.5208878543687946	0.1801572811812276	-0.7308766827692752	0.6114214552401093	-0.5809291088636434	-0.7186942383125823	0.09467632752729269	-0.04288228279729643	-0.5293637214100556	-0.38692953988176054	0.71789331382808
-0.4396433355812376	-0.4944993581661176	-1.441568681541582	-0.23660003864088866	-0.09990074917254192	0.2885578538233813	-0.3412689670672054	-0.6212586527470421	-0.33648812273522366	-0.13283389155333783	-0.5552512344861288	0.3858461861669227	-0.832497179443738	-0.5304634498255195	0.302216899826068	-1.0490305560533058	-0.6593048151688199	0.2739059424287611	-0.4036623315961048	0.20958954633443566	0.9176629522344066	1.01738676794968	0.6636955263017317	-0.29456604061926706	0.45113838971956305	0.18999898448265182	-0.03177101442610999	0.18828053259363967	-0.45871256094955776	0.07338132432958754	-0.5281922934803617	-0.7728963972247807	-0.0262070409452644	0.14553441896012426	-0.8206152446696838	-0.6690671907849158	0.11460541850367666	0.7191066505732429	-0.12752572619216504	-0.15431641907952295	0.5038090936587345	-1.1263368650001049	-0.13175601558063493	-0.4906853868996154	-0.9784739062074099	-0.26397928144284366	-0.20973729251773046	-0.24874075198208198	-0.1615788255053595	0.053129003780912204
-0.5708574556244906	-0.7728692930286757	-0.5881807087576449	0.15448748598358802	0.4102850849789822	0.03319930825442607	-0.05992755224472686	-0.276169645919121	0.009022115346293526	-0.38918196541947686	-0.021324334534608226	0.5207603480802264	-1.062158153462935	0.22491057230590647	0.3879290226880486	-0.8692040483210999	-0.6803450496591882	0.6596259467374307	-0.21390255048061294	0.10551444747479533	0.9655350531854916	1.2049546379890725	0.5617900244516375	-0.01798553066184909	0.19163433535100613	0.10238476555386868	-0.1842700344762503	0.6005243147260276	-0.23639557450009877	0.7148325311383407	-0.6897987248058755	-0.02899421735612882	0.18723368481075672	0.10189091511758697	-0.8464024912898594	-0.7844872762602685	1.0058286512670982	0.5953197421067924	-0.2376001541313288	-0.5357075595031809	0.7477465752328422	-0.9085939477596662	-0.8160178182814418	-0.12973830243757284	-0.9695562655445523	0.11355519157198866	-0.14848417983988205	0.059217102262646926	0.39057977389474036	-0.3767399209483908
-0.4983425580374797	-0.7037700369721404	0.0026905881616418113	0.27277028820704485	0.6653859507918027	0.21369363662629592	-0.06396236307724941	-0.4070366582975697	0.5280015361195064	-0.3749051812607662	0.6181710929525168	0.7773533476489496	-1.0325011957537702	1.3768478634054253	0.5000808707813703	0.04983438825888486	-0.5072740700930087	1.08078642436245	0.27922883315840435	0.14887463027867837	0.8615770626561005	1.330395472670424	0.44748571895361383	-0.0443208193178322	-0.0909199833188044	0.11498586410698342	0.04299249620556929	0.7490658295854479	0.23194363337439217	1.2719075669518698	-0.9308382696241315	0.7950111252963368	0.6548721303789735	-0.0949995074405473	-0.6136760292780584	-0.7576030967806322	1.384095054242559	0.7202735858337415	-0.07569095037489783	-0.23106731304601114	0.7376795279838245	-0.21177205060467552	-0.8632833212377593	0.29943864592957803	-0.7519146430785322	0.8690516673109548	0.12437602412984251	0.28054818901836487	0.8781016880239902	-0.1625818151721422
-0.243339602674075	-0.2934179894967554	-0.360230424985059	0.1395599841028855	0.3819050256146474	1.0367455381264699	-0.434462970076463	-1.005323196652913	0.8316740627745759	0.08681952302635855	0.8110955342970927	1.031000549004515	-0.39760112876797127	2.352359777955309	0.9902800617428278	0.8134430641391195	-0.17241839012863017	1.2756359428515096	0.5263407085151182	0.22615928321834636	0.6929742226229517	1.2572057423512304	0.6321150111481098	-0.18140553135418466	-0.07112236336207023	0.23687220942741785	0.5463532269084277	0.4517118216562374	0.573749924383741	1.5674295747305969	-0.7686427505370101	1.103760233836432	0.9245064420519327	0.040964738842263045	-0.28325178163459686	-0.34999685548998344	0.6996535003608468	1.0770752391082332	-0.025373385117569956	0.32197431001964016	0.5950569946632707	0.3755893932680405	-0.48781466184301187	0.4540066330001615	-0.3468860205775237	1.1592015084863987	0.48426622691962007	0.3355726773574106	0.7158823721461498	0.18258775436973002
-0.07495970585753682	0.22613308312206815	-1.1417841445284596	0.10426533000272496	-0.11755335520075283	1.9185321112752565	-0.9061054586188039	-1.3335242849349394	0.7289457184020575	0.7809839689570501	0.47810181843186644	1.0330991461081445	0.6824561841733989	2.688042431058696	1.489912682770996	0.6278639271570691	0.2118228313546131	1.1625480759596487	0.11208759322133893	-0.016184292343900664	0.3793754359239372	0.8133496833197005	0.9302862003795681	-0.06840094439760117	0.18493734370511136	0.3597396538703232	0.8472608541535795	-0.10249528474920419	0.3444576784690577	1.6465489622138518	-0.026079546229457483	0.9033270014785977	0.6447390666585907	0.5015868638319101	0.020111750591175283	0.3447784913396076	-0.6221776214857412	1.2360886663722144	-0.4577257791868971	0.34176013781905706	0.5355860683426765	0.3628326294237051	-0.34196738491140277	0.22446568317499593	0.21784164539338208	0.5934308140695583	0.7058194461409183	0.2295371968802248	-0.23410567264031	-0.09070353448803262
-0.29280181518339615	0.4863049881800852	-1.2056647928005986	0.22153327738793355	-0.16165191752938105	2.0311007205115135	-1.1647459518239178	-0.6128222847589466	0.4151692799273703	1.2698965518893666	0.05815544180201328	0.6423662088470935	1.5671106499982614	2.301465132369501	1.2299675134818453	-0.3416466317082975	0.3827150727639479	0.9184824293023776	-0.7340745718827948	-0.5308174725066552	-0.08078262042808362	0.17366621438256089	0.9423943102917326	0.2159495218784708	0.3973973088859318	0.4628208036541833	0.6555803823426135	-0.4315028523892096	-0.4041540161442548	1.522564894544238	0.829086194291861	0.562644423895224	-0.08104071121726078	0.7238750096563916	0.07941786154048619	0.8281950659944969	-1.400005180749887	0.9137308381441996	-1.0856721421200524	-0.37018752198622495	0.5818583072178576	-0.151216308295117	-0.6281504675993879	-0.07693455270086706	0.7928631445456276	-0.26414602081020805	0.5648589489940984	0.1318224872154536	-1.3098511627211669	-0.9097990791658077
-0.8351527095735709	0.25224060046776425	-0.10337731723110209	0.03471809031660076	0.5748652364650897	1.2129967208749517	-1.187209294418007	1.0941029651786656	0.2372314835004839	1.2230140453442968	-0.009281349441361586	0.010807514695051673	1.6891280100501191	1.4688558026407952	-0.0045406008405950585	-1.211901209619184	0.09716201834630282	0.7966295437913945	-1.3248690130698835	-0.7125306883743829	-0.40547922335888803	-0.19278283265324433	0.6265418273883487	0.12407695547018639	0.42879788773223476	0.6661194193599893	0.21354365289814956	-0.16164899713870953	-1.0669213218020788	1.0474419018554904	1.060589251375152	0.24775531508853083	-0.8100609018361913	0.2610463955300258	-0.3202377055412288	0.6365195669319573	-0.7533735952177163	0.3797520181707934	-1.1386026589940066	-1.1958179962045117	0.5462194142907494	-0.6111990999266483	-0.850543527480659	-0.013568187772280813	1.0459961952267642	-0.45321263873855255	0.005685330965017465	0.290686443439759	-1.542730739946428	-1.3725244258810403
-1.2495602928331895	-0.37387904976628256	1.3361769448089684	-0.8469597774099273	1.6622426710226454	0.19802333673050249	-1.222136209528755	2.770151514934539	0.27593941600772864	0.610278525810093	0.21796227172883204	-0.48196609991102246	1.0407699127039187	0.5605221162664648	-1.4594834411108124	-1.3917599545980897	-0.5984800446876855	0.8145639916197221	-1.254409573037359	-0.11871497317131008	-0.23963316418508507	-0.021767221688820206	0.3906228647704342	-0.6915696094702642	0.3439969985539656	1.028622685397311	-0.0371050561169393	0.6007774873525256	-1.133790969282923	0.15149079505259722	0.3823048258040139	-0.2125043686384127	-1.1894460985025457	-0.6117578793862484	-1.0843752795154549	-0.1779677576083111	0.9742308686746357	0.16506637899697385	-0.3241945796171011	-1.437685603940608	0.26158318767685446	-0.6550108869063821	-0.5378341003580354	0.4562813396211949	0.6327365005069167	0.3231417761457674	-0.7603813492630622	0.7318756059898046	-0.6558800444751575	-0.887772268396574
-1.1906360205487934	-1.0233929397022261	1.7515273972994854	-2.059564582666529	2.2311536114054618	-0.1632463661976867	-1.401995078778512	3.2988343084509473	0.23042748321021234	-0.3373273642652225	0.25638154295447607	-0.5074865121995733	0.10183782712501376	-0.22023360911433285	-2.1009313545199655	-1.1242956604468386	-1.3298027678241735	0.6590993910026143	-0.8377670101093092	0.7840986161485971	0.3902956669618172	0.40285123624528224	0.5472897437325316	-1.8014243462125101	0.16925579779254832	1.3327598293136964	-0.030000836716799022	1.2945892389638496	-0.7898376342950912	-0.848423634318925	-0.7558048853072356	-0.9180113482097887	-1.2236239579555472	-1.0889936233496273	-1.7186062285206725	-1.0884496373123422	2.372240912264822	0.4026739875425385	0.5875605322585407	-1.1175128722761005	-0.25177292246150096	-0.5455361316777118	0.026711452690306496	0.8383089848081179	-0.42422774894565807	1.305050856827385	-1.3567934111163222	1.0544532096192347	0.48848866782846573	-0.023682817491166314
-0.8845221770330681	-1.3300459693419497	0.5977276688166862	-2.6431151767548466	1.712740295090146	0.16038703333539	-1.4703869967388126	2.452432316699983	-0.2204023390782458	-1.2821252281173352	-0.24240516656425445	-0.04789584574785618	-0.6342278087705691	-0.8664201474696698	-1.6320772488165924	-0.9754523054587037	-1.6876343612189009	-0.0024282543315392972	-0.7250704838962467	0.9350451961579128	0.9452185469840904	0.512451517783826	0.8205784124057863	-2.283229862770114	-0.21962240775659092	1.1704421297718313	-0.13452303516561706	1.3386296130219755	-0.6875345674638988	-1.364238168426528	-1.607074441110694	-1.5605913356824725	-1.1444115050730035	-0.6501156247622977	-1.713535097913189	-1.611153928114072	2.153868232392435	0.6210533992714565	0.46340417663967803	-0.8804359189332989	-0.8392087787529323	-0.8367763146193665	0.08368447233397112	0.5868425053876106	-1.5141081600703516	1.4212129007376748	-1.5060673049825142	0.7035291505953394	0.6343799635195162	0.09352984278943316
-0.9016258461873784	-1.1464206527324456	-1.2452302355378466	-2.0132320954639824	0.31804715807309847	0.3777664652291861	-1.0374428489383136	1.0298776449380695	-0.9586786206232955	-1.9074651159086309	-1.0414184706814402	0.5714999578942922	-0.9863050567096895	-1.3813172863283238	-0.6611959975214058	-1.0245476441215375	-1.5519987155703092	-1.0687250794911063	-1.147480814126503	-0.1267441169126893	0.8334729555932767	0.04775711502380495	0.5906889086294163	-1.6349487953550956	-0.8452105072656526	0.3351823247915228	-0.611819867808751	0.6178743966847542	-1.1267077928519278	-1.0758860647018011	-1.7850432595761643	-1.6409582630820103	-1.1012537446217932	0.3759537802205885	-1.044243214078066	-1.6861692840394742	0.3195152955930415	0.27957394438944877	-0.8428592301887363	-1.1633915919869158	-1.324477462146294	-1.6047132436831109	-0.604834596545858	-0.2468593866274175	-1.7707996374748933	0.4005196416397981	-1.228734372793182	-0.392574834010522	-0.5622234164485885	-0.839081484518239
-1.3871337233123997	-0.5685303543080554	-2.2190631254459907	-0.6364243384543963	-1.1203621274112314	-0.15112486032004888	-0.1198343463434777	0.059207904973278554	-1.417697557537047	-1.990482046166719	-1.4571453705403794	0.9066707091628481	-1.0008219104925067	-1.634748327972873	0.10476885859561509	-0.8283919718319974	-1.0907344958839467	-1.9259834768369344	-1.674789860719459	-1.6003537815530775	0.034264107022944405	-0.6814458821375398	-0.3312540728082861	-0.29373057991423834	-1.34712604366509	-0.8459466244977958	-1.1637106006403635	-0.38408919253073065	-1.6548864536954295	-0.3028091547583508	-1.4448623596234338	-0.9734855059310621	-1.0265964752113037	1.104477859734213	-0.18449969977496863	-1.5085896515986161	-1.7974437644480556	-0.5708055453309521	-2.095668693350278	-1.661609563787086	-1.5195192121821257	-2.15568061456927	-1.3258280850343673	-0.9313208433158525	-0.8298468380685077	-0.9304780131149282	-0.7760538680857862	-1.4918771944894893	-2.0524911254893405	-1.865377194475751
-1.6755117945386377	0.1634719552217914	-1.4796947721795912	0.43603561439075517	-1.7400275873125308	-1.079313850146183	0.7191147784207712	-0.08492113950665205	-1.1131421195125442	-1.468039771688201	-0.9745325023569792	0.7229955103089888	-0.7291552650158883	-1.4740482857385349	0.5863931357242305	-0.15890786944034033	-0.4795346411311656	-1.9416574602999637	-1.7188216993822325	-2.2119498972241725	-0.80831884346917	-1.1267755732280882	-1.31385761928005	0.8344873445140597	-1.1644706479236306	-1.6254649136009076	-1.1747603404824816	-0.9188829695026404	-1.6054654652211064	0.27372128034663884	-0.9095611035243761	0.12918728584772474	-0.7756851899668135	0.944899362330186	0.41478981770370693	-1.1179374358479093	-2.6704584751940104	-1.2890305343001744	-1.9004317048108637	-1.7150596033202787	-1.2384035927410677	-1.6659227450360152	-1.1986804709022099	-0.7249464667035342	0.7079051363634562	-1.4709269224625714	-0.36623125487776437	-1.5501900181028174	-2.3760846042752233	-1.885930865874151
-0.9042271913746387	0.7727022636189775	0.3801496809715383	0.652822242336021	-1.200463082046147	-1.3814009223971664	0.8975218839142667	0.17534855850270006	-0.1944672129048803	-0.5053756729459811	0.23067888413773954	0.18223262499789608	-0.23059091279170058	-0.9814861744284479	1.102878114133461	0.5241535792122423	0.25210807894255766	-1.102418689932348	-1.1389373271542713	-1.6130815022564342	-0.9853048706041263	-1.0086523586881173	-1.443854902780254	1.2692913923962077	-0.1338985549480506	-1.3874617081318181	-0.40074623910579404	-0.5278117819400432	-0.9136372052573943	0.2644941032699835	-0.2992849503685741	1.1393197876202072	-0.34788832918690976	0.1430386908207103	0.7470478890258293	-0.3608825514061213	-1.869456625954392	-1.3193117059753998	-0.2891413195991939	-1.1016450613190634	-0.4830957886430504	-0.1383536213993316	-0.2767295079092701	0.3302710308286509	1.6991991161183935	-0.9177932000364608	-0.019457215333187696	-0.2388550824133248	-1.1659554032108248	-0.9877378310452837
0.9291798805286078	1.0401998365527243	1.9158076849582715	0.3799403126122261	0.1233599801895807	-0.512157853983534	0.44273080348341126	0.18945535348752468	0.5910594709536089	0.5065134787922858	1.3478544323074946	-0.2895292298788613	0.2544948935548771	-0.538870983404996	1.606072232083552	0.5580743606261338	1.029833302678235	-0.12652845292198553	-0.2763872986523768	-0.71519879262247	-0.4227147809798869	-0.46745212213675147	-0.47669332199248593	1.23868883027181	1.1496728270293761	-0.19414911733496293	0.6865109387058836	0.5845620468375621	-0.19046681029006668	-0.13833137222924644	0.38633577781445927	1.6519380571606548	0.04234637617539341	-0.5048765833812663	1.0408086759981081	0.689708368395276	-0.33954336976426824	-0.7680099638045229	1.1793063201993206	-0.27278774058446165	0.3509622915285488	1.4009506676009167	0.4195813017325756	1.3313148291635848	1.4730936963910861	0.00024869856489215155	0.3264608414932178	1.5557088643690526	0.4285831591605213	-0.33345471747900574
2.677181401901211	0.9036733806924342	2.1025592418297245	0.21836477203293855	1.3578678398325656	0.88654060334398	-0.041161629776145056	-0.32613051714882263	0.551378036866186	1.1071766353804455	1.5459233928163438	-0.38643315222790253	0.3336001488003052	-0.5350080447287963	1.5180204928234802	-0.06019650245652252	1.5054952023235848	0.1399376816468187	0.4858678229694092	-0.5350011521156406	0.24546207883771434	0.18005956783681015	0.829480020468691	1.1225441811865564	1.7288783675115245	1.1730997113613506	1.2948950135518966	1.637950003085303	0.028828203986885417	-0.5306176684320499	0.9527869793815833	1.4577753698559637	0.11283300510774043	-0.4416611527326765	1.2277798779721385	1.4702853282959385	0.5295508454942223	-0.24508229235926166	1.0547190037694634	0.20385117015008053	0.6305355150573657	1.794618822132741	0.07591170081413105	1.3136425034308004	0.43202001838982484	0.2994565263591422	0.5934249022497984	2.393822014768648	0.9108864744282273	-0.7116619709496516
2.987105547499115	0.5036940602715624	1.0831280255441726	0.19273593853472035	1.6472323202836028	1.5620414654879313	-0.05169115759945757	-1.1674731584710631	-0.3014236210684159	1.0438794914133183	0.6472519118628565	-0.2249865702440446	-0.1782675350163401	-0.9760310006096817	0.5006076807687527	-0.5550515825954142	1.2480706422721373	-0.5065211344766777	1.015810137380038	-0.9680572782622358	0.30324042200049023	0.6911502180540305	1.3855441032695262	0.8858486737485688	1.1416287796617206	1.7704177891701685	1.0291022951431088	1.8009226540930705	-0.0974277542565474	-0.8007375972625213	1.022187371437663	0.5305664599263907	-0.22793440888424413	0.1552174822408014	0.8851509042072139	1.3347131350856305	0.1334118557347494	-0.19269339451445838	-0.40761935426181795	0.2752609780904513	0.05114489340990349	0.8703663456618315	-0.8988181493085313	0.18415985813502744	-0.4008783837243371	-0.31142538467058	0.5687544339757652	1.5652865292605502	-0.021000266502294192	-1.5156170172750663
1.5752202211209507	0.09437505297456854	-0.2051318821562247	-0.0978291752258655	0.7279975983612635	0.9112309584410494	0.3065527717877377	-1.8852127243575119	-1.2528819676306733	0.4793714376568732	-0.7045718032787596	-0.23370030498989042	-0.9404768768874189	-1.4301161348192963	-0.8329123627056682	-0.21291355183245944	0.28610756216390304	-1.4454867413322352	1.301644469592553	-1.0090833084305633	-0.37246249382919355	0.9080514668080715	0.7645297679174952	0.2793627156684818	-0.1267568665713227	1.2139925551229507	0.2133100148754932	0.8122982237544876	-0.006420631813536013	-1.1176320732998533	0.4800152121924789	-0.8164822030157342	-0.7152221117115839	0.6302377771984661	-0.14023798387948033	0.3006198673195036	-0.9293733194306416	-0.4733187092031249	-1.508602507700848	0.3646541578285355	-0.9308374143386946	-0.3811634381416193	-1.2592687109569323	-1.141921712876052	-0.40123813686732596	-1.2302012732140928	0.19543857906048967	-0.2658289725232948	-1.2088371155482869	-1.416716979406566
-0.4980346448287942	-0.14324404273653957	-0.9856370305814262	-0.6264924525624904	-0.817382863237148	-0.4375169706731346	0.5941912911665156	-2.0323146768124403	-1.5396861641356534	-0.0887931490630306	-1.5440830832133028	-0.6869276060283073	-1.2626029161311034	-1.4094758117140906	-1.3345181199136857	0.811568570946265	-0.6563876494440927	-1.8208431365504762	1.2635967568105941	-0.11283683537459362	-1.2506776777682056	0.69734350392772	-0.4826897964723469	-0.510718461682341	-1.0920993076953402	-0.03503906353607572	-0.4326580503217619	-0.7689486588433666	0.478635931263055	-1.490074802192114	-0.2006819886176387	-1.8328498625558827	-0.8471076134263453	0.5482641230135203	-1.2083692609910397	-0.7594939551514575	-1.5275850164046163	-0.6261752746306034	-0.9600347811550606	0.7817813737857158	-1.394189565670973	-0.7634322205465485	-0.31399211308146546	-1.5667760781993418	0.16173079219299655	-1.6043986441842835	-0.2105029026657584	-1.7084790056011052	-1.2982594468009434	0.06204486381491034
-1.831133257630774	-0.21656875169927525	-1.1699309701224219	-0.6747247214205636	-1.9317604303963818	-1.3231598227752541	0.6893763676827092	-1.3327180995650516	-1.0084898510776408	-0.21235271234065703	-1.3473941526755575	-1.3602303022192381	-0.7153881752445342	-0.8145033489175735	-0.5641335051627157	1.6967445522121627	-0.7078904594285023	-1.3166284670214365	0.8875304734233873	1.0622175603421498	-1.6939766845123865	0.055574158668019104	-1.4393524195557759	-0.7734197143485412	-1.1749528908228095	-1.0740590157501013	-0.4002906004633213	-1.9423929764789465	0.9092193527072213	-1.5975217997054234	-0.2939968318966911	-1.7433976567318572	-0.29290835063269216	0.10036808034475164	-1.306601326312693	-0.8574148055833454	-1.0296207564653497	-0.4239359456810665	0.7552903028547575	1.3446971407759714	-0.8257167166692188	0.020322083419606913	1.2908756761492395	-0.8055106117817457	0.6019868210340545	-1.1190580839070845	-0.17786593009990698	-1.9123876221260545	-0.11655234958239008	1.9550823103389097
-1.899302970701524	-0.248827590328634	-1.0627993524924488	0.29001756760198055	-1.9224257020820927	-1.2350431490537168	0.921492838813531	0.10221586154362515	-0.15588294552408077	0.11308787411694692	-0.4104743565349743	-1.7213271328954929	0.4074552412173764	0.005514339061186737	0.5900068766691265	1.9043341483975504	0.23950637997403146	-0.3804642123334277	0.4649515381356483	1.4870313769393546	-1.5158831843679559	-0.7297556304589119	-1.6678121025654429	-0.06511831199907842	-0.6496102189577825	-1.3122634781763796	0.23163125262322964	-2.0450911473700275	0.8493513763993649	-1.2144651167489775	0.42043242515179285	-0.5311696472528771	0.7182355201305136	-0.18893844281628047	-0.14259544142407798	0.13646896997023578	0.24317082572998877	-0.09106376274760578	2.02457730295629	1.6503475719775587	0.3203584519096399	1.2049434628075577	2.3048315268947372	0.41282152928345694	0.5904717412936868	-0.20504612499452296	0.40051962102781097	-1.1824091643947672	1.3074089503555077	2.9290953874024055
-1.2786411654649936	-0.29976020285159805	-0.7993709176912233	1.667987181993708	-1.0840972632121153	-0.7145238680860582	1.4806464960785477	1.6084455021957282	0.42370395143017753	0.43013875978859	0.478563016362582	-1.4889728998853407	1.2716693385662554	0.5984541485606238	0.7752204110197091	1.718593289416878	1.2593777921236617	0.2636192993193838	0.43874006313658	1.0816781178201078	-1.0305986440592236	-1.189628947699458	-1.4520674396617477	1.0405143692350316	-0.24336112118878037	-0.9234043752344381	0.874547622927452	-1.3025965289424957	0.5479781747513399	-0.6552259927818952	1.313963003335892	0.779492483100767	1.4674925088574715	-0.11516673915727678	1.3386182523546686	1.3311364346548715	1.416405896695087	-0.011452282014752842	1.9409281333405926	1.6042013306252014	1.0445171707539391	1.7959351762054514	2.2518786640385207	1.0980090438402523	0.3128669269689043	0.4243820339818447	1.022533704304532	-0.43171942399949725	1.9671929307034972	2.7178876345929575
-0.8061154388536331	-0.2747873214558081	-0.2669054830494368	2.1081704038161364	-0.45418253290650185	-0.6301726533575508	1.916339096715229	2.2145704964185526	0.5746742920576485	0.2607378087834694	0.7500026966143964	-0.9267980784688256	1.1950776480103373	0.7688707330232143	-0.3395727692665703	1.7507333736626782	1.2156125097709394	0.28293094012216913	0.8761277949765979	0.7806144227249189	-0.6538955156822415	-1.0762931537018299	-1.3138370138074578	1.3249836170998355	-0.37886678502216997	-0.6053015137298788	0.8570736481079385	-0.6272880782227578	0.7134028508225193	-0.5093977931356436	1.4589616290880343	0.9366747605699799	1.3624339104868775	-0.06902634984784929	1.7787338068702874	1.6723387094500122	1.8045640940978793	-0.321968094553418	1.1955740775880865	1.524305382321313	0.8174972774512089	1.4535384832174787	1.8457096781072213	0.9095339251486632	-0.01371314577908199	0.4047080419441084	0.9844024309831532	-0.20314753649237996	1.8690733285650765	2.243489056560405
-0.6875010745165684	-0.01931664645682534	0.4636873329535929	1.0186755957036528	-0.814426768228262	-1.196081097059129	1.5179424119674751	1.364711298353477	0.5797505342536475	-0.38116971071955746	0.47509420640385414	-0.5038150576790522	0.2231701079567915	0.6157904414382983	-1.626603145029694	2.0692400141121565	-0.061450040629292504	-0.05042877602427805	1.2349050327405233	1.2325911871626873	-0.5200812662696747	-0.6262454401718318	-1.4053038154431492	0.21609717926719574	-0.8379520194572788	-0.8725979075312912	-0.060007655646553255	-0.7747753152036713	1.5960685144789803	-0.8561578675956727	0.5667812673581403	-0.2653414725613712	0.5708527579016413	-0.5783474107322493	0.8041497167639993	0.9289722828634691	1.3265786551938705	-0.817782710585456	1.0691190716124357	1.6948884051708095	0.09996067351609007	0.5910804660069782	1.9986130208920074	0.3182223620760319	-0.4636229960125832	-0.04021633601182858	0.11496468896023125	-0.31391028345224614	1.7216849197973236	2.3774075259992675
-0.44807677930861856	0.49352083006475506	0.8948551245292418	-0.5672186718867186	-1.8673856142271543	-1.7839505438550232	0.24104993376168884	-0.4738225846793875	0.7151416705633036	-0.9311257387909946	0.14409942149736457	-0.31738472624610287	-0.907196991021766	0.3219020580132099	-1.6532347589928502	2.0547330395715253	-1.4920394094477543	-0.22320728157295935	0.8797276915062119	1.846705423920145	-0.44955410374687943	-0.3044985490435659	-1.3981201517705808	-1.4263835753501914	-1.0809448830996147	-1.5385394743822365	-1.4040200234856584	-1.6063739050824468	2.517910556364913	-0.9772555601104091	-0.6743671723216723	-1.639240838599565	-0.040569539633024204	-1.5784637672918327	-0.5508347836247779	-0.18761207684946454	0.39153208753311325	-1.1731857149727156	1.8121328421097311	1.936861636522047	-0.20634337153332025	-0.19952236761744982	2.6413356749837797	-0.05440288727042959	-1.083541175421175	-0.3921546997089419	-0.9297294032730667	-0.3299439572795044	1.868090490293327	2.8871669599989525
0.3955541390504356	1.0553065833854511	0.5353762281747062	-0.9837211804083632	-2.45918616767343	-1.640939227884256	-0.980350332020864	-2.057154120803847	0.9064629134191593	-0.783116508372681	0.10317103085242521	-0.015500966029146275	-1.3480761931257896	0.002574564780147352	-0.18504019323239448	1.1602241016079093	-1.7429185431189322	0.00579060959940057	-0.1353216129148665	1.5080905323499756	-0.19628887251522562	-0.25878110872774407	-0.9009086609250937	-2.0470600005150623	-0.7796597065982587	-1.8754580057505563	-2.2255479900743143	-2.185340154541952	2.5042680988282116	-0.12440766264440478	-1.2430384193131734	-1.7299640103705527	0.2560697301274379	-2.2598829294458422	-0.9381925268784664	-0.7963889477099978	-0.46720859116166547	-1.182218480934045	2.354861958858117	1.7470407744610794	0.2381452855674133	-0.643305276946282	2.7616347043280394	-0.12557178402263666	-1.4601451422359253	-0.3460772663496775	-1.2017969032086295	-0.14253823998662277	1.8476960338853778	2.7881698679849247
1.7594499706491262	1.2989378765661128	-0.4246400803027054	0.2018463983299797	-1.7081220862545	-0.6824469146013488	-1.085486560782382	-2.4165361758845085	0.8503118683368875	0.104305453442462	0.2563123399362959	0.6311496764094662	-0.7729616731260954	-0.2572217012043417	1.5774945115923675	-0.3562568451673201	-0.5398157110701776	0.4315236827933109	-0.9813780957141894	0.11744667557977441	0.3069294000761476	-0.1397976856239346	0.07708568329277746	-0.9846113973216178	-0.0394370194618044	-1.313720775347932	-1.817806881466689	-1.671329423912516	1.3390060206099923	1.4416339653397299	-0.7534955969240871	-0.3149002756597158	1.2390289452859762	-1.8006678323529042	-0.1384098634589844	-0.6309810487188915	-0.8779067450861953	-0.8318798283659328	1.6344275163639712	0.8736035950256676	0.8641236028238496	-0.7607932882770746	1.607561165275828	-0.3170012888485308	-0.9833652725619937	-0.06764092928426195	-0.36740916812666524	0.025735076264854745	1.0909673075323476	1.5874947878337873
3.0486144835273015	0.9335893796846605	-1.0972493371311915	1.6098238750157046	0.07034526981480742	0.4428421701123752	-0.05400758905421558	-1.716907048191036	0.4069964346806833	1.1076125071998637	0.27749239677380005	1.2234231699945333	0.40274834613331	-0.3382680098964982	2.21206226651503	-1.6161471572794621	1.0315121991220246	0.6603143669376509	-0.907618212410779	-1.0527985553227563	0.8826477391116213	0.42413673334912255	1.0728999236797836	0.7799491989267782	0.7647694768959471	-0.023247819932017424	-0.4001259419794468	-0.1695987703177564	-0.18079311253689795	2.4526667776384836	0.22875037191694395	1.340108804716114	1.8619380318262044	-0.30227658702141846	0.7412912392798084	-0.09201834828811767	-0.7444441529083601	-0.26442930326805897	-0.09141486399324776	-0.3339693125013744	0.8552936593409873	-0.6080608473379748	-0.35856414273911275	-0.9150136451731514	0.31856002102580067	0.01697494436729171	0.9023158443696241	0.029365685484708724	-0.19981554149507286	-0.09729435157061386
3.6452328679861044	-0.0016410968063005238	-0.7584217946879787	1.5116758744093586	1.6091919697522843	0.9933662170108417	0.9456389469703104	-0.9883119532252863	-0.21438240900444303	1.459435776214135	0.0026675574809087435	1.0446535814504159	1.3403712116675957	-0.15375026782597428	1.3789077699785166	-2.005763220363504	1.5346894137204954	0.49318739168817843	-0.12240182796286557	-0.7721170124828182	1.2173479752922887	1.2205815862201357	1.5500360548219987	1.5496534655540024	1.2579600353606062	1.1832212839856435	0.9172552135696284	1.3173265585469376	-1.0856883914223836	1.8803995659926453	0.7891738599405038	1.7681663272199646	1.283484714202777	1.1141911069246597	0.5124102060738621	0.29252918450853566	-0.24073303129595525	0.2811174050134813	-1.4916791871883845	-1.2196985877833495	0.04831082592333492	-0.24086082717891694	-1.85620308574171	-1.6313842235948783	1.4456375166242876	-0.3084278639430162	1.4723248391863717	-0.01619515145660592	-1.1402084383285158	-1.2169350277765072
3.305346472917054	-1.0659845848136498	0.2979474136493427	-0.28923132614553243	1.8910942453396802	0.7880879261918254	0.6804145485796627	-0.9692088382056328	-0.6700302244450445	0.902841905436913	-0.4497423815466923	-0.03444487675604972	1.4058515514838306	0.2359575638674907	-0.07770290950236129	-1.736590377532413	0.4889777217031389	0.08287622185774424	0.35865139267175705	0.644118132258144	1.0712531750443803	1.5006872751147158	1.3479779300124932	0.5507611004527492	1.2382003135149848	1.5499169996110578	1.0229359945851157	1.814494091266511	-1.187520271665453	0.11062003967153955	0.5191298847636622	0.7371238241738423	-0.24334076985767022	1.307217118136186	-0.8103944487344893	0.3163893394645764	0.30736739480862724	0.5770539427222158	-1.6216904127062968	-1.4521676221326036	-0.9085339179532229	0.11403300606808353	-2.071675553494378	-1.8910463068550103	1.2637587700696087	-0.779614137205905	0.7383176370663148	0.011770674255392513	-1.1340646803043613	-1.3886605041227091
2.213554824882488	-1.660544547716702	0.9602607803896464	-2.280921778000722	1.0901382590605824	0.2789605418839877	-0.9142001903944214	-1.3126988705859584	-0.8075372015490436	-0.11145962183963301	-0.8700593641086672	-1.1358985471661762	0.6694810729862692	0.6450395934506152	-1.0990062293518708	-1.4771146850769479	-1.2665370779204397	-0.2263735600118532	-0.18225398422343933	1.6326236478396574	0.49328214754550503	0.7594889779754472	0.8031745691926147	-1.391784532848211	0.7728713361957428	1.026139244751045	-0.18334781877144227	1.2577340091445026	-1.0732292725059613	-1.3349299553570873	-0.20644721619584197	-0.6733975081505614	-1.5773878534041441	0.2625045187248493	-2.0700573773205404	0.08454279248990546	0.649676672353783	0.5779510453518182	-0.8569744527252097	-1.3020928849108528	-1.2424894917356195	0.09004996565997839	-1.3969631868346462	-1.4814108326697077	-0.24984386831066324	-0.8759075098058708	-0.8306510716505148	0.00336087999450597	-0.5261897867269877	-1.1436766320701972
0.8102270171327111	-1.476698870933173	0.47167942373873845	-2.8960387738426143	0.2997944485836418	0.061616426386362846	-2.6709910166601394	-1.0447096486405114	-0.7239208554862941	-0.8171664859153137	-1.1313607659689282	-1.1199119367818071	-0.12771071215235527	0.9164464080287361	-1.2795938549452015	-1.54643491152078	-2.3856919897247066	-0.19385813549839517	-1.3234049186338532	1.1865917293906234	-0.12224297948613694	-0.592758422107069	0.4344043410876513	-2.7233313579596494	0.22128814864948101	0.2503185472786779	-1.6456788914480398	0.4474819283867997	-1.2408477283413344	-1.3096184711575989	-0.691249827991439	-1.2973383298594794	-1.7858921930455252	-0.8470285230771868	-2.202436670880376	-0.2211539686284853	0.7980138904117894	0.4997904684410389	-0.2886648698115576	-1.2706361313146624	-0.7939050345465953	-0.4451812993339609	-0.8691971393131332	-0.7737173552243757	-1.8075541708101839	-0.35180944550620113	-2.0770160215902465	-0.19758202890890994	-0.14561713433925363	-1.1588122253097812
-0.43253205424869157	-0.7799274580534878	-0.6870364979203102	-2.044601822933045	0.35961388042687104	0.3162048091334174	-3.297055219306034	0.23740063091920952	-0.5480438867873686	-0.7376129567517969	-1.1499167712859024	0.16556325063315877	-0.20044219112484077	1.0138456473672826	-0.8753236339326805	-1.6208826006923103	-2.136663996476717	0.1387942198357058	-1.9051325155907068	-0.007315270709809943	-0.28409992871244777	-1.5148586355370448	0.45771285290462405	-2.55922778914378	0.0451304000694844	-0.10246395712310621	-2.0887528769841106	0.1518641913682698	-1.4774293090340138	-0.14827641681695222	-0.575657220735127	-0.9726528617314096	-0.9829939057648366	-0.8472285602504956	-1.2305724414427657	-0.4481784511063651	0.9530950580638	0.6357507027430256	-0.42647222564419296	-1.4996644026125325	-0.06327591181278759	-1.0957512326215775	-1.0287123489630396	-0.27214533976854166	-2.049250951746129	0.45824405049997213	-2.107305888240781	-0.44206509468567107	-0.32814304742372796	-1.4769017070124941
-1.2157301521738957	-0.20632628246650195	-1.2548204336542037	-0.8727981291962855	1.0221623984252575	0.6566731950635428	-2.4702527725083434	1.7913152937289787	-0.2827756528302203	-0.02768122929980912	-0.8173766239716854	1.531291739787395	0.5283239665560283	0.9538521396118892	-0.3018873207096119	-1.2477256404840311	-0.8396449881724095	0.5068902633369433	-1.2686121352228645	-0.4736749639045149	0.14909406219329124	-1.3832493492690097	0.5695894337353632	-1.2405145783907825	0.3944252321349955	0.039415940404235635	-1.1611902886927945	0.33225951376449464	-1.218560600036958	0.8197044350970214	-0.08351144906022517	-0.4023995256941639	-0.08899547129436439	0.21407227274420002	-0.03219209079240382	-0.4606206142171369	1.1896885655924774	1.0176805117595227	-0.7811961756780303	-1.6397432137140215	0.3555793369181967	-1.1933190297732108	-1.4772296678278118	-0.07321336808995121	-0.9327781185951076	0.915636029475118	-0.9891549193078796	-0.34738331753546675	-0.6196670841240787	-1.6026288095219536
-1.5308067696461038	-0.18854857592101104	-0.5554800656246012	-0.27811178051430274	1.308730077125115	0.4993398682865672	-0.9225337159300466	2.4507393190797866	0.08169079584433565	0.6534633671497789	-0.13273178084223855	1.5398651181088854	1.2635851072134678	0.7218629266081555	0.14646094631923617	-0.5075995720194043	0.5824808801211757	0.6517508288795584	0.02525678337036826	0.22935788783347869	0.7379256575412	-0.6725946408937503	0.2437181081661047	0.25946336563712963	0.8324218214753315	0.14969839604273028	0.32406882942179144	0.3160069615897696	-0.39498072794637495	0.7413074922378386	0.26435777631260565	-0.1874432773118916	0.1287470373908329	1.137181223799421	0.6573095238576511	-0.21774285699089818	1.2474361966068443	1.2954938299125287	-0.7069663915389766	-1.3272573404725059	0.2925101963825968	-0.4524436607162395	-1.5186675470957833	0.10619628565592357	0.27644747118768903	0.6988288171572359	0.36486856245773613	0.17552652299462712	-0.4700847635890713	-1.2394735368243472
-1.5802820051079531	-0.5558337775782376	0.7418415089570002	-0.06131509740249534	0.6249855927670995	-0.34871047930113325	0.3466736478765755	1.84553601340957	0.3858113851478113	0.6271826411846396	0.6129691673622021	-0.002334474765455025	1.0420256801446464	0.32905167325300355	0.23985316163160056	-0.015568839699924465	1.3698707092424813	0.5316713237033057	0.7833844091718404	0.9899720291436206	0.7898957322211217	-0.44034706052505307	-0.6783769032578598	1.236221868602557	0.6382692892014703	-0.2638136214885831	1.2420796282425206	-0.30881996246577487	0.32581779721909376	0.041214451444538946	0.1358465430120726	-0.2429293088159796	-0.3052615498382408	0.8961923971706619	0.8215499717757211	0.09229239782648739	0.7412832573455247	1.048510721005066	-0.3272798208264862	-0.7030034684688758	0.014349565428985184	0.6659455631353614	-1.0268438629010728	0.4320210864603364	0.4197263992880211	0.13967911865001828	0.9845863890940746	0.631969941515278	0.01041121695649922	-0.7132429577824917
-1.529608011279967	-0.7392688691053075	1.3478749868251787	0.42212234394016157	-0.5778174862442019	-1.38447039090121	0.8313684377221289	0.7678622750087744	0.38700328231781317	-0.26350533219884636	0.9653334863446359	-1.7454646756639067	-0.28413224512956864	-0.08006261549053309	-0.148162125689801	-0.22726541431083044	1.360197663305582	0.3454766846270141	0.42826575615157614	0.5107536905641026	0.04129937099421978	-1.1043182564442402	-1.6710735314858127	1.587112410080725	-0.42701821871680035	-1.0635300804814367	1.1891818088162895	-1.1089723102844549	0.2535062101950464	-0.23360576647567066	-0.33268787473476863	-0.12572175971335237	-0.7922766257068724	-0.22005964909793738	0.8392866885861511	0.1413800573858623	-0.3644304354206334	0.25676029122767957	-0.3502645759507711	-0.3173689165670607	-0.11943109280318817	1.326066473346751	-0.5211110193149772	0.6951231369882208	-0.32632940271489963	-0.09597431655956691	0.6239949937873399	0.42276818984876136	0.19191078291759586	-0.5887521158485493
-1.3443446585383794	-0.3835157893571213	0.762220417153613	1.1829736923112788	-1.2821463933125383	-1.7282483371556512	0.6651185098185208	0.30222674016944884	0.08827824015976375	-1.4325545682598373	0.7596586489940812	-2.074913928236619	-1.7837508215435847	-0.2899822683589392	-0.7718808090288277	-0.822590940698617	0.9057278427452656	0.34735012560283335	-0.42969638673679633	-1.1393661362885155	-0.9919705699375657	-1.871007694683261	-1.8843997024294112	1.5351238579634632	-1.6649311894481136	-1.5575002978813959	0.679263699247722	-1.2240416898438413	-0.47716081020207135	0.3542015570010467	-0.650878064427188	0.33407134321295623	-0.8121239344729372	-0.9281867855878326	0.8799062170709657	-0.18395378324036663	-1.5541255462927284	-0.5863937037989763	-1.039330315653286	-0.46462958985552527	0.05490913158671848	1.074259065734924	-0.4396977037855107	0.6568342760252878	-0.7624242822379573	0.32662202329057205	-0.10458620822665653	-0.3604509312102229	-0.24740249419399288	-0.9723320877186045
-0.9270232774847839	0.29609526142533227	-0.2288948795904901	1.5569112117887194	-0.9703742582902837	-0.8981684986100424	0.30399854237623875	0.7041842055252	-0.1218132375850344	-1.9176162586311483	0.38530213869713814	-0.677982119775112	-2.270963446672444	-0.2386113171964769	-0.9905361220631482	-0.8960837115119691	0.5072838124917393	0.6088431411848818	-0.6643132658618898	-2.6237364496016866	-1.4497160109994796	-1.5348859944771127	-0.9419509790846803	1.2933997902826961	-1.9444864377225188	-1.188806253374348	0.43800915419763253	-0.3476838969436299	-0.9503736136358895	1.2255983445075098	-0.3967013239687815	0.8873716611860187	-0.295267712378483	-0.39057858647074595	0.798919107408208	-0.5618920451685617	-2.135445496812373	-0.8935937353691865	-1.6906503938675292	-0.7149436360777851	0.4618397979907741	0.21461936499836387	-0.5485874294875134	0.5065636082313862	-0.0993368307384717	1.0822153877186569	-0.3321762383633817	-0.8415095502544448	-0.8774963780830972	-1.3317414709575044
-0.39920955635262617	0.7906456424625296	-0.513070300468664	1.1686960468508016	-0.11997226751163827	0.6317932356669442	0.1758265824298604	1.2338590012324766	0.18304034022378537	-1.1885406876153357	0.42407408035061245	1.2004858309427082	-1.4383789411716097	-0.11088026633947543	-0.33711958848499546	0.15276431452548733	0.47606934881295937	0.940056973339854	0.19876546407118462	-2.8446238846126826	-0.9727695925736195	0.15111735870708656	0.5827709251166756	1.014062805846421	-0.824423083935444	-0.12813854442475683	0.6528404811203398	0.8330468451903763	-0.4272398267439464	1.5200802553551624	0.36071880665574224	1.2172291986899024	0.4793755887185332	0.8385178825965296	0.5178122209088732	-0.5153305657887207	-1.846646850407825	-0.5232132927881175	-1.3498664722205926	-0.29168302849354244	0.8838495212871036	-0.5320944060371898	-0.22570410959066342	0.7210304236431844	1.1455873393471168	1.5175029310730348	0.2701920121021099	-0.2660242089456398	-1.0144632671226914	-1.0422886430958476
-0.12635530824008584	0.854731383396832	0.06777758251449487	0.5315834362536676	0.3725508392224261	1.7140663235838733	0.4715752280494461	1.0445673276438845	0.9295287547104407	0.2614987612020927	0.9590946814419667	2.0227803826000144	-0.11755263716257044	-0.12130099070833913	0.8257241326350017	1.8953823791040332	0.7933377059374819	1.0456035420824714	1.5192226346919788	-1.989187421658957	-0.05962547178449374	2.043199694326951	1.568187160957315	0.8591877111133905	0.865329157396382	0.8615835921339288	0.9481207048916951	1.279629839137682	0.8130695395013001	1.0099598353247976	1.0180116252791755	1.2185516213070704	1.1327644706679374	1.433168849291039	0.253934581091738	0.04118872331161618	-1.0532665504977052	0.1181706953814085	0.03605375630258429	0.9981057358069048	1.0731595424098341	-0.6698134802266079	0.7068186927068071	1.3920562980936801	1.7511322144956896	1.2713236981745497	1.2155427227525915	1.0454348608305155	-0.5244297703480754	-0.05978657619102346
-0.358232302594924	0.6839882091535513	0.6036761664813566	0.4440469323772257	0.16789847573173008	1.530824697800138	1.0433973722362766	0.09761669655338616	1.4589198603021172	1.2188075497399709	1.3653037848658032	1.394044970237089	0.6180019120203611	-0.23298023285414585	1.4575078884664188	3.0903962723168803	1.1886895048254065	0.7728596820876453	2.186757650105238	-1.0059138763870592	0.48753227218443823	2.660671749130049	1.3371581775167878	0.932702609573353	1.7202991577671853	1.162904319260999	0.9612096638699803	0.6700754585083643	1.6847654079120513	0.20577896832687576	0.9207744835495746	0.931600224515033	1.3289107292884872	0.7796788018634022	0.2677077799734765	0.6407581016684842	-0.3377405264927265	0.49243109025267034	1.4078112477444638	2.3117759246337455	0.8724123611341227	-0.23269192770059777	1.605278560502707	1.8889963811150703	1.1331799887514016	0.5423737371935247	1.691803255259578	1.8705051851096366	0.05642268499476375	0.989263793527005
-0.8837429100946393	0.5599120198088551	0.26260155020170517	0.966485774264084	-0.21488778406382888	0.3987139325819694	1.462328218267126	-0.85111905618513	1.1166860272274108	0.848498379293169	0.938851459922719	0.247259169155687	0.5217833690609524	-0.2114927091037081	0.8775647768208985	2.7337104627974265	1.353202691880082	0.22456568165611268	1.661279422516268	-0.4076229849132161	0.42480138511273297	1.6530438399243361	0.29418863655009986	1.1306548263016174	1.1171730482017768	0.8738418923802533	0.7632460511516721	-0.2601912041946805	1.3642032481296473	-0.28677539100937577	0.02179493789306248	0.4185467558213085	0.9018289900512564	-0.35994297642954803	0.5007991377479937	0.7492604971858374	0.031101883527056843	0.4007010319073085	1.6250803512782066	2.443246123822849	0.3352063817294027	0.41205268407606915	1.5879259121914393	1.4359995869876583	-0.07832821225691523	-0.20377649615482626	1.3388916154873547	1.3287130179450257	0.18745711489021305	1.3763884574306877
-1.1797173764161801	0.48611142431560683	-0.6908972544403125	1.3230046205904784	-0.0687160785151296	-0.49168377924332396	1.3314251090363705	-1.0715890969086355	-0.038589273958406625	-0.428319212140319	-0.27177970243291594	-0.25447253884266735	0.245139771765591	0.006108028553671674	-0.3951925208754262	0.9967628190527816	1.1377635299990867	-0.35003921860700743	0.3974614816416515	0.04138233589470889	0.25111917593872307	0.1256730102448648	-0.4627389594368944	1.1650909880065305	-0.18836988092532278	0.6125860751561152	0.6655917057813684	-0.4878814859633005	0.10515426607941779	-0.32692669270155345	-0.9468145126173095	-0.1513381619305356	0.03980662984681981	-0.7400108663721775	0.6225967362246267	0.358493285275601	0.17167306061400583	0.048155778219613886	0.6126325735427401	1.0483785804562473	-0.2634668505812093	0.9121912873456006	0.48328187485170154	0.052811464115017	-0.7539002842566532	-0.6883812251173244	0.546595093623878	-0.1501471920331946	-0.08365457696821191	0.9160258871800252
-0.9664629508587732	0.30966131089650417	-1.208344502704681	0.8775552258860189	0.6449756331264405	-0.236727690484762	0.6812984280660523	-0.551490725825241	-1.1918908209661028	-1.2662309106426604	-1.4011149904992213	0.15305613180180686	0.4048928923840995	0.12528294901588585	-1.0667788942681347	-0.8603812598468343	0.6123395248433309	-0.7490900066272514	-0.6585742530780156	0.565042324183382	0.5076514398107846	-0.5097662910587556	-0.21082222479284995	0.8136037934338849	-0.880398425619856	0.7870549394600627	0.7367867002391123	0.23662112099931534	-1.0281429155768562	-0.17621940642479253	-1.093264997999652	-0.4240573802056159	-0.7060216543169027	-0.02746894687854722	0.44369683678338356	-0.032914059031585605	0.23399517863760252	-0.2539099116220354	-0.6198666859282096	-0.866788355449626	-0.6020069888571905	1.0826607624470952	-0.9047164103580565	-1.270389327960978	-0.3715878538675709	-0.9372942381856293	-0.0054589611509647225	-1.2459615973788423	-0.29482958745875776	0.0740015907884353
-0.5292956466756363	0.11988435688461567	-0.7003832284924284	-0.041789493197226954	1.2280497554730834	0.8788299348564655	0.030409252364156484	0.10698724128870551	-1.5105715984357146	-0.7241875977169501	-1.6098631941299757	0.7871998009913667	0.8124728060119949	-0.1731244340358334	-0.43135732812865696	-1.5757608525806646	-0.010695776645514092	-0.900208983111037	-0.915553917245081	0.8021191083374534	1.048719082271237	0.08574515093840533	0.7133614561078854	0.14689859134203612	-0.4326767903131804	1.1472586995303538	0.6768886231114998	1.165790047069008	-1.1954087520437455	-0.06656758668977615	-0.2546523144275109	-0.10988730443359898	-0.8055806479389973	0.9004150290603645	0.1716758206135102	-0.03639756190727125	0.1636629843867465	-0.3380032140144404	-1.043282141112874	-1.806138069905096	-0.5507394709820963	0.8827055132609904	-1.540202257411553	-1.4956905138421412	0.6459698126690764	-1.032369982012069	-0.051316569900742015	-1.107490642981569	-0.19821813090198104	-0.5096069758676977
-0.37117827470902537	0.28983131986447747	0.2863284076329162	-0.4999529045599117	1.0422430048712408	1.7083684114173912	-0.06024413677762965	0.3467692153066589	-0.9209190641253067	0.7706093917860664	-0.9175123233583132	0.9112479637311505	0.7960057515070582	-0.741422905067301	0.8334392419098421	-0.9662349906528037	-0.4856783003113608	-0.7965828864491624	-0.5147501177754771	0.30158809917908885	1.1966252086929818	1.0077147947282936	1.309029619357828	-0.5065110005076848	0.4733163440604569	1.1214899790398722	0.2193474758308961	1.3834037732589253	-0.5019451798482684	0.03747920399973142	0.784315274195579	0.630579530071443	-0.25049968889170154	1.0484825482395543	0.18869112241821173	0.18193724207111936	-0.09660878683858569	-0.1533117526836524	-0.5601200412709658	-1.1714122582326847	-0.25055097753577016	0.4088724594540037	-1.131960939564631	-0.591201442676553	1.5245230956771063	-0.8962019102695048	0.07733704812768925	-0.13548059305866375	-0.007690531997640248	-0.574667826137722
-0.5606128156291357	0.9899595961306041	0.7456950519917405	-0.05120608465499617	0.26795983406656904	1.4745046953975693	0.4599275844064111	0.13137639305018248	-0.11129007718205906	1.8901478727962286	-0.09600966137521759	0.4961920893366104	0.17121213978427421	-0.9984537816600976	1.4033480200623554	0.033281551753017155	-0.6164847951999721	-0.4368970506424882	0.010680215830217202	-0.6235706774815178	0.6157235993496387	1.2123062972561105	0.9668898178861226	-0.8180293310771198	0.8466634359409494	0.5462527361718064	-0.43735916256375806	0.7704307823432572	0.27435963209517145	0.28790478741065617	1.0668918398224079	1.2107001817268204	0.4102101584911983	0.4573017282993813	0.6148061228576884	0.18627850783365443	-0.3119297500548769	0.34118892778573273	0.11317369800677782	0.24698433725010654	0.0353149910873802	-0.0963401649186772	-0.31592973181676515	0.46845605929742923	1.85420416363349	-0.404935458587875	-0.048016629659348276	0.6241894014789884	-0.00989040911625838	-0.34686876454407733
-0.5664182458197182	1.7795728082661724	0.3968437011987067	0.7431862992271131	-0.24448399180848898	0.574140212375784	1.059151310338436	-0.1706810705875203	0.2141604824628478	1.8082399127671394	0.21433430628457276	0.09103754639246361	-0.41498873474309894	-0.5804491032214315	0.7840762422026661	0.38289758486500886	-0.35217719386984325	0.10668946004973537	0.32618427409840295	-0.9876286982566087	-0.18049054721757507	0.6026160414920744	0.08012315226928815	-0.6978107848817446	0.49505952014053883	-0.06586567329267701	-0.7306329811378334	0.08238775736581257	0.552052585402153	0.6736478081582986	0.4575696478092648	1.1686693139864843	0.63450067602521	0.062372159974860994	1.1450979807738981	-0.10449820444040336	-0.09290799925962491	1.0893598629443304	0.3370205836978285	1.152831628928897	0.13068948604491815	-0.3782846168646436	0.10308728473176058	0.7520868663700516	1.7150201230508906	0.33543590794816747	-0.389641884596274	0.6697315110148591	-0.137417087125276	-0.16936328378265492
0.15524772303061948	1.9032412002131054	-0.05255572318337751	0.9452245163821664	0.10999752422216207	0.07805463154515185	1.128553252594015	-0.2415122147780216	0.004136466015491038	0.9733428871218764	0.11588566258398458	0.09874242027584881	-0.2653561021656531	0.14300692825561617	-0.1717079258241955	-0.05597748546160543	0.10546834218653994	0.5799765844820203	0.5010004406897004	-0.23653300787122625	-0.3717420736569389	-0.04545328568327752	-0.4116573434514804	-0.33901846744946035	0.07670463117682304	-0.0637045530037886	-0.32012732472584426	0.10389099707091906	0.43600140900796247	0.9288134405284575	-0.24800743562397803	0.640192744485347	0.4395470746333025	0.47596861961129744	1.3026712817809851	-0.29987854793638125	0.5981944503293596	1.7509231043975066	0.14600121860294787	1.0074893313309277	0.026650670717797607	-0.4155747814632497	-0.02641482685081528	0.27335277634603217	1.3110646639737669	0.9377773651390201	-0.5022971245971822	0.41319915398770235	-0.09813113197242632	-0.11864653793019751
1.4563419368044264	1.0635013110727711	0.1515599189708853	0.23200142290825151	1.0156575299116193	0.5045931418500128	0.5383812930356705	-0.0977877689402229	-0.24030145308605502	0.4248000170804504	0.1242681589091411	0.3445647443700724	0.42635756699951416	0.40812542900255083	-0.3130401855172821	-0.5495779433681564	0.3311084407935935	0.6117696869187829	0.6930546396906354	0.9899317691290285	0.18928673209401284	-0.07177388316316938	-0.028413805086259524	-0.0734511139614128	0.15808622170548065	0.5904114763446727	0.471361147807292	0.8257259876382725	0.3709334424754405	0.712209278186793	-0.24697586111307412	0.15758866662121987	0.27721638155514694	1.1942286162951563	0.8210283000507173	-0.10491754620279696	1.2343672878420993	1.7903014085024453	-0.013192747455542268	0.34316268984221454	-0.17836234545869706	-0.47546730643199475	-0.20886471005530532	-0.22701483989582652	0.692979349216402	1.0246307708873452	-0.13977727486259914	0.42782883958664863	0.15201558731834325	-0.027302409736978832
2.500606631060433	-0.22288888717768307	0.8435699670690109	-0.8498936223059875	1.5558054598779885	1.2637086687684114	-0.2998066125654878	0.020370343914216608	-0.13096198450470403	0.5455489060134517	0.40202331019536297	0.38009386447968574	0.7305415805648211	-0.04320790383501993	0.43939123303211763	-0.44170196380922244	-0.03059087808599797	0.010389513485665422	0.7830651499469825	1.4846980092504836	0.7699543523411495	0.3834743317409191	0.7794891091916446	-0.1454467795733102	0.522203607850611	1.2278346089672887	0.8868243375276081	1.5057316967328087	0.48309340814330004	-0.06983252329372627	0.3669848085502415	0.009797277712509156	0.38907725295406637	1.2021804225329173	-0.17134022752940226	0.20198993431573367	1.2124659503302455	0.9507483974807754	0.07910406234354563	-0.0577977166927154	-0.3623083034414131	-0.800839134807272	-0.03544734877772016	-0.235961726696132	-0.14010313057793589	0.5670457088090648	0.3497343938174243	0.6505124731207114	0.29393648863950866	0.1723472296762968
2.522670944715365	-1.1424917645833454	1.1421398765928523	-1.508318067146316	1.1879658975162746	1.3846589926428583	-0.843219447600925	-0.04221419690159827	0.19117191936043004	0.7672182393985116	0.5643683517432374	0.0885374602525241	0.15194013612564855	-0.5783602326348166	1.0357122671609165	0.09916834897158872	-0.8817195388220931	-0.9513368721486084	0.4669499969111555	0.8276732434757056	0.6357452519413783	0.7101126076726191	1.1714614425165923	-0.5298317217737761	0.5726943563618754	1.1850867190022525	0.4585628555493758	1.4805213513763642	0.4493424492807777	-1.0369329990946143	0.7825347141971056	-0.02484887940922487	0.4801001114063389	0.24875894848622704	-1.2347025411203008	0.09847439187682405	0.5687355869355892	-0.32910694395694834	0.22052211755795842	-0.040170326536634805	-0.42619713657806885	-1.2228151503200015	0.29293076816980046	0.03758515121382144	-1.004481414183569	-0.07882746410547474	0.36769832393077156	0.5701066989052477	0.0955694365636303	0.2696559719746325
1.5429121094044203	-1.3859832963891667	0.5777815386348761	-1.4096509399945467	0.3066810262292658	0.6518555084767494	-0.8357598770046141	-0.18567076875469343	0.3412881147011508	0.492987570058028	0.29023364108252275	-0.15602609957552294	-0.6259513473776452	-0.35777650263882815	0.6082275144940594	0.3792933753733867	-1.6228340255271017	-1.5983914995595885	-0.27104054669184563	-0.13596645052407955	-0.022607191615282275	0.6196094491511015	0.8361514669040196	-0.924096138779441	0.23062236880740147	0.5329913889870048	-0.4986571056996456	0.8149972923582713	0.03367788518939963	-1.4702619983336647	0.5100061416812668	-0.2501581825445567	0.15893758059978894	-0.7666766701833584	-1.8613653536089938	-0.4027592842634689	0.04304372092021093	-1.1210791986560817	0.19121657963949715	-0.01626945919794199	-0.3286679563780258	-1.2058819831231846	0.2905312920618274	0.14455675534085885	-1.5320907968568593	-0.45466263639866555	-0.22335974063160904	0.08055349637655378	-0.1718359544865854	0.04678587176998874
0.3020651947585891	-1.3026250174960345	-0.24365693366659522	-0.7934653011863934	-0.2205203310186381	-0.18480929682824374	-0.4090385532841778	-0.1741210793034623	0.2653516607449252	-0.05051975466011568	-0.0961954010605334	0.03075455405350752	-0.4776346975971834	0.6560212414405134	-0.4537234593711881	0.10620105856536902	-1.6356282836913014	-1.318661491889466	-0.9234374912677326	-0.2686668274855072	-0.2760505173044933	0.3771889379708829	0.26896091142720685	-0.9797321236879746	0.07255771654693348	-0.016326901241920516	-1.1555752641996724	0.1281125742332138	-0.4364259192649748	-0.8766605650930246	-0.008371075936592117	-0.5478658556656838	-0.4312845253280908	-0.812872747683014	-1.767884335403369	-0.5915128329990016	0.29744726233185204	-0.8108298563915552	0.14520593650271785	-0.21395725507871058	-0.10205315588468206	-0.4018712448375158	-0.07924343772415612	0.10743338962920455	-1.454378580263844	-0.3149864787573538	-0.8796406758983795	-0.2145477576355893	0.030837555321681417	-0.3174669659988957
-0.4551105093019299	-1.300934533665227	-0.29106553433044446	-0.12482036233289906	-0.02423391078210459	-0.3496357457515431	0.057991247081239865	0.08362087321936065	0.35732635954023834	-0.18711173705896286	0.09027917347626668	0.49090029881803454	0.6952420399598465	1.5821416379009188	-0.990387844747755	-0.23042296652844876	-0.9028844801680497	-0.07978033624198386	-0.882542489524183	0.5853229879175559	0.4001084881445621	0.27154045197113136	0.12954992487819555	-0.6369036369065436	0.4625895172613131	0.0587069463062923	-0.9675278336895899	-0.13381974664099827	-0.3478113375316402	0.4125910612912675	-0.008158987548156279	-0.5336078586216557	-0.6818027572973412	0.019427770962214985	-1.1131849238163745	0.10638871620955537	1.1198086244871368	0.2408701322005412	0.4357677280039344	-0.30170606111127	0.20168316054031082	0.8489412593922983	-0.23972297239276807	0.3764126963467091	-0.8909838730566106	0.2672016576579539	-0.958264459966965	0.2591459020100936	0.8362493435214717	-0.29149929382884826
-0.5705426319428398	-1.325644460339999	0.6542565483648695	0.2110128678303768	0.36555996006806163	0.008474354058639059	0.13201666956283803	0.36763729610522966	0.9448690859183931	0.124853111128353	1.0020345914204682	0.5803452430851361	1.563788131847073	1.5873034944130662	-0.531927064368767	-0.011241492431731026	-0.09765887109715841	1.462118323592201	-0.1402250959566983	1.4858426839359682	1.3837692075383408	0.11999484802602844	0.4384468657142204	-0.24666547516894527	0.8267432408535492	0.4609716916171372	-0.21831391630259728	-0.14300251521324753	0.41603371354901525	1.2832783907168728	0.5073269797158164	-0.192031843114237	-0.2923161839631894	0.5269845542013123	-0.4545910304917113	1.2451464629164894	1.5544067204669756	0.9160149240274145	1.0771398017826461	0.11736021085775408	0.5902594507370859	1.680696827232827	0.3027286709191871	1.090382498639093	-0.3492558121843118	0.9852635562686347	-0.4555625641901913	1.1737576615785117	1.680579886341534	0.42367758031740954
-0.4146106260826348	-1.0817819208903905	1.6322823687715389	0.003210058324531942	0.1293019598120938	-0.0013893954735534834	-0.4475403806405055	0.290158969867736	1.7504611820728924	0.04014965490465272	1.848381149071289	-0.15255397862525263	0.7300795457213173	0.7970605482682485	0.08007923572771423	0.6501089310474896	0.04350152104115197	2.389583013002214	0.5771863986922674	1.4895026354427454	1.5059954197195227	-0.4767751165127752	0.5446169089543054	-0.28240257156435317	0.1727852997429692	0.3876838035505514	0.24872901861825916	-0.3995126034306954	1.1589688417109427	0.7468967400664448	0.6173548863385898	-0.08234334141451513	0.22779461032239381	-0.2719609658512119	-0.3571056190661232	1.62052588246857	0.8878908538725412	0.3408444470143741	1.538545542649296	0.8357092556411423	1.075784642010068	1.4494009243700634	1.2238303469746983	1.6569115281612166	-0.37790835830337194	1.4317112137582766	-0.03435437842436135	1.4709823887181652	1.8032074746921551	1.4005135832421127
-0.40233552650235116	-0.636116403799996	1.4845298799503899	-0.7079271952304801	-0.8990922205761848	-0.9064917331329991	-1.5101663992571397	-0.32804951249756753	2.0033456893300268	-1.0894688246014343	1.5792447691005917	-1.3771986249273027	-1.567250238544056	0.05638480596930092	-0.2685759163963849	0.9646878900482252	-0.542632071152805	2.150979805866039	0.5297587055581083	0.6312443942206692	0.3550537135597605	-1.443668327570398	-0.08740653137662831	-0.8507505891734305	-1.595019839199608	-0.5404665760456182	-0.13503175204235227	-1.0836604375092043	1.03874838003418	-1.0166741694694834	-0.4068097781633972	-0.7084597944069749	0.06717747193193134	-1.9611196382017253	-0.9082781544684461	0.5669719658111745	-0.565820595666782	-1.258034253895113	1.2017235339956542	1.1419068235972096	1.4611199533754595	0.31769431259152386	1.5823175656153479	1.2929061475249433	-1.0988299470836707	1.241193302141552	-0.2782093908658675	0.4993705092815748	1.0002231997305373	1.7603232688137196
-0.6543693451949463	-0.492217672401191	0.10610471462852572	-1.5298024492787692	-1.9973918977394938	-2.1541621000517632	-2.4013114315609907	-1.188994930937694	1.159349894470706	-2.625242817359265	0.003711873483447691	-2.1660439494941808	-3.401848393621406	-0.13939821039741437	-1.4914279319702517	0.4431001844156478	-1.1858790991201948	0.8990339062055346	-0.20371901713271762	-0.254499723783711	-1.2150743403937272	-2.0536661075628757	-1.1707274068486009	-1.4942205705000713	-3.179994386423839	-1.7761608244723543	-1.0870492291059182	-1.7956599847957668	0.04418366864649406	-2.61574775665091	-2.02733246656595	-1.7859806485756797	-0.8912425571733187	-3.051371775064437	-1.6025405671341668	-1.16862627229438	-1.7365149603146368	-2.699312630157274	0.03128803896709291	0.6359838793291741	1.2605945011427926	-0.9217221551224893	0.8504677286904025	-0.057526123418509344	-1.9974463362852548	0.29408118290539026	-1.0094279736100498	-1.192627971743723	-0.20128098656857954	1.062409366987085
-1.0400002253787537	-0.9443730201223917	-1.4232808368265908	-1.8486675946088287	-2.287362090300026	-2.6489451307644547	-2.3926939775525824	-1.6749148176160207	-0.4993304598110899	-3.0807064378432716	-1.8782533623236566	-1.8491768935065789	-3.00837312520085	-0.18166668223523982	-2.2309565516918104	-0.41368987491485276	-1.175581748085638	-0.6707563402887009	-0.7884861769606534	-0.5051902113442229	-1.96603496431799	-1.626194627592135	-1.8097753220437416	-1.5499587721819	-3.0426073383330534	-2.3559156174546407	-1.7309757643906183	-1.9680999909138188	-0.8856170660814764	-2.6606311264534925	-2.8001716174294753	-2.392248751683664	-1.8030954563178845	-2.4895593099262943	-1.7751869774148938	-2.095722822012518	-1.8211447701748078	-2.890059055134395	-1.2755047897309604	-0.25450789647414257	0.06779944258132092	-1.567376959026548	-0.3918858196308481	-1.533475599790711	-2.241440285464851	-1.089196471972708	-1.4485944594703126	-2.367377070820648	-1.0888576859609893	-0.14649849459229905
-1.3729694086314126	-1.5454739898170868	-1.9605098278535003	-1.2881307124621626	-1.6396152320558297	-1.9483601476798689	-1.3428124344240464	-1.3660579184860335	-2.013138101393413	-1.7763893907303046	-2.737732929213432	-0.6943910899858243	-0.6085515487859308	-0.6708520610692281	-1.396797836572295	-0.6356589578774821	-0.45892109527587344	-1.7884294754656478	-0.6185162379243844	-0.22672114618921463	-1.5413408101224808	-0.3594072599493713	-1.4521642001702044	-0.7619856837149533	-1.0773583774184157	-1.8896392764471697	-1.4317556970076026	-1.4955539427934297	-0.8595654480229057	-1.1061175698669223	-1.9122765761641516	-1.9312603889062399	-1.7316535830064765	-0.7322549367236616	-1.1957854351535373	-1.5421902733090063	-0.975072431558934	-1.7774733780805556	-1.857209705285742	-0.7394485687719219	-1.8309903409715713	-1.5130625257537351	-0.980317346051083	-2.1624492503260675	-1.3798990014068682	-2.1973753655671397	-1.0465873258563334	-2.3455858865015977	-1.3695707620621436	-0.818869101752786
-1.4958346529235844	-1.4760485974076583	-1.4263970301989648	-0.10020642736411216	-0.7845572015624561	-0.7653251025278971	0.0639484558634689	-0.44098787294626507	-2.521271959868184	0.23644463148288988	-2.108807323628135	0.3046705032577369	1.7706947560254556	-1.4239519128313542	0.44943867211236294	0.04111354602121236	0.3866250942638375	-2.0283473123788007	-0.09444073803981808	0.023387898149014465	-0.7125332603379683	0.6999030766327219	-0.5423338669546055	0.45350673741524544	1.0860743040370897	-0.9639539004581623	-0.3799003265969487	-0.8969400453504089	-0.0698329525957134	0.69678732095083	-0.1586021894105948	-0.7917398921709229	-0.6851490811463502	0.7357109470365729	-0.22887836306282566	-0.3456161775456711	-0.02699077779158536	-0.31861615316573383	-1.423819409162227	-0.5725417858104351	-3.3171837368727974	-1.0992440102066376	-0.3991935896677702	-1.7691048586062306	0.1673885851925683	-2.3511690430929284	-0.0744581905306927	-1.5808545197820043	-1.2182685758268064	-0.48137596412396455
-1.2802092912341496	-0.465150537138851	-0.7443857833917927	0.9935380112980359	-0.53454055559816	-0.2251059276002703	0.8896497021116258	0.4752788978972807	-1.943042836212915	1.1941536645423712	-0.7276382351513643	0.3490506559373987	2.2969838679584	-1.533256612830465	1.5512171041746707	0.780126271455289	0.805491528899854	-1.464134832102474	-0.1897445993946883	-0.08975035644604915	-0.42796927559378556	0.609652672632924	-0.12283835075635649	1.3621205893252986	1.627143233006893	-0.5359191660299377	0.6308704539974018	-0.8211337153338677	0.371561250579136	1.3381700326894173	0.8338822480784456	0.09613811166913672	0.3866631126037557	0.8718736184924513	0.5721439742373503	0.13953530133154038	0.35510294554525007	0.44844735127234325	-0.45495585081425893	-0.2951165846194051	-3.220292859731745	-0.6343255531661138	0.656210035148937	-1.01711590155947	1.3767846726705533	-1.4521927990452408	0.6601443310413505	-0.9928137727425096	-0.8927602027024131	0.2811779510163663
-0.6943696662057979	0.8550250566066695	-0.7509730576813384	1.4248087725043543	-0.9647867553331437	-0.7167149641944628	0.8274133319687668	0.8981603614961653	-0.9682163853463316	0.4771035869875594	0.2415595125357994	-0.4543999752242745	1.0017891808125001	-0.5248391432991046	0.8421869946148499	0.5832096769580258	0.7748401715967748	-0.5623776638902851	-1.216212629738351	-0.43755970367804725	-0.8331974120246535	-0.5655337526885805	-0.7644027630831182	1.5372531534303058	0.3164088747225035	-0.974537891678051	0.9629566338459701	-1.387545730504582	-0.3045523645196275	0.6519179968012591	0.31538146548791224	0.26477873701465254	0.6312180471156197	-0.019262253241892763	0.9627059340867388	-0.4271810438929986	0.15059053505704542	0.29735892182080886	0.2798197848890071	-0.5265478800375798	-1.4506959237940176	-0.18606677762418425	1.0502093272629236	-0.6420989612832937	1.509209973610997	-0.15968890727610302	0.6452534071586515	-0.9445701598920766	-0.49321499144298825	0.5024037701976446
0.09797642864570408	1.633174637957483	-1.3290437977165597	1.2232577613221334	-1.4050235898508658	-1.5700701672133608	0.44258571157612847	0.8934035595033019	-0.4191464903507317	-0.8416658957002124	0.24937858454411466	-1.284413302989272	-0.5696279626995214	0.8199757370579593	-0.8474628351090285	-0.5096539789357005	0.6589055630296555	0.0866222365600798	-2.264613450042152	-0.7207607921904843	-1.3274292623911688	-1.8246016860155538	-1.9522173346205145	1.1579776083220565	-1.3761294172145022	-1.7405887968066265	0.6490275903165932	-2.028036942301394	-1.5832431064015335	-0.37595468094184203	-0.8699176619017814	0.0733699011660959	0.16296468342149356	-0.7856026615759151	1.0781660764770755	-1.083284133710877	-0.23133770136083612	-0.15248612309975373	0.37038008092733	-1.183153656330415	0.7150019804269029	0.2204885213241669	0.44743898080013217	-0.7843670932998845	0.7814486923367452	0.5642788229295848	0.1593228787068393	-1.051209476026945	-0.09982614921186697	-0.07921470600801904
0.7901129304501702	1.703327322977524	-1.665676559181051	0.8285545834662006	-1.201445211089639	-1.8147912417718708	0.46940281670419537	0.8632074032561142	-0.5808129272662416	-1.3335250397884124	-0.31660717474817396	-1.444304478437462	-1.1345786473662838	1.1409942587379567	-1.652273911856353	-1.4033087814879608	0.6879917324177868	0.09311352152203771	-2.1179042096138514	-0.7999717137554812	-1.4097579495675305	-2.155198610928843	-2.582899358541085	0.7357439020425702	-1.8969994937356345	-1.9722309948784882	0.19578780579829932	-2.0046498243439337	-2.1724962455061396	-0.8405993997801389	-1.3373254296402965	0.07252011325024892	-0.19222394023248168	-0.6522658847646354	1.1076502203988239	-0.8152120963007402	-0.45211323909657347	-0.17980242256331758	-0.005218678750400934	-1.5775669831985983	1.6985782424605254	0.4091926067527267	-0.38295770175880123	-1.0584941429175814	0.10042563081229212	0.21949490520001727	-0.06351295181196022	-0.8819766913506756	0.06129244591976066	-0.7654486781327887
1.1512189578747125	1.603385728798506	-1.2399796977234965	0.5442852847221173	-0.4097640071832554	-1.1230664106009611	0.9525210510784877	0.9682834414710206	-1.057710964228643	-0.764568700996534	-0.6919229228379903	-0.9522900279462101	-0.81902742068973	0.022204214438009007	-0.6627315547833098	-1.1726862906022055	0.7104305054662874	-0.49819537208754194	-0.6804534915834278	-0.7205068131378155	-1.202974291126094	-1.3673846382528991	-2.0445856914325518	0.587009422107313	-1.113665427646607	-1.3116924322406591	-0.019554688823190617	-1.11327508086332	-1.4334618248690765	-0.7894714048833215	-0.7099000003888672	0.25588507718268877	0.10258999217075634	0.14523157686194946	1.0389910940767462	0.18566197004929613	-0.4706447593867851	0.3342327361961212	-0.3794442899328516	-1.2526505178000373	1.0735362479200452	0.2049745778184109	-0.5157867332971481	-1.0859994703968996	0.10612520177127314	-0.8270324685131516	0.374586803607362	-0.545719628342075	-0.21138804869755645	-0.759623321938366
1.1785528096261566	1.718867201808379	-0.3960658654608115	0.2811406314844295	0.2950926657453503	0.02138153464639506	1.2301792288205067	0.8897386839762469	-1.2180061922078107	-0.04431191672465797	-0.49936736949277805	-0.3323758024554537	-0.5544682065463808	-1.4312113156399187	1.1523143776716847	-0.10480393414545942	0.44254860807901364	-1.2333005807345327	0.7692687527160914	-0.5687877400573386	-1.0981216708435109	-0.11077135784357048	-0.75342119875106	0.5679658797758188	-0.11641415296419372	-0.15594854495090255	-0.07652360656706937	0.10627563252632571	-0.10945565484030306	-0.8104760294426415	0.13052804478910282	0.1536998673968225	0.7278962457212708	0.8341002442769534	0.7586875905459867	0.778684769556206	-0.4161245701540481	0.9113500733817959	-0.4384456694440379	-0.5202918527929715	-0.11839359191307114	-0.26677867193335614	0.060833077604835833	-0.8164473312344642	0.5527704022915183	-1.6762382557145081	1.0897120974121246	-0.43278754630183597	-0.7604436507585434	-0.12306063476912768
1.0088439297386775	1.6844978617386785	0.08319791195386092	-0.17546742722808747	0.35114459241067786	0.9332624955277917	0.7688787699385823	0.2502049846731022	-0.7872451872374079	0.1562506296427885	0.010752227905123328	0.04324018649085483	-0.7005729427815556	-1.7392771894454007	2.0596551233772904	0.652202392174863	-0.15563705261586733	-1.5670567795995214	0.9107807443328029	-0.40832691979243135	-1.1154992899092468	0.7743830592194761	0.3583578759429381	0.2917923872686929	0.25208936287348893	0.8031168942729293	-0.25934963054426186	0.8635430780683562	0.4938392879898835	-1.0434994564858882	0.2745515988431659	-0.4160905835887225	0.9408659478065909	0.9889582243865646	0.29332903166257024	0.30740919591491433	-0.4014374924931164	1.0684766759804647	-0.19677167883238025	-0.07580323016335834	-0.5566827930804589	-0.5890233770405349	0.4912758875295194	-0.40919146058340994	0.701560244198075	-1.6693981652976588	1.2539116729613393	-0.5554020678676529	-1.0607837091332037	0.30337384644934867
0.7321226736385398	0.8621524669383035	-0.15045876720759752	-0.7732335677876103	-0.10908449571616971	1.3344393939545827	-0.1534052306989311	-0.7919206615419608	-0.05711670864706104	0.22261218086016013	0.34610991201898617	0.2820297312412882	-0.6348884781139669	-0.6604450357884165	1.4052564109383103	0.39404757535984397	-0.8020816195734259	-1.2484592469154692	-0.16477626759795466	-0.2824207446817973	-0.8573347070541174	0.8907226688857252	0.7797237056855343	-0.40252706851732833	0.3142123833943975	1.1865638990332432	-0.5902549598599245	0.8421722278207667	-0.05119196410690559	-0.9482365581369768	-0.07819588409323742	-0.9610160501354807	0.4159003979399128	0.8429079840983874	-0.15766986146973397	-0.5562698239556634	-0.4620998648473647	0.8067108431034924	0.1533725329168283	-0.1923597631887268	-0.026608588115548778	-0.44060376313958943	0.112679451424325	-0.004287210697498485	0.24108843381106704	-0.8867902921637104	0.4086674393370877	-0.434672025408129	-0.6642033847515368	-0.08230442503786285
0.3771312948723009	-0.6672542275068891	-0.6675089310554757	-1.1555658132435538	-0.41579213031350143	1.377417126550693	-0.7217280228161783	-1.5247412993213207	0.4583392791416836	0.834605929805617	0.30054337681832205	0.6712704609282986	0.2846359486951286	0.5891984765066306	0.1547373282145825	-0.40544716600144354	-1.1084916111090921	-0.4414880365838241	-1.0553426711124252	-0.16117741259051194	-0.07813176741038519	0.4426959290278847	0.7738472071254368	-1.170405741105011	0.9054362224797115	1.1108818952401753	-0.7168017464118821	0.4522261954521455	-0.8628322496669735	-0.07541593858867854	0.043528053096339	-0.8013867347832541	-0.43670925266851446	0.8270674068293294	-0.4020603056672622	-0.6038232440925579	-0.5452302579102369	0.5155105418037728	0.4664327449796878	-0.45627928421102937	0.5474728380512012	0.08387740154234635	-0.7457399605138122	0.3202097607742902	-0.35441568620822816	0.052197606112548346	-0.9896872059764583	0.28356254647019	0.3528829561080858	-0.8879741063848062
0.06764977047386377	-1.874315152216135	-0.7582281269206892	-0.9768705379035735	-0.061457260887918905	1.2666917558799693	-0.4654582470120052	-1.349011669973543	0.5647255351291613	1.7691778454602074	0.1095105950479739	1.2068120145138101	1.6875633348214079	0.7677984233079933	-0.33955318952818003	-0.7153187649400302	-0.8133900470768929	0.5068805333876668	-0.6085644923684889	0.0902423172728084	0.9069788908131562	-0.02771337539041542	0.867397003936036	-1.3534654745881902	2.0830028752070615	0.9114371880108373	-0.28057977517143334	0.3670014249204368	-0.778589766709359	1.2322773435801437	1.0476525941344679	0.18550598096477441	-0.8950117349907338	0.9943823085907081	-0.3664248887708272	0.42933749821016215	-0.4888130491151513	0.4854349292046922	0.7104276563335704	-0.29250620475826017	0.3909973271997704	0.6177540304232138	-1.144200181283338	0.5023316353375655	-0.42598836959728953	0.6206619624080403	-1.8258730625207307	1.2887331554903123	1.4293784637080338	-1.125846128910655
0.05574017611227691	-1.7196774088417317	-0.16297609311173653	-0.19537244158336378	0.7852286319856051	1.0301947646485772	0.2945738301258569	-0.41461908541359543	0.5665810102876527	1.9952862870730568	0.14444978699930638	1.5394122970428166	2.4257897026132786	0.016997915125825522	0.16080691629334745	-0.11331517595625601	0.09546320530450413	1.3656697301955765	0.835578587344527	0.5551368605890107	1.5035142725382362	-0.044951762946039996	1.1631724841159055	-0.5405268842104076	2.85557474466316	0.7971891415110376	0.6519124492217927	0.818833719536235	0.35950671237630394	2.1370535148626524	2.1393826618842615	1.4533711274374934	-0.551397293044432	0.9866779193072641	-0.03218549720479879	1.4872794275097965	-0.10603328166361349	0.6042257489321666	0.8823876963027464	0.3945586049733738	-0.10741419670167075	0.9479422497014348	-0.6077535869511026	0.5553972314152187	0.07478382669371475	0.790944191298309	-1.2444069529988957	1.8655925895614442	1.9908585398313252	-0.31217534507481925
0.47306907413565785	-0.2592316658006182	0.7359667871902554	0.8967126913864477	1.4529980383017311	0.6428627850652273	0.8865086495021949	0.502480985398664	0.8741873481286748	1.0296852474061835	0.4918182682008196	1.3560772220535615	1.8266214233617626	-0.3874582473608795	0.6786748983970908	0.8381510599053249	1.3051312439342282	2.0442494983240933	1.8992949670782888	1.0324537893781185	1.4356318325884816	0.47727943536347245	1.276064284446463	0.95169629777855	2.2982567979611397	0.7535677499495572	1.563188121624998	1.3813407336338912	1.5810376301517994	2.1886303643807827	2.1882481748619305	2.3476674390864885	0.4121039433517923	0.502477899227005	0.5928003559546433	1.395322559408635	0.5799221572803218	0.5370365002009463	0.9328274262486036	1.169585012603267	0.08508011773769966	1.181907108492146	0.3600297734827875	0.6360840431662491	0.5656206099236621	0.8606692762480258	0.5203416396573753	1.663432577153061	1.85069693211596	0.97256973388823
1.0711005544206942	1.3248246020998473	1.3699533017279297	1.821819666516376	1.4318027451163966	0.2139929770425926	0.9986824318364378	0.7732986470621238	1.4481877210778915	-0.24342565134346605	0.8418871626314939	0.7019294301026476	0.47989922758088815	0.378023451998817	0.2886268573714913	1.2904825890997191	2.194082635483835	2.3776949849068933	1.7153256263074537	1.0922354878128904	0.9365693526960176	1.1514873999814534	0.8956157766892064	2.1567825247591417	0.7166857598639943	0.6711065500107013	1.8811706525305065	1.4685293593798934	1.8608561583625751	1.6610849663752336	1.0602145023100136	2.599191880629396	1.3740543338533642	-0.3113509844100649	1.3264074792208365	0.23203678672567876	1.2006807490816571	0.13610303066167304	0.7989406240945279	1.5414601622197965	1.2263953825826672	1.4571238884596551	0.8602258868762757	0.9012752299637115	0.5662190188960605	0.9887478232035921	2.1874727108766074	1.054705747540951	1.2080359817244537	1.6599018457295251
1.3460947399139147	1.8109323840964293	1.524509321557608	2.1052751276320882	0.8673828787858058	-0.057286615578934885	0.8259461319111057	0.5012434741752895	1.733943135492492	-0.48861739963152034	0.8045272364118923	-0.09778334413846149	-0.3650486607765936	1.6403169476453419	-0.7891695122143823	0.946700887300382	2.1364790113687846	2.067605426344103	0.7713160458602507	0.5166338799938921	0.3964193662329976	1.3892738317140227	0.25100058053087354	2.16080232880982	-0.5470640840965492	0.4979103940178882	1.4019962787441014	1.0198130704960546	1.1316656449918008	1.020566174422616	-0.18010182939360397	2.269971558910245	1.6490550027272735	-0.9557608731475301	1.7274878541464154	-0.7304836018065979	1.2926528904489234	-0.3869867526347305	0.49294351635926065	1.364381709376648	2.2677377924063116	1.6083278983967784	0.5429314782689943	1.2534550787564411	0.2350006656408559	1.0143989107102198	2.4436936847559765	0.6921546914443506	0.3991958760338944	1.2380320311370467
1.0134113597079608	0.9878503355093919	1.4216137706360075	1.50625914899744	0.4186443745143607	-0.07609553692275124	0.6231613788212327	0.3061063984878341	1.2502835852226424	0.4712563724636879	0.34678975157539416	-0.7231803467085294	-0.10158616813210557	1.9481352800761147	-1.47024532038357	0.15085622142212754	1.0385042650347138	1.0046004081691393	0.19691385104651232	-0.3322267355616799	0.00752111578165983	0.9238992044399041	-0.07813799396618124	0.893474250933682	-0.48310916392264447	0.29587761010810854	0.38075371650397	0.6157746226761994	0.20573160455721384	0.3662908618583366	-0.4225937532824647	1.47076875804976	0.9292226537918674	-1.0187227483270045	1.3780452256059488	-0.4316457464956007	0.7794018782472847	-0.6849874777277416	0.13000750321490914	0.8237395503190044	1.9635025220506732	1.2868116219635415	-0.1407615850214561	1.3571466042772402	0.06244240596316144	0.7494093544462149	1.108553832705402	0.8347824268576244	-0.2720253712057965	0.1639004829960369
0.3147905141917701	-0.3440014416497638	1.3670204967864488	0.25439921350290406	0.6253021634767201	0.08277529428248533	0.3548855923426946	0.5906469268556794	0.22537256931616356	1.3747694767787109	-0.10842228285573122	-0.9804677405319816	0.6752428273133622	0.7197669429817584	-1.025480192008806	-0.6192607359403018	-0.40554846962741037	-0.36482624940802233	0.47484378394465254	-0.7497572675938726	-0.177635008467014	0.13698292885513544	0.23353141255896237	-0.7385310124830002	0.5680374880624901	0.20755363180038386	-0.7046976895054076	0.8575486126187827	-0.12229529317526812	-0.3914694789764986	0.33689717583108164	0.35330909242743136	-0.3967553732796373	-0.5122561049250466	0.35435873634358933	0.8462985556948657	0.13042339565509695	-0.6237975945575075	-0.14779275040497952	0.21254081982313838	0.35985807486005444	0.4342931679011257	-0.5364972639578962	1.023431748608779	0.18076506205801812	0.3372363828172566	-0.6494264901251875	1.1967917085129092	-0.5749234135617434	-0.6777622330027637
-0.23268404886572136	-1.2415716543240103	1.4110559865975836	-0.9577457719122232	1.380574684798756	0.29871671610660133	-0.129965977471592	1.1072071407624928	-0.4997555984180679	0.989462691298491	-0.0827508208365618	-0.738516010896218	0.8912229103897855	-1.0586725811697468	0.17999177132497274	-1.1028732547467301	-1.1938844736322904	-1.199863043507426	1.0715424553148678	-0.4038744493106786	-0.02867299044173504	-0.2349542585726808	0.9296668165169961	-1.594986515199886	1.3369529415660488	0.36081992404100927	-1.4508477316834698	1.6495688880380186	0.2549049569586318	-1.008903827467434	1.119137216639618	-0.7156812568146717	-1.3766204597915155	0.15405087573871845	-0.69830225547256	1.8450814125606012	-0.0988141811851828	-0.39808473965420405	-0.2867155899039535	-0.20311006268618653	-1.1420313087798064	-0.4996648985997167	-0.4490511437073138	0.5047474677033935	0.21718621306517855	0.1710057785905376	-1.3546022839073648	1.3490814851534358	-0.4408792177567574	-0.7933282818878321
-0.3884732098346532	-1.3709867254393868	1.3516535044830338	-1.416368147528039	1.9933335399974428	0.509353615222423	-0.7445541741070797	1.2482085183045393	-0.32668346078227006	-0.43545747482952873	0.41985556856871886	0.028264801065534324	0.12519324032662096	-1.8467306760246198	1.156142120617507	-1.173341074245259	-0.9250377952240012	-1.000365957171747	1.2226577365182978	0.24805404140461176	0.564027315289045	0.14997762387291472	1.4441651087735492	-1.276254695023328	0.9567494354477479	0.7364159334989127	-1.6758267473843411	2.1793339374169967	0.8670488711920876	-0.983792524685466	1.0891571547389056	-1.2796164595366344	-1.2084777322855835	0.47225295297240305	-1.1285681255264943	1.669735834298617	0.10562217582926471	-0.3345510644924047	-0.3695864398859131	-0.2506789846143859	-1.3019708022915346	-0.9476048219914336	-0.1709019135190707	0.2369720481929451	-0.13934271948052546	0.4042153161056632	-0.5971793989960795	1.086565147044221	-0.10498447292368478	-0.373212773010943
-0.4000327741431163	-1.0104014550939437	0.9930443134106847	-0.9802426230833653	1.7858353340635373	0.6553684904452686	-1.179926864094655	0.6846511060998594	0.38073284583709255	-1.483790800801758	0.8158518435955898	1.022061838619291	-1.0404804195580026	-1.1221963468541472	1.2962508697690214	-0.7378328443517707	-0.18746545096579614	-0.19079320657357887	0.7730221043110829	0.3851265428394752	1.3405162419319419	0.794659509116192	1.414928019502872	-0.3856241668286644	-0.2443780498688547	1.093864689493164	-1.4101940167093523	1.6825584003407068	1.1831269683551708	-0.27991168212710893	0.3378183082736078	-1.2379097412672155	-0.02606511294275989	0.16442215905933677	-0.9235713078964287	0.5733197007967371	0.18609980207929147	-0.5961244227059391	-0.5402951114141467	0.01431941735024067	-0.4001344076432523	-0.814177911669147	-0.02401937107333289	0.26682714929933093	-0.6453386827690699	0.6474477636476054	0.6123708182863928	0.4125761489385249	-0.03334939765296048	0.054751990053469986
-0.6263141884384906	-0.564530916050189	0.3547503670297495	-0.215580311131755	0.6978104241887604	0.6074229845008565	-1.2546190314045818	-0.3212145207074369	0.5960890123338874	-1.2256449576635982	0.4723567834858418	1.592712355277121	-1.673189581183338	0.17911274075143568	0.7930262653963748	0.07169936554991733	0.09147012926225001	0.20198595862215163	0.1432414493466515	-0.3013367962858499	1.6524550192418135	0.7996931076869822	0.9027848329631533	0.16961389225362197	-1.2213666297186243	1.0884164957749847	-0.8245149059187413	0.24172864058164756	0.9439706859164314	0.34006812752745497	-0.4500004213933237	-1.0096325823184997	1.0932616870219318	-0.6341972264185349	-0.6632000844723912	-0.5298591864586311	-0.28882743442973813	-1.032567291058254	-0.8487122605877566	0.24335229990069895	0.1445508775290083	-0.553081203281955	-0.05306893237282807	0.12430858853390653	-0.7618724247354874	0.31512797742037624	0.894874595535155	-0.5886786746129294	-0.5109364767547543	0.12063826546968162
-1.0426405535283074	-0.21352714402697595	-0.3391837659119995	0.15889640937754687	-0.6339121324326475	0.2703048165473813	-1.0766848572777086	-1.1684696360713993	-0.24883539765032264	-0.18769457282431695	-0.6131822264502376	1.1968634557933502	-1.3430855012339247	0.7257918899851407	0.1818413809392292	0.7562584766138823	-0.3166483028279742	-0.39952790248805864	-0.27966191702488763	-1.2300788659895794	1.033031383330401	-0.1780376926266604	0.21194204831632896	0.08206185590574384	-1.2995640006805038	0.5624951151567814	-0.14692008994350192	-1.208405582625845	0.2079608475666889	0.07074659027416749	-0.8366658094511358	-1.0460074469222786	1.0997679600952401	-1.4128979004670241	-0.786459949677725	-1.0527265372920986	-0.9843344663798608	-1.2596602727237296	-1.1464167438705788	0.06335713485323154	-0.5504770252974308	-0.6009275704800167	-0.14406618042660857	-0.566788783169988	-0.33084837192552646	-0.6630505303004186	-0.09749898467125508	-1.6549427643682257	-1.2467004409184097	-0.17865964267039047
-1.2459474561853352	0.06423241336374731	-0.8197626139774348	-0.02837984001327713	-1.3888373413945427	-0.2188682344739928	-0.7998431197589463	-1.402379848288086	-1.5216692656229447	0.4350849585401899	-1.692122480632429	0.016165962868608136	-0.366598409560576	0.13363627882362922	-0.2668792921377836	0.8015880692286099	-0.7103161721229428	-1.4314444410055305	-0.4372221050262481	-1.4824163664113807	-0.20390931267146853	-1.4697729987907353	-0.3673495501455835	-0.19889205649538513	-0.7082779798778923	-0.24125352539922224	0.4214031834856028	-1.7032984233947321	-0.6685839588824517	-0.8720612738737197	-0.9302943133560455	-1.222916475707354	0.009752088812201862	-1.5591300984980534	-1.042276424391911	-1.0795238672127607	-1.052617164464914	-0.9030034380804323	-1.1588154938780415	-0.4568012816843343	-1.8085639828444107	-0.8342554298302449	-0.24906169076115703	-1.436324370753042	0.2232015375760913	-1.5734152683297564	-1.3720669939691854	-2.224589980178191	-1.5198776045640707	-0.5759444237221009
-0.9584773750763965	0.32268212097365073	-0.9274830647261926	-0.3219061096796333	-1.2203478564193044	-0.49665719506711364	-0.37666820944445467	-0.9927039867630999	-1.932112192931544	0.2119252698175125	-1.8886189151961936	-0.9965098753860172	0.586851707614002	-0.7798614878234932	-0.5949070614837857	0.26052501214787327	-0.3456747180989138	-1.6985324658248473	-0.3576912271184221	-0.7089639264855063	-1.1091286442996853	-2.0025731581166273	-0.6467213842984533	-0.1394634562491546	-0.16677504335842613	-0.8130246427373626	0.768523693598278	-1.0987739589492047	-1.1190088757494712	-1.2892575581403647	-0.9559857765537931	-0.9479160359735121	-1.127514580567517	-0.7673378426665722	-0.8187929381973058	-0.9102828851686474	-0.11163280182660107	0.11858511219672047	-0.7248325342081918	-0.7167521376741995	-2.176178667628562	-0.7284003542448952	-0.37069235795484273	-1.5848537352185823	0.42418628527915003	-1.513682691879568	-1.6626630583479607	-1.741518096121791	-0.8753486415175543	-0.7451666615294189
-0.4020821430093176	0.5756541216052382	-0.6779467859330047	-0.24261284930333163	-0.48920524513951447	-0.284085733086625	0.28154717608298163	-0.27840498546233655	-0.8773161472337242	-0.21461297239633256	-0.9848724976774893	-0.8949216492567438	0.9946541259753474	-0.9320654629320007	-0.7755211379421735	-0.2083534831830723	0.5956810425795077	-0.6411470368461518	0.03220507237707217	0.5386447562111192	-0.9704310433924273	-1.3628841157368974	-0.5480126029043029	0.2322167649678976	-0.1343713263693503	-0.8009329157484704	0.8787289114507472	-0.13475632195852938	-0.7213906020736255	-0.3056774615319971	-0.8440421266813639	0.04558646577262628	-1.3399727135690318	0.6821097835176414	0.04284227776879096	-0.6083852456123519	1.1470710305398195	1.4375624267309222	-0.011787809495611796	-0.17173889431355138	-1.062611306715708	-0.05610374034114493	-0.41932377413247557	-0.5848357993532864	0.30294377795003724	-0.31786659693753	-0.7005880053979686	-0.2865039122261795	0.3086086063238184	-0.5150729803757544
-0.06994558033313311	0.8095275289132902	-0.22863215564103145	0.1697025061599263	0.11071716198158213	0.2993217497265169	0.9703534239567325	0.2781009116194105	0.8512571074518297	-0.13930850073187057	0.40250291994211806	0.3402117346613595	0.7065994982547593	-0.02949304324739249	-0.5689249232854877	-0.05949730773671326	1.1540956723227427	1.0014884032840126	0.6631868009611063	1.3298924694948964	-0.007477857327592467	-0.16867253733220064	-0.18389604649262817	0.4595781299861627	-0.5015814956207524	-0.32925945825199243	0.7995136430324599	0.3030363973749993	0.3267409945576135	1.5331612971549016	-0.404005191837652	1.2097195681505375	-0.6766792071483165	2.044828380726491	0.9812670209571549	-0.12406182968443175	1.5141917312379993	2.3807062029934603	0.5315251552914196	0.9499786438593834	0.6351096493773666	0.727224729517525	-0.26758101305090004	0.8771886935452433	0.2692952961184879	1.180745513424035	0.6365354482514721	1.2152754869436642	1.054470872629294	-0.02264858191735651
-0.16988048679198628	0.977982748215269	0.23107147040937703	0.5120419709019993	0.17333544818019	0.7969898706742663	1.2586395953591467	0.3666524277119917	1.8162493652341376	0.3226603088789215	1.403408415180561	1.704265720094217	-0.07033423748553581	1.257565092628455	0.12856147455601072	0.46990546819078904	0.7261472077986129	1.9086272017459378	1.0935066325948883	1.1495155813716509	0.8821457710106787	0.638300617120539	0.10242269795857431	0.32398668446798834	-0.8642509766071612	0.1314926175544436	0.6215450151743381	-0.030070073256341204	1.1906873939423444	2.7426388303727305	0.24791187776876852	1.705024421091242	0.06631816087353211	2.6166011323237135	1.3501134658632303	0.3579368597928145	0.48995880131589215	2.4164404020514585	0.5132094767241725	1.6951751202246945	1.5395099935931964	0.9290711685121564	0.012653730582885303	1.5835688977434697	0.5170449434444775	1.9016558743187237	1.3335297932830539	1.6898564755966585	0.6848987012815699	0.3297882604140722
-0.41983053488564387	0.9947292913865184	0.5960300960102207	0.6016644092049845	-0.12340641399231542	0.8315806077477476	1.0007348256474435	0.026033740767380527	1.3688693811978392	0.5675358562080863	1.6174761440019148	2.0612822770155375	-0.8858515558075251	1.9887088968793147	0.9265660805573426	0.6246869660140844	-0.17619926010568357	1.5318600237435842	0.8546216057116786	0.2283277051690212	1.0433298082169675	0.7597433197421009	-0.040949512290272175	0.1451595737641372	-0.9428984564331626	0.22467443981174157	0.47891960639514836	-0.6350673064385716	1.1035734099862495	2.459138786366845	0.688575243214401	1.3520817222860555	0.41090818819778	2.230813914652625	1.1486297670389918	0.4900668153376476	-1.123611478309125	1.6054890029348006	-0.05049121982156724	1.3161806843302681	1.1941444824189023	0.4086175032647302	0.10517246819493956	1.0398023417640714	0.7824961005172746	1.539013531497306	1.2029382373584585	0.9330321660693116	-0.5054376198353853	0.18845033963210786
-0.4347524668569043	0.7881351348099009	0.8558897836942873	0.6777751853344648	-0.29605416724121186	0.44122858584491853	0.6219909568578185	-0.36966759503615054	0.22837619490581607	0.4252070844897131	1.2805076353540141	1.1523600127298168	-1.2611604677370616	1.7343890182529274	1.1496532865140043	0.08609837392968413	-0.4957104502054625	0.6011834204564105	0.07196169533693313	-0.7572686974994648	0.6339340576256429	0.6915744548289032	-0.5946652383103235	0.32441229898130886	-0.7390703684287683	0.01452173503602195	0.5097782861885105	-0.8613833959190514	0.16047719410065972	1.2575763002319935	0.6603652101652074	0.808393838844614	0.6771222423564279	1.3149667659045918	0.9054885111457351	0.21080451027433503	-1.9417532067529566	0.6180407233431885	-0.7264571172231024	0.10100920431022113	0.3223586643567852	-0.2393459680613008	-0.22887594193846827	-0.023614898238039143	0.7503423356440808	0.7762287898779279	0.8036460281174143	-0.17673332237585243	-1.5158012255692896	-0.3916461974709209
-0.210584561389986	0.3727305256990605	0.9688040316870411	0.9536076549067372	-0.1046792863900338	-0.015981695443450353	0.6681292977346078	-0.4075434026632045	-0.39017205474205147	0.3354639839039392	0.8221329954921927	-0.26438485811011647	-0.992534411505445	0.7874583838811828	0.4999274603101749	-0.5754748199819294	0.1245877812273528	0.23673817260462354	-0.5303866263146114	-1.2224670203301318	0.2759890374662945	0.9652635241611758	-1.0768568293417053	0.7468995829629798	-0.4146700966287404	-0.17637029321131265	0.7497547874373042	-0.5505572165073719	-0.752496046221537	0.3192793057494412	0.37161981561658786	0.7137110859844171	1.30566002399884	0.46837938060179574	0.885730341983462	-0.10192889494175811	-1.300719480009347	0.19327897801279115	-1.046614079206437	-0.9042338145207901	-0.14956686495151034	-0.36465252067719167	-0.8165150814469884	-0.507965673520617	0.4983627444873528	0.47447530878614924	0.6032717534961096	-0.6025890784984921	-1.5823245077204442	-0.9397635722712813
-0.10230787488819185	-0.1563880198631039	0.7531508385881753	1.1617470778754777	0.18915876496577144	-0.25036275819922954	1.0706848324728808	-0.024216682084678205	-0.08943369120329768	0.592788595924117	0.39025226596233265	-1.1954705973384658	-0.31868039918903857	-0.2021704171026001	-0.5531305844594199	-0.5927707111787697	0.9167941813843234	0.6961879908213152	-0.45004282610899143	-1.0065884109530858	0.2840580031529519	1.4346181172175134	-0.9782524347777731	0.8596820870122762	-0.11592793440574124	-0.1823198452434865	1.0485656487115844	-0.11941445607544296	-0.9459144411121378	0.05681319118979328	0.19935325089853484	0.8915726241405797	1.9945899050437241	-0.020421085760923073	0.7099098552841759	-0.08507956463420505	0.19184150630183525	0.4786500466236179	-0.912340835845154	-1.0433347493355278	-0.04054323712414175	-0.01650188190028918	-1.1862451395010254	-0.17347788983966284	0.34499183333337263	0.7396890357675538	0.4789104321952839	-0.22968392320496892	-0.8327803372733509	-1.0078116212164223
-0.3368085767237124	-0.6818275232663384	0.007383336485683321	0.7853173732882744	0.11898986414984837	-0.2757797135622406	1.088818798405387	0.40846006795802686	0.41277982088298976	0.8064049828410361	-0.1475706627206458	-1.2584340968374261	0.27962483177348774	-0.7350303590221816	-1.153369827364538	-0.017904561168783115	0.894850140099383	1.182226312232539	-0.090503936136688	-0.36195380502468044	0.3822123919870191	1.4528218506253532	-0.32673816142983475	0.36204928360578353	0.1042214081926101	-0.16098251796574992	1.1367012846906146	-0.07241175308801238	-0.7180626451881353	-0.12251523857270727	0.1867772151090106	0.6518571491375442	1.8939380480031252	-0.27197130949523496	-0.053160712163914284	0.1124323429606856	1.357299759849338	0.8977745784570634	-0.5967326239494459	-0.74691865359905	0.1747592874592066	0.146745924297549	-1.052732390797355	0.1981741513329398	0.3339765417800415	0.8951741888924439	0.07703817043751646	0.1154314631934113	-0.019197418785244665	-0.6133512456134366
-0.6854428656802866	-1.0730576768317082	-1.1754711961348447	-0.24927689324546098	-0.4433685682892349	-0.27739819107919816	0.14935932851894498	0.4649455220679541	0.2579908103252008	0.39197344446151094	-0.8262574304933791	-0.8122168797619909	0.5070926130849588	-0.7268882688722902	-0.8760248118413421	0.2707562559685092	-0.011883156239417974	0.8814007916672568	-0.3318718173753124	0.29530757399914315	0.15708097672005794	0.693826069686968	0.2835839250352115	-0.3806541650283384	0.2581090433343416	-0.32092705041750513	0.8298313206108321	-0.47157390879809663	-0.9336575213214194	-0.7753727934326614	0.013687428590060814	-0.20264289487484705	0.6981046286395356	-0.5197561539960073	-1.097299905911191	0.00362509244828925	1.5734206874370877	0.7231695876087377	-0.34644392448787664	-0.9151257228672304	0.15049078603243038	-0.2879814899155548	-0.5902947194083257	-0.13447546622070405	0.12421164897372548	0.35434255926148905	-0.5719656507418469	-0.286690057979669	0.3194561977445437	-0.1648929507735638
-0.7188284461288913	-1.1715236507893447	-2.2538124096544436	-1.3200245721620698	-1.0788286535578495	-0.3517657547284948	-1.3502526973732654	0.14503965641443603	-0.4950827172903257	-0.5783819931994315	-1.3514553450397913	-0.4358853649361053	0.45370214678160126	-0.4422835647308317	-0.15433398157446285	-0.3043487707934381	-0.9531313069669939	-0.028306336582179518	-1.3755621250678747	0.6905434835363822	-0.3799800573098057	-0.3807314384469092	0.3129449532514828	-0.7642749457851178	0.34307443414180283	-0.5705148494280323	0.18569267021223018	-0.8808708426095897	-1.809919518574591	-1.5862351403223462	-0.5257805883586459	-1.024947182552583	-0.7900333836185803	-0.8156247314713645	-1.5386544962225197	-0.5483940832972906	1.157150310406431	-0.20262554149446688	-0.051873659372860086	-1.682642894839884	0.0778244539414008	-0.9054545393111662	-0.14068543291624463	-0.8975702773768267	-0.5181598415205206	-0.6320910656098458	-1.0386897310638423	-1.1741013806122234	0.35217065296684813	0.07417738365275148
-0.33705572221287267	-0.8961934659383357	-2.5552653461998047	-1.6980531663327965	-1.2027643425159031	-0.4623992492296979	-2.2965451638742853	-0.11745761801508463	-0.9534401558166635	-1.3859567612201198	-1.3217541930412553	-0.41292283165296906	0.34338917350327197	-0.23279404879419782	0.12936135356491674	-1.1252676434697924	-1.223688644154993	-0.5955654809416379	-2.3017883690574887	0.8516280942638205	-0.7975751697621863	-0.9628236514533868	-0.1279080893527382	-0.6912146445768783	0.28473569892945527	-0.5694155056751765	-0.5505550343391238	-0.8144196392163873	-2.406089041898604	-1.8363446692809835	-1.1966719052384651	-1.1470799248018084	-1.4639724012191573	-1.0580706630107946	-0.9758817323893677	-1.0390613718691155	0.7518136303703573	-1.3389089293335557	0.5949238395108317	-2.071827396536785	0.29437863217573607	-0.9108943125586884	0.27380883977075965	-1.1062104453159063	-1.3126590468671224	-1.222879498757192	-1.0692121373004921	-1.6239082110409557	0.6315519565885489	0.336898260377706
0.08048192204225575	-0.44565446732420677	-1.8799430857775858	-1.3046171899176742	-0.6746472595758728	-0.6082363176746758	-1.9839761113060261	0.01466050956427117	-0.4748858959159122	-1.571406972190985	-0.6641120848337465	-0.6579927374344784	0.17497969731385649	-0.28073954966534204	-0.5051282361108702	-0.9340102665363089	-1.0418806254858308	-0.2604304321486136	-2.0362064174379104	0.986198805817313	-0.7516299148725213	-0.7364264189413436	-0.41747460599844644	-0.6656502333412713	-0.006654446380878301	-0.17676510376002474	-1.1520921118722829	-0.23895026054472507	-1.5907509241723352	-1.4658609026422822	-1.5957314963399951	-0.8057067463115266	-1.165471981868202	-1.225847050619562	-0.13277808518337345	-0.8984277912784299	0.5460301451739834	-2.0262098986775694	1.6028290453910488	-1.056063776395701	0.7244481007523463	-0.1310226448352509	0.969236722370431	-0.282415566916423	-1.7562381623685233	-0.9435581339865867	-0.9389966612027182	-1.1523524880225715	1.3744868206061576	1.0396683244855938
0.10522226983163005	-0.29312549878250865	-0.7723140946216878	-0.7180514715346638	0.005572501687739071	-0.8917736369412366	-0.8518207023174597	0.32434692448347024	0.532957762341822	-1.4925269454459218	0.2057559524563853	-0.9406511662859175	-0.23855663952031544	-0.5062109591786218	-1.6517205544648483	0.6716423608502088	-1.1006263119973692	0.4355131440107143	-0.6680442776429764	1.1735564746494933	-0.35737535840230955	-0.17256499211634255	-0.1636533003408533	-1.0810932168978293	-0.4667466069174309	0.24473649071185843	-1.537812737768555	0.3623897373929435	0.5271913796254186	-1.2126453959919525	-1.6375571601614096	-0.8794778219639571	-0.8021063370156228	-1.442663272776608	-0.13654120549022125	-0.2546033877453204	0.20629970005385934	-2.1142799092902456	2.4456454941168073	1.121676305923912	0.9119525101041062	0.6453863768402599	2.0588558872355645	0.8849504440487773	-1.745734544845245	-0.25020682835258207	-1.074356175730179	-0.2647485280212371	2.153365270322595	2.1269224273964373
-0.22784494245851114	-0.7716841737671082	-0.07215077486797793	-0.4459885276732034	0.16678847605053912	-1.323162093807433	0.013532656763061552	0.2609647459171272	1.0209511501420316	-1.719206326791035	0.6926899833729059	-1.055988963153448	-0.8536232409781163	-0.6784668467821156	-2.331412071919506	2.5411557211042637	-1.5289625737049486	0.4457180449799853	0.5001000516904337	1.2150607145203154	-0.024159439729157187	0.012490070460425095	0.33273677956745473	-1.6010905876891415	-0.7780325607016099	0.12202777018692822	-1.696728659493379	0.4427233227770144	2.4137347294764013	-1.5786004661959687	-1.5639726590979415	-1.6815066287589777	-1.130372810178366	-1.742289170349705	-1.1664760429720713	0.14280640818458787	-0.5120290630467129	-1.945705657125635	2.4563831778643195	2.9178611741421854	0.5799461318338726	0.48887070346920836	3.017086687841093	1.241621197848409	-1.6427363941417634	-0.04459636300703596	-1.4135385374516876	0.17664666540692794	2.3086076482685196	2.8790413016481686
-0.4211381444563916	-1.5806378803572476	-0.11769531790738039	-0.39570469585324447	-0.3405796261603464	-1.6102573469839154	0.030662834002222295	-0.35321433214570047	0.4362810890995106	-2.0659649833877234	0.5161460512919561	-0.8602190902694887	-1.1939477283319613	-0.6229670868130268	-1.796565156216318	2.986537042345647	-1.6362505105713656	-0.5710178363291752	0.34039382329572926	0.8728035191489711	-0.010959364582109481	-0.3902642887277234	0.4640238979225765	-1.4704376583445673	-0.5562892233397514	-0.6627448063747136	-1.550353070776326	-0.05905316478710454	2.535555178785471	-2.009713291134894	-1.4578277101391197	-2.370954256187774	-1.7217457219336219	-1.8435389052784905	-2.1086727754293815	-0.15196546825633309	-1.2873680516264034	-1.7705617298962315	1.505032020775762	2.8879865587323397	-0.010846707940002717	-0.56875985212329	2.987193966836834	0.42451471716315153	-1.637867791852097	-0.6790088459996159	-1.3612192800079634	-0.03229631832707809	1.6153021355053623	2.5160115426298044
-0.029728154103428873	-1.8509030619924813	-0.4323755159602239	-0.18339171480341737	-0.9477607101079611	-1.2948713690333837	-0.3813381330353473	-0.9827670783260056	-0.6873093877630353	-1.6572918229557858	-0.06556769588103349	-0.3192611599098395	-0.7660327173253999	-0.34432920860727373	-0.1330839619831247	1.4678114292113842	-0.794928098580737	-1.826145048328525	-0.8489338897443691	0.2507918543717593	-0.2223038939351206	-0.9139182176842241	0.09349013306176335	-0.44310176525100936	0.25204933082563163	-1.4704213999792888	-0.9872371799632623	-0.611913361600428	0.8978009622741522	-1.4740402269378083	-0.9861202942420592	-1.8608925954897833	-1.4616441074971291	-1.3128963086132555	-1.741847588556725	-0.6457197308514768	-1.4859311441175047	-1.3515440861941044	0.22356424174273087	1.0683873288567707	-0.33930375987774053	-1.4492178220632197	1.6252780208336428	-0.7569929417992239	-1.3152140696822279	-1.5599226090040441	-0.470814538426257	-0.2596129443353931	0.5071092476285011	1.0069128925960644
0.8770361239699886	-0.9171547048121387	-0.2686448740610341	0.19474308371404053	-0.9104807368765166	-0.20533382474967218	-0.45222284623204007	-0.9021294754178794	-1.3031500110159642	-0.09459481471584932	-0.4901661206857131	0.4022088282365347	0.30992594660516426	0.022554561273212478	1.7931111284539965	-0.8689453632285954	0.6443900404758457	-2.2303723958654675	-1.6795520628914422	-0.19890715299476655	-0.4010178963649825	-0.9486639421086505	-0.23702748703337223	0.7953655053110626	1.176975326194785	-1.4063960694833464	-0.08205084679196073	-0.5699592324927889	-0.9759094771138168	0.195421282904044	0.1521757016035076	-0.19077278514604376	-0.018811122680136006	-0.05255628906120776	-0.134384580692712	-0.44808610654559283	-0.860938715543513	-0.2954914921385834	-0.5254287696284885	-1.0849119250623176	-0.1839169423584413	-1.1439952828013338	-0.4079187429508328	-1.1999673173413958	-0.16009030124702792	-1.777881410060784	0.9283962449437023	0.13749985429536304	-0.3375001040745866	-0.7925403898857425
1.7764671013928555	0.9193800799722174	0.5582462999210636	0.2780093911537758	-0.06508405695391038	1.238252930763638	-0.001899828748547359	-0.04410185593292661	-0.914861647727191	1.7527831692340294	-0.36670626189821787	0.977269658241224	1.2568651251845142	0.34863301483372106	2.942371006809667	-2.323813348306276	1.5794597528163974	-1.5137402958260817	-1.1812941923839926	-0.1673552881646931	-0.4192755332953992	-0.38057725455308017	0.04269665273323986	1.2690273387526476	1.5575114071122202	-0.20922332580256892	0.7724871302977812	0.1992103712715481	-1.5593714496074114	1.8874101203598044	1.5874762497837949	1.3540576831148574	1.5415469138520215	1.4009414917638638	1.3773973974325706	0.579562299803799	0.10860302064894455	1.2511504209751814	-0.4254139545784034	-2.065950675701177	0.1779303776602168	0.17857822308929738	-1.8882060991949652	-0.6169455006261684	1.5345330416981877	-1.057137670675563	1.9184433111437293	1.0144278744690953	-0.5922171349484288	-1.8481236826413237
2.154515386256668	2.516972567981697	1.4613984482203972	-0.20888606522093542	0.9784505608494268	2.249952347879912	0.4325608877544621	0.8319104361129294	0.0026947588487726726	2.4757658468419277	0.21276442328114034	1.1403074895309069	1.3704418699278977	0.5820323620381261	2.774864868719826	-2.1657923973117033	1.3046674924825894	-0.4124010540025131	0.25805687968211943	0.07778933783762078	-0.35247543767374095	0.29209326273180597	0.7910050191256568	0.7133921113769959	1.156701740459463	1.3797108159942373	1.0698238511417946	1.1504466289118147	-0.6771724914123681	2.3166704937785765	2.369705220722239	1.6020942902837714	1.820768408341957	2.1808957978242614	1.6091346175891765	1.4941927763364695	0.640919555824323	2.420841907688954	0.06496207139954509	-1.555954944932905	0.2970200305489592	1.3251356727900832	-2.0152688323094683	0.3053957320164455	2.6214733784938926	-0.00733345279063794	1.8261972901322818	1.599907476584581	-0.48097527230867554	-1.7832110186543364
1.8718614275725933	2.8870034107652383	1.7162620826540065	-0.8410227947244225	1.4134621958556974	2.2721703112157274	0.3388222500686739	0.9167958910322751	0.5689553832186919	1.6243207800215982	0.7686603155269328	0.8822203498263388	0.7449703965069862	0.7059288312516975	1.5330986157456166	-1.0145181409240767	0.24680059999102086	0.17614457014711535	1.4777377476074454	-0.0695217636225553	-0.3463938258375018	0.4283169611657946	1.2305921021678308	-0.18751637661761777	0.4057956170539553	2.206044070815025	0.6183268506496747	1.5421703103975857	0.6218233189608255	1.356363981047076	1.8757457224415055	0.7291963591906349	0.5999498416578694	1.7996692706849298	0.7053809070784023	1.273384714722057	0.3969009847320927	2.3160606208890666	0.23815517977703737	-0.4039007729562809	-0.012565420080039934	1.3300951422331724	-1.0105646876282905	0.7211084340833691	2.2098206298524152	0.5336707946158303	0.8217669606737945	1.3575090333358193	-0.45423771393590107	-1.0456984701089198
1.1436621666490303	2.0438569325182447	1.1987834150041259	-0.8605511747539185	0.9873791394194362	1.379137034916626	-0.12014844587336414	0.21956919486317233	0.3476316683166376	0.19071637798323293	0.8345983780361902	0.38835309599439904	0.1323570070225786	0.6723605975419609	0.0010990347225938492	0.04270436512335085	-0.5364942428113714	0.04385633961048572	1.784968613719381	-0.8164613032482917	-0.4891075834119512	-0.170763018967232	0.7810709574661882	-0.5514413580117967	-0.048379188471464635	1.7155510526438533	-0.22660825541134907	1.0971024812254924	1.265296690908357	0.04619530635960777	0.5327933333494748	-0.09107641493800861	-0.9657424246429404	0.5946879942364652	-0.2094147838105136	0.01786706128891681	-0.2349580074133767	0.9257454269303627	-0.1702545570637108	0.3678482383267914	-0.5712083203863529	0.4108315453829792	0.17626325328002432	0.4153922000634737	0.7020576410330166	0.306864127228672	-0.30112038659274026	0.5051555685323077	-0.7343247515124717	-0.3654225763169664
0.2907871044076583	0.8334171860739108	0.40565272380337947	-0.04374101620706101	0.16261956499522237	0.13775404889418316	-0.30480594430177393	-0.4700971854094084	-0.3842856750983683	-0.5123404419936249	0.3180284448087766	-0.18609027630339436	0.06663079476084675	0.41310992609022196	-1.0366065909786306	0.43947009873406534	-0.4666074243620579	-0.3504019141913887	1.3885581447685713	-1.6172782618871615	-0.7867475311128825	-1.0775286814136649	-0.31249503371165577	-0.15322796330940672	-0.027762573316912415	0.4029890965058625	-0.8201024438914485	0.19507696707226427	1.0144333044194165	-0.6289902050971522	-0.5572069095233168	-0.12350136204547532	-1.63462614756418	-0.5454337079304599	-0.35063278988566904	-1.1046915454287876	-0.5906134352682226	-0.7237045780684974	-0.8320085357886813	0.3915585619766392	-1.0658103469397138	-0.40486565338159497	0.6808500936913638	-0.20595703876020047	-0.5522757718153396	-0.24250493998891776	-0.8583015862596374	-0.33478993141424346	-1.1717846694124914	-0.1452612045249819
-0.4302259141106595	0.017068152881383223	-0.17766242531132362	0.9904550690922203	-0.42067922896409515	-0.8664345676307248	0.15087029602598717	-0.4746307110000928	-1.0638755016399803	-0.2202403720064007	-0.46906158358224975	-0.7896215188011397	0.29192754403313215	-0.07675016759613254	-1.2493345550905777	0.28905127939384784	0.09450598917897601	-0.5565791199385295	0.7778988439508587	-1.7252590566436268	-1.1684931237215859	-1.58889683169093	-1.2576526682077294	0.5103826482654823	0.047298984125164596	-0.7158470324590422	-0.7808583384727654	-0.5511614032739844	0.2767479860614061	-0.6597573089166132	-0.7307975814378068	0.19739956223553332	-1.2808935637163588	-0.9269816289333549	0.03628197168974366	-1.1522191805085549	-0.4112141172361263	-1.4227930192381157	-1.2733540140126802	-0.05493645705538439	-1.302941212978228	-0.4687620836776531	0.303846263460643	-0.6940896470248679	-0.6701124774703202	-0.5400938963979655	-0.765988954924272	-0.8130350138458815	-1.4657160078504978	-0.32566327237421944
-0.8407183161583436	-0.3176290686353322	-0.5306624010530417	1.4258659280722992	-0.5423909156949854	-1.3551394621997621	0.9308166636275527	0.0675261397234265	-1.3694364032343316	0.2680901228286072	-1.093103767425896	-1.3072047758014973	0.19062480965253317	-0.6708079752881448	-0.8446956644184135	-0.07143798184750667	0.4285991299557802	-0.5681117964854522	0.10712444550074447	-1.0582686259917489	-1.4671120578323555	-1.3026368514514808	-1.5226130069502668	0.8624097490745638	-0.24775890023290062	-1.0270870002617618	-0.30625698166043075	-0.8416736979914886	-0.517997345054473	-0.6367310990563848	-0.33198665691256685	0.060430929626772434	-0.6909953042001483	-0.5596979608522026	0.27616155731896175	-0.40364365101423055	-0.028178560151368832	-0.8286659697649559	-1.3367135528140508	-0.5550469381472932	-1.2693866677396974	-0.1111609751010003	-0.5207532912628704	-0.935865239707104	-0.060295418722208734	-0.4503857122219755	-0.41118040267168515	-1.0329095996256141	-1.440857970862611	-0.643314166509378
-0.8437119129588613	-0.46641370233960133	-0.8459296551362387	1.0830119726376004	-0.4244100896222073	-1.3224704461281342	1.3816067787482984	0.47658464010254054	-1.3179744585310451	0.2899190825927077	-1.3045092891065393	-1.4429395166927006	-0.32658397908541287	-1.1306104737215248	-0.2850877243902434	-0.396622700191076	0.2872478969442696	-0.5886674551889366	-0.620419996124996	-0.30806202637925983	-1.4475750221907935	-0.4314596712841532	-1.2268568412796168	0.7822100346055816	-0.7356420550899033	-0.7053422905690396	0.0775405403774002	-0.7887961619453261	-1.1243760368069302	-0.7761900088796261	-0.08865314183799952	-0.5334855258996178	-0.42269029382881385	0.018000126620392982	0.1982304008287845	0.12565155599254893	0.10421283892010545	0.3113949301566815	-1.1703073084700282	-0.8718720171187828	-1.0470108733383374	-0.02311412557534683	-1.1604371071691544	-1.0099508802974855	0.2939406153691943	-0.2559140556479215	-0.1756474049451905	-1.152149597330782	-1.1097379026962888	-0.8658349761742934
-0.4986076670836921	-0.5137507684135024	-1.0099935080691527	0.4831342862790268	-0.26399919893461854	-0.8549951525225998	1.1616228828929416	0.39156940457500006	-1.0077557097268315	0.12097831649450161	-1.102131379403148	-0.929088905739804	-0.6190440615394711	-1.2169115621630056	0.09865361663288533	-0.4900766220929808	0.02874077338755415	-0.5933805779919212	-1.0685067011121157	-0.10278076950488073	-0.9472636956249187	0.41788276004159053	-0.7635993678741518	0.5312552215308471	-0.7916513048376966	-0.2773588089553922	0.07926890919080432	-0.5704953454030884	-1.2882591067453433	-0.6810325984465169	-0.11364422398602997	-0.7500471653267898	-0.23233180323501185	0.3436832978352047	0.1929724902282444	0.008218181805259317	-0.03455901565905144	0.938573510678014	-0.8929119819325887	-0.8931516216307015	-0.7181982983697892	-0.28503611679048824	-1.209548521331776	-0.8929160087664381	0.12865009795038398	-0.1936452548343248	-0.1131158473147419	-1.0554566671293142	-0.5616598671519669	-0.8259675138750014
-0.05037126507941183	-0.2911054364095229	-0.6190355648971584	0.1629620609036715	0.06163388332033157	-0.09153967239099618	0.5076979952510376	0.15584533581129237	-0.44288906955828206	0.4028856366912784	-0.5873415329553782	0.11007045908384616	-0.12499701083452923	-0.8432562143350729	0.28629672123630473	-0.20232902080494586	0.0678299957689404	-0.3255609546294476	-0.731110128321723	-0.24751882509019366	-0.037129460670037175	0.8053833139541781	-0.2621115623047509	0.35084867166845746	-0.12620627640128979	0.029785884462678984	-0.07553418295231375	-0.158020105602133	-0.7765047999413837	-0.04819040998417072	0.17919969105295927	-0.05700554307239331	0.333499389357843	0.41800985345294234	0.4740075403715778	-0.11073637742445279	-0.03112272723526307	0.6496068084900019	-0.4404862077305207	-0.5391541011266623	-0.31959818893059977	-0.29037951880099466	-0.6793691946821884	-0.465527114975833	0.10091133283459866	-0.151073409210894	-0.003108282188725639	-0.5471796556637181	0.10045210085857065	-0.43287858906176135
0.2063202385415743	0.13669682002695602	0.40816871697051066	0.1341011739740273	0.725270644076761	0.6960190171138116	-0.059531510877182385	0.3029476046093098	0.3525958766151299	1.0654222827199937	0.14068804249395087	1.1064591719868897	0.7969082475748075	-0.18111411391913204	0.43605089485958487	0.3349714578498926	0.3949124410635292	0.2917534915093353	0.3301429002532197	-0.036899680417393776	0.9613449268579295	0.8234834231452605	0.3947430442759244	0.2708410685952537	0.7437521856743814	0.39905723922679187	0.04803948940931796	0.5180433148599876	0.23717010823463827	0.750576454713158	1.1182656742078911	0.9969872696385392	1.1245515420515746	0.5261561701788048	0.6783801367357221	0.5203230072255293	0.4064015687736363	-0.07363713606313976	0.22020207845041515	0.13105125594454747	0.1511356097002613	0.35689655921671265	0.06103026415704984	0.23393471530345988	0.6827353187919939	0.14776822332159603	0.3540250351889396	0.2532063245414085	0.704968164099361	0.2064987787037257
0.13676441298680275	0.28683746941544247	1.4458400566087548	0.07964139030323157	1.489072732920883	1.142452159194411	-0.21252781497905593	0.8316643635518453	1.153650753606517	1.2545966212708628	0.9149315494544601	1.4738416991261851	1.1118106618554082	0.3932298172524449	0.6177884778667867	0.6365572702261254	0.6724827087861436	0.924460563604177	1.2499529321747334	0.717467236032226	1.6443685750693584	0.8885381517008294	1.106230929455138	0.22809524281435978	0.9646349778388327	0.9511447431476496	0.5354599803626503	1.2231182237416782	1.0560118032770869	1.046099268518263	2.0336151013445187	1.3831529014578452	1.4744456005123112	0.7767617882809161	0.3906456804781497	1.5945059538153128	0.9942795659239605	-0.4866468545897781	0.8575689354333773	0.8120418114338546	0.6649073604803907	1.157272714194794	0.5400599207173495	0.9072696830644703	1.284047871385676	0.7368743485902951	0.875426449164446	0.9054845680050033	1.0039030172025603	0.7340142992046026
-0.16493884192802352	-0.19835246486083263	1.652168178574933	-0.10923262022786792	1.7308606087968526	1.028483559498859	-0.04075847970431556	1.1748123606045597	1.5897582399434507	0.41904460701600343	1.42254457286303	1.1063295806226545	0.27517585104213316	0.5433587771445219	0.6955374288026678	0.30258352487224266	0.6566238118307629	1.1266778008847536	1.1824084865164997	1.288806088083271	1.7498450103821461	1.1678903037723647	1.3888434433445351	0.18785254589617956	0.2758672381159737	1.3608653266043056	0.953585058537378	1.4403843463396726	1.0436475782848866	0.6961923672546979	1.8182763709708922	0.805209961111076	1.0347368165133743	0.9152896151311619	-0.15846438404455734	1.939067450184912	1.0907593945149485	-0.3354502377095601	1.102358657162159	1.121541890019627	1.0684315720532005	1.1991111604167441	0.5207395594408892	1.2160989629447574	0.8892505466095352	1.2786911497283828	1.1863687011162387	1.0763792877573377	0.8465049129826828	0.7765559754074685
-0.5089020374373775	-0.9432568845858256	0.8728570165438708	-0.2138077766845833	1.054831743019966	0.48344828064135714	0.09384285287911248	0.8660659974498028	1.4261928491629214	-0.8477959311267544	1.352369264803628	0.4226842909881454	-1.0282932168501984	0.25567887719265603	0.4800756818569183	-0.4253233032480565	0.40508116883638684	0.8205839949941424	0.2947038876206686	0.88300966532319	1.2858878985052566	1.2921462793718497	0.8603872519295469	0.10549239451486166	-0.6693811219396676	1.1074032233365572	0.8018984770307204	0.8566472534942075	0.3484460343690905	0.2486756733089766	0.26668996964951724	-0.001927436248391325	0.22961838789163394	0.6180098153061474	-0.2579613057303159	0.9260624856859625	0.39549981423689073	0.007065626706004568	0.8242307485915005	0.942121735916796	1.102683449456437	0.2913413679354805	0.18580307956080194	1.0673287307929302	-0.5119556522700108	1.3570041401204862	0.9177062618059587	0.8498420326041904	0.383028741077427	0.32649800208110064
-0.7683000160427429	-1.0853168898143244	-0.13844627392408668	-0.07826520153872792	-0.19035017491534967	-0.11001158246102605	-0.10023843973088639	0.059047965662889085	0.774873172099754	-1.3487786919882891	0.6986659262023064	-0.0695894782506826	-1.5233022202030877	-0.11502310758521664	-0.01102487234666213	-0.7556313747175559	0.1281977166306114	0.36961216053280843	-0.36070522226822765	-0.2734227734265884	0.5175683118652331	0.7445114694014237	-0.18926584203590335	-0.0924298965134212	-0.9857376845135977	0.10548440062427221	0.1058056394956319	-0.22515625618849947	-0.18076673111116753	0.24001702534737443	-1.4272159155238333	-0.2107780199898638	-0.2373171128797885	-0.08561541295897186	0.36898963913463523	-0.6353553081104287	-0.6433947679317558	0.05606475186410935	0.2873978076349591	0.5381655204246064	0.6107892423157185	-0.6707388100326163	-0.037309655714490644	0.645618863612985	-1.5966914816976359	0.8677085578978818	0.10646413165100241	0.5324626063119672	0.00352603241380615	-0.17363190539823362
-0.8855670552402637	-0.25818011037875555	-0.534738365934115	0.10986789753255939	-1.1520447984875184	-0.4441259114469853	-0.5661062512485933	-0.7050091418518016	0.013979547304328292	-0.6184480452270862	-0.141562438158197	-0.19916689519074493	-0.7173671739419436	-0.15442720249449124	-0.48127515484436867	-0.1646155242899393	-0.03399735134072798	0.16502640113451117	-0.06399195215953968	-1.044658366132989	-0.15942173196255463	-0.451372038554801	-0.9221989909236601	-0.3741111708486935	-0.47565735258538716	-1.0438020977549152	-0.5362326475228106	-1.0840168626976256	0.06255981123254124	0.5622579630296823	-1.7771591479564421	0.14968338616494628	-0.15189472056423803	-0.7620190010086921	1.075659740482511	-1.3157703360656816	-1.207727921307611	-0.23887111226907304	-0.12886010189444155	0.2776888289415942	-0.2241366749901169	-0.670362586780081	0.08971678559191353	0.20184632473427253	-1.1166801403223763	0.10748607694679202	-0.7041560147080268	0.2451132164627803	-0.02365936464431607	-0.23503760774088436
-0.7831612037567315	0.8394565365880942	-0.30166202111734663	0.06473763044196505	-1.2887869533635588	-0.5099625341329249	-0.9117850519613918	-1.122090827124593	-0.49515719439662836	0.5282332738841102	-0.6850895854700634	-0.1356473618144628	0.5416223196524146	0.20064731071494535	-0.6011397588307358	0.9467662065446041	-0.07351162449450452	0.23000961524776703	0.7158521003311582	-0.695371060866776	-0.4218369641216565	-1.5520732743434316	-0.7483736790270611	-0.5228656363990172	0.2382832582213582	-1.5467520297508879	-0.5607861242617417	-1.2391244005922513	0.7164278600296939	0.6869320237929512	-0.5969855329730174	0.3794682439363196	0.10996470168838089	-0.9817416542421039	0.931396978526742	-0.6951804336898991	-0.9032321686911845	-0.48894381936123865	-0.31556197739192376	0.25897400649346386	-0.9092643322906941	0.2038923278484451	0.34580675865646326	-0.13601830880950086	0.5383150582896978	-0.49583522802654784	-0.9002237331970575	-0.1418855651278153	0.14969373732498334	0.16264586303093578
-0.38168001323201933	1.0673134394905561	-0.17697063602388613	-0.193451567812043	-0.8803424308200234	-0.5077991975853062	-0.7667012400903366	-1.347217717586381	-0.6281974450834297	0.8631394789250082	-0.8097394739100212	-0.09319078440832902	0.9791884199533275	0.582178338760646	-0.368411497937845	1.5881284746407904	-0.06999040716897711	0.28492531332322	0.9110989848165089	0.17815518761508664	-0.22322242732865796	-1.7381162406100736	0.0701338910808561	-0.3522392269430616	0.4602243024778535	-1.1716047968982184	-0.054635833770173385	-0.8662415404929883	0.8600706203531232	0.374467219319718	0.7210910999701214	0.06372178074442303	0.1451500303330834	-0.761597656272187	-0.22617561565927322	0.1491321249266958	-0.12861412660877602	-0.356197446760283	-0.46892454291325314	0.25755681199107955	-1.016206970927289	0.7580585880576882	0.26706835716033	-0.36735039092979765	1.5646176741351379	-0.7194596020521538	-0.44312057222458623	-0.6718080585229719	0.09547255702782707	0.522776887167611
0.23582532662277986	0.029321648394856507	-0.6572703613341802	-0.3777111723806368	-0.6662907545862402	-0.59830730801946	-0.21338333240152876	-1.6116189934592793	-0.5019135102620489	0.0038689233400373826	-0.8283082050298555	-0.1417109211866125	0.2553373906992466	0.5732655713252728	-0.19905040444536184	1.198874896520606	-0.15619691805634267	0.13428072379694153	0.19016853835518557	0.32909176740656565	0.15208478936532915	-0.9537312223425496	0.6903317635527835	-0.02550081682642308	0.13925215587253234	-0.46499875508204225	0.32811509087263024	-0.5374119648728574	0.11932456836914968	-0.0882764232042794	0.6352456095194795	-0.4832901663020794	-0.0649300789675872	-0.5584704638194328	-1.5852836336329656	-0.07863130074118269	0.35346938402610767	0.02392825707849716	-0.7676242525237336	0.02761597974480888	-0.5720040332778678	0.02273814671783352	-0.33859594817446975	-0.5319528499867907	0.649298159599537	-0.6497874744907384	-0.013940736949702659	-1.0794447914707883	-0.400878396753654	0.34847793167734775
0.7407488862081936	-1.5086189321839143	-1.3320791925221565	-0.37768847121286026	-1.0272121748247378	-0.7911795393763748	0.17181352111180914	-1.8224377557688733	-0.33014087024197686	-1.305597260794609	-1.0758750304031401	-0.2758185036510912	-0.7491859337793868	0.1630301248610667	-0.5646059356048863	0.1983975018291861	-0.45056180663025475	-0.11964876099927871	-0.6252473574590898	-0.5830179393023434	0.2931374773769206	-0.009830371346864706	0.5258176481032697	-0.006478173023448554	-0.23429962453269795	-0.2069270781340893	0.08539089250504464	-0.6153905687390527	-0.8633210300187655	-0.36009265000357876	-0.9323203039218688	-0.7683120550662226	-0.3439889494320848	-0.793283565541626	-2.2242195102880493	-1.3545307669735833	0.147324937201714	0.15494661047960528	-1.122778675258349	-0.4097718433931451	-0.04425740243809948	-1.5776259404838167	-1.1331606678181645	-0.6790106688864055	-1.5681730434354892	-0.5265135056661191	-0.3382989198840703	-1.05524261771	-1.040188311742369	-0.3174171231165978
0.76708112504351	-2.4024874589697727	-1.3971865190961825	-0.45519967011778834	-1.6184399037462611	-1.0327056823773868	-0.14966607331501938	-1.685893632144901	-0.28063201629344736	-2.030732825108009	-1.4762632577371324	-0.5121523612479205	-0.9870781628956941	-0.2472961124650541	-1.449684240343698	-0.54580731619675	-0.9059370238474513	-0.25480959401587544	-0.5975793290120366	-1.4676501905696917	0.004369913084312182	0.2217558502011298	-0.26308601400724807	-0.5529202703628634	-0.31758532997541383	-0.6806931797741783	-0.5792167518878898	-0.972608574248493	-1.1796972955658673	-0.4939770182602728	-2.5355312035909967	-0.7950555242985149	-0.659593086883842	-1.3795465776855196	-1.981991984567081	-2.3659698829385905	-0.5094662846037045	-0.27900912033499603	-1.2968294697122942	-0.8046612997044792	0.10595208509914045	-2.590514242802656	-1.548410921716967	-0.8760751509394551	-3.130354909881559	-0.5241049593263806	-1.3086682007603538	-0.6781217781065885	-1.2729021630502904	-0.9221395085092223
0.2747148423490663	-2.172436877621919	-0.7093956715430761	-0.845902793641725	-1.8067441679544292	-1.2828361966033976	-1.0328088377320817	-1.1347807790909494	-0.39787506761693825	-1.7504228545570513	-1.6007582807985792	-0.8146480984960244	-0.3851381112769451	-0.31818505416324727	-2.181869655759382	-0.658692698681177	-1.2286977686177398	-0.214599049769031	0.12782526366016322	-1.0427404793283601	-0.5233020086980738	-0.31713182660229455	-1.0672315650576123	-1.305376451862072	-0.2903077194850949	-1.4733209706062578	-1.0016519053173307	-1.2462638276662916	-0.7146762033945498	-0.7331137982796566	-2.7117783389087085	-0.9157536976907426	-1.0292326117100847	-1.7470051821027872	-1.3499669389502162	-2.0446749053037463	-1.109697149930277	-1.0075149803520822	-1.1840889508191348	-0.9486615414828544	-0.14193873065606408	-2.0626913645848863	-1.3224192958897159	-1.1475958069948342	-2.752185214859106	-0.6517828625099493	-1.9270067503225126	-0.4002112046402781	-0.8636457506337737	-0.9678016894230425
-0.3334316556347881	-1.1907637303354262	-0.022663827987178357	-1.267681248537749	-1.3413958659314358	-1.4396337205889884	-1.628091969729227	-0.42923134553992814	-0.5749968786314794	-0.7721407416727453	-1.151047040574874	-0.9897044632633764	0.20287957649296715	-0.17133722992188366	-1.9291159328397922	-0.4964955755920471	-1.0645096392538924	-0.12901702878037002	0.4798247676329439	0.5926211819300121	-0.8933222471851815	-0.8644966171016937	-1.4470198660172289	-1.5378054231360814	-0.49344040349453955	-1.9127790595640843	-0.8094684328814675	-1.214051851980853	-0.2156160917538058	-0.997828369405801	-1.3873043674510208	-1.1301403705133501	-1.1800283724250444	-1.3672969206846368	-0.6808247702458	-0.7408202076167525	-1.3345748682102314	-1.3555348805719085	-0.8592955261391896	-0.837180941340297	-0.38778618330893516	-0.5118300127103795	-0.6851680181969328	-1.3588096374733067	-0.965229753346095	-0.7899511375097181	-1.298248762155697	-0.5087902636656237	-0.12711848988485167	-0.48248523328756593
-0.5460808470878887	-0.04521762583233878	-0.05334441624000006	-1.0617898011788984	-0.5066728307657625	-1.2684089661465037	-1.155284936229368	0.20989407936582324	-0.583256038958761	0.3424245123119444	-0.2913311214175937	-0.803248461128172	0.07156632779475669	-0.20953521113370716	-0.5081940621019794	-0.5080081870524494	-0.3366217702189485	-0.09017076225428267	-0.19345529488910626	1.9579087635259693	-0.8555235045265147	-0.68254415133734	-1.3673496360295174	-0.8792617930087844	-0.8668782564150107	-1.6301475703331187	-0.2891792026561873	-0.8598875420313408	-0.30439740991431063	-0.8593021620226187	0.25593938873667144	-0.908822800812356	-0.6294562938887307	-0.2877307459102924	0.1820480686508323	0.3256312685918003	-1.112590324095745	-0.8810054674040239	-0.373522862885713	-0.5689220320549315	-0.23766660733341088	0.7265098456616801	-0.028177550034435832	-1.2191631293837093	0.6787449036421296	-0.7797991379852236	0.3352809634257924	-0.7100276963392325	0.4228685177652259	0.10478051628132615
-0.2361923947496403	0.9744913610715173	-0.5327898239409934	0.07479542653145438	0.29507913996394625	-0.5692158870572722	0.26852770403104537	0.879602982860018	-0.20966333046658817	1.1482897468519853	0.5426856281604567	-0.25566633464157673	-0.5473730162997525	-0.5492891958974453	1.2751352236672717	-0.6301900796090553	0.6483210005740591	-0.023985567585099073	-1.2517505109577134	1.808118366405437	-0.46992089806774495	0.1851339509967597	-0.9611844907726738	0.29919731288498613	-0.950948863476276	-0.7487550340342932	0.05372346059923662	-0.21947213801882792	-0.6791180595459703	-0.10342436115631316	1.118178987341845	0.1066793759487485	0.7163443731517392	0.8450799544329746	1.4154916109375555	0.5620319798946539	-0.42690412876594525	0.14564510938017453	0.3291413134442222	-0.17381286256614975	0.31995158263727946	0.9659723508060735	0.5023609402991304	-0.5109434345609856	1.2309464816289362	-0.5107694675642704	1.7312213975823507	-0.4191232733471737	0.5821349914239129	0.49010311218813923
0.21493847734389196	1.7389592396735938	-0.4896667665781087	1.6087037561620097	0.9210260969951038	0.5050063268277254	1.6617882943821318	1.7240751071718188	0.5263339626263063	1.3719930774685536	1.0781960028804782	0.3406277154982817	-0.8577583672602598	-0.7855244659850136	2.205393742707629	-0.48993012848357625	1.489103421343982	0.1576823643126197	-1.4577591990039969	0.4680678877551136	0.03904431292282999	1.0314886912568317	-0.3153451932741763	1.2850279085019185	-0.46668580574184615	0.3132135267393013	0.16736759085703365	0.6256261427221204	-0.510691357165629	0.8707575717877135	1.1604353003095893	1.4392419958863185	2.1951059244570006	1.3157267727125037	2.626436335434172	0.5580195931180212	0.6571121720148023	0.9233929016980629	1.1744107500725702	0.3752125471428861	0.9372513467366776	0.7452073813713539	1.0018179534939469	0.6163511529229552	0.9890523161461949	0.0005192879074398262	1.9177115535972917	0.5020812148959531	0.532027673571534	0.7768399272794033
0.3323259873003542	1.9912035506366725	0.5150364867566607	2.5637907013155203	1.3997353820245075	1.3865794561667162	2.0973573998956914	2.4562191561991633	1.264100926616012	0.964922552686912	1.342770072297801	0.6438602547395853	-0.49233930575408064	-0.458883777904338	1.7264255648462516	-0.05205556434797709	2.0327617377773954	0.3484817073220489	-0.42086647913230363	-0.6566630106963552	0.497562856706274	1.2655890468314315	0.41640084764722324	1.7303644828226448	0.2656470706709952	1.1224908796378323	0.4869701081335542	1.3809741640715136	0.4571576725846056	1.3978207722427491	1.0758297178297724	2.1205886746476454	2.868777028143163	0.9512630386124264	3.060647349113819	1.071887034078292	1.7198406688746792	0.8378221092326494	1.7403004995594242	0.9890014851757877	1.233952466753451	0.9296386604610237	1.4652690868349498	1.6043539868088923	0.7543346243450841	0.5738564065660493	1.2137551361333814	1.4322671443494694	0.4636788047767117	1.1937420881519556
0.07701124596404713	1.5610345379044421	1.723910444441544	2.404184885402662	1.6486684515319194	1.5186599844476054	1.5440909944553323	2.4237974130988844	1.5009230361198518	0.2690903240069777	1.4186987572922614	0.6231348251030343	0.09002028558635924	0.2892113984756063	0.4934749323034123	0.24750635547039507	2.33809151777631	0.31535809334886733	0.9315817372226748	-0.7214259852071021	0.8078855958775744	0.9623363196058006	0.8702480295745757	1.83562044773213	0.6249833871426443	1.4104467898479462	1.26748234844157	1.590366120375483	1.4819331052916958	1.2388312320208763	1.2787135125108569	1.7369559561301937	2.4195684842205605	0.2641668560231159	2.4305679281217762	1.841806026915684	2.0112486142742165	0.044048668948656715	1.5240537688137692	1.3980407976733784	1.0843613951860862	1.5248176325575207	1.6295580599613269	1.844320984295087	0.8670036928955098	0.9493838678548958	0.8166975519367844	1.5595359356681535	0.3111157323793369	1.63804445194907
-0.09592348214136115	0.8322002316344285	1.9795919328151395	1.4616253022024444	1.5094507557599819	0.9280687941256146	0.7554829598736746	1.3363595858416109	1.0381987306802887	-0.06344421545372564	1.2615631112164616	0.5448784578980711	0.22596644156538334	0.7314645299670518	-0.1959227481546923	0.11510994199878305	2.343997903975936	0.026089063393894933	1.3918889374819778	-0.23350016880448324	0.8572941547254379	0.6553440186371406	0.7092230125361965	1.8699542024985538	0.3810179996145023	1.1915458102437915	2.0836141378266886	1.0814664334731248	1.6259322242315897	0.766624720214129	1.4873879812355821	0.9101865539455573	1.4315730088814238	0.004081895995513883	1.3172260434503522	1.8344504046153833	1.087402546171624	-0.6543660612733978	0.5651509877311071	1.3564279614288086	0.6701704406557399	1.6820323915489064	1.2730128270681398	1.2004870147564508	1.1016350593244135	0.9994256032437704	1.400356711096495	0.7730308710541307	-0.020773741646037364	1.6668999980228354
0.2519733114075848	0.6200434005536417	1.0799753697725467	0.5100136173683866	1.0871935232035579	0.31012117703372355	0.4135826737272949	-0.1716633891063794	0.2829781421759601	0.39262245411034596	0.8943695575993028	0.6274653987853828	-0.11506119152016393	0.3712051630756541	0.38701293392113667	-0.08779567772526363	1.7790606324056775	-0.15903495964143252	0.7741978301870598	-0.13871048912937053	0.578322498127542	0.7267145841871551	0.08038752309687015	1.7246812351830587	-0.027889125421943776	0.8162989139754391	2.2103978657935532	0.339766888240744	0.8374257308825173	0.45954044551250806	1.2788198437605056	0.591579412626784	0.7245554388194944	0.5214144508497485	0.588144927043701	0.6804975819828819	-0.4993112869848278	-0.526596393442178	-0.31814458611684465	0.9230239885297058	0.3546530929537908	0.8715795217631734	0.6043297404666025	0.23032879820679217	1.207443971353645	0.9040369944345055	2.335792566248893	-0.11626308349774787	-0.26977893672169534	1.014366650548242
0.9957294334805721	1.3078934103263182	0.05495112036958819	0.03317577757253564	0.8461907526565017	0.4210543431581616	0.5262032735758981	-0.9526913415291403	0.010800692971261192	1.3204275743508946	0.6596888238899149	0.8098929479525077	-0.2773221445168084	-0.33157994289885123	1.7102623261411511	0.26934539409444086	0.5505381458469096	0.25134190141011475	0.0005634648234352239	-0.4847977395085947	0.1708873783613492	1.09988347532629	-0.3236524305948199	1.1004800983109555	0.04638376718219135	0.8002498714725016	1.482269074786574	0.20325153489386574	0.015786794372898844	0.3913118237698167	0.7749342518221649	0.994435768104146	0.538431980275692	1.4959701178827867	0.48943336868748305	-0.5496690782545813	-1.3905502873629072	0.45082344113113043	-0.16897655887431032	0.4729351004654828	0.47863219257848494	-0.26629234607601315	0.17493656482558773	-0.18232926529266733	1.190199275539565	1.0599523664717134	2.4292819514293074	-0.13221073616981882	0.08511699243273312	0.022310491153143226
1.468074406042214	2.214976188142701	-0.001825518601086266	-0.053977518047381615	1.166034399787417	1.334259732227937	0.6567387703627728	-0.4464251938388791	0.6650034619893724	1.8556922321162668	1.002466489353771	0.9237565004013977	0.32590535762555056	-0.28086006201497576	2.492618878600056	1.187509001187773	-0.8777005739338303	1.3395123465183385	-0.01974824944687749	-0.3886594744885763	0.1342274990327324	1.463437588168578	0.1488077708630539	0.043621163903552126	0.7842434821239492	1.4010010270427933	0.546550517843154	1.0118157286486869	-0.01164042361552772	0.324150705061267	0.549711810418423	1.4145492664008514	0.4841549954376692	2.2411182724188774	0.4699147689671277	-0.3625612699483475	-0.5992659392422252	1.6319477832442846	1.0989990093883057	0.3573630108896734	1.112281699272886	-0.5249528347106647	0.30713747238364625	0.44043469690241294	1.0749293586124395	1.7005316406863185	1.2866329893125519	0.8864000003135162	1.1886346169973068	-0.6033285097045614
1.067247005816165	2.1289791332390235	0.8300055917287124	-0.11340380214655056	1.8222838484429529	2.3399032338093813	0.5318953829549454	0.7151358746134303	1.8145261967845503	1.4346113810572632	1.8671169198183952	1.0098762551086773	1.541165649024385	1.0550814823745416	1.9089690358765434	1.8013992939897134	-1.7522079462192708	2.5054035428054564	0.6426547518117849	0.6995165363780081	0.8668773805786116	1.6314973368985495	1.4281295640000107	-0.9436793028784914	1.7282787599832012	2.290551649758921	0.11726273173549011	2.131282788518906	0.609275450412261	0.15506588556768672	0.8927208488508658	1.0832223381154438	0.1649427809513215	2.285667428659223	-0.10116426129859345	1.416492896422182	1.4327408982195777	2.3212317186298184	2.4259852386418386	0.5439365016474131	1.871925124097437	0.4435123084949153	0.6844082958239655	1.6950733697725924	0.727026104538362	2.546445899451863	-0.30108296108785365	2.0945847223179914	2.3789390586862247	-0.5248440325928193
-0.14788765992326883	0.5863858716091762	1.4455252219643147	-0.4009663340728609	2.092946563058041	2.627340324174845	0.23434022072900354	1.326851774409502	2.394234293072458	0.39277442996194895	2.4674678442289437	1.3080326718826938	2.603920971183612	2.8337320223077547	0.3013336095103452	1.2652232985217877	-1.794304847854611	2.824445329110725	1.1542841366441972	2.1076711067803915	2.153309760877107	1.6101456730631432	2.720069384858304	-1.4249132386599823	2.240096046946167	2.753999909138942	0.11122885344298439	2.512475857688588	1.0052749227557207	0.03904292030825268	1.3725190332050323	-0.009443959545516066	-0.41067922174299465	1.7174790146024994	-1.203910609998242	3.2322880471448485	3.0996611845320112	2.3354958958024192	2.519522305298748	0.6457264887209779	2.0496137501563365	1.5719091247052148	0.6516105163777456	2.5709356565031354	0.11972371928693519	2.8973103092402304	-1.3392503182944113	2.431792596414598	2.6312673770756163	-0.16899723157976834
-1.4652377632865408	-1.5275354483711276	1.0270359564001872	-0.9525808680801957	1.4921567928999928	2.050278508783757	-0.11802882571861682	0.8235429828772445	1.6497901464481104	-0.39611303781874996	1.9311660716024084	1.8749173457070045	2.842295273990845	3.4405510251369447	-1.2433696868223274	-0.19338282955809719	-1.5511028916972673	1.8072282512007234	0.9057618117519972	2.60109958948859	3.15590253455401	1.4038884330757684	3.228557769694381	-1.5135514578659166	2.046539329918476	2.3462112868979896	-0.21663613565895462	1.7772025098122592	0.6187333759826841	0.06157443513025839	1.256419070046157	-1.21926453814324	-1.0637773814584777	1.0188573474038318	-2.23031680093779	3.303269182110409	3.0869375840106215	1.9971983851271238	1.1177678395193011	0.3459298162879259	1.1525697372855495	1.4405797646633098	-0.040985612498475925	2.3170857629439383	-0.39482161782769387	2.2046241539562486	-1.7189820636856037	1.590904405887174	1.5568548594218035	-0.26669869592627554
-2.1068173097596437	-2.8003133061687238	-0.06397338174220506	-1.6249879797365694	0.3223664279736089	1.1792122027299945	-0.5947601078345006	-0.22375662886535364	-0.06983595625150267	-0.45740993215822223	0.2737101448123409	2.3113633732750563	2.1764469692958532	2.0517581529582767	-1.9180849610562296	-1.3466654735561319	-1.7714222368148655	-0.10115391213870702	0.08142378330985216	1.782238405487998	3.0693568513291747	0.9056594699974998	2.827607177190458	-1.653434122988089	1.351833556583452	1.3525374885529051	-1.2328030137117676	0.6174314091177605	-0.1958328168701812	0.019759172056987528	0.3038160769673034	-1.9760256551427422	-1.8000801290794453	0.5888244556625138	-2.643104731735302	1.4185649201827928	1.5547958810862732	1.6710611895428886	-0.7158102533906113	-0.2362186256789028	-0.5244950875945026	-0.1575838141571054	-0.8949988468821931	1.1281278319415573	-0.39182622789072374	0.636879815281671	-2.091579951373494	0.22950634321827088	-0.11458742360095073	-0.9924014149219194
-1.8196022186487637	-2.643233191800633	-0.8143242820831386	-2.0882422505040314	-0.6248436453900363	0.6252007814701714	-1.2039787530841974	-0.8248327551423108	-1.5195567892831223	-0.1646859434479264	-1.4130549350968447	2.0104862996729844	1.0091108434644889	-0.42211479137465696	-1.7596425294852984	-1.2101998050763052	-2.435932941335196	-1.7752825821674263	-0.703661598694284	0.49855927057828553	1.8269004883856048	0.030982989620260006	1.9834490056318825	-1.9468145609743632	0.5402242893227281	0.5018474138286827	-2.2743326612392614	0.008862675711574754	-0.664361513778275	-0.30212785014130716	-0.9684815351580751	-2.1776750671587695	-2.646431292673151	0.4069984475015361	-2.4040262926697284	-0.9248954571969753	-0.1651654122928844	1.3872412445634037	-1.6127579425678826	-0.6698605287375645	-1.930641146898129	-1.8920659471144667	-1.1687771111229375	-0.045146159865555466	0.011485605620898679	-0.9569607460514115	-2.773050418724113	-0.7084992529146453	-1.1744835021620872	-1.6884044792074444
-0.955375399836935	-1.6857035791229036	-0.7599853247908439	-1.8932411247812608	-0.8988288274259967	0.4076797398324252	-1.5934354947677676	-0.6385736387282136	-1.6759813267126191	-0.22086684281501065	-1.9263074435012681	0.7303504099864955	-0.19298514502399527	-2.0697795213173427	-1.307946034050326	-0.10233510005826753	-2.6356037916633337	-2.259485901479938	-1.0971784336232844	-0.20468420259901976	0.11650065070859343	-1.0927442661346818	1.1197997046703856	-1.9188644349013702	-0.12745473910507946	0.19131735003796538	-2.3017186843636575	0.12264286652818458	-0.5168412383352793	-0.7482433759359731	-1.8068989215802804	-1.9253074926835354	-3.215998323498893	0.12934758530108215	-1.7856829936977152	-2.1065545221793744	-0.9635221112176829	0.913193126043131	-1.1806636532740924	-0.7172730831329762	-2.0754472385160603	-2.204125960737405	-0.7018309143333433	-0.4297189746077723	0.12021971549846877	-1.7392109853175644	-3.14475411935311	-0.83699622736517	-1.0689283014629676	-1.5544946825923438
-0.07245650336302809	-0.8918126408282786	-0.3847039319620436	-0.8239815330719527	-0.7911077665254342	0.051690090158685385	-1.2956951755824988	-0.2082627465067503	-0.7070202956622641	-0.8257475356443725	-1.1277731928634773	-1.1082666317639651	-1.1422763339663418	-1.7401340899124067	-0.9170477310806113	0.6880917798852235	-1.5860408743583452	-1.5051930763676997	-1.2136853882169847	-0.2413597015917217	-1.292606043056187	-2.127915818533665	0.23434605146504525	-1.0920896004188394	-0.5731468870800763	0.08968698506624553	-1.159752580491517	0.20707772507318775	-0.23977559570919887	-0.9111988087948357	-1.9100756269080816	-1.203967708316076	-2.819254841997942	-0.5101493939777814	-0.9910402519219009	-1.885159916908455	-0.8962075732119119	0.11357215284007115	-0.22811767971892505	-0.6372372803824402	-0.9606616746188341	-0.8567306044425569	-0.11624397174946823	-0.18333803535085708	-0.539252570175398	-1.5955704912988649	-2.3699063769857975	-0.5467946272721709	-0.32769186302690834	-0.569495305953192
0.4874556392390261	-0.5462309317988688	-0.35056256700674865	0.6901703500178304	-0.8713182595752808	-0.7488572400407483	-0.35199788161313117	-0.21479152026970094	0.20109524720733915	-1.496252310927035	-0.061680407674797676	-2.7100465652098755	-1.707983146465557	-0.08783349246988242	-0.5291538775333465	0.2743667923287421	0.33028429922885827	-0.3564084087262604	-1.2775344387806769	-0.34497212622156853	-2.1510660230256753	-2.7248212761453634	-0.821404454428112	0.30327571509606843	-0.8239981448016229	-0.4021620738759	0.10741488279842268	-0.428479401624251	-0.4194940812166409	-0.6729725578803221	-1.5721666344760903	-0.06617572181440518	-1.2638633753793143	-1.3938262115774023	-0.11714797616208616	-1.2869853668997433	-0.7622706368061487	-0.8325595688202326	0.2067031271307374	-0.8874966842740227	0.33389983966819614	0.8958847832999639	-0.1309655605681645	-0.16450818831739775	-1.4991435447363812	-1.1547892488712945	-0.5578253283631522	-0.4960473985686934	0.11827364816446029	0.41611398061387006
0.6931620965999389	-0.25428174818526106	-0.6556572853021563	1.672186678810771	-1.2726724028706462	-1.696166775402673	0.5065791255218909	-0.7123318137981854	0.016343450711850872	-1.6748278005031487	0.12353379809107709	-3.4740472334198906	-1.8714346162620907	1.1290440445986825	-0.03849962852694161	-0.929471780594554	1.7628670587887842	0.19609508706292833	-1.2830973353782353	-0.9296616736576454	-2.642507632533403	-2.731047157068865	-1.8632608341178345	1.3921125454249297	-0.9842043862229245	-1.3597680327966652	0.3772049794075915	-1.524711769688054	-1.0150927574408932	-0.42726489508608423	-1.2549038601757982	1.0004633489184367	0.595994558766632	-2.1001002314592796	0.6166437484253822	-1.2658479415506192	-1.0067097160395626	-1.5674426735347886	-0.114752902242245	-1.5260037389946939	0.6076608446770899	1.608942878808273	-0.751014269967128	-0.9409297146707146	-1.724841285215395	-1.0972151046747967	1.1002056167120604	-0.9536163281295479	-0.10032850800699393	0.5665292800367023
0.6442774949910016	0.25250243674775485	-0.7886378465932846	1.3649875440660038	-1.6113721856660663	-2.1805378136319344	0.5091958594556341	-1.207882294870669	-1.1596378582151425	-1.3529823952452997	-0.7253361891341144	-3.313319573040623	-1.7713374334380958	0.7524974118272397	0.3545404154539468	-1.7326562754999384	1.715355644745496	-0.1865634405710195	-1.0728038759182137	-1.5002410306230085	-2.865507653841303	-2.2691433432258417	-2.4027513089627237	1.486887186799913	-1.2335242269158309	-2.1673571804007907	-0.27811742315021176	-2.1665278116991122	-1.4283967460856657	-0.6059394453348653	-1.1542830741956875	1.2427284686592623	1.4409699892664454	-2.2781826661638447	0.8654711480134125	-1.7719841027446366	-1.3084734479610431	-1.8610252941692338	-0.6322468953475419	-2.0312882386750934	-0.3650030847702304	0.9728070208653405	-1.2694738241746513	-2.116970978809924	-0.8149769922421843	-1.4883596477300123	1.4694208169233738	-1.6203306339498353	-0.61351132049351	-0.06447714088166896
0.40728999369867863	0.6533138148282476	-0.5703617360749729	-0.003988010436101769	-1.5832662503008474	-1.946342223108342	-0.3398637112504968	-1.3518114628077313	-2.3028037524178515	-1.014022389799369	-1.7954232782160258	-2.5443517815799055	-1.6692023965666383	-0.7925275158842381	0.30611955563329973	-1.4627768770895477	0.54078495146679	-1.045998148889433	-0.6281573677647073	-1.3798619723505163	-2.641180012076365	-1.665332021659013	-2.202367859146564	0.7492494937713098	-1.7135113819326528	-2.2091938529659068	-0.7247367915110052	-1.902767052741908	-1.254260951902967	-1.087138701665091	-1.1862000309125174	0.373394470151855	0.7530779077045908	-1.9493271347718717	0.5071784789754191	-2.1298971904812127	-1.2249255392014988	-1.7759327089440629	-0.8502034751038277	-1.8404445977593236	-1.7117343569645302	-0.165429866985789	-1.100983592933678	-2.7512593392182016	0.37092745590794196	-1.8403603057855908	0.5911467064292948	-2.013008494446835	-0.9796506767112169	-0.6763857549604401
0.02250596401273572	0.4801462199922994	-0.48232723891857915	-1.3287807186884317	-1.4091433164748144	-1.364642804117963	-1.2460455681701559	-1.307196986778728	-2.5921556259363263	-1.0511008608116073	-2.303143131376967	-1.5926295632945666	-1.7209805242267084	-2.133917992346967	-0.20825125146547094	-0.5896853236721702	-0.49953917727607206	-1.6942376005213684	-0.15563024492860805	-0.7592737912602009	-1.9007763011507703	-1.2620712083806924	-1.6491040566104724	-0.05658760246604389	-2.3322881043868517	-1.6114310505282767	-0.19563781177084924	-1.3098991636103439	-0.7927193207837384	-1.296889358991774	-1.2451040282079746	-0.9807680204864356	-0.6402971059470536	-1.454074757459918	-0.11701906959191412	-2.0059836043388923	-0.920030771819946	-1.5752610879769136	-0.9367595527507594	-1.044538349914301	-2.4149350803289433	-0.9051108943164883	-0.4895679300576868	-2.419033462169621	0.5217029227305541	-1.7831540261555237	-0.4742917921869819	-1.9596402242654192	-1.2635926216416646	-0.7038891223315343
-0.4145454922077646	-0.19890855077440522	-1.0115177986302593	-1.612095682019045	-1.5164969427262855	-1.0216553949404683	-1.4524368893080473	-1.3710425207182562	-2.202091071342133	-1.3612050446345767	-2.253255635367695	-0.7945899658601833	-1.7713661298069834	-2.408498816029986	-0.7589883529416731	-0.08026645373754973	-0.578102078778216	-1.8674355489826402	0.11062916634454571	-0.6145458474142089	-1.0676618951602548	-1.1822544108051434	-1.40949094030179	-0.3771497009151251	-2.7203463049396532	-1.1298013588872107	0.71969242921519	-1.2867779700902784	-0.6991331052286391	-0.932883674779866	-1.3312552117375662	-1.7738318423053356	-1.4272492598372393	-1.1214375150959068	-0.4736722003544746	-1.7210272395502086	-0.9737397774580452	-1.4983168053010536	-1.3581644713469805	-0.3957419144199068	-2.293488920739419	-1.1883657058854542	-0.24594796344492761	-1.7073119311325529	-0.6891940809658805	-1.5348014414044415	-0.8175162734046515	-1.7135753794785635	-1.7996868495097655	-0.4518892663406722
-0.7485281026340663	-0.7787317953822995	-1.8853429069575756	-0.8472361805655162	-1.8717554607814573	-1.113258890579844	-0.945117496985624	-1.419341556038978	-1.927456476504601	-1.4973866812005483	-2.168325299162884	-0.3267169254163117	-1.4762278396940223	-1.9779141762332502	-0.8764414212105743	-0.30437880178095394	-0.012510069163721833	-1.8117900629822206	0.11791989403903505	-1.4894809263230984	-0.7918707115387755	-1.2082832741826453	-1.7083490858203625	-0.2919163906328421	-2.477476987064759	-1.286910014911658	0.787481766074222	-1.9262075659934896	-1.1621677634610166	-0.37910598227335546	-1.429875723505963	-1.5318688250649897	-1.128727729341994	-0.999827277814763	-0.36304654399038777	-1.6691995004470173	-1.5264550285592189	-1.5861235320130738	-2.0823316837716384	-0.5059105639115048	-1.970440434063635	-1.5659860568781134	-0.7784068481213735	-1.5435939636846536	-2.1596662636962503	-1.6055589531640908	-0.4773820184166466	-1.6203362701254695	-2.512180686878068	-0.6030696502723749
-0.8431742915735742	-0.7776616651001816	-2.248183281264849	0.12194801916079884	-1.8807619316252964	-1.316683882458022	-0.2603607775264638	-0.9646947569181893	-2.1386731404004693	-1.1126408121067972	-2.268763334023667	-0.17203823608788749	-0.6950856784537451	-1.75589048541427	-0.5392774559972688	-0.7015433074022644	0.36664158037095157	-1.8030564242834166	0.001928862326915436	-2.6506922258477883	-1.240154563750392	-0.9489969672280719	-2.0708693898246664	-0.15083696697225513	-1.52898710670518	-1.7737422097791564	-0.270191461826073	-2.3469226101366725	-1.5646296680738352	-0.23067970110690425	-1.39334038724644	-0.7480022509831619	-0.38911812835507836	-0.8990087353244651	-0.06787197552624126	-1.725459490904974	-1.9191833445218742	-1.6539088666352264	-2.416769557048105	-1.0925452079715663	-1.9507882092547246	-2.272017474076733	-1.5257566111129075	-2.1019499675510316	-2.445884229519902	-2.088082803324376	-0.0640650914514714	-1.7137073826515212	-2.753192728822352	-1.202395037942271
-0.6431632056078764	-0.3075626335115991	-1.615361943495695	0.5570541544544321	-1.0771306965740408	-1.2255997625894754	0.24308313537000736	0.1940975937032777	-2.3032438816420555	-0.23116699981549177	-2.1635490951512915	-0.14129827162556807	0.2817562099848548	-2.02224537883246	-0.1567526607625593	-0.47001167103533487	0.30104116617820453	-1.7208766281609806	-0.05015103391881442	-2.7584982233846636	-1.8089236993845341	-0.22685069793832247	-1.8529040891042527	-0.012120444278991274	-0.24326871587274027	-1.8276803749227188	-1.2616562007893481	-1.7169947666059138	-1.0716978906800407	-0.5096473382680473	-1.0424528491269336	-0.2495016249742278	-0.00787243300977107	-0.6543278630697731	0.058936563571744496	-1.4047210916155357	-1.388313510107532	-1.4233933377176349	-1.7523118905263402	-1.1865353894770778	-1.9357439417481257	-2.778147761754198	-1.487735404450377	-2.5502722177501034	-1.1980493778750312	-2.404136385232105	0.13566489915343805	-1.661211153801971	-1.964627604683081	-1.4203967540462752
-0.17488627888982713	0.16936279507829788	-0.42477725798687915	0.5082239675592711	0.2169898777394823	-0.8047696925715139	0.6719154720471774	1.5423506093187132	-1.6238426537663493	0.801281656626953	-1.3824146553461854	-0.01910540965796745	0.9715788390936284	-2.082754093935253	-0.07347990832890897	0.5620424209602377	0.3056423972648862	-1.1953381535028795	0.07495298365936734	-1.3662050223882045	-1.704290040035189	0.6843853903021739	-0.9658689996376244	0.3686928089758455	0.828918081332619	-1.1353880229250983	-0.8299700352300352	-0.25828296570619275	0.4284733569997849	-0.6000208800393003	-0.3696287263800572	-0.2869580874751257	0.022883239881809538	-0.303714141428582	0.04108232251788435	-0.5010859379875423	-0.025861075567575737	-0.7604330669267836	-0.34711071561184614	-0.176445979254953	-1.191718985953121	-2.3549747372850445	-0.314174536569909	-1.9569074847718972	0.5851494583815366	-1.8665606642359645	0.40643949302271387	-1.1097927302157862	-0.40335459464204104	-0.4980197412802238
0.46327198424451066	0.3799843593546099	0.48940113477945346	0.5204338597223988	1.1151294847704398	-0.3645645078913538	1.1542146930464907	2.2288495198612113	-0.039325158538413854	1.5362977798618145	-0.0315312791445788	0.2500486558984814	1.165741789579757	-1.1228572907438295	-0.19156097171902556	1.7888262345852217	0.8303195892264682	-0.14132392230400373	0.352059362538155	0.4920779398034977	-0.7879167328908026	1.2806052929904146	0.020552590003685527	1.0356840036940431	1.366396381049734	-0.19159448611568483	0.8974222354821096	0.9572177776285343	2.0327720190843857	-0.02920692250817116	0.4248528250476333	-0.3704200345588238	0.31529397680145127	0.0027558279081702887	0.1913987929358457	0.6291474808393974	1.1778931183913823	0.13354760045209066	0.8146986309168405	1.4346277782991077	0.4586878386274306	-0.9748716960915839	1.2454592096033832	-0.34124363870549784	1.6404463400610183	-0.455440253521561	1.0040535985788124	-0.07702386381417033	0.973961133490551	1.1996808184804924
1.0919418115247543	0.3862060431263943	0.8145821239481091	0.8255160872542002	1.0819132436380843	-0.1603846267866993	1.3992474472372514	1.881978784965489	1.579090310505926	1.6665390129069892	1.2343236211825024	0.5418740796249771	1.0987315931001267	0.7358453892424698	-0.14204882254653314	2.433678505359842	1.522940562459915	0.9840002450816403	0.6080540527737149	1.343372023783049	0.28249296864014567	1.3284149907433458	0.487836365166808	1.5415934531644397	1.4746367806361544	0.28404420653010126	2.2813027244871042	1.165088418016515	2.5536553964452384	0.8848609311344033	1.11164272263876	0.04575823540669476	1.088968630951034	0.21758083072164708	0.6162326437123091	1.4455584524039355	1.3264703551296138	0.7760729089661159	0.9925903843870388	2.4453422699437417	2.1991954987864863	0.49429897116383015	2.051196302295665	1.3111372617226669	1.5894368299124177	1.0717443228885504	1.6146562362190546	1.0094385462211222	1.401064606316969	2.3462527486347358
1.4818110189048146	0.3012503841742701	0.9252216662339147	1.0330537126257555	0.4870349994061807	-0.1349710141917861	0.977268637515113	0.9617408742839642	2.2712971513484574	1.230385716406415	1.850806332155718	0.7356166357859246	1.12970542241444	2.373375137462961	0.23317729564041353	2.1997689626266164	1.5599198919370558	1.5531023278728582	0.6176809289674368	0.7914953317684971	0.7858329205669504	1.0903619807467797	0.3785388790817089	1.3193087822282628	1.5128399506090817	0.14311509231103117	1.875155725155757	0.6591713869424981	1.6064396906748413	1.3627579399610572	1.5998044474003073	0.8924737101325336	1.747288452567936	0.4496515541572584	0.9758976305943503	1.7406510923925482	0.5347919508740777	0.7514533492701836	0.42244618529496275	2.1480311491818327	2.8958633271135037	1.0624264251872375	1.69048383055731	2.0555437641586205	0.9993413527910698	1.8762907079186195	1.637858686337823	1.6651090512267783	0.9950248682424536	1.9897727977512039
1.4715077327283799	0.11568111759839382	1.1690374367709069	0.6581565672268728	0.1514113902109655	-0.08029982184563429	-0.004388424626038642	0.2724859072288754	1.9283151260643856	0.6463837679691724	1.8236101812503627	0.8613250899843249	1.313649989769579	2.698100561565025	0.6812016990194901	1.3736676442148865	0.6455359467158135	1.3787378894103879	0.3161527688331669	-0.16235782338993704	0.6917141954148405	0.9853541587877994	0.14799272067553707	0.31462325701540705	1.7252891340368013	-0.12185052010965505	-0.04320989542079654	0.3123391657918768	-0.0026088261697609035	1.0772806333919476	1.9050376309221806	1.5766430369809659	1.6089971661863092	0.7797980327476196	0.8473328833132782	1.7021047231297717	-0.24649291198105847	0.09804403573559353	0.0070298140784830895	1.0150306640759916	2.1905144436152524	0.5661411549847151	0.8157540452441282	1.8650358129660074	0.5489965552927897	1.7840896075332773	0.9348684691767594	1.744843016618724	0.514617265290138	0.5996848067065442
1.0915354075087762	-0.11607161642766342	1.294915045739877	-0.20407961884991996	0.42768115327060885	0.04908516755960485	-0.7911214879740845	0.1939431445947245	1.3109594769796031	0.4319251354207344	1.5637192035272034	0.9988739592985113	1.3565656008690594	1.684330638018017	0.841742932539564	0.4504352194004916	-0.5533405193979275	0.8788489964186497	-0.05104353367669554	-0.2697153707260284	0.5854139913598377	1.0735660059496965	0.1922330175834514	-0.8657540247696178	1.9992132607442077	-0.04734997422177081	-1.8041657893669167	0.5212956119497173	-0.9808593865034233	0.5155231558854673	2.010134537999965	1.6323575161545518	0.8489188351343002	1.0745422163240987	0.2613046724045712	1.5763032048703653	-0.2535521776988571	-0.6491908563107701	0.33032198164484544	0.15032021952809305	0.8472099325864676	-0.17750848696032734	0.3826527647133278	1.4528622274090643	0.3898617993083934	1.3072689818526297	0.06743731484328709	1.5044201172163187	0.5149731187414913	-0.3937624713088664
0.5520460203207435	-0.12312888711769275	0.825572962785989	-0.8907014252351229	0.8856889655346996	0.10149551608445138	-0.7243412485742556	0.4420022209207885	1.1913584138838216	0.7408503253883304	1.391404666608807	1.0697387820270352	0.9859073136769783	0.35665383732350076	0.6660313257626103	-0.24756115515307292	-1.0763517980821415	0.618416235093223	-0.0802440536150149	0.6827938108080034	0.9164945861505839	1.0117905199740382	0.45415599819878344	-1.4759142291671576	1.949275054990606	0.2673598590599116	-2.0876253062826033	0.8471599380323358	-0.6806275164683853	0.35468452736666195	1.8425586123920714	1.145026264632663	0.3956087561158029	1.0688648065409523	-0.25918604083206265	1.4362031819186007	0.3822944089806487	-0.8705264663107926	1.0884079470576002	0.14818993189850432	0.005412672422970516	-0.1584712210925406	0.658841520571068	1.3741397224938185	0.3050828200133305	1.0141819441380515	-0.29441522752458044	1.3030524150437754	0.8575067048065976	-0.09799863203664395
0.07909023997571783	0.31187884542444155	-0.1134258296144535	-0.8511118747210306	0.9202775417794329	0.008120366695893753	0.01466369531117222	0.5159818686341479	1.6014159820801803	1.1725195998675173	1.3142530336782614	0.8624141278400099	0.2913460788227322	-0.2135089011685241	0.450871819065412	-0.6562524825065339	-0.659631944859845	0.7560024146310481	0.38658848341989294	1.8076919878629953	1.4951400694400816	0.5657363809920017	0.6191726923330387	-1.2589864289996657	1.2660229912720387	0.4047093537388101	-1.0987880713393152	0.7005379514419803	0.4104459889641649	0.6554538167164171	1.4095210080183538	0.5514214646218855	0.8403815127164393	0.674789557083016	-0.237498655225646	1.2796915300433807	0.9423760099490947	-0.37639163592605174	1.5113585170678487	0.6158992106756084	0.14653434502051405	0.8818402401503423	1.0625858509242898	1.5014751324298385	0.21056527681554077	1.0102401016737348	-0.07677372633004002	1.2752704789564786	1.0386303932207606	0.9574617626201618
-0.23825035186151614	0.9517190986935904	-0.6670482433823319	-0.2008739832941775	0.5043486424808847	-0.01610192868891893	0.601895584556279	0.24800610843510568	1.9529009845478595	1.1470878602338703	1.216873448614474	0.3413271273919492	-0.3432698156572221	0.15914774309465618	0.47335696134037314	-0.840051498211069	0.0764795610811255	0.9944177989765653	1.0169000152338705	2.1639945155095077	1.790937376973448	0.0344060326161436	0.5790040000678892	-0.5598633643904701	0.053785646189960956	0.27624221075072636	-0.018453910214476055	0.15119347407799116	1.237660897412072	0.8686615713808976	0.8906041345955774	0.1738973746007382	1.6762288547712254	0.16727200753904836	0.25739771490022134	1.1783427896642458	0.9606614320178646	0.4677201124270595	1.2339363269324009	0.7962459076780901	0.8060619508208597	2.2396072177506197	0.920519080240737	1.3921558776865315	0.25974279625625457	1.0491057805412711	0.21223192273316807	1.2876470671450624	0.8451595899291715	1.4972420216333013
-0.4346948299325936	1.2027616572233675	-0.13289360858853186	0.44935031105301687	0.1908843843150617	0.3377551723550264	0.5108119337943492	-0.12843648381352243	1.767457431230326	0.5262797278280117	1.083473351077941	-0.15261380358052443	-0.6068462449574035	0.7988033890077584	0.6772493397679857	-0.8671898195336761	0.3805063667865523	1.0158066740333564	1.2400436921433104	1.6618433665074412	1.5932764945332614	-0.011559726584683088	0.5642278937620266	0.08675514595001471	-1.1360634168674228	0.2971553189036927	0.40195103277987504	-0.1378646660151869	1.1881592834490982	0.5877852375628073	0.5237719995142799	0.034890723750999664	1.8187538509847923	-0.014881119607825425	0.71342316352889	1.186953742155289	0.6175968047494566	1.1167258933252506	0.636980099421918	0.4710601864037154	1.1998992425047819	2.9114645782259263	0.23707913481569576	0.9549748414220832	0.5024356368712073	0.9915279348283987	0.13951623580717182	1.1620583655808396	0.5570514054670304	0.9187380830292251
-0.5366812348513128	0.7496303051947325	1.155404064875546	0.6342027186510635	0.41261311867914396	1.0748593934132231	0.06636119511414715	-0.342012062486408	1.146619056089956	-0.20323388690693395	0.9559654482782569	-0.163615974033742	-0.5061320683107624	0.9823173527806423	0.7641841549008483	-0.7782793607849027	0.1398539422830273	0.8378180805930018	0.8027803348449446	0.9337599284000223	1.2102552631181835	0.5695710871007369	0.8078463352094553	0.3929957942625411	-1.6576778565716106	0.8408520903693679	0.42693838860496675	0.26980623791829067	0.5471190228691721	0.057420565796481145	0.3902493882020457	0.02684297981098883	0.8236928927391871	0.3053739177868883	0.7311229849998073	1.1633296880527408	0.36866939613855826	1.320169156166624	0.3526263766461237	0.10184576278940384	1.004084467146345	2.459343451197008	-0.35987561674435037	0.5542521619958358	0.6781783711531515	0.9728904974719583	-0.17918567800564433	0.880238155630196	0.5425447946753224	-0.1406148016813897
-0.5012285036071404	-0.01729605067092566	2.049382109710402	0.41529007520613287	0.9528127413115542	1.768202993505053	-0.03900431529600322	-0.375096467335731	0.5409962597514208	-0.43558092005384835	0.7824016136987402	0.3669074338002185	-0.26637106018273693	0.6166990628913492	0.5475014022188311	-0.5997452905698563	-0.16230738766837616	0.6956784595448859	0.04077174927491326	0.5338235280877739	1.023911825426276	1.2098138837228	1.1912738031721144	0.3967118118864391	-1.2642509368680424	1.665777317841398	0.6377193267747332	1.033357168544311	0.04087765542231222	-0.17704908038590259	0.3516651192676744	0.09274828153329673	-0.605211720107298	0.8363856441093331	0.39049138882756157	0.8477949025916758	0.38396374555059537	1.2240824687617151	0.5642424228595876	0.15340885489125844	0.5103584745152939	1.2973839484063463	-0.35441269677471776	0.49431345416954375	0.4881874466276882	1.1114703106791182	-0.3142777456610065	0.5627172805978825	0.8003050323176634	-0.6258160804553228
-0.3074673815273996	-0.3809299469147078	1.7368876245522278	0.16609608231819586	1.1993181652121885	1.9010329501137198	0.36776710048839967	-0.38029407693096723	0.2174608094672151	-0.09552754474923036	0.4547331378651653	0.9450465963192842	-0.07291927278643277	0.14854851256894497	0.14687569060557412	-0.35904631306531376	-0.11594750798445709	0.6751971215225128	-0.45198381648316416	0.45045675461976875	1.0180582051863258	1.1866596186075398	1.3269126500677755	0.26475877408351284	-0.3252778721767184	2.0667608883028152	1.0423870730881077	1.3995021627659938	0.04622018501100367	0.02969249949410849	0.22041851571370608	0.1974153273315081	-1.3676713927658048	1.0758135915757294	0.0666919665606796	0.19395873042615439	0.45596436313694455	1.0732642145428886	0.8779512786839954	0.50058985733148	0.1575586477788569	0.2332543101126107	0.112820166923772	0.613728433802865	-0.0066059929449834316	1.2221771000218487	-0.0958349756975839	0.304022027257521	0.9814530564268448	-0.2346463293251526
-0.06164273994529643	-0.09514898759533466	0.545272379478954	0.11415196557884598	0.8366209317058155	1.3494121295819663	0.7541148146069797	-0.4231844844584535	0.06885638035128752	0.3089350301539285	0.0061193959147905945	0.9865008992135703	0.040948844780066856	-0.03127384372712543	-0.166719119095637	-0.1053420471069553	0.17220827838115793	0.6016128990481049	-0.4066433257934111	0.3515463109941758	0.8632116312265676	0.41727184667262557	0.9848175757821039	0.12171378548577648	0.4571213119189253	1.6161121530144325	1.1234545102346385	1.0175313031579731	0.30385656711072234	0.2813113541931671	-0.0335337144723961	0.24127147247344538	-1.0796487438482583	0.7873809205485864	-0.013943267240880922	-0.4705740217090278	0.35722592950091664	0.9176247273131674	0.825339061546773	0.6199762222751312	0.06554000107787042	-0.22442767251145587	0.46050946784812646	0.5120317227297808	-0.4051531092096434	0.9761392692857315	0.1994181653032847	0.08898121545162839	0.8033332334290094	0.38029847631793584
[truncated: 72 more columns]
