# Supplementary material for: Diagnosis of autism spectrum disorder based on functional brain networks and machine learning
Source: Sci Rep. 2023 May 18;13:8072. doi: 10.1038/s41598-023-34650-6 (PMC10195805; doi:10.1038/s41598-023-34650-6)
Supplement: Supplementary file 1 — Supplementary Information. [file 41598_2023_34650_MOESM1_ESM.zip › matrices-bold-time-series/ASD/ASD182.csv]

-0.11872976404905639	0.9206410323804932	0.39151367618026883	0.5639506695570621	-0.30297308610678986	0.32387582366226386	0.8818036761084099	0.34034581502036065	0.4046639780034415	0.6611517503564919	0.1232436471313625	0.3098142723535146	0.27997376098716326	-0.30113701150565936	-0.15060751498910238	0.6218776673002845	0.7382383258025894	1.2184827964238942	0.7736208771699793	0.5566634575372654	0.32076679585861045	1.0117885151758745	0.32115269552913733	0.6192266214711543	0.2582790601203049	0.23477739421278768	0.6167962382546397	0.5526933017046491	0.41975859854693687	0.08273584469203846	1.3502889538173162	0.4884457560029234	-0.1315930501451787	0.9174072872119161	0.31757465520132416	0.22299294162256983	-0.24181973314377936	0.926259487154928	-0.07707659609781957	0.5707026648365476	0.8065310268996082	-0.07901424550342219	0.36851438377199497	0.6177767870957137	1.5463752890148466	0.6317770419143084	0.637861296219896	0.08543263287213958	-0.07547663390441425	0.09455768978586275
-0.3573043368283267	-0.14721475544538723	-0.16722939867860417	0.4191952510252006	-0.6086514720452219	-0.5648681098650571	0.5403603639563466	0.20909200801091635	-0.11694787810909776	-0.292998589481209	-0.2425664434183668	-0.37088036154203785	-0.262506538574155	0.01573232864411438	-0.5387288168505034	0.20803187490030317	0.6954353054942785	0.49792337120736263	0.10961200155553762	0.05807470972802722	-0.7451797663002395	0.6599448632341672	0.09798290869311845	0.514888902758006	-0.004736029925040233	-0.21701503152124274	0.5232002074290779	0.27838650099848455	0.1614043263513164	-0.5667800959874028	0.8226466583798953	0.6150606465828939	-0.10059511996594611	0.4588321932556183	0.24296653826542466	-0.30619035636707753	-0.8489339610500178	0.8650952184925697	-0.25800912244309104	0.35916611927805114	0.6456073785388095	-1.004817119640567	0.32122885944490354	0.323390762447704	0.4328982734461033	0.11175659107898658	0.17082810741449583	0.007533904481989526	-0.666137195437977	-0.20147456051991364
-0.44872867667689303	-1.3417629002043054	-0.6685738664708075	0.11254056577988915	-0.7326817944479252	-1.1813148812089134	0.049828536155085305	-0.008025748472272737	-0.37767542830565604	-1.516845601928463	-0.3321028876327079	-0.9437394025018608	-0.6354300860846431	0.5686369748108747	-0.709204358386593	-0.28614269659734953	-0.08228759270522876	-0.2521104150779693	-0.6646588872607901	-0.379369736971294	-1.5122775663410029	0.18859469927026712	0.04981550296217499	-0.030350281327498885	-0.38342392205340153	-0.4995453606576077	0.2303755078098653	0.03945145305531434	-0.05437128904641697	-1.3663577618247993	-0.37790106237332505	0.23912578609184637	0.04839387998899505	-0.14929433033221062	-0.0876191624692502	-0.8159482217924349	-1.2008547868402277	0.34633878319768285	-0.06727989161720523	-0.11724515195996374	0.2449581483577356	-1.8039292464625858	0.35277392001191565	-0.08939912291651958	-1.0763056115561154	-0.3373692840250244	-0.5194433602705554	-0.0597294940662076	-0.9206077901271619	-0.691744055772789
-0.25013509756106417	-1.2588100622928446	-0.43812069419427463	0.016107734450638653	-0.5469573978600277	-0.5093525935349815	0.11924079093275498	-0.17739955133874508	0.4387849486019631	-1.9293708424534013	0.40270599934220136	-0.575888793002849	-0.3292226734779222	0.7128155484997657	-0.44784745933157893	-0.24647546684397242	-0.9646870122474392	-0.016390248132815092	-0.6597963424404367	-0.1571717479639601	-1.1473563471414407	0.12633269980150705	0.3505645070698117	-0.5444075797054663	-0.5532309188393826	-0.1048474912046849	0.0898261130130518	0.17229723809362227	0.19191395698547314	-1.2188109759981047	-1.11959064612501	-0.2701191251423898	0.30702534580048957	-0.030533130625764925	-0.4284169192615454	-0.6375945208204045	-0.7852068636598085	-0.024225453981626063	0.3978404913882057	-0.20918724760407137	0.07046319887598589	-1.2910051513298282	0.5622260660504654	0.18819857350773414	-1.454117192131707	0.06049752378617036	-0.6491627502248365	0.1817695624661663	-0.3443424541750537	-0.8303466412913965
0.20365904093051612	0.27181016238935024	0.5176230337964872	0.20481787526885306	-0.1372211179100608	1.141518395262142	0.7174461999871807	-0.28153064140186895	1.968569649609222	-1.1160447226885064	1.6869891351188462	0.6094544171319156	0.47161906838641515	0.23165955330701535	0.026136508451548808	0.4269591756283214	-1.0753868922885017	1.0504668037202216	0.208241670429796	0.5932063449880226	0.07981124390003484	0.33470615796459907	0.7255887455464302	-0.5616895629475063	-0.3518890910388581	0.7774382963515751	0.31886740276424624	0.4818509706878528	0.8515985796511452	0.17769203624224839	-0.7138151885362183	-0.3143406327935373	0.5360135401424418	0.8404468150007773	-0.3985719364632841	0.3015750400292103	0.22825266233575456	0.06008878817757134	0.7538067244113013	0.4449185175201736	0.2737912296979264	0.6034817306040192	0.801931414849713	1.293797875328725	-0.3277913736895437	1.1851788313651368	0.0017780792822536884	0.8058890600214369	0.8295417666497985	-0.21812997810391693
0.663618573638938	1.8008949072624514	1.345098467595819	0.31073980574710247	0.2656551634604377	2.266086259167538	1.0544379543227203	-0.3750364678223015	2.7733682096424856	0.26983696300756316	2.438059370199045	1.5291451210989035	1.0335225289362122	-0.35765314853546	0.20593034689641856	1.0809059881780978	-0.3383062796956482	1.7561446396162188	0.9893099021250319	1.07201991513074	1.0374399028098564	0.2691672584700912	0.7100189760544483	-0.23381562431008002	0.029843198495829254	1.3642198270276902	0.6797203549446117	0.4800851338935155	1.2921529986175235	1.6824575654467533	0.2731141613642435	0.10993108453076897	0.48882265218511384	1.5706651898658428	-0.02140432180976212	1.1613681458152736	1.0858027202562301	0.23096041616689694	0.6574380399793369	1.323040792274105	0.4768752871688606	2.3647220066637993	0.73916518721759	2.2420990736967052	1.0516463884455214	1.9778277369192296	0.7253868691392228	1.3390582427510462	1.6480016238681343	0.8028426124366904
0.7990041821736815	1.672193319507717	1.130178830579051	-0.05365732060108313	0.4312151963964495	1.760803892014393	0.576402831530663	-0.4789681492729467	1.7993132896025756	1.1950537190110206	1.7437085901790665	1.2774285547566775	0.8399008059858758	-0.43744524511764576	-0.23868366357121695	0.9010859700844609	0.3148603153577897	1.2463650762556853	0.6894789227157557	0.6601719189456499	0.8940497036491921	-0.1770614494087222	0.19934204138536935	-0.22545150408382075	0.22485567805319417	1.0928173424252838	0.6902075560879394	0.05575447475923361	0.8556432708352975	1.730541847872649	0.6398672354913029	0.22435068576414852	0.004206038528785748	1.4175451173545772	0.11619539789693287	0.9177931230883563	1.1881511219618077	-0.03522813928977605	0.037638326955034614	1.4021810308217662	0.1945496806652839	2.2719458324832478	0.13848097051144154	1.7955901878857772	1.1675401128628273	1.50756260496961	0.5809787434236862	1.0489325198526316	1.2171899332384815	1.2927001997979413
0.4772699532277043	-0.23468848881114665	-0.1159870989147021	-0.8192895069479526	0.2894915407650012	0.1651950264029993	-0.2995881959351617	-0.5497501823613243	-0.3982029621767884	1.2271258619069183	-0.15300561689783296	0.16946965554818297	0.12908122301499114	-0.09607184351393802	-1.0866109397537909	-0.22540213083760652	-0.07028500129607862	-0.057583006630554885	-0.5888369896917123	-0.3926227387430369	-0.04922220579631531	-0.4464866540644286	-0.34656460450362525	-0.9334215291849779	0.08492133749466943	0.24821609388345972	0.19317975621641903	-0.2980553342797986	-0.4102155751814783	0.07455359077914339	-0.0704403591010238	-0.67148683963458	-0.768224014367313	0.653013651724082	-0.5439114931662333	-0.4961534770360946	0.6572653906873314	-0.6773902735085	-0.8801206687355431	0.2628243247951168	-0.5888182555658223	0.29106409755176343	-0.8532129751245212	-0.14763320480220063	-0.1077512598743638	-0.020956439601579842	-0.5785044731696407	-0.27232775460582676	-0.3935757555132898	0.6237252380875394
-0.03924038654665037	-2.31320811571635	-1.355975262584243	-1.5219882050665205	0.041821672592198	-0.9439537326764408	-0.7036467630202167	-0.5180399777618963	-2.09960150685198	0.7681497572961101	-1.9384907527104756	-0.532854054216167	-0.3881273899597519	-0.045085398043914406	-1.6434659047358953	-1.5065135864656658	-1.3681419003899693	-1.0504545700533072	-1.6859561640214387	-1.209071926980045	-0.7248268893183996	-0.10110860783256563	-0.3487543465544291	-1.931719373584221	-0.14164430225998284	-0.31693200367143776	-0.39609821182763183	-0.05494352740948008	-1.645425369583028	-1.728834205291546	-1.0449274825764203	-2.2059501725021122	-1.3771050869240302	0.1537786223857245	-1.74645059004861	-1.9184053193416126	0.10929261860808226	-1.079362727158391	-1.6608399554917885	-1.3014460156672663	-1.3556157773334232	-1.7020527463825066	-1.6959615501963137	-2.2193494546782704	-1.4345733098386757	-1.4513433915920197	-1.893544884227212	-1.856865360701316	-2.030000922776531	-0.7736263436270628
-0.24360925635951036	-2.7844541891646393	-1.5034491022613126	-1.814254577634222	0.0878149292451111	-0.7081348250500851	-0.45367570201449103	-0.32165213266614306	-2.095527308551044	0.43425296279411546	-2.3692357826859305	0.020438417598668664	-0.2993199699063799	-0.6899377631655419	-1.269308752663751	-1.9694203372067918	-2.434804275650005	-1.227386090703765	-1.6044308582711826	-1.161933891495229	-0.4211724922165926	0.417080162222371	0.24220109233345788	-2.3449538452612892	-0.08461494652469419	-0.07481779885333495	-0.536496345526434	0.644794472324586	-1.9109535553651036	-1.809378164734307	-1.1568226049763235	-3.06188687641146	-1.406370765672182	0.2824640608436019	-2.416232383340239	-2.019994107924936	-0.0657912636464286	-0.8661388528236132	-1.8299710452032603	-1.9765737156549288	-1.569366383705963	-1.805902785382457	-1.814295829039626	-2.8193463516412853	-1.5264290254291786	-1.8238068995263348	-2.3346915026437016	-2.486103835397601	-2.361952857194645	-1.7236280183642745
0.1608272187452363	-1.3369964699705532	-0.49294255416215293	-1.787683057931859	0.6913208855074484	0.17472024219941773	-0.32265533109141703	0.06561389783794354	-0.7622832791906047	0.40263053373748975	-1.3428428101822611	1.3131354066304568	0.10426018650559353	-1.5265986020646878	0.04680837853801262	-1.3792518408447239	-2.2947120851940506	-1.0443144402523046	-0.5429403588518047	-0.417888387956547	0.5441099530428707	0.18080119841672074	0.8324824278623614	-1.7686474739231834	0.3066616909743296	0.6456512006764848	-0.22373087094984678	1.0596448878151492	-1.07835722496538	0.06411887440813757	-0.2731030350025697	-2.2705280037518913	-0.8694995503786084	0.5019229144922803	-1.642414183245561	-0.6727494832562678	-0.0634090586611992	-0.4305020781630818	-1.1777276099301253	-1.2746087511487236	-1.1817172217807603	-0.07808813139892139	-1.0845840864761649	-1.6743921667246693	-0.4827619087601396	-1.2098288934413057	-1.664067226055424	-1.6039665031306896	-1.054253712531889	-1.4410098464998857
0.9181389583505412	0.7725492516568946	0.6792685991537403	-1.7417511950937752	1.6031054746141487	0.4479877244734893	-1.017808304663827	0.5633179607967058	0.5502456440141081	0.4160836742660186	0.13372772762528898	1.987609869940293	0.19567982946786666	-1.6826087793796212	1.5691854057183703	-0.3973034010030097	-1.1215447367486835	-1.0470101527708144	0.39376046984914553	0.3616339700638026	1.238878319202296	-1.0250227424270206	0.7821556520722337	-0.6898423358821113	0.6703260283129865	1.0355984495836064	-0.04247219613999944	0.6611490393260521	0.034771148164688986	2.201758227197923	0.6170778104218522	-0.3081071284963429	-0.24713147890124412	0.1683885766751784	0.2999513892036788	0.8608414005387366	-0.27921031938513974	-0.45619758340066463	-0.04948252050297888	-0.056403266605026016	-0.6020899525415389	1.6025877360937217	-0.017412282215009484	-0.03840438002036497	0.5017632677540965	-0.4165284593233149	-0.5287019090511369	0.10733317566357009	0.9109537580866982	-0.2929408240064717
1.3833560743061368	2.0419204399814093	0.970648652027704	-1.7498343178580436	2.0856867088995408	-0.1805892464948235	-2.1484289605384386	0.9319709846457142	0.9698563700168352	0.24975087046569064	0.9497062839244246	1.2842755965875265	-0.29707967911965916	-0.9669137753460562	2.3271060741376948	0.14836483087233773	0.044507053971733115	-1.0728643089646324	0.40751153540115825	0.7024168664223551	1.0834816691330937	-2.2238866720506847	0.07751049252886107	0.05930526176553637	0.6196063517472064	0.6360319167723799	-0.4622290210214995	-0.25661248978752044	0.4450574599569602	2.7166200545122723	0.5556820219141164	1.2700045714791883	-0.06367599269000557	-0.5894499351665259	2.0353608470181825	1.1825364926473056	-0.7031571804190131	-1.0063204687314107	0.7526188791977843	0.38974315948658755	-0.24122837999145008	1.6331629641515555	0.6042586053364009	0.6599717478933854	0.5265061775434873	-0.06478310316432433	0.27671114076528003	1.3309456692276698	2.0977632596270217	0.6330140650798339
1.096488517866669	1.962967075092835	0.2798031042093091	-1.5888816288240248	1.5200546338827292	-0.8442322616312651	-2.5580643834034404	0.8815907866992215	0.7288369897754884	-0.034601118325512464	0.8060899023020074	-0.1757010064057203	-1.024644132782411	-0.10703256805663464	1.886127984096082	0.05555120021144223	0.42797147690857557	-0.6238440481420438	-0.259461827065314	0.6097379916753687	0.3486877183817114	-2.23814933071449	-0.6696979781938955	0.15708172140338492	0.17034207963546735	-0.2663380954155897	-1.1881793154722649	-0.907152661305009	-0.0844436258098033	1.3952714309448142	-0.34740834803419696	1.3381247269566532	-0.3805225023992333	-1.0636916047503686	2.301999561312239	0.14815478403031798	-0.8582495202236025	-1.3691420652998352	0.5892067461172685	-0.29282820176938973	-0.17780385281811115	0.3565338441913378	0.3743464277001497	0.20367986788168002	-0.20208790522675882	-0.12115784401802687	0.4821146299997429	1.3045520162140571	1.8439527869271524	0.6532956714270578
0.2219080252657236	1.0686716243106127	-0.58456587540731	-1.0723535136049247	0.11999633909191593	-0.7550797871656763	-1.695381999959283	0.3361259880255384	0.46903552542961346	-0.2893998749535566	0.22314186931492253	-1.0853389620160119	-1.3925438764704883	0.13233432975140824	0.7251308460945791	-0.22437743021126827	0.19080604178545518	0.17408012932692934	-0.7898160916161269	0.3093048130484337	-0.22397462124408857	-1.051333959848549	-0.8925664040779173	-0.007660454688911901	-0.2889269866053895	-1.005272919250442	-1.4038129224408016	-0.8881656463956262	-0.9014389536124059	-0.2501407143276312	-1.1625999908919187	0.2646287390734307	-0.711741462384988	-0.9325487821992072	1.091051128667447	-1.0641941627631049	-0.35916393972442334	-0.9317552571929024	-0.36616365541274876	-1.2371672702128302	-0.2583121860404451	-0.5240205287368911	-0.3871921101145449	-0.4660583155696208	-0.8899400809979836	-0.23864112112968028	0.31851253699111076	0.3986662244124247	0.6867137254662922	0.07225759894549814
-0.5826791640365906	0.12481702388906948	-0.8040460991953557	-0.2995762846060528	-1.0379306377837456	-0.20761736352857219	-0.33158680492673975	-0.40044049643571056	0.31912236693053225	-0.5292594089796564	-0.15798603573944006	-0.8178627330670053	-1.1153231770213223	-0.17564961180415828	-0.14416932004476465	-0.237509254510679	0.020085568580219287	0.4656611039800494	-0.7398229814841424	-0.05822241535498141	-0.1724864397263403	0.13277659831560315	-0.647560481026149	0.0886523311870612	-0.4286386033061711	-1.1676162648753372	-0.7031693554026419	-0.5615666176694823	-1.1671959384738062	-0.668406790978783	-1.246652819242948	-0.5561680422157266	-0.4701021604266323	-0.6709096657351739	-0.42890231904592135	-1.2115842747228787	0.5903270287037241	-0.010788995898920791	-1.171562374940618	-1.3959513224057742	-0.3899422153227678	0.02405421917075544	-0.9389282924839691	-0.5043514892570738	-1.112902622735108	-0.2803929645931102	0.07797743420498626	-0.4097196566521396	-0.32787914521710654	-0.31446846992888255
-0.7341674692243907	-0.4702222363993131	-0.29999945937067585	0.49430790580054207	-0.9039544409304483	-0.09817027338450203	0.3176948341076654	-0.8229884143871559	-0.08326686927812707	-0.8281672824396977	-0.15315289881370384	0.015048041093242242	-0.39347554275354885	-0.3494396184229375	-0.014525160673836676	-0.02796025110406896	0.30502884985558343	-0.290382723457566	-0.3320597246966468	-0.38622126100542026	0.3188561836062181	0.27874054449751856	-0.46498615510737723	0.5369970740129034	-0.27851512679923274	-0.8383866448764408	0.3701967855987363	-0.5208919129345008	-0.6337102499025152	0.21004885912297927	-0.8257624347417135	-0.13023804710797188	0.4706378730014304	-0.845793830672911	-1.0562480397438678	-0.18111102298983653	1.3546179385681048	0.45516165597007713	-0.9509708138086177	-0.6709373049609801	-0.6097838039924722	1.2701549428552406	-0.7959199256371107	-0.05676754687622163	-1.0087336309904624	-0.3592757508293242	-0.09098873192510762	-0.4926481813216072	-0.6340280212503626	-0.09694946543108877
-0.18659481001388484	-0.6342291807475074	0.37416344455328343	1.2176495857553815	0.49147985958942864	-0.6806874693013212	0.026916244642363304	-0.647814169812464	-0.8197398304109274	-1.050674797951758	-0.001244681976652837	0.3245726495485572	0.34749913402307997	-0.06590341483878423	0.9493086516393388	0.06284628726511822	0.8943217041730798	-1.4573505347317803	0.06572760655590416	-0.41710229901874213	0.6716804955344688	-0.29164765119021346	-0.6934050202736292	1.0808282308850496	-0.07129919158405772	-0.36237569395442204	0.8565061796818764	-0.8464228456680781	0.24743364922518446	1.1464058725443544	-0.47039897004399644	1.260297818773269	1.6186421680824243	-1.2641991865595754	-0.5611114969859006	1.066319737956629	1.4844326900016267	0.0462292716311052	0.27817777839406577	0.13339360264208433	-0.8738426304409789	1.6940189385006779	-0.11618096087770223	0.17384342747691606	-0.7186987980708234	-0.49728296329241045	-0.025737878361721474	0.03254303330967651	-0.42502505210015384	0.49612656037184866
0.5894898040467452	-0.3636902358177052	0.6927952476434706	1.898523998481899	1.9077153906767803	-1.224926681752522	-0.21622345031219103	-0.07204291867202221	-1.3395929053556626	-0.8962863689547712	0.03536799682232705	-0.301488109767653	0.7807681654418549	0.26894226882490924	1.894953811344933	-0.05598023299076029	1.515137802031761	-1.7634658408459822	0.4159503767183919	0.11794099899023017	0.4281033240121375	-0.3559857197623216	-1.1271862464411506	1.578569762928881	0.0813240555600602	-0.036008881849576346	0.3981140650522446	-1.0711709349088092	0.8480248495808089	1.0331205172996683	-0.3022254644929418	2.501225683867358	2.2397395793733677	-1.1780675966410847	0.36666136464589677	1.550175096248142	1.0878510212862116	-0.5637720138359802	1.6507856151294056	0.34401889776951283	-0.9076565806642969	0.7184099911739176	0.5609090115013057	-0.03401267311236707	-0.08597837147750349	-0.48676519716229055	0.5094608890816081	0.6745581065440621	-0.11377889980475404	1.0782861133939898
0.999078803869308	0.20683123926532002	0.565537040003081	2.4061993286843104	1.9422075128204106	-1.0006057102013888	0.5048989757636126	0.4028398160605201	-1.0739708777189207	-0.30766181176968654	-0.08519291489308535	-1.2904020862119603	0.7669605818131556	0.23898471382681008	2.01079203814209	-0.08337814790512331	2.099391039109958	-0.7171633073020647	0.8153473787418251	1.068883206408768	-0.423888373949346	0.654376822043329	-1.3174750586676505	2.113072415805927	0.203604546057573	-0.038227716741797695	-0.4379562193378121	-0.8568622892103371	0.8818426259594493	-0.06479619259413455	0.0012008385364118731	2.752799309471167	1.9201896196807828	-0.3488959633617753	0.9509591872751371	1.0968011822404782	0.5903652178274919	-0.3668392853606283	2.304705437063845	0.12943088302602077	-0.39700487840333853	-0.8030130657766261	0.8906707267293843	-0.1701322168625303	0.9014663701339902	-0.15900912121275826	1.5069588524576243	1.0798290706020368	0.22470158703564683	1.5475890720179506
0.7085178358994798	0.6514742733649375	0.1714698529085778	2.3884374407659723	0.30569502018122063	-0.26308931271971886	1.8109390573972968	0.4048761003426154	-0.2316298739642	0.28160973310129095	-0.26595629717243824	-1.815875057371951	0.28622253667886555	0.1835223474314581	1.1322309558885406	0.23072367724183623	2.563925348902618	0.7974982419535953	1.0529120661141995	1.7245146701966576	-1.4661406870367395	1.8880838035355865	-1.1231544839258922	2.5990357468518623	0.1889633048587328	-0.4699805775066634	-0.878412349433692	-0.48268845581861436	0.4685908491439151	-1.2246616095600151	0.5099255457131103	2.047708325234182	0.8562337757475972	0.43200498157178135	0.9662027731791651	0.20476405929820285	0.2455703869229588	0.7487702207873114	2.0940846756961062	0.09761319976071668	0.6348920736094531	-1.6826393618585775	0.973378348506785	0.193076970989894	1.6418018098408904	0.3406495190988012	2.4183367137975034	1.122771121327227	0.7522323200045289	1.9361646702440263
-0.20976273128581863	0.4855666497058845	-0.3646273469979957	1.6268541728942945	-1.9086201831824334	0.06382983412310504	2.373028696512057	-0.04270785856375913	0.29727706909229157	0.2929642938013905	-0.4372249990345536	-1.6427439712492693	-0.5536136264998288	0.8328902585132485	-0.24587531450574346	0.669178752022239	2.5015896404557236	1.476337257159747	0.7199957926384893	1.333958788215842	-2.104470903997424	2.0208386572819808	-0.8039652560657837	2.5292861513755485	-0.23398388756878621	-1.254814769180997	-0.7963508727364483	-0.49902051137818443	-0.10667236035796966	-1.7179578793461765	0.719727949481222	0.9742554549985997	-0.3173885802649662	0.16046965213749337	0.6488641534428405	-0.6127400047372071	-0.023297247334030054	1.7831325865833048	1.458064392223699	0.42332582304031563	1.689047929634119	-1.6032509871442728	1.058892431136438	0.6698172639889892	1.308723346455507	0.6660492288317633	2.4356576209786174	0.7168756158513522	1.3551203951887234	2.027923119727457
-1.3543114201393283	-0.300439256583899	-0.9715301610558655	0.3969978049766151	-3.2055727782661756	-0.40063595206778724	1.439485921620163	-0.6231682294516381	-0.10128534094105393	-0.3402760355929077	-0.5762447147272381	-1.1848279831614839	-1.4196980644931616	2.175582620698112	-1.4369626448375052	0.7507348109476205	1.4380525666248183	0.9606270526686383	-0.1516284265072326	-0.12349211614175472	-1.916590032944291	0.7798812404744693	-0.583950282140986	1.3898936354436926	-1.0734675985579032	-1.9893799400265735	-0.6780562435915605	-0.9668466613282142	-0.5527090817928241	-1.5774213300359474	0.1511754272795247	0.018730354858662347	-0.9910715209771997	-1.1348163844108505	0.24231312631473567	-1.156062434881484	-0.3568743690252842	1.7219783721558481	0.7729986230971623	0.6661806848139178	2.106052967538292	-1.1109492728450638	1.132628941066896	0.4619109771688194	-0.16762097066201317	0.6231599410819588	1.2414532860037988	-0.1780813404778158	1.5071109166893688	1.434118063475869
-2.2009043496577183	-1.0703892188981508	-1.4031137258170439	-0.673311711851978	-2.9393403196000625	-0.9535237552924727	-0.2608990559134722	-1.0032683365349278	-1.058447162836925	-0.9540402583490319	-0.6365178838058757	-0.8706412247291861	-1.7959140684910306	3.0997450969477343	-2.031377347063298	0.3364864434118095	-0.5048742571497992	0.04098099520125414	-0.8198284361621483	-1.7560281504457096	-0.9466834490241015	-0.7379111153539019	-0.30373068273972104	-0.6365585830715088	-1.7123730723488588	-2.0822404846883145	-0.839757646249461	-1.250039171491138	-0.5797666168787263	-1.2673363726248608	-0.875516071859072	-0.718060171252492	-0.9905114732322226	-2.2521813772855213	-0.20707151142028807	-1.3451130463296312	-0.6951375010932824	0.6748448309455444	0.05432104670858645	0.4604142331158644	1.588530357640246	-0.7245043606747383	0.9173107882097102	-0.551398172259216	-1.7306175090742482	0.3189247835617119	-0.5608968577352107	-1.3044134551596074	0.7857401849593936	0.12718011224949105
-2.380360457850312	-1.0935650717839032	-1.2591189909687315	-1.1405106745213038	-1.6761150722420173	-0.6336180461543582	-1.2743462024550378	-1.0019512618426787	-1.5966799523381627	-0.7180603904534301	-0.5596875478672401	-0.65084168659833	-1.2914636062521265	2.497832259186891	-2.026597785856582	-0.1341980558858429	-2.4017034978305296	-0.38893070958288045	-0.4848387416056331	-2.4664176913113933	0.25752091818663847	-1.2573343538206543	0.34995974613731873	-2.5672847386816766	-1.2928981823467445	-1.2380614383417583	-0.9724561086250304	-0.6729099784030266	0.006494184028084761	-1.0716537815869263	-1.3704197060162449	-1.3192138766372246	-0.6426685242292781	-2.03612140201592	-0.685929942067245	-1.0253611791181767	-0.8574441892661967	-0.2623833210129648	-0.7178061878682234	0.10063483076165447	0.46231881715053397	-0.42639073638303543	0.28055763747329887	-1.4441976178727438	-2.056168369309367	-0.020676485594303847	-1.88661006173776	-2.064147582699368	-0.5644396389603162	-1.297351259299748
-1.911583009503143	-0.2847504922680087	-0.38946513860015425	-1.0508697494662291	-0.482407580137638	0.6226986700828314	-0.9184017499971137	-0.6003795540657583	-1.1523006178590687	0.5281490176683581	-0.36982658590199147	-0.18121159302086148	0.0010608995410811774	0.6145810642793965	-1.6573981178435282	-0.1193041412208267	-3.203048505383967	-0.25508926043765	0.7829904911020433	-1.9064939215737133	0.9989598092329864	-0.5925903005744193	1.3266912013370835	-3.3778986456157902	0.32883897964423975	0.16650684155571374	-0.6117901458031434	0.6932728732200316	1.061824666240076	-0.9014813055914448	-0.6885417353832876	-1.7590828191372445	-0.43579447517943043	-0.5863291139553203	-1.0499139964020205	-0.15372319449718772	-0.7995546280197865	-0.21845142645324123	-1.2562085730241217	0.21060280069611753	-0.5584225650347353	-0.02298006563390303	-0.48068486381750214	-1.1785747117072345	-0.8108191681444543	-0.26241873492035234	-2.0788770549134195	-1.9508788632347716	-1.7474749812300778	-2.088353331131087
-1.1877865343887624	0.7163986941719429	0.7829433965273472	-0.6822339432621493	0.022384513162429558	1.9101783527215042	0.1729324253723789	0.07792348552474303	-0.10661916353544881	2.022914362772999	-0.18786086124168797	0.6427164667952956	1.4724642299710697	-1.0589865649673498	-1.1652174520900793	0.3971498484910713	-2.648351327024102	-0.07257025903896555	1.9818929732077761	-0.7411298400193147	0.9880662195728137	0.3812023687421518	2.109260306509461	-2.8595511003105067	2.1246764705739025	1.3072975788881505	0.13653295844845986	2.0210285576728024	2.0282623950293486	-0.5465143717268911	0.736604808127721	-1.8528838510826724	-0.5239190519125649	0.8982148833918799	-1.1161681588027423	0.9291741983471751	-0.6502749240408479	0.5989828407698577	-1.196069207480982	0.915790048068748	-0.8935311613432811	0.36206366363652764	-0.8636800880546626	0.19705699941347948	1.0447376455289261	-0.3567395563788293	-1.3550423128211353	-1.0578449762692663	-2.12810922343318	-2.038540409220422
-0.6492632978527404	1.2366465953606698	1.5140215718821814	-0.12607071032542172	-0.032854474816531774	2.3949837420232005	0.9234379561700404	0.7799639446945326	0.6901862973541534	2.7027268554678843	-0.10121688854714372	1.48920104732138	2.39883134444661	-1.3399815075649217	-0.6745112441920513	0.9017826901262639	-1.406863090434813	-0.08055103070228435	2.1719354110353	0.020027164878247673	0.6134891307068484	0.814187179443709	2.2232524890121823	-1.6644513138622739	2.6735860577359345	1.6211930201173164	0.6548350722564222	2.507447266770421	2.2994238409785006	0.06448602501140237	1.8269446288682256	-1.4377302861376062	-0.5236381902044387	1.400211000265073	-0.8502367320709048	1.64120680537263	-0.4724824643746602	1.3244973199972991	-0.6155859289701028	1.613890501295867	-0.4660117994483523	0.42431392807054724	-0.6523663801446978	1.5223479044747432	2.2087609119397293	-0.23737649787850754	-0.39165095570625735	-0.03933384674632342	-1.7408592276038846	-1.5638554558347668
-0.405533277600541	1.2253049517897823	1.4097853645046532	0.6983944993300817	-0.1869353067137403	2.1565835668422135	0.9521320066730918	1.2283372061652056	0.7927380836751104	2.1156916277283186	-0.038125060963835965	1.9390582827541585	2.4593263315416847	-0.5477513522244898	-0.2006053737490464	0.984263262127949	-0.3170243812068716	0.04002343256495152	1.429228833797197	-0.06681221849740246	0.5908106613620937	0.6707541967620083	1.7636416549411749	-0.5595526358215713	1.5407394726860357	1.293487736737062	0.641829472095649	2.083551845654451	1.7660696944142902	0.8357137765788	1.9705884922138588	-0.5829897911061199	0.1211747122055977	1.0222535965269748	-0.3782038264854522	1.6696096686434774	-0.11990244566505422	1.496729757902894	-0.07151776668705066	1.6702766878483943	0.35232164579069286	0.18232592131296288	-0.1083489829567522	1.7497888368513423	2.191705739916603	0.129532212749852	0.3895811949275793	0.5098603136326675	-1.0664567852680291	-1.0806317139013808
-0.19629935575265436	1.1270407264461637	0.8136627323833647	1.6412440584868973	-0.16747987904362852	1.8767600681793986	0.709266587502647	1.3184060351217293	0.4939013481863383	0.7776262180439295	0.1796410502707574	1.91707049431067	1.915643095232001	0.06471056684527925	0.25401760611477786	0.8123764882496459	0.37460095820479294	0.5846183753209045	0.6650473972550739	-0.599329871877299	1.2466080499479242	0.4611801002438834	1.280607145516911	0.2263389815364913	-0.2216970606185125	0.9909709879749472	0.5962724275756717	1.3360478701088856	0.9388413375697969	1.5807417804385617	1.539501209394262	0.34882998133749765	1.464799910221718	0.642586672754366	0.15922237916773874	1.2655245403551938	0.5336462985418677	1.4436084843658454	0.01666469521322561	1.1617071066089941	1.1015810454729411	0.04012431394510162	0.3461205295174424	1.019592211209553	1.5168845576970826	0.6075534715887976	1.0275458689316537	0.5897322346156283	-0.4406465282332795	-0.5106435301813266
0.24930185466665786	1.1958151031617053	0.45717051985519136	2.173835681996115	-0.005116482347568322	1.8958557930816464	0.6861018349133797	1.2023706673515904	0.3844941495892257	-0.32025123192309196	0.6400923012021725	1.6900826543063232	1.3103956768413696	-0.11358733259818025	0.593730127991822	0.8450184720974679	0.9545520967418621	1.2848644233251096	0.5418679983319366	-0.8531364187203321	2.1333330831391173	0.49502351453245125	1.1407375028685198	0.9046281147288571	-1.0956321449595485	1.1191539958602987	1.2023933887497134	0.8389704655920788	0.434064905041583	2.0606898613102786	1.290399566014663	0.8789405954670364	2.7566609210437547	0.8563260316877569	0.6854415306568791	0.9498376332933735	1.2423839164518733	1.6190511283417983	-0.1259217500531666	0.7217190529225314	1.5421771028758982	0.26547254785610036	0.5573254428600826	0.3723572819915228	0.9635231816993011	0.9354440460853831	1.6181313666052155	0.6526338137619473	0.15836437555053606	0.4223755468504666
0.855949821326077	1.147185917681606	0.7205226456566723	1.8487051792191296	0.1920294465606376	1.846040152566714	0.8053402638717206	1.106533497523418	0.717999861299749	-0.556391916331901	1.2103966044329229	1.4787954970959538	0.9851881506390429	-0.4301458460434199	0.6325160236141634	1.1460108384594256	1.5931792923013415	1.5771639093842782	0.770177287366196	-0.4952645686649552	2.4062942321267844	0.6230536740886153	1.12763936765054	1.5829614083941692	-0.6033927438200802	1.4174465498661608	2.3119570233453866	0.669873078630807	0.34831972736732125	2.0529123190065226	1.4401095151132148	0.7688020953104989	2.9549110754849885	1.436707009561989	1.1280626506484441	0.9593980383504742	1.4271408850967804	1.838518033368425	0.05660018505903142	0.6985979546793785	1.6652529856757492	0.6133970529670392	0.6821765428185225	0.49691035582049586	0.8087225738452292	0.9826812424263445	1.9427054043877612	0.9805668370648887	0.7752682636453821	1.5118470103308435
1.265484441152672	0.5816894479768059	1.2818187484877328	0.8704608547637794	0.4109723332164446	1.2203191513688014	0.666334076530042	1.0557333756199727	1.2221932334322774	-0.1181160407233559	1.612381302673719	1.188599971630053	0.8565619772759598	-0.004695154722469779	0.2660622465287289	1.19364643853496	2.0109422647248816	1.2871442349429059	0.572434660780547	0.2100947996738862	1.626850068747081	0.603590197193417	0.7529711440503217	2.0444341973795224	0.3191049490985797	1.3221152264552396	2.8758343859393953	0.5351450406495489	0.22750819356863283	1.5174759100547743	1.5015091665678548	0.2811767139665786	1.6827989220573452	1.759946823741717	1.3825087702299743	1.0589240764860446	0.7081569055709919	1.4250051747844317	0.6534015770609025	0.7206848242083327	1.4949723488634805	0.6493271770581475	0.8458583862640526	0.9998510146014584	0.790326026635585	0.8871125451849502	1.6522440236786964	1.3312025855419456	1.1667817099544682	1.986936304456033
1.2423854270020547	-0.38906776972752083	1.5013568743477774	0.0097577307752769	0.6643501620096756	0.06296482713656729	0.1698766420466686	0.8491026864715128	1.4299265517917983	0.2880146380916943	1.6275555592543478	0.5853890453976518	0.6085365564001337	0.9780699679125241	-0.3254770522448607	0.4837815130451053	1.859481224696367	0.7921232771681329	-0.31188594377453815	0.7956300818319907	0.19647112755829163	0.44276106077916466	-0.1175739919109131	2.0714979072637623	0.4481920742447116	0.6494273163602281	2.0813338402589663	0.19769645900114716	-0.3319180179594144	0.7028486973092168	0.9762020204918199	0.01305179323349374	-0.32044402772500724	1.525937399130289	1.399821135691128	0.8834619131760412	-0.6017176660042904	0.08448923782480758	1.0412724962016975	0.22890548412077577	0.9797873260205756	0.3501249581672277	0.88886519383728	0.9908542182099098	0.5879980576680812	0.8490492995708208	0.7629807233746791	1.255051565301959	1.0128553844454107	1.288658806316799
0.9297812024761851	-1.146628318464934	1.088301219537519	-0.15972549620502452	0.8492567368554363	-1.058003580563908	-0.3252423154403628	0.3478757229824236	1.1207566812519612	0.11412518541177344	1.2436147141311367	-0.3156562107403256	0.06465050810789419	1.3974313202425805	-0.7132252262273435	-0.7796565162435869	1.2456806697447806	0.4871206973382966	-1.3050551409617404	1.0846571073226257	-1.003170081634714	0.2841017157222425	-1.0787119777972978	1.7784625110419878	-0.39987950160124375	-0.19540919969951112	0.39538012582574417	-0.32161015758373596	-1.159839060723979	-0.006650383229592388	0.0028988686732550157	0.3220934237232687	-1.7980470352419302	0.9687582417464315	1.2538245089341589	0.3629933887974084	-1.6460089960541153	-1.5884808668263721	0.5917449903366354	-0.7231136036309302	0.12797526806214346	0.15281081772297475	0.5428561945083077	0.20387245597796091	0.17010164727210061	0.8334922703748151	-0.2041189311080543	0.6777467126570332	0.38825837947316677	-0.1845115004293639
0.658757665088939	-1.2314183965125007	0.32862248700891583	0.14410959020288708	0.7724993658570355	-1.647935360865346	-0.43651062786405653	-0.27970025546064015	0.4839019476941446	-0.5913097292475672	0.6385187187943825	-1.1342678040398637	-0.6280692206530324	0.5727080075119657	-0.5729554167119837	-1.7691609194448834	0.6606870055768388	0.3298736319418929	-1.6856694580316192	1.2799870965519495	-1.3780471050987027	0.14909306652041793	-1.6254178186818506	1.4534884700845656	-1.28944353091908	-0.6895177209086916	-0.8049212499079594	-0.8737213180944753	-1.6883533579672945	-0.39948744531592384	-0.783123859471512	0.887083821530515	-2.087382489180138	0.5085563704716327	1.0296145941595047	-0.24712284667545498	-1.7542143242048356	-2.610735161269215	-0.49209003882169505	-1.4533536858142873	-0.7925842787438061	0.3584422362178055	-0.17952739514908084	-0.6895668320970068	-0.27273563479214646	0.6077597482025903	-0.6740207901466916	0.04247987273641	-0.17670009090350747	-1.3298064024299945
0.5748818442360639	-0.8558167454261264	-0.3149859943961112	0.19315513927418637	0.34599980244147527	-1.671255469314031	-0.15741740291887923	-0.6925970204129586	-0.06593978301296025	-1.3245848188548717	0.04642518577331452	-1.4388986766400842	-1.1468811089957582	-0.869031758902529	-0.043451962938183195	-1.8467634067329823	0.3905088118028554	0.06613469452995169	-1.402753315949245	1.6283177570116896	-1.038175334003084	-0.028125981815653827	-1.6493818550401298	1.1361054243190543	-1.300072476756148	-0.7404518182273302	-0.6796811991747405	-1.33494205215017	-1.6073975326873158	-0.558869477489562	-0.9349413137245004	0.9620822132819677	-1.6164139592375812	0.3719961828469471	0.6589709064147974	-0.6903833585347513	-1.0222174652097775	-2.540669378781241	-1.2730865617034361	-1.4600512245541672	-1.30673010368682	0.6815935623438075	-0.8791173574393776	-0.8824698768835698	-0.5642969857694495	0.10421365251507232	-0.5679386360867326	-0.15575904938858492	-0.21191776445029253	-1.4007943512033985
0.5532013915184869	-0.6311896849489452	-0.7200832425627637	-0.40769605383447943	-0.25420751112895157	-1.3808351532618621	0.23949003559822785	-0.7467822843137667	-0.2278938451611239	-1.6323348715635693	-0.3833071348938198	-1.1488659035638829	-1.290657727348468	-1.7068702464873868	0.34304152254613596	-1.1882353466515954	0.18403328990027082	-0.26175408840544095	-1.0432684216499652	2.063008334664883	-0.5365490399483351	-0.17819321893145623	-1.4221784809266602	0.5505275340011568	-0.503511465615614	-0.6553356786209633	0.20780599411934642	-1.583530075555554	-1.2070074576063976	-0.656686249210464	-0.6064311284567018	0.17649128301805433	-1.2832151820203181	0.5189363963459594	-0.01844403189728694	-0.9647732608178144	-0.13572368553868647	-1.7984714749953128	-1.0654564938759137	-1.0244570751715791	-1.0952207999292194	0.564410592499719	-1.1193304100786576	-0.3443490890865733	-0.6632732595004854	-0.38781344581128496	-0.33864125208606377	0.09512909549085663	0.19673769057163032	-0.6946704968042327
0.46704019757280624	-0.8474073671205534	-1.140182675457581	-1.2881331191170617	-0.6391334029498779	-0.9976474927897813	0.5451839157364121	-0.6318516189672392	-0.046246652417873714	-1.467625945188233	-0.6461283749820034	-0.5953263206498718	-1.1310115309285116	-1.4928217089873566	0.18495085153873647	-0.525854775795305	-0.37367146295976184	-0.31171599216941875	-1.073646360740711	2.198299692717067	-0.3105087352012462	-0.12683045164280163	-1.1847259488822144	-0.4631230000635498	0.2640940892108164	-0.6278897908272403	0.5986521441663292	-1.458893182506944	-1.0049204097157605	-0.6959362609282292	-0.3057209068524542	-0.9738842289108729	-1.4263604869688613	0.7459450098418386	-0.962758845175227	-1.2455065737119608	0.3551792235872614	-1.1093953776952166	-0.16282099411769482	-0.8314708540295699	-0.3387018976929498	-0.12429505939343712	-0.8626907597913189	0.20678393078575183	-0.6546482763412321	-0.5227561371970373	-0.47103320663011483	0.3227984851531237	0.537601989873992	-0.10327321948568757
0.4070404417127822	-1.1801494786946642	-1.7488577463467738	-1.753464389664952	-0.4492407797980251	-0.683692988779638	0.7013310054549918	-0.5931371664747203	0.146466896800501	-1.0927597938092255	-0.8298597464275351	-0.20292293273001832	-0.8972778469475132	-0.8962227530429524	-0.3261147385130301	-0.35031906428921905	-1.2493577561022202	0.023422515385591137	-1.3220425441582606	1.6708722668020086	-0.40599394412723927	0.08757112436827394	-0.917404700566013	-1.578247480339088	0.41385246848820273	-0.4503944275656691	-0.054548215592726636	-0.9004816135403715	-1.1271032354529211	-0.5471853014569922	-0.3721326779752994	-1.5720689116431614	-1.5246918665724651	0.7644549405368418	-1.7782892281382763	-1.6208666217386403	0.5091895046618742	-0.7965693823776441	0.541206152251253	-1.0877163916612709	0.34860456696321396	-0.8843905387667316	-0.5123174896956552	0.15688954335970176	-0.6998885259343365	-0.3473645588766466	-1.0057207240849046	0.09508290817765355	0.4668175155898086	-0.09292196772731899
0.5418514463237409	-1.1457017592427021	-2.260136660870355	-1.5307878512351378	0.38122366316960854	-0.6678503904614189	0.604834786564671	-0.6055240932150365	0.043525759991320336	-0.7122432755761672	-0.9911426261453435	-0.15111411250204554	-0.7416763850771233	-0.7260674766231272	-0.5403513985776632	-0.4973153909379374	-1.8919526945287575	0.3288981181311969	-1.2797324999603854	0.4995312913521834	-0.6350747608059382	0.09867632852882244	-0.5342053547160088	-2.1987818133906343	0.1659988810383371	0.14616327704976134	-1.1297387043672866	-0.12930102700771773	-1.1882912530929932	-0.22726527335046331	-0.7427977696183077	-1.2368546577675241	-0.911466695709321	0.30312096207858863	-1.9840426187283167	-1.9431481606579826	0.7272373187012452	-0.687728469930794	0.5612204747806618	-1.2649660307006705	0.39887338552346924	-1.1188282589816883	-0.5018566616302619	-0.3634939445746125	-0.9253482014023903	-0.28760699495960773	-1.5548713544835184	-0.5025788683464473	0.14520037953189538	-0.3025727585844944
0.8274527826259848	-0.7001364483608451	-2.1176046072991785	-0.9613468730079975	1.5192433845240214	-1.1268450426443286	0.05074471136300814	-0.44034828574405177	-0.34067293448481184	-0.27934717162300404	-1.0751821717907089	-0.3416485674145527	-0.6294453891781452	-0.9680628915107413	-0.0030085275501997096	-0.5151730219739529	-1.8082270151825388	0.11463443371536496	-0.7636275431635243	-0.861897948708251	-0.8460492489249621	-0.40910429254445335	-0.1406882007484757	-2.0466990218601278	0.12060431268567637	0.9602572857573204	-1.7384016740029158	0.44037953350817854	-0.7905552584155222	-0.02713487636495569	-1.1184632532807937	-0.5086752277481551	0.3639142835430413	-0.6743444311517414	-1.4844296218513153	-1.9154981044256842	1.118822709706149	-0.5655469433519114	0.2607225269740765	-0.8069038680470527	-0.24830609547767693	-0.7446493772034642	-0.854755775251751	-0.7358783016861339	-1.252414954240003	-0.6243880463863388	-1.7081196460208152	-0.9375974853759064	-0.04673507457186369	-0.14738186354621294
0.9896055335341511	-0.24930496229049595	-1.1058802595992907	-0.519221161096295	2.370006307720438	-1.8685925909373897	-0.9895037893741876	-0.04410778528042904	-0.7018970368200348	0.31793228650110766	-0.9826444112213167	-0.6220277756461541	-0.4521377886077581	-0.9993983755545379	1.0419179159058543	-0.2719311767945404	-1.0911992537050987	-0.5478881131229726	-0.1133011702379071	-1.8224946246017533	-0.9978055568751176	-1.2489081701107512	0.046465622784399384	-1.4153188361769633	0.4931169989794039	1.335212442333373	-1.7467350214709765	0.5607195961429412	-0.02139576858010575	-0.27372646308705606	-1.2283375522588302	-0.19689771056098557	1.5114185612777453	-1.8123207652907123	-0.7057400275401836	-1.319541315622539	1.2811375638533522	-0.4873341842859221	0.271497251974167	0.08675498309729347	-1.1338792145863918	-0.19614511478887464	-1.1568676867538028	-0.6118180463479044	-1.3676721644811236	-1.1033947899975247	-1.3663267557840832	-0.7704854806979742	-0.0007400855112570322	0.38612794924156363
0.8190648623954512	-0.1192033181233118	0.2653776618288518	-0.32198070377269883	2.3935729777551717	-2.3089389591230165	-2.1132082028024612	0.2851526370111328	-0.7949248342880588	0.9529190445241639	-0.7377338172388097	-0.9515404684229017	-0.22575190945349607	-0.5348130625994022	1.8359133680770952	-0.05827210478646547	-0.2876647588707574	-1.0687129318650812	0.2354318912834072	-2.056610037149861	-1.0800688193785588	-1.8379582832781989	-0.013918499809148681	-0.7917113927549266	0.9220400611893163	0.8071556784969258	-1.6633761650342564	0.37466857104857326	0.6187481475965562	-0.9783126811362396	-0.9612974300204385	-0.4489742495201053	1.7881651067306172	-2.5428564973450793	-0.20619755625737152	-0.23178776231085563	0.7571362498756012	-0.6072845043203692	0.6660148370430995	0.5937170068989955	-1.6986956586470197	0.06845749697484661	-0.9674222406374257	-0.2726400885284379	-1.0044056989529278	-1.213038684772848	-0.7305839058260617	-0.12236745180642067	0.03503988336493545	0.713667741292198
0.37412545821869975	-0.1999311554818148	1.0735281232775358	-0.18273036273889084	1.4211303357310865	-1.9504751450711713	-2.6872337431184827	0.18788944359193063	-0.7106115179886029	1.2571678453068265	-0.5510967348794117	-1.325603639627527	-0.14120872157115705	0.010238494799639971	1.7906476183432332	-0.14514109443559456	0.19320722123977846	-1.0593956878327868	0.19268753040218398	-1.6945701523211472	-1.0864752886297349	-1.8152316956333074	-0.1448020570480707	-0.33086760175491686	0.9368076575456407	-0.3444233427182896	-1.7007807276483569	0.19637650236670595	0.7161101336648007	-1.7707029188623682	-0.3948435214799522	-0.6453969232189876	1.1693032971616237	-2.53002673008243	-0.1764042542912286	0.90789307279309	-0.377749979481896	-0.8401618000387188	0.8668323033329033	0.18002813422069816	-1.7137586310950954	-0.07380266350227215	-0.2764491231575447	-0.25001734306102164	-0.3119742695298897	-0.8264706169829729	-0.07907968921251964	0.39286248203301793	-0.18554417901258707	0.3584851596104492
-0.17898928276862314	-0.18897981599459757	0.7630552943393127	0.003947045126239165	-0.22028254258740199	-0.8917307215184457	-2.383100045257504	-0.35055428458921517	-0.7318954069844625	0.9820459985499294	-0.6318971506591784	-1.6028277183794122	-0.380245091318319	0.13550380162462494	0.9782768793102279	-0.4214159894520769	0.4123952983667363	-0.807157757602268	-0.0433415647213797	-1.168138366339637	-1.0605231777193551	-1.4194214304328494	-0.2339405383929066	0.17944181861201766	0.4347248183829059	-1.3153184860970184	-1.3792366086084715	0.09792391240565597	0.26910821307373556	-2.1752755684546954	0.21170137666090186	-0.22017903214824888	0.2149073017442501	-1.9324345337496027	-0.36661688429716516	1.4915819157950925	-1.4988832170124833	-0.8755604522370131	0.3170189053859877	-0.8009294908736251	-1.3578678959531345	-0.47085465840083557	0.41860343293507374	-0.7150361401131784	0.17344245280504655	-0.40286304924661337	0.39947896616754036	0.2274482826454619	-0.6169616695708979	-0.5009663400360371
-0.817942564580442	-0.0469142983478678	-0.33960160225602104	0.11900002603904161	-1.8494025820066986	0.23817562097259773	-1.467110001433999	-0.9834737721169667	-0.9231159895644333	0.3224490964393753	-0.9019239441450846	-1.506950152554039	-0.864956702478196	-0.0904306808572579	-0.012014152630949614	-0.5592880713623933	0.6395854475933117	-0.8714240258479884	-0.33810503499914574	-0.8533468947179836	-1.0559860625785094	-1.131784745765344	-0.4032125406608454	0.869094677460629	-0.3104547449381203	-1.5415725395206223	-0.2502389256850467	-0.14958733754779308	-0.4439519997098061	-1.9229491498694216	0.5270478948480674	0.6209099229020097	-0.5598272069931493	-1.1901826679787342	-0.45701747203504683	1.1725928392440355	-2.002108558694914	-0.5363551682807777	-0.9224519067463979	-1.5097823468704366	-0.9726128210809486	-0.8812847489192879	0.5062711034091127	-1.311487904246502	0.06719895099562775	-0.4604833822576566	0.6285603511348241	-0.5577944609934424	-1.0301102924414136	-1.2424191380632734
-1.581152233778262	-0.027716814493416973	-1.297200497516818	0.062487853153022084	-2.7590995818734436	0.8708723857492355	-0.5201074013729365	-1.3701478126936233	-0.985735469515594	-0.21033360337529922	-0.9709044188766935	-0.8641127094889697	-1.2212487223133521	-0.227407548689245	-0.6174970578713072	-0.44063099570286607	0.902731647033116	-1.3181000482843233	-0.7148346148388474	-0.8053075662070321	-0.9963812095195087	-1.033639918720551	-0.7469428686156074	1.4626309695557693	-0.9356533635866884	-1.1508702642745188	1.2443418713388454	-0.6593270695738799	-1.1471815010236295	-1.0506349836420665	0.3851516691027344	1.155924805031034	-1.0191603520657349	-0.5928763625431036	-0.38531605167173294	0.21667123219297746	-1.8001157731418067	-0.006940122521081637	-2.249204515795617	-1.500959287513629	-0.7884860499549431	-1.0120151284035293	-0.19218909778169088	-1.5393065085443134	-0.3847198865285633	-0.9468850814893505	0.6107736607509926	-1.292526675769061	-1.2721920024843079	-1.4231067077712645
-2.2322791564612823	-0.2638063590278487	-1.3929863243963005	-0.03618459258416297	-2.5718843332875223	0.9519451458130725	0.08350718847235708	-1.4399380903181138	-0.628905232031657	-0.28012209104333974	-0.5166421888031166	0.15840750061952152	-1.0614525623858908	-0.14199552589377198	-0.6876172321607781	-0.2719860703494662	0.9267882117320766	-1.5943637235355441	-1.0901217679562305	-0.7899372547593755	-0.6636270562288075	-0.726206177619481	-0.9831328344541628	1.5064297279484626	-1.181755008174489	-0.6478770304230506	2.0106598538988103	-1.0804772259828679	-1.6182405386312604	0.15686344575310857	-0.05099028872416338	1.0155946065838588	-1.195332130390118	-0.1299620012476833	-0.2753832976872049	-0.6292470506111213	-1.2264566141449325	0.3628107287035276	-3.0187302753959133	-1.0484108625225619	-0.8208330813601933	-0.5844322353878185	-1.1925508883241238	-1.2289190862540225	-0.5249681679311627	-1.281578455857654	0.4021416579812262	-1.296159199955419	-1.2957637046831776	-1.0758269147129926
-2.2369594647772177	-0.5116017391807633	-0.7411980311496511	0.021954982144428654	-1.4652437955960451	0.8012829583515402	0.37132862423268836	-1.2678302750642347	-0.03095156017759549	-0.050840654635829576	0.2768235174487043	1.085833023970437	-0.36177012513195583	-0.14456673710112408	-0.44518592111695626	-0.2656607141317629	0.5007198389091561	-1.2185114686485767	-1.1203742029161365	-0.5595995973315536	0.04393063949560358	0.05894081904777456	-0.6175291957178375	0.8676854779237042	-0.9400589878830371	-0.3099947789459695	1.464828138893005	-0.8723858911806336	-1.5913254335368074	1.244183570113215	-0.42489249827751596	0.5676429638057044	-1.0276976853476203	0.26726480947315534	-0.1554169650699261	-0.7636594510092168	-0.5762362228894484	0.42454801211447746	-2.8824693500607452	-0.6412916805243206	-0.9063137713376211	0.3539659876820519	-1.6758645081771093	-0.6547581571473577	-0.04518180478971631	-1.0276248428785424	0.07175640642405043	-0.5556338718197601	-1.016888612517835	-0.48047927832408305
-1.3028618689849836	-0.4387699971080932	-0.09361762433320253	0.20416811347240157	-0.13121461955694952	0.6625085583486227	0.5233289060493302	-0.8524526766895684	0.2384854732316128	0.03431274076644013	0.7620562543536886	1.4565870333167557	0.4451640025257898	-0.4011632366009351	-0.20940542269819887	-0.33292198735753487	-0.21106208491289755	-0.39907618529856825	-0.5064787740310094	-0.1096751863559871	0.8417309481435029	0.9617968171570938	0.4143808074843484	-0.09051531083251552	-0.3277015821344191	-0.04716896729533098	0.21145012222099627	0.0157631491568285	-0.8672782466060319	1.727599102175224	-0.5207176341857299	0.38985022577232264	-0.49799978470662287	0.4962401258227757	0.11114406918465844	-0.2857597713054961	0.09044260833532115	0.3280208420340866	-1.8248093014714366	-0.3781775258118708	-0.7942302048528708	1.1826655603436351	-1.1518581448784035	-0.2555731723289597	0.6104886965757844	-0.3816392292628098	-0.3431136841256403	0.19659894322482327	-0.36513901254174397	0.13811850940310633
0.08439928777196612	-0.06685776357965417	-0.04145630305309796	0.2562811257522147	0.600890701453403	0.5273585361772355	0.586004598145538	-0.19569728809198367	-0.14692340151032665	-0.21109922775299317	0.4443701199245119	1.1605024632591059	0.8124914910114511	-0.5305286466130537	-0.17439809145151572	-0.18941990931804945	-0.7836816492541666	0.20785864014613256	0.5591429187962736	0.3221649685845839	1.189991433667802	1.3184514088277777	1.4244308333545348	-0.8337194214117152	0.2569183463250066	0.2137937841361918	-0.6124778847059255	0.9011295198201957	0.3626582401829212	1.3879656083018495	-0.41979823654433523	0.5716453875900318	0.09549339304292194	0.41937301610377514	0.6009181558936656	0.13977830502158148	0.6983408231220426	0.2836347651466385	-0.16905377576430738	0.0025702397019528493	-0.29338732740922024	1.0741076322675225	0.10319129161142664	-0.25400774807676735	0.7569249696310713	0.093024128715892	-0.8073913093116742	0.171173820324239	0.4486131123444459	0.6145309170068238
0.9156645683773734	0.25969844516414603	-0.41645406249084477	0.042922306964645	0.343795536232673	0.35562101144568	0.5120484752882135	0.44647729166951516	-0.7957179588240569	-0.4760932334225065	-0.416684057527392	0.5008361712262899	0.5655057310105552	-0.06261357049459275	-0.33485157696391704	0.2788005790166482	-0.916461247537008	0.28095733322629163	1.4157607563003987	0.5056335069129915	0.818555657254768	0.9676252074494329	1.5520527675899145	-1.0818438405260804	0.3533756796036052	0.2756692041528491	-0.5386560031702584	1.0017394015900858	1.443329342617334	0.5218879312404099	-0.3060839509531237	0.7271264923451738	0.28251620630778146	0.172870547626449	1.144314155234316	0.02213094841251527	0.9431373263377074	0.3377039905376659	1.3945253996023608	0.6150270154196574	0.54207721383589	-0.13897799687701903	1.2603362985018018	-0.47242212912523346	0.3220809223038979	0.1402731563220843	-1.1809202818475335	-0.6405563153310724	0.901437848998939	0.7402889769635137
0.6390282585317588	0.3567511611860794	-0.503063684329228	-0.24406259492375493	-0.47785134569411497	0.2658285471061384	0.384711840833024	0.6465436785421	-0.9097479538251134	-0.3138544577371751	-0.925826140358236	-0.06517859255988151	0.04476932684284768	0.8235376516567837	-0.5121172613018973	0.8573324200833979	-0.663555781735228	0.15942122046696144	1.5220244240556058	0.462545114220145	0.08985642827516616	0.5227813899295247	0.7307316857612498	-0.9093136250961283	-0.11362804797020527	-0.025735579878314464	-0.09306028863589072	0.3258944964712101	1.7367654645884314	-0.21382644481680144	-0.21182164303308718	0.5970745410110618	-0.04202008109428157	0.1598732094000514	1.441412213864522	-0.42551379809476336	0.5627493123726455	0.42344664671782933	2.0719006533843642	1.1890629822548004	1.351176646975402	-1.542751958132734	1.655552217075146	-0.46616823743407615	-0.04372116262341684	0.07736606625401721	-1.1941357006992162	-1.3585139180157333	0.6356295009405987	0.4120344547815902
-0.17545407452639897	0.44946351861979295	0.15188364625221298	-0.31509918142585513	-0.8904570591669168	0.3812488011243355	0.4242953448356878	0.3034387554973411	-0.11392361558725832	0.26306116210933694	-0.39443519842744035	-0.2754518532451411	-0.26502227053499344	1.3598077996303763	-0.4762038892282814	1.2279733332503784	-0.3289743509035702	0.3335425729427777	0.9910073002951569	0.4498959172696002	-0.2901971039293154	0.6948557088791686	-0.11524577455502404	-0.5453769165307264	-0.6586753475216434	-0.3958371005890508	0.027648667063029257	-0.24785538319993408	1.2556962241549148	-0.37147399200926956	-0.07718249134699873	0.35785006410909487	-0.38483036712768504	0.623194395003159	1.3317703483354233	-0.5978686881703474	-0.18823514233770122	0.5361111563266217	1.5889548738539594	1.4136786708470317	1.6925488288274502	-1.8795354499857329	1.3539449974447928	0.09920376846029105	0.1777982073662193	0.36580817616035427	-0.6480572754345673	-1.054627215162598	-0.023467151160772283	-0.08588571012424273
-0.34986037206992543	0.7855778828855517	1.18066974362739	-0.16168681163164253	-0.20714778985324936	0.5746607558499413	0.6982082033651266	-0.06715196155908977	1.1056769758769427	0.6304315388794254	0.912769259281609	-0.2110930215167519	-0.23782979415949104	1.085629660478457	-0.1523533263323517	1.2763774245020907	-0.20414758850544779	0.7914831257936625	0.4604330683745989	0.6860576685343409	0.022416558908642702	1.4228978136593289	-0.025721106447164015	-0.19304256953026455	-0.6762585749409772	-0.2518997133451905	-0.2041287229750185	0.08446062820665241	0.7058950753984031	-0.1385303894642279	-0.025252024938048494	0.24933152368240455	-0.1675799609154435	1.2803650667472597	0.898327840181608	-0.29278891327629214	-0.5780960196388546	0.7256386129742258	0.593965787599845	1.3539539128522786	1.4335575868231893	-0.8437557902284482	1.0090205989851697	1.0825213759937204	0.5994198351734028	1.0276417977156909	0.29878033984706875	0.24930334452630826	-0.2470574827593399	-0.1621032503058742
0.6430970056005251	1.1317154508972347	1.7091556514824133	-0.07202530604481809	1.2638332442129343	0.5487465885193811	0.9229556323922375	0.2009192342949018	1.8578705044891834	0.10360171765727791	1.9480125099410808	-0.14352377691114523	-0.1751703022526549	0.4283497579744969	0.253858848788282	1.137302567113483	-0.3830001573846836	1.0539000985012523	0.4370740334622466	1.1010963036472772	0.6697845896514453	1.8617864307631191	0.9002089862361307	-0.003221000943943166	-0.09514240309647116	0.5627199576167485	-0.30491832814000114	1.103613918041005	0.7789958507404879	-0.08222722578396507	-0.3605572734049161	0.14467690451956927	0.5399119057788082	1.520352387541688	0.34898592692855224	0.0035040691127998275	-0.11145460596874943	0.9106801102132139	0.20223623155392867	1.3482045800278188	0.9066407719206113	0.5116711570980351	1.1573427344853053	1.8549548226719774	0.3100550841330159	1.584915955756556	1.1113345772992849	1.4953239260717928	0.43129892676763804	0.5081609389657412
2.0431527464777024	0.9551778388871627	1.2688563639497898	-0.23786981352418377	2.3967541244881856	0.2324196751249596	0.7127690569368879	1.103629395424665	1.7028541171926341	-1.2814908526538193	1.8727591888151578	-0.23908364236443588	-0.3360931075347864	0.151956152107452	0.4146790605915354	1.00393027600687	-0.7116302325112124	0.8120432484381448	0.8496025852635068	1.389513680085705	1.0341093428558936	1.3021765380621928	1.579580349755801	-0.05481007837015398	0.540604420946322	1.4195491408217866	-0.0621405479411251	1.7552491413258144	1.431070375718694	-0.43392185867476646	-1.11367021012538	-0.23656555636694912	1.0097093062798999	1.034173341672573	-0.10858319731848909	-0.24250892183546274	0.8573331870502363	0.8423322748470957	0.9366445797373116	1.5238774655073413	0.6047382107877963	0.8665012328809375	1.676571355402045	1.7835662490839381	-0.9053268505114256	1.561630238821888	1.284771298399891	1.6055298707005727	1.5123739154276084	1.506696161674238
2.541185153434038	0.2165126311713797	0.3705387810694245	-0.45635596186241406	2.2700890566870906	-0.007483765308537491	0.08485213865456145	1.82317086453786	1.0039480828558418	-2.5450603196674275	0.8905474159110839	-0.38570203180690676	-0.4701442932212373	0.3609401764582995	0.2341165998291402	0.9802652673437743	-0.8438595148852305	0.3356889447131994	1.2688634740905909	1.3343184851177976	0.9646655285764641	0.011334780305178194	1.199792585356384	-0.24871342137375224	0.7317274490195341	1.5093416018484755	0.2051427326346581	1.3466516582949846	1.9708581792360498	-0.7590406645240123	-1.6638493320350398	-0.7549527276376966	0.7043429938427623	0.21585392323363742	-0.2856545955019289	-0.7987888214087345	1.4426396353685258	0.3934021983654602	2.153623716581553	1.6140691081029637	0.7022262408370099	0.10091435297717238	1.9640091362586343	0.8818410180367715	-1.9854671150582461	0.9816809259730683	0.8481697489636425	0.6052204389289352	1.9945084577005014	1.9580506819227754
1.6194374888808405	-0.2666359427498947	0.0899873785412888	-0.33462139272937874	1.0577181507671554	0.3254760501923953	-0.3694358273747349	1.6140314300179586	0.48530862306865735	-2.4416163760537217	0.06082420631339478	-0.2845511047678949	0.029746006371469562	0.4010807281851591	-0.003995305403152596	1.09408502903587	-0.4319763541150458	0.16219302316693385	1.458308512869434	1.0618680619064786	0.9290773614963919	-0.9430379364691107	0.2274494023758639	-0.2923589488842115	0.6458816256538218	0.8111504606683888	0.2278985421564529	0.3935911833325524	1.8691309027533132	-0.47027847165178893	-1.1016489715436273	-0.8375719641778353	0.005898728186616273	-0.13303367777902442	-0.06399409892116532	-0.7529689950071847	1.2394520323010512	-0.12883413701128313	2.6630656109470454	1.3627090482538937	0.9395562358309858	-0.5418399812737842	1.6136963052933169	-0.015561751835237805	-1.5369153271290144	0.36712567626530973	0.41636061892754983	-0.3387749763439748	1.4794509877479638	1.4172963541387842
0.03865546687679936	0.40755240497712036	1.0063209877226662	0.222257905038029	-0.1644850462593766	1.3177020020692816	0.03548069653774018	0.7602281368425843	0.5584416973355996	-0.5549953542345509	0.26851183567438874	0.2829658013027398	1.4137573722680312	-0.15391868660222355	0.056819021922570025	1.3213938423562595	0.5637734443415534	0.4933384661410161	1.5671994972027383	0.9243815831034427	1.4014047297073449	-0.7082655556894356	-0.05757125763501342	0.05362662133425902	0.8904271862121999	0.22415271456448455	0.30478376947445895	0.07330754448296561	1.3437024340828712	0.40280608078001784	0.8135033524338812	-0.23344284767555015	-0.13161995991083553	0.4550836795028164	0.43666244547965166	0.46240040122245585	0.839950136074396	-0.11432062992350245	1.9345473764536103	0.9836477843414815	1.012865539606935	0.13589245454372614	0.8363060935114119	0.11215034374506269	0.5978197620259679	0.28313676644002567	0.6307642257891257	-0.0652970251751028	0.6408770536811389	0.4101677664823914
-1.014172754088956	2.0335439542903146	2.532463501101715	0.8218368864802629	-0.5364273680443286	2.4614248300543498	1.3365866554814239	0.3740784285302228	1.0850928040140222	2.145867776241478	1.3781560753645412	1.2436089974937288	3.0734612403830606	-0.7342288956039451	0.39075277872403597	1.5135067037201628	1.6806535492156245	1.023879883911343	1.7715032005814122	1.09334210202293	2.2196083041027723	0.544712256874918	0.9583343223836361	0.6560970830871631	1.6620234666508735	0.5636487232130039	0.9259825139227242	0.8379066476863434	1.0294178655431174	1.1724412337544212	3.10411671516456	0.42470547919640655	0.6916119712500652	1.632561219580377	0.8013452381915205	2.250952454978701	1.1224142861030626	0.7558396264346561	0.5767948114203245	0.9932026279182631	0.9831800997614528	1.8624889875471735	0.18117931382487515	1.4865673858475712	2.920612572080072	0.8574911722453321	1.4833647206638112	1.3983890421286223	0.44050299784659164	-0.05655541763495538
-1.1185834078740273	3.169891284474138	3.347418326614353	0.9300726757060652	-0.25637730720992874	3.0278355933139336	2.6766459112917325	1.1084029861380127	1.6266950002661984	3.891687378205165	2.383654445780348	2.242893608472161	3.908472982480255	-0.34459959824751146	0.5636420631845515	1.373790115954089	2.1752768840544143	1.3166815850080873	1.8707714652088128	1.289385854806306	2.684621832116918	1.782512086556822	2.4123077471954018	1.0260150622054234	2.336507742475844	1.5367829906037334	1.9541384993154056	1.7839015280490504	1.140253271564767	1.3047262536027289	4.206738205004806	0.1735650299278228	1.720693536165778	2.467285146590749	0.619726835816184	3.260118281400423	2.058362680875032	2.0296279510382362	-0.4056085506715649	1.5193340973573424	1.1570031830551757	3.08814044159402	-0.08069481103229618	3.143693075621634	3.6060306286842168	1.6460169122667319	2.2198976919203037	2.8243019874559736	0.9655088096676461	0.4285939710876671
-0.8607179990240955	2.497686125036748	2.5746272734011257	0.38356560306747794	-0.2190339965795501	2.618239131009837	2.9082967028024473	2.2485756495066407	1.7602907447250489	3.477973729445241	2.345726871593708	2.8490437721275175	3.2972722762960056	1.127868532115087	0.2444815195371226	0.6623220180457787	1.618717336862882	1.1997413177420664	1.4036207432016223	0.981165587593713	2.2788546628330733	2.0012249081559985	2.786283542191721	0.7647654447113054	2.082355226354374	1.9623363130929365	2.5255457784186386	1.5755130172921936	1.1561195848242884	1.0919917634652607	3.3223416686130225	-1.088863658713936	1.7524585059523003	2.1801746723795055	-0.06459990773209559	2.665342726433154	2.509363081569523	2.7049211635194417	-0.6717143132114691	1.936273815911458	1.5484426225820587	2.607389485348943	-0.19518050217735408	3.6482533801842725	2.2336812168973177	1.9293530839284392	1.9893005806940665	2.940432493736161	1.2737449662543985	1.1762883834224873
-0.9866761551276181	0.2923499694834049	0.6039844316659981	-0.44727268269445525	-0.881374373662296	1.3980451740289768	1.579699381422772	2.3569883075903793	1.2211849232195757	1.2820734491699595	1.1803746913177604	2.7806955340123576	1.6832157613523933	2.523380144113737	-0.3382330350218324	-0.503200563188091	0.3514386774272026	0.7751659258156766	0.2003325313767613	-0.0877793705289533	1.1599301790973495	0.9953997334741277	1.4703505620614847	0.005095212512543572	0.8167331410489309	1.0724727999549772	1.9459389411948538	-0.0625756159368011	0.4477868938317835	1.2736065304713544	1.150275089354036	-2.2396916245747676	0.43145530323958114	0.7648856484557717	-0.708650136018276	0.9651747898027402	1.4305491817600429	2.0589414852776384	-0.7082253555001317	1.3955606979262225	1.6329804186703576	0.8224368847413182	-0.5471487207052004	2.3497534273226877	0.10190613908030484	1.2590703129347594	0.65807102053162	1.5836025042081427	0.482477347039895	1.0630770948899335
-1.5290927405120784	-1.7051266934876703	-1.2218920520198855	-0.95116223111229	-1.6872375835827733	-0.09742262056979296	-0.5892180707968017	0.8581116566633775	0.01265292765406645	-1.0164134137978058	-0.3789414755563266	2.0171725805167107	0.13395417779267113	2.5468740020349876	-0.6011745906828995	-1.6124827158958508	-0.715023726279338	0.204672341804117	-1.264546360875279	-1.5536056766013007	-0.08744284849660983	-0.580066022896036	-0.6479361995041731	-0.6551583014024358	-0.641803903858685	-0.5931830860723446	0.5101986917836904	-1.9672267280855267	-0.8828910858480028	1.9965895295063825	-0.7623118917285678	-2.021077511329947	-1.291287268265929	-1.0004827691040155	-0.8112340382890968	-0.5359763837631188	-0.808717618153286	0.32799550225244545	-1.0209258837752457	-0.2221095776098042	0.8369321311746384	-0.702694442596669	-1.1528169929948828	0.013728482258709412	-1.151048745580869	-0.11523859311874975	-0.9856044679548378	-0.24256667139793922	-1.137340711791915	-0.2793322161243553
-1.854237020120866	-2.011284249384381	-1.759484989255705	-0.7115953041386813	-1.7254903940527277	-1.3236982426626351	-2.2157340253491693	-1.228374810817804	-1.4360345768485074	-1.849733561752639	-1.4629447738813943	0.7801585161548534	-0.6680217002306357	1.1592274910253768	-0.283499508769852	-2.12589994174219	-0.853077803648519	-0.3627928436741417	-2.1662209560963013	-2.635087039729287	-1.0404349488387332	-1.7577972699370685	-2.150050998833863	-0.690297302752045	-1.41804956425852	-1.7629213645588193	-0.805734596389992	-2.7223066237888234	-1.9614200942302218	2.438103405429152	-1.3846374725783257	-0.4304049007108632	-2.0400762651560234	-2.1406688590977376	-0.4698467503111588	-0.934720822066649	-2.569252568072321	-1.4342282596423908	-1.4310657937072362	-1.993099674082271	-0.7011908636655156	-0.8271953417620487	-1.6209721330479332	-1.8033956516695937	-1.0849501813814713	-1.3259185833010023	-1.8456193302695227	-1.3389747847084477	-2.3295228509414287	-1.9796154901181224
-1.4372443456867012	-0.8555818076113407	-0.9854468537610805	0.24006836579429172	-0.82779586241984	-1.9799461606226918	-2.3401343240202443	-2.294162378758139	-2.33857824419959	-1.0582565921468228	-1.68612712198335	-0.5498931766233052	-0.9263478643967361	-0.40435557379641995	0.22792685271141064	-1.9067661405832974	-0.1298847063926449	-0.7143288523305142	-2.0130943122862006	-2.7270402495856274	-1.6396391532891845	-1.920717335295476	-2.4598638230777143	-0.09862179691948862	-1.4222808798691073	-1.811873254957786	-1.412393326226816	-2.0905583320403873	-2.0008753743152994	1.70308382052436	-0.907176090266679	1.2281841046458388	-1.278022584845155	-2.204946854650067	-0.24465721922931147	-0.3504574312963454	-2.5284255008171637	-2.2075425412184884	-1.3340378980417724	-2.716719105441824	-2.020709097957767	0.17740459133521033	-1.5910377988644597	-2.0739792099095316	-0.5727339101787838	-1.5415249391668344	-1.3989403221898258	-1.292504198938211	-2.1051158358496087	-2.6617679031713966
-0.41813395367125233	0.2410928770160302	0.11418523190858329	1.4397584680100683	0.2125420752707262	-2.0736461279216236	-1.1526862371998736	-1.7901577402340283	-2.081177437550356	0.1473229111172084	-1.242704966191494	-1.5538680450136633	-1.2380751809800639	-0.9812187812256662	0.36276649503856556	-1.2823971721428562	0.7204905115203801	-0.632089523856472	-1.0506069725428353	-1.8577844533853045	-1.9028312163167556	-1.1528203703161573	-2.1433190710795875	0.669280564289698	-1.2392118552530225	-1.3324586045793063	-1.59559383322746	-1.119688615630685	-1.124387267596887	0.014578628425185486	-0.21659943537616394	1.7402052270628767	0.3289767219408457	-1.5586347779840526	-0.4313620048030549	0.5008740494502	-1.0027262065265876	-1.7784409734834012	-0.5319434787961819	-2.0365367513022856	-2.1627458435035356	1.1479326803167402	-1.10836818555062	-1.0945830740081597	-0.5718303528327628	-0.705483483760962	-0.07744260877044871	-0.6127730555037696	-0.7004469610047056	-1.6901611833657353
0.5988078049249849	0.22335837646081283	0.4903077863443057	2.2240420621493437	0.5519272893786694	-1.8324291668390609	0.24799891387329528	-0.6882330159470132	-0.8559203739515292	0.5065659249590866	-0.6004172752536228	-1.9404673605169442	-1.7573957369886515	-0.6002594933222719	0.06635320613295041	-0.6998723138824751	1.008430522665632	-0.14062126632223304	-0.024472939669212292	-0.6349016650028911	-1.726990535361084	-0.1217179937119154	-1.9930024161802349	1.1512980060924718	-1.3087843952320812	-1.2774697582266912	-1.8649900646676125	-0.884593958703551	-0.24676535849081438	-1.2940437734044998	0.09634989744597962	1.2075863508919498	1.652148175304669	-1.0092437865995454	-0.6498853282517598	1.064343599877964	0.44628388600724006	-0.7666828597214013	0.4331551362796084	-0.7761030487724533	-1.1296622851378584	1.2751104307475927	-0.5309224030280167	-0.07188063554361371	-1.0466506627932333	0.3659677477976226	1.1299885230135203	-0.09803742578605654	0.7263083474290177	0.2537072670148538
1.1299722054518677	-0.46404846277889894	-0.11306357340417791	2.1164599226414658	0.22304520963287144	-1.5179057959968423	0.8032422613946295	-0.31146635695934716	0.33418745363754865	-0.03533575041200106	-0.17577514515328102	-1.7091927119997472	-2.0211684056233383	-0.16611605720808803	-0.15375885445562076	-0.3736752352917029	0.6518809789404828	0.38791449590627197	0.4195890878638773	0.2183115421773582	-1.1430246091433542	0.40813348571582114	-2.1021962369854568	1.1857192803718561	-1.4552860132540508	-1.772565824997691	-2.1105854046328507	-1.3488761722447653	-0.1592383744135635	-1.1434724212294765	0.09468241128073829	0.7034673846919973	2.0272834829234947	-1.0781848347416803	-0.3422601533125082	1.1777498372860078	0.6397685177873361	0.014436469695496204	0.842255794277914	-0.14452476897069097	0.07009451666653686	0.6843544568461682	-0.14673585742217793	0.024677575313622382	-1.1804003265285297	0.7233345741253706	1.4573895106374195	-0.15188108665546413	1.201438836767204	1.7536838547072797
1.1141096514511606	-0.6848640602490819	-1.1164083872161834	1.1932925506954883	-0.030845760077237834	-1.2503537864780132	0.288938886283441	-0.9260126703542113	0.5104114587606583	-0.4272974527514736	-0.1808847740316	-1.1716820335495495	-1.6064185961530912	-0.2755009275367253	0.08899242481674129	-0.26010105864470756	0.08256905655813863	0.5121353820439491	0.14457667782840813	0.32498249983902017	-0.6068974625693003	0.12408862975308868	-1.9587819998717646	0.8618261515459074	-1.2711284635652922	-2.037119143391922	-1.7478944691585305	-1.5934986890998541	-0.803055449597012	0.06673248091975266	0.04095735026822254	0.8625807065020618	1.5134465473127918	-1.5568870098669834	0.39531154085893083	0.8002607532326286	-0.18542466739721877	0.1967512886775513	0.5447355969896758	-0.6117069285245846	0.39569956096311976	-0.05003564673470879	0.028649381951684934	-0.7599720285646987	-0.4625478611314196	0.17012066272539475	0.8686775155575412	-0.6069985516301768	0.6508199215736057	1.8168110535070492
0.7660795683770361	-0.14239979488099375	-1.7622384521952323	0.10774781815459968	0.24191074676636137	-0.9926585238962604	-0.6859977946802529	-1.6432466469623555	-0.3584321054381802	0.18350361016234823	-0.5798704987008988	-0.7462037079093362	-0.7741309367478667	-0.6509125466692429	0.5223741331964552	-0.2605600862845559	-0.2821724166349045	0.13033199807371867	-0.5258521528718318	-0.19132852653621787	-0.71534386497257	-0.6191221319172018	-1.2674652815301186	0.33217757238618767	-0.7438501693110816	-1.4404995860313872	-0.6615935349580263	-1.019931130616325	-1.4424422759162945	0.8214837886525357	-0.08554565904165419	1.1617754675674106	0.5488925694134021	-1.7543577427572994	0.7623723574576209	-0.11275641327918613	-0.96314729207673	-0.04267125908271738	0.015308972636156376	-1.544975966704383	-0.2416045554457577	-0.638512006507668	0.11421822493095773	-1.5986267905472145	0.6680504534663361	-0.6355495115551547	-0.051496554976630235	-1.0263675699370989	-0.31568887350116737	0.5910923802589402
0.3322227699255642	0.29262587637176646	-1.759863529771434	-0.39453506811770356	0.6391762074407259	-0.709205894597309	-1.343136256621325	-1.5791296300894855	-1.3313959088046012	1.4009509260283064	-1.100335866740936	-0.6525688951461825	-0.27994333045802505	-0.7206334076493623	0.5417956088988648	-0.33033019512551126	-0.38371413634661794	-0.4487894469922808	-1.1315731349570919	-0.8655553577932873	-1.505983299813574	-1.1153751390911495	-0.40107793659274343	-0.23554185741639508	-0.28731207805967524	-0.3358293053807138	0.38391087306653837	-0.05524691032096586	-1.452668119887956	0.10368837116744245	-0.46152782101813244	0.7150527163414979	-0.39396564684658986	-1.1985728014045605	0.19022489050446456	-1.3472984971262427	-1.110574854340273	-0.3453229618027719	-0.25039465580118314	-1.8944946753072072	-1.0045446905445183	-1.1895030790297905	0.16053241589715542	-1.7594510667718455	1.2889011711927927	-0.9760674235951773	-0.6397989863417437	-1.1050537414614876	-1.0424641465084887	-0.8805543274060945
0.016015600035486074	-0.20284634919868177	-1.371295148850631	-0.13400921326894652	0.4734688438120416	-0.49436153086555107	-1.3700268560828537	-0.828054377762298	-1.4480499778781992	1.953794758872346	-1.371540701754101	-0.7817561804365697	-0.5553243012174183	-0.4180794579482804	0.005826695534242032	-0.4033397948631865	-0.39533515489045545	-0.8497064625212507	-1.3601383112757985	-1.1968918676601075	-2.229162303118437	-0.9171511992395227	0.03369198595327127	-0.6185167497798509	-0.20705167026035037	0.35021762588314254	0.5406633677836777	0.4182644258775996	-0.86601279076529	-1.5300354118503816	-0.974811926213767	-0.4897217139249692	-0.909287801049999	-0.1095936910101381	-0.8493543928903697	-2.286621953769618	-0.9705437821502509	-0.5204542636028722	-0.22166688918599772	-1.2001386318352347	-1.0815287644265128	-1.7788917783293385	0.15276083990381237	-1.2344376623606423	0.939287862806621	-0.8589514219414913	-0.6553061678522277	-0.8727571396889241	-1.191830834571238	-1.5533322893865822
-0.037152510393664614	-1.2644583289736464	-1.0245621723033425	0.3204946252983444	-0.2779059388238048	-0.47067930328693613	-1.002441078286541	-0.19617927279152808	-0.6678433451332176	1.0707359243427168	-1.200073708623853	-0.8763956277638086	-1.2284910508880784	-0.16735288508357188	-0.5367140118359236	-0.352576124299618	-0.41711666371072337	-0.9712180820853106	-1.159302245108533	-0.9468624030134214	-2.0618591373247046	-0.21026646404427707	-0.09149602514202594	-0.6371108590570903	-0.3637486165620109	0.2200078873731973	-0.07952875312832158	0.13967987062829235	-0.20851674906664078	-2.5940007799958353	-1.1947738844179123	-1.4793758708674714	-0.7758380083070207	0.8036023809429936	-1.2687020155008828	-2.339971755933761	-1.0441196232822512	-0.5701589069625247	-0.1986938306847874	0.029993943438275557	-0.5035704761654107	-2.1890255032424184	0.12474715491522914	-0.5989204353437603	-0.009208942965537538	-0.8891533583865875	-0.37784198212473113	-0.6245880097552179	-0.758061605183182	-1.1546787533714953
0.14232942689325592	-1.759852124670542	-0.9340685083726726	0.21241369246140754	-0.8668860370649244	-0.565788582048682	-0.6446921429651246	-0.17205690169853546	0.17435185604853368	-0.675903372071237	-0.7692578113737341	-0.8334994518777883	-1.5401220527318495	-0.22407962491660735	-0.523442631462352	-0.13368792644553773	-0.40825424321391335	-0.9603591156425462	-0.7228715030625227	-0.2996053224302276	-1.0477592334324508	0.3795103809932	-0.3149078839647817	-0.36921847528683127	-0.44325274323525127	-0.171550373545376	-0.5001872717421656	-0.2539725603237815	0.055826939744841084	-2.2693921125164636	-0.8823211789533454	-1.419579049751534	-0.21352800639707928	0.9847478390702313	-0.6393118349758821	-1.568821344355032	-1.2020347272707421	-0.5202433164308098	-0.37614691742534273	0.8361912306919449	0.00893974415932101	-2.1544949457019436	0.12497853308496965	-0.3772553730866527	-0.8335208505845582	-1.4162362445341108	-0.2941891703699617	-0.657557804623561	-0.052424693140959974	-0.27755195895022194
0.2713637989396244	-1.2204713148174942	-1.0378287780109283	-0.6247966871960531	-0.6634008893990013	-0.5026678224413991	-0.5027596102645833	-0.40873771108465773	0.2730384155674987	-1.9579387791296148	-0.5072311166507918	-0.7939528073260578	-1.145661311975968	-0.3562926041734753	-0.11574851428452039	0.0747692414511126	-0.3670607278498785	-0.9479408568201955	-0.3835844264677584	0.25175043697955285	-0.1118677292069723	0.3499890018735479	-0.1523463246393935	-0.17019746876339825	-0.37448280122372857	-0.04330990204283969	-0.07483774569312533	-0.028535599739385163	-0.13527069582869958	-1.1653219590073245	-0.3597015411299652	-0.5638014205211104	0.09513189865962152	0.4670004125920649	0.23072306699430092	-0.699645504276128	-0.9398606790886533	-0.35662156590875477	-0.690103951572076	0.6555113666791634	-0.10320877935863727	-1.7125255122584941	0.05019447310070015	-0.5937071898688373	-1.130322388495263	-2.0216174624047047	-0.6662872043969978	-0.9861888327795684	0.3217983762279702	0.19168779493916094
0.02503626838061354	-0.42160789263612886	-1.1544936944884032	-1.593205115881712	0.06849373881731517	-0.10958875852634029	-0.5278561229810925	-0.24110187604687855	-0.39843429495326876	-1.9945991116412596	-0.6787505811619704	-0.9192058742093896	-0.3859508594885283	-0.2654108955976313	-0.033033893453709155	-0.001463279133555816	-0.4207959518380141	-0.9264390656580154	-0.4023021101901009	0.3042845320911766	-0.021467035732744884	-0.268122434878565	0.3734695031310612	-0.3447748380143413	-0.29372369933813297	0.6804366790548251	0.7108984235549556	0.7683529468431958	-0.5435492689329521	-0.5017454891614869	-0.17490738036757267	0.09894381407274937	-0.4598562856275276	-0.2534625072538078	0.23356734193584636	-0.38060831757375807	-0.2398729695694514	-0.13025735786078096	-1.0185313594573273	-0.2661386548068935	-0.6755858993188881	-1.1550275754817487	-0.3462377117002265	-0.8855491404218294	-0.9728509115285731	-1.9860338248522027	-1.328069732416886	-1.2742635588547204	-0.19182091154045158	-0.18786472337190863
-0.5758310104709161	-0.34481968678573965	-1.1155174178456917	-1.948264755011888	0.47312089318817147	0.3980817265699183	-0.5632071506268763	0.47211278840100057	-1.2138368119537697	-1.1384857970330384	-1.1011767182308447	-1.1271434965898501	0.19477387227635207	-0.08354184980190771	-0.6555180350903167	-0.41713364615542664	-0.6489850078622991	-0.8629779854860027	-0.7436889331641925	-0.048388302138906214	-0.48360446108247557	-0.9852656088587525	0.8204045968608655	-0.7819743366672871	-0.1887695189144875	1.3411583817515984	0.8684553417732878	1.367391240676696	-0.9102676075805589	-0.7653839452843965	-0.42093393973089266	-0.006226899024517388	-1.7229451406677756	-0.668992077338862	-0.6388269033875205	-0.5182909460435446	0.23842084662141916	-0.01884057024557591	-1.3204011801983941	-1.17408767947557	-1.1047829278392243	-0.6681233624748938	-1.1382454838184313	-0.9514448596762425	-0.5775300374435476	-1.159339031805209	-1.8476099148989822	-1.1122346401428118	-1.5022927924850649	-1.0823882843944541
-1.0579023537236962	-0.8711677527483463	-0.8113062689802482	-1.5213569628076127	0.10959603453771605	0.5708096961859521	-0.45906309544105905	1.1566829236609681	-1.5873631612273658	-0.2572091875908605	-1.3131910449574933	-1.1211501225140645	0.41796646608454585	-0.21748923921469882	-1.514533910444854	-0.8884375286899113	-0.8845359137673032	-0.7847998825425756	-1.0572263474894275	-0.22806002985687188	-0.4991701598845353	-1.27422273254713	0.832868733479784	-1.008605181080811	0.1434378195709676	1.3448437892993277	0.17479964074384843	1.1424519844914007	-1.097532182653322	-1.345764948240196	-0.591331186436725	-0.49273932053454345	-2.748274938217127	-0.5727390315491996	-1.1765064035106227	-0.5081372767351866	-0.014009289064240893	-0.189113083837305	-1.5003990178780904	-1.4577167764315855	-1.0551957327046457	-0.17206266013633656	-1.9386486377742043	-0.8288024821632605	-0.035651933910913154	-0.1603405223257437	-1.8889277030293188	-0.446913455346819	-2.6685898507428245	-1.6966524936547445
-0.8992891427888711	-0.944074816439742	-0.25239534548686465	-0.7709597903898975	-0.557424926346344	0.2122600604134231	-0.11861630566779349	1.1232933688041098	-1.41101171676004	0.19349637893622412	-1.042905743315986	-0.700551876405664	0.4742075601595942	-0.7644254857047293	-1.8134133851948102	-1.0583852829047562	-0.822107107939245	-0.675147698644382	-0.9723966135221704	0.28763579901664627	0.3981096577657604	-0.9512987349927854	0.4538154294240383	-0.6700621643843039	0.6904186045670583	0.7574812510892809	-0.5491501635360282	0.26413888763699855	-1.061245985615247	-1.388183797061869	-0.22615476240051996	-0.6111504639592853	-2.65282280743337	-0.06376187575274962	-0.38255541608391286	-0.07999561864869921	-0.6027631801228783	-0.5975843161917134	-1.2975272479221367	-1.0778844708642643	-0.7606174611903688	0.4240243345376879	-2.0846437660957147	-0.7551537154976298	0.5778876144104451	0.32338379257455563	-1.4548599278578536	0.2733802177878626	-2.5935788362931427	-1.4558808112299721
-0.0623219051197408	-0.048086529737012794	0.3555534367111685	-0.19389351405689972	-0.7253428143523235	-0.36123866472267424	0.4232210682330969	0.27054421178072136	-0.8979741014264332	0.34327802949792197	-0.4652292105056165	0.0069738589005636014	0.5118269858431203	-1.3311291112417825	-1.321134336520346	-0.8477641234806992	-0.36965956425051294	-0.3837729742945723	-0.4796758598455372	1.3659134398780706	1.508986614187343	-0.25794075538435873	-0.013455796300747825	0.08055617248235979	1.0133110690380636	0.08131811347035653	-0.502197069894995	-0.5157272333351381	-0.8134970976179822	-0.7330187450194585	0.43088414796591096	-0.13914158691177003	-1.5045159757473414	0.5840224029504063	1.2137163370959063	0.3203339647180796	-0.6338434116098809	-0.989856346567106	-0.5144116377690182	-0.4779390191318116	-0.6461781640644632	0.9267747631046205	-1.2414424221017473	-0.830209807769864	0.9955659990490163	0.2629903920597139	-0.8188365657907074	0.47553506207761714	-1.1031212977433626	-0.4899492111343369
0.9490088653145509	0.9231117730819282	0.6885120943090319	0.1526201918728801	-0.13040071192972533	-0.6278362243863819	0.9254520042390443	-0.7754530277599521	-0.2292696174053419	0.3685083715099576	0.04341514319139648	0.6659927782130934	0.4573716654832194	-1.5186530433506715	-0.5319569671025802	-0.4623983026176735	0.18520969470298318	0.21293672577147837	0.013021976679393211	2.221417853189951	1.7481902428840776	0.3483787884134161	-0.3003279207201085	0.7351363388825394	0.7250274524287802	-0.3141959617056418	0.08961007616875541	-0.586375140500225	-0.43614131753498914	0.08912841877297477	0.6446485729434361	0.48876911820834545	-0.24019552479112366	1.0422309007165569	2.010431912276904	0.1309793300010527	0.15342843851656043	-1.1283762606524492	0.6256315278697985	-0.14200185044732777	-0.7800214867972468	0.9720928713673359	0.18724133334772225	-0.8700093593958077	0.8690476426777858	0.1911525080115932	-0.24742272204581825	0.05130347748570561	0.7555090235105437	0.4833269228018898
1.594412056146512	0.6563924343050297	0.5883641887712334	0.4954302435342334	0.797814117832589	-0.3883564107641747	1.060147594544094	-1.129985434076509	0.5218687798715828	0.1482412772042541	0.36280504788616963	1.0554506713155434	0.2842770629115463	-1.4035539927715759	0.04029996416138993	-0.06514315951530843	0.45172678377052483	0.9617043263788032	0.0808304007065367	2.1288809604862897	0.9303898369914951	0.527892848388184	-0.2789529457359402	0.95139149632251	0.14354709513313993	-0.3435171761710237	0.34521711922536674	0.08850989891980571	-0.06002729938377199	0.5890783802452316	0.10262601835196	0.7889158439983635	0.3326150402374884	1.0868322218695958	1.1328799247325934	-0.4957995410436756	0.9864613816988003	-0.9859219404175544	1.510562211066074	-0.2002976847528034	-0.7889540954488257	0.455447884316128	1.3401157911980286	-0.5967008659707398	0.16467562052450568	0.49231664518219603	0.19998974354737312	-0.4565965892743198	1.665715396202748	0.7754608736955696
1.788947912094164	-0.8536703784529932	0.2903191631755636	0.8710770653981644	1.5406062004310073	0.10360564221005002	0.7390717444832222	-0.3076641187235217	1.229206946135059	-0.41853840388675284	0.7400247201708102	1.2016283292436425	0.2427350131858869	-1.3482477091605483	0.45248184356650784	0.4301295362017597	0.3736198929738782	1.4758330090868714	-0.2390298206825582	1.1627428444871257	0.016530734354054683	0.3142019557369094	0.0902298475673309	0.8408869680188354	0.1442449446013731	0.0538921230818828	-0.024379922058492872	1.1104395290442988	0.23194736259223633	0.7802261651498522	-0.573766417188632	0.7017235449242631	0.3274053045173822	0.7990631541439056	-0.5051461432360388	-0.742334081199743	0.9901689087274763	-0.6781211916142348	1.654415440241431	-0.3726562874091072	-0.2876574439617078	-0.25945577779541723	1.636905466324878	0.05755663817849517	-0.641388266914295	1.0016838784234081	0.6135077789806493	-0.3350109533718748	1.313418391653539	0.31619027939818745
1.8194038306509919	-2.0284221809256926	0.2555559751025733	1.0110706844393977	1.9706187455054995	0.5156737297799097	0.3138701527447933	1.3723439421350445	1.6739517122722585	-1.0007585588203647	1.391663321251488	1.188791479615846	0.5968501826499042	-1.3997282137740512	1.0360882588737126	1.1404638746824691	0.3040475311610936	1.504137534737564	-0.42650532461546015	0.1597383895942493	0.019157613391945726	0.10619808747061461	0.7386791365175628	0.7209099839040004	1.1441534369167332	0.948232599159345	-0.2841310086517361	1.9920846596621316	0.47171651863197794	0.9039845898797962	-0.4363171003408365	0.4365148149620875	0.47615316091715937	0.578779089260665	-1.1645061118813493	-0.09047430612898719	0.32595898745044743	-0.24609213399582483	1.1509213890166985	-0.24297732033568187	0.6899123687640832	-0.653031732900327	1.220991578031965	0.8509921558648745	-0.8972217295683647	1.323568414299903	1.0200965271477962	0.5905244191415802	0.6031428764928435	-0.2951849114129037
1.8254308201216172	-1.3897303553389586	0.6764857214237664	0.7254042732374921	2.1420610953560173	0.7851374113892833	0.31500136390927935	2.8888843891237337	1.72166716842533	-1.05828684999476	2.0666425296232016	0.9458284025529305	1.1611535794861345	-1.117213952055352	1.6813122407736123	1.8590314600738425	0.587870344857893	1.1751156126792608	-0.0016177775229217835	-0.11037791330158943	0.8778456264329534	0.3391045000889145	1.3943403628221402	0.6807554881654594	2.38646083007209	2.0356229627601543	0.30986927773756073	2.33643776354156	0.7348623615249118	0.9540863139102825	0.6806185435064294	0.10232875635506156	1.1381451336668469	0.7891692183042321	-0.19361846149820497	0.9571490926154529	0.06529207724320389	0.3935067170375734	0.5318402778379046	0.381120906278968	1.7041558233695917	-0.5460463645890403	0.6721495528372925	1.420468972567869	-0.3662451039577974	1.3181027203764122	1.279039458494556	1.7384354016559498	0.5844146824637706	-0.3254035269169325
1.5214255507349417	0.7096724229582789	1.187891665678136	0.23066470450819307	1.856942578614265	1.0020286444203639	0.8917094769676843	3.147583994891099	1.444966585174322	-0.5043496792324028	2.153205805281693	0.3456827297687377	1.3369087550600076	-0.11363609789863834	1.7664880618835828	2.094768594775896	1.1138571259227523	0.7769137755490696	0.9347561380794309	0.29376089279444734	1.6191150912415029	1.0518604635735278	1.6563298859627917	0.5131081896927984	2.5608510628550616	2.480406894099587	1.3710418911346842	1.9089860340434246	1.0002975924508044	0.699465889737935	1.8445667619828625	-0.29545047498081994	1.8244745519133971	1.303564023140402	1.2959381532324423	1.3490776271778882	0.8712482385562281	1.228935086357481	0.19276987553635938	1.2977371547796483	2.293273687426967	-0.2053770154687691	0.3602954181907073	1.5573807053607656	0.5343728652199925	1.0977370016593946	1.213109396236187	2.28452048438079	1.3025155400543496	0.4274582550978899
0.5410042077528797	2.382917321308507	1.2044550475738642	-0.0546318295100248	0.7837724339744783	1.0755600537055956	1.5573758726491236	1.8033082958087594	1.0098725652248386	0.09705238809479111	1.3190654367307242	-0.4771634386978648	0.7673992227497105	1.3540791898187123	0.934458831721813	1.5646074942043786	1.3748584010511657	0.3655389116527351	1.7379723696943123	0.6061394868735815	1.5335515017475774	1.7601769197268708	1.3213111155175576	0.07172805092746719	1.2354938536175992	1.5477951669746384	1.704094882339685	0.796734388442611	1.1265409397465527	0.1333863811899046	1.944811297387062	-0.5916331648399107	1.7888305274215568	1.5129146658906443	1.7219448297055373	0.6712721820686005	2.0910652239654235	1.9477497741325134	0.06103197536983544	2.040845614385984	2.3003434301946735	0.0484325047154045	0.17054686911129713	1.327144287162417	1.114477425121171	0.6841837914942593	0.8248222147745379	1.9019670667143014	1.8422773164649295	1.415379568081898
-0.9883969942700918	2.233704522259896	0.6052233798134292	-0.0005796231738033097	-0.9255375029288722	0.75640316085201	1.6081773334410518	-0.36735893528668945	0.5186582125559942	0.1588421209287232	0.014505541531538492	-1.0393586940604456	-0.14298290108162803	2.5005232554659558	-0.2775174294561057	0.5786843391377104	1.006740697077406	-0.22408864231056716	1.8303165817192688	0.21418703662055016	0.9118166525383726	1.8420938125472721	0.6490098694526949	-0.4344055980621805	-0.5416206721838577	-0.4753869532115913	0.8062692864426677	-0.47872932298534454	1.0085243705290956	-0.3345687663136201	0.8574715043004042	-0.47641463734714373	0.9440011837818522	0.9389547889986422	0.7554747359287176	-0.3417429934547733	2.4180943419608445	2.0797732260292334	-0.14349925906513186	2.2039585831287956	1.8705934580759	0.23586949605371074	-0.1546153112864113	0.9767929705562901	1.0225548309140522	-0.015755574013161137	0.3405160291565034	1.0120598627768866	1.4393087779664504	1.7739760423449602
-2.349651393163004	0.7737681814759961	-0.015287582716691187	0.09751132803263009	-2.3968007214248446	0.06203996983016773	0.835261106281408	-1.998097018546795	0.062095748278475825	-0.22778544704420228	-0.7794986869583359	-0.8814771338465777	-0.5731027253751005	2.7177835029113453	-0.8609320648960478	-0.18789406907687697	0.21227965070007318	-0.9337075829298239	1.2575056220696108	-0.6834978938396743	0.5181432898241533	1.1278267986035928	0.19748990662795515	-0.6184969685134646	-1.2819522981282971	-2.2191344685903767	-0.3518866327918634	-1.2123259620465592	0.751657239724622	-0.279452604741981	-0.44678839282886246	0.10617595228972555	0.002576018347104371	-0.15923772499425712	-0.46366841401283576	-0.6027009795629656	1.3735671190519634	1.4256232559154967	-0.44273699327199534	1.7224852444282208	1.234269842625434	0.6209766910807876	-0.5414426038423462	0.755703750464864	0.4690578748843884	-0.8062533557990781	0.014491371800291218	0.3476894531304915	0.3465068715801897	1.0610947662528598
-2.80055845356829	-0.3382167533667743	0.08173098794576819	-0.0863124806915511	-2.69179691155875	-0.5101846082221358	-0.23817373620736154	-2.233544215446822	-0.13236544292367275	-0.43073722218403715	-0.4052250049115892	-0.05900384112192066	-0.19680591384191923	2.0659614808965574	-0.4008049856368985	-0.32746502837044117	-0.41684717246781555	-1.2582114996930565	0.6201149637557223	-1.3065489782673663	0.5734299164781361	0.10411463701510139	0.3056738825099085	-0.3671645118746717	-0.631690466051477	-2.36766934068256	-0.3746753658361729	-1.0708664461148543	0.6487596959628752	0.21799738585167602	-0.9515588999725154	0.7278557494588797	-0.2972383465809815	-0.9340375781858368	-0.7206938296175868	0.13584489914350129	-0.148516762769138	0.32194174127624114	-0.5344789672534297	0.9188930220954047	0.554733934073139	1.243564560718065	-0.5815647090901753	0.7828956257798517	-0.10854325646082519	-1.0588417301753057	-0.09977466262343568	0.29918089251652363	-0.47964675554760544	-0.32052020708953444
-2.2292343725747976	-0.21263294318936213	0.9456028021644449	-0.5009385842691909	-1.7373756113745404	-0.4217458801070416	-0.8704248993535588	-1.3966080841537207	0.20403289863291363	-0.09432494723220253	0.8412710841867648	0.8127647642289537	0.40847137929539806	1.0720449894222794	0.4895004806375103	-0.02275760638851663	-0.4940901595139347	-0.7171089982658005	0.4843594710276265	-1.0981001031397652	0.5534714521350258	-0.506799428027335	0.7442580703940535	-0.0034994418671772535	0.31089930166880475	-0.9105178109845682	0.8703705452086226	-0.4018397629941754	0.945374886326892	0.60049649304265	-0.5901542293454713	0.8387647971626239	0.05288579298449342	-0.794748352184367	-0.017587899385463568	1.0694019052360693	-0.8917771995149624	-0.5868478968084857	-0.1826100142677489	0.2869197814033062	-0.054026057390795364	1.6897724202131947	-0.001901008456882881	1.002124068149708	-0.49999922706277433	-0.30790048228393224	-0.1574262462379095	0.6523710736069829	-0.4092853182715687	-1.3929202858031458
-1.2218420399863434	0.48386963386927173	1.799188011660177	-0.8163847868198418	-0.44338590765839414	0.2534259518119515	-0.8029569381640573	-0.5418997400324406	1.026385107480885	0.42572062217048995	1.9515961163047644	1.0778690075276813	0.40889733079785123	0.20168460715523492	0.899692455345127	0.29521921517581234	-0.1961098212557069	0.4495046274795626	0.9040796842399399	-0.216396314649661	-0.017354386673454576	-0.37713206493297946	0.9326997505063047	0.06305451936234535	0.29371834367657784	0.8535321091490383	2.0093722438092625	0.11435331473217962	1.606892995112218	0.421567164738176	-0.10272191444365462	0.359861079673694	0.43595975958768535	-0.03372296046458039	0.6447264074844917	1.3151336569930325	-0.5667925161477106	-0.8749084553179604	0.4589504393443501	0.17454980944761836	-0.46865262892389736	1.457865767603238	0.9640384470532685	1.2206970972122761	-0.7850661037945013	1.015724098059011	-0.2971868015047741	0.881880364275615	0.31104758436725743	-1.3641261435268242
-0.499132753342653	0.6366170270877798	1.8334856824427965	-0.8630548926229258	0.1910204921757827	0.8077971096571545	-0.3986563871253221	-0.3542164087268351	1.8110143436680275	0.5749475847555581	2.0995360747372103	0.6184660726774619	-0.29431597944502813	-0.3693725166250206	0.6354593064995941	0.5070206997903529	-0.011034790055746205	1.3061475470937445	1.4923406937979549	0.7274628610050341	-0.8713285396190362	0.21723028961631066	0.5250863740963992	-0.20106056195310537	-0.6917015142114732	1.5939852893063509	1.7341939327517937	0.1466439085213883	2.3063201107029667	-0.17614197446579025	-0.047560656737079016	-0.22260475115127862	0.3591085654871761	0.4984528231860535	0.5285656289362523	0.8847993242010878	0.030319044180622076	-0.6339231440047802	0.9914192253623717	0.5860987838593846	-0.5926917075231429	0.553755333302237	1.7516437108797456	1.2331341507571345	-1.0193553366389325	1.7689397994145153	-0.43673477592706605	0.6485709865359298	0.9883665916676577	-0.25182638369385096
-0.3202452843839174	0.14132315158855938	1.0788346175516088	-0.8035108213020303	0.010532341019054918	0.6546106460134027	-0.14750746504391712	-0.5678504092010253	1.9282283404788194	0.35787787988634295	1.322247330706038	-0.08290958504365767	-0.9093004543457311	-0.5942158544202695	0.31463739475900543	0.878508141674141	-0.19519208294289636	1.1437521651044014	1.8474480535131343	1.262839345550046	-1.3014148753483707	0.747695843391509	-0.23496442691199218	-0.4282983926303037	-1.500445875656886	1.1352877184774013	0.3209868972680665	-0.02668164866915243	2.64005412022155	-0.6210542578931336	-0.21534403899429583	-0.39196424347569553	-0.061874067104855546	0.3095413787235962	-0.11125146791200907	0.5257374826822416	0.0947997855019683	-0.2728824024503069	1.1737257803788939	1.2175594831707568	-0.44898661360815817	-0.3872130304849169	1.9918992146833001	0.9828886998631459	-1.0280964659691052	1.2514346626020947	-0.33046588913051006	0.04785068178306917	1.238404571756106	1.1529440075815103
-0.4137109781232286	-0.09826318623037941	0.3422847010161777	-0.8177154370315775	-0.3265717004314772	0.006599333411762482	-0.1806468403350037	-0.486820514227759	1.2473841103919892	0.30154400084284433	0.3652537062429631	-0.4158824926033132	-0.6566372778489739	-0.4230552851134061	0.5126976511308915	1.562753744660267	-0.5555801434217149	0.30075175353274625	1.8252980673471948	1.3122567799945315	-1.02914008840304	0.8830265417313807	-0.7492764289088045	-0.29821789886161076	-1.21514664723129	0.3486809503560391	-0.735779817872372	0.032446980948539414	2.3814304341569312	-0.49818803251063914	-0.10031884200956573	-0.11447546793697407	-0.358416230210787	-0.27854083413319164	-0.5559591351213923	0.6972822692082842	-0.32401765640170815	-0.08632196841428828	1.0774062029734413	1.6605412740031067	-0.18790659199150253	-0.6680173743283052	1.8020878948202719	0.624110138474465	-0.6238952417580238	0.06138354169196815	0.153374854828165	-0.5427052810047971	1.1870925308431401	1.934457891150507
-0.39175980337429683	0.5157186417487964	0.2519033997562647	-0.7685262234719127	-0.2094360224437096	-0.3555518998952773	-0.3175090919580118	0.08072009611663149	0.28823893180860066	0.6690655191534657	-0.08131693528053116	-0.13639831226758406	0.3108092424929709	0.06269624057271589	1.064894321389114	2.1793310111720237	-0.7516412032183964	-0.16228568770983054	1.4638300909836837	0.9853846019934801	-0.4956640105073083	0.5856842161871464	-0.6381187965745715	0.06591255566102724	-0.15368673040818867	0.04623554604221492	-0.5131329498826548	0.32382605545911763	1.5827893307446563	0.08950742165019848	0.2805142992030133	0.253861115693014	-0.27272208245498497	-0.6145445443628632	-0.5596024780801305	0.9781041894631246	-0.6455962973180613	-0.05881273027265732	0.8606558114476083	1.6148862899731073	0.026567508961314795	-0.2127987573510937	1.5485414159774267	0.374682512176089	0.03413357984635623	-0.47782858968255015	0.8301382609336605	-0.815789404315857	1.0582074712934726	1.7380171375037556
-0.13995485486011516	1.4222822360681826	0.5172789502337584	-0.35449174071639183	0.27889196733626465	0.022892668709399225	-0.4382581837142986	0.6013100537322493	-0.30615834890207616	1.0257949849066326	0.02925468077606035	0.5544842681810535	1.0541580302280993	0.5240530065312663	1.3393331598330838	2.0592976224374855	-0.6942820175970495	0.3237691104543568	0.8252775436430512	0.3586682355698883	-0.23778084125486693	-0.059736594996471805	-0.07875026339305333	0.22404917873610905	0.6023102175598206	0.201394544928742	0.3001736373307929	0.4009521554763981	0.4962271960053535	0.7026609139433747	0.34745898157731736	0.45045309673343675	0.05547488349841536	-0.486553451718875	-0.5034045615720308	0.6322129306343465	-0.663176734884281	-0.03736199661502656	0.5289094484940422	1.003578765097134	0.12964422240986137	0.38477532769624123	1.3918452607126746	0.26674079698235464	0.4764022601483282	0.19928171052416516	1.3036431821688519	-0.7710611825967699	0.8153329711349576	0.9223167436444677
0.18876615214935102	1.5815513029121677	0.3028675390885026	0.41838545192115967	0.6087347782200082	0.7716841861121602	-0.6028777818323807	0.5234133954172862	-0.402289073920269	0.8194906026139482	0.2038841468603683	1.2759071580459893	0.8943771600542735	0.5721206808079871	1.0307519535205851	0.9460185231983943	-0.5545826395024759	1.1251922465468271	0.026144954679851114	-0.4424771767554486	-0.21461095296323623	-0.8939944274934645	0.3894588647805656	-0.061624385348714346	0.47000338039881046	0.2467352063084455	0.32465158233913866	-0.043316391829948356	-0.5783871404317058	0.9929993381617129	-0.2184829699385074	0.5137381619740439	0.3734502255453576	-0.23569224310215775	-0.7165797544932527	-0.37790836183485516	-0.7730804326205393	0.02478299043952518	0.01615510250884884	-0.007625555500613049	0.14222528064087814	0.5120364269875581	1.1347101119314735	0.07915066031657399	0.4207151386744351	1.21760264642106	1.2948439921585235	-0.662731643365583	0.3083759458999194	0.13075784538005994
0.45245866141731844	0.758916374160363	-0.6974707532030786	1.0935652236896194	0.516238935547471	1.1544072489628465	-0.7862289852712835	-0.00811699920320719	-0.4038897505350187	0.22502858437461024	-0.013207672156253703	1.7122734587588444	0.1433942572201529	0.15572318650638123	0.44266320265141196	-0.6352540152379459	-0.4321294691571603	1.090542713498322	-0.6647021262250505	-1.0902866599665393	0.02719420459959763	-1.5473163782159585	0.35898173097988534	-0.5049200966076667	-0.10109413598225798	-0.12415730324911245	-0.8156281867202734	-0.7354610017612435	-1.4051862519621705	0.9132078717817127	-0.880633273597238	0.5209164460533567	0.593317871229157	-0.17500785991874218	-0.9595692290618923	-1.1993616628530916	-1.2829846944344732	0.05879299786271502	-0.5626273111864445	-1.0549782953115132	0.07178857418902097	0.16287376440435178	0.5093587018318201	-0.4061007581836273	0.15318045934297658	1.2467231262179508	0.8724557889969778	-0.7317656761499209	-0.3676209705928938	-0.24916245329332473
0.6829598716385449	-0.22786584136057514	-1.7674755067062033	1.206473942781622	0.2759837155154757	0.8783224774325902	-0.7088346544837743	-0.3185405306685216	-0.6873791949161322	0.03763683944104106	-0.617972360530453	1.674401647679491	-0.30284483401537815	-0.3404531950477888	-0.005433043883281619	-1.7892193581777986	-0.17949060759572705	-0.1050299241266197	-0.955903149838115	-1.2206237792296981	0.6083392860524183	-1.5064728823802	-0.13121653967311653	-0.5564060217884288	-0.32983388750386966	-0.6644766883272392	-2.081707400322249	-1.0866825687414678	-1.85727637298468	0.6130878856842535	-0.7584647060843631	0.3455479704871444	0.7285974826341611	-0.16450519699007188	-0.743363262374085	-1.003852706113792	-1.808125990068505	0.049697102207748346	-0.8951295471138062	-1.7072381252712963	-0.11508322497509665	-0.15900008655590883	-0.455395404946005	-1.0695856156096697	0.2453612681588355	0.04791580849431862	0.35826533495337165	-0.9700617109998843	-0.8512378478763492	-0.2569807942285548
0.958944066177526	-0.5436138307063465	-1.8985797511328812	0.7965939459904159	0.27421990243427885	0.2858484401676104	-0.14029078292645844	-0.017447938681927337	-1.154485747303191	0.6151118097537001	-1.2395512324940992	1.122186269288841	0.000544467463747132	-0.44767563706237856	-0.2953970287611573	-2.0352276008309604	0.34088566802531906	-1.516377115520556	-0.8556091396369241	-0.8400993543114119	1.023876802469305	-0.591207512187825	-0.7076016032749692	0.003372327288640089	-0.06162254573593394	-0.9924824350268865	-2.2965294895890844	-0.8562468076497889	-1.9303178541659016	0.2772922703531426	0.26958302124790895	-0.14736912493451826	0.6990776180374343	0.08055521453385388	-0.019503782652906566	0.03328289817575122	-1.6185758158424497	0.09798729196543275	-0.7805862909509755	-1.6976506526653192	-0.3919736695374395	-0.11713045086260428	-1.399113474773656	-1.464599205948317	0.8380672122773449	-1.2370271831349782	0.011379483478417987	-1.1370242192542082	-0.8858585780407057	-0.12496830951670054
1.198656307141382	-0.27699524844369766	-0.9452173433418144	0.3446462797392364	0.49309062057910835	-0.1850892089709307	0.6570611468700184	0.5559121912617715	-1.4201773432996532	1.2290424258763408	-1.547841279177952	0.25511498912948966	0.5814024861245213	-0.04761063608459204	-0.6739914369282343	-1.6610118850494697	0.9041077490011079	-1.9252270497251005	-0.7656319977077396	-0.4504058318464636	0.7233731181658761	0.6215173162207472	-1.0332410636315077	0.7628894430946531	0.15391135778950008	-1.0415007593004009	-1.4775255245513543	-0.420916125746906	-1.743106106443009	0.08764467177458998	1.2325983935969216	-0.753732737098003	0.37081946183853026	0.4181729261373239	0.6737952923643401	0.8321484076171887	-0.5172610233717022	0.27256243923625095	-0.38910644409126627	-1.1410064881872128	-0.5916221571833865	0.027673328565861337	-1.9382023900546868	-1.2561083399707296	1.3358955406615265	-1.4021400055161615	-0.18125701442631934	-1.0191082936308915	-0.6079249797611608	0.008789408325572425
1.1758526503154092	-0.13163144104997526	0.13064391138439582	0.20631985910770886	0.5474162604053563	-0.47695861653873034	1.008681722214176	0.7687147266932685	-1.3392716678057723	0.8151593826831148	-1.5245565140046509	-0.49653685943704573	0.6342314099026409	0.5486005964723824	-1.146256321969064	-1.3279059957701995	1.0147024584883455	-1.139694603123782	-1.0969951975120058	-0.6047919104775966	-0.18093125155915044	1.0982344131843103	-1.0754315282173892	1.0145928091453353	-0.17900556343150079	-0.9971566704154651	-0.6588092349094337	-0.34378037942857953	-1.495894265916444	0.21032175970806483	1.0370411576758607	-1.0129405814026495	-0.20097865690729558	0.31342221556579997	0.7871555601033533	0.5033171942619503	0.8688253340015543	0.4729025015660872	-0.11283144832770069	-0.5133908421493949	-0.5200072255714101	-0.22922606999943057	-1.967144724889623	-0.6383904218334366	0.9810378341309886	-0.5386880426047068	-0.39915208428987664	-0.673521548241773	-0.3947427088723234	0.14465234357583925
0.7773983521096298	-0.3855052188366623	0.24001839481157447	0.25457306234181276	0.1765868179713226	-0.7436033917435726	0.5083588155827681	0.42875289613073253	-1.1775394757223159	-0.6612111802062919	-1.3821868632134846	-0.7605435329126126	-0.0728320766831473	0.8935018178699418	-1.373411246858248	-1.3937201735815175	0.4566191704295445	-0.12137515528422037	-1.7639539223725824	-1.3018399127926215	-1.002157856591992	0.31238681589725614	-1.0583415785299233	0.4285594683073695	-0.9103357877776697	-0.9636898085292015	-0.576708168994846	-0.7646203087005115	-1.362100750766582	0.66628222104463	-0.2953064798154408	-0.7235898605974771	-0.7025794188505066	-0.4658613685643194	0.33759763919577235	-0.7509697221845488	1.7336293845347204	0.520587643311795	-0.14589934287872777	-0.30837297197335944	-0.20219209623583234	-0.914136821424099	-1.6646218029099775	-0.20839405300596048	-0.25292064438243206	0.15103203012865288	-0.6965217842068879	-0.3876735759911164	-0.471955482300873	0.27999575558019146
0.20462314753083363	-0.5454832240048969	-0.7068471005559837	0.16309309386113086	-0.4341744674647848	-0.9185410256501746	-0.44563037204883055	-0.06714264117373761	-1.2298053881715991	-1.9359062888725227	-1.293713128929512	-0.5996924328816573	-0.9840026611800448	0.7427448123935957	-1.131572834211423	-1.6455203905970217	-0.32564962245905704	0.14667881417688572	-2.1808472175166282	-1.8999959904442623	-1.2555237201543705	-1.0967705295856607	-1.1926802954993263	-0.5851478355281644	-1.4622512612401395	-0.8969271091638411	-0.9047925145661532	-1.296673477899205	-1.3639587773591684	1.1899886816799392	-1.5645331235829847	-0.22716591629391036	-0.8335611480513527	-1.3885000376863006	-0.17128998642706758	-1.8672339610405755	1.8492566938708188	0.38037158864857834	-0.2834284956410664	-0.6156275182867111	0.03843545981798044	-1.382855421551978	-1.2726534376463425	-0.349396955429671	-1.4779340351263794	-0.18648045439289465	-0.8600472312981251	-0.37275934527020005	-0.7413988695995931	0.3314280626407297
-0.15154306232752301	-0.13150245019013812	-1.7511639837859916	-0.0813250521935785	-0.8502954511674446	-0.7497485136330649	-0.9636061080110154	-0.26017433377958565	-1.4056826994274516	-1.7584905498945187	-1.224520378231806	-0.5201115933868045	-1.386822241103726	0.1950071380385137	-0.6685706773766074	-1.6340810436132591	-0.5615716803706748	-0.30261540686565336	-1.8678398447248261	-1.7073851771372288	-1.1349460575183985	-1.8146724902783986	-1.4495541837849168	-1.1953057363031603	-1.4589127921698923	-0.8266833266638467	-0.8686905511097726	-1.4725509238153696	-1.3461055376385886	1.3255754632898922	-1.63656606589502	-0.018259185075410186	-0.619085337999641	-1.624083133538515	-0.30906682541223734	-1.9676994672984744	1.5562947443934314	0.21125527096637153	-0.19067970274999044	-1.0373654333557207	-0.14356138572834018	-0.9643861432103114	-0.9287100828956794	-0.7878916821837474	-1.7187993005566218	-1.0859057293608294	-0.6052256794749706	-0.5128992739344597	-0.9709764976929085	0.2149050885423836
-0.07596341364664354	0.5052198625647164	-1.899551008586248	-0.14845587407628547	-0.8141913327450072	-0.28760018290149053	-0.5718984047807628	-0.11618920312734561	-1.3224318078284578	-0.31812547469604757	-0.9937119004939614	-0.9642183687863883	-1.1128504465808677	-0.37447172502640114	-0.4289734658402335	-1.1844283235199722	0.050907031995063884	-0.6363570090018895	-1.0208885997771335	-0.6573247101654801	-1.1107294667761947	-1.128085011617791	-1.5709755538037964	-0.8787538721047685	-0.9887979929914819	-0.910388333424627	-0.29796906974186044	-1.1719884834356784	-1.1116434779869988	0.7880298966242326	-0.6117134498041518	-0.13017296492051128	-0.38012994037629505	-0.9582041094102389	-0.0720514336746337	-1.0989384090880339	1.158066725493166	0.15803379974618026	0.158857334195997	-1.0845693702791468	-0.7067718115045295	0.2528038393784398	-0.6881862541146611	-0.8661837820358669	-0.8947412772396447	-1.3916059866155823	0.061846900163883986	-0.45855971819304336	-1.0548733095994716	-0.05861572253626419
0.24144842848736828	0.4823663790741625	-1.0469329023568943	0.13056218161421418	-0.4201756394273978	-0.05321380414800732	0.2871600997135287	0.07387974260309746	-0.7779197727118878	0.9199539931725741	-0.47221993227133807	-1.7627314008472752	-0.572474442275835	-0.5361073188632653	-0.5053383047604112	-0.5572828609328693	0.9534506633267635	-0.32518848971643344	-0.35986052507539384	0.6174389655794986	-1.2154407501840365	0.33381339928737475	-1.2863479487968206	0.10555748453836723	-0.3261606344139711	-1.1415042316487172	0.2432750709493211	-0.5954928159820035	-0.6301022169859378	-0.2276197589699585	0.3839435753710432	-0.10656608445239274	-0.3937918903662462	-0.05618788128528416	0.28068025942673563	0.003048658122182617	0.603305505069814	0.1492686879294725	0.38792471416509	-0.68819993943147	-1.1501491707737563	1.40296112165544	-0.6072637851389827	-0.2778558086426262	0.12616710626991312	-0.6604201793440874	0.7034987492407467	0.015313577472699234	-1.0417812465734202	-0.4098685882848431
0.37651103560805876	-0.5088186468396406	0.11043348418475148	0.4273980244180308	0.06191187718746001	-0.4707520059512878	0.7509661191721987	0.1242644275882563	-0.006522767899767097	0.818070042621259	0.25844420153223435	-2.1883588704169052	-0.21151648457866704	-0.14419464834367618	-0.568339910950916	-0.1603550592675181	1.2395040200617078	0.2338831738339158	-0.3721006226510253	1.3546650918186744	-0.9733004837498523	1.229196621341308	-0.5395180208437496	0.941031967807527	0.39174030434558876	-1.149473189560841	0.2847288442924308	0.04663695661383584	-0.11630352497426527	-1.130461922068636	0.4989464366320543	0.3530465115603986	-0.634979654582083	0.2761518043368718	0.5654931104100651	0.7035335613872744	-0.17955675039020366	-0.011271245578931754	0.09632464008959407	-0.2804379050853651	-0.9536239015832276	1.654528475439783	-0.7126945193175273	0.5548194284985274	0.46366488366749153	0.3439412305402529	0.7456549779282226	0.7659970440329423	-0.9776617018443873	-0.7794092005647384
0.0877827460988862	-1.6822399515923125	0.8807939831334034	0.2819701848989139	0.4258320257644567	-1.2059101794460507	0.4856579008762054	0.12143310744861543	0.575146632394301	-0.2392458048246792	0.9104731316802831	-1.6591639171156507	-0.06763251174086612	0.42069900042768893	-0.37243111304444126	-0.15025971261319768	0.5807812918039057	0.2846009587443478	-0.792545140696202	1.2813672284244546	-0.07615331080267904	0.8614503342111882	0.4473428545924349	0.9800735557793522	1.1267077309194318	-0.5197720802790012	0.05301972648194595	0.6833271962484855	0.13430253585110077	-1.3835895747770934	0.03990827768329016	0.8940470425002126	-0.8502094079421949	-0.02886136467854133	0.7507351735836725	0.9284091854124881	-0.8932812283715886	-0.34257153185660355	-0.6817331869256676	-0.3225594655659651	-0.12450811316127307	0.9767689575328913	-0.8970689857297296	0.9132879001802344	0.11209622010862974	0.5831009377902943	0.00403580502204577	1.411517831078308	-0.8261213546326935	-1.1338990940490608
-0.44656020204604446	-1.9162378679592875	1.1115645501126705	-0.23384471547864005	0.5910054464755672	-1.350885532216538	0.02478824690115132	0.2054816313997956	0.7868470919067927	-0.8921092806235561	1.1691939609985746	-0.39719125399214555	0.12900032020029603	0.4641646622209408	-0.1330962963874923	-0.31037792421717225	-0.4229349471936624	-0.27430939092244205	-0.914876204970968	0.7237100366535815	1.06590876291818	-0.1817577018825816	1.2920815765901008	0.30870704640134655	1.712872486388535	0.6468777287275518	0.08727594173112062	1.2520800355067943	0.026215962824251152	-0.9266504480558352	-0.020525690681732725	0.8500154634982194	-0.8093243342616596	-0.30714976480743184	0.7987100744396206	0.9427179579534831	-1.0841909540824866	-0.5553672292737679	-1.4406528949529742	-0.7692837494585949	0.7582314924930381	0.05660309812399312	-0.9372251690905246	0.5517839461089286	-0.178083062291958	-0.06519968940002904	-1.0399851146242396	1.6752297874790967	-0.5699679658440681	-1.3964740260208628
-0.8144995949026178	-0.9316999224542151	0.9958825612215657	-0.45104635941818033	0.5431066981000012	-0.407355920410835	0.13142835942221834	0.3646060319581868	0.770773867287164	-0.36586385189159637	0.933159001241231	0.676562289361186	0.5205132607599773	-0.3290216267421504	-0.24129129303844318	-0.28120162913475677	-0.8649453903627728	-0.6776197794189646	-0.3734468124614919	0.21979514082369386	1.628092413181112	-0.7519413082340887	1.647790029303649	-0.36910583508635975	1.8429221542579266	1.6608094726948148	0.4748356664933251	1.5797609383021636	-0.22004278890839954	-0.20721659172490256	0.7453435594558327	0.06355972901021306	-0.44996633397096275	0.00023852370061550545	0.6072330039867929	0.8842449485530981	-0.7184211852835551	-0.3052874736504654	-1.6462174444151203	-1.0682667840615787	1.103576083507164	-0.46887622826074554	-0.6974870355417215	-0.07048091792117209	0.17707028740966013	-0.7320066301219185	-1.5361480257287499	1.567291452761466	-0.3263144172628316	-1.4482228063853408
-0.7723332338192213	0.45014736599818783	0.6381575431737236	0.13027411120336904	0.31345400267412865	1.0466604739817216	0.9084911396441722	0.504317936185155	0.716856449963773	0.7690662902464593	0.41739453083532974	0.7565280988575765	0.8736593004098698	-1.3605625194504611	-0.6977225675745887	0.0992387650804544	-0.4658820205516697	-0.15869818465799285	0.49350125025173447	0.07609075023766694	1.2059478849632794	-0.37588749019074813	1.3687478707401246	-0.41100805130199575	1.3233048109511472	1.8661105367541395	0.7671326999778839	1.5030772843445672	-0.261981211443619	0.17484574822588275	1.7092031447273546	-0.8338624960805193	0.13347038746260947	0.6976353454007385	0.1557896107353105	0.6294520560238765	-0.30512579295227493	0.4095645187702016	-1.2167386791984893	-0.7271028835314687	0.8763939095163535	-0.578351137503288	-0.30281618736139776	-0.34890374944355784	0.9368658346885264	-0.5898327737316305	-0.960575527821765	1.2428797807636716	-0.2854839858388074	-1.2482699116532738
-0.4408637018452462	1.1825007361735433	0.01900605723462119	1.0866663576237667	0.004842794893289657	1.84852776814302	1.6249768531874533	0.5736039127056204	0.6287620268943819	1.3581939608827347	-0.009473060253907295	-0.11622929421698323	0.7716368000445082	-1.504585273164475	-1.0509182493595495	0.6490369083114025	0.16874223160020052	1.0992499300666425	1.0666959785175378	0.2244549875504726	0.22713892868121505	0.33855286012888736	0.599030666507898	0.16459953381000092	0.28888023365597393	1.291603610027569	0.6427756717582032	1.0697025818624353	0.033790535111426524	-0.10622108591642142	1.888474812425708	-1.0767480297564545	0.7157343902822971	1.0885586761605772	-0.3935834821109234	0.0527118977602734	-0.3155587709749404	1.1413574629990353	-0.557740699236066	0.15048380876137646	0.5256491640040727	-0.6750221113564715	-0.029545451248218398	-0.21921312477852367	1.3252249261931874	0.2509995954576579	0.3678038673987617	0.7610490107443284	-0.5102134221757119	-0.9138422464014172
-0.12690889839652078	0.9428485369373795	-0.6990510837922671	1.3112481374119747	-0.23839742796392221	1.3960104205686232	1.4141927891706123	0.4910393203190582	0.39717737170129747	0.8828325503244885	-0.14595406713502443	-1.1074863916617563	0.03716168207025627	-0.2749705981470518	-0.9432954663272767	0.9978866886963297	0.20958336245759662	2.023158558293588	1.0999674414668164	0.38401531819794205	-0.49203428043605596	0.4687899709873698	-0.25274209008303417	0.7177089109206727	-0.8489628392659311	0.5675295601074903	0.3635369779264009	0.5236856734026833	0.46006126098112066	-0.9098562846397088	0.9760701033137443	-0.600544436717865	0.9668458318382576	0.7471389138766045	-0.8317656672945327	-0.7171375619307866	-0.6093350172929806	1.3151634325653476	-0.12093473283449813	0.9342015284624229	0.35811366204080036	-0.9879778224317697	0.022143855810888773	-0.17153901417439313	0.8524151978171619	0.9400031854185968	1.4444805411516457	0.056853861833863255	-0.8094232947284399	-0.6125648451239489
-0.01807162534119185	0.18971546004954945	-1.1011340494853326	0.1507281378251043	-0.3225854919203999	0.17442249464664497	0.10409340307074838	0.05449105298738672	0.010549581472927944	-0.22821716965398126	-0.1264229506844204	-1.3399074327040732	-1.0152629143861733	1.427069702866889	-0.5329820335263542	0.8917311765972094	-0.5487414383168013	1.7007237499187817	0.8448325079559892	0.32299381531863913	-0.508634396252307	-0.22345294219464146	-0.7010875734562351	0.6054369065490701	-1.6269679738923297	0.21253894871860826	0.3951276727757198	0.07435084438441646	0.6787425357462196	-1.7434130741909548	-0.4338183504360322	-0.06994319509889217	0.6274664244907314	-0.09440990585900381	-1.0992430937658524	-1.3419944821974048	-0.6227029618548611	0.682357269241731	0.04941296345606133	1.0591508375350849	0.13192173727346965	-1.3001338734499395	0.09352238616707015	-0.6019905405852485	-0.24736648654897656	0.838090246305407	1.3537838557982145	-0.8511806120134306	-0.8375503497631951	-0.3760501005573106
-0.09023810777686969	-0.4864101662170202	-0.9037179998828905	-1.7490221590748813	-0.2522842402353599	-0.8489240619416853	-1.6043131554660013	-0.8282564237864162	-0.3962936626195767	-1.2571899869836267	-0.23128276165986883	-0.615368402809516	-1.7354010647093674	2.0027026750527943	-0.22252555877075691	0.3832973802114177	-1.519946135768078	0.3272901971047267	0.5970032026891398	0.03818486186915644	-0.04032994855840851	-1.1306071471785712	-0.49792584043853	-0.22069336758869534	-1.7365302929595574	0.14758484377238748	0.7399009334029141	-0.25633388045534494	0.5528934014533822	-2.0628364102465193	-1.5117932525952849	-0.08832727943284618	-0.1852975620764812	-0.8564707257292331	-1.257795529605821	-1.5185104121785329	-0.10220826814153033	-0.4944910781832779	0.297093495944365	0.5123376988845874	-0.5816882907036055	-1.23589983204473	0.5062532319154247	-1.2864114315989434	-1.3097605715279528	0.1346612300080602	0.041349141957727785	-1.6955640864361172	-0.36140929423582135	-0.09190691782120314
-0.2560421201407489	-0.8360454078416727	-0.3175497315576295	-2.8782625412758307	-0.09230068025587336	-1.1700446662505843	-2.690169022997655	-1.7575467521813135	-0.6714340459181691	-1.8069791072662071	-0.5142721698773752	0.5006530791397189	-1.6096369732074	0.7665757528015351	-0.08072113207082209	-0.23417989236121917	-1.9262864282737193	-0.9411194719147872	0.31768830521250707	-0.2443870947044395	0.38486254132536324	-1.513217971282517	0.13791311357434607	-1.1855079337069283	-1.162705254746735	-0.0216529572844358	0.9223452393486306	-0.5318110426349278	0.25407630021479877	-1.5924366366906986	-1.8774006062448847	-0.5419321560101071	-0.8878825440999595	-1.1254047562173022	-1.2796213390973152	-1.1504618484938978	0.5473946836091637	-1.6338598888461884	0.8707253816959335	-0.2453504430546508	-1.6695160636709703	-0.6765977042464881	1.2071379979290031	-1.591748483990667	-1.793395624118478	-0.4481164456856091	-1.589594012332043	-2.0700973293645144	0.5128611575323327	0.282918725464188
-0.4889617741727437	-0.8595202279024566	0.13081432212407723	-2.2305308415539455	0.0678521326668195	-0.9876115089537246	-2.553080426650106	-1.9376149351014287	-0.7377001407148746	-1.755086439109856	-0.6792676017209727	1.2096500914988153	-0.6917049700580933	-1.2417160475121498	0.22060734422879855	-0.6555723203782882	-1.4834577537599811	-1.0988571852213962	-0.19073953917301417	-0.2652118671568091	0.4259713706354117	-1.2065250150304434	0.6352017535747742	-1.6086971759369424	-0.24886113764887782	-0.3838369312349785	0.653114393514363	-0.7231345029639468	0.05032439009804219	-0.5130229166738423	-1.6343721872900157	-0.8162184706550583	-0.8417417319122129	-0.8353846879862806	-0.9937609557906151	-0.3635167438927528	0.7394795945995933	-2.1994603480074235	1.5075180516809288	-0.7430170281453699	-2.32143910463111	0.1582512982096717	1.6623981764064533	-1.1621466564429925	-1.5235449683214928	-0.43506413299838864	-2.380768217161673	-1.7391004407537156	1.347845457641861	0.5698629824918899
-0.7546639977426587	-0.5786462430427912	0.1521751850355215	-0.240559538629127	0.09553044272206686	-0.6865148656840918	-1.378415508077783	-0.9478469539206135	-0.56662708367418	-1.012275819756794	-0.4107551654982609	1.1164069979432443	0.3892250800328995	-2.2589182712745384	0.8406277436108072	-0.7325254705342908	-0.5279702022865249	-0.26852330784388095	-0.8457444467791	-0.0004640151034943806	0.10995909527294162	-0.6076814455990711	0.5312235446212787	-1.255199561601825	0.4370540266678621	-0.5813880747419612	0.24393523938753042	-0.7226860135908838	0.02714230176342728	0.6057619879216704	-0.9999528789399309	-0.5475551221251382	0.00574965989700019	-0.1572904204558543	-0.33651512348143026	0.5393033608551472	0.38474741335146045	-1.9850291706354455	1.5939086692604691	-0.8218058629387806	-1.784582865031561	0.926524709866212	1.3319999373991769	-0.29103434226525876	-0.6108261816819984	-0.041132576572582576	-1.8436183247347102	-0.8568608280158575	1.6564358785558595	0.5309203230948969
-0.9060827955575682	-0.10836920829565612	-0.04346459987827111	1.6377908553224583	-0.1573530298877231	-0.3913944069360453	0.04600394128561197	0.5757654998069014	-0.18003433026108848	0.3107530748507325	0.17341661375901324	0.48192837532879407	0.9193921446867525	-1.6098281948538433	1.3648061934982494	-0.4641959204143913	0.3843540198986271	0.4257708812392736	-1.2212995848046373	0.2561001526601343	-0.3036026508966648	-0.12538662569102457	-0.09841778576885321	-0.44184415076894734	0.5016092692059598	-0.3071107677282479	0.17440972332848714	-0.52309929236777	0.045258387872063696	1.1490440313527268	-0.14604379846536444	0.011886215271517264	0.9385398119031619	0.5864755764825215	0.4051216731159422	1.1492324649759251	-0.0876760794568238	-1.2055667434654258	0.8083837496539327	-0.5713303923867018	-0.24849116205668212	1.3442790714770299	0.2892904214436207	0.398812532926895	0.6228429004286864	0.08995476327627082	-0.516737905936372	0.10028104116726672	1.27630713222765	0.18892917686065236
-0.7749266031640613	0.19132320851636017	-0.07637539429338283	2.2511167614422436	-0.6929139103948463	-0.10068991453111609	0.8815009348531495	1.3062983660783118	0.25570874158253265	1.5927689775540206	0.5079404336223804	-0.037238556829676535	0.7027288437188446	-0.33054757556884323	1.197438344844224	0.09779013263681052	0.9026138612931465	-0.007620558535864246	-0.9884760234750589	0.1600627721656064	-0.5276337963817957	0.20921550719552387	-0.6815441014420399	0.30889687168764485	0.10979034046848886	0.23618459939127096	0.3896649464475226	-0.2824883675006027	-0.04610108666992696	0.8878071396368565	0.6491272112422569	0.3786314041197246	1.0750315316756418	0.9710026430576929	0.7509336042148888	1.1399853340646409	-0.34380721872623365	-0.376485875376148	-0.422783804275009	-0.11622516137461979	1.193136653198891	1.2229413205667563	-0.7049589283760278	0.5525412991146169	1.642178500952066	-0.4530784759618806	0.5417977555114966	0.6343538093093373	0.5270192747919819	-0.11636876526057668
-0.39050579967351207	-0.0518168621331614	0.13509692905729107	1.6460457382427363	-1.2159470956444203	0.010989556771319176	0.8098901572232114	0.5028682170474512	0.43941973917954213	1.9699832720143748	0.1369596383261002	0.06642421046278581	0.20221335531449272	0.08551361789689256	0.3278874356833207	0.8710541706642962	0.9830105719969683	-1.3718602767120114	-0.30610217901642495	-0.27572346971672373	-0.400169639134606	0.611799320383077	-0.6726225868590091	0.6900856356443837	-0.1099812480913124	0.5245014108413348	0.3246269938054301	-0.14796735265495414	-0.19978853205827146	0.16180601225288563	0.985669317354243	0.4144835737625822	0.22814762959057044	0.717468922606932	0.5074060058010993	0.5457400174705616	-0.5368956530906793	-0.00032119572634043417	-1.2034586811382908	0.4392605762226345	1.570495606777857	0.5356850879841094	-0.839720918078835	0.31341412790891704	1.8877315915673425	-1.380695728298067	0.6619331461918413	0.5415155281633379	-0.03226061803240163	-0.07345491071946175
-0.004027309687378635	-0.724104043643926	0.3667632183273816	0.7646282698824329	-1.257303602921224	-0.2669703452930372	0.2435329714580072	-1.1271862824770695	0.2080512069248619	1.152188602586536	-0.7044339607847424	0.7291449908908895	0.042940179284155645	-0.6505565915651061	-0.5141445767474766	1.6808455783327154	0.7683162598669218	-2.3582997112907114	0.35006102587078897	-0.5930829970757818	0.01690944847474507	1.17563391453806	-0.049786710698735845	0.7590481656705165	0.3120683158212777	0.32069221118686503	-0.3027062013922101	-0.05798166500724833	-0.19067403469398853	-0.3868775613476928	0.6833713572747162	0.39670589644183735	-0.8727084228573248	0.04995410252866931	0.034653693802811074	-0.1440721217350795	-0.941925158509483	-0.19747216697237704	-0.9599305406060247	0.9370635368331909	0.9696238295791303	-0.4426912812308447	0.009856334436639353	0.054015716343226064	1.2157210021678617	-1.8332541604372594	0.06965954082107138	0.038819138299999	-0.06711235929475157	0.24581251054490558
0.1971202942461811	-1.1418127014588835	0.4944755618155637	0.4091931399452718	-0.5786695044801571	-0.7436274045131414	-0.038352526177352006	-2.039509270141141	-0.17159479151499524	-0.17539693299839376	-1.1712579939800385	1.3552415936457172	0.36820443688413407	-1.4624357860677277	-0.5773292913739237	2.2616254770412567	0.4914127177736285	-1.7536753418397057	0.7202985047392682	-0.3174402584003769	0.465342075175494	1.7229722362181537	0.7242640009744168	0.7825420721638909	1.1498843461107058	-0.05103035014252304	-0.9645374638857193	0.19741897144107337	0.17508023021574462	-0.34673994084352017	0.07029969051641463	0.589795658471105	-1.260224214645468	-0.343286054842974	-0.06406877234539578	-0.309587918625921	-1.3462005526443523	-0.5684226606258895	0.06021508868703044	1.2022948650417307	0.3435226743500773	-1.1773021919790676	1.201244202037933	0.021428385797874986	0.15011227900292876	-1.0683403969699867	-0.40863068715240825	-0.3836200066941414	0.28276596013458033	0.4863486839302714
0.35424803719251075	-0.6864932629617015	0.7041671395374692	0.5804664646775995	0.5241356934684719	-0.8088218225433906	0.39583812834479565	-1.387766997070739	-0.14115382032241716	-1.0035422792911226	-0.5876746529920913	1.3305727228822715	0.745261279943713	-1.3320481620414033	0.1510432703415158	2.404133713536704	0.4325395438569759	0.3438110760700639	0.9955706501481402	0.49497937293027977	0.7132367116786081	1.9810668897796389	1.2089029647350953	0.984760817290777	1.6821647476147588	-0.08391216080891262	-0.8352813698005557	0.7051501127407217	0.8745266656540709	0.12980388621880587	-0.257351184775121	0.9146742546190035	-0.6096387226090302	0.04785427991444466	0.4539086909382388	0.2452865045991105	-1.0956367364009971	-0.4975684803132854	1.0974435912971443	1.2203872251403436	0.43362075832040337	-1.2525835639485092	1.95737515586415	0.256354079477484	-0.4836050020427973	0.800820538728439	-0.1166231557213554	-0.31047361108315774	0.6266883211204587	0.48168880432619204
0.7870698219277736	0.4704654896889558	1.1764328420605363	0.7367898137862885	1.4005527476223816	-0.060092733689526924	1.1940781422433104	0.16977001894505728	0.5620530689483072	-1.025622030604874	0.8260412542727718	0.5940400830334731	0.7313231131117789	-0.5087891994683345	1.0245377988402486	2.1143105213084556	0.7934900100376525	2.5032805903352853	1.4701038229382337	1.2238510376065277	0.7946071155970378	1.8290177485104666	1.3710661053835016	1.389776379069207	1.4813476433275774	0.35534965226735477	0.21005178863843216	1.2740368947374359	1.6456811894384342	0.5110796533031914	-0.016234841581284166	1.0889459076753147	0.5657230812842117	0.9194778945032119	1.219651793932121	1.0523913504030125	0.12434583495430232	0.28057661513075416	1.6219277692777587	1.1883311351724695	1.0290661031700854	-0.7684591924323736	2.013761387220629	0.7004328891369002	-0.29566219560497053	2.6886839294264777	0.8933914803212485	0.28099524229918227	0.7712861546018852	0.5036634274450035
1.5333439868935754	1.4389714807029121	1.6691785103559786	0.5088948963108457	1.5968198715004638	1.1289293637944566	1.5503046426631146	1.2649408408307055	1.4867945941496494	-0.7955179705220314	2.059067332717434	-0.2855960622419265	0.43653580137158227	-0.05247202262817945	1.4856168432131525	1.5840338374808112	1.4962257689188494	3.215392937304317	2.0586920391037005	1.288948100205505	0.9382292156603721	1.3767447709342917	1.4279102723790011	1.810300910007989	0.8934060992845464	0.9308564276905461	1.344036380793992	1.5884112768606913	2.1061086296020384	0.4184179067895237	0.5246409490562536	0.9791374480710526	1.5014480755737636	1.3626765080147265	1.6283823015459504	1.3698124972902888	1.6961590029783389	1.3717034707495523	1.6717406988435544	1.278125841857737	1.3562220582626499	-0.25617406357632333	1.6304033756868297	1.222769339920144	0.33435065857564167	3.3036099317319985	1.9705902293589985	0.9963182635317274	0.8773273159333961	0.9186901672717833
2.146095057153048	1.487461536496873	1.6291130704934003	0.03763896193224072	1.2300995542864197	1.8681958126207256	1.045934763117825	1.2817436273733123	1.8120018748937554	-0.8304841218371035	2.2046169914024345	-0.6590455916871989	0.39168933292617075	-0.3695131047241261	1.5339829874130826	0.9852582891560788	2.130775858634374	2.2262423761876797	2.291697798183236	0.7726499550303683	1.1816027877110795	0.8706025506106021	1.4049256836794266	1.9516200523850096	0.607280254284684	1.2367426207143228	1.6361348337978585	1.4920748499952352	1.938094042023743	-0.01461261248201788	0.9292692828513852	0.706742017809933	1.8278621250074283	0.8609131882036727	1.4315095392510546	0.8686585300854008	2.478773155565423	2.0226336168353307	1.4883575199291503	1.3649080798334308	1.0534279239983169	-0.1213061531969626	1.0988656978159888	1.5638524404504337	0.7188464157753064	2.2390425504085902	2.4264526913321194	1.3521309905665062	1.145482790844269	1.6277039694981714
2.085094522832551	0.7598449413110449	0.8075765635388659	-0.33676995131615506	0.7989594738999185	1.634510045134617	0.13608432162253223	0.8413245537678616	1.2124453352740772	-0.850244259086323	1.2782584803131625	-0.4424724154576032	0.8545204223173085	-0.6426449722517702	1.4401964340815492	0.3339190578121319	2.206047638357648	0.6436602867141105	1.8136508595481682	0.3492860646869838	1.1570826994099028	0.541775994408418	1.032089833861273	1.5868741926326984	0.8036070585599111	1.1722041787976063	1.00855333533058	1.0929552174639865	1.0926341362082097	-0.30814323677305894	1.0892114256101209	0.45181021112734443	1.6334872879555569	-0.024428353943700198	0.9200261541137265	-0.06935626102579313	1.8887629867951778	1.7847846638581313	1.0377937739884544	1.1128682831004186	0.5457303627394623	-0.23329782396458248	0.432090325109336	1.4346899033242324	0.5961547076445337	0.37079637200646054	2.0150691177783315	1.1881715935077921	1.4408057333748905	2.0101093274296016
1.3122072042310584	0.02456144800017685	-0.3366401410451914	-0.5466671586806678	0.6540826947255557	0.7859015317280805	-0.2962912803049567	0.8703037747386076	0.2969791686693144	-0.19712971142870694	0.160667403969433	-0.16027662196934395	1.406418169148787	0.10266997929889081	1.2536971427906587	-0.4009175754266373	1.5349371599818153	-0.2484432876666223	0.8109639130258757	0.5527283187756292	0.4651247812453196	0.47290105384331854	0.16648728724303885	0.7296636267914428	0.9330204811764334	0.9127441826390521	0.188793301594559	0.622116053987458	-0.07855645271913857	-0.14467482789235303	1.1922811205512416	0.2793607826834924	1.0917823716369448	-0.1850848740609136	0.5510389506697682	-0.734717338624126	0.5064637194446722	0.8882468625125131	0.120491491996516	0.40315876329608374	0.42580295580919497	-0.15931707706759615	-0.4061791948694326	0.8103799240205347	0.29554274545350534	-0.9134308825243939	0.9962517739119504	0.7749233050024791	1.3726780939750869	1.5359685006410815
0.37987106999807935	-0.21087127150258195	-0.9859656238944046	-0.8320340189188582	0.7029893420536615	0.13523201673632199	0.11030913712030997	1.455709722204223	0.030740431973827417	1.0847419179741769	-0.24941645247543842	-0.3115326111734583	1.382556793483172	1.6362012618424313	0.8369476936723156	-1.0895121608317488	0.40548506850625393	-0.20332350325734339	-0.10923481519757322	1.1722992347493981	-0.6898304052438812	0.5293386267824888	-0.7945844272755131	-0.31593264818877076	0.43602625417596963	0.6375492259798015	-0.20102463810546853	0.25061405199877773	-0.9312321785651286	0.30823801128563805	1.2736988939534057	0.1849723820424676	0.2626296660705791	0.7691725245786241	0.4683941399894098	-0.7288865328518709	-0.462332824609326	-0.03635862300826677	-1.066494332098208	-0.39427917938827267	0.6678693691743643	0.24596247084138112	-1.1421643774530523	0.08679572128843964	0.19789676702726758	-0.959817272020758	-0.1297196136460271	0.5121323102362934	0.780146743160156	0.38382802052883075
-0.13830308738026442	-0.15651127590458336	-0.7366796786448867	-1.3251771236445362	0.6156040101590299	0.11290424838088968	0.7848452807954608	1.8252478378144483	0.6883777330131524	1.9895069146604432	0.1770990755495846	-0.7764634134948524	0.6563437418432668	2.608601847347611	0.30458484264210944	-1.4427541341477799	-0.6191088204566934	-0.011311082292173917	-0.44447299585064365	1.4494025676244222	-1.4394245841702453	0.4303798108973795	-1.1342918087953153	-1.106641285343419	-0.4727519661326757	0.3866913030642704	-0.25896822379965284	0.03532769896936088	-0.9424963514662053	0.5818711186644296	1.052259480068813	0.1877757636052925	-0.7066213467736876	1.9526816502330986	0.4268233851997442	-0.21514484203404757	-0.32077434919033626	-0.5552386937259195	-1.7692026775830942	-0.7012117411803687	0.6632013610055091	0.640848587261368	-1.308258859156893	-0.19594111089522215	0.2180430567225643	-0.32675973743209297	-0.9178326625234103	0.5370420447425609	0.013701741710621915	-0.6684442063217333
-0.225403189884783	-0.277191702278291	0.0326029245694006	-1.7300035489837737	0.22737623756570524	0.4577840484735257	0.8411659810993971	1.359920732325303	1.4900256191825318	1.6050308025380546	0.7913244504773008	-0.9791447062185009	-0.18504941504604683	2.0554594868827354	0.10022824065489089	-1.2848481433305023	-1.0877366843014098	-0.4109680549090517	-0.18936120408993917	0.8652393609930334	-1.0710841586415845	-0.021882552651942305	-0.5589189609848338	-1.3363843392978039	-0.9779746616545881	0.13274724778573113	-0.43536885614227144	-0.052545322043690786	-0.1765007861192981	0.38290547865339625	0.35021377922439445	0.2597620253066799	-1.397395212967944	2.0732140309711737	0.13762300306365646	0.3646356503455919	0.5283350305485892	-0.7020212054976525	-1.3554376469350826	-0.3199982344585207	0.015062421360888856	0.6351801826108966	-0.7891508419532974	0.13576951188607536	-0.03478867592968293	-0.03470596030494792	-1.1302270458759898	0.6459533545229732	-0.3977903227681691	-0.9898731872722504
-0.32768003704123344	-0.5670795232527182	0.5637722617136032	-1.5372755917056125	-0.3213034555971948	0.655384971197563	0.05957381683647586	0.3488247417122165	1.3721094913984182	0.25056034199791394	0.844105133670984	-0.6384026861582865	-0.5284426483579711	0.5446829679097197	0.4497000593333111	-0.7923005313120026	-0.9273350282435532	-1.2172902495181392	0.2231640713195584	-0.33040280328373045	0.08190460950253751	-0.7202065432346804	0.3559037113506239	-1.0318929876864136	-0.6592948798114686	-0.1422756452300577	-0.7884180848316261	-0.12496227454217165	0.6548738733852617	-0.13565878824433059	-0.4864087526202856	0.20669642828127383	-1.374378123760319	0.8073334150766242	-0.39541490339131946	0.6776200490535697	1.0564338699652585	-0.7051289997183495	-0.13873790768178934	0.3261584421887423	-0.9062169406375611	0.28770025960690443	-0.096873021269252	0.6902803384469296	-0.6633656050580026	-0.4491590782075663	-0.7736087563618264	0.5653376608193766	-0.33538652074493186	-0.6501008008589284
-0.729898388066912	-0.5139843884876244	0.41755926780947233	-0.5900682809792296	-0.7904558013044785	0.4841438330035779	-0.8662532915157466	-0.3781218647211667	0.09247602523056118	-0.7668053020103817	0.14262437258936983	-0.18675102800294457	-0.46383740428413184	-0.3951283949118607	0.903348898416333	-0.3832918170569451	-0.43946888228847864	-1.6343754779353308	0.28550181162251337	-1.3842150107368982	0.7894663934505153	-1.2866459432281188	0.6121172536101024	-0.511652581892074	-0.10371065143376007	-0.4781083636933171	-0.8977282223251882	-0.3630966030832434	0.7269482583309297	-0.554200918659608	-0.863243913608445	-0.2145847054930229	-0.6633662295906374	-0.8588415737713191	-0.9089813148247843	0.5913979252001116	0.5962464633596287	-0.6028150396666447	0.7368288470816529	0.6007705094274502	-1.333386287498235	0.021348518697985576	0.08506603215626998	0.8795014889662189	-1.265161556962692	-1.0180078584049934	-0.08778826575141112	0.22523869980699276	-0.20147232395630538	-0.19646515414973015
-1.1941003356313495	0.19523090325733897	-0.24410421511522457	0.6169861190601543	-1.0753179522863552	0.07855646735173571	-1.0977990164086742	-0.4081197983345361	-1.5026191568189886	-0.5853623056723449	-0.8709865589858418	-0.28184423069605297	-0.6359561614799115	0.10018204072644499	0.7170022175936298	-0.3387050434709432	-0.08899900680234644	-1.2843110312017079	-0.2419292823724106	-1.7630279321654532	0.1415068162915699	-1.4065332226710914	-0.24574685047506306	-0.15184621435356202	-0.3061265506161985	-0.9378679811945072	-0.5257798702194807	-0.8857840724485961	-0.16535484319507357	-0.5801634685531744	-0.6859603795245605	-0.9559008867718188	0.16170540877231257	-1.693320302224962	-1.190239903409539	0.06888261871128928	-0.6143371559746038	-0.2575821503099892	0.4297702787605915	0.273666437762754	-0.9491064002708178	0.1027307560024235	-0.35903252395625196	0.4830557040421246	-1.399111234146847	-1.0501569660260968	0.5376625416985816	-0.251361544157988	-0.3849856483249587	0.0014243386036120013
-1.3018946147401693	1.1329117848643995	-0.9479668532992235	1.2699484383575315	-1.2067263407023956	-0.3578190638431766	-0.5723836371478535	-0.1360715286848537	-2.29441943743265	0.27356520873676216	-1.5508401870599413	-0.9436920244880876	-1.3603687650959437	1.3956807333192855	-0.251839858339337	-0.5631277429206455	-0.22192553905719095	-0.660408363506171	-1.184681240381135	-1.5701670701316173	-1.4379265717410736	-1.1644511293119075	-1.6408804864566784	-0.15587525465595295	-1.4699702402292596	-1.4743435492603607	-0.08656509039779987	-1.5645384543958494	-1.3710488177149267	-0.24544345613911078	-0.5979550888019056	-1.5198471591094902	0.4798577048046414	-1.4663207852960682	-1.2777957508310898	-0.7959138254998573	-1.7453111542398971	0.28394371809133734	-0.6557324175672664	-0.3183007157013561	-0.2137838036351638	0.39548993155326917	-0.8368518243094918	-0.181931880844573	-1.1350103548962196	-0.5236963544996001	0.7499897788127317	-0.7336930212356991	-0.7472450367388326	0.027804231776199125
-1.020680554538598	1.4809104019015553	-1.3323875296725574	0.9071725923309825	-1.2016850014707348	-0.702594519471228	-0.0547488676090868	-0.21716766623935915	-1.8900067391526012	0.5830469964517556	-1.5177541878616485	-1.385347415848412	-2.08829413208598	2.1531609605574853	-1.247294155448559	-0.738321378259738	-0.8441417388734989	-0.46896634685109434	-2.0273576277843985	-1.3080331661647826	-2.5554082078267464	-1.0098661321934779	-2.4724006782082113	-0.4880341090450224	-2.6042214233878314	-1.8282550905436508	-0.22669893940822658	-2.0188232943904456	-1.9285399476131422	0.2211712384466355	-1.2403381611536002	-1.3012340514394907	0.18086361882372984	-1.0131257818871198	-1.335176904702229	-1.61026936466025	-2.1403503659451024	0.6244630656963254	-1.2628120154884583	-0.6977839785590069	0.15935769354158993	0.6657471647086215	-0.733638349146648	-0.6244350575400963	-0.957847200329748	0.02213379091181122	0.433654736515931	-1.1431356428014956	-0.8149482370891565	0.05696232720026108
-0.7259082413954887	0.9154473457912609	-1.2931238214603662	-0.21189647052989968	-1.0075346546711912	-0.833495980984038	-0.28637353650313707	-0.8166507171775352	-0.8167170596798367	-0.12430672285695012	-0.8277587177253409	-0.837635961249107	-1.9375851621703704	1.7299449032969465	-1.4039623615402583	-0.6707819118155641	-1.5954640066070076	-0.7156862498971062	-2.204376195101557	-1.338912272490009	-2.254043013213786	-1.3228776878027957	-2.099133663546786	-0.9678051536713078	-2.4645126657305787	-1.6864390545469272	-1.0097002945195857	-1.8893209975996612	-1.415687829659871	0.6169025060389114	-2.335772918905479	-0.1904903695953941	-0.3461007028720583	-1.1509707073966928	-1.379315685458091	-1.7768384471365337	-1.8111781044487476	0.35806475265565435	-0.6654008829129361	-0.7326560624403283	-0.08267640584771109	0.9118325781567941	-0.14882541095573174	-0.6439121306749729	-1.1281656722281668	0.25664278911120636	-0.23890519352351136	-1.3463006284559056	-0.4711948000482463	-0.06631207492419794
-0.6495805277064202	-4.072681923001433e-05	-0.8937508287086976	-1.3636453079822681	-0.5952270659139617	-0.6417634967813132	-1.1819139908179346	-1.495904416509375	0.11369941066164455	-1.050517321015991	0.1427550572755583	0.5393537241934124	-0.7291214897228621	0.6354705299822019	-0.7544830362723207	-0.4436304039278526	-1.9921325658563276	-0.707046539836069	-1.521908161862258	-1.5969059075336196	-0.926041952780242	-1.981359123522549	-0.8230876605327703	-1.4030940227746318	-0.8645157942918281	-1.0094002576942458	-1.7517783497150634	-1.1552353594214844	-0.3049541000832587	0.8356309201476783	-2.7861758809059145	1.1776299994454402	-0.7306718073435843	-1.7552812679620484	-1.2168455331253087	-1.0076193315569189	-1.2783215497900409	-0.42904299413262964	0.5045179791655428	-0.6567406746615588	-0.6214814411857889	1.1839501383077384	0.19782348732227584	-0.4261234313780587	-1.313318872043239	0.4279442063619141	-0.9550079791348403	-1.1488953618134716	-0.23743220254147096	-0.6665619397245768
-0.5259312907342679	-0.3921511938465078	-0.29777206572979514	-1.9452880482372337	-0.04195368119482183	-0.2463500914679189	-1.913302383758472	-1.7258217584275377	0.4752966323676311	-1.1241229338489618	0.9122217348560501	1.7382313306617307	0.683003472248688	-0.24114846325690845	-0.2326832516256575	-0.2618775948610833	-1.8048425978533562	0.014061937428009007	-0.41174407063235946	-1.7223219834259793	0.2368074443806742	-2.3792892226622686	0.508238412880867	-1.6601956824140403	1.0540031709825821	-0.15400600199226253	-1.7514640222678481	-0.1636716546271619	0.4926778866208212	0.8142368660496702	-1.840008556898042	1.8593584748328211	-0.9790094020542824	-1.9953233004136548	-0.6961021937657919	0.23005190577612825	-0.9790696924057597	-1.1165563051851553	0.9508629529057695	-0.7024049353224815	-1.0460720372829109	1.1980863065192981	-0.19879030037620032	-0.2694097897697778	-0.9785891516271618	0.86106347304585	-1.4644511248720073	-0.5312261152210649	-0.6900900782003025	-1.6690980797837034
0.02144739090451854	0.004131130603120522	0.2354359972508318	-1.8303777517143742	0.5049089057060339	-0.0393026307898033	-1.7277700073047062	-1.36320828624702	0.3226783759844438	-0.23728445532162185	1.1092026274644928	1.9269867111774779	1.215172252781695	-0.5533640955366289	-0.6176805866527504	-0.2407280279293748	-1.2493725769826436	0.9727642803806147	0.312989821280255	-1.3785865942518363	0.5455403149904227	-1.9301016967704392	1.2518988253629673	-1.6655134679881183	1.875833702852256	0.40120140292540735	-1.0300982418755729	0.6578237491939115	0.4245630764109431	0.5432569861469604	-0.03369544578999881	1.3651079396810366	-1.254241800021755	-1.3403248318340337	0.0012211001634240151	0.975797046160684	-0.8232491460155906	-1.0902337429970097	0.14498332489981086	-0.8463066780546783	-1.2473643242170585	0.4967217961087346	-1.0350139430897092	-0.3071789656459703	-0.07370636207809662	1.3058113861744636	-1.658161898461358	0.1557281369025445	-1.6680820266458223	-2.4110590612257456
0.8153028915275065	0.5927616228508614	0.4530224491521476	-1.2595666118443436	0.9007983115749173	-0.2966566923315534	-0.622416931861196	-0.6549590996176297	-0.11725407196964299	0.7111678846585773	0.6628155093626488	1.2551234203704777	0.6198471821939211	-0.5744857502704257	-1.6489388889704564	-0.37476109445833805	-0.7764796591991882	1.2278103839234555	0.12643426137637334	-0.4817800663567326	0.36503016581270137	-0.6151446964483671	1.3214176451341253	-1.3969160965574994	1.182868688743794	0.4577968882683648	-0.2039746006518742	1.0893720567672478	-0.31025366847298275	0.16548500215795447	1.245262517181975	0.04354776514447881	-1.4432980231230406	-0.14783455706426762	0.3974827804332653	0.6582405522249174	-0.33172487762238273	-0.3107245519933283	-1.1401011948239261	-0.9334270359586259	-1.3074280661632145	-0.8241093648167526	-1.5459653403796696	-0.4756620175985878	0.8232720354037156	1.0932728599998396	-1.5117081287183842	0.4018936370595558	-2.2956824493057866	-2.215096839906106
1.1118437035920694	0.5835959992863984	0.31454774764888876	-0.5167329629376815	1.0133481862378253	-0.7481880380443464	0.7324742823404576	0.046101987287114794	-0.6338262557104442	0.8825286200761218	-0.12057159493435739	0.5509796298425034	-0.3432978728689033	-0.6109053858951662	-2.345981075539987	-0.6202656652758959	-0.6429053195774368	0.5015653125180165	-0.7034252187572692	0.7303789441713028	0.40570747437825605	0.9269274584274955	0.9717769422119595	-0.9037447721924047	-0.20746299558620157	0.2006425295425882	0.28372030351876426	1.1348794207988844	-1.0464336181505285	-0.036831484881000416	1.1548849725138342	-1.261724865989098	-1.165426749442284	0.7466421668331609	0.12939857715117248	-0.3074868776712701	0.7550869514326264	0.6864383833956456	-1.7570703631835725	-0.9266123106457359	-1.1879639949749934	-1.7985404554937252	-1.368488113387699	-0.6386059743951982	1.0814632516798945	0.00879068017404404	-1.0389139851459057	0.043556069687288076	-1.9130423228436306	-1.1422082036369365
0.40169530901206035	-0.16353820362703309	0.050972621972362464	0.2428102453822396	0.7279955323069974	-0.7505222130195769	1.608321080276346	0.48244629173009806	-0.9733577086968273	0.32791091722550336	-0.7210090013829336	0.3384222301483318	-0.7544001298401557	-0.6319922560968099	-2.1239432362974715	-0.8908235993619094	-0.7041686842642795	-0.38131805187614626	-1.3269094699578485	1.777334433855334	0.7633211350599495	1.869361852407368	0.4485692623344732	-0.3300728121465343	-1.1360625391703425	-0.0656578359415295	0.5722057793777907	0.8529184810478381	-1.2400845047891218	0.1234924719336669	0.1999850829170531	-1.9351755600676883	-0.28316156634172307	0.8713563207680144	-0.6444625637681747	-0.9310132764105767	2.013984846072228	1.3184419053187642	-1.4297820678455133	-0.9172602185969599	-0.7339422760574236	-1.408723805043184	-0.888150352171427	-0.6802221033756912	0.6397874192097162	-1.2101500155219456	-0.3435697437078041	-0.5162570212564178	-0.8578708581492113	-0.020005017262516137
-0.8916334370547273	-1.0040609492421353	-0.06966925629113911	0.9381324799099663	0.05720645889592252	-0.023053947640612096	1.723877882261355	0.5423417113179673	-0.8567389025157205	-0.2918808608013895	-0.7703549890307756	0.37011920859014075	-0.41574946635287574	-0.4975233345875625	-1.3803745055093684	-0.9854825579245328	-0.6404274024075008	-0.3350852275296613	-1.1036684378796837	2.178283976223559	0.9027606010521848	1.831059674019938	-0.10367527613347725	0.12391538165488065	-1.1269476509261813	-0.20326376709059676	0.9704486584981508	0.28485088837660316	-0.8127542430945942	0.5042668233889839	-0.4282977340831186	-2.006915448869027	0.7455450003440283	0.4701271344958144	-1.2758676214551978	-0.6763941796713038	2.578857085743651	1.4158228452686787	-0.8698086476409375	-0.9196512897751656	0.01438007518119012	0.1877518384796796	-0.6828162531693561	-0.5438362106350345	0.0023303871075955928	-1.4817180624788175	0.3315444583368579	-0.7113039558589466	-0.12449799136996714	0.37633391016243767
-1.7182310845494992	-1.1720961575772768	-0.02558240290096997	1.4850759411635595	-0.7270319688998893	0.9121272531689268	1.2792873774431526	0.3014220032013401	-0.24499015488405607	-0.5407585966196433	-0.33775562544384913	0.170198951687953	0.14033798844569062	-0.31150560866782623	-0.9268550795250777	-0.6717290465868381	-0.3303795765487918	0.7800474158202446	-0.1873081828466498	1.785878274290658	0.5028206168688006	1.1391462978637878	-0.5407397872504237	0.32939252802743596	-0.58932044133697	-0.2504748748006721	1.3626239370394244	-0.4427238308615594	-0.06880643232275797	0.7306670614604884	-0.14930094101556757	-1.9110922275891657	1.222196225808294	0.1189882041263852	-1.1326548907704204	0.03709487699441119	1.9570966545283304	1.1867016816843983	-0.7345107191767521	-0.7851144644568363	0.6959947142911779	1.5496702926494224	-0.7682126184811785	-0.2842021446948601	-0.29448281904756385	-0.49746637554919043	0.7106062684339498	-0.42422614818739957	-0.22967485756841333	0.1215291841509444
-1.4416202370240927	-0.5117905331748791	-0.007673724541583338	1.8355781703281877	-1.1669050362132152	1.2307200060880468	0.6730198821993383	0.039521033133215755	0.47311505708557394	-0.5116144999478759	0.15070224947732394	-0.19653539844198084	0.3694706134684735	-0.35170777221438065	-1.0328179061798204	0.03923817105595804	0.07678426128732127	1.9573748605033132	0.696839039521439	0.9463588559522791	-0.004426758387620236	0.5084269719220837	-0.7130532195316088	0.3653111176416534	-0.19486442948441768	-0.24620242038908297	1.2892212274885204	-1.0539625826253125	0.5959410746095027	0.6007005832258154	0.5598158294107312	-1.8882256065011263	0.9493401622108992	0.14216510709305794	-0.13146538392613694	0.4268139212750905	0.6151229131252534	0.8751887811804139	-0.7756135124386685	-0.3853295748277809	0.9566316097506511	1.3634091234977943	-0.5655411056158604	-0.07857214875717408	-0.09782747162300885	0.9131659861039805	0.7110334589795808	-0.07098491442416362	-0.59858946979666	0.02520994521800419
-0.4368490910112623	0.44607977823042927	-0.09522533996181222	2.032724284284709	-0.9518606178587541	0.7518843297908296	0.2310328901264157	0.07091657724243207	0.7534190081214504	-0.399013734170447	0.3164142830181884	-0.16360081737560966	0.26007802533379876	-0.6846323697573395	-1.2259586052951577	0.7474166330808327	0.445713379947846	2.091522810981727	1.0140127368824399	0.252152559382515	0.07860084061179648	0.4277373657996063	-0.6011543258893733	0.5076173707561334	-0.18645759456049057	-0.16041578661071812	0.6246526417723499	-1.26883935726783	0.9234191313039458	0.3473287300664997	0.9402954225540561	-1.680145107530105	0.4847144721815531	0.4142281936458783	1.2031489518931	0.29985408098307664	-0.3575940039934633	0.5897862624943107	-0.21675042271673095	0.1874434053318216	0.8600239518324578	-0.11258085003239943	0.37934324819890985	-0.078637408008793	0.4183030908872577	1.6065279081300678	0.5519412116993325	-0.030605591022125938	-0.22888580733971411	0.715170435917918
0.4158385690814635	1.0494257928635342	-0.08639767647759965	2.1335148910355457	-0.22246139772593987	0.18199569669398	0.08926782465944089	0.4386232950793607	0.44456809437612504	-0.11503185826619615	0.1675275449138619	0.523290039333559	0.1581320892903795	-1.0110119814024396	-0.9817841935176606	0.949055339580455	0.8785866041150692	1.111871764706597	0.884865106292469	0.03641671158432508	0.817657966742903	0.7887204582738075	-0.3646859487252548	0.996049267625684	-0.2667733596347296	0.00018423709695914638	-0.07170235933965595	-1.0215962862364432	0.8772243912611561	0.38439552531085636	0.8697811085151888	-0.8614251755369593	0.5346383875458328	0.6047131252327568	2.200061215625264	0.20040035087796781	-0.2627807505219336	0.42265140636414383	1.1481745722138637	0.6938006162305921	0.8362393759858963	-1.3039676691411775	1.7823797245902957	-0.1954099449990372	1.013211371965805	1.2262162030516903	0.5699088390426412	-0.1335159836411675	1.0926073041195707	1.9154115542042787
0.690912420815093	1.0891700917678173	0.2281318790498399	2.0653108346935336	0.4993922094721019	0.2780353689312593	0.18404512793177405	0.8115889396641297	-0.029313070570704917	0.4783671476828252	0.017577643729170173	1.2789407146033756	0.22270011664616945	-0.96048244364547	-0.3671159774812956	0.5465412842263392	1.5350982447734642	-0.031977800387792965	0.7976653710054648	0.10287708085611094	1.4777608022642732	1.064315245042933	-0.1844845228749321	1.7347429237930447	-0.044798132557059694	0.12065917871964328	-0.08281955726071558	-0.4927343692643106	0.6144235046535084	0.7592004004737027	0.81113616971281	0.5288514294775479	1.1264949054586986	0.5127029101334828	2.5669510571866296	0.5862291033590541	0.5423482091993197	0.5243445665265932	2.5069861930260573	1.0009617947006644	1.1670148291872628	-1.0847646118543575	2.8085541887470744	-0.12360307462466372	1.4545277522785116	0.3940949537440842	0.8754919649923258	0.10007048215935192	2.4139288426436574	2.6910100848047374
0.6906519172891863	0.8206352180314223	0.6605572294699275	1.6356966859156117	0.7319942195833712	0.884951500434046	0.31050508000922494	0.7847835521229037	-0.15018466073968564	1.1173229449459758	0.06100544056394254	1.185827087157709	0.2172994671218769	-0.4758615552422014	0.13385031458892555	0.0005058256966109372	2.2626758474023276	-0.45861834951784713	0.9797033267867842	0.004051843119564285	1.3104294269282302	0.8410239259350129	-0.0901735374771733	2.2434946172240213	0.48339168676889044	0.08360253536527437	0.6337190690586884	0.06657868917769807	0.3599385251380195	0.9598395124044619	1.004020697078237	1.7748300565020945	1.5175532277537362	0.19733379980729257	2.493506734533437	1.1010237284004951	1.0511351919086338	0.8879329792336886	2.7846716916812686	1.1604680122335462	1.5985006090999707	-0.008992069138217453	2.813040699115968	0.28575509567690527	1.4597450819538464	-0.12260121215910515	1.1993439794377383	0.7246289793850608	2.5395300016921345	2.3779306115349796
0.8104448291144399	0.5380112008636104	0.6676482154115263	0.7568404916140636	0.4064350817565461	1.0332419374648152	0.2591438748505736	0.2976784353827601	0.06541752359907771	1.2106637234726343	0.0771572222482684	0.010101034319146988	-0.15402794019690436	0.14508924202818943	0.30590327862073885	-0.1349546425902179	2.570808656028716	-0.2667919681323337	1.1686145423063203	-0.41390833821106593	0.36875757810494103	0.19470971943990512	-0.006706433871753885	2.0186563841642284	0.892367099679872	-0.08929546284755102	1.3182032015666187	0.48341811565374376	0.22203318886556317	0.39784163419161794	1.0521180512618902	2.046091137803041	0.9995284867485486	-0.11411936919582646	2.3056053807072936	0.922743051824413	0.6545361341086287	1.1131676027974287	1.727583770042613	1.2002054986346093	1.5593195852947206	0.4519306478979002	1.8284081085681148	0.6886735436407919	0.8310943245117778	-0.24842225111899255	1.1265358129944834	1.0967615896085092	1.2563967279484594	1.2150438284572382
0.9143618972679786	0.24762116374133258	-0.0746663239648543	-0.3453226155415602	-0.14770397553400755	0.05206372111433545	-0.021564294053880474	-0.3058110793807004	0.07548961639776168	0.4639996802240345	-0.35893579014993343	-1.4570336015915901	-0.8068837752902978	0.537347244786427	0.49824034337737455	0.18128252497396125	2.0989426701460157	-0.27645962996215406	0.980542098986478	-0.8110491724079154	-0.5681934179480668	-0.42206396798433227	0.05790597875374803	1.0441693567662633	0.7534838058348304	-0.26458903568562275	1.1758154333283097	0.6472951662391682	0.09866329883152479	-0.896257097074202	0.46615772507374054	1.2563420159216137	-0.2606325010556735	-0.20761695835300537	2.084507921410655	-0.1753030174208637	-0.3049643231852782	0.6184889539791638	0.12229620720963198	0.9535684969721521	0.7733538154172473	-0.2768292362659573	0.39747961770143625	0.4642674015652981	-0.21492411185493804	-0.5134904792171977	0.5245558390451432	0.5363579378480451	-0.4367591874846271	0.06935245974802293
0.55936609268175	-0.21004692870624048	-1.1746943600085573	-1.2032511306511573	-0.5225348484371627	-1.5750821183535137	-0.3728067460831605	-0.6429256562753938	-0.470547125806946	-0.7005804390779928	-1.3183865402250843	-2.151514347934684	-1.2410885593896908	0.5349527455840078	1.176634803535511	0.44801027468160615	1.074915122054232	-0.9504429017668519	0.3724265127103299	-0.7376793074963245	-0.8056128119333585	-0.6209913313372195	-0.01700085425629874	-0.06412434573438029	0.12667546310041464	-0.3466790496764284	0.1733750905971423	0.4800525944913164	-0.18276371990721302	-2.1528561942110813	-0.5654548765635931	0.2974176261502942	-1.2755454899635466	-0.029057976433866404	1.630945374580496	-1.359358344956929	-1.0262536469626276	-0.7333576258504645	-0.9888221276231806	0.24818777302698972	-0.3902232069274891	-1.2288626135974965	-0.8952779724676374	-0.5738844282703128	-0.9748199031280679	-1.2379841154603584	-0.258229369935197	-0.7749820639483792	-1.28128440822688	-0.3918306245490435
-0.2517328443979897	-0.8098223097812894	-1.7378558419025594	-1.4340420366602131	-0.509660443533966	-2.6125292536205547	-0.5572546167395281	-0.6413386848387411	-1.141480555286537	-1.4702047352141	-2.2121974374334594	-1.7488319954958291	-0.9455590997573012	0.20061077788025422	2.29926626539301	0.2523466542156821	0.18060532713317914	-1.759472942349983	-0.32869645032679906	-0.16924710015015462	-0.3421289639996529	-0.38865291412685543	-0.2480591932594589	-0.5262372325952835	-0.3761537229371659	-0.3246195147674616	-0.9959897275728491	0.05753934628684818	-0.591888459449475	-2.5283670574430372	-1.217166232620164	0.25994692344500175	-1.1605710611996956	0.2838541044487792	0.7415357855150205	-1.5132961570465977	-1.143096652878769	-2.2644948672475325	-1.1629134425244283	-0.7155737628646822	-1.1966352556433564	-1.1709881650645952	-1.6697742739614523	-1.7309810938248629	-0.7526068654734812	-1.999060620243907	-0.6542390894339619	-1.7600018057902866	-0.8553335623103228	-0.22894993333595978
-0.8331689601182835	-1.2558430230432034	-1.1659298806218787	-1.0157073279918776	-0.14284042176641673	-2.2880799825401255	-0.4718784179245607	-0.4884424867411578	-1.0605770521998688	-1.358383127576081	-2.1728800325013764	-0.85331212889021	0.14095757634036118	-0.28354239573223206	3.245326286832163	-0.1673424148350013	-0.09669240808051834	-1.7412671912692625	-0.7727481450746806	0.42111805445023837	0.28774834547282635	-0.0037421637921853136	-0.37989272558317444	-0.10126259401731133	-0.10106419550748531	-0.16740598258827202	-1.6383407150532006	-0.27053805974895057	-0.812541697371247	-1.8935487379347824	-0.8880129367180821	1.3286712926466273	0.01857574454606044	0.5055058138068794	-0.5325692122675957	-0.4142767072510052	-0.9749146583378253	-2.9332341707894076	-0.6683806698127942	-1.317164682288491	-1.1673864038482713	-0.15389128012031716	-1.7209878579415394	-1.9109232614241762	0.44330685821052035	-2.022397609631531	-0.38698839145889097	-1.4456472412929675	0.23166655407027828	-0.01452842206775972
-0.4984162792965703	-1.3089537550028847	0.25347407310314535	-0.27329293350776473	0.38937964924013097	-0.9900699302398475	-0.24913007568482487	-0.3339220198928826	0.07764986557950011	-0.5452641838875364	-0.8784543484756849	-0.2663099758544978	1.4960543904137522	-0.7037972132379509	3.344664752501287	-0.13656042102641325	0.08025294316731679	-0.6552909991374558	-0.8493571964871224	0.5326986781302104	0.5911286221034957	0.2613472634163628	-0.0747003114101089	0.6714740874228228	0.9745554678107573	0.21458616057526297	-1.6001249764031937	-0.07511520081517523	-0.5317101147071035	-0.9207367259023166	0.13270555897895794	2.5078453312767155	1.3082695875863641	0.47926860108462405	-1.8707448946514431	1.0357528381705106	-0.9457631345746343	-2.2982808890939133	0.0037541116717527646	-1.0119413234246524	-0.45981713633294935	0.6038241392535747	-1.0261581744428279	-0.7063959328166522	1.7437551631803816	-1.0737643831872914	0.2426098771372491	0.039904067240311134	1.0501825291261764	-0.2051505387827529
0.6166210861288265	-1.1230150685216524	1.5672629939691256	0.364627094893075	0.814443300999356	0.22326813719212935	-0.1537954464270974	-0.18022837068836903	1.4417923130843353	0.41037883583877605	0.9651666769103971	-0.22972926112790443	2.3044396965802316	-0.8807655348471846	2.430333964954731	0.6463433024211759	0.1520167230159291	0.5729714602620524	-0.6336781328727018	0.11943846294023532	0.44410107119686926	0.30313876920762095	0.6704165826421425	0.9828545851876028	2.0727499789714825	0.8019191477882989	-1.1286538032575801	0.6856038154634053	0.1580770095548499	-0.3992912464305603	0.9634126138205781	2.5539683093142425	1.7216655753092194	0.18952198176677792	-2.84816539149909	1.7545455799382625	-1.0007555602528497	-1.0038726773775766	0.5399731513321107	0.07715153936660513	0.2884553095904921	0.2870976011477456	0.11328182458807863	1.0237582033072399	2.0796381199268517	0.1432986911002912	0.5851846618025758	1.5500385756878843	1.1266774560603714	-0.7543290268229651
1.5887648067245494	-1.1121213434658246	1.9494502472619823	0.6068820150243102	0.864521360130544	0.643306075450403	-0.35943084345594745	-0.05461470497968762	1.712423934997779	1.0454176222353033	2.0582959772187452	-0.4170356121272409	1.9928840998971544	-0.7650808738839486	0.9294476806610262	1.628336891854433	-0.1747538220341324	0.7075970666812428	-0.23375672600186692	-0.4233351446798721	-0.0155635869468912	0.11936421394879929	1.36435743212662	0.5291426493929549	2.2234658969483836	1.3065726177054053	-0.4439302625620844	1.4444589941735924	0.7209384695865524	-0.5246850923149564	1.0070776610118704	1.2033136637292587	1.0286084284354429	-0.2862762349660451	-3.1151585314439387	1.4831134314023795	-0.7681312586129602	-0.18735120910241793	0.8048156464803511	1.132862659542532	0.46083802760804143	-0.5349429062530906	1.0819868481039419	1.8215596285129532	1.090975902090593	0.573907280333301	0.2113963477250759	1.9790411407004844	0.6140224891847074	-1.262425128054964
1.5932790772652772	-1.4278277635150278	1.295053864684809	0.40545581144335413	0.45938425684194995	0.3711880245627727	-0.7789678890888344	-0.1069866583976732	0.396047067814338	1.1856781877125444	1.5837637856715379	-0.4880795899540493	0.6723310627103574	-0.48778617729784796	-0.4605321709585391	1.850774685922343	-0.6223955327166142	-0.465413700836034	0.20157672132091148	-0.688111696887044	-0.5999981177993661	-0.2718520292838185	1.3916987028515235	-0.23938754148669705	1.1516119906676636	1.3356282270686812	0.35422851952443235	1.4531156126166385	0.6391289241162167	-0.8693064558186631	0.41674862966965825	-0.5894977743417135	-0.1918737945843119	-0.828258274535229	-2.5433965563530987	0.7712296133641015	-0.1872777284906028	-0.3584052747676901	0.7254766741230382	1.298786162502078	-0.09501707486785968	-0.7395231667260944	1.3185450317159642	0.9808144478576082	-0.5675336785443321	-0.14666172821278997	-0.6821385518355855	1.179807558974471	-0.05535842569391211	-1.4026575093635603
0.6580972287819835	-1.6727166337373631	0.14687413674772234	-0.05215239935231361	-0.14614067052547913	-0.06424162891463159	-1.0855887894835516	-0.3894623832413332	-1.558545029440817	0.8818943286394687	-0.03526701699945676	-0.4482004452148962	-0.852843286536589	-0.2529726676648116	-1.1668967130253676	0.8999860303898741	-0.7217892960464825	-1.7637388686798448	0.4124306163023439	-0.5919860194066013	-1.1241481941878795	-0.7600055186313739	0.5963409630709882	-0.6398859768806089	-0.42111907362408846	0.8052419708945097	1.0451854015843711	0.5388834767617448	-0.06554139261890651	-0.9445133594493984	-0.241421783199787	-1.6389399748526974	-1.1331184284365856	-1.2406899779371852	-1.3527107923083974	0.16415210250942402	0.29475061801298313	-0.9317047964068654	0.34857698078615823	0.41799950624246285	-0.9703623421118122	-0.13658340523724566	0.7613773849711414	-0.765071767097713	-1.788070163146222	-1.2313028093035467	-1.4105360395299984	-0.10146891738126226	-0.5315457105479197	-1.1736316128490543
-0.47765500004480277	-1.2899167224513683	-0.8155492041020743	-0.4402625859844179	-0.4922052980713363	-0.2946405956323372	-0.9391888631172426	-0.605541925011877	-2.5540745992091027	0.34968388049476634	-1.4457361339812451	-0.455192804685136	-1.6086695923302687	-0.14718435759554227	-0.9871574574491324	-0.6345966283852263	-0.39348833479767586	-1.716811871256884	0.1627912042264127	-0.30888975959691084	-1.3985079587506721	-1.06646252024424	-0.5127120730619487	-0.46579110732295703	-1.3979859602729603	0.13022799294487636	1.2482629534199503	-0.6213979119925823	-0.8147212220446863	-0.6590448252183723	-0.578997810101749	-1.641196452105864	-1.363469374331803	-1.2460744529733572	-0.11233763829244241	-0.302334759911587	0.26231568362376867	-0.9313504392392379	-0.07445556077508857	-0.837943712856792	-1.4911222854386217	0.36019813533916717	-0.11089013566519437	-1.9220253182984648	-1.889889376596581	-1.391705656545433	-1.383797097080516	-0.9953009732619963	-0.6537878707830365	-0.7997199989996877
-1.1123124917856562	-0.2634759944496327	-1.189922080633357	-0.5036727431061535	-0.30374237528475173	-0.2765674502058152	-0.28012366948994366	-0.2829068059095743	-1.7963984989533555	-0.07257694453783561	-1.5098854020366388	-0.46014808069619284	-1.1697950703266387	-0.09096784542375576	-0.15426291471528766	-1.6571286828504226	-0.038682262252424646	-0.10824604985808832	-0.4598165368626686	0.011284619644919343	-1.3157304670521779	-0.9060934245114886	-1.1578671328216135	-0.11873557292957977	-1.2524574161165194	-0.1106077569921634	0.8050001209743425	-1.084486064446883	-1.0026099173334995	-0.22684092556548482	-0.5574933216185521	-1.2171038920137234	-0.9975303733730709	-0.6666107323746079	0.5416716543708513	-0.7662739710882296	-0.1001283019139482	-0.10237949973250388	-0.2439009726457762	-1.5356756535464786	-1.2218333545239517	0.06047253142832234	-0.7122908080972469	-1.5816453505479975	-1.051526428280319	-0.07378268815687479	-0.6212202049431479	-1.099550059076932	-0.4149887627794675	-0.4693785405435178
-1.0763462908069292	0.713749830409335	-0.9214009921485977	-0.2909040423840203	0.24148889123851622	-0.08460405686002045	0.5535465384615477	0.6972424438325902	0.044508978883739135	-0.12359477739556847	-0.2408765071553598	-0.20776377964238749	0.03218866246417158	-0.00035262523909623003	0.7890514937829856	-1.4884632508089128	-0.05986707930127865	1.678950213790223	-0.9691472832241853	0.36365810145119754	-0.9306535874867603	-0.30535870972228774	-0.9132387539609036	-0.07031206872938174	-0.36542681238428715	0.2788550986624062	0.09811493014261567	-0.5102184375152484	-0.5206175789681885	0.21109962479950853	-0.2527743330845675	-0.9647962227565279	-0.4645182924557424	0.3127168775381348	0.37920316469833476	-1.0134091365733515	-0.19427372388665426	0.8024673389134059	-0.10533470573053318	-1.1954617102778966	-0.32566053088081254	-0.5030169174746736	-0.7925922098605371	-0.10355300641330759	-0.021027494181661586	1.887502961716401	0.2770212957762016	-0.47756588630112157	0.055322635121171325	-0.20136803200287984
-0.5993853041754225	0.9189164377285023	-0.18233373572165168	-0.16474181779059685	0.694653340183891	0.235191650081124	1.0492588522852628	1.8299097382672667	1.5764575467537376	0.1046068106142153	1.3187724014079854	0.4128678153727908	1.1179240083728936	0.06742016406157056	1.3040895801442816	-0.3341821419353451	-0.3990454189592076	1.9991345461946448	-0.8530913414003201	0.7633390527650051	-0.36956420730401895	0.3187354340373991	0.011724409699788305	-0.3128257633120875	0.5029418401120392	0.948459338320255	-0.2350270520175949	0.5872632986030525	0.24526193093867663	0.7045622726229929	0.2909821075666265	-0.7416649326943995	-0.16614853979912161	1.1518010201529927	-0.18532044637826534	-0.6190723611238432	0.24572993124598155	0.8807970225978424	0.10471221388266952	-0.06938241719558723	0.5438787718875575	-0.2852896104581343	-0.4647064921569989	1.4143219305770631	0.5378390514411165	2.915860155791371	0.6826519224820715	0.5917935796650415	0.5216751472977931	0.07035967925771301
0.04657405757518563	0.41703046044208403	0.7274640101017096	-0.4561709106357342	0.7918522103802871	0.6035183672454579	0.9506162618728082	2.3784192473453083	1.9885241220083931	0.18811041553510885	2.0915527303160397	1.1309533828595462	1.507398660734271	0.01370944076407524	1.1896086263869072	1.0167961597331296	-0.6220993372732865	0.6527732590252733	-0.07188550874517814	1.1062217547778828	0.31614166312949116	0.5233822078690301	1.0034068818545852	-0.42842535715700625	0.9386711379495921	1.3756984361987632	0.022033351636970226	1.4077747714917273	0.8594351066327472	1.2408424421600228	0.9147361713160245	-0.04017569193475456	-0.24397027969985477	1.375492426058957	-0.430944745480954	0.3797485196319007	0.7995099932573466	0.11505037062310318	0.15844725259089146	1.1316711801937533	0.8022268796230128	0.7795495193804024	0.06884512112770304	2.167460756416942	0.4939058644326969	2.1426716624392523	0.49529932561636886	1.6936206675772683	0.7698493583958714	0.3441069876043599
0.6424979393506869	0.03005223934521232	1.4466088974085072	-1.0391216210484326	0.6583520093609387	0.8652195322790779	0.49631259687409773	2.047527981917814	1.5792174932217184	-0.1877212654821443	1.8308098313401258	1.470522753299389	1.2712432075117068	-0.0709713682238883	0.6523509875334471	1.8304567912916185	-0.41814403284176727	-0.8604742073447215	0.8685184434193778	1.2080523877103426	1.082445146018437	0.3044162538664265	1.4957722750846325	-0.15251216720778765	1.0143618472542864	1.3110182153479546	0.4080562481574517	1.5571120540816488	1.1802451418472217	1.5434878391479463	1.2402155792062841	1.0829668232937877	-0.5236582681072763	1.0222121962981987	-0.019116361907050048	1.2400689739524662	0.8736527875219257	-0.588387334113004	0.09841760088930222	1.7458235440047822	0.4731913112831366	1.5378537722048164	0.6575877080899021	2.1177971798798727	0.1899010359304592	0.2810340798345647	0.16578468295204357	2.2790346761201428	0.7525906174717515	0.5202236303315461
0.9210592350772832	0.39747163646464995	1.6647190380369459	-1.3333598181299784	0.527501492821753	0.9124459268203682	0.18217260256937437	1.1884823019943915	1.1185600542989944	-0.8243590069486739	1.0856580007458987	1.1489650663016675	0.795843704116539	0.10209158318837368	0.03876779360994863	1.8253640801721929	0.06614664523591583	-0.9045613123461809	1.3815467573486206	0.9506971333691218	1.656975240974959	0.10661312171495008	1.266431240879724	0.26711749588847294	0.8537948543745895	0.8203572994146524	0.3275819727168548	1.151720276364184	1.2737880879371986	1.2830683544028088	0.9179715550447145	1.7817535558165574	-0.6468531639285707	0.5814878315498475	0.6524130815668717	1.1653071403156248	0.4397873913457695	-0.3996731070805024	0.10472251965212755	1.5376664449145052	0.15866366968404236	1.0381407277143642	1.0845964577703011	1.6475266890850562	0.010212750595860945	-1.012791550275685	0.17493782819501708	1.909278807274549	0.5898369930353771	0.5140804406806728
0.6413208577627554	1.18924036599607	1.2595548170315458	-0.8690381473291371	0.35729532699942496	0.8017338066444885	0.2472763173439	0.33871038614822624	0.9243391115334206	-1.1807886103880394	0.4778874409568811	0.30538516427649	0.25236296527937985	0.6970464426901004	-0.48426052895208327	1.1688230309411933	0.39385987948041623	0.5421131544171913	1.3141522813472515	0.3621653870132237	1.555432195384104	0.30937898928095364	0.4693926658705261	0.34282229060287994	0.32882157348756225	0.034309114562838944	-0.21003394354728325	0.4367357762795987	1.1432267807611998	0.49873908326292116	0.007270695817089788	1.286323150755544	-0.3493259217764181	0.4291202035715487	0.8546588933659927	0.14906533107241413	0.05282237997220707	0.5301335750925996	0.15490747681240527	0.7768872130972171	0.4063640083693168	-0.2087421729443267	1.0185977189404978	1.0309401784652483	-0.012159738185343416	-0.7431211716303393	0.5134177122135531	0.6549286530173756	0.4144626985329695	0.36217882043699046
-0.13103482663069274	1.453053825878181	0.3572488532368753	0.12945734500959405	-0.12058210637244902	0.6761878628630933	0.43722739578120884	-0.3100377906257743	0.7092607005288791	-0.9860549665882269	0.1556018126789659	-0.5962259707519123	-0.4561375692137668	1.4474762339197762	-0.9566221723897389	0.27366689607406147	0.2731131837494235	1.874576570772919	0.9802413917160958	-0.40017450543500477	0.557278196179586	0.7642695333525789	-0.47980652846058386	-0.08493783626850365	-0.6592607143113275	-0.9293895735717056	-0.5601739781189936	-0.43435620969649136	0.7097043814881446	-0.29846774148861643	-0.9895248835034601	-0.1445503958915619	0.2895024132622563	0.4180776520722607	0.31385326119785006	-1.0026988087793778	0.12649714831051845	1.2783090037512475	-0.019745823051044605	0.02608654092030188	1.098090574685842	-0.8228167185681621	0.2965819198973729	0.3518721980644224	-0.18337215240386168	0.4710536411662123	0.7121985211485538	-0.8333420832046313	0.2445051212578451	0.1890458182282864
-0.9322947561666084	0.7648656701789719	-0.7136632785317689	0.8430376305999306	-0.939054989275643	0.6014698780203543	0.34110291883014265	-0.8920872811323751	0.2260155140813353	-0.5552306747536854	-0.06437556325712433	-1.0510148332548146	-1.2601247102795783	1.786013031440967	-1.387719672330511	-0.42218115202231005	-0.19911770009102864	1.6490725075980348	0.7441070836192475	-1.0783539956813328	-0.8258180273548583	0.952081830794709	-1.078704472050344	-0.6554534876169441	-1.7197791964106788	-1.765639896419105	-0.1985411935390009	-1.209522808052592	0.0689148864785085	-0.5373720296141464	-1.5212569686095987	-1.364936920117804	0.8655591984767976	0.15730634730045473	-0.45526481164994603	-1.4996375555920927	0.40438731153578417	1.2110673084328916	-0.5613925765170276	-0.24466739967010182	1.529344218039854	-0.2943856726838867	-0.738895385146991	-0.2327889853984771	-0.7286818452384956	1.122682034128476	0.3899734178237825	-1.7894135655520989	0.021001315828657403	0.07983794272904761
-1.2317853965096979	-0.17346915701288781	-1.5242212792227554	0.6547056420806187	-1.6247543872893917	0.5475950054202552	-0.0611958555508591	-1.423604935213715	-0.22509430443274098	-0.38497726822899236	-0.221792874283658	-0.797136206272947	-1.6805929584835835	1.358223422654984	-1.6167164769664184	-0.6632545710109334	-0.660558762405234	0.19494006531050226	0.6586462285516304	-1.354739150296119	-1.5822815057899597	0.6057621345859375	-0.9803160844833808	-0.8753303582480321	-2.0743270048210203	-1.9432750337622833	0.6265459962927578	-1.4107878328628476	-0.39634002400910656	-0.11333577248958418	-1.3865268968305613	-1.4788124455260752	0.9827112722473347	-0.34841075715421266	-0.6460848282056816	-1.2611902290399637	0.313326041837377	0.6674363610152207	-1.1735453968952338	0.012867498293851013	1.1448782271953892	0.38151970091251264	-1.3627307379528388	-0.42418318303933233	-1.3907562568841656	0.48334516403020933	-0.279954248956054	-1.8951724381452384	-0.26479429955121553	0.02308811258007056
-0.8750021348213688	-0.2736679832941259	-1.6952188564777129	-0.17407614601939755	-1.560678981789875	0.498829235666851	-0.3029413735795809	-1.6023874838235252	-0.12176978184855491	-0.5187086896778064	-0.09999846924335157	0.009947232891290035	-1.2523360234912648	0.40225424237820007	-1.4811977140575194	-0.5177469959771509	-0.7800302842015054	-0.7862853905877789	0.5156101142433581	-1.0025233001481753	-1.1153033409614403	0.06255141844694995	-0.2451411508744771	-0.6145914491656302	-1.2964931660775971	-1.1466459977516033	1.1329938182380257	-0.7193664676205616	-0.32670932518420404	0.5222831211761313	-0.7635713402685398	-0.692454888729607	0.6115698331197941	-0.5558490378362526	0.034881019367978716	-0.7393267121597377	-0.2604385481590081	0.49534070715348977	-1.3364861313416934	0.41288301829290686	0.16458504206482524	0.04246022467650456	-1.086329077414236	-0.09235497798160616	-1.5412686222775653	-0.6034814001055376	-0.7039174489768537	-1.3714265257172964	-0.5294983295733516	-0.0054233721965975135
-0.16440023275734836	0.6662448984080979	-1.1200154539140428	-0.7291913752752591	-0.6590747837661349	0.4602974850898588	0.04022179411886564	-1.1604645609295745	0.5303882193731704	-0.5030764964718829	0.38495735541419207	0.8356833609231149	-0.18649962350108829	-0.4155167539214034	-1.0651911854783855	-0.3120146755525346	-0.4668271690154661	-0.20005872333024624	0.15044614843399703	-0.11893599034080704	0.08271126421967145	-0.10026429966316754	0.603557172045613	-0.16181197324038768	0.09692290973287868	0.20329751632276863	0.852519910801326	0.4729906507378753	0.17579548821464636	0.801343685836738	0.014587750307126087	0.05063291740769111	0.10263025999914081	-0.03142598063574643	1.1017696751757562	-0.264517987015138	-0.7884576710606599	1.0058020407331527	-0.8611828710801257	0.4920417519653145	-0.5876742457219387	-1.0356178726526195	-0.15847177126694656	0.44832821930024414	-0.8131846894223517	-0.7055364062311669	-0.47224055302675694	-0.6090207983487422	-0.683957313668809	0.054319942256730355
0.4514602024193382	1.6659696219024733	-0.14564126108497846	-0.38625291099701237	0.42110978914653613	0.3230170700351108	0.7785031527849852	-0.31410449144222685	1.0223199860394612	-0.016112438237556904	0.8626342773633442	1.093236691381818	0.6067636908386533	-0.5521149965807434	-0.6705639518517857	-0.3475666295121294	0.09450881263084682	1.1616738113823424	-0.3859975007098445	0.8023862500598575	0.8333207920682849	0.25399211918958126	0.8814031455022551	0.1495319349529792	0.9587960689437834	1.0804327397280409	0.07861385554708322	1.1497871918987235	0.5404729906017642	0.5566624274898675	0.6033471801033486	0.15480037177846662	-0.18164492346751468	0.8603420466039782	1.7970501219541974	0.1779798441629761	-0.7636152434299444	1.5713108328093421	-0.12914545396551252	0.13257449887184	-0.5002215732057699	-1.377370229851866	0.6330870476548288	0.6381073946827878	0.3719391787140033	0.5220058450188977	0.21101564396825942	0.12523467954455755	-0.7267436283260036	0.28647016342257087
0.6768013609022239	1.6472844651804621	0.5474206522092598	0.5397686886055861	0.8215903628837278	-0.1373849546956263	1.1875740516859807	0.30286904117979224	0.6661687938177264	0.6425434973405759	0.777506525251301	0.6083896161280768	0.34893645488474695	0.0002692724551642478	-0.5239455671697053	-0.6550818967749236	0.5495623063724029	1.5463703866498164	-0.9171825179675601	1.157217824713164	0.44130045718498057	0.6126069730592411	0.2589575323316131	0.24947316054321683	0.5281049365249593	0.7186758745550773	-0.5794281242290824	0.5554005053660305	0.26514770253915504	0.12244860670321873	0.6700178014470606	-0.09538248358053766	-0.22707641374618434	1.1605014745567404	1.7768576959116327	0.5646190348818121	-0.35974755838891126	1.3261732253758203	0.28574094322510163	-0.36648752095356557	0.20476093608754373	-0.16594787286699722	0.6884441127900414	0.19990494727258115	1.046477703124212	1.8739359157537032	0.7224964142197606	0.6113774558367752	-0.7363887019218147	0.615246361329739
0.4031022866005084	0.6489776241780528	0.44476499942158654	1.1439128472690536	0.26248431584500287	-0.967664985603889	0.7125982414950726	0.19749312192679913	-0.38502736611202104	0.8661999189301441	0.014362200990271898	-0.18546789889983178	-0.7625821682249128	0.765692973100248	-0.588485823679364	-1.0483573942228746	0.580560561657218	0.3123319686102127	-1.2941555396366644	0.7076327107837203	-0.6023392274346006	0.3300108638939132	-0.9174275978480745	0.24284088429604675	-0.8458971161586847	-0.6329152458822052	-0.9231828643040865	-0.9905354173078815	-0.5455001590259829	-0.0351486809917582	0.044113432105868045	-0.07282245542087736	-0.32078660518382274	0.31927878289980655	1.2677090818037937	0.5709479579379965	-0.22185183795424307	0.14936365597985732	0.1805644821738209	-0.6504286031528265	0.6731618888144267	1.610803394404569	0.09181667513572256	-0.5844198325291396	0.6092582648818858	1.9002910005320188	0.6100003281758467	0.5558585026663655	-0.7885892517067481	0.7421076981008198
-0.32883376923978885	-0.26940140624234155	-0.30355206145022884	0.8744822529015099	-0.7336530095147084	-1.7676473088272568	-0.45366212916915694	-0.550894425923466	-1.2217533282880362	0.49056499179729357	-0.8731252671090092	-0.6052396336400943	-1.6743979672756635	1.1548055846440464	-0.6963143425560446	-1.3877560241153144	0.1363697301905229	-1.2823507637035187	-1.4343979243265612	-0.19271829102396443	-1.1633156817184167	-0.6903536561776961	-1.81773009943603	0.13483094723222092	-1.9955645579729293	-1.912911708521384	-1.2435107639006917	-2.301184714344806	-1.2505130999969223	0.22604709048265562	-0.9920235674459609	0.35029774113858186	-0.65346610914519	-1.1169503109943109	0.6570229423471258	-0.041914428807825026	-0.6268768263157658	-1.1855796427047862	-0.16098850599068765	-0.7056600966894935	0.22347764703857687	2.2059927114186646	-0.5977861664587146	-1.1634667679969182	-0.5054911808876217	0.5065004132625505	-0.043508386574722356	-0.16903132645543523	-0.8863300753790596	0.37016477824040395
-1.2151852615577525	-0.3197683591620766	-0.9476038095423166	0.030582831997780537	-1.3467708739470634	-1.905595728095848	-1.532374362417075	-1.41567585240685	-1.1373197920586489	0.014617555401215251	-1.1778180811392502	-0.3655083146188587	-1.5069512682956012	0.8140108680122502	-0.7692306636133792	-1.6838181671968104	-0.4873677372213548	-1.5190322076630827	-1.3051436829131786	-0.8750994851647627	-0.6625810922259868	-1.856732644023916	-1.7335186310081785	-0.2026255841234924	-1.9454990577576485	-2.222533960672767	-1.6875061644079985	-2.4050118993109133	-1.3107699541372657	0.5946117392193154	-1.6836240777552214	0.6775772195800832	-1.0384288419590695	-1.9694781760236124	0.08878913446521507	-0.8928368804029052	-1.0732762570031096	-1.8159720777222919	-0.3664996862513793	-0.8350047472721019	-1.0321446291918832	1.0910530899724977	-0.9372134822694503	-1.245323053656142	-1.190895976481963	-0.9719719718017509	-0.7978066958386993	-1.1512231391894634	-0.9385500888048683	-0.4545240735316619
-1.63074720107866	0.08868295464593358	-0.8383117306670101	-0.6626157469934876	-1.1351272325865251	-1.1386531720681494	-1.847581757862379	-1.871251138258296	-0.3882421967032637	-0.01712921532756754	-0.7684084148106193	0.14041138145684318	-0.4100567230957564	-0.21513511738961813	-0.7956075463222633	-1.8888147462398974	-0.8494745765368291	-0.2127419385691931	-0.9647508669228844	-0.8908218193025326	0.37093171662379143	-2.37826842532756	-0.6297387175450042	-0.7609397222405843	-0.6879467734114432	-1.5307637834406134	-1.800645381732808	-1.3614899055270613	-0.8170816182878551	0.5899990638732447	-1.3483260116601563	0.4335115298938498	-1.0874267706706258	-1.5645757085066305	-0.4977567403208492	-1.178405472319216	-0.8422412231178028	-1.5944135054545534	-0.3566747829082806	-1.2292589011567978	-2.2828026838577173	-0.539220590478019	-0.8964170541729081	-0.9975735687671893	-0.774569939102672	-1.2780832925180656	-1.2839179426069403	-1.5712011237621344	-0.7849646798816718	-1.2608287337300952
-1.0000351286685778	-0.08341912180463641	-0.1004436237712007	-0.8212436050195084	-0.2671592507242726	0.04108778009600557	-1.3068051612179856	-1.6664525518776332	0.11612201046566718	0.3037171017532773	-0.2125536174652605	0.2684625873993974	0.6542484938616066	-1.501641076849353	-0.6362989604224567	-1.702219168164867	-0.7202149050157799	1.0678069212033876	-0.5934371001886324	-0.3162706010931944	0.9337241433730674	-1.8572121246034476	0.8012612942835704	-1.2061591831334946	0.9058418356323015	-0.4362899441059824	-0.9494343218309389	0.0003099644441623701	-0.34602518426353646	0.0030447870119760735	-0.08236815939703274	-0.2746467408168035	-0.6481265924862606	-0.3053417100652087	-1.0622848912629523	-0.5662549596285388	0.13055059544544878	-1.024825407706265	-0.28699824629800846	-1.6370484787269624	-2.6615142972215877	-1.260911822003313	-0.6489183861060817	-0.761002024526391	0.289248990066757	-0.5673290106941193	-1.3984035124985141	-0.9543352121070734	-0.29039528385360236	-1.488222440320845
0.5538118198928297	-1.1335764906398005	0.4812292667320194	-0.6360482475885673	0.7463643914803656	0.8185944405061409	-0.2894758481410791	-0.8044805414953989	-0.1667186925808953	0.38582866620939366	-0.14596564067637452	-0.16655590168845366	0.9122464128478668	-2.3831895444997633	-0.05188937902615403	-0.7897854848560231	-0.26004252128008476	0.7954642625198509	-0.36985056181027864	0.39549445966624197	0.594071430270668	-0.49969359462660706	1.6356697093691708	-1.0988915502951684	1.827618093467233	0.5611092579318904	0.7908379699236283	0.9804905858093026	-0.32058816950432856	-0.8742486437543131	1.1751725910836242	-0.9103278637751125	0.006714818518201573	0.8594593826921497	-1.3628840717771997	0.30019331963300105	1.1221241912425362	-0.5421598167577305	-0.22854876558582038	-1.5492182103838943	-1.8574894148211483	-0.9767189311944794	-0.2673590294869006	-0.6604596327589979	0.9165081418535196	-0.06784263266301825	-1.1640046572877978	0.23617513608802526	0.4943221603497112	-0.954886225726016
2.0246863255212215	-2.120172217639462	0.3142975676229899	-0.4350338793411253	1.4276518480794416	0.8357394139893259	0.7405068673831409	0.4992780151986791	-0.8534580480064795	-0.06214416832902169	-0.5944484831714996	-0.6778904876671551	0.46222444407757973	-2.304216347636173	0.9407669082754058	0.7134000190562955	0.1678202148083181	-0.807799063954403	-0.2663253657595498	0.7952778471854989	-0.17662625000711932	1.0660966371032423	1.3857445387216014	-0.34705861357339973	1.6400608303368527	1.3521679987363244	2.3775447541449353	1.4698896282973972	-0.5794957761433283	-1.4301828948909845	1.4556371936970767	-1.080272433686792	0.4621118793003836	1.3417377013127867	-1.1986761718243384	0.4592071783650173	1.3840455809505487	-0.07992777562144947	-0.060445488995805124	-0.7326778260254343	-0.2791351327282049	-0.6598730454911539	0.2560584458879505	-0.5440219851248308	0.558782538520291	-0.5552873505294743	-0.5803160174054846	0.9673984710102658	1.2366202924468277	-0.0035240077977582236
2.2642837389012684	-1.8768881571367448	-0.3235151628068419	-0.23821830206513023	1.519067657403663	0.46591515823048646	1.4213685723899683	1.7616168642724985	-1.1407842799909012	-0.5858369142407223	-0.9928074717188187	-0.6366588149133176	-0.006977690685650011	-1.208354143733787	1.826183860172304	2.0394607880846003	0.34804800132869074	-2.088409698488782	-0.04028320657628245	0.6964069848648637	-0.60895107948672	2.110308056171658	0.3315377333740648	0.6123374053637546	0.6641381056430282	1.8656056911204648	2.6261931933516873	1.6034020059891343	-0.5997138391083162	-1.2086660959741424	0.686094286607018	-0.8132618425409921	0.5860979302335879	1.1879258623135855	-0.6639973217124531	-0.21073952250004693	0.9009415401219183	0.594269997422583	0.3058757685825357	0.46219911117916096	1.2436598481699128	-0.8179056976344914	0.7785607235974151	-0.24839345857446765	-0.23464193681104373	-1.470606385628017	0.2837569975856444	0.69786911755625	1.4742148543400346	0.808713475853678
1.0662873656741267	-0.36246765732511205	-0.5692188442088355	0.1396310689030429	1.0221304510870168	0.2844941932564822	1.4687454387428565	2.335309794550952	-0.733435278113527	-0.48572365760429603	-0.8376015455631393	0.04392846300299478	-0.010766665449812193	0.3350196769909282	1.9206931375568013	2.3311492622145455	0.34826465036627824	-1.8349491366371689	0.4760243254479254	0.19335304583359603	-0.3910064336147945	2.1238146597656464	-0.7279277900037153	1.1475466021930794	-0.3504275665178347	1.7721310922049935	1.3299414711293853	1.2954516112461	-0.09447898777590552	-0.3029157672193511	-0.26494399787879913	-0.3407536412831317	0.6058392600121202	0.6502739541194478	-0.08394993634051749	-0.7481619303244423	0.3041159857241152	1.3117730462447135	0.7201938471146343	1.3616458011136094	1.9689892488274214	-0.7958451664529594	0.9911490131040683	0.16912291430914148	-0.4575599195428909	-1.6558504208400595	1.1254412842432324	-0.043243423036243886	0.9895294933362256	1.148391180095942
-0.5573195491837325	1.2266073146899326	0.05544560883049751	0.666713302510865	0.20545918848772604	0.39659985851978513	0.7670833955040093	1.8499877272488983	-0.11124066996850271	0.3279833941126924	-0.21742948102523033	0.8233649212856085	0.33152361337506925	1.4766980143394655	1.0595307536097691	1.4415264038958857	0.33030921005274183	-0.5014167430991036	1.0887231888229187	-0.44082861588200717	0.19633504257711976	1.1136271302311902	-1.097797459934304	0.9723082494099735	-0.7603427275260288	0.8192855362280531	-0.5090775745544585	0.3876710604306103	0.6664308142999573	0.6852457095748791	-0.49265849078784485	0.18646174993475728	0.7650527840449315	-0.16616048767949942	0.2794523746306003	-0.1930128539113239	0.12737193703352026	1.5205623797954253	0.9113791372218588	1.530146320253274	1.6692700551195874	0.18571581941132803	0.723713571373809	0.4865501263277586	0.24901745081514126	-0.7452701505795994	1.509086110666513	-0.269458096441593	0.07600521005148239	1.0570553560443803
-1.3094923050865162	1.6884262669634653	1.071622716610213	0.9896013046996502	-0.47849281835368923	0.42550985970835614	-0.3840304031238932	0.6376009381756246	0.10382768823236081	1.1686247213431846	0.33520528494438084	1.10579824814867	0.6018179996959926	1.6851391777796236	-0.1238368333530938	0.13206662570136202	0.31763145160479783	0.5077829401669902	1.3466695660377321	-0.8765761143628505	0.70630749928969	-0.29903226630299634	-0.6858324060961086	0.360706006508665	-0.42730348185686146	-0.6035295576315794	-1.590183285034211	-0.8284007563097451	1.1250960192551707	1.1221569065995403	0.06305274306094039	0.6745512645231779	0.9908045018007859	-1.1154430556863026	0.39692122748855413	1.2198717020220717	0.30530862542568543	0.9206011551661911	0.7805738594590295	1.0746003443048358	0.7353868287779117	1.7096482361399903	0.18912008734139585	0.5480698718148987	1.245118219108829	0.44038125054070565	1.2333509002598322	0.331693471567031	-0.6354204418929469	0.7565304204566139
-0.8243621554453577	0.9687141652326624	1.5283156970107168	0.820821373485518	-0.6588551678721151	0.1075839448649369	-1.275959339153481	-0.42220410066753905	-0.14124242743773072	1.2993292582961584	0.42972960688846545	0.8026190959193705	0.5889968556311875	1.0863358689323146	-0.7354909874344947	-0.6101187526283504	0.21587321688262653	0.4609923989075717	0.9956891064531381	-0.8833691168667911	0.9099854555428228	-1.2176800610622245	0.014842729583686829	-0.14889645866506712	0.24854140585642914	-1.5424013770818434	-1.4261694685267194	-1.5721356807133355	0.9726590750464188	0.8475493396875737	0.6837406627622585	0.9341201380499162	0.9751498731628307	-1.7371249693349065	0.36721923112426463	2.2027044860667524	0.4135670094103546	-0.08060802811842359	0.4911803700810277	0.446006602495369	-0.1289443690340135	2.3961753599254485	-0.18787513218862512	0.38953558065028454	1.6145819357651747	0.8661066372885401	0.5628670977373355	1.0622150270673534	-0.7017987896358954	0.40556507550224463
0.10984813302870164	0.005800973829268058	1.00934703381238	0.31380086223803777	-0.33756888619488035	-0.31527019222168784	-1.3004862021273276	-0.6424939522355664	-0.3714163687962016	0.6922618115524786	0.16093895821187726	0.30058509498994634	0.4101836868382762	0.2589006676852945	-0.4588684276687176	-0.45469968573966935	0.02068656328211866	-0.09808096574398192	0.2867633650404587	-0.49229257143026606	0.8068671824851831	-1.1372731757835128	0.4097807199452633	-0.23472743413724184	0.6816510788237137	-1.3273729170138997	-0.5775361174495147	-1.276631561867326	0.40250257838745424	0.24617678017232486	0.7249557979821006	0.7683438776836078	0.5686216978589061	-1.5290447824582203	0.24249465359040542	1.794789105638715	0.23747199261166566	-0.7079414040240447	0.26167133535259335	0.015096590919910257	-0.43209553143183554	1.4896306799306696	-0.19161220039734225	0.15747327995439084	1.0993738921063974	0.39050426135251504	0.011184133040269745	1.0552572461099752	-0.24396098940570607	0.06357816745547981
0.4994981896514102	-0.38779667391534944	0.04296530422731758	-0.07548943291374247	0.1092962606101721	-0.4068634074024701	-0.5395055135673235	-0.13305386800399038	-0.23264155404330805	-0.02965182551866002	-0.10254694505333906	-0.023250695546325594	0.2507504339852839	-0.27996001515955127	0.20852154661564953	0.09681617840944427	-0.10739915805138503	-0.26701462670035814	-0.2409245721705952	-0.008533718930947991	0.47627338584466	-0.36407260334077013	0.30396520485856393	0.003698122876247022	0.5843924716616642	-0.27836367158054054	0.0789431783982776	-0.24780781607721708	-0.12266890389371658	-0.1647257540841269	0.25768004497491487	0.25259463165082435	0.005465959574524822	-0.565425027387788	0.022197666458884813	0.40691719468100185	-0.03685059912664884	-0.5998330663909773	0.14845981938322558	-0.1483267141310847	-0.2239458706228075	-0.18585889285840695	0.0047287208326143365	-0.03421729636237633	0.24920789218876344	-0.24281729925916423	-0.1269780293017887	0.2823099628799155	0.22046689530195768	-0.20374695738246074
0.15996906728409985	-0.2539299558033565	-0.5054322635983606	-0.08065404133478178	0.2858838568954877	-0.11300239783527335	0.26629056215815294	0.39466653143858926	0.10231581551190315	-0.3141910575141755	-0.14582825559938659	-0.13208526133944443	0.15158609686411592	-0.40672280517069376	0.554465477164169	0.36093150088627807	-0.028121717975575573	0.10194321212823579	-0.28410687824142594	0.22331694051321144	0.05227589053336016	0.29359137482877334	-0.021053031475664494	0.2467958340084808	0.1736171120447664	0.6008378961794214	0.17633175581970073	0.581929079197439	-0.29655749612174465	-0.20230757537303834	-0.15162238762778565	-0.21941436496055022	-0.3156780015217444	0.3903172129553689	-0.22949237666543867	-0.6585065961676814	-0.14087011963553	-0.1295346774509895	0.07477497738015931	-0.1686613724369487	0.060961408652579825	-1.1160610642795254	0.09576357083826942	-0.14874233413299526	-0.24701438356183603	-0.3582720491141158	0.008807657092830807	-0.4541606080628643	0.3095639991824958	-0.30291967985607
[truncated: 72 more columns]
