# Supplementary material for: Diagnosis of autism spectrum disorder based on functional brain networks and machine learning
Source: Sci Rep. 2023 May 18;13:8072. doi: 10.1038/s41598-023-34650-6 (PMC10195805; doi:10.1038/s41598-023-34650-6)
Supplement: Supplementary file 1 — Supplementary Information. [file 41598_2023_34650_MOESM1_ESM.zip › matrices-bold-time-series/ASD/ASD183.csv]

-1.072116101027385	-0.10980587255231172	0.6713084610760645	-0.2624540450136265	-0.6282482813576251	-0.4109935642228663	0.07819374121248197	-0.7756452354081962	-0.3069974272450734	-0.12521534712901422	-0.06823893111924255	-0.35992800594115787	-0.6119009515489949	-0.05702532627751191	-0.2535787285645019	-0.31005633266323296	-0.39033474578321414	0.03540338584440083	-0.22291531128920355	0.19503931407252537	-0.053054815275637664	-0.33453785740936254	-0.23222594921977066	0.45289035780241416	0.2077582690074238	0.03848653000518952	0.3790607377184341	-0.5143043484768633	-0.06160611893365577	-0.22638292979285665	-0.7214895505936186	-0.6626853921830378	-0.7870305869106708	0.1620274457013039	-0.38592047619319303	0.015880165321182794	-0.4603258730565052	-0.19463328484885245	-0.12254062205260591	0.026793397764588923	-0.34334084350765676	0.593838244404055	-0.1285597013762344	-0.32925937118681575	-0.45528885217756393	-0.05403530649991141	-0.33224628893028935	0.28336886265426264	-0.4121581504476498	0.12137035445999736
-0.5447013764256421	-0.4912571050823939	0.619827731364068	-0.11703314513740978	-1.0310555026541062	-0.4917891797679639	0.3659736719580107	-1.0701632986673264	-0.47670035356976553	-0.36369845419351443	-0.589092088848058	-0.33562148411978343	-0.8215914421557512	0.6880101544954438	0.16809751590698704	-0.5739717491187287	-0.20661492297559467	0.15271261440816272	-0.3482551188088755	0.5374043313343472	0.1477190122667853	-0.15033950532308818	-0.6306970081714205	1.1686982929924208	-0.2440986782953944	0.15125376003220484	0.7220425076815855	-0.7294932936165142	-0.2956532331251962	0.025627903142092234	-1.1214846842151889	0.0026872058448790806	-1.0734515162775151	0.6084698714348571	0.2509425696731405	-0.26216814943440264	-0.22681473450750908	-0.1303383076564289	0.3667080673588425	-0.3174605126637129	0.14892034034109794	1.3529344631465048	0.43357254532295014	-0.912383519262772	-0.768113273128319	-0.1369945545569937	-0.16250469795005615	-0.7815968776500468	0.039022795267728595	0.6286158942198418
0.4382420738111597	-0.48978861196509826	0.057699653598955555	0.01082061697542433	-0.6588727651585573	-0.398143784546961	0.16751483789757307	-0.5577842798059512	-0.4127112053987829	-0.5950898481799048	-1.0103662906760489	-0.3559980515485357	-0.48905142412435987	1.1731743412265558	0.6356291698915267	-0.7662090368352215	0.029654733813514567	-0.1772828595493599	-0.3106018639807314	0.665869154158619	0.3899446099570561	0.19317473075443314	-0.5748289876854064	1.0319811537928596	-0.6888233759259332	0.23806558146671053	0.414830843706757	-0.4313530571187659	-0.37105643786764797	0.07448304296158922	-0.9944533040124566	0.7498595066742823	-0.9417898871277905	0.4779822789607524	0.8158524574187926	-0.5857948842014933	0.46360498591315424	-0.06920828225064551	1.1089296610674024	-0.712543973415422	0.6817559438005871	1.2926150552923723	1.1976854924800369	-1.1193317187315923	-0.8043835462849763	-0.22323182026752345	0.1931469127670257	-1.939609797058137	1.1307308449702282	0.7483033475354637
0.8458483652621366	-0.0494079881517681	-0.7621209147551253	-0.04758286935657332	0.20495039046288185	-0.22554165903935186	-0.47461534629628077	0.3138646527500064	-0.35358102460138424	-0.6810798966243278	-1.1710940901632956	-0.5259650967550762	-0.011900711514529882	0.5999833750270237	0.5523302105032576	-0.6390653482248175	0.05993630159204643	-0.920459652784797	-0.12569051137518591	0.3357708292030077	0.40816120541206274	0.3182762675224455	-0.06298725273740781	-0.046278894564936876	-0.7453343401310444	0.1897063927037018	-0.39460165817037846	0.15740351347499187	-0.1506722757269892	-0.2816647958133432	-0.4756680055886649	0.7610586123791595	-0.6306905482797659	-0.30277760553659067	0.6710015880399696	-0.9476844944091342	1.0251108289362716	-0.1101978089737249	1.4160214883910949	-0.8132744224542882	0.7601136822977546	0.17191655707622613	1.3841593576602884	-0.8244613555504985	-0.6262146320236711	-0.2702932737067577	0.3559304697436091	-2.3806422056402887	1.9573107336657214	0.15567715841344565
0.3101588105506982	0.4073571687209642	-1.343205782439989	-0.23960614009608594	0.7458895451722748	0.0005866904455015538	-0.9383576500010401	0.8065824768963687	-0.3873682124119809	-0.4031310068099154	-0.991426733534646	-0.621330990974519	0.257004220868422	-0.7237146124544523	0.022653582685062425	-0.12797229240541583	-0.05001120896640302	-1.3321848762215218	0.08814269259319042	-0.26847737217191436	0.1417473770391306	0.20178763258210045	0.42483090228462095	-1.1270313945719261	-0.2947461338857818	0.05926626239921491	-0.9921415362815458	0.5529580111445264	0.19071774456351237	-0.6192049873786055	0.18136219539136453	0.13800059292534053	-0.24730791195655183	-1.0308230842492658	0.01884723341232791	-1.0680386360526823	0.9616314901270488	-0.1587132895356516	0.8370364117000846	-0.4706905788366906	0.45469788886683177	-1.2333835098432469	0.6475901607960727	-0.26929081894287615	-0.26135493693218914	-0.24941524621058928	0.27485263757812983	-1.7300940907707023	1.6004335399927778	-0.6113111321694435
-0.4152037550238043	0.43101453596657713	-1.3176073050405834	-0.3765715081524032	0.5364872430631588	0.3336387777924689	-0.673436316079479	0.7424878795796797	-0.2855544947756057	0.27379271939033534	-0.45549124944270825	-0.2535254359710163	0.4243282937530511	-1.548636436187767	-0.24093380159038666	0.49706810317173467	-0.079591330865726	-0.713408040398303	0.22169609332744117	-0.6342417352916417	-0.20370677708099835	0.2532225733384415	0.4846634254625508	-1.2914467860692735	0.3702811957074995	0.03729604604750891	-0.8551430295400011	0.5330098387803814	0.3416439601221287	-0.3184018873166355	0.8218666928539018	-0.20520527683360618	0.30845277969579055	-0.9315084164459544	-0.3642029775927181	-0.5701684141702097	0.41305828872160766	-0.04405850903367977	-0.3123611977774867	0.09566151474446273	0.2742133993700167	-1.82148807770972	-0.47916202437576433	0.25686892601454936	0.32815153879504866	-0.12578700314122995	0.22377899554678335	-0.37914473843675095	0.1592720971064591	-0.7260590607367203
-0.38163955583445697	0.0393941550495403	-0.6858995659412664	-0.3814424777910639	0.012134155489237266	0.7146186230712028	0.16565382877709833	0.6041530184061218	0.10479207264424321	0.9565185314518311	0.27762755128702815	0.6250599340515129	0.7229562450478602	-1.0893996269440362	0.1310484031106626	0.8492114914896036	-0.054090316047453596	0.5721176587107636	0.24994845556640816	-0.41258214057527937	-0.36267120156147464	0.7556538650446629	0.25394499280243776	-0.6852865486349388	0.7542892595482288	0.21340455276151202	-0.229684628794876	0.340687430468925	0.21613504246990467	0.5611194197009665	1.2869224313542713	0.2555960912845609	0.955134045550477	-0.024306815802308927	-0.1703651218543991	0.46096955028367786	-0.05294565029527042	0.23641271067393657	-1.2396803627980821	0.492844542654053	0.42182791520952473	-1.2608427333686374	-1.1293585154147554	0.6785381593413629	0.9937077857745612	0.08521852387039917	0.33127911903800517	0.795826947869117	-1.2766981574004415	-0.12233989591137166
0.35303713363092176	-0.31857213414629315	0.23524440432978105	-0.36531723369779373	-0.0939971113245642	0.8948917381544323	0.8755268280389937	0.8069998343027235	0.4739551923948558	1.047926853102462	0.8093023160638106	1.4798030861457712	0.9702856647015368	0.02067966701965071	0.5804760842766158	0.8110388856064752	-0.25642416396477624	1.1932708008796435	0.20861556751137672	0.20337143080976822	-0.24790325100867716	1.364826121708214	0.20504674919062366	-0.2552156613541624	0.5881434870942529	0.4000587338365111	0.17712319315460792	0.35402586025665694	0.058643023477619495	1.0982943249530899	1.2982786563833517	0.8662608337781226	1.221608280934935	0.8807216534835292	-0.014553683031165209	1.2633874477716989	-0.16081602633509332	0.49018335791850576	-1.4839569412613727	0.5139666575221561	0.45432288439820034	-0.304328448775556	-1.0136660362521193	1.0464038277567902	1.2981567510894803	0.2346358755776641	0.3169661192994225	1.13174987444252	-1.7439031763217234	0.3391557777966528
0.750658991388814	-0.27364591677669026	1.034377484537119	-0.4431161728228485	0.3164004786090215	0.6844337997745	0.9720928595644188	1.122131627607347	0.32808602200726655	0.3854494499978211	0.733730419255943	1.621119522074447	0.7015980814063262	0.484871927110405	0.25290826876942674	0.6421526529739593	-0.7771709783270617	0.26372064342097107	0.13282988697047407	0.6395749801981694	0.00926556534692209	1.3825646811487067	0.5373968831862928	-0.5198871070817305	0.08314155173191942	0.2835132643379529	0.03360108295886078	0.6346364245630176	0.14230814073696166	0.4511459978081452	0.6881293651117607	0.5049182343485601	0.7023365675261998	1.0661697908831516	-0.6371472962423784	1.0166829701292566	-0.2563748562369962	0.5794218843289695	-1.3086144409762588	0.29510238524272187	-0.10509466413816196	0.014165093736368484	-0.6244383587592485	1.2870818754615718	0.8900177701399228	0.10315012999622862	-0.15072837233124994	0.7105737260007039	-1.341114916780103	-0.08575642227925916
0.064029821649153	0.07571744871564955	1.4025960628824192	-0.5522399399779498	0.5591118689659444	0.2596895217044081	0.641011412637801	0.9941773589239012	-0.31343008634743014	-0.42262958543523377	0.0587258618175011	0.9247098427629813	-0.10755507768143363	-0.06246812232071293	-0.8547971767817882	0.6630410175000226	-1.2331628479506196	-1.4503632557451742	0.04450066804683282	0.49305650609902385	0.2113800733973349	0.5665722840961276	0.9428950695051761	-0.9521684828464756	-0.2741827388272054	-0.2097722447578223	-0.2740132668022919	0.8725761584271005	0.41873036457989166	-1.0741903001143356	-0.24734522310288964	-0.983456921030428	-0.29960016377048937	0.6179405645127011	-1.8162979448892147	-0.23438814422127585	-0.8049398283949977	0.6050082800274212	-1.239668812082934	0.13877110288327127	-0.9509651376689029	-0.5712406522954677	-0.5391542316098356	1.1777778226116944	-0.012147795708986416	-0.35515992053388185	-0.9100155652295061	0.23648032596091512	-0.9259581550983527	-1.018311038859796
-1.177576216417591	0.3129590826968287	1.2456008649274246	-0.517979665756376	0.015269647514618281	0.07001306854020992	0.35205316738810616	0.3124132012496332	-0.753228789832985	-0.5344127947412868	-0.6536370308845754	0.03460988646477648	-0.7650890158675032	-0.6237415661565213	-1.683657451875959	0.8763142519051611	-1.1243154899740497	-2.1024985793220083	-0.013124838847862804	-0.10468122380741696	0.2606617615158062	-0.5054992137457809	1.0198497414251628	-0.7444933432954786	-0.20961496242318584	-0.7538449243621859	-0.21378678388103636	0.7433287495030676	0.5573547362092547	-2.147652117319125	-0.8404650330183965	-2.38008879673812	-0.8624891584994246	0.14695995708450688	-2.4046868869018447	-1.425233373385759	-1.6746169887452156	0.7317444916824634	-1.347181810793429	0.21541253258030538	-1.1388002631011187	-1.3371879618283522	-0.7286601563144217	0.6170557113486328	-0.7063185098316408	-0.8405811214169154	-1.3210520788667424	0.3521448302779187	-1.0043059526879496	-1.3035429304624817
-1.6884478759479413	0.17290799155685577	0.7311455203466013	-0.2590373435796359	-1.0442809542682456	0.33689880604696915	0.18937586413090743	-0.3818139266214438	-0.36640120266357934	0.16043619855450408	-0.7132121825341444	-0.24798288492377898	-0.5800585040379269	-0.15374733233986915	-1.2148594691670094	0.9715168039512356	-0.4284697665852603	-0.7223255484738209	0.032391754602625035	-0.6814662076157375	0.1987117469930847	-1.0269492171201247	0.7669423607731094	0.08305511627210732	0.08640413625150173	-0.9144379767638482	0.14835301848628976	0.23769512125303371	0.34520681168793255	-1.7241216747851305	-0.6668213380871306	-2.28858806187922	-0.37657366968197875	-0.04600092169443828	-1.554439698405123	-1.4153152417861399	-2.148588357849068	0.856121706215931	-1.1694753479244981	0.43809051658550946	-0.1944176973957469	-1.3148965954805423	-0.7072593733115107	-0.14537292361328458	-0.7114511784442228	-0.8895477964030405	-0.9145681301693575	1.0415293139825939	-1.1891761175753304	-0.38356918903623627
-0.8667000798118977	-0.19605798872706628	0.23164927621055462	0.15213765218029318	-1.6761007072544978	0.7281663269608482	-0.19772676894732655	-0.510206850777292	0.5746481196816291	0.7915970803855953	0.03726839774137141	0.23810004547610897	0.2565911911932294	1.030530703794468	0.3548124205588038	0.7073502926640213	0.35431648580590064	1.5926319608205468	0.22727958963223227	-0.9275659101753716	0.12695263996984923	-0.8461814867720402	0.5142408187880666	0.7092562358458575	0.2319922726170818	-0.6106522766858646	0.2258945476006024	-0.36508499901874286	-0.02889219665308923	-0.09598961389509512	-0.00832348160264597	-0.5991291733568027	0.7084147510442803	-0.25797160894667254	0.2880930978165496	-0.1039597973652552	-1.736058257991368	0.6082922294895893	-0.3712364764137858	0.5927014205433248	1.133194669337303	-0.1879057177505383	-0.2533094671925087	-0.6385217190014039	-0.2868440575095352	-0.3240883159034192	0.06672599401746515	1.7032919593453428	-0.8420262375583811	0.9577630105864122
0.5283065708989274	-0.40155133028932705	0.10109459642797415	0.618049000971442	-1.291933755824378	0.6913311968559879	-0.9585466605727772	-0.09608789115687069	1.0912834149481776	0.44443366732983797	1.0031472753633182	0.8995773631289098	0.831486491249695	1.5792594568793246	1.7420004025270341	0.2197517340540247	0.8007705361501609	2.707421011701859	0.5253593484925162	-0.9412266099862387	0.10025386240813433	-0.5764664886374695	0.4288376740416982	0.6192502624753523	0.13334027687176023	-0.21417852936429005	-0.24450917232385436	-0.7611846621471385	-0.15590884308938038	1.4848293579981635	0.4502969203098354	1.4216357407757958	1.2824249407532997	-0.7850391691312357	1.789966444981312	1.4714987886993827	-0.8150527091370573	-0.19190468333351932	0.6917716503147219	0.5572802454994931	1.5314023110327017	1.4650883088438251	0.26881847398383873	-0.5666283586524439	-0.07825589044500637	0.49230405038317127	0.880582366914852	1.7945383612190438	-0.013988617680274904	1.425428120289963
1.2258269739072531	-0.1733159672794848	0.3873726371283957	1.0835391079683736	-0.28913136578142234	0.13920083028068134	-1.6051895988100142	0.3538942235401448	0.6000209963956706	-0.6944132605375368	1.3434525036863005	1.060494810954821	0.619378990218132	0.8216803315596287	1.8636532164326565	-0.10316046927114851	1.0135907269764868	1.6597980705589237	0.7876313060736582	-0.9806829300828506	0.07781434053777717	-0.7812757813212577	0.3072556710429317	0.27080882429812947	0.07949239878654529	-0.12773590891636807	-0.7003103393991876	-0.8018130062814899	0.14481364222291718	2.101716297085319	0.38700697711567406	2.4270503930722995	0.7606293379425534	-1.3031017729437937	2.055652055722127	2.146716842608204	-0.26013113199164367	-1.1368084922869905	1.2302132408540802	0.3952349558295622	0.568389480842213	2.6527839994066373	0.37745587164610933	-0.0746602637802316	-0.2802145576211308	0.9343447073073369	1.006343326646697	1.3439335918327642	0.5450146830772099	0.6511082199903382
0.8039805137251254	0.4118737232010507	0.7508593376200325	1.40588548510066	0.44181080083267804	-0.3486044194493118	-1.4574101386165805	0.49828461154323955	-0.37107893168774686	-1.3985899283795797	0.7387656401847581	0.6426713939866144	0.13537588896792258	-0.29862422400518795	0.8267163164809285	-0.03205260304426277	1.2961149586674445	-0.3865879467179272	0.8621644022109632	-1.0649711233585453	-0.03080780290668495	-1.222628700681058	-0.04868332350089418	0.3811827413721106	0.32050413381113124	-0.3001209184471161	-0.36121129084454484	-0.4855169953335576	0.6224495439693657	1.8500434522355849	0.14708515853355067	2.1509312006826717	-0.29587944143851824	-1.1476459548954914	1.3646280669003816	1.6533953828111678	-0.4215399090400069	-1.4649071029880163	0.8468135461769806	0.25942678059478036	-0.7559647995197695	2.6678301300008043	0.0880601646630167	0.379510732453367	-0.3899507567173034	0.7080775270050538	0.5611134907777678	0.8012775741630421	0.3315801323752994	-0.4621638079075411
0.029642740438471128	0.968806105952062	0.7438865542728844	1.2745151401029826	0.513292179926501	-0.15296424857302734	-0.4950947851941687	0.47998032569427546	-0.7548448996729368	-0.7665119542905449	-0.32051571313939636	0.12093978585398074	0.21382928366471723	-0.3077587409677797	-0.37674046874323847	0.27116742403098915	1.506912079696048	-1.4682162164308123	0.6885746923745212	-0.918222257410253	-0.25035950002586216	-1.1037897216522592	-0.4190405599560499	0.7978277547520716	0.6669549046945953	-0.26116017125379853	0.698151523099708	0.08551489992216654	0.8637782678495852	1.2638155621073137	0.21543291216466506	1.2704477359117923	-0.8470669092563365	-0.20876490048508836	0.6221392708074978	0.6449996500345357	-0.6763222597068308	-0.8054054671944773	0.0020166876968466516	0.2282861433813181	-1.064627867214506	1.5041722255388985	-0.10899429468206157	0.4207087341422766	0.06961310953573799	0.14841103019777305	0.02951295778103632	0.4634930889150576	-0.21104187405544073	-0.8290399628890859
-0.09061437576021926	1.0472213927658662	0.23410754452173133	0.47817957446859005	0.3490262002350995	0.6025999987623097	0.4750769442939815	0.5797084282538533	-0.1429633623226213	0.6477918945592029	-0.9805065191907408	-0.09462920888848561	0.7995272842412079	0.9773449144305161	-0.9250213654686836	0.44487403312200935	1.0813314194177817	-0.865896809741909	0.3533106501593512	-0.3225146372790942	-0.45859642670912165	-0.04072288142203516	-0.3642964006477945	0.5756389549751912	0.6620043702768285	0.3086306257771336	1.3929715924013057	0.684605543293323	0.7249208633065886	0.47911952301983435	0.5506524242945736	0.4421558059636016	-0.5228943202395762	0.7400655794741071	0.3406067367812608	-0.10916474958753104	-0.1646054332438535	0.35390979973034215	-0.39822396417421757	0.2485653260042457	-0.08421001099503898	-0.17505864377986255	0.1785375808441109	0.06675464156242396	0.769510477749532	-0.11718609088233924	-0.2525447550756958	0.19568881462533708	-0.14069798016441287	-0.32344493513849937
0.6195389543086337	0.46987669056254405	-0.45852600232929175	-0.663724764761452	0.48633743575199495	1.0784604904620767	0.6551072720295767	0.7625880798773625	0.829677117312299	1.3570790406812765	-0.7478452231486009	-0.06317146014407789	0.8853293219257954	2.1277472811608162	-0.7359854274195952	0.31741883562854023	-0.1426760712612265	0.4056275137711928	0.04764485017004218	0.5448373029696375	-0.45706878287157826	1.3802768416766555	0.14527179020930675	-0.6855528826261468	0.15071198599030922	1.1016112479112161	0.7809456912794841	0.9816074289220159	0.4479629852552321	-0.6648575052386768	0.6563082166251648	-0.20970106766900706	0.09651352551409426	0.8263371303210375	0.3363579502253694	-0.37297841612104	1.0960124868996082	1.0501287654380276	0.15219870037888214	0.2392744829716719	1.1460127901875374	-1.4481388925216117	0.8722726392224981	-0.2965377867021571	0.8338333433277424	0.19018736111463322	-0.2554649150690983	-0.23359715584152352	0.9020197030410156	0.3439029987669292
1.4514815917073074	-0.43250114404360607	-0.8824001119138103	-1.3013028144664387	0.7862906391943022	0.6188236513166565	0.1494269650687874	0.7370598327747263	1.3272458199635584	0.6195583088917779	0.1678479489327675	-0.07738819332928135	-0.18801558754202244	1.6960431320060614	-0.15855088307994347	0.07658898204818733	-1.3546334841305652	1.009958905199853	-0.06731162668258725	1.1952009102862877	-0.18079226056772635	2.109079287569243	0.5144811875519494	-1.9823082466171065	-0.48336520293385776	1.3845737213183478	-0.722246678364348	0.7176074524833109	0.3509329730937291	-1.8259348837559648	0.2840058573218054	-0.737722196239367	0.3109449187444932	0.09782443485488175	0.2686368311732058	-0.35295413722169366	2.062211175667605	0.7341490763950432	1.3313316627239635	0.22562123633768882	1.5252174689204692	-1.7027218501963322	1.6268590445688804	-0.24616763434696232	-0.05868673460843045	0.7150391226113118	-0.050089697290214175	-0.6807036420859892	2.254137020788311	0.6562578935013952
1.6447543499648265	-0.9665219555497704	-0.9044231828058342	-0.7458421007986351	0.5632226812452522	-0.47926965473746597	-0.17389487900138353	0.37639938696973796	1.2659888244797068	-0.6847719954193363	1.1182862566608738	-0.20033320081285766	-1.6921049454925476	-0.17524035142387037	0.5078879010210785	0.05614432809041085	-1.4005107497985119	0.7744185365399424	-0.004402909213416755	1.2571088695743742	0.15526560642907059	1.6261168148484357	0.1225812654930274	-1.8384921613864278	-0.7558192062376766	0.7320766902875557	-1.5722881793032364	-0.07613014916103962	0.44717868498746033	-2.010477341707883	-0.19550103424671275	-0.9372384512816624	0.12836076757358308	-0.4930481887322204	0.14948548990371505	-0.24218567226762916	1.7650729713615614	-0.2552317639286221	2.31751078740496	0.3156243594083758	1.0794452964156445	-1.0008408867589804	2.1898702089744178	0.29946835973199964	-1.1052861981985194	0.8262115308145913	0.3040783580983144	-0.6892891428741332	2.913996429837131	0.8031850067246142
1.08621360464277	-0.6490585208433804	-0.7952514262504395	0.7391543079298356	-0.4935119796695199	-1.248486149977863	0.27292866081029454	-0.12708937897064462	1.1908049646211392	-1.0678561214899245	1.560686771016761	-0.2247933303207275	-2.1664566315649365	-1.9814470114967282	1.025850241986775	0.36787821964636347	-0.0763090713504471	0.5585384295516558	0.03843821371497064	0.7962128960996216	0.1811395146124198	0.3598037361811533	-0.9158155541627195	-0.07141306490924479	-0.6486835917089329	-0.4729633107722186	-0.6928676923955075	-1.0459645460636995	0.41350966668837197	-0.6179297989819897	-0.28007179409814453	-0.5647231763020053	0.07797736509488973	-0.19366065545193684	0.2097352927213305	-0.055562728737922236	0.4633369128364409	-1.0964670619014432	2.4663949727957433	0.5076076799118985	0.7166343520022933	0.06261056327684579	2.4125227345896487	0.9612745980311619	-1.1778244809005047	0.2466332806257322	0.6136913037937473	-0.07388899103683676	2.516351837493596	1.1056928182054528
0.23686554279841948	0.2569085568157342	-0.8565518998450572	1.977208326666079	-1.72797907817259	-1.096650025260588	1.0878171971643265	-0.5637981409127092	1.3419997953871958	-0.16184004495710042	1.4020488609788975	-0.07735603709327657	-1.0954277654523545	-2.5135768954927387	1.0389528738915053	0.7422519912174038	1.4601677444857728	0.9189360288548714	-0.13240557393864358	0.21390551516903042	-0.2905904424965462	-0.8036561314956548	-1.7816477144102394	1.7899396320551706	-0.5538306584253738	-1.3335827073969062	1.2855974436642061	-1.732335096172382	-0.052834001488022066	1.5223308985066946	-0.028091237138200633	0.14588850628735425	0.3633108291683213	0.655406829104732	0.4692573961324063	0.172886544575647	-0.49954300841203864	-1.2756661295306246	1.7285703698307486	0.5641926958104871	0.9581510462051811	0.8999638703090318	2.0656647144726334	1.1735859418859127	-0.11980733258761876	-0.6712513044742949	0.5257737404842963	0.702830208414136	1.5275712854194483	1.3217137400148415
-0.40189140470313	0.8873715493766189	-1.0307768770043357	1.913386435905577	-2.038158442417114	-0.41797790014099295	1.3589334959716075	-0.9810635809100721	1.2348617210241055	0.9107889152959768	0.9324213424728848	-0.05700077948499306	0.4375760793677948	-1.9317938349225043	0.29553845877018053	0.7344935131078935	1.8237419929829588	1.3706590091290867	-0.46141232275681887	-0.13026564297542365	-1.048934090622478	-1.2795463602917905	-1.8165817827471256	2.107343238518282	-0.6561352500010909	-1.2628637808583825	2.5864232596332757	-1.8486607543939646	-0.8570031757762053	2.6287963344208514	0.02224123002217439	0.5348785290331374	0.5473371095365938	1.0249046110241258	0.6739491374078777	0.2812887728921178	-0.07121900936001144	-0.9189694434228699	0.5747799044254126	0.18890310013658831	1.2594766983247883	1.3364767561126791	0.9655540351091618	0.6580241366664383	1.047283048550852	-1.2672458281381458	-0.10170571635425601	0.9011088493993257	0.5976364852987033	0.9139176882869819
-0.6371892819452037	0.6257092759546281	-0.9662984389383992	0.6713079356418025	-1.0059761693849822	-0.07829576324474467	0.7523917937820727	-1.5166601299641365	0.34575174277811843	0.9549290812076001	0.4896785516383378	-0.5072460904501028	0.969596056253146	-1.1666904099945885	-0.8672676340786919	0.12482038945624278	0.8915340343519378	1.1046135612674852	-0.6293700336557594	-0.17799950002155895	-1.6454397001381624	-1.081089315080459	-1.2331761381431003	0.9438708319913428	-0.6152966262920775	-0.5116272551620272	2.095914614529377	-1.4094275317916631	-1.5094118023148242	1.7198098255983343	-0.3544894765817253	0.21988024709199128	0.19557968894997552	0.4258428142041307	0.6321936923349408	0.17502544916833246	1.3658298826349886	-0.43904524070025663	-0.38690996691245544	-0.5993637921745214	0.7276447205636885	1.480746970161442	-0.6159238636169652	-0.3256858103374432	1.3105048431132635	-1.155376055856842	-0.8310345904158049	0.26327302451604756	-0.06470678599276261	-0.06920712629966684
-0.5532653758590463	-0.20462326100887557	-0.4736921731750245	-0.5196538060008056	0.6066210482793012	-0.411969393088817	-0.1071390838858968	-2.056791287456062	-1.0308820043503497	0.13723174673067454	0.1630148760996026	-1.2998155627269075	0.2903279737924203	-0.6651337365231625	-1.5731612734226126	-0.8379425932794025	-0.09045912161762183	0.1093302219462494	-0.3801270376561911	-0.10872720316086565	-1.7770173402891245	-0.5978396127122981	-0.8253761535645934	-0.07974010879264035	-0.05477720992186251	0.12149866649546906	0.44725130136951896	-0.6713485555460154	-1.5442349621675402	-0.29658009332581164	-0.6604500898896053	-0.43006611372974074	-0.424754631462476	-0.5115083871899008	0.41840622305762215	-0.0038489887383186877	2.3420855706569395	-0.050412375807143056	-0.8015974673494013	-1.3264222470585325	-0.7044533579995181	1.3140790709452932	-1.901520173142763	-1.2155455863284221	0.7997853779862513	-0.5223086818933055	-0.9194125212155315	-0.7056719910124974	-0.6420082689526995	-0.8183136136291818
-0.3499592368639295	-0.6679992404047543	0.1760756052736781	-0.5498019565703652	1.5814074986275506	-0.9196404801802003	-0.4036790632976548	-2.259990848573295	-1.9640309510395284	-0.3431171176619266	-0.22647034076977407	-1.8255958690253624	-0.4768528712363109	-0.1018904130976638	-1.2405602091166035	-1.5957141687381489	0.03444809076792334	-0.7865091120722428	0.10143427480295654	-0.09936772474066581	-1.4672677371749379	-0.2718624922609989	-1.0148548848507812	0.2659085166650178	0.7577661196198255	0.0847799918922029	-0.7801170111380523	0.02088349093561181	-0.9761990568264034	-1.5442606600624056	-0.31058777097530693	-0.7085205225631137	-0.6029516858659819	-0.7918931890595324	0.18828571837825253	-0.061459970774439786	1.7999349747336886	0.2735339443504234	-0.748253662334839	-1.4404266736932905	-2.111269603558802	0.631237972578946	-2.2453084033505926	-1.6464703517823562	0.4607789687772205	0.09789941008760113	-0.15156020574653192	-1.263158436185302	-1.2446213917507418	-0.715777610270557
-0.23305217187889346	-0.30694489871420527	0.4977713726699065	0.4337040841245653	1.4453722795474848	-0.9720774240060944	-0.0837399065538537	-1.9536831540980863	-1.9453302121029832	0.10440276282325317	-0.8576021787594712	-1.5975270662308496	-0.3567958763013432	0.7840540060046572	-0.32177993863814025	-1.7573719683138487	0.9864433073132198	-0.956073068196015	0.22640960796202506	-0.17101625158328015	-0.8646217212524666	-0.39345355801999965	-1.3582423896022806	1.3865047623206959	1.0400496091913753	-0.4241011218863002	-0.7816416491840095	0.4121904734351815	-0.346340227787522	-1.1489041090074654	0.447928680483391	-0.39072690919843317	-0.13568334202725776	-0.21637890865693066	-0.03970373605811834	-0.06640422297697592	0.17567634411037886	0.5006638866662361	-0.609005685789513	-0.9077433626916181	-2.6006940569951262	-0.5129806786012636	-1.8195750601527865	-1.6833750707637867	0.7096952143018079	0.3321920575296834	0.718954723698193	-1.1528119961233816	-1.6996838800364862	-0.2230550108068395
-0.3005107400896279	0.27156112421634965	0.31999594384552366	1.1837036646018457	0.8758394047385246	-0.602703714937573	0.1689528628079016	-1.3496634463300297	-1.4665616426339643	0.6385857593088279	-1.6027757523912778	-0.7945069331551915	0.3385564965308224	1.5347521457753404	0.059438269494344886	-1.4844683330492014	1.387033074770408	-0.7119154348164822	-0.44595741691497354	-0.21585080164393985	0.029278288395964164	-0.9200153181887022	-1.0877531449302196	1.6381376570411783	0.43135667592912463	-0.7091200684834751	-0.2280861464077787	0.48465385262882077	-0.2665414321008722	-0.03555619330465892	0.6232733664017851	0.0576275270123786	0.2853900346677677	0.43860729224802275	-0.28476133671706344	-0.30077750344207227	-1.040340880460079	0.43729783772857206	-0.7032972438238654	-0.3603929531268347	-2.270931201592803	-1.4854400527114942	-1.4529741562357767	-1.5542678125935732	0.8453565551805182	0.28476371549675034	0.6318981751595318	-0.7339805954268408	-1.7787839905748688	-0.4096525650751318
-0.4316509027903272	0.11317129218820184	-0.030848293081179055	0.6512161380008508	0.8810466150949517	-0.40479390082254785	-0.1280529294269012	-0.7710305547790011	-1.3456038009168656	0.08763288512506039	-2.0176591254107903	-0.09671064231659038	0.5835889647858783	1.4221089449951456	-0.6699220700452471	-1.3779881350157397	0.3779878766766524	-0.8033342286245736	-1.6453134235284872	-0.10706677414380221	1.2760754977919697	-1.3543861139493796	-0.042091091422273734	0.3397206394925754	-0.4321596006324658	-0.2813581301835556	-0.26105401945717066	0.4635770762376026	-0.8543744375102831	0.30036635727782574	-0.34326883597654445	0.10663390305600566	-0.13569751765603524	0.397568236883814	-0.40757822347261713	-0.8281507039730148	-0.7726997406445693	0.018438828580473104	-0.9880191811303549	-0.5113367448847479	-1.9734902044313138	-1.5135422162067995	-1.686094896705937	-1.264315911343422	0.04185716070547198	0.36940651589741763	-0.5773061301022264	-0.4776641357086193	-1.4667609146223421	-1.541130837481689
-0.3716852341705123	-0.8379083557360089	-0.12768769576302008	-0.9369074355320465	1.640931513420332	-0.6937876476687991	-0.6029670018759091	-0.2893207554616951	-1.6590346413740376	-1.3921022628559807	-1.712503377928465	0.022050129856603613	0.05982837153390598	0.37511113001827784	-1.8196210933701558	-1.8781594142475138	-1.370246090856844	-1.3643568693293875	-2.463196841556103	0.21402099803571026	2.618121163785782	-0.9975575992042098	1.0864600124486214	-1.3856887235688984	-0.5734563212586694	0.6834293050573661	-1.0652251910452548	0.6017512704349028	-1.5907690321504626	-0.455921821749762	-1.7084550592337768	-0.20978631997810865	-1.2285411290157808	-0.1890958066589425	-0.24628137117146537	-1.2479071413392304	0.6377606611795905	-0.43465763047337896	-1.1364964487056715	-1.3699865245912441	-2.2274085236853667	-0.547894589656405	-2.139357791107213	-0.6333555989479274	-1.340394121103128	0.8134037598542819	-1.8079649461849572	-0.5032794480246722	-0.938573543841677	-2.4976565119758654
-0.044945090096063886	-1.5154081117407008	0.04975540552946691	-2.320510783273829	2.2671427846899443	-1.0180621024798298	-0.49574410599242485	0.2051664612760036	-1.6613780185095863	-2.255920255441898	-0.7695004625718753	-0.24797832964453126	-0.4656169138412184	-0.8415907197232139	-2.114046999910134	-2.708021255058802	-2.388571589006014	-1.6820012115127818	-2.1105018215072677	0.6887919270039649	3.350953875939226	0.36727654925791753	1.4474678006450281	-1.883125551127049	0.12108462551268669	1.5318901284896347	-1.6851640106597525	0.8901314037968583	-1.7552743154022021	-1.193295824342641	-2.05755950079095	-0.43580732138283046	-1.861289762324753	-0.46267498556556974	0.029936034656611064	-1.0501970951422066	1.8273354864469	-0.4440686451020753	-0.9410477809357576	-2.110002746638959	-2.6025892654879117	0.5115402736945511	-1.9820402333287426	0.2769543484124749	-1.9154778193915194	1.3307767160528232	-1.736009361929706	-0.640632408530228	-0.3829403235335149	-1.9274427627432764
0.26109070773799575	-0.9406477648748168	0.13078250109271156	-2.452338846513035	1.7686735516318535	-0.6665867548652988	0.3262796037501506	0.6425058777314117	-0.7882443759859409	-1.3186898074213416	0.26247843165080037	-0.33463348573614315	-0.2432851267809265	-1.3942196345038358	-1.038879622320233	-2.9640790972046385	-1.9648025420720105	-1.0745621317118577	-0.6564695420225526	1.1288294360507352	2.8186330991010724	1.9785554971863137	0.8761243066489555	-0.7886054307252582	0.672047922016515	1.721261971667598	-1.207413291621879	1.0210643015725995	-1.0388005682522026	-0.7977213802517487	-0.8412755470382978	-0.3315805400542129	-1.1390799093720818	0.09413287703115457	-0.05693706999547555	-0.216740553531962	1.7027537786446005	0.09089877975766503	-0.5760774942719903	-1.8079439991948216	-2.255560889281684	0.686216016567831	-0.9428143587843228	0.9859124142786405	-0.8833743202796583	1.355973233161425	-0.22823929843493265	-0.7566317811369346	0.046454764750197976	0.1039684225199576
0.1810763956278529	0.5205638026785439	-0.10391364814920949	-1.429514034020321	0.2062036927453909	0.4210166973342466	1.0755860603534946	0.7405168135788918	0.5622982288371712	0.7603114261847067	0.8548123268677364	0.052766278636780135	0.3943004386893799	-1.1095066751868106	0.6406524001465923	-1.8923540388125553	-0.7513793146810853	0.2260967625366594	0.9978308650029363	1.2880479524788053	1.1359384737064182	2.5327409693999328	-0.0011695299056636338	0.6846255219108508	0.16946761001165847	1.2338501072723147	0.14819472330777192	0.7241559229054331	0.23099734623847878	0.5232610078817089	0.9495861548023458	-0.12790631310943673	0.5351374871644342	1.04079751036149	-0.7254973105861645	0.6634800352903493	0.3576662888713072	0.7072743073906446	-0.36889423164773216	-0.3351768514453751	-0.9293398810908736	-0.010102060783597978	0.3741414079354254	1.061222135391807	0.846184299484395	0.6766925995361283	1.442271045294659	-0.8230017552655641	0.18897195918228832	1.9522083993519006
-0.22734433988089864	1.4346754637594468	-0.341668635451729	-0.23892922858237078	-1.2296189054913844	1.455449606776709	0.8837162977807048	0.44500346012157177	1.4614053656654733	2.0804624852274824	0.9608160940484874	0.6299865743794851	0.43512564226212513	-0.3793559337973115	1.698687891193394	0.32427137472669487	0.10703426672379077	1.2555744224411056	1.886185135338071	1.0324815351191754	-0.6908507176337753	1.3909872484139398	-0.4188519954489521	1.1547578860380812	-1.040257394292208	0.48537332528165134	1.2709913033931513	0.13712208423224148	1.4072388106571592	1.5109867856161336	1.7893805080820142	-0.12111386805279219	1.763545433189523	1.4762282050697018	-1.5034701663581496	0.9420633218096633	-1.1477631309195298	0.8357488794712865	-0.3398384331851868	1.4919695726504107	0.7294419057636917	-0.6000196959684259	1.2085525522365541	0.7194918602129023	1.4992792238726667	-0.19931616430111948	1.8659054595969724	-0.7200349261333432	-0.027028257553254185	2.024847802251656
-0.4407291781958668	0.8908174826614204	-0.07692385161669374	0.261146596520227	-1.3697616837178852	1.590516931429617	-0.19221333961923248	0.19983955669912207	1.4964324389409733	1.5229545380906198	0.9190473631392939	0.8947375989342993	-0.4750773500740475	0.4082704917928751	1.6002472424895344	2.5486431161502017	0.1482878733041763	1.3008164671704716	1.7107400402315844	0.48420129699052117	-1.5380710386819796	-0.6299843517673094	-0.13551244045028435	0.42118942354520167	-1.6672862519087848	-0.09702780941203215	1.358755950963569	-0.25923954701792634	2.00428006161936	1.2553938136797076	1.1607962633565	-0.25169345586442515	1.5121650885824531	1.0086940336180539	-1.6380622881678606	0.5050319335440278	-1.7809355345533244	0.41668407689279546	-0.1417834406295621	2.609020286363494	1.8065382060374346	-0.336915447079809	1.4307438950628861	0.681848918425507	0.37048156033644025	-0.4563606087868578	0.8720279986470387	-0.25051683853463497	-0.39844705180431056	0.39637377146725566
-0.09051456208806258	-0.46176746718198663	0.6571422808659326	0.013571942452761908	-0.2727294984834241	0.8181250174394553	-1.1778566453474417	0.5077358722043277	1.0865119351545005	-0.14467513646135027	0.9126455073346423	0.6834438105712584	-1.5115525925888633	1.0849511216661274	0.7582133147986675	3.5328604645885227	-0.24208167183229898	0.5260426119294153	0.8778662406230693	-0.03350085447738237	-1.132978509645321	-1.8609073424002172	0.5088685967206173	-0.6705778993117609	-0.9950564322427308	-0.3873394887217446	0.6559469263352964	-0.14112693567898385	1.892315333003361	0.05738195805807782	-0.08614076235525339	-0.2727059079804667	0.07095727860504314	0.09493831873406589	-1.0039433062493055	-0.22932847099505904	-1.3417499980257401	-0.041046483642897105	0.4265346081939947	2.5072809129960554	1.9250932193530434	0.33349661312683704	1.4199092464353995	1.2563259503550293	-1.4032247287063628	0.14085287409448585	-0.4671929499569769	0.4828162224110029	-0.513389389092071	-1.3812841508208311
0.45420263355115253	-1.190356189569209	1.0885772327103025	-0.4638574203768005	0.8063944408291707	-0.041126816728173865	-1.1991831737526726	1.2369863173993503	0.7659133580185662	-1.262197158263349	0.6812284262244388	0.3134270210922819	-1.6309377048911353	1.4497570461300466	-0.13829507466641805	2.885055623392767	-0.5867343767270965	-0.36120780270785924	-0.030391679073020223	-0.25236366513026864	-0.21790122617517713	-1.3138396125646914	1.0383979635005467	-1.3687952379082584	0.2533285786901438	-0.5138960536727728	-0.006501487155910173	0.287665029529031	1.1831545212386352	-1.0653549678257574	-0.818241060963459	-0.21610915884462448	-1.3212193874203606	-0.5247895809048462	-0.366817278500618	-0.8022248186539362	-0.4588095252946473	-0.035808188142738014	0.9622757626594312	1.4339542941545844	1.4011044091353708	0.2681959164819913	1.3335311476536278	1.741524685414845	-2.1203527621588427	0.8424299417294271	-1.0969751748284102	0.8751336860364576	-0.16151290082888214	-1.9522737070658804
0.37441463484949844	-0.7370153715922935	0.45505792639835063	-0.7363214744219163	0.6895575439442011	-0.21760671603726214	-0.34819355207927055	1.6446533561550083	0.5129498058247826	-1.0674063843357944	-0.08557486021767297	0.20282162338179532	-0.7721547295791243	1.1799315085106965	-0.7435644924360473	1.302681527385406	-0.8538850511734457	-0.8426564561817093	-0.6856666359078167	-0.18867354065416558	0.26158514506953257	0.40599372819065704	1.241188360691281	-1.651576293058234	0.8007914289858179	-0.5992484172099565	-0.1732269882482024	0.5261517605720588	0.1260590442014018	-1.4313919311096606	-0.7577078074967376	-0.4078327256021213	-1.6583942364112314	-0.5569262555148515	-0.5180524902931007	-1.0594796350672144	0.06049679846476944	0.38502669608298173	0.7614287817200186	0.02223723932670807	0.7742144815178273	-0.9382208582369523	0.8782755321835503	1.0916998142622076	-1.31985269545521	0.5894553027457261	-1.0011020537956596	0.3163575309173342	0.35642988982658097	-1.362191122275546
-0.6156770793334462	0.045340035245491433	-1.0230077654234375	-0.7574272648534208	-0.5445987374342315	0.24810765142374555	0.5334758170436437	1.2499187880920815	0.03924001168847046	-0.2199645251634037	-1.1323163475832383	0.41359262746713443	0.18486066432729606	0.2200325987638857	-0.9887096805073021	-0.07602953990030892	-1.1672970823455453	-0.8661536850068305	-0.9837321072306581	-0.11462884516814671	0.06082943665296816	1.761488459863977	1.1872389121862352	-1.7852135785204515	0.35483063652600083	-0.6161281125888293	-0.08833536614507871	0.356759567832113	-0.8472578267149505	-1.1089838888577612	-0.4349028116689559	-0.9354528734690014	-0.9148121425736685	-0.28182601757322534	-1.2423188337486482	-1.0424260519796769	-0.1140064411009184	0.733468178601336	-0.3221282893682861	-1.1167724091853288	0.3563897990230236	-2.3093961879717364	-0.07422185315343903	-0.7289306618047011	-0.057390783871116166	-0.8110258952712196	-0.8868794160754127	-0.9917864275685998	0.4897108653449215	-0.5798350035483202
-1.74182378608765	0.07291843247864727	-2.104086831636934	-0.6335182552808394	-1.7263836879242085	0.658838663360976	0.804500393513445	0.49722153218308657	-0.48283736766359064	0.28689651021844076	-1.661421829647018	0.5930356074954225	0.5380023869630293	-0.8903056424032167	-0.7368035511100285	-0.5537844629080874	-1.3043841385775896	-0.5784861571768388	-0.8445513192033647	-0.30132117013184073	-0.3171172513985528	1.7824809348794626	1.0014228782893408	-1.6820571271129785	-0.14688593088502166	-0.4960332551918775	-0.17019242616586897	0.06326032547912981	-1.186623095818811	-0.5151894437730128	-0.29738336476023863	-1.3226588951091884	0.20881703907778323	-0.11612622196389569	-1.4494571476701459	-0.7646785006395068	-0.6872025691494494	0.6751772861849779	-1.4926037464835136	-1.5569806782691877	0.2054523378280018	-2.487199762194636	-0.9622649391525567	-2.348213932011544	0.4800492662074765	-2.306142866199426	-1.0791578643532307	-1.9253988510309963	0.06302633880174667	-0.17660436403644375
-1.865163853157367	-0.605015421689204	-1.6599485280212085	-0.32563687359461735	-1.8852895835518961	0.4765542107998132	0.5816146417391024	0.26768037249270327	-0.4480699672875104	0.2749913100693604	-1.1453057132280862	0.3515283339353742	0.4810474247693734	-1.3656252911773425	0.15597011133875543	-0.23465561740758806	-0.8345306605724293	-0.09152865600743249	-0.25822651829928694	-0.7916938954291618	-0.3738036660543583	0.8164955555733269	0.7134866332452805	-1.0155968866453011	0.12823982560183186	-0.30095988040421695	-0.44097725679392774	0.013394252508033617	-0.6165370958177887	0.05050244923008677	-0.2369633325834908	-0.9755396606378839	1.0260839613236066	-0.21427693885053223	-0.45246655597061514	-0.26548000559311263	-1.120360693586188	0.3882939899522514	-1.7228488408531422	-1.153477501798026	0.32375871603766426	-1.251277590600517	-1.0054479676793358	-2.2781983940664614	0.231409645886239	-2.57785526760166	-1.0490865891545977	-1.4299857827404758	-0.4826530390818638	0.16678896641328203
-0.7239659889500563	-0.951076180543146	0.12943649638839227	0.2750025041453167	-1.206517472831158	-0.12113644154732423	0.364024562110584	0.7544069419620003	0.2918764569211499	0.2627885542536999	-0.024918891975422165	-0.3053035478126026	0.6135795939581385	-0.92436224781204	1.4451468188412275	0.30046996533825004	0.23858860744936783	0.41152153424311577	0.5026967037713431	-1.3923921708850733	-0.21129207710381598	-0.11969611963272954	0.3131350812412169	0.15140641628251228	0.7705030915489851	-0.1927607458227187	-0.5958600438435193	0.159609955160467	0.45393013097827944	0.43881043929441993	-0.0008724422364871977	0.07857826667227442	1.3029111312857113	-0.4655783498339536	1.1043416366190466	0.2185902962686426	-1.1415986555292488	0.28696959062632743	-0.8668473721947804	-0.2060312638388227	0.7067060581993232	0.23361592175479917	-0.18918349129245887	-0.5882996350361245	-0.007881616736290245	-1.425160785771838	-0.1283523452569828	0.3249876064088854	-0.5914309089393746	0.9104039987851946
0.7106074724249956	-0.31520335900494173	1.8474999955577645	1.0445999650448723	-0.615608924543823	-0.48615448230008246	0.3252424345339463	1.1485661501756856	0.9318732069793599	0.5437088918068457	0.6401827684371897	-0.9073094886712226	1.059026570136985	-0.04431199455518801	2.454682389706133	0.5598183864572821	1.2601929932298812	0.5827581423357518	0.9453553934968897	-1.8175309150528332	-0.28072762560401826	-0.4758454765896477	-0.11950916070416227	1.215228585398515	0.7280885448133183	-0.20531646264557132	-0.4676746135298684	0.1358568588455898	1.106586803891128	0.5273993416660423	0.30760016696415343	1.1239492673538973	1.1781937155231479	-0.6931883414656895	1.8583634742076052	0.3896968161027224	-0.9309537364637319	0.4840929448570043	0.13575649910049026	0.5819085869558119	1.219121046772982	0.7391077155664328	0.5790518649970298	1.0313193967245287	0.2371602887933842	-0.00974845007474579	1.5210280989280214	1.9591930795869237	-0.26284839942995125	1.8340740539589118
1.235924447777135	0.7787418283529028	2.2055880251788564	1.5714222237779722	-0.5727346175585345	-0.19793602399056762	0.17420664599900162	0.6386959389044471	0.518430297358345	0.8334716889358549	0.3121651173439068	-0.902747408214141	1.3922064744952567	0.5979275480029616	2.635351982496842	0.44295084540353624	1.5522498004636014	0.19680007739783012	0.7999784564906096	-1.8119903245328741	-0.6691159854364426	-0.5104644485729821	-0.3933158025279272	1.6564312777031034	-0.12610243806025082	-0.1218134911521023	-0.19057512707399774	-0.1688932113018259	0.7425207314776023	0.3284629674600836	0.42513795755624784	1.5229069180451638	0.8966051751800825	-0.7517081412550264	1.2435879711478284	0.2866792553790189	-0.852697749047773	0.6482519950975737	0.29979731662349896	0.61315607041898	1.5767474723130646	0.3040912355632358	0.5156330330220319	1.0620893910775813	0.6521388693745173	0.3843226700398557	2.892499368070249	2.1884795787304676	-0.04296250095196215	2.251512870952684
0.6526107726990215	1.3980381919467169	1.2895590437966096	1.5004116387220512	-0.5788094182422255	0.5376331168502767	-0.32874297176277606	-0.49486053790253187	-0.7895706871587206	0.8407716911006308	-0.3932962564015127	-0.1770174332743621	1.3382662109539165	0.7940770786146937	2.1013269355255964	0.15974329729541525	1.1673941584227694	-0.4668646403807388	0.35435689754166944	-1.2263992677784976	-0.8745326842572515	-0.6722331799264194	-0.3446945177091378	1.6282274763894116	-0.6086236131643499	0.3071131692947895	0.09251254433940573	-0.3687127427736096	-0.23040562289328087	0.13888571557717766	0.4615532615587308	1.393043580678805	0.6466784251889006	-0.5375198979979674	0.13661977380464813	0.36709762440126675	-1.0341225391766238	0.39660179164170584	-0.28099615661957444	0.023258267803010445	1.5532242803331324	0.04347195281665066	-0.044901720975992404	-0.18501808785725607	0.8210383521737198	-0.27850013965883946	3.1039997447874312	1.0669217870475565	-0.30629452066779633	1.8991670090740194
-0.17220748354246437	1.4071787299460894	0.3528886227132184	0.9027042700512647	0.00854679941029784	1.1264942538931642	-0.952043291074629	-1.137888298913978	-1.6743070344372901	0.7588769698253656	-0.40807536543583	0.7693698421904166	1.1500226900759327	0.7768444642146873	1.4552596735723298	-0.016824851829278228	0.8128167810435829	-0.7549057794945295	0.19179793516273896	-0.1376067229926026	-0.3908301063887777	-0.969524061843938	-0.016180105597036965	1.6943007429946888	0.2929990025024395	0.9804087703464519	0.4454346635217257	-0.08692711217861174	-0.7100788288717915	0.3140674770474821	0.8431171861034491	1.3483790159535511	0.49790014547515277	-0.0813458929314422	-0.1372253572404486	0.9813065465444806	-1.2273085279420866	-0.2731114953272133	-0.5635243384538003	-0.33471317268306483	1.1886781811495635	0.7408636205650422	-0.0488714988482702	-1.0012077067430183	0.9100747432161999	-0.8472281806343612	2.2253440912357414	-0.17529970102863365	-0.7197876881979021	1.2654744806931186
-0.4104358299216582	1.4709686707263072	0.4008527092334095	0.22988034220158368	0.9155065311718392	1.1332526449636218	-1.238339527732773	-0.706022769990853	-1.1089442567792662	0.88324118320544	0.4945463351555027	1.203603155206622	1.1297496980821458	0.6684147349319669	1.0885693071217468	0.06415920813681655	0.9949981103344235	-0.3100810846082147	0.5470390242198988	1.028592216578175	0.6100496853545403	-1.0799240784778463	0.3107486066859047	2.0183589345112067	1.8968248831570502	1.3613832240506432	0.8905075104809319	0.4084603499073718	-0.03793709246682244	0.7977903475040877	1.6024065426229352	1.641774091903536	0.3700660727418494	0.3438391401596038	0.7252021316005001	1.7980451437741483	-1.08518072325851	-1.004386270339489	0.18118506045961183	0.2560726954699229	0.739069453724643	1.9221986744219426	0.873767664732831	-0.32553860088080216	1.308298913880606	-0.40141704246559395	1.0715679030788496	-0.4686551823449317	-0.5974813487341285	0.9279083364290203
-0.17076761095996817	1.9013431278009458	1.1426212969741936	-0.11704032769291532	1.0830430045184427	0.588007175087263	-1.079174364037268	0.11338395784343652	0.36989904171071264	0.948983631051772	1.3463306202863414	0.8031654062821916	1.0550669703776006	0.2675036714690435	0.8023561629834968	0.37102092830120026	1.4063866025773228	0.46619704110922966	1.022214811847658	1.615970548597577	1.3628686640805965	-0.8767365647881227	0.31621025370870776	2.05178460426693	2.3500248121438427	0.9105978114428581	1.066048592648855	0.3581113497522258	1.2357015922635122	1.0427643150326256	2.0219111557269724	1.8113681683250227	0.10104875630338142	0.3543478652346947	1.7372633895157448	1.9874180822745278	-0.5325684384166461	-1.470327221156131	1.4637897492588032	1.516385321040579	0.41864879049087433	2.428735888960574	1.770649014142217	1.0221344884415788	1.7751344830608635	0.6581781176124906	0.3030064844939838	0.10111981334939225	0.25903161874209446	0.8019092814198898
-0.1542932686305498	2.0126649254168294	1.4466457994312802	-0.13916584928961787	-0.03981083994829117	-0.15899679832380487	-0.845068012911764	0.24120058765902652	1.1956223643094663	0.3029167087587887	1.0664550483924002	-0.05585875033176811	0.42517870556570214	-0.5062448320812696	0.16820990721094245	0.7228788666799262	1.2819440560728084	0.784462039709346	1.0286401572607269	1.2064017735465546	1.3035122538622534	-0.5686570013068337	-0.05927766168130353	1.1576853264931886	0.7850959558109329	-0.32463249265159355	0.42359170915833255	-0.5784598264178038	1.8704736639116744	0.5601442828955416	1.3195242299170726	1.279175763690088	-0.3601831049568869	-0.17356344009394115	1.7641662574358759	1.111244215825163	0.18632353154842182	-1.634357044818541	2.116417670887911	2.3275910823970407	0.22942628708173832	1.7041825327123339	1.4162512887958445	1.3899854272483696	1.446638903519571	1.1450188777875234	-0.11305087136621775	0.6608751934782556	1.2797878714008832	0.3097487139051223
-0.618631724351945	0.9842950143112557	0.712805716110008	-0.14837713035311545	-1.6061517682507687	-0.7948148830722527	-0.8796793843689039	-0.38511349665088834	0.5782517204693295	-1.1357488981721595	-0.24112690276230223	-0.6844916684710921	-0.7548810301819313	-1.205206298279227	-0.8776206422805098	0.8941458642007352	0.28720846054219806	0.32572619528655006	0.453450182659836	0.09137595759968142	0.6498285120312699	-0.30792603485085623	-0.50943175784829	-0.5634168510047927	-1.4779536742855417	-1.5961194508447296	-1.083474582143724	-1.738633616997357	1.2364669122901428	-0.5049832903398672	-0.33903317153943563	0.12537736387495627	-0.8258794991142882	-0.8899762337700828	0.6769491180081614	-0.2866883374201999	0.8142599610019967	-1.6211301805172995	1.629518166407367	1.8543746725237242	0.04238748400424448	0.2939209058468397	-0.14432631480583408	0.32897794702291805	-0.08767327431687397	0.5817011427931871	-0.5849338567869706	0.6746873599995354	1.7686188293540548	-0.7460591855346261
-1.0147674697731788	-0.8609625784189651	-0.44449471020003567	-0.36560519695167826	-2.0991437309709218	-1.2387998746160658	-1.0068498115797346	-0.7124473909902919	-0.5698844967767335	-2.420320050470883	-1.317403372914609	-0.7561422532480385	-1.7690372396402796	-1.2113866080926456	-1.9296965096299517	0.7567329973929299	-1.0868148086374088	-0.3878857827526738	-0.22667945043362722	-0.8160268738259789	0.09810360523065965	0.0832096341686437	-0.6145302465514106	-2.2318840919386096	-2.267811884458603	-2.025876336149517	-2.6348697456027517	-2.0210039698878903	-0.03371189986105792	-1.4799459650969158	-1.808784952599384	-0.9444750874139637	-1.0097301806954593	-1.237661031540014	-0.7080803509771002	-1.162164202745224	1.339794360795314	-1.4474922477800998	0.6890892502877802	0.4336344655917053	-0.21215258845956414	-0.8542881617108862	-1.4704852305295966	-0.8718995821758596	-1.984274790732633	-0.190748740288134	-1.2528129007428548	0.44131100665129164	1.6680806909659058	-1.751620534901476
-0.7177610927459391	-2.14051008500465	-0.9540383312056857	-0.6619406712947743	-0.9610781322226231	-1.530320956040159	-0.711651803831877	0.03609459726099365	-0.7266956625380939	-2.434425811379199	-1.1118018456445182	-0.5292476722171496	-1.9327277023191582	-0.5235306672246466	-2.525431637210497	0.37482984185112306	-2.000605178145178	-0.5508269120848931	-0.4869807321010444	-0.730641595755974	0.023615018289597473	0.8032121820178478	-0.24881714946367472	-2.9696361881728253	-0.9565478517194377	-1.3527537137473513	-3.096116468304252	-1.050724006852548	-0.7610201189246039	-1.8157595029029099	-2.0866186641486735	-1.3679271249549887	-0.8172698571125794	-0.9672008495565995	-1.5821387401431388	-1.0306241174012025	1.8706708838955701	-0.993338596163881	0.3091592365191333	-0.7667198743432183	-0.4813764041980587	-1.3008427001513685	-1.2662254935940989	-0.7689233453114699	-2.7900828788157845	-0.051324334746073674	-1.8000306764166487	0.5038080262393896	1.4926026972622384	-1.887756671191672
0.15446137673338647	-1.9096833531964017	-0.5349720465551546	-0.710632717153209	0.7687181191278936	-1.5913465745426276	0.18723487643067288	1.2602686746105318	0.4465484030253834	-1.1573373137780423	0.09960128758151936	-0.36639518852353486	-1.3367338668252287	0.0800059946343601	-2.4913770807911875	-0.026664577615042682	-2.001546568346857	0.07642248210137184	-0.2718840301526498	0.250834814592763	0.1461311995506512	1.5964430576488853	0.28329093952574075	-2.610521298591142	0.9050610072257155	-0.12211031052977918	-2.0341959385219623	0.39878598505934015	-0.4611594645921771	-1.480424402536112	-1.2900197764912251	-1.242594912930949	-0.43218812767530324	-0.3293641561321609	-1.757052496485313	-0.37225335812122445	2.2932260857967046	-0.2255619680980459	0.6553419796507189	-0.9224300973233739	-0.6885148850828442	-1.2250904787285335	0.19836891315171604	0.5227727576015516	-1.9142074858262281	0.997829779144269	-1.8297887362657133	0.876629641044617	1.5468767431096804	-1.0620192204343102
0.9032472341764761	-0.7237804846303749	0.05556199165661705	-0.3658066475185224	1.5981152328962405	-1.1743997355944087	1.1976167092962062	1.6394227262982388	1.7690660228317876	0.24101214405285332	1.130111766653568	-0.1617950248787707	-0.614133267404242	-0.1290776414855091	-1.888759415831714	-0.20320272326930397	-1.257434306571666	0.9745994256676298	0.09966098019990875	1.2045561487932972	0.020876107762723844	1.8506629560801144	0.5634675189606239	-1.6347439562890158	1.4323265359911848	0.852622593534384	-0.1304269382676337	1.2371196926626817	0.29541542154630607	-0.7157912883948524	-0.3386520806974845	-1.0011642906130553	-0.07552106398034739	0.26078655081357077	-1.4239084361048597	0.07564405967247709	2.208649255561743	0.6520508876195609	0.9743895951694875	-0.23986959442707292	-0.8226673089985238	-0.8785458571245426	1.4393677108508343	1.5765119144358375	-0.2122110978262417	1.8170339921778527	-1.268512808085249	1.095225925547499	1.4742992351268411	-0.04430593522322803
1.1313642428698798	0.09966533303541403	0.022037428258679857	0.14624493757166612	1.1820610900859607	-0.12334353711192696	1.5974079100564282	0.7559271579327574	1.9971522329315932	0.6822196463112654	1.2838837417958977	0.5305501581220716	-0.08798483338395136	-0.9230337757212158	-0.8477300450631398	-0.043420378195561965	-0.23741710093521626	1.4718536024736535	0.41388447682749596	1.2716911239823496	-0.306785705180493	1.2693619459111258	0.4970889250283496	-0.577751816830403	0.488108606701505	1.1786604222603825	1.4552355860273714	1.161764302825188	0.7074708453716488	0.32311765645484014	0.1917396847608539	-0.7804243802351365	0.24811925574353888	0.6487809721454616	-0.7133544714235678	0.22319910182340008	1.321567691567528	1.3274413988801317	0.6311104147579184	0.5086718035040686	-0.8991822333590647	-0.25876161804214287	1.4158171387295488	1.457563462699231	0.9853838395678699	1.5306752985539005	-0.3721120187628303	0.9177639080121012	0.7551673675385768	0.3544986125326533
1.1464137830130878	0.06988055243114605	-0.48231944107962826	0.43332339291059985	0.5049938867316421	1.2757759207108688	1.1758357678460267	-0.3923538370581475	1.2234363185249628	0.3176950351270462	1.0353768494547115	1.726300286746436	0.48877387925692645	-1.2626488197357613	0.36716990213228773	0.3481605630209354	0.650917737785857	1.3822621162499455	0.7377866291155603	0.48212566549422714	-0.3345771154610022	0.2946481882272451	0.3619034729880524	0.3366575844910585	-0.4308688568006377	1.0388962853190093	2.0690251729783498	0.7600124520808466	0.6477093429391207	1.4565472752826962	0.5608765551727509	-0.36022831017398316	0.6675256935675637	0.9300112168457394	0.2495100851561883	0.5789369593170022	-0.1377366405939662	1.6117732935531621	-0.0975742393026596	0.8748847635111237	-0.8781350349046282	0.6299505059524688	0.5263941957799017	0.7578083670807085	1.1949592949493832	0.5834993482721046	0.5247380041102918	0.6596869170557765	-0.4775625744825779	0.10199974200862814
1.371485562951298	-0.0914189041967321	-0.5976745767616992	0.3446338790133215	0.5083087773173574	2.266228034905207	0.4295817275612498	-0.6666769899197286	0.5419320404015752	0.15379864173225566	1.2097250689842272	2.5788553980756532	1.2459023155608897	-0.4096007368516159	1.252293619426801	0.6668439587765135	1.1594653014956462	0.9822322035678775	1.0821699971131638	-0.37593893019111657	0.19245689258573495	-0.3187177002599639	0.3951889625472286	1.0530902397368664	-0.1865720281190288	0.7691135327703096	1.8807159988137394	0.5991524880937046	0.5564750912625512	2.1657558650618043	1.1456802921379359	0.30846869598804555	1.1348110113496785	1.085401904417038	1.0626414985487582	1.3350085958560176	-1.4872493285445636	1.4903992925201195	-0.4460222894089157	0.9417516352959978	-0.6996494063305961	1.4526466282790047	-0.10837013741701518	0.6042546080318507	0.9242573512072786	0.10649484175015121	1.1533591062046444	0.7034229193501235	-1.4016365419894476	-0.14470108737736984
1.6176497920157367	0.28581353885700456	0.08025274484980706	0.16860638820757864	0.9223047666467592	2.102831996357385	0.016652132723675196	-0.21275909385309497	0.5409014582280793	0.6793441569553617	1.7549207652755425	2.035950271909851	1.616745781998801	1.2360315385716907	1.327161729338042	0.5389174486379212	1.195714052264093	0.5073397064015124	1.1003967487373663	-0.676613655320392	0.7868348997861319	-0.3256734354594556	0.427553190981668	1.43465945067555	0.6670444368188163	0.4449907885452493	1.3642927701471572	0.5280802219272414	0.5960421771481416	1.825648413861654	1.6000632143828097	0.8088884879628734	1.3396284977381938	0.845944759442122	1.2384542262072926	1.8302605937387821	-2.130255748940864	1.000614718990521	-0.20271939346636655	0.7794570361840882	-0.4266141337061936	1.7194371297897935	-0.0469444401081619	1.0276502454226077	0.6892929189529065	0.3935668978859139	1.2920302697659993	0.8876639596384557	-1.3878154958741216	0.13543612797951385
1.2760116076917285	0.6901344751666616	0.8733056572025037	0.3826904144889133	0.7588115140463346	0.720370810185388	0.11811357292627682	-0.1890313459197886	0.6109774577689298	1.240923865583577	1.696768899553618	0.04437435773688202	0.8792872823020093	2.502535057052408	0.6300024696593011	-0.2350333747232669	0.8940919016602844	-0.1044883106648184	0.3659132682706407	-0.5973591592161717	0.6151779101215835	-0.21940767646599155	0.06370637473162817	1.3299929654766922	0.7572143169704637	-0.03608340579380995	0.7157188733972275	0.06107991647585913	0.2917293377577839	0.4839341031275601	1.149321120294553	0.6852606671401652	1.0230389592395142	0.06582199352954923	0.8052614445793626	1.206358817158471	-1.968367931167059	0.19820373582630055	-0.00786842481808534	0.10985498201425861	-0.2969173283558035	1.268551285397011	0.10113982710842873	0.8857586722365929	0.33730769008660416	0.4711457529008115	0.8102593905336596	0.664462505419045	-0.7494958758586304	0.7287417180150065
0.23047289214230082	0.07605264210603618	0.750065530464489	1.1329177057233637	-0.2137697468929462	-1.0431920273153523	0.39763326500992563	-1.1495325771604348	-0.09339121541725995	0.9286695892078304	0.3826017182452045	-2.0802177388561742	-0.7341914928377021	2.5688457760412615	-0.2103368152739183	-1.4448932598485706	0.5928495790654217	-0.9214891923839226	-1.02204479184717	-0.7404232242983935	-0.5726614244567224	-0.5742659791438216	-0.75059180947348	0.8276154655938406	-0.28846676757155065	-0.5697599771893199	-0.10090859313238505	-0.7395868065163508	-0.7896169046398683	-0.824251114837827	-0.2825084922231043	0.04045838573433147	0.31184944952035243	-0.8593941527623147	0.43911925895712284	-0.45388174492175776	-1.2726668974886282	-0.6894144047595302	-0.5152671615314344	-1.2224238696864547	-0.5429131364506206	0.4288580710233586	-0.37086074615981107	-0.52132811466001	-0.4630954487813583	-0.5940471066160162	-0.15606453237981974	-0.13116499488875746	-0.40493243151782693	0.937736271224182
-0.751057445844077	-1.4845761524276686	-0.4236822654052028	1.9296850122120843	-0.9705212329896235	-1.9993277124822004	0.4944785891758482	-2.1990869872201975	-1.3692358309100225	-0.18779134559322372	-1.5158565441541783	-2.737098717673968	-1.8956054170543062	1.6183116375601103	-0.5914448690345477	-2.481802334413603	0.5279812314606627	-1.6506111797262628	-2.293958527943345	-1.2199861605839304	-2.009781401004403	-1.2949543256155995	-1.4762611748858472	0.2714898202539866	-1.39794946448591	-0.7519116221106735	-0.8981944390341057	-1.131586771451926	-2.2040527799364455	-0.9397717515717654	-1.6387841454019478	-0.5386677787300169	-0.37833340442157537	-1.1753885529667678	0.7060384071673088	-1.9321848103420736	-0.2844086339591268	-1.1906823686994552	-1.4783497236020908	-2.6239212866506674	-1.1103244184908834	-0.3195921949330521	-1.3006447282784455	-2.2626616065069967	-1.379211581619491	-2.2499428138502138	-1.151563954390526	-0.9282349708925898	-0.8065893171076484	0.3429845899582186
-0.7855173778624354	-2.4338242818368467	-1.6219554588773422	1.9413842628349656	-0.44338454961869084	-1.5511585058081683	0.399108546051635	-2.057875676057029	-2.0754074118569377	-1.0515442899247345	-2.5338692413531074	-1.559571959482296	-1.4792478764401313	0.4554333487711157	-0.5794826570268571	-2.7194686177116862	0.5134330818680761	-1.777789071482678	-2.6436568943310506	-1.3703133991768908	-2.5172120315387345	-1.6820922960135563	-1.4532818367710139	-0.0435094901107636	-1.4319227652176045	-0.3024098293447486	-1.1577169108874195	-0.575092442450827	-2.8378740943292775	0.15545087923300854	-1.7329514674186008	-0.6795973739113739	-0.7762679369307802	-0.49548311705909254	1.2557057182572646	-2.0101700535161986	0.8782583647459669	-0.8812369165134536	-1.9258776199980376	-3.023328400129189	-1.5915639224909137	-0.7295420048376235	-1.8488181788208895	-2.6605030404493335	-1.5349550669469394	-2.7961867863974974	-1.6733814278287351	-1.027599204227578	-1.4082916722305292	-0.7439271633130421
0.07621515100578055	-1.4162900765463722	-1.7548498591926163	0.7513684392721336	1.0263831106328605	-0.20159621125705038	0.3185370681519794	-0.6980041686678649	-1.5216922338090468	-0.846463125453016	-1.9411735201206957	0.24637127499480452	0.10635801233702888	-0.3188576843376511	-0.7357590559686509	-2.028402431206216	0.10587808689675575	-1.1284221401072323	-2.010430891255006	-0.5033709292934258	-1.5910648825651827	-1.2343462232804328	-0.6555905299467134	-0.1182601147235442	-0.5498303338751241	0.467167095879469	-0.528414259742094	0.46886963007659715	-2.09171656091449	1.2099544765045414	-0.5861100662164194	-0.6234796527105816	-0.980243210489978	0.7282751372305644	1.107738692685964	-0.7424644140556246	1.9323709246076075	0.13395470893869135	-1.2528239130779617	-1.987938521319607	-1.527907407906603	-0.803412582079792	-1.500784861537896	-1.2657819195586115	-0.5754827702143744	-1.3018761973859838	-1.5636112411889074	-0.4677283161024073	-1.321938640024127	-1.549813898690068
0.8472531263658719	0.9172041426911651	-0.8888207551316167	-1.0781659780396105	1.874791183996666	0.8592724082717837	0.3254118996943975	0.5449871848533854	-0.3672757969144351	0.05947661872370568	-0.5225176165603452	1.118927188813203	1.2019113573617448	-0.6763407060869123	-1.274511366943809	-0.9388492401509706	-0.7725104758146474	-0.1794311420603042	-1.1342935800285332	1.1465689447968692	0.09787604273080468	-0.2361953274987846	0.12957046301646258	-0.13579905529406291	0.09559014173625018	0.7712335659944288	0.6620203742961344	0.8970044685608084	-0.6781753465689695	1.051205874184484	0.5294221698568352	-0.7713747078686336	-1.199210555759857	1.588623553027719	-0.1176478095986292	0.5459317412352565	2.318199672148813	1.1027264234659147	0.05581795835846607	-0.40094076338468815	-0.8473231556995238	-0.6018306782462651	-0.6232753305945896	0.4962329049464254	0.7085090247036017	1.1147036743537344	-1.1051079885581292	-0.054939055464239876	-0.3991631122561186	-1.5145510449458657
0.7121343511416397	2.3256223266361142	-0.1818762763617128	-2.2729614535243523	1.0455973282781117	0.7432213972373335	0.29652241494483966	0.5386739205447267	0.1116498953793036	0.5713241602500213	0.2692101857713321	0.5927742785561322	0.603312051843734	-0.8862708994954549	-1.6364059330062903	-0.21196117914881712	-1.4883000527425176	0.3048050643857237	-0.7978209201996442	2.451261534263298	1.2702853735946853	0.5315711827903173	-0.007586203208536761	-0.1718036967572915	-0.20696788324639073	0.0637780898444337	1.5710816635988902	0.14358449201786178	0.002994474879945427	-0.0910121339642446	0.45333850313633767	-0.9887060937115844	-1.3787365126883315	1.5873379578183568	-1.4988907998983776	0.5536158906154807	1.6608741327495828	1.1700723276158755	0.9000289871814842	0.27272182513847587	0.0037107760096976136	-0.2232946320790907	-0.01122295136366678	0.8481890867908397	1.1196459195708124	2.2605530703926338	-0.707859369715097	-0.4669430138194102	0.5349665029970456	-0.739393601590258
-0.08502292570724226	1.346423341295051	-0.5894601430629838	-1.8780863367745937	-0.7594386341925308	-0.43249125894917884	0.1715761726103592	-0.3775913872081253	-0.5244784916321664	0.1112992682841293	-0.19818935488859793	-0.5140485394918334	-1.2014470357290223	-1.1021108479051696	-1.1250439848099731	-0.16793148133868163	-1.2200736039104116	-0.025288251315002713	-1.0663047592620978	2.4520675964779732	1.1174468699327877	0.582434905619174	-1.1924877249598493	-0.12669443671921332	-1.0133063203302946	-1.3467611170285154	1.581471417895716	-1.180407951333285	-0.6808023384742957	-0.8953768829314471	-0.6581424842031739	-0.6685402110509365	-1.2334611417080812	1.0315377981097464	-1.659780276042045	-0.775678762569522	0.36084581034180935	0.16512094661340504	0.6728374953827739	-0.52018222821853	0.42986493086774424	0.0711760172906628	-0.07881647136367377	-0.4310536343033219	0.3541725222998666	1.1218689008504588	-0.5289508470281756	-1.4829458979012542	0.57397714091605	0.14584667745217833
-0.6298499144326134	-1.0767520493261564	-1.790764089646258	-0.17231632062770236	-1.8144453686323843	-1.6995059495673739	0.1017396285001004	-0.9711562863631813	-1.4612571833978771	-0.821818254566707	-1.2431685435093556	-1.1751873144068474	-2.609839468280317	-1.2523356658740128	0.12999710730512562	-0.42825407605829524	0.087376492186257	-0.7829389290357851	-1.3077899284577446	1.3071197272034616	-0.08576340810032138	0.12260727368592675	-2.5680605657584525	0.06386826536431096	-1.4539815851575064	-2.451208368191195	0.8316704231569141	-1.9217422037641338	-1.9036722584071175	-0.554650621718788	-1.6172742312209232	0.42644584264536295	-0.6501379354363208	0.5612615619625684	-0.3198970220605061	-2.2972095479535017	-0.5340704941914373	-1.160419107192401	-0.22042436820155115	-1.8049498433645927	0.24638915681937787	-0.04581772836471982	-0.5843188334321757	-1.902800421553345	-0.6881522834524715	-1.093143995559894	-0.4112064577549902	-2.240457615711163	-0.2735297739430085	0.5392987772398531
-0.4638646497343813	-2.6044173819856877	-2.516272763997743	1.473122402434876	-1.2395638151191168	-2.0476820643812808	0.24122391277916552	-0.7034058690217523	-1.6560891400945525	-1.295457159952229	-1.7688660518747332	-1.1321751135104288	-2.540832323618183	-1.1902890321013069	1.1577969868196367	-0.34676600747362313	1.4609681280434712	-1.209591641918022	-0.9013393330964103	0.08267892981980364	-1.3050800645282554	-0.2895184525510461	-3.0191620990266	0.28239838825818026	-1.257845944216905	-2.3741343039970864	-0.0018705381441200609	-1.5405300673085096	-2.22224479061007	0.2934643775301929	-1.5190214059620109	1.6260045333209279	0.09152919210573361	0.4223643427722973	1.2775182732822845	-2.7755634716110547	-0.2899832848586885	-1.7558131499462553	-0.8902408777228746	-2.063739261967838	-0.1287639369196737	-0.5982153428150225	-0.9877574500683173	-2.1406602849725225	-0.9364681849554428	-2.2538174070071486	-0.13217891445954885	-2.1727816070544956	-1.0954560341064867	0.36157259596313984
-0.02411064692303478	-1.965267421541214	-1.881839052096338	1.788320117904209	0.15435091718417754	-1.1765357652098043	0.4798583989864567	-0.2560290240884809	-0.9676507208015646	-0.8930013407525449	-1.3896073497580859	-0.7680809934411355	-1.2866302886299703	-0.8524246091817007	1.2193395223768801	0.3123070863706026	1.7905040803056809	-0.8350996409500175	0.14572669380965683	-0.3437533696780125	-1.6289368038089227	-0.3237632882019011	-2.119004169219996	0.38188015566878875	-0.7653937875188819	-1.1154160016457293	-0.3663811159080561	-0.5040444393900205	-1.0349818668694246	0.4643248215674901	-0.5288062086167973	1.928260812554596	0.5974957884593485	0.34196903331420264	1.6557191698829608	-1.875733449656564	0.6941446150423507	-1.192590709638964	-0.8393881553405127	-0.7665949790467905	-0.08031618897214403	-1.1358626286121463	-0.9003049785485303	-1.1262668775417262	-0.2644815951710291	-1.4611264065953922	0.3580889059559508	-1.5065894325823317	-1.0463795700303682	0.06296271611421284
0.07784463501353825	-0.0760311929785498	-0.2670312731276313	0.7496163804075632	0.9255597088781656	0.36769382056110245	0.5328202803263933	-0.404811182916158	-0.08517372924186668	0.06628034801429188	-0.5626832219719047	-0.3461504295051347	0.1410823214588077	-0.3337966990402571	0.674456863592132	1.1544209959159049	0.9686657832241065	0.18069629709918614	1.24705201936962	-0.042353323072451585	-0.9307307024964813	-0.06068626040930603	-0.42897383483496665	0.4140874159851807	-0.18508792587506037	0.47885132273085146	-0.2180256408899717	0.3831461300723557	0.8731145528877426	-0.20855154562408193	0.5736452444014563	1.106237617880549	0.7765519383797216	0.06135520434754916	0.6702314813245334	-0.21538059679779553	1.2224925830582132	0.008173529829925256	-0.27172366179932217	1.173788734283588	0.581725423544253	-1.123258745089779	-0.26329921644549237	0.10301412219811708	0.5712727071317859	0.2663981699837073	0.9199747307211972	-0.8214327424312651	-0.19219656808362173	0.12928526282212027
-0.10849328353952403	1.2553140282049131	1.1404974475500829	-0.4871698179895323	0.5996074658668625	1.6667550816099557	0.3056082233028906	-0.8394055427673376	0.43642340664920465	1.0187011585287638	0.16805230874415852	0.2489687969679592	1.1229334195749583	0.1088780757834222	0.5090651469492632	1.595601829583013	-0.032283343086360904	1.2481691153259549	1.7916863913893188	0.2943781077926692	0.16772137682177496	0.2706851259453822	1.043163542488926	0.5638398072808304	0.6586342069539427	1.4481948194274656	0.15382093849416403	0.809575844156512	2.168895033742609	-0.673376946688679	1.2800847682248429	0.008891235156509135	0.8424902809283776	-0.23671413336245228	-0.4484236334214159	1.2888514496866028	0.5555925689528053	0.9319672966638913	0.29611441747416	2.3946246405137153	1.4145202027441584	-0.5244132045066955	0.6566333524723846	0.7973112940699583	0.9178269111877562	1.3066556099117275	1.3403873673675588	-0.3422744579021217	0.6348974920311563	0.5491470658182683
-0.06487911832415362	1.297664255651439	1.5384503906683178	-0.8337303647557315	-0.045850895540575164	2.084524894228083	0.029093289770987487	-0.5491449183812369	0.7024336470140259	1.6022514395784127	0.7254463098670169	1.0145530471172448	1.704743613430751	0.19495640177121445	1.061037446154317	1.4544936287848778	-0.28679858369212763	1.812394090275065	1.6196305259798385	0.23296283038624468	0.8914858808628271	0.5608176965898102	1.6582824200212598	0.8247429863302221	1.7224008540767204	1.4605481543679628	0.49074819802939645	1.0360115363614635	2.209101006686224	-0.10699274392624859	1.57868430050271	-0.3701617963802495	0.9176959810335754	-0.17766527955157144	-0.5781969063163218	2.037003094414158	-0.7792512440313131	1.1089184928421512	0.5300142616566289	2.3466401425464776	1.7706995546786903	0.1347260183690183	1.3538225874380896	1.0743316530237246	0.8427800566051082	1.0869967399928313	1.4287959138064286	0.13135335946105323	0.7234591259189406	0.8040395672030499
0.2766378547438799	0.7909165881494815	1.14967061973074	-0.39773099224191494	-0.1380050592383974	1.6361167948919204	-0.06113012646309609	0.7346989276389563	1.011625645055983	1.684389236737948	1.2408712944209037	1.4577120950712876	2.045378409922124	-0.09712426242669794	1.5594150288215003	1.0600305211294945	0.04334518719994144	1.6796383277997142	1.051382771418279	-0.02765465833477428	0.9212359774301699	0.8097168739476295	1.5263513519962675	0.8682922222906622	2.315865209949551	0.9439681378526873	0.6709474167947683	1.3342869353045106	1.4381884806154008	0.873464872896761	1.535052473962082	0.011470273398512332	0.8115284072193271	0.23066722266706294	0.05900565335214946	1.9292629987857108	-1.5577688369163272	0.8051898167579037	0.3996698284941243	1.5484606411690882	1.421992809798183	0.3509931702522214	1.3636412486898757	1.271823317197222	0.7566312984633529	0.31435283159702354	1.0997997516078482	0.6804344940519395	0.14480708695773178	0.45146095987398077
0.2396408413418366	0.6763925343374214	0.7589151893646306	-0.2700308109078249	0.255471956586433	0.8714008069528167	-0.08279116106112926	1.9892785058269609	1.231552970004649	1.2869131015986555	1.53945916508492	1.0463142875409217	2.040251764233833	-0.38115087019542077	1.11556716819349	0.815630913805653	-0.01713824354352628	1.038613705078797	0.565572897809077	-0.10497689087558258	0.537362728060156	0.9921827337625887	1.230210833580326	0.3734598471611572	1.7230998095286965	0.5931094997621796	0.5889782618659106	1.5928719581872157	0.7411085820140211	0.8761056865243629	1.077956256532495	0.273767545988236	0.3095100945155337	0.496900737468306	0.3085666727715749	1.2468292669452847	-1.175473589393629	0.5778594965981553	0.01977224433815927	0.8162118865872652	0.741554658888243	0.17319685749443722	0.6908674666492627	1.2576516975916805	0.755115207372562	-0.13714823481662933	0.4871928599298601	0.9485634928940161	-0.41456195276347124	-0.3029885155954605
-0.7106590812317333	0.9912083516450171	0.8126488133809178	-1.1933077849521936	0.41368459034532185	0.40569818890052983	-0.37279658710848385	2.042765706264631	0.9653491442284636	0.6682954990561856	1.2174238769038153	-0.04115309387934753	1.5998043854963935	-0.1653675080366415	-0.062162092206383454	0.7582717476632791	-0.9872444039700368	0.2690947514701472	0.44263980292181865	-0.007160765472972418	0.2463268124784937	1.0435197284424722	1.2399999985640089	-0.5266329033504777	0.2082185333541213	0.7601082838033578	0.1538467051589798	1.5125104662580546	0.5897292931253966	-0.48808739917777555	0.3172951899993693	-0.2901777508207826	-0.41931178578235084	0.2001914612342595	-0.4669204660855856	0.45352378036572605	-0.2109816327778664	0.6655226061230326	-0.455228315844297	0.4897266036274581	0.2928891015426473	0.027927886611991207	-0.06190648477015798	0.7201305920398329	0.6091040821005551	-0.1633592982472149	-0.04018788222838634	0.5489445653815642	-0.3579580694013335	-0.7394985286118072
-2.005056078994443	1.1664796037231013	1.085551708147238	-2.6010334511295463	0.01107559589783595	0.45805174563958156	-0.9787967902730585	0.9903193842039268	0.24731031297570827	0.28250216228043223	0.27182145635577076	-0.9367889981607945	0.9898445579981289	0.5787746010590892	-0.8202598727093294	0.6027007361657364	-2.1848288189440304	-0.2898701300789206	0.6167532653888496	-0.0981462152302192	0.27185589780048225	0.9341527095249788	1.5476268102277733	-1.2652628620225677	-1.0076789279011014	1.242229602389115	-0.5119340256225345	1.020098285055485	0.8154812144609199	-1.9793216672848941	-0.24413375193998899	-1.3741919279777888	-0.9018691876946412	-0.493763018916574	-1.6715582441000056	-0.036730670772914795	0.35612131247268936	0.8533605339731172	-0.8135438447935573	0.40275539557146806	0.2939614943894579	0.1073421028891258	-0.20179921531231731	-0.09354215418821912	0.27167426160727	-0.20737256560103057	-0.13228246636589613	-0.3257845790775933	0.3134109735866377	-0.41726946307175783
-2.3401751503570796	0.9800328139574221	1.145668812630403	-3.143220586031435	-0.4934160097720779	0.749836308765967	-1.4648533012623988	0.08354175870497553	-0.296660855832589	0.34816223582598577	-0.5952085579279321	-0.9958505337513831	0.5910079191213075	1.2529294250849161	-0.47296796628153254	0.17098537538864803	-2.420467195129288	-0.4867489570178734	0.8007664588484967	-0.5820680652174661	0.3916133054631991	0.6546956713149256	1.7884273629928822	-1.3981514979759562	-0.9977392354231286	1.556530923632903	-0.9987178204699436	0.3590728970245093	1.0261069505058353	-2.128610524613623	-0.16212510909649533	-2.0422803350692185	-0.8932695211178776	-1.0314872899046434	-2.249385790561948	-0.09316222459229061	0.2628128545685557	0.8361857022427426	-0.8293757353172374	0.34631172166037905	0.49899983295374967	0.15209831033458268	0.3285952864189245	-0.415143525121903	0.024390499085465783	-0.4470119735834509	0.1644703496049426	-0.9440739546010324	1.0877960807455884	0.24363353336984073
-1.1819818303823983	0.7422655122292494	0.9532238099120711	-2.150439956427049	-0.5376992153555863	0.830369715065617	-1.3847459980393892	0.23309579708227704	-0.1633209053930049	0.4533326236023848	-0.5414310868339662	-0.504767220404584	0.3886323058921542	1.2240959691596096	0.279835717616284	-0.32316640303244754	-1.3350479067314711	-0.36495863008283536	0.7757584407147748	-1.2247770910522293	0.2611018087871494	0.13859410390868926	1.6756119548746093	-1.0772331894063052	-0.15759869862175693	1.3785977540882985	-0.9143594963068019	-0.16768563274822434	1.0671667875707305	-0.9746740432509576	0.32237058016445586	-1.8073054194175193	-0.6770071948610948	-1.1487021674864868	-1.8769124301815707	0.07479491333786625	0.06461121767662613	0.5672470871406743	-0.42802020331362095	0.3317939444910192	0.5332549074795249	-0.09285208442737586	0.8629503783735508	0.12254317130124523	-0.0048980729793520065	-0.5385755936676088	0.3601837300778366	-0.7730539738464851	1.4195197008044513	0.3473172430329697
0.36561915865250044	0.6188503620759079	0.8826669084736211	-0.39799043138651286	-0.20497165660225133	0.5158984887742809	-0.8835946026042818	0.9972826416236018	0.34814359419881935	-0.11122672305961508	0.5280596700023662	-0.2678959380083507	-0.005664800117162935	0.5821097309243364	0.15406486091729102	-0.4721263202833961	0.17808687803256887	-0.061425511405824286	0.5969647206054909	-1.637922023215468	-0.1240461234975152	-0.6655233447884927	1.3027287342926797	-0.8488499171417384	0.2961696049027855	0.7568809617637818	-0.312364717702108	-0.42309003746360524	1.0619226407791273	0.018641075821223974	0.42727186914968934	-1.0926968870803482	-0.6980386686878906	-1.1529161703138633	-1.130852905427752	0.15085456900359132	0.1973329117006322	0.20862431767345574	0.21229001498460728	0.4272783630517428	0.25042509003939706	-0.4108656968384231	0.7630376344840705	0.9021241261507225	-0.18141676704820794	-0.14467464522491244	0.017383924850544318	-0.05177746825978401	1.1300397308893981	-0.44775576049679255
0.5569302636871756	0.27550839301374447	1.1951673818145563	0.7029090485573101	-0.05409966360289943	0.015747162996125847	-0.612000630530193	1.251435818891077	0.4439125647406028	-1.427797053559433	1.7629937971552172	-0.5732173413045875	-0.7318684505315638	0.10050251955994693	-1.1032483564235038	-0.13447062562735002	0.939567595884107	0.2905766678827774	0.49636237734904476	-1.6895762624113928	-0.3392944705850844	-1.5625193482325632	1.0027199498549095	-0.9686537145355969	-0.20242196393344064	-0.015206291121490167	0.2714060455024117	-0.43071627270528806	1.111221396691871	-0.23319952125017715	-0.24099127573241835	-0.5986003679774181	-0.9667100035320296	-1.4288157506734631	-0.5929372946568905	0.03346806244118835	0.29240330229671957	-0.1513655508059409	0.7717866134003595	0.5298586815262972	-0.2334982332609086	-0.3282052599902336	0.14708061406442968	0.9567502254241024	-0.8893684500242365	0.5604515982929993	-0.6695600526234428	0.4988973717351357	0.459919390576622	-1.4184272157992937
-1.074449999622365	-0.5291957451459973	1.6187176085741681	0.5813602581654187	-0.34024840626082203	-0.3567272562166071	-0.9465187943349848	0.5922997065178413	-0.18604439600995373	-2.538374379414098	2.123313550251611	-0.8545037293359978	-1.3096370110495976	0.3129821664428988	-2.2687370716385447	0.35248155620227734	0.6950204167878122	0.5577934187382911	0.5564281831093726	-1.5070938166539793	0.04539744687661562	-2.051242792565958	0.912585882156029	-1.0506988312638108	-0.913308827801735	-0.6700159176690079	0.2964209164083953	-0.2980328988283958	1.0634717512447622	-1.1448777859576396	-1.0984135032561186	-0.44147072488546085	-1.0160312784964507	-1.8027779701625617	-0.16165959998035473	-0.10734505723916586	-0.31905363089859184	-0.5855035907342031	1.0033725448254833	0.41784981468835886	-0.7369609900780154	0.24187555444548112	-0.32323429122032626	0.10517496434043654	-1.773455945406	1.062522057601899	-0.9419363660970935	0.48787242272878506	-0.17573325628226244	-1.4750663042677168
-3.031405867761408	-1.2906272615924763	1.5498257049278132	-0.0023383951521603577	-0.7113536704177964	-0.539670827233523	-1.4450296150381745	-0.29609928959447157	-0.9492496637579753	-2.288557403205051	1.2958260774847352	-0.47914971090839265	-1.1224451418697015	0.7867081612933607	-1.9834766315962131	0.4543687743827507	0.20070374871580765	0.5562813248206637	0.5414405821975271	-1.1673001694066787	0.9533190126825761	-1.6864943864404927	0.7510035009966992	-0.5284581112791175	-0.7349478774707663	-1.1042586839421982	-0.2737743412477615	-0.21125385373956015	0.6284085073319592	-1.251082537786636	-1.190640239327826	-0.1330086101734866	-0.507775453863157	-1.636333733847807	0.5633601646207255	-0.10023184583121761	-1.5588526548320116	-1.107873970372135	0.8411042136298182	-0.00952064326169919	-1.1355452963724744	0.8128448697089488	-0.33776972977966313	-0.838106177946656	-1.8418007503540739	1.0554394463639625	-0.28136727191722755	0.22520852765743907	-0.4963286838641587	-0.380346657320678
-3.281346973606173	-1.1663135971268943	0.691828445289046	0.04906109197716502	-0.7443272232124465	-0.7317111502392984	-1.2827777569998167	-0.6343553397297846	-1.047474568421554	-0.6603239566335473	-0.14397893980116533	0.3751021222896814	-0.21645430792142725	0.58480622050292	-0.32695941048564997	-0.04802630156165169	0.1895096951522271	0.12174397968847597	0.16410798771292587	-0.5991928806270633	1.7689975838434606	-0.5813875643648656	0.13581562211838388	0.564355649949131	0.436389345381621	-1.3106053273271174	-0.9831921934469056	-0.3821984110459231	-0.26918623555333804	-0.04278646648886336	-0.3638904853533957	0.6499913489482794	0.2750676186730361	-0.6167937804133558	1.4369157345568795	-0.026839298680865004	-2.429419437880711	-1.4830159526380706	0.37536949285162324	-0.6051728077650423	-1.3249410652773	0.8996807141712895	-0.327569085822319	-1.0426872628148232	-0.5861725678804972	0.6542577889588524	0.8852267184794451	0.25270479826888903	-0.5084639438910066	0.8921054856494969
-1.298989908884696	-0.10068320561385213	-0.5406510092219502	0.8930412847942916	-0.5213878685463672	-1.0647332848946973	-0.23212885309247605	-0.47915667093730846	-0.4279952078428698	0.9885509408218406	-1.3591640968494971	0.9141390767525517	0.6240367328652626	-0.523526619102952	1.2360342333614247	-0.8174219722760582	0.510082543874472	-0.6591377592504447	-0.470998077125851	0.14768551176527997	1.8802481451423685	0.5479302713200676	-0.8548483883751662	1.439892031811366	1.5801899779168869	-1.2630182840265958	-1.3833709447823683	-0.8345769422779525	-1.2619780911657679	1.4283546896985706	0.4478959004203581	1.5311990638229918	0.7101948341209794	0.7136686887903319	1.6799681671997702	-0.1270066189220321	-2.0672391866626945	-1.3869613498964952	-0.1792459684320957	-1.0632374228932595	-1.2025875276489537	0.6121402165108225	-0.7854051301606699	-0.5858878397434544	1.1596870204310374	0.133875175226587	1.4727288436333144	0.6594970751486556	-0.4132436477869696	1.14636214446031
1.4734231857183278	0.8359350165041799	-1.3021883743500395	1.6547295209603963	-0.428310492254288	-1.3654832800595762	0.9839727117745345	-0.4022428968839054	0.2037267027815208	1.2492751051936783	-1.9031300741552208	0.7485793817621362	0.6921618927285675	-1.5973466073902076	1.4671843346616793	-1.2405916375174693	0.4298917815239672	-1.3030315312513223	-0.8378891701522679	0.7312793737615937	1.269556866101763	0.9800733824743018	-1.555958200348189	1.3125028662689073	1.7435746998787653	-0.9261364347256404	-1.4419949991012648	-1.2376389480698262	-1.73317466519954	1.8439101457262272	0.26792427091380167	1.8177579514204614	0.5836653446181582	1.403419793779655	0.7587480788793349	-0.4558425658227472	-0.781408054415936	-0.7813664969977833	-0.5021982286289173	-1.1020991896106156	-0.7704491243268485	0.4564411534867609	-1.407675415623858	-0.18678219408623734	1.8406603692090893	-0.31228880970663264	0.8529454256095507	1.0329092648096765	-0.36349238167847747	0.2573471394449618
3.1610767930725836	0.5485226645366424	-1.0501403487511078	1.5412423522476515	-0.46962117364279543	-1.320471256282785	1.4357296655651992	-0.4920288259043178	0.31550917315093086	0.16026650185683888	-1.7896362659046818	0.39810825614212975	0.10877067002312554	-1.5137133147132067	0.6431639233740147	-0.9884584108042945	-0.3427448042588267	-1.1823631857078623	-0.5487015770147675	0.8307512555412782	0.5432667905506953	0.6625583402416141	-1.2986050974614591	0.27977462870483066	1.0690654166479958	-0.35401170487451367	-1.419954980730028	-1.0989163592209552	-1.3424996226308046	1.130620098921372	-0.7392537743751779	1.320218936998348	0.3859719089796495	1.0544164983920814	-0.8353139126599304	-0.7105614831664474	0.24068602478683815	-0.04580853838228639	-0.3018231269725122	-0.6272672861847036	-0.20219031718151806	0.5942752456138208	-1.291488847356598	-0.17719358803052113	0.7988983235146903	-0.4885211905061025	-0.386799686798671	1.070334223940555	-0.2980360855463283	-0.668621670031198
3.2179393739604305	-0.7525050528244132	-0.03994915664065435	0.7840937953802646	-0.10484779981058927	-0.850582161832463	0.9694494080262265	-0.14968770843147414	0.23437314916545093	-0.8393089238864057	-1.1568145639675693	0.5929100304039111	-0.37100880159280264	-0.32388270835440414	0.0934960652264299	-0.3294769077495543	-1.1792194372063682	-0.11446609753509614	0.10249179411535307	0.6079795536142167	0.34991904852048483	0.21914857150117262	-0.14451145131447668	-0.682157006444561	0.5002371180891524	0.29585611716137933	-1.4256409677091966	-0.2373832375447459	-0.408084876540658	0.3694819668503987	-1.3686520881989181	0.6100525385222189	0.7738983851558504	0.1874369903553032	-1.8975755765871616	-0.45863672122683036	0.27435209284902795	0.3356949616596197	0.4217146888211296	0.168977324553568	0.28600427944872636	0.5792658633648445	-0.07520562505737474	-0.08752780168328884	-0.9083535899227928	-0.11408835186884189	-0.9518480531565645	1.0447530566517178	-0.026404446809350703	-0.46097868165755645
2.553447818295107	-1.649891372314904	0.892022671651641	0.31841906337690756	1.0561050679824235	-0.23680520920772108	0.268852996694481	0.981689568732045	0.7047074545643094	-0.4931431738380102	-0.10243320021134521	1.2601238985377905	-0.22203948804063436	0.6946821525873366	0.6394665906643136	0.12779899141079043	-1.1515378957696274	1.2575595092984233	0.3525086482447608	0.6211854250988147	0.7599981861267051	0.2430420515609511	1.0642298564232233	-0.6783794674695091	0.6556153924084794	0.8805573744290673	-1.2307178220698078	0.9521723837098813	0.3040724001088644	0.37916780542475903	-0.6875064270460838	0.4200664559259987	1.8207475374209565	-0.4096777777807064	-1.61076592526377	0.44288530197328735	-0.15553762383942163	0.20972978562102532	1.2494105763467607	0.8580664718600732	0.6271016109682931	-0.0165683657877517	1.421304081134313	0.6348007449084317	-1.524380163173707	0.8783851644514089	-0.15520630228127097	1.4930061076675638	0.5047765722105003	0.8955625966480467
2.140996265308538	-1.052394895865285	1.0486950224244558	0.6633183934650076	2.5299243000107503	0.14607580191061917	-0.02968321100817813	2.2127511999176046	1.8475358175136583	0.9241051119668053	1.1219867615496393	1.5203321960480063	0.32954928704427555	0.4666094942627356	1.7599796797769915	0.043822244677604115	-0.023246570855674144	1.8190582517051919	-0.17080765439731976	1.1272452029832978	1.206340055903753	0.6378521139339894	1.4618885412688571	0.19537951127949268	1.221302013475813	1.3449418773285116	-0.5918212219168907	1.7651677229861138	0.2768008764400569	0.8283235776823065	0.921321001284394	0.8943455688760774	2.901829784609897	-0.548197495981139	-0.23583480964449866	1.6291922897053397	-0.0038753693051137503	-0.1688244422893262	1.6049080292764009	1.0519021716587615	0.8801669975930007	-0.8985808922655888	1.9902251044044363	1.7456529974921977	-0.41828193200413544	1.9473803283178734	1.3488392596529428	2.4539431788044936	1.0434202278041866	2.285066571448267
1.8877074218005885	0.5695465324118608	0.4090434647043534	1.3741058212555008	3.1767807638360908	0.1502314362779439	-0.028261618510725884	2.303362549355829	2.80225999651201	1.962988183970534	1.9540590838723355	0.7393513815330782	0.6206441809330894	-0.6216618151926299	2.299498307490337	-0.29768034183131487	1.4748809772772382	0.9239236615374546	-0.9322223697218497	1.5969693906124023	1.0157948612733612	0.7393029767973536	0.9129497718068731	0.9780207901474789	1.3945550269437432	1.5998787430989279	0.3161017767463195	1.7185258753465582	-0.25871618171663935	0.8755649423295964	2.116507771010285	1.5011868858682413	3.2780391078365025	-0.6735407334844579	1.2659805193408125	2.3921376352648642	0.930532817167345	-0.47462432031640495	1.2440816037943039	0.7387095895585859	1.0028700088799103	-1.262955466895456	1.380824286878887	2.3156086230662294	1.2523755963292738	2.129105613610868	2.193834783915237	3.168906497827655	1.1754677914805527	2.6139706305387618
1.031928207881423	1.6528171523259987	-0.4961832223359769	1.651231417126328	2.233065845879747	-0.12760586994655668	-0.21247632909483652	0.7795164445896142	2.5252084211975783	1.5560377183920533	1.8011233665289825	-0.6639209418589326	0.21087669544111315	-1.1590600507837296	1.72755666020436	-0.2946976115044014	2.3033984345771277	-0.926760596925024	-1.0369767740076434	1.1845987410838819	0.011237526393472485	0.08651627471642062	-0.05078604769428	0.8664519430727319	0.6775312540767117	1.367259851529356	0.9216805003748569	0.8243471074278809	-0.599273115739718	0.33402484495260937	1.8908101133203057	1.6135449930618935	2.678096530142842	-1.0710210692330284	2.1263733166979977	2.110115980408866	1.6742122043225918	-0.6361091375786846	0.4782726328296954	0.30413867544734113	0.7774063722563456	-0.7457178099283517	0.5319641480023646	1.7003733587434275	1.7419186472157393	0.8915067276364835	1.6059652527878758	2.682167203323256	0.6812360249895629	1.7923049919103875
-0.5814354346672159	1.1574964647138504	-1.1658397536248544	1.2691196777663134	0.07438553110997709	-0.5498834391274062	-0.5771450835348079	-1.47512429977102	0.8715911818347442	0.00800610279953836	0.590885688082228	-1.6389544000685183	-0.8099361897450036	-0.36861312392663237	0.5225243910608627	0.2831008414743837	1.9569828394489404	-2.4119831003818493	-0.30613523808950155	-0.2310898022037276	-1.3417080209095618	-1.0089270443879332	-0.9412756853417498	0.02923287250517214	-0.8055923238440584	0.32808154741592216	0.7935924030803013	-0.539642279263688	-0.3782271547123135	-0.1691055660848164	0.4154442388150419	1.0693263855317405	1.341826874587528	-1.2921009850538638	2.2091466767703305	0.6923283001499337	1.2062660023041283	-0.7628168693561178	-0.13426684898888475	0.11514479176647614	0.1009492538746265	0.08742242639846284	0.38169131318774935	0.20248575741640806	0.46925134616039654	-1.19054136269321	0.030050513602503673	0.7908108563578345	-0.23360195473112447	0.5801363590429196
-1.993336773278552	-0.4548153984243501	-1.5244308100040938	0.6968976177499504	-2.065245290180882	-1.0098303905750359	-0.45431074474343297	-3.0336140892959262	-1.203189421914832	-1.507064130060354	-0.999543846834782	-1.6044848285816378	-1.9610730683428301	0.9628215419483866	-0.5194984360177878	0.9679636536677723	0.721051618470983	-2.521967593039389	0.399318669065928	-1.645156515228061	-2.308778786542827	-1.7144127944320813	-1.7385395717307792	-0.6378108133269271	-2.483740764151626	-1.4097036206838052	0.13778297160145395	-1.8571531091783593	-0.0002656068404863028	-0.10263136686888788	-1.2665731068140962	0.19023929433886122	-0.2819437858112046	-0.5922209524220234	1.749036520094773	-1.2289567371039212	-0.2883992916976591	-0.8161214253242028	-0.30801122880692383	0.09626207213612893	-0.690302579624985	0.3734534069372383	0.7508494100595887	-1.2691538240431306	-1.4807853559447435	-2.7934308341329586	-1.4488726997193813	-1.6127816083346769	-1.0686364096938676	-0.3224511156065901
-2.03527063078009	-1.8084248704181745	-1.7618664401479371	0.38890597493658313	-3.0635422166147936	-1.2944682041377433	0.6460287382993724	-3.177065439253118	-2.477427417793889	-2.1270038358581074	-1.9759723775207205	-0.9048839950602731	-2.6232233322155185	1.3748700152780355	-1.044591757947596	1.057134230974373	-0.6904243718114528	-1.4328018779573792	0.08989913731901404	-1.7816785120342042	-2.4232536048567592	-1.465667447635214	-2.5313184798208805	-0.48856474922638454	-3.5800671926708634	-3.0336289032048933	-0.3165878280493215	-2.5773905530659387	-0.151844659286739	0.3012216476059965	-2.151672758257385	-0.5951160194370995	-1.7104629012474986	1.0935723813338796	0.9581724019217419	-2.578405432691776	-1.5163108644081962	-0.5105953677384406	-0.20379008986290564	-0.1486020026116973	-0.9884533021404698	-0.06287387567912978	0.7072693157807025	-2.0100967022485223	-2.476954325385501	-2.997221333637232	-2.124005371962858	-3.176977622768087	-1.4094228546130974	-0.8328602858042058
-0.6005461445579918	-1.9544224361481346	-1.910378403627935	0.24509594058570477	-2.620230748638338	-1.068813629973976	2.2345600884814245	-2.242666119913377	-2.431870119307284	-1.8254401569239513	-1.7937678934478491	-0.20836646872700565	-2.2849716544292358	0.3814399404415337	-1.1681294978319678	0.4129132951058835	-1.6206411317368772	-0.2549301534535717	-1.1971786552368193	-0.38530193493685855	-1.777346266033037	-0.46086300278100306	-2.9722972580603413	0.2474005906335451	-3.36599653500824	-3.463726579383618	0.008024372006828285	-2.2654407275539596	-0.917220368066181	0.4521665504640712	-1.8833264328337975	-1.0532896053326695	-2.441168818483832	2.828802499209946	0.0008067754054541189	-2.560972963033662	-1.399240187220444	0.347843340644813	-0.12287372949363057	-0.7468151163695084	-0.5447914099253953	-0.6000597484946987	-0.0983220822319074	-1.8934384925124683	-1.8171322572571038	-2.0562473140534068	-2.067159911331211	-3.1424311943385366	-1.2132739411974631	-1.1987271285332755
1.1564768468440378	-1.063272839744255	-1.7367037114337451	-0.09656082348924458	-1.2300084383246723	-0.19856101177821472	3.16933148568793	-0.9523818723459188	-1.4794985957262878	-1.0200230032032163	-0.7684628845232688	0.24813763414357262	-0.898210398675743	-1.0350793140245147	-1.044863636898116	-0.31783950870876965	-1.7316238223076068	0.08886840781168183	-2.349301431747245	1.4583800600668086	-0.9088285406544977	0.6050191753847866	-2.4442644512335754	0.8071328631443798	-1.6532624752414369	-2.2978136093158366	0.961328183601058	-0.9518740654539033	-1.5686621653574728	0.1948625079367271	-0.7715868055060783	-1.1705599049097781	-2.1448590404701617	3.471881846575039	-0.8306757112923705	-1.3418103245316377	-0.11395298321811059	1.465206567154894	-0.15233843433881722	-1.2499326415274434	0.14638766254386196	-0.6754562994924441	-0.8989326082547742	-1.1612204667943524	-0.16445190916511102	-0.9968507345280975	-1.7213063213021855	-1.8891886249754828	-0.7657543743685445	-1.4359225863712928
1.8888090796443264	-0.02076843334117441	-1.0960682918898994	-0.6356931088599216	0.2873507723482269	0.9221360502688879	2.8106586301254683	0.25346601696492727	-0.4461209691758434	-0.07863714053066403	0.2423947096441093	0.6417639371443056	0.848681372734669	-1.5735317504715784	-0.70910764414692	-0.39726478297972334	-1.0740299909126034	-0.2932635000016246	-2.322730288993688	2.3553944391372763	-0.4004581949421913	1.2135950492248735	-0.8721731693583856	0.7316933446203335	0.7359164413084065	-0.32924345856681575	1.7889553384385235	0.6485104939633966	-1.3553529214026288	-0.1219065204198402	0.489910406773778	-1.0601474184327657	-1.0551856971591902	2.7455279236088934	-1.1830827945523597	0.007774690869345226	1.2326473182661954	2.1431906702708723	-0.1937027493577042	-1.112540629632481	0.2861809324243229	-0.44740531229900893	-0.8018889379427013	-0.17814300363988492	1.2274378870264406	-0.5411621788727391	-1.360359640500815	-0.5502492295019622	-0.39294602032797327	-1.2676222497682994
1.2352055261483603	0.4098515302245654	-0.2732663660277103	-0.966912581115919	1.2245725736225594	1.569506365801719	1.642209172299121	1.1704082750086477	0.07896921888792363	0.6987178863044744	0.5851423237094612	1.011149790141283	1.8505958416846957	-0.9913064814444646	-0.30265607178266685	0.13633530941451527	-0.0585032598059824	-0.5326199795533118	-1.1793901591217437	1.8850926857213963	-0.47040056292196625	1.391035280941908	0.8735421040367091	0.26069603546507514	2.267060543891813	1.055221885727851	1.8648414640889113	1.5367171535522897	-0.39960441025211696	-0.2723164129495363	1.1883950577528946	-0.9109572738027802	-0.03115587352901329	1.4114757347520377	-0.9641712168601891	0.44787047918436795	1.771864091194367	1.8743049081769585	-0.26333128220330665	-0.4480769200810231	-0.34236740048786457	-0.408728645349582	-0.009331897256633314	0.5821309822731748	1.580747658542844	-0.5360236916288504	-0.9951875097747811	-0.0728815581400695	-0.21397297867552328	-0.5737726732173815
-0.03720141403282773	0.09429821863645808	0.19285707708682528	-0.8788669998002533	1.2523976391358302	1.3729111175240152	0.6317378095464474	1.495155126476001	0.03303856785627777	0.9665773118964937	0.30490897569216746	1.08651603116474	1.5234768126323721	-0.16144953278388158	-0.16180372676831847	0.4652003616052923	0.7401185559143535	-0.020910975530003373	0.11462270293300043	0.8000362208077567	-0.8449901888499395	1.4700560389219124	1.673020499854157	-0.0507970727726938	1.911140972879566	1.132264607253774	1.3062383971998475	1.286668430941377	0.39020036740592134	-0.45535347420937633	1.01754353947119	-0.9225563538690084	0.06528877173490212	0.4154171584036651	-0.47775653852672567	-0.022022588626149187	1.5462920661298003	0.8636171756004128	-0.5842661443170138	-0.0523000008155714	-1.0553245645034433	-0.5459928677623423	0.36120326076094433	0.6531975777935779	1.0460082664297654	-0.38289055659457955	-0.5957626120838312	-0.5223224091658425	-0.1276590164611855	0.3106510513627337
-0.890734205921492	-0.4805835050585126	0.0714665681268672	-0.7247550172995761	0.5570827020588264	0.7424007075844231	0.15037370962158067	0.9542644394072275	-0.22153745094985794	0.5889549638809257	-0.031184321247033697	0.7354775333504691	0.46184941413044617	0.08413911283044773	-0.4806693355213818	-0.05697723013325719	0.9563665210147541	0.9530796613699445	0.7747735726297256	0.07149444663829815	-1.033968958127177	1.602862952351083	1.267583671787553	0.04861314741398782	0.1920859674193189	0.46675670430683996	0.8308447856131344	0.46613970487914136	0.3412826177471699	-0.8143046168066438	0.3547404663178567	-1.1550264272670367	-0.8136694403855381	0.006425505824791657	-0.1294931951349772	-0.38673270861719033	1.138486997531955	-0.10287139752691751	-1.2793939033787198	-0.49667107775126657	-0.9753636077919017	-0.2767379887246668	-0.32345205992660325	0.00030163373428258205	0.3758943470195132	0.1877217346774431	-0.18598447892698405	-1.1593040132599755	0.020274683013590433	0.8656828809042603
-0.899752234114101	-0.5661750909412003	-0.2670434284818846	-0.9742397431641434	-0.2531216381530607	0.4570765144007364	-0.23249294653886418	-0.1905368560590572	-0.21066939166149845	-0.010948920181283836	0.03307729963923825	0.2758590445657542	-0.0965750345662503	-0.1364999310761407	-0.9825614006715626	-1.0722559708916692	0.7071409558043436	1.5938882769834648	0.8597407924370147	-0.05565461079725017	-0.8016412480351537	1.5772703337519065	0.46709355938401	0.3393742367676276	-1.2170339766957547	0.19476553521009077	0.9760691533777326	0.021901455126144907	-0.21233865714931566	-0.9708311302125623	-0.011602682737953587	-1.4248996640951477	-1.8133427045050305	-0.24160482180880755	-0.03168568673278518	0.21213599439976139	0.9411251274746125	-0.3607883902760059	-2.044433557556116	-1.3287046517777983	-0.025121447176014947	0.674232770404268	-1.377478296091218	-0.7363449694508657	0.24067386815908573	0.9013118847655242	0.25853697157530175	-1.164336589528622	0.2876251486649033	0.8858718779916129
-0.38497362237763777	0.27993480900480616	-0.2183143245686777	-1.4946763847972995	-0.5790376125692842	0.7995210256444044	-0.9261367012129904	-1.07535169958669	0.2815050204131995	-0.09574110900500353	0.38974142755467694	0.08575206127076898	0.3878970737436304	-0.08317949980418254	-1.1298218183091153	-1.532478670098847	0.44482818408363023	1.4905044521184136	0.8808323856406604	-0.019408856194775077	-0.39339762942113476	1.0915679016845052	0.16343944407108318	0.47678266382567625	-1.1384428187239135	0.7256145177412904	1.4864036492324457	0.2276139964041009	-0.325092832344682	-0.4323165108581876	0.33667522532633276	-1.4297688309934369	-2.0297685512325248	-0.6940597679247166	0.02212546242633756	1.3859693111958276	0.9314066902555441	0.04656839216004556	-2.2760548633378788	-1.4580959114316523	0.9355299157693441	1.6605555312284521	-1.611748568755603	-0.7437113680492181	0.7039004553651022	1.3678393154525346	0.8049454446816284	-0.36601903073840203	0.6269032004700583	0.6012720117470063
0.09147804834319215	1.6896346442647614	0.4082645379671941	-1.5652449081871276	-0.3282707596864155	1.2418689474085811	-1.625349207544935	-0.9508671065954749	0.9816442164922698	0.584313181281532	0.5364941423751058	0.035228467186503826	1.1345187856747205	0.5907791553187423	-0.7022372149935852	-0.8754543942927544	0.49083363435942967	0.9757115937991149	1.0585437260706978	-0.1834216034249344	-0.24949612455897593	0.14327424394484561	0.3321387134458008	0.3521206082168864	-0.023335421644584516	1.3219033006682273	1.5515472908855	0.435715818821913	0.45978262799836456	0.5738433496998826	0.9355082601591534	-1.0253971697534563	-1.4101475074935472	-1.1671844465309953	0.22709819472538087	1.8098665059501666	0.955181529676674	0.472079920359646	-1.6064078578101495	-0.4196887952187561	1.01952365514471	1.7312022809293273	-0.7766989445471485	0.06998781603192397	1.200272779999088	1.4814376795284634	1.3525249638927066	0.6462928179191852	0.9622371309011419	0.3214126702544125
0.23749913440737677	2.572987322853647	1.1878032796027096	-0.7277026475435193	0.044512528504852794	1.0969745222791474	-1.6794577016159855	0.0406245644588606	1.2838908372532858	1.3871588471161445	0.1780586979581181	-0.35185895738494294	1.0009691973360153	1.3877257737234643	-0.04180761325033119	0.2896638289050163	0.7483548692483475	0.6187667838162262	1.1920794332244018	-0.3988667388186266	-0.46556373465288164	-0.8984767025002024	0.23804203672879626	0.09510873777714512	0.7357878424307831	1.0442820190665723	0.7013919560981207	-0.012659005594196015	1.5849004958461776	1.0924929648474893	0.9105522222775907	-0.34892936289983817	-0.6925984923242997	-1.2209795105968932	0.5397104898223075	0.7330531881874998	0.9244234272440115	0.32674623953165954	-0.2913340535723012	0.9671968394290803	0.25115246543969405	0.8236573310428073	0.17868773929424916	0.8659898950435615	1.0550674732192147	1.331942752415698	1.5516267742292342	1.100073388632513	1.2201323641167505	0.08419267146490014
0.13529260555348382	2.0299857712737484	1.537845401672676	0.5453126091647078	0.07754775619077324	0.37708357929186853	-1.0196163127634608	0.9660608834870361	0.7933432987628624	1.4265472397843395	-0.39309905901255626	-1.0996554856632927	-0.032945639172672604	1.5271176350951468	0.34403586466738234	0.8301539562924983	0.9010028189787673	0.5445771337144768	1.1191893766987384	-0.3543733038811002	-0.6049227524427471	-1.6030756394938728	-0.4514419069521697	-0.14983948446016768	0.5099770194378322	-0.04286102570754128	-0.5862683841101272	-0.8220884018212289	2.0946395260147597	0.5213218103521704	0.04168121771220525	0.3550665376370143	-0.4899900798992295	-0.7725884457452418	0.8141437532617132	-1.000968353341558	0.7029267788153648	-0.37325784812811613	0.9681369703345288	1.426447716515644	-0.5086957517753528	-0.01350751455191489	0.31083605115275575	0.7776048364679867	0.1642507301944663	0.9216762867967873	1.1126291223893972	0.7608694139372626	1.2832683681814385	-0.28204569685000797
0.01570639496284442	0.3697211510524598	1.296777913958741	1.2420984378932236	-0.15644627837620145	-0.1958439631561541	-0.38710868731444664	1.0321241332207651	-0.2126975501675786	0.6091153571140663	-0.579937274337487	-1.4780666684653252	-0.7163100491072619	0.793575890078695	0.31618396406528093	0.3536527108631075	0.8049262850209081	0.40341739910503693	0.9609727589831202	-0.13339600360829862	-0.15244391892650275	-1.8350647079539828	-1.1022121622272307	-0.34392588166675664	0.09844126479087262	-0.8474699002393516	-1.2870212017838756	-0.9892030496473831	1.6244876923680425	-0.5317047498780424	-0.8416408920453429	0.9655836132377115	-0.630251845905357	-0.2470386538633905	1.0250615592781351	-1.7179127575759505	0.07499264970962309	-1.0817940844796967	1.5869011974249014	0.6532716557933831	-0.510083660937502	0.20257539689932458	-0.21761806489735638	-0.046830474892146694	-0.8115073028416065	0.19951221784358986	0.2032433517552533	0.112739117476946	0.982534527317481	-0.8374661222225117
-0.007400772742029553	-0.956166103457088	0.794516656642339	0.8577510834131202	-0.16905371816145212	-0.06824961598203746	-0.5151967607555046	0.32831726089902813	-0.962004845335223	-0.22003520149341133	-0.15610398290540065	-0.8265347318934996	-0.039222320004982554	-0.24560463734776566	0.12454227815427307	-0.3826956142759202	0.5575410576777824	-0.05575386995686911	0.8136692227647694	-0.19764527696277806	0.835488387648724	-1.788135123008941	-0.8575104844213762	-0.5051320879350303	0.5481999666381607	-0.4795180787873439	-0.9009485186464736	-0.05216024598941012	0.6583312764976564	-0.8621685309186228	-0.7516810990220639	1.4578985056089397	-0.5091455134288047	-0.12971612187765627	1.1970045390011401	-0.7343786425980008	-0.9376412328290766	-1.2795900617616922	1.4847954840840072	-0.3344776115596342	0.16293377563904526	1.1777492654076696	-0.49916452828053665	-0.563221639568423	-1.0491541158068503	-0.64038301867234	-0.6106428339879626	-0.1710123482154658	0.23219263136833287	-1.3991466121036973
-0.04991350953168265	-0.738198767080143	0.4263641713851317	-0.12207572375215835	0.2714973063845421	0.44960485361337277	-1.2850167976966325	-0.39482178646215516	-0.9461893857757712	-0.2759340939204302	0.4144430112888302	0.4223669590749482	1.388899398633069	-0.7800655821764457	-0.02808368613931158	-0.3931274084641673	0.20617938236803682	-0.6070509270011616	0.4811717595923145	-0.8223948061335232	1.6498580537155472	-1.680688673203189	0.2399734692546833	-0.6672080323699483	1.6244685456685335	0.6872590526040172	-0.055545098141029293	1.192797067995853	-0.09086782002401386	-0.15624603387379252	0.2412355791066706	1.6845250621251877	0.06885642532675047	-0.5010455394428073	1.1520540900651939	0.8188929407363706	-1.8240064506105	-0.9311527403501142	0.9902323307498352	-0.36480116771149645	0.820233349711164	1.61473042999792	-0.14366929414131133	-0.07293743441338478	-0.43845240445335315	-1.1337992444378735	-0.9023107384040157	0.0723446590736309	-0.7824016785012506	-1.7393549120429337
-0.36386389331084745	0.643115471428336	0.2847652115127579	-0.8208570662426062	0.7395211877143488	0.5430864769220268	-1.907740533534286	-0.5740079107573864	-0.48126620583396107	0.22734166395381136	0.42653773307684434	0.9570531381569966	1.8826030115206902	-0.4495245457175225	-0.2280107501246845	0.3844866960279477	-0.39647764014009135	-0.855795062039057	-0.19737047888383646	-1.7190829862581931	1.6106587590201695	-1.46829619472949	1.1894677887386749	-0.9008123114478797	1.9084833534706889	1.374751087783157	0.09212211233792067	1.477490611379398	-0.34724005461904056	0.5264999520541517	0.975028716164475	1.3647852943984633	0.6693424728447398	-1.0526792010888872	0.5571187372770358	1.1922362350247715	-1.940365774489457	-0.43112803018702545	0.45640872625185824	0.5645019864428323	0.9261501395597334	0.7122792946778459	0.22764682266052955	0.8806225142063498	0.23542113639152615	-0.9986112326101649	-0.7693055170161455	0.3503383872079874	-1.6111473876061542	-1.8110415887217308
-1.0768652116292452	1.5035593761844468	0.2170183500912509	-0.8682525545506331	0.5704443756973328	-0.12159498335125496	-1.8566714660127335	-0.33686819344634683	-0.3843519512760146	0.3831841725940266	-0.28694782498863414	0.03638636419795998	0.623826214757514	0.40149280521096237	-0.5660983795985426	1.0570759405728998	-1.2722272465301678	-0.7813270162071863	-0.8606610160629145	-2.3077835236302278	0.81071260358008	-0.9220962464856394	1.139470573487934	-1.243898939133004	0.4961937374211108	0.7821652524817414	-0.8982359326067233	0.4722853603001735	-0.3089975875996838	0.03708550774934985	0.5043256383081414	0.451057398482093	0.882672078635318	-1.435156034161842	-0.6071337853652192	-0.06295083429760694	-1.2388686763760266	-0.16674928295627445	-0.0008663609358000719	1.3456352240162428	0.4840705342631269	-0.894779632880027	-0.15513879082420926	1.0862784837449646	0.11773855814668048	-0.5359367337389473	-0.5757821389466229	0.08343554316680263	-1.8533698954209052	-1.7072076974241943
-1.9395689089717474	0.6477297877691076	0.09693716389300157	-0.5444473098956645	-0.3465593335544664	-0.998888192762377	-1.3453966384386924	-0.20269319851986378	-1.0415209302566442	-0.2273311214980317	-1.112051440332129	-1.508414911035019	-1.3163981954540702	1.020353778502715	-0.777812264178289	0.8531927961156642	-1.9503851784248298	-0.7331626921051847	-0.8491623479392797	-2.2717333388599528	0.06290229826427009	-0.014606333927957986	0.2940234336771535	-1.5168827632120956	-1.7554625254712608	-0.5837817302466387	-2.1935469442525655	-0.8709940995861702	-0.2612902661948655	-1.3108183163419018	-0.7736556157203207	-0.537492694622155	0.9346358853005321	-1.4665848190249673	-1.7144800912923401	-1.6235570980487586	-0.463143007462732	-0.16510248162428356	-0.4572972021920052	1.0750117484407795	-0.21844582770437812	-1.877584272536161	-1.1711891714258738	0.06024384068021659	-0.7376893380564716	-0.3693059977516045	-0.3954201189216343	-0.7163370530394809	-1.5351970817466196	-1.458290645637646
-2.360449185666319	-1.2789160199087735	-0.08302794757459625	-0.17459319675572846	-1.3348426909002606	-1.330002180936207	-0.8249227939890165	-0.44262215055724957	-1.9003464516807396	-0.9833568412148725	-1.2653402609733102	-2.0638827602215772	-2.158995449238207	0.8264054551161052	-0.41631210595654355	-0.009066501320638243	-1.7240716466021917	-0.8447210065277465	-0.07356254267839396	-1.730132918803185	0.05235625315816234	0.8399173446720197	-0.45862833999719127	-1.309448168718111	-2.9975854008977634	-1.5189146578404564	-2.4946267254787067	-1.434130814932839	-0.34755030681343463	-1.924608638803653	-1.5656338619143448	-0.7697042857198848	1.3759368821817026	-1.075565439309452	-1.8915001842193648	-1.8949424533226642	-0.39864236644789164	-0.1481663481513745	-0.9598090136829073	0.035396463808112635	-0.9597367345996238	-1.7127055538997458	-1.9212369447141011	-1.3986818292388452	-1.3878357876590623	-0.7034193112318621	0.06970388201418283	-1.3943488528747752	-1.123739590098767	-0.9853242745014414
-1.8375588164643613	-2.4578633068029707	-0.3127804653871657	0.28432880728525206	-1.549138793027764	-1.0173232634831422	-0.30770263339615167	-0.8126728947055223	-2.010630498220635	-1.0170037353195316	-0.6098283553895388	-1.0193856337214955	-1.399293427298201	-0.11756382060248842	0.5554693659979875	-0.6528505144824448	-0.4653778635240447	-0.6839717170090935	0.6312385373249354	-0.9260907039398132	0.6265293006868565	1.0602274781515109	-0.624446931209005	-0.359711509371048	-2.3125693781410073	-1.3784798941156335	-1.399816407728713	-1.098233339524207	-0.6105714021074887	-0.7932955372841352	-1.1848212641798797	0.11572735814874255	2.208010267962473	-0.2648147884294327	-0.9071798561002904	-0.732121311932292	-0.9576047963790363	0.11161989918312754	-1.3675036234361146	-0.739567328603189	-1.5571508345344178	-1.1266320863568	-1.7643271504215965	-2.117360048100729	-1.0669747672896663	-0.9777163062076757	0.9367230369851517	-1.3029334381138036	-1.0555870558617	-0.2771938868524291
-0.4709406828914444	-1.8613678293254308	-0.5652948158693136	0.9161901490949997	-0.7584864790963931	-0.6130928017618825	0.4961361633844268	-0.8354173934988794	-1.0456500959577986	-0.33612226798569567	0.246325132510293	0.5609633765110676	-0.2074302656659359	-1.096584207315488	1.5154904951833996	-0.5701851337537741	0.938952408212551	0.2562369182445375	0.3882223893390958	0.05486842770721669	1.0333599424888191	0.5040188542341111	-0.4787517952515086	0.985244803464828	-0.5623005662269747	-0.5373820190631994	0.14845852204367482	-0.5559469729190943	-0.9705264850501825	1.1775415853113267	-0.26807511357096603	1.4887241980798505	2.628538412373656	0.7477481693762627	0.4193616621631087	0.5723281373131811	-1.232216858806843	0.5242073207140401	-1.3848569012721852	-0.657771284019548	-1.6947357533637675	-1.0280147898056957	-0.9146118459047218	-1.7645429079001145	-0.07433690226485298	-0.42900390293669033	1.707030584930974	-0.46298960020980834	-1.2135107501258884	0.4804985875835825
0.9854374446019163	-0.26269249835376	-0.6452647906507566	1.359511424540623	0.5285047777440207	-0.49103534259304443	1.4579870938638657	-0.24922100706508887	0.3494493261258678	0.1842632279838142	0.6845774743494901	1.2141094924035603	0.15600554582752732	-1.298402997914172	1.7038372308784677	-0.06639118384179425	1.2550952153684212	1.7360586008236714	-0.5356239168797968	1.1531845270544225	0.821294193924796	-0.2361578597876446	-0.3664087224690246	1.8506107806400887	0.7282337384722616	0.30319737418358295	0.847082653462867	-0.16478456064804328	-1.0843217261528069	2.046611443429755	0.15611698718450234	2.1484531091263737	1.8701049837212285	1.4833880240273427	0.8904839295707736	0.9033616899324599	-0.5579460552099379	0.779167320817865	-0.7728963539489914	-0.05879460158662039	-1.0854843599653794	-1.3402002342387478	0.05004868124077371	-0.9368535906802471	0.5971838640760538	0.9960371608452216	1.6511460994396028	0.4701361916135648	-0.9604795174000242	1.043109591116926
1.7046505913565768	0.8086490872875413	-0.22539609725951754	1.0215049627268757	1.6056462414203907	-0.33285135017353173	1.8695720315950852	0.7697581214688847	1.2784942564460988	-0.044818266884570405	0.7756792507004503	0.7610886844337416	-0.14807711852808364	-0.5446408624339802	0.9914326989781226	0.31498941677155423	0.13987307890270403	2.709548799867445	-0.8500304464385796	2.057678909503702	0.3263545382491566	-0.28000815563228415	-0.03988076533496311	1.5853160222962852	1.005567619392943	0.9283657246478247	0.3870433752757055	0.5207348754942789	-0.49275690010900974	0.981126026613136	0.018531280215666357	1.3973824433647866	0.19545515311804984	1.532933986295621	0.08271688748419144	0.5522944713743732	0.6445561456066546	0.7040878846624368	0.3935074065779477	0.4266273340168686	0.11767737010090253	-1.1976512795310448	0.9394710909874374	-0.18781544424735053	0.4662680437879133	2.428360065272934	0.6627350605981062	0.8873510299685273	0.18444168678671968	1.3516164851679051
1.493725447490302	0.8111177989915543	0.7463514953918556	-0.13960158282566673	2.0892512534545347	0.3616938876389122	1.2731831684869896	1.6930678014680598	1.5388049800504162	-0.5157697576876211	1.0950376489995877	0.3501087133466913	0.01466005794367911	0.5008431011205414	0.00945175069994193	0.5150491382209806	-1.410300739208768	2.310434661456814	0.2026977722774792	2.2994015018115825	0.16626027264833337	0.6811653060382289	0.9405808816422279	0.4613758512333908	0.9291784249826492	1.5305603317197836	-0.29565275432855365	1.8642777523545533	0.8047899018398588	-0.8348995619963867	0.2117142008587165	-0.3022098148069481	-1.2046968629655563	1.0112495262337322	-1.2478022756421399	0.6380488200519542	1.300766467886649	0.4998352538617809	1.6334147251884679	0.6591047108985918	1.2659118921549601	-0.19562056442687137	1.9150951853840106	0.6144978716194346	0.12170433355977156	2.8673627570721885	-0.4858046506888836	0.8040711034878939	1.8837705472770587	1.5519689264108798
0.9018661855702409	0.528702860419771	1.6978865772576486	-1.308008924124681	1.947387080430642	1.4097599564436953	0.26110195515242907	1.9304268365583857	1.689580657501344	-0.24836335959465602	1.863656304614456	0.8614281454060899	1.0173107993111792	0.9565001975399247	-0.5251736292313001	0.8659541985332015	-2.011138826845991	0.8417982347447885	1.6861163186988708	1.7291004024113723	0.3820012315049729	1.97287102523794	2.2703689443121844	-0.5159708208539736	1.1592178208693382	2.02535614059938	-0.11613162339718064	3.154404874789692	1.9870426851895817	-1.562073416185536	1.2312240193380337	-1.7939959997676656	-1.4085957664055286	0.5455360305248523	-1.967799945029806	1.5362673383504426	0.9193580518767743	0.566810893914802	2.290709716008503	0.9199768493473728	1.7532176465299731	0.9454122575342793	2.8503672433795413	1.7753471610572185	0.4137413323895445	2.1338730228734972	-0.9112809633072868	0.7212206203123662	3.0927901765329295	1.746548748187178
0.5973306255714097	0.7485336783820646	1.750385259095654	-1.5441174153497566	1.2746247165281752	1.9288210893529836	0.03486397318455974	1.2121417935076915	2.195343870378567	0.8875478039710649	2.48173217837102	1.7280119346559557	1.7835618297090836	0.6053346291870434	-0.511970156262062	1.3853471179665326	-1.2702422068116865	-0.4385412932519315	1.8332840990060821	0.8026336012718851	0.33120201384777964	2.4771821096405233	2.8395874329383983	-0.5853725243444297	1.3875357346072152	1.8683105728555598	0.9631607870247265	3.0435456455485865	1.9750493193449892	-0.6907184325101758	2.2612052944519117	-2.329739574836747	-0.7132700773848756	0.653796550539144	-1.6917434339355777	2.298347936641679	0.1504213916654551	1.0513582797775838	1.9922740649470267	1.2509937028950957	1.5723089171841689	1.1712811448579206	3.159022925273622	2.9092991617135877	1.267516556922679	0.953194326871494	-0.5534337204281303	0.9666391939704166	2.9446693633048118	1.8092052080585832
0.6787302798151575	1.112373912974955	0.5943935656400766	-0.78566975212401	0.2555579411538137	1.3182240371351661	1.0250691644174195	-0.12429856910173534	2.7072305602812934	1.8297593013597528	2.104964757972464	1.6799476127629505	1.109387460342659	0.071016534308922	-0.41306596382932864	1.5084226406940835	-0.07679101540881475	-0.6098297982721596	0.14390985855589725	0.23554137220546714	-0.46668455809881165	1.6649839883821684	1.8887405638400472	0.055987802135360316	0.833130530200704	0.7522761994308271	1.9406109465492318	1.1258913181649315	0.5784975672408178	0.6296414342812646	2.0113859648365997	-2.134402898864252	-0.22781723534398768	1.1465435309685956	-0.9946643015168402	1.7745020788693282	-0.0302809043080292	1.5788680910781547	0.9663653877038518	1.2366937683255694	1.1925636793391705	0.36344687719326996	2.4649361671418566	3.0424584639649987	1.6407267352318813	0.12980718573050398	-0.13892164129910856	1.288048659688592	1.5588712331980124	1.5366028020151425
0.6670834924429757	0.6593850907971318	-1.0090037934429554	0.10177840073589836	-0.7125799630418538	0.058796309869941325	2.2108173736903436	-1.2291253707564767	2.388083553567981	1.4755463915632714	0.657844305152717	0.45320953043001583	-0.673902650332595	0.051456056941890864	-0.5804262074834383	0.7178327231020403	0.48786841179807233	-0.028131618480135474	-1.795981144410881	0.3272769582735219	-1.5447946583795862	0.10277198844316657	0.03387056379065255	0.5980699399757372	-0.5330145610223093	-0.7247833003276929	1.8903667238138213	-1.2764089099527633	-1.0768555616427997	1.1069651043902031	0.3605342283395628	-1.884715534717811	-0.5709397669245682	1.2799910748624073	-0.563747675850995	0.0629843863046877	0.4711022211394953	1.5185066404240106	-0.10173377108983303	0.5665232854901415	0.9069487220212321	-0.48957599321108164	1.215320936630747	1.7156243836562008	0.7691127864217462	-0.21726153536684678	-0.21095233934320579	1.1610216346381563	-0.05353745397620982	0.9644241162134548
0.15510864826643875	-0.6925477211531075	-1.8188886401283892	0.33094995775614516	-1.1324320069996578	-0.7266098360161815	2.1177601059060693	-1.3110110477819032	0.9404010979062112	-0.004828375967180673	-0.918860799693572	-0.7500792890268211	-1.869114735196009	0.4850364409808867	-0.812412571266903	-0.6972988249825847	0.3176482009321295	0.17077195065226686	-1.9535078768309393	0.6880074137633835	-1.7974241815527268	-1.0872307624208932	-1.2179982778546987	0.5842114067104633	-1.6756607396177639	-1.4401712710532777	0.8781710051858896	-2.280015582477067	-1.555909565300423	0.7082074784384278	-1.2764485448833167	-1.789157023887799	-1.1786597582183505	0.564162782331425	-0.375879349704666	-1.4674961036838732	0.7518554222285917	0.5936393755684765	-0.5888575851964207	-0.4159633612012418	0.509901277653997	-0.43011987086104053	0.31322819143253045	-0.2711045016286712	-0.7874945128114431	-0.5342584124098504	-0.44467400045888017	0.44532015217236737	-0.8887682394035271	0.4257481479768239
-0.6528678574074082	-1.752567776570622	-1.3051686129146263	0.055214798956700964	-0.8234855559156204	-0.5121684834922476	0.47140818161608655	-0.2993959111627394	-0.8659625501251124	-1.2647512008551307	-1.5551636522790389	-0.6899573081558958	-1.3061880281308116	0.6528667821935314	-0.646705526652512	-1.7629517951898974	0.18812205434974755	-0.5688161450533491	-0.15885861204998772	0.6768820328551155	-0.6533492943960355	-1.2657945630544776	-1.0366743453782505	0.3325123218686326	-1.5366885161356467	-0.9023764528569906	-0.27705739826707787	-1.3685267667447965	-0.5912247720631764	0.35578646620011367	-1.4410933563658157	-1.3773369065786514	-1.0069494541478325	-0.6649388251750288	0.10894947671900346	-1.6102916922376065	0.05530475698589954	-0.7652458367170968	-0.36809901675549545	-0.9784201227858126	-0.25123136101208604	0.4017828285419658	0.14716417871648046	-1.4971706733233203	-1.6247931722725304	-1.082409860940355	-0.12838302151857703	-0.3805062969970602	-0.7375733485385273	0.2285480370123266
-1.126309041982174	-1.392351679123639	-0.1520776369341806	0.05930836872881779	-0.16561974547222938	0.05630309232717572	-1.4094262820614656	1.0275015755454548	-1.8281351567944177	-1.200909005645148	-1.1166058213376246	0.36851905092635345	0.32256591500150655	0.10137347488724462	0.02475501806097553	-1.7599901465073242	0.6271311694565885	-1.5853429158935586	1.6570999377684998	0.07267249752931815	1.1882371733339536	-0.7671038397257006	-0.10329506738542957	0.360603020937997	-0.18034986080977647	0.15534694051179554	-0.9553081208760735	0.12835466288532504	0.6521686280142163	0.5635174290682454	-0.2544481740278423	-0.222427865570472	0.20819861426673156	-1.5650491975802412	1.049712202412242	-0.5457542660349263	-1.2080799771405446	-1.737562174084806	0.20556896505699315	-0.7880892637137085	-1.0717052138253345	1.0225483098463433	0.2428503446873711	-1.301016196572811	-1.0111253933643307	-1.5228685084176103	0.7993641460038093	-0.6943346514858567	-0.13654461276458463	0.3224986446879166
-0.8800945783644277	0.0162464124090611	0.5191083886431117	0.7066754132052371	0.23096617570457428	-0.0423840061792772	-1.9880808545430886	1.660081116198805	-1.4544424309208308	-0.07834410063693235	-0.4501645979843985	0.9533167997555343	1.288029784317274	-0.7604608412281157	0.7876393498099171	-0.9107693671177338	1.2171011946858719	-1.8065299989227552	1.640420579851729	-0.7353948396147056	2.3375520649823716	-0.403670584083289	0.2677908512214361	0.6298282580551258	1.286379450232207	0.5162594829486243	-1.224953207678045	0.5630512731694646	0.8873601228125584	0.8567812488635964	0.7734638426428212	1.317255536116927	1.5856188093348786	-1.6317483361161962	1.8262613802842764	0.4804341826012289	-1.8163985663107625	-1.8347067354888502	0.6568737602690274	-0.2366895740357688	-1.2366227379726935	0.8063131751639344	-0.0324853387375164	-0.3512143577263497	0.3120967530180569	-1.3330792891532879	1.5144807047160518	-0.3879765148675732	0.3028860731313741	0.37173032929300115
-0.15473169890657706	0.9159414988921198	0.3356183459193132	1.4706569618629135	0.1322235191017523	-0.9778874823829229	-1.1012753503672865	1.1963950803369316	-0.3959282319582812	0.85212141596124	-0.37878282493080817	0.17818123444403156	0.7698112011097477	-1.1468047885174346	1.1542085848242079	-0.06331440309463335	1.1873675013399434	-1.012399045406306	0.04149176208176441	-1.1880329117764796	2.0228453883141304	-0.5887009441855493	-0.3610159403590809	0.620150094904235	1.8449436799939403	-0.23448226536937528	-1.4209036002479782	-0.2802339451927261	0.0810662977311638	0.597442197014829	0.5033902157507789	2.286370891779951	2.0127217130877852	-1.1171940769769935	1.7109115238353416	0.5355053949757459	-1.0812883691217867	-1.3056510697907742	0.7049870596432422	0.06712244259007873	-0.46910986833210555	0.16505686695906063	-0.6613789730285973	0.18005177546041407	0.9647012090448639	-0.5154753527035745	1.2366516483333034	0.03649833494043149	0.38853110105686417	0.15729580649581365
0.4819297091514347	0.3346084092920049	-0.08498778233428042	1.5945610566156285	-0.1368437704664029	-1.873816476242867	0.016848450782448992	0.12621608654858496	0.25787151762232535	0.6969261734633153	-0.8183944978101744	-1.1978840532653408	-0.4068991724673357	-0.8509030275109148	1.0470572590186114	0.17768391967213376	0.48259066434922976	-0.0668048318176233	-1.285871980794389	-1.103171553849749	0.7334846000549723	-1.0128364807900323	-1.2001389601157222	0.10907977046634458	1.4240236625991896	-1.325292120663512	-1.535886279025011	-1.1909210835072728	-0.7056522396435024	-0.05533526382297475	-0.6290127059056816	2.087743042432987	1.2700323222562429	-0.6251013694106271	0.797699327067261	-0.16619329053108384	0.377722483223521	-0.8134077533045273	0.320878938610534	-0.054159987108454946	0.5664071141036096	-0.05000017069004798	-1.1069518073424003	-0.16663645090566426	0.3968226502424536	0.289132624583251	0.1822278072091448	0.04110041681989875	0.24500930065651838	-0.18831869878851487
0.6989860345482427	-1.0137085427473265	-0.050904704674892436	0.9952152062411593	-0.15170325110710917	-1.8636656992710252	0.19863917322500757	-0.6743843404696042	0.02038003568981052	-0.3086732504486946	-1.0129569589396603	-1.7555120531912023	-0.9762404407963106	-0.4490646578389793	0.7565388444552479	-0.12989633174715107	-0.11169655876902115	0.09630940541062073	-1.1940061086767404	-0.7621364416185474	-0.4203076389737135	-1.1231965393382934	-1.3389672941778765	-0.44390414786605464	0.6638597327691113	-1.7029706537541585	-1.277700343956296	-1.125574938124227	-0.7254270038183862	-0.3902541429979261	-1.340849008367347	1.1127250934655828	0.13622266205851916	-0.45661490356639967	-0.009660535940305803	-0.768297361631846	1.3027414548169827	-0.7521790478621339	-0.3381620281248083	-0.3396458233422612	0.8401635994000612	0.3760887113840008	-1.122760255834861	-0.8524102257779369	-0.6842362193114575	0.4457875545710122	-0.6735929873228191	-0.3565625743244295	-0.032628084445761964	-0.40792626820759487
0.5861862762347483	-1.6214234472425162	0.30702089570865465	0.27864929207280875	0.07840748108724453	-1.1187472291587353	-0.46568101919015936	-0.7141910484306304	-0.6861701358930753	-1.297530768181223	-0.5434014747278257	-1.1934664604891059	-0.7385516136057486	-0.5007226030410437	0.5133779819611893	-0.606117030492321	0.030679624988237474	-0.5177138961423781	-0.46916239799132264	-0.5246733566019292	-0.8247542540645405	-0.7679865016015371	-0.8358851645972021	-0.4901720454320288	0.09655566639369645	-1.1401521643481651	-0.6473628354080068	-0.40033662386637164	-0.39242437743575365	-0.20954061052680112	-1.1373597583888955	0.3194183077944781	-0.5320576072244659	-0.4740665269020018	-0.011645812050023067	-0.8228308995440228	1.107006830146898	-0.954875594476748	-0.9558710077389481	-0.581094681588435	0.035010093826186445	0.7807544992578479	-1.0722609399204062	-1.10739398837961	-1.283563503893286	-0.01403034145487528	-0.745206490688414	-0.6463319745686565	-0.43320342922756516	-0.5032010861074788
0.36042000002198293	-0.9630211075692479	0.2648577570959705	-0.06505983168258181	0.15204019446156938	-0.625036710073502	-0.9931370519931938	-0.2178921313305463	-1.1402636585818804	-1.747774455921348	0.12822122460478766	-0.6629738501027851	-0.5328008957804572	-0.8091329827358019	0.2718778462963419	-1.026373511760255	0.5555338050376896	-1.1067832873325478	-0.5422145279690037	-0.44555206767841055	-0.7329078732581402	-0.2784098139019058	-0.4795404909341233	-0.18733138351852158	-0.2549085885762803	-0.3239644634160816	-0.14090434214056316	-0.1410444124744565	-0.5415329040091768	-0.1767958640380149	-0.7877942050313607	0.25049944609179753	-0.6280470905204232	-0.49409492199840754	0.4842393354799396	-0.626474389228498	0.3532549244085963	-1.059741557153015	-1.1421118284726473	-0.8472656433994166	-1.1207422644664304	0.46268331504167987	-1.3193957611088416	-0.7359062086176426	-1.2015380592831808	-0.4694900964276312	-0.45197195789458	-0.46161770672796204	-0.8049036391041975	-0.7443561298918016
0.07612278118758274	0.00014070511563086513	-0.4727512278898717	-0.18404727334997378	-0.1933933403606542	-0.9934276242945751	-0.7887182941208323	0.18626812384081287	-1.056982297379958	-1.7921235494075278	0.21636609508277369	-1.2365556391270474	-0.9034259271287132	-0.7365423432473502	-0.04915232655794518	-1.3316720260481878	0.591478569127878	-1.0661791912232157	-1.4630867442706912	-0.28233747588535923	-0.6548539795209293	0.011307462650399643	-0.6777594636728349	-0.2577368707781223	-0.5951527643067607	0.020587482960707122	-0.18567827556993996	-0.8216812495503022	-1.1588606681712663	-0.8784342642227079	-1.1325856423823215	0.6003468673015436	-0.6480913332343091	-0.5570088803759754	0.5778307270191375	-0.6201971316993512	-0.02394759601439985	-1.015549536211953	-0.7210215991125603	-1.1739289756836353	-1.6569897311352635	-0.4366714139999475	-1.5960130020470038	-0.143013246356259	-0.9723086930345185	-0.4178286650352578	-0.5395157047194999	-0.04243901885599025	-0.8268592456258647	-1.2491969521531536
-0.2935978607382725	0.13399695859858513	-1.294681896672825	-0.4600578085958126	-0.7445756427747107	-1.7176608688670791	-0.22702454602767747	0.04101581440828164	-0.6815389485694328	-1.7086540032163646	-0.43214323995125137	-2.428120481742419	-1.2970817039924218	-0.16345997218041963	-0.27103114653005117	-1.3609666125119881	-0.06841526549593151	-0.5768443212091003	-1.8101766928469565	0.17683567384315865	-0.6688664705610049	0.15794788793594128	-0.9769446363637176	-0.9834767552794756	-0.9598928634916061	-0.14913815292393515	-0.518413133017735	-1.7102611876893452	-1.3283246284181742	-1.823900224464116	-1.8409142030301076	0.7451560680731834	-0.8915792593908758	-0.7018326294035575	-0.07307473051590861	-0.758285568899744	0.24604245613566203	-1.0632196892657595	-0.022985051061869155	-1.2910395529760497	-1.3518609007334785	-1.0464689485390166	-1.3168665865527098	0.20075456236332392	-0.9289500226648232	-0.000633479848451968	-1.0203135963714915	0.027514155006323853	-0.36857082982844946	-1.675906630418613
-0.617043759858005	-0.4134700594224421	-1.385258583518902	-0.8186820783548615	-1.062419432482197	-1.7329430212295867	0.030461530953193264	-0.6021321978969165	-0.3218359620817419	-1.4199389343407338	-1.1438593678070308	-2.6343078327947462	-0.8098891802567406	0.21895815975400665	-0.09018298825890193	-0.8804541794597673	-0.6234804375049168	-0.17816657650704368	-0.6553397587468177	0.8386061699558167	-0.4916152618386196	0.44276057809092606	-0.7649986259024578	-1.651564518183023	-1.1971044353503624	-0.38086989914005603	-0.40802753042944945	-1.7816231825387283	-0.5063235809956849	-1.8180267220701256	-1.7555451165224536	0.5139728513023714	-1.0436077258642869	-0.6623794851440696	-0.7862387645232936	-0.6409583784439551	0.6228609211736575	-1.2328149246570714	0.264846288248882	-0.9083938164993803	-0.7892174761150424	-0.7273912087473068	-0.46713921794578134	0.1406667026708248	-0.7144603837936366	0.21152549879487725	-1.1454830586968103	-0.4783944318074866	0.20533843196264148	-1.5062109147295448
-0.6396844883893213	-0.4137929432070264	-0.7318017780362789	-0.7664690648490476	-0.9543719191652538	-0.6083478783518258	-0.05661313885826761	-1.274731221996444	-0.004654848555303905	-0.6479274213906726	-1.1999963412841335	-1.014922186677209	0.5395615703263351	-0.24146659974181703	0.47048786878060833	0.04427095053210559	-0.29060798013408806	-0.027891423451967327	1.003279891888383	1.342379611397904	-0.07538807878525487	0.8967591226781743	-0.12601865359533929	-1.3121335596126777	-1.1818090126940546	-0.38440219619661886	0.42424693832498456	-0.8769655339530605	0.5852334088607034	-0.4110201978710921	-0.40610372106061604	0.2732670474581287	-0.6258925602907526	-0.06708203223841303	-0.6813800554831111	-0.15126943586297942	0.5035638916216966	-1.0750387492311897	-0.24097509215263577	-0.21052045420452065	-0.5409813304028462	0.2103209602331742	0.2069478373340768	-0.20065554352391074	0.13489305999342174	-0.1253766773274093	-0.46528823167321803	-1.103802255948087	0.29629264517869325	-0.6682401428357715
-0.3016375699728154	0.8497006193511055	-0.15973274016707775	-0.138809477932895	-0.5786064687577412	0.9714295404525435	0.04279737721678428	-1.4683512271867665	0.3621660817229114	0.5571343252961306	-0.6385666405229056	1.4218898586471171	1.6684144129583758	-1.2204368286116882	0.9002892881260988	0.9055196989569466	0.5680859865188038	0.16286804876876446	1.3003106119745305	1.3473788751237092	0.1742490019907987	1.1520067906810425	0.3063457072689211	-0.01766151101680629	-0.8905311345298316	-0.2587881337613574	1.3179508044431378	0.2397283645930517	0.7354738628133312	1.3402643601267428	1.2289197530330227	0.31592662935426613	0.2803422198466874	0.9950498393722066	0.19333286869578142	0.2829664141480889	-0.09784904487576927	-0.10945258283350522	-1.07666390939146	0.20487066262966058	-0.5483608926116589	0.8045798908275493	0.10126714868105738	-0.5889631203513005	1.356306446702676	-0.7877601463109941	0.43220227030399255	-1.161301667602663	-0.27337729079285	0.2559267403572063
0.11760852937622913	2.544901795693265	-0.33013690143763474	0.4826925335414654	-0.14020591654312642	1.9093524171214253	0.5907557205135816	-1.011310620070196	0.660929625668947	1.6447586963400171	-0.1370503262419468	2.811175365488234	1.5982479136306695	-1.6523741568283672	0.6487587596176024	1.178301409729377	0.7278750511854644	0.5382976183209687	-0.17919623120360373	0.8077395303675419	-0.08613139573991835	0.843793327955644	0.23914405699925098	1.0482431165525237	-0.3296883865795039	-0.12702238485851725	1.337846561284344	0.8145418928239615	-0.20687206025525054	1.8531894932186856	1.711688277369533	0.4068264711254421	0.9592266069175677	1.8107154660213227	0.8357398771820159	0.16622003760631973	-0.6482311296940918	1.4587482832573744	-1.2324667964602831	0.004217317330051797	-0.3986000929771677	0.4103852225822136	-0.38766382846576697	-0.7458058867236697	2.0285260330066146	-1.2790492706883834	0.5557211780006589	-0.4757417322300399	-0.9663329236434259	0.580932010398496
0.2975761115210883	3.0647932247810403	-0.928784346477968	0.3460984255541766	0.32845365353951345	1.7492876760650018	1.1304036967005293	-0.18925920544501101	0.6060225177353856	1.988258467940833	-0.16617706465096205	2.342021099726871	0.5004257790315738	-0.939859790404139	-0.25265332399732643	0.8573771924978997	-0.41232312417072925	0.7594872651224273	-1.7433371881881394	0.022144750441921036	-0.5662012349636265	0.09859291177207158	0.10391235970769129	0.8605191215745002	0.4211106112977161	0.15089670102275107	0.40313185087469916	0.810271972180037	-1.016145093793624	0.7106439445684398	0.7358400855006004	0.08351325408479394	0.7788363904274802	1.6629149235303682	0.4401637995182573	-0.4191973615141078	-0.7007814190183984	2.6721282140157068	-0.17904659050752864	-0.42795573434422457	0.000524075960736413	-0.667269143442022	-0.27110433805450596	-0.4514639742612845	1.5291563728571658	-1.3373275528515	-0.21472185105809155	0.41688937579199853	-1.0236192601117915	0.2578364235114261
0.2727293049609462	1.731642038706344	-1.030471144321788	-0.5481507986191696	0.8101972292820397	0.9785755925635395	1.028508227402939	0.48869456295060504	0.1511788190999358	1.433171855533762	-0.452054767869587	0.9403658488424627	-0.5760699038151288	0.33793463597687134	-1.1204672933379423	0.4248060377594032	-1.9267300271738903	0.43375336208985943	-1.5126613027478202	-0.5688217129423868	-0.5475127433474107	-0.49604749582275937	0.4165258010378155	-0.23364610187926768	1.0599115672063997	0.7073281018810157	-0.4782148390788816	0.6742267362453813	-0.5165557876187775	-0.8714602517611857	-0.5467883702908746	-0.6891223042953836	-0.09020148956189185	0.6217967436269567	-0.6472800540811608	-0.7864391417453718	-0.27214922789204493	2.6555962571930993	1.4258052264727927	-0.40667050636398705	0.2924091599329227	-1.4707291429424527	0.7475946124538658	0.22877752844297106	0.23721837911917848	-1.0640315019765503	-0.861521423255502	0.845460178952749	-0.25881188070317745	-0.07169124627107563
0.38164546311299774	-0.4728576976521314	-0.17506528143465022	-1.3402054405948416	1.0767368880555852	0.4071546036029533	0.2929646165328876	0.7063987173938425	-0.291704400824555	0.4158169959402372	-0.35363536042898625	0.098944991223724	-0.8492452952927659	1.1120140837768302	-1.2490677885352102	0.27505005082574874	-2.2395599249573395	-0.26882474974705645	0.3733024016875242	-0.6870058451046431	0.257166015486207	-0.4600826835706567	1.0082337788079117	-0.880469160458211	1.1451192461287447	1.2455104665494887	-0.254969381330718	0.6819162564441117	0.9680711513563582	-1.338640704112651	-0.7964418474384282	-1.3688573476851398	-0.779460852067205	-0.4331020091693964	-1.3164973501293171	-0.31837004079512293	0.29977760347292315	1.5132768084797654	2.2223482283189635	0.22858395811203144	0.2231622030668239	-1.2685023278637262	1.7410858387102126	0.8742464722401351	-0.8458485428500742	-0.6243509873792026	-0.415135893976003	0.7093317015072556	0.7259210968771345	0.17270411619780837
0.777863868362868	-1.8828838896851976	1.1352742055710714	-1.2075906095365219	0.8274394132716525	0.4016195442887446	-0.3844266255982758	0.5653348758603981	-0.19918141554196356	-0.39281897776777586	0.3559505474242628	0.3236836082508228	-0.4464339777948282	1.0587358542796506	-0.594035469399508	0.329014435479373	-0.8565443697422188	-0.6888719422188958	1.9326621295637356	-0.39926258817045074	1.2036846642299055	0.08213198894769844	1.1932948502374836	-0.272255636340725	0.5150736325306258	1.1820145785677598	0.9812785726031255	0.7201686936482519	1.957055003329312	-0.37987652934211635	0.1563037255733226	-1.4024395009853425	-0.5794114590240413	-0.6570259785484015	-0.9470847150474877	0.8550096479820584	0.6886482496463681	0.2643041555927703	1.4454217332911516	0.9144075986084228	0.07579946060381978	-0.16816852661445514	1.5633803224811056	1.0534210551058494	-1.0732636372841908	-0.004916527885305312	0.8200400983910977	0.5264574879225573	1.1438929841627905	0.8054819293449529
1.1252716451227116	-1.693689915996185	2.035333105231514	-0.22888000383580584	0.08877677025771294	0.727312268041209	-0.39838137063045304	0.38722966591226904	0.4792796998148179	-0.5397468661749332	1.2456721614213233	0.8952582990728052	0.03611581181414855	0.8521323235185055	0.21566886320113868	0.2985958803824316	1.0469944976912116	-0.41582272155961914	1.6603990474419676	-0.03505202054111092	1.2685567134495257	0.5346457649763314	0.6623460508109744	0.9671162105242003	-0.40236929485703593	0.33078461101531925	2.044990341658985	0.6117860886985054	1.5440313133252586	0.9249271399093333	1.3391401409454415	-0.8186165324741511	0.3381697891738556	-0.03207662160898487	-0.02803160894748523	1.8845705231690892	0.7337276300670188	-0.1696615591214465	-0.3076849974886117	1.047344166984008	0.36173025641693096	1.043921619678805	0.23473916533627187	0.7881077631392145	-0.601431496371365	0.8203965644342454	1.5463010568748996	0.7911528305351098	0.7724530220513519	1.0745613372390392
0.9312195908499507	-0.49221399560471546	2.184278208902697	0.7543139093455122	-0.6685468028521355	0.977839087388926	0.14124772891394355	0.3146788614186547	1.1798516308475007	-0.012473903446152353	1.743283507145819	0.9589137625031944	0.3070192981332266	1.160285287474384	0.5212972536768309	0.175479798937708	1.8656292067239941	0.2286452508603958	0.18001546129559207	0.09916867513045262	0.13598035657997906	0.4640807107106955	-0.08976632775226283	1.5932356235591756	-0.878974012877933	-0.7015296614632949	1.9239376319001626	0.40166956846199503	0.38693816044365564	1.3961075098342948	1.8211603692981126	-0.14728278384887492	1.0767290046871623	0.7460922156271483	0.5328706533457914	1.9334021915400996	0.43285917157464066	0.17529954014123442	-1.6737780728192693	0.6787389951013829	1.1434514419004214	1.6004446725759733	-1.0068410303861117	0.5330144457360902	0.06324316749574103	1.5696078428851494	0.9795594175382574	1.3884473375234507	0.05650716396074931	0.5724207509683804
0.16293682902269227	0.5558319814290912	1.9091328637062517	1.0253203140744032	-0.9298554470717822	1.0141833434600849	0.6245853174302683	0.1915352173515568	1.24221977947785	0.8154609990999698	1.7212742227293207	0.5012879123594327	0.5327216837079164	1.7108027003109545	0.21771109174087586	0.23201709737323079	1.1954148437417664	0.5776439711914908	-0.6702456235732663	-0.03346867798663799	-1.376919095222064	0.049865448399890704	-0.3663938662703847	1.1914930565847623	-0.5841671503969778	-1.0001265652778903	0.8428562672854558	0.26074196555202245	-0.21161263310916034	0.9143484684068555	1.586996629977275	0.18053374062870206	0.8804179345418971	1.0696111383318085	0.4787740581187201	0.9341941785578624	-0.044993018662155354	0.5344206304411172	-1.846521646980655	0.35370445737987133	1.854601556094997	1.3228713651502568	-1.0937063468945512	0.5975495258085874	0.6885601431877398	1.7086359261680684	-0.22885208968006854	1.7241398796977525	-0.44254625700339284	-0.21760898164764517
-0.6281842464497219	0.8214605185452208	1.6087013908083012	0.5771507809640097	-0.6193584060956003	1.0004202640797077	0.6356011617970034	-0.11780033277807779	0.5521995064344941	1.420251143333985	1.467857386093396	0.1589886261516156	0.8777525226536023	1.645507221505783	-0.3060988775210937	0.541777495188272	0.043473636866879294	0.39209414101568285	-0.056651548698915914	-0.21151991992120103	-2.0724452606004196	-0.14153445763877676	-0.09772104728985427	0.4878033419241468	0.07542685516567499	-0.2476620229159863	-0.062154287077562556	0.27957006062258244	0.10145217640861819	0.2374070949943861	1.2389176121162309	0.19481471285655633	-0.1642284708981086	0.9374477409495248	0.3389085194394011	-0.317885900605124	-0.37050617796645535	0.4100871442990528	-1.2118702381998794	0.3633915469945465	1.8569571583493212	0.6089018435511258	-0.2875060918952319	0.7141209015100755	1.3199912681286061	0.976137996986314	-0.7721969843959393	1.395001181968816	-0.5618992046109282	-0.43848673942804695
-0.887681449535254	0.5351231023183981	1.2985336694753222	-0.12347485214855539	-0.10434417740234342	1.1352873477356158	0.27275988317096655	-0.3969298556902036	-0.37365311050593925	1.445062492752801	1.193153661465038	0.31317760176678094	1.184148772428072	0.7133641219283972	-0.6862899432545221	0.7527758860650557	-0.4548144135425043	0.07282944298096555	1.0468015048655979	-0.20675081985054367	-1.5287703184621106	0.18645179897878153	0.18123958709233876	0.25690621785302176	0.4080501315696021	0.9555011750615379	-0.04545249418634121	0.47620819709059403	0.47330185311169076	-0.0615580825715993	1.1394641079197012	0.143529277595637	-1.2496622855710071	0.6812392248016133	0.5765057597306658	-0.8240451395908849	-0.26474571203397135	0.1356130477580491	-0.6970881025239863	0.43401481813784176	1.0794588356380024	-0.03630546552042391	0.26493963836207585	0.37833980869364014	1.8211618329878183	-0.17771418912465992	-0.21355130417458498	0.6207747631790487	-0.5024010547782933	0.11712878127701755
-0.6706534157086377	0.2517818633902962	0.8206836206901695	-0.6806641299428694	0.23951241535416273	1.4238500340383087	-0.1518221411726838	-0.24534094242332274	-0.9186492360273639	0.9473307452069045	0.7788150415644047	0.6581349373144857	1.1909190688861377	-0.24935697337152937	-0.9076949680731915	0.5312338680288694	-0.19792949957235786	0.10945182268883699	1.2797794384880858	-0.02767345844312651	-0.4466088660895959	0.6947884682686825	0.12052896509695546	0.3329932031336946	0.19394244938963523	1.7031794666220035	0.4723319794019954	0.87716563176524	0.14877783632291045	-0.15631647310133912	1.1050925603763244	0.0825521292428021	-1.6050686275665575	0.4109065720751818	0.9406552733266182	-0.22236811326008282	0.18271493516044593	0.3591090080729304	-0.6807346250018557	0.2469281265469133	0.04427925412508228	-0.41235220067679323	-0.03251752464886428	-0.39671848151866	1.750316483780018	-0.8306501624705755	0.5800375048509726	-0.029467022161812257	-0.45477603255252336	0.6868851559326042
-0.530460664719419	0.2159452918682777	0.2674557079724226	-0.9367017958630752	0.33420263787090626	1.6731610540621729	-0.4984319440998201	0.3709912729574863	-0.9115079391324773	0.3680720538899223	0.08305532857595853	0.6724707564346448	0.896710271161891	-0.22759744465972123	-1.1180912984584277	0.12074734797122551	0.09657197204690998	0.5088153003544563	0.6038667068937463	0.08339780786544983	0.13677573386268108	0.7504897298155736	0.016758102751579778	-0.011903307199486799	-0.12090725857600258	1.6133750147148378	0.49689936939352225	1.3855342574569096	-0.44701506794357654	-0.47110000196909807	0.8603757823201336	-0.12220014999469435	-1.1244227496565369	-0.03880357063877475	0.8606480099324096	0.916619533782912	0.47803781615737445	1.114878613534559	-0.716277539594317	0.027617959047752213	-0.6485597751703129	-0.6129695462643688	-0.5847286237301524	-0.9100116706532726	0.8667508515104589	-0.39877911382924497	0.5518676272757241	-0.2582875592966246	-0.4265930141841888	0.3591552955710602
-0.8039847882557281	0.24508637993541504	-0.06586904421742691	-0.8035969257514411	0.2527114000208707	1.6441005628831593	-0.775144419629649	0.8893648168333483	-0.6436249092150814	0.16917500360961205	-0.666617145061628	0.2885358041788694	0.5345910530772745	0.7463870183988056	-1.2880330533169873	0.1818540723245419	-0.036603314868184675	0.8840137765874677	0.18414682317244874	-0.10313835381633295	-0.11803482939746898	0.12422871933626127	0.32775489903241534	-0.9161966703976523	-0.007454927896023874	0.9872967639999503	-0.3245789451353024	1.5967260887496055	-0.277177582766168	-0.9333744138408216	0.4853212048394465	-0.457827855663466	-0.32496744258667115	-0.6531313453376377	0.2954700836552086	1.596246257552436	0.1533703790397466	1.6461631004790351	-0.27750682204551086	0.3268600253922689	-0.7616882192003938	-0.7184263261829273	-0.48033931258442447	-0.5353299996765657	-0.3817176147803464	0.7655137634043898	-0.3052443607445118	-0.2858819088065008	-0.4082504354418487	-0.860076454984814
-1.1728029925089771	0.06822637492369316	-0.12980170504371794	-0.2585620442780193	-0.04887534411382934	1.2113817338150072	-0.8779125951536817	0.6573925946869538	-0.45569926438239966	0.4141180441036252	-0.9902502279530802	-0.07441692191038993	0.23233815537577854	1.54895013970836	-1.2132110585366789	0.9699598993074243	-0.3146934128826231	0.9822171375356524	0.7522296519038625	-0.5474959679224253	-0.6520506572077366	-0.7102749313521257	0.9180850544408447	-1.601073851102525	0.48644981842555557	0.2734463815426365	-1.2754847793099626	1.0146728586455929	0.8451580146603699	-0.9944420884089165	0.2506240973504086	-0.6666071942506762	0.20225412371619858	-1.0024634857244414	-0.1466759732762446	1.2529365605958762	-0.7204400561713048	1.2287383956725488	0.46744109031098374	1.2172804400915678	-0.4348467093691914	-0.6234820668471851	0.29671356389190895	0.4482642225567542	-1.1329272990668566	1.635459355110179	-1.062906481844527	-0.48772865534735765	-0.5145907951188592	-1.9514131734751667
-1.0530040588913385	-0.343136192269414	-0.2777568324157897	0.43974987560591167	-0.643410784556125	0.4417997303761014	-0.5841724930874043	-0.3203464464692069	-0.4210252138432227	0.7008313633533054	-0.6983083059323004	-0.07747144952607585	-0.13333779485270852	1.1903743936703137	-0.8321045767917563	1.8512774953429167	-0.26176157134600814	0.9228545824952167	1.613947437693902	-0.9148303403997845	-0.7549215826764923	-1.0226090667169745	1.0833779667959926	-1.318038874763102	0.7716195722476616	-0.4000272748671233	-1.3753867464592782	-0.3520098203794195	1.8261901149720225	-0.3571685857030243	0.15903332326753367	-0.5887715336682602	0.26716650132233755	-0.662677593744965	0.0008285800978183845	0.19713611778423443	-1.5250861724960583	0.03074025915667364	0.8026434889338538	1.976103593965088	0.024879236521433895	-0.22435944664847	0.843917278248529	1.0303351622251573	-0.9590550630210738	1.4268433043367714	-1.0504386253975955	-0.9088006850524298	-0.8211715857129095	-1.8918190054881046
-0.33867958705156515	-0.7551801996509371	-0.833074671089854	0.8122150060903146	-1.2853359382398908	-0.4362670567817537	0.13877592258458996	-1.292224080703665	-0.41306370263916	0.5506609141552379	-0.17885325857111675	0.11483127764956132	-0.6828054837969485	-0.10687658474713756	-0.3695538259860331	1.8565363926155989	0.1131679178235729	0.9162456960091295	1.5161604569548977	-0.8243313404032854	-0.35677751378221295	-0.5708350175047127	0.37135844800068596	-0.29864122591111364	0.39280527342813	-1.0914894221294844	-0.4629444538963638	-1.713318304113596	1.491399942053434	0.5677884911856469	-0.1003298137071145	-0.44232281331422724	0.10714656748664113	0.19979128326106152	0.42946296126817757	-0.7480518911344428	-1.6637366232091126	-1.0107498036514098	0.32828756428360184	1.766019254776465	0.29144058943555545	0.2900685193010918	0.4767028972164833	0.54469913367154	-0.32075670858084654	0.29636893142126325	-0.5615863712467347	-1.234379322728675	-1.1169826700384242	-0.6708994459588767
0.4215480309310304	-0.8956743071887348	-1.6166914374670336	0.6786084284170684	-1.3814509913934483	-1.1542985226375224	0.9484090297881766	-1.5053387138419874	-0.33321591928034827	-0.11086221098608241	-0.01654542967772414	0.049820554374791944	-1.2382075065018276	-1.1866546620238343	-0.05313893517014259	0.7184003003981064	0.44547522451259863	0.9585029778903585	0.21313763591513657	-0.19335939249280612	0.003972110187086553	0.13506766305664564	-0.8281466913020805	0.5563955153560768	-0.43733083782408677	-1.6353858335336877	0.6407558163859726	-2.077299293890652	-0.0485230148769006	1.0809591010609247	-0.6879319656847032	-0.5458154058535785	0.08259642798839202	0.8721445154959729	0.45609316082346935	-1.0278627518886028	-1.115162535234002	-1.1637048956106264	-0.5036118243318664	0.5601437661616187	0.1397298397627435	0.4718121351993906	-0.428219265739144	-0.5888307354935066	-0.048319805442674856	-0.8318175859143386	-0.2601372088207816	-1.204725965344864	-0.9844643899917305	0.7526038574645934
0.6337930645904328	-0.6732708807766612	-2.0863499265600174	0.5009717422718704	-0.5192359243265912	-1.5437290529022858	1.3620316868516118	-0.9542352090445575	-0.1639069956318876	-0.8592646437729918	-0.34572263748773274	-0.45512919681772696	-1.402279328506885	-1.2103509479709615	0.22234974071775543	-0.8013275563738642	0.634892129633281	0.9368491455330369	-1.206870166807559	0.5980180979338667	-0.07129943306978738	0.3370712266295193	-1.654404249414995	0.8017146024760895	-1.028507804154776	-1.6267960980953051	0.9914840031790834	-1.220465540036147	-1.5068985286168795	0.9688681785470052	-1.2732952552903982	-0.7825494524343518	0.38319851941264466	0.8034950673476235	-0.05533844376072513	-0.7793853479319963	-0.37841560421502535	-0.6232300914759102	-0.8054012420202951	-0.782965217897569	-0.3535533813831303	0.03413457076398257	-0.8884234511616551	-1.33329621973208	-0.40708138551835227	-1.1055496484735186	-0.19763501461614252	-0.931648165204333	-0.21068928728786132	1.4148773008591324
0.30299069336188467	-0.2232111284553533	-1.930880587475029	0.8958762190296601	0.9792039922062575	-1.602232127113776	1.1548804568154771	-0.2728190361620531	0.1314680327669994	-1.1572534141732447	-0.6888589657215957	-1.074750079361644	-0.9482942325292022	-0.450023886728055	0.7586071896694898	-1.677456622667698	0.9499129621593353	0.8938917235618666	-1.5455922266660378	0.9070693225196836	-0.2869952553334074	-0.21782382847812776	-1.6374352750875116	0.8518077585179958	-0.8912294485290745	-0.8980416981021057	0.4081942226209793	0.022320658818597818	-1.8045706225777876	0.678063575096207	-1.3238985773759162	-0.5887249262736204	0.9236624393216268	0.15649645969962778	-0.49229760028759345	-0.5224061542831772	0.09299303689158096	-0.21575161253988073	-0.14120095926411294	-1.373933834300976	-0.7293623319911009	-0.7725528278525684	-0.4397758453618602	-1.148913376891954	-0.8192858891710986	-0.4438894118075076	0.1986692139399496	-0.7346270985078974	0.9269243620584865	1.1492314627519984
-0.05990784734184114	0.2116463104627693	-1.3574256509970302	1.727823919113342	2.1828790421533597	-1.4580620404373403	0.47482160347296004	0.05142358764052204	0.5867069440393282	-0.8463892101450776	-0.4827650062974376	-1.317068234232676	-0.09183166653803336	0.16281821998698753	1.5307182844786025	-1.5937765641755168	1.4270862456021118	0.9457633254137794	-0.7353843690565125	0.3246271598861847	0.039764843201873734	-1.0479511471768894	-1.0448969626855078	1.1467936885886456	-0.18516895167082228	0.12147475163773622	-0.5127478890926083	0.5477943738581802	-1.062327474494448	0.6928106361487926	-0.7285849371375116	0.35613382966742824	1.389580841967944	-0.45288240489341547	-0.315057587274167	-0.5287637240751478	0.3037814604645538	-0.498125947640197	1.0748286521681552	-1.0881068637000313	-0.4860483707180795	-1.280065528506073	0.4368730550410196	-0.4511800064394433	-0.5731114061771116	0.4911793368266696	1.169234067397867	-0.7257342614351728	1.8489848675376876	0.48514540501154896
-0.10001396890345356	0.43780514017247435	-0.7425814523080505	1.981981607227515	2.3327078031926005	-1.2877622233696768	-0.3753931124779496	0.15352595341575379	1.044415659302776	-0.2906759138016828	0.2885500295002091	-1.0563143986046741	0.6288673751239704	0.08445709690537803	1.9696250213091921	-1.0654549142113843	1.5042675302683837	0.9260413464320337	0.2712380013231912	-0.8914403724258851	1.131214710524744	-1.440918046741449	-0.4391185625754904	1.302443257289729	0.4672657155239338	0.686459253229856	-1.1147145202495379	0.0301669718583102	-0.19619793068239383	0.9004004544201163	-0.01874844268586678	1.552202644222847	1.3844175623671502	-0.6883864901687657	0.17842872103952104	-0.5932264815276362	0.5429302283714631	-1.2696777315162096	2.020402240551311	-0.4904473523609587	0.3437164016318517	-0.9562290779094437	0.980836302422098	0.026976431660297683	0.2880992576433485	0.9163237358252798	2.032706037221786	-0.6736157156215783	2.1388030147350237	-0.02261749945100872
0.013784436288250835	0.3883579897473545	-0.18662329817065998	0.8454838016845564	1.4865268764182804	-1.2389794723271128	-1.1498989932462578	0.42172677522674207	1.1182739303585758	-0.06339068721959192	1.0354396586835102	-0.68105815800044	0.7343610005133753	-0.38482334139490937	1.4826097629141302	-0.7254390854556478	0.6065558805539087	0.37181958634399	0.6090926025725294	-1.8767529284061655	2.322366394753586	-1.1371796695919383	-0.10619259002225148	0.5374847328622729	0.5521544932222225	0.42063214006228256	-1.2592858951864652	-0.8822074753116343	0.14689015855738813	0.7247475034991046	0.09754785475829525	2.052520909107335	0.691931191132788	-0.7971999636527817	0.19024897848117697	-0.41854131758685603	0.9068325573746471	-1.916613728625802	2.2021437042145293	-0.15859108898265284	1.0464366707789723	0.13222068229730105	0.9803685771729448	0.07789732683833965	0.9166495349054116	0.5349675127344113	1.8492101557803255	-0.3205061027138106	1.7950562134893782	-0.21344595372478975
-0.04480221929659733	0.10935629229462814	0.40049589231259736	-1.1567228380094214	0.3802259097699192	-1.3506256011052302	-1.6647262078044913	0.8609272294683158	0.525131369410059	-0.4625155239938776	1.107244374166332	-0.6906655502228433	0.13535918556231014	-0.6070398870561341	0.21980151225286468	-0.7098924473951571	-0.9570271578998661	-0.9143980864574517	0.2292569854448109	-1.8037424432066846	2.607298097688603	-0.49448205329375255	0.018612110172723493	-1.0948335674099574	0.07401792878836083	-0.3206955834561679	-1.2182299932082221	-1.3212940138279876	0.0068035586478564355	-0.13847887859264893	-0.5953144714646422	1.4847549165914173	-0.4460429611368975	-1.1535789924865592	-0.5427806929348946	-0.09075521567469097	1.1316049474002945	-2.0413014801781912	1.7550148797159022	-0.24442088957775335	0.8561344578762232	1.3671739770753246	0.7980326510624216	0.04751306827890475	0.5278744528817119	-0.3297439862765047	0.5764778848624939	0.2325014081697323	1.0868056877385863	-0.19861359480406826
-0.1965043992280342	-0.2700259884755696	0.868506763131511	-2.462271269274602	-0.27421484922674805	-1.4814509134689122	-1.771461066931442	1.076264054828234	-0.5114306847009041	-1.2501551508113615	0.3563396537243524	-1.1378166159689767	-0.791084211107197	-0.3757833325737543	-0.8547567428563299	-0.76576060318617	-2.053248511114542	-2.3747894895703316	-0.37871654496917306	-0.6233106512755567	1.6637710213726433	-0.031785851445857986	0.07619889651516551	-2.3789170399413067	-0.5018605967639603	-0.7833404334465499	-1.1824961908761376	-0.9770719442114018	-0.32328749313379984	-1.2741836852759092	-1.6216046984417007	0.5156309948446746	-1.330257342599395	-1.6705390070774688	-1.377952793278075	-0.02743159833435741	0.9255955736704052	-1.6606563432243155	1.149651733852549	-0.5926337716050816	-0.22252675388935123	2.0359923059004497	0.7438515004375463	0.1739106982528859	-0.7532097096765767	-1.063118677905905	-0.7423326120782496	0.547754231927425	0.28925643991145616	-0.10251663038637351
0.007090267200014465	-0.5515273275085508	0.7940017691598966	-2.092357755102373	-0.29391642496882187	-1.352513267290243	-1.479814509502851	0.8704819774751277	-1.3217566146021182	-1.8171348268001333	-0.7851876118946817	-1.494664570245129	-1.420465587785233	-0.10332960186375982	-0.8281376236088402	-0.7191951451718772	-1.894899876603992	-3.0420212195413505	-0.8262985140583977	0.8177068357097843	0.2846435299690624	0.09850137008600936	0.15703329421662232	-2.165338996537016	-0.6605460517997751	-0.48261469975355553	-1.0451926028443588	-0.13741234557074955	-0.7057423526912047	-1.9231171071684534	-2.230318246397116	0.12404303998314808	-1.2720001279778947	-1.8377744412741708	-1.5693968461370609	-0.4418057999078719	0.37729183839253333	-0.9482788315747611	0.7322413117204942	-1.0010668231359396	-1.3473794309861589	1.7676248460359427	0.6958251110813378	0.22432663731627667	-1.9650991086212901	-1.2181710299870685	-1.0604453731731138	0.28981864717242517	-0.3859554760082552	-0.0390313104679379
0.7496437408168057	-0.5400204109977009	0.04115582402765624	-0.7673122682592233	0.05937960972384078	-0.7834338171759628	-1.0492693494142407	0.5736512483676205	-1.3792843711989924	-1.658853077448267	-1.6702841867739084	-1.139903962797188	-1.3028737556681356	-0.3273581082051175	0.23337808927770506	-0.6193639948860951	-0.9700988311713248	-2.499571812260595	-1.021302921265117	1.5115651486330153	-0.315006462039419	0.1616485214611446	0.37407551639868564	-0.7409425116565671	-0.25410585320443946	0.4259668195378268	-0.6581261519907129	0.7698248072397919	-1.0119670836454435	-1.7444806766700016	-1.9850679692832327	0.49572925373983223	-0.23585407926974006	-1.317997750531595	-1.1887802845503557	-0.9839007135569812	-0.058397231197698476	-0.04632694861991408	0.5248400252086725	-1.251970671704964	-1.6826505080832144	0.6754429253393746	0.3846068334346919	-0.09337646978606579	-2.20341895742486	-0.7904514292117308	-0.42335898153098434	-0.3841467925572312	-0.7180237039183712	-0.1597476009865462
1.5434846012708412	-0.2181242682649019	-0.8247093447943559	-0.10637602157625492	0.4447639939857038	0.03218113413512287	-0.7681563200879321	0.5822782359724398	-0.8103249551998577	-0.8063619570685938	-1.8497828793216446	-0.0422346135934312	-0.5317258554560456	-1.129103040087898	1.338551532186443	-0.5059662314355888	-0.5075911325719944	-1.3564949110870403	-0.971153489235048	1.2363967433758842	0.31021461800348493	0.45057555460000237	0.783558437493921	0.4216259459474036	0.38742820002071726	1.3217626564232663	-0.1438457772555747	1.4255950230965893	-0.925486973320653	-1.1021514337825289	-1.0313264758704275	0.8670776497980333	0.9877282238042565	-0.33824975045542544	-0.9253532504716321	-1.0404745882417077	0.013479647845901466	0.801653626078835	0.32884492810769045	-1.1076390454067697	-1.222271821203416	-0.7403273279192264	-0.16098746607951156	-0.5878315118863602	-1.4013897087893719	-0.17365240189278638	0.18606364653395677	-0.9057737866429186	-0.5275543870252631	-0.47447216063987463
1.6471294652516746	0.13257728603054755	-0.983144934111348	-0.7450194875910294	0.6274559776034575	0.5496001909435492	-0.5700371020170942	0.7194267641082964	-0.22013760792478476	0.15532893730830116	-1.2714296967471084	1.0639993771581342	0.2832337910259711	-2.0283896733021733	1.5835144507722148	-0.3154362056716462	-1.0162505004241833	-0.596524002552668	-0.7324241104284858	0.7472467570195026	1.3558156405036341	0.948865955136905	1.1303588665592315	0.342093234321019	0.7371270985090567	1.5861409785884613	0.18595690252887162	1.5209240704250526	-0.2824444598285274	-0.595300179511875	0.07415124413213914	0.5085034544711998	1.3999692505297012	0.5820986790909433	-1.0307609114595693	-0.39940706920142005	0.5489818953548377	1.1586217063028696	-0.07288745046393354	-0.5575885047769429	-0.6523125738596117	-1.8017875153081744	-0.6354723290177012	-0.7360795926841063	-0.25689668169880026	0.15917975420583638	0.009171126824955574	-0.7876151981263348	0.11595414300292747	-0.6255282911219312
0.8847041202949322	0.10696382574998668	-0.27798519147321343	-1.5877897812216828	0.46194859711099984	0.321671733357639	-0.01886172861998808	0.3721497386357667	-0.00396008940512034	0.5550375374564651	-0.2696217566362709	1.2966026502614227	0.5285974505780522	-2.3870619892923632	1.0047995243628902	-0.12225401846388192	-1.653545362017857	-0.5113835150181012	-0.5628203518115876	0.9481175236543072	1.5540081739062817	1.3842394980551684	0.9048462605983782	-0.37443529533828035	0.5306590190618128	0.9936028696920021	0.21996648911670677	0.8058956160082393	0.44978702645114355	-0.42220399290136396	0.751564824994181	-0.3731963033373126	0.7059501150823545	1.1647485313541486	-0.8815576181358635	0.4697355941589046	1.102893939434583	0.7209325041085455	-0.7569822282760064	-0.05366474738521568	-0.45953027500518867	-1.9635431510694183	-0.8561345068157554	-0.3695180002856013	0.5085313798484147	0.04580980522367053	-0.7014643521941696	-0.060569566552929055	0.8175209593678572	-0.10276480876395165
-0.09395798146973673	-0.3897779846919301	0.5264400074360013	-1.138473277439588	-0.054239740710959335	-0.496280778930785	1.1406859006728522	-0.641845466391044	0.05606228184466511	0.22104435268287226	0.6019618956323755	0.507277178070619	0.16667322664787018	-1.915512101667942	0.35248302356226585	-0.25345076775514946	-1.2381863450222965	-0.4841061594009856	-0.8076279035105245	1.8748763082670252	0.4820616252581881	1.5111620033008244	-0.0683319335423379	-0.3690831728786413	0.00643365668592819	-0.14904350058669336	0.24100539743873303	-0.5083800421425788	0.44657331084005786	-0.30212909485973083	0.7374287244062105	-0.9299456516593128	-0.3959366931379691	1.4822757115036944	0.13757996622247062	0.8583848803600085	1.203691319065563	-0.21121347451437852	-1.5643660721793635	-0.2045874379231208	-0.39477809706610006	-1.1704382088586052	-0.9448960223034876	0.0569621153962882	0.7438431353242826	-0.20616711439005955	-1.0910215282225164	0.7479482671974115	1.1172193713203136	1.1117970571867986
-0.45200004784687525	-0.8995889525270334	0.5881050631888682	0.6427092379952581	-0.6435560423578925	-1.160268100704871	2.437721222293749	-1.5927494586813453	0.4295037886843615	-0.3645317338870765	0.895354391947876	-0.49051590004677137	-0.2336193704274911	-0.8609086662287571	0.1335077839151752	-0.8940442311588778	0.28390377826063407	0.11981590476285853	-1.4180806713398904	2.5925450521612126	-0.9586382201768653	1.2569744856092324	-1.1417627940345692	0.7445130567377148	-0.3224356272431701	-1.1451563805835643	0.6250196971232966	-1.563759855573514	-0.4882297970349924	0.026991719308134727	0.21574402134025988	-0.7642980545842828	-0.9042293041457304	1.5845591978101428	1.5464131640183127	0.5237627178498321	0.7054992946998686	-0.7995820254382042	-2.1098389402440767	-1.0371745582196727	0.07586056262951658	0.016958443831840524	-1.0531993561113384	0.04864621402644796	0.7752213966098159	-0.08527967955926512	-0.6916470699413343	1.0719546031422742	0.8754822650491189	2.213947650730535
-0.009797398389410428	-0.7680326640285629	-0.01413965548933542	2.1810300091001547	-0.8491121366882737	-0.9835921427425287	2.8906486407201917	-1.5017970675863326	1.1606147835507643	-0.5317589717168156	0.6181193197422581	-0.6898285833901278	-0.12093280020840379	0.2372701652861198	0.09406192698293375	-1.606978346572186	1.6912041174043246	1.0569663822435187	-1.738736060621061	2.1617514687763273	-1.446696964902807	0.647906893804227	-1.26905379645747	1.8780169014609525	-0.17265811917582827	-1.3182594934450618	1.3366835549005387	-1.455064242874048	-1.4292536976700132	0.3966268608288664	-0.31952208331484383	-0.40880411846302533	-0.5084718940724909	1.2499659466346371	2.033746359398428	-0.08831297164765724	-0.13817220558281892	-0.42690587519635737	-1.9747747120703307	-1.7021107920878085	0.9499776383890777	0.7960610261988067	-1.0500898442669648	-0.21960854930673615	0.8683691979214958	0.5975285488043756	0.15845068981464266	0.7923168825224538	0.3645061905288608	2.1712518139444525
0.6131419151959883	0.1365952937022825	-0.35846183787448294	2.0402548339692594	-0.47679176944306634	-0.014756280997030953	1.938753256660072	-0.27107501101417547	1.7193608805538796	-0.07146049533607508	0.2705896680491049	0.06944147345632656	0.40826746728737046	0.9813475436693024	-0.29814419937183295	-1.5453292660429045	1.8333807773273911	1.4196087159410204	-1.0889618454145573	0.647774160400002	-0.6317818242414006	-0.24726147459242556	-0.12465856692893969	1.7638057745807758	0.23291449305116887	-0.5257228653697562	1.8078216011820618	-0.1903130385356841	-1.1784796680966612	0.4016311985511318	-0.41322508575071737	-0.582610693581849	0.15025363102148948	0.2862468503625223	0.9619912470876939	-0.31852784080163626	-0.8691891163605019	0.5973433913717856	-1.0335084913778725	-1.2084812526090616	1.5598069542682587	0.7930072723934892	-0.6428816002591365	-0.04385697626812607	0.9086076056780529	1.408177791592553	0.7682310845470063	0.3204803045881707	-0.04707713633114006	0.7818041944402879
0.6560024256247127	1.1361535975967048	0.2063228656211477	0.5207688463199784	0.07417549311092625	0.9815832547107706	0.13325015542385815	1.0884761692968203	1.5793578170698515	0.59617576725327	0.38381789378223075	0.9113043990799105	0.7072183429083299	1.3470527072527012	-1.062420030313187	-0.35353444607739626	0.8549245584293279	0.7061032546567476	0.36980164003458565	-0.9253330758712525	0.45924217869884804	-1.2093318274764668	1.3426742398490776	0.422401840982606	0.4143468000484941	0.617151628233464	1.4248214028525499	1.1187900002037305	0.35506877246034213	-0.039947080167411914	0.014780379187574053	-1.203425004861238	0.21699221012830658	-0.9801219260911259	-0.7057657079591283	0.04527690676529386	-1.1277875165135673	1.2490801008098213	0.33515169559051644	0.45914856817282174	1.3005792582461593	0.3802407316630038	0.19421235520358693	0.8983125392510071	0.6251013271320539	1.5846068697174924	0.7278616294965616	0.20040124107360618	-0.26678132188065484	-0.9835798799959595
-0.0694529577689841	1.3518621480612614	1.2485749738784286	-0.7447033383783184	0.11133276661347259	1.2651862248488646	-1.23510267454738	1.4787115971422329	0.8264125810624476	0.9012107027429693	0.9177764276888594	0.8660865782884271	0.3336829774098802	1.5196610651477294	-1.6289446417476323	1.2505180775589613	-0.11038602517557561	-0.5429752070856735	1.5779530599384854	-1.6078240658725877	0.48304803591516127	-1.7992666941085527	1.7499801320279489	-0.9333058681573687	0.1439539796487136	1.1330301496129183	0.19190555113588365	1.265140298856842	1.9030690957557381	-0.4611886608166634	0.6269523304643644	-1.4568901535527798	-0.4552981808821591	-1.729618538090645	-1.3345663995894794	0.5880315971869682	-0.8882418240154796	0.8238101876937167	1.3955819153367939	2.1346782771459907	0.31685685011339065	0.23085902835546446	1.0312952968920566	1.9762136153078151	0.036625047155802073	0.7399893659311496	0.08060860133683266	0.5829296827082558	-0.501184397501856	-1.861444630185845
-1.0973596254249496	0.6526133428905642	1.748031214552885	-0.6380164396245701	-0.5959310434353391	0.8167897638906083	-1.2652698565734317	0.8210566440717038	0.0690701324844352	0.7136487286740957	1.2011098654829455	-0.03687181752773147	-0.3992905512123478	1.5524439170383242	-1.5387154108161716	2.0441384965683547	-0.2842882512668631	-1.2788912194727764	1.6026544240654275	-1.3887812052651403	-0.7814406902515123	-1.5946269189781683	0.7218061919786104	-1.2911734273946418	-0.3353115153741503	0.503630883444668	-1.1205865932839005	0.1650739685078878	2.1448521081489704	-0.2733414794909526	0.9857029798188476	-0.8518770717266555	-1.1869365124446571	-1.3160894308428825	-0.42441980552186265	0.7128651906704648	-0.4782950714510348	-0.2835275696214175	1.5237656819867405	2.5528715463523284	-0.6521994618793058	0.5290036346233551	1.3006086800019208	2.146407445962268	-0.43745155404981934	-0.6822705301320479	-0.8535974547940021	1.0729790401069108	-0.932915620950515	-1.4953610199913436
-1.797886230041937	-0.14202187800135915	1.3044528184357262	0.3535468780714725	-1.4391603071015442	0.2705516713824183	-0.18830793968830736	-0.022089512418947323	-0.21670779270695228	0.4025434981361196	0.6278705678763729	-0.751688953444662	-0.7298069263429056	1.2723390893141668	-0.9834221023835982	1.5266339328747451	0.04328821785224962	-0.9821525113320355	0.6601534932730195	-0.979006522081532	-2.160095601005383	-0.6102961850472322	-0.6974814700594439	-0.7634664612917038	-0.5908992151543833	-0.8033635478418677	-1.5752253007722428	-1.0683672022570028	1.1116288762902182	0.6029421654260376	0.9537349336011204	0.10591658219475684	-1.2247603878389828	0.0939761576565321	0.8491032472777936	0.24720644262874641	-0.32525741649174006	-0.935464556919754	0.6541152055708604	1.5977723635501588	-1.010163154056124	0.7326142481447513	0.797169583216142	1.0557070857347457	-0.35374361938620286	-1.6937279284715605	-1.588224053596755	1.1293408546364418	-1.4408711990701482	-0.6261813521946574
-1.8656235778145918	-0.1395257737254085	0.584488182120709	0.9498277456278302	-1.511437705786437	0.21475033037373653	0.9858942778452966	-0.33695133818126877	-0.11183271534365767	0.3612339706700646	-0.5633113789182264	-0.34304196996498065	-0.260431594532993	0.5707619736807787	-0.4958179601202781	0.43977330638946827	0.1674210136243057	-0.033126440924788614	-0.08916960529521031	-0.8752974834939501	-2.2999358343856744	0.5727773980182949	-1.1773223112361364	-0.08190782856247723	-0.4221021053989204	-1.6777151403104738	-0.8941282451051573	-1.2988450854084121	0.054425533669943904	1.60617596462857	0.7930253468357034	0.5127238220330675	-0.49269836706774206	1.6063121726027345	1.035854758186916	-0.3690229528578546	-0.5807036630084097	-0.39993150870623695	-0.6564492980054218	0.34665531500591973	-0.7417628686802835	0.22834365666035017	-0.1393434977257348	-0.5308162793613523	0.2988243807519287	-1.5769068286180552	-1.541663403326623	0.6459048742843749	-1.6815200318307595	-0.11262942709565296
-1.4227541989072319	0.6085326596175719	0.4688631350410156	0.6236292592733818	-0.5759912530238461	0.6616594816622204	1.4442838364762318	-0.2996676330498567	0.002527478595214441	0.6062959341284424	-1.3603147828589925	0.973962245641165	0.6576564279300882	-0.2866195804988651	-0.24122812286958548	-0.037964711433186124	-0.026414599593404742	0.8428234520912528	0.18837182489878926	-0.8632694383298609	-1.0838789800652846	1.2331571464937598	-0.4867920557832668	0.4144594500962864	0.04194281718224881	-1.3403951564208239	0.285763967792067	-0.4720352459700079	-0.026045497341728095	2.058433169958232	0.8684067925157368	0.17978185043590486	0.44405424758034406	2.333187721549917	0.08337442617910358	-0.4752758970345824	-0.9526592097393457	0.9361806292826578	-1.6140515820215864	-0.0952301418549542	-0.19311571908506217	-0.8326212669680815	-0.8958341926717486	-1.4471072062994812	1.0632238068010371	-0.48880441813245906	-0.39690956414639933	0.10018048813940005	-1.4399332036931132	-0.0044943839335674085
-0.8232078810036099	1.1504694703799756	0.958015309952399	-0.0018628634966430335	0.5965393185045287	1.2035248845659148	1.136155801746153	-0.5391423940447578	-0.038368914998312825	0.8960007542978501	-0.9771456326048764	2.0416079440124286	1.3586632822699212	-0.783444844673659	0.11712294702673043	0.4822180250889736	-0.030442231166263253	1.251831512471248	1.1002834216286272	-0.5035879281138528	0.27803948276821666	1.128824291442649	0.44011121478902593	0.9167734240019322	0.5773896981068997	-0.039100786019961725	1.0024278773303916	0.5230678171454931	0.5843620363552764	1.783467639756242	1.2591806320243273	-0.1756971150975115	1.0369463847854992	2.041103875129801	-0.7029366524053524	0.194638245357849	-0.9570013588437137	2.024550345954873	-1.7373934272405653	0.3699978882578102	0.32348387237547055	-1.5283622260216434	-1.028522099110741	-1.1900000259250436	1.4354393769245	0.6950441860962285	1.3915998063680732	0.053583578182948566	-0.8801146138114204	0.23441354035209433
-0.4072491678135515	0.741321012468202	1.1725214922379426	-0.17384272610133789	0.950863641530251	1.5272689831408695	0.5073454853669503	-1.1967530637754256	-0.08941931976334658	1.1088910344382572	0.24781941700148438	1.9667495310627574	1.5252893026204923	-0.6388059986805867	0.795774654259537	1.312705813127032	0.42582974071159	1.2096849599210575	1.5223774613320677	0.09502794312067613	0.5622682284605445	0.6582966091332216	0.7123540868635662	1.4298222300569143	1.0495356184845717	1.201795205806382	0.8375632060040777	0.917144359868086	0.8596448748868991	1.177113739522424	1.6613990264018808	0.09293758286519208	1.2163770727972034	1.1444714066582482	-0.28700260635334157	1.219169937552525	-0.39821410433843246	2.2188888524860966	-1.1562840061334607	0.9903577540058937	0.5889847529123461	-1.0979933060004867	-0.537205736427878	-0.24256221510244858	1.2859806607170319	1.1202638987200908	2.6461167482946126	0.49933521153162225	-0.43852368786550283	0.7506905939566074
-0.311421986979105	-0.27376593751750167	0.430828449508858	0.032644290869499694	0.19859498710394255	1.6103963676561057	-0.08378732909387253	-1.710879399983501	-0.06711795277738063	1.308323774467797	1.1132856037687442	0.9595728681366683	1.306675813532024	-0.07731946843774015	1.384570472832061	1.5514514497782308	0.8931389819549127	0.8199231820776429	0.8857243696239921	0.25700229425818866	-0.2000260116941729	0.3654287208763769	0.41593177841421014	1.4393700674074141	1.3344592714116745	1.5071266182594667	0.20749193869887275	0.7334413310275243	0.34133943491241014	0.7099028608715502	1.654521881107717	0.6958239899013697	1.2014076267537321	0.19472036995660236	0.9045439308497578	1.7958994329170694	0.392893903589188	1.7565224478185428	-0.43247779616289683	1.1155273311936584	0.3656411482047434	0.19092993579902617	0.16658764735610573	0.5251578931793309	0.8520259174603143	0.5942891070166894	2.387442039871437	0.802356308313234	-0.44734299579279707	0.9390671588877351
-0.3683093796108375	-0.8639024446986249	-0.9014228737648503	0.014638792806110246	-0.9007706426255705	1.4541927754722368	-0.5888939380394195	-1.528439279513008	-0.18121653220266082	1.4172281173942887	0.7965641898676955	-0.08105475442578296	0.898791618423174	0.4751939363762811	1.2272495589940398	0.9963879068169827	0.7833623044654576	0.1701388213749154	-0.22253161609983224	-0.4469128796281669	-0.867132146547582	0.3247367497694724	0.20607653885613142	0.5699058262529478	1.220639658392562	0.8454757561019606	-0.18530654871917776	0.4192910800897727	-0.429566548558903	0.443193411325049	1.0601323258147206	0.7944373397466323	1.0429341774518575	-0.554961036169981	1.6039111652990117	1.4194738189891358	0.8337422241986263	1.215067691922248	-0.05206789255138169	0.7448873873317764	-0.4373629898764248	1.2403586707797838	0.5508854814210222	0.625680798639289	0.3744763060929546	-0.3795721827816044	0.8446726414875665	0.3813652387430525	-0.8136717183572603	0.24008410220119367
-0.21148038992702117	-0.5282471515131391	-1.7692407167648443	-0.3768156374945377	-1.2948933607749764	0.8766672154224227	-1.06535750840176	-0.7545042906695678	-0.6460265639652101	1.058613733269371	-0.26032773062497505	-0.6290097622694356	0.2731011045680034	0.8828840066804209	0.2850785876120332	0.12881640295735042	0.2017122610449419	-0.48402949679830093	-0.7499871333391541	-1.5481363714309568	-0.5176597026517106	0.10370983876218458	0.26736101113677024	-0.6863604692275684	0.5852770554190377	-0.09993904719921172	-0.11990610150567733	0.14162233499878243	-0.7307037937535923	0.06742032484509192	0.08351889970597544	0.14926978962211396	0.5543412000779373	-1.157504715305586	1.2360989315243225	0.34823387736886435	0.6214631687596209	0.7086912197122923	-0.025154676941085138	0.21172757084900884	-1.4226255066562796	1.2174427920699735	0.35384234152553967	0.18091602697132772	-0.14961262996707644	-1.087670807429851	-0.6296216545980033	-0.5792979752416898	-1.0452894457563742	-0.9331898132462743
0.37576453330923854	0.15067343346286333	-1.5182572057036572	-0.59999014799525	-0.6185469586457002	-0.2164612404539599	-1.471275627631197	0.07050827794841445	-1.2631416793375803	-0.031887698771601435	-0.8387690564470353	-0.9325663431893596	-0.5675813593912947	1.3042043772823564	-0.6396388328819635	-0.5683516933023627	-0.14691803400786574	-0.7461019644363729	-0.2784150324003983	-2.0366368430430746	0.5524173558298534	-0.6402259767315989	0.10474589443057922	-1.3193808630971764	-0.3152524659492898	-0.6185882690692318	-0.0057659872015943915	-0.2605992471874799	-0.5152118265369416	-0.6403120036349238	-0.829739648959775	-0.4813803174353513	-0.29570456491048447	-1.6926131929973514	0.4383977545545285	-0.5918338116175659	-0.007699762159062933	-0.1589298577560461	0.03770679059302292	-0.3133593947253738	-1.802259599189796	0.3700437631201162	-0.19091165250550313	-0.37605179792604737	-0.8018307105973688	-1.1313178293885497	-0.8472456894111697	-1.229393394524104	-0.6505075924344329	-1.4467029139557017
1.1477851064856646	0.28248520317184567	-0.467799000920853	-0.24135083363898105	0.560469462680642	-1.4065626039894894	-1.7029145893207798	0.6623093385997568	-1.5097658480693075	-1.43779205937213	-0.2989936875445849	-1.36024959820786	-1.2518552061273232	1.6867313594858584	-0.7117440366355802	-0.9768382334133385	0.10424453559684503	-0.4947089283520342	0.6783867307514707	-1.3775447310565359	1.239473527935447	-1.6030975879162583	-0.5846649602226963	-0.9351385275234757	-0.9074774378395263	-0.4984120055972798	-0.28083175123887943	-0.7237392609612914	-0.23060176817242842	-1.4804353676772597	-1.2681757080460698	-0.2539884913528273	-1.0944197018263537	-2.0478423784079163	0.06742779542422317	-0.7378497050681292	-0.5270935316428184	-1.5406867114823937	0.4345518871604675	-0.7851906063243241	-1.1113842720613492	-0.30741850042643	-0.5338466580643944	-0.6613063660055809	-1.4064029060390706	-0.6131174863259837	0.037964980474040115	-0.941350034688404	0.3797005442697689	-0.7202927718126881
1.528636643095888	-0.20754422322935953	0.5426503577235432	0.29543529808162544	1.3502575360140494	-1.8719472215287327	-1.69058615137626	1.169461049729864	-1.1114070923974142	-2.162328333615738	0.7123081702189693	-1.652530255838526	-1.2453707207252143	1.5138934292916197	0.010170046892161227	-1.0650111323647788	0.4607153916473228	-0.13651385839741845	1.3207479361405112	-0.04810530919691588	0.8967186728265134	-1.9837158826987624	-1.2361092722420932	-0.22698697817004207	-0.8175941569917784	-0.007170168249834738	-0.7872657364465818	-0.7527478673112226	-0.04427428073633043	-1.972469608884098	-1.0822399147256991	0.6764866915698734	-1.2567158687559679	-1.9485153454960231	0.12544554299909666	-0.1906088286500988	-0.586195356482686	-2.772447621567282	0.9664738238853838	-0.9615746133440678	0.20576808493572843	-0.161796544691974	-0.32022206452871776	-0.5062218392758472	-1.5205425443176797	0.03912192567774421	0.7745231955655989	-0.029479072488126156	1.4421427222054366	0.507221206799658
1.1808950456709788	-0.5233396424292345	0.9484175038845627	0.2558817783306262	1.2953040992108502	-1.1372274834368836	-1.3588754737434092	1.6487324516465862	-0.38981925391166655	-1.539618512947574	1.0052785177228747	-1.1431778590906136	-0.4781019712740147	0.34826943540307503	0.6515509695562047	-0.6238041686860964	0.20557238821264662	-0.1845877113964845	1.2677610153454877	0.9895298362036027	-0.013895967416607171	-1.2461632257709085	-0.9950343777900487	-0.11255523935513412	-0.3098871084405363	0.44590095388608886	-0.8861457740459924	-0.014118064632995446	0.31243005535566015	-1.7940014476401298	-0.47315493891549154	1.2964119396328455	-0.6133084469373115	-1.1873268144915756	-0.011180387778434775	0.31013413689859193	-0.23354931561151593	-2.809844437453193	1.0863498829603768	-0.5243356540659448	1.155743750072329	0.46064463990667576	0.23435302512439599	-0.010533791711198358	-0.8787410730858483	0.4006653984919078	0.4179009917198957	0.544326627488211	1.7557793433443725	0.9439526636217817
0.4259695979792391	-0.08160604990228568	0.7210498124091452	-0.4095715668016566	0.6027199944167878	0.30219168633291454	-0.5954822689442106	1.684689995124983	0.09046719859564915	-0.04495283673992094	0.1931230965770751	0.26585710066197565	0.398745135917794	-1.3797579678157155	0.5281076460304294	0.4124352418626275	-0.6027671696040349	-0.566457656294054	0.624620803348976	1.2483626730299573	-0.552268477575793	0.27613547984061276	0.10127494589842723	-0.6012566495172327	-0.07321441861230235	0.5640561230256492	-0.212328473013248	1.0135219841706855	0.8674567031609379	-1.0606620792352297	0.09757427691235344	0.9486743977230259	0.3445917949681806	0.1176178657431759	-0.5150567346980336	0.13346768869662787	0.23837704687771796	-1.3259042051381211	0.5061969456615043	0.3514908249510603	1.234441067257065	0.6439793571166982	0.5410367329053425	0.46337406586942526	0.17462727510095322	0.31242019321750464	-0.6931120411426009	0.19789348004104637	1.0621356475622894	0.21057394316595113
-0.03107342982506968	0.649715628815976	0.0683937597568805	-0.8402130906755761	-0.19444569868249864	1.2768705159579556	0.5604798565829008	0.826471763577536	0.16041671177651232	0.9970249647723122	-0.8910365191076955	1.6417737432490898	0.5685233296749923	-2.444086727404941	-0.12137596371762369	1.4933381991160684	-1.105921742198484	-0.6004529695579203	-0.35233326904048345	1.0473332342024195	-0.38035180548255015	1.5735891374272253	0.9201886740048731	-0.8444310231623414	-0.5020789301472122	0.2293571133418584	0.8061886598393072	1.3175804708771657	0.9918381807609669	-0.21199880046281602	0.1786108612175868	0.10576320042721618	0.8613767285538292	1.4407190964629304	-0.7595742417906468	-0.6229223653709881	0.5697171547234865	0.7323261124719108	-0.3800410966997879	0.8391032523282207	0.9448131595120529	-0.09891975503954623	0.2679236802992808	0.4812332853525548	0.831365169213505	-0.05127534684984895	-1.448482534521193	-0.6574845679294145	-0.055832834700217514	-0.7310259957639633
0.1494059620215921	0.6629377894471661	-0.8113333710099307	-0.29766932765122667	-0.6766172520074212	0.995412564940017	1.6845749557441576	-0.6482317088901596	0.1676776647973259	0.6620105514974873	-1.157967654060144	1.8051841739707974	-0.12517993701569252	-1.959842525126332	-0.5219040390956531	1.6941121847298461	-0.6935468495550678	0.16765956487455955	-1.388644445607242	0.9540771697957113	-0.020582859650299188	1.7975072381175927	0.44682176382218664	-0.2979063884525672	-1.2540820860436177	-0.4621819694400243	1.3120493491132947	0.4224517425729816	0.06553250572952911	0.3325287715179883	-0.33928555307169234	-0.2586170840479976	0.5620520030613512	2.093347943419158	-0.2211985451340948	-1.275465036669894	0.6553309022004025	1.8469771618510737	-0.7837338025785627	0.2186014802110901	1.118916713248233	-1.3080802863219074	-0.2691930220084532	-0.08709217694141708	0.5274192377159961	-0.33957070800837835	-1.2697277520179224	-1.120071842409413	-0.6268424940506376	-0.7138742541512338
0.5645164132426623	-0.31513323896423373	-1.633860874253683	0.8156323186128667	-0.7166933370747715	-0.19721354750511855	2.1128766857129415	-1.705135128373034	0.4367144190095624	-0.6360819975503756	-0.47387812391303896	0.5843186888359355	-1.0053239278196022	-0.39567423402152724	-0.33322992229839693	0.6623720929051191	0.18901078361846438	1.2555470055927302	-2.064728066529309	1.0942239884316427	-0.08411110456522464	0.9629204269488444	-0.9678007790904501	0.5241280303119118	-1.59533562169259	-1.1528856426235907	0.9067040640591517	-0.9641843134425394	-1.5076885327558196	0.43156519205135546	-1.0806492677565014	0.11038034128565852	-0.2746507004542101	1.7171435128157668	0.614329134937025	-1.2871520804240253	0.5104186071154896	1.2822431455648078	-0.2937792346808162	-1.191093005896071	1.8284539254687653	-2.0027982610233237	-0.428333793434724	-0.8467145656955518	-0.46494406213710876	-0.30571621305978053	-0.6428250609334463	-0.8343712324757742	-0.16466412885922396	0.2772462949665517
0.547209892750526	-1.3675356686171727	-1.9631169931524086	1.285979202430593	-0.4124132244213075	-1.1584665427679142	1.5113465354424664	-1.481885041587587	0.7858897581252112	-1.54570214045619	0.2600502345801863	-0.8954424842236003	-1.2405091077819947	0.8049921218432727	0.004671178369408774	-0.8142369438498676	0.5282377313668277	1.6535381695067601	-1.8980849718225157	1.1184388353945627	-0.4838722430987071	-0.1138845217452785	-1.8678621174386025	0.6913318161640877	-1.1514598383847379	-1.3397639769836598	0.07529962890511488	-1.5659198522261395	-2.3719439208027584	0.23799912539235854	-1.4222865687683712	0.4724098664100712	-1.0125872722447702	0.6401303313792044	0.6702380838044839	-0.7889761337858184	0.23342535694842764	-0.253231935717853	0.6734655962362813	-2.1349002863735893	2.233762932233424	-1.5628151356615425	0.04842731206597357	-1.1502989182640777	-1.2141642517514937	0.007211113829143924	-0.35399970770165884	-0.35258425705946284	0.8797868418870958	1.121312191323451
-0.027444170796239082	-1.3664201869771815	-1.520615027442528	0.4618533014126785	0.037598724800145464	-1.0473623095041478	0.29785174045626633	-0.1784522980419978	0.75027468486552	-1.128605852562402	0.19577672346060154	-1.2913262290818124	-0.6294173127743664	0.7114445420033738	-0.08132458122513986	-1.458488607664636	-0.04693179651683751	0.9871297452297274	-0.7998356923613561	0.7446593872060305	-0.5826210827144678	-0.5507997604356251	-1.2417016736861963	0.05766327081160187	-0.23690134632011045	-0.7365866479908739	-0.34063011929070525	-0.8084348679031499	-1.5699851813062908	0.03476744990800764	-0.9912590474376627	0.07759055776623783	-1.1782688021629442	-0.31378558016540414	-0.39291587423018787	-0.34904233175091876	-0.00205150343591169	-1.3030177606309623	1.2619373464063248	-1.650275272194043	1.5970385102053979	-0.23305466557899027	0.7342432672001973	-0.6929938695298468	-0.975678773854398	0.3450158375366716	-0.4916627942812307	-0.40849730843373205	1.5638942657999362	0.8823823227556088
-0.5721269961976521	-0.25605759874183764	-0.5626885862192514	-0.9462519330769812	0.4224620688359397	-0.071081302451745	-0.6453279221988507	1.115442957553009	0.22938800957189018	0.242219014219632	-0.5026244976168577	-0.3617017659000106	0.30715238293423464	-0.15621352783102918	-0.5381233348311302	-0.7903395576658669	-0.8237714010455099	0.023487075241080433	0.6161969699132628	0.13716558088061856	-0.03492736550801979	-0.13103975942286575	0.399566215801082	-0.543239582344618	0.5372448594134444	0.39229826040814214	-0.040274247704588303	0.6248769690250484	0.3199270090450963	0.02969032943806987	-0.012379804618316424	-0.8523079172027507	-0.7490882566980712	-0.5078887773344729	-1.6217731012221719	-0.30162321812936627	-0.03071893353197156	-1.020929817494535	1.014502641260786	-0.10556867838801581	0.22689765003755394	1.1181001777184545	0.9729007638034218	0.17514034588068142	0.10069303487269259	0.5079000798349735	-0.4603678023151663	-0.9813239638714844	1.354549890765949	-0.154360868446546
-0.4814815338121149	0.8726022820917999	0.25313462888579513	-1.5998326930915725	0.5943560569141308	0.8171255561385851	-0.7661686633945609	1.468452562981375	-0.2997272379491738	1.3272503710898778	-0.9101519105592619	0.869778150497572	0.899885383381004	-0.5345095455208798	-0.774664306622332	0.3818843679916624	-0.8682474897002826	-0.18766459720247758	1.414602102030107	-0.3092335709841859	0.7436881125730478	0.5891468885948826	1.6082582132840786	-0.3567512090112751	0.8519360223204193	1.3252369892348836	0.4627876050376344	1.512184804984958	1.6708478704311782	0.22193166510811957	0.8396850249451375	-1.3686984371484194	-0.06458059134231883	-0.05466846862324715	-1.7677315523182067	-0.4158770661365517	0.14453792375328695	0.13746467462534184	0.2733145053611381	1.1618080126115604	-0.8230024149894377	1.6862185555065747	0.567445804077711	0.7791943867202838	1.1055869974406023	0.519766825346932	0.1101127833128706	-1.2745828614151309	0.5616623810553127	-0.8959913621557277
0.13399374024791771	0.9885290778633793	0.49582301058509	-0.9479776993102137	0.5293461307412723	0.8674973055148082	-0.3117046341466089	0.8821411761369556	-0.31904428221496767	1.261728853238054	-0.44134276795008104	1.2147509147868525	0.8829372699807656	0.06653008276812701	-0.4341292884296653	0.8448507445879984	-0.11622540072554638	0.43604325303489644	1.1550093266123043	-0.4325563764832336	1.04135848937004	0.8340088583720349	1.5098548874144737	0.352595208028088	0.815611088871909	1.4316125128439487	0.46417157334145276	1.2538986589513519	1.4568477423204151	0.4156887108274981	0.9933710241005945	-0.928505606434953	0.4651000980170842	0.3381998796004712	-0.6772042286288518	-0.24472792185474035	0.30629375961730154	0.9927630482110111	-0.25648990649931525	1.2249095013356897	-0.9428597025212668	1.2846618321097196	-0.06924985873487083	0.7522301372515523	1.2172389456661714	0.5217751725623496	0.799854642796963	-0.6440069109485314	-0.09926348657305395	-0.7051988651519624
0.5654298592303089	0.19143654769714852	0.371001194107567	0.2817974178943242	0.32234887837477516	0.15192161674545163	0.03666543918824855	0.05511658535992366	0.10475581194759842	0.28917236819502906	0.5021173828941581	0.46215015849200874	0.439910294269445	0.8404907697314342	0.16178175238163078	0.24067247097183905	0.618122972660862	0.8999124880527317	0.2803281501301069	-0.4162976353956543	0.6574496877219876	0.30075545098480205	0.5338619141467994	0.6733729308982641	0.6391284250411442	0.7016776412946993	-0.14383132232849438	0.2760462159014662	0.22100595924182842	0.39160806342289783	0.4500856258675506	-0.005245246624157453	0.6152375689129402	0.12050001254653483	0.5825611043848077	0.3039489008059972	0.22152167123521277	0.8170107204099627	-0.2504900253246631	0.41514210494464	-0.589697454767544	0.38938920085460094	-0.4155186525951645	0.3052083013439223	0.43046855540031614	0.5405884863147534	0.9065620040583312	0.6151111489053536	-0.26810901479808275	0.0035228969672009606
0.3352392217861965	-0.5359826966786498	0.3954772444540872	0.9731495899749907	0.10949849524261343	-0.6597351282637887	-0.07364909800904908	-0.4197253189575241	0.4030492823040636	-0.6508953606634089	1.029939728186926	-0.5833631156338535	-0.09474139573210413	0.7418411975841709	0.43109675749035764	-0.6901635192524491	0.649030559236811	0.3414139097266755	-0.36998805749268826	-0.46919822867458066	0.0849934589869846	-0.608431606292447	-0.28346533737126545	0.2169564238844112	0.3745293617143907	-0.2576122027772217	-0.7936086017171772	-0.5704819225560286	-0.6728627474465766	0.11854995648634303	-0.25847063763022354	0.5130046370886961	0.43787755601822403	-0.5341508516053521	0.9577622647677907	0.8475576247953526	-0.08827375507601798	-0.073057688070626	0.0063657046937251344	-0.23884877782370556	-0.6128732559745579	-0.29265907604272856	-0.3642026439385068	-0.09386063302607801	-0.5143565186736123	0.4410439143707622	0.3422390996386942	1.5351761692859331	-0.18101867092253124	0.4105441834210889
-0.2642921305257306	-0.48936052243205985	0.723196903086099	0.7686438527820759	-0.013020645566435006	-0.9899740334061884	-0.3695505594988141	-0.48602515301490357	0.20267463605591662	-0.8889996307020154	0.7521143524488391	-1.0381484524445226	-0.46540706225384926	-0.2116057448366359	0.2304259340422248	-1.0447407507437139	0.16136002475060846	-0.8907068649053665	-0.3859686282976166	-0.5409522136452318	-0.09988901708540789	-1.181595265179496	-0.427743665229361	-0.42535147014059377	0.022643776976398352	-0.763538359047934	-0.8993734168478477	-0.8171945095023221	-0.5423594072543632	-0.19384052205344363	-0.5708793245775282	0.32355774944736065	0.17136307286032748	-0.9561079082995025	0.48036252559328013	0.9598206162568906	-0.3327927529112006	-0.7843190554639071	0.07674789537839245	-0.20194485113022376	-1.1659735867588572	-0.3737604029072628	-0.1969633297492107	-0.2029951628009153	-0.8684164826407085	0.13780534739688557	-0.24339816668661204	1.4756410466347525	-0.21955118371615753	0.2530321446292547
[truncated: 72 more columns]
