# Supplementary material for: Diagnosis of autism spectrum disorder based on functional brain networks and machine learning
Source: Sci Rep. 2023 May 18;13:8072. doi: 10.1038/s41598-023-34650-6 (PMC10195805; doi:10.1038/s41598-023-34650-6)
Supplement: Supplementary file 1 — Supplementary Information. [file 41598_2023_34650_MOESM1_ESM.zip › matrices-bold-time-series/ASD/ASD184.csv]

-0.48159042268731445	0.781263570879842	-0.22306312864145325	-0.23603180653860648	0.0943852069820576	0.327657953513863	-0.25385438760914436	0.8626070487770969	-0.4683177676823666	0.30824603612639456	-0.9122265124351678	0.5524177114506249	0.2257631476546347	-0.4830817624208253	0.04998625953853842	0.13780206255141297	-0.5920544831510025	-1.0449364915484791	0.958144016802254	0.04206831312851689	0.5959562921519926	-0.12854593756206917	0.5474227122453884	-0.504049192872418	-0.050474515479730614	0.2787426581023887	-0.20575743442449693	-0.2515010738864861	0.7231446867295863	-0.438896605360374	0.3284203030301372	0.5233529580456672	0.001280894756498244	-0.7671566146343565	-0.06803334543556254	0.6005160300828845	0.11889641680344222	-0.37811950743495704	-0.1262257202872096	0.6382175751608837	-0.8394765038069216	0.6610453521625139	0.8244958663525368	-0.6399640116199935	0.7947718726930953	-0.9410245205020328	-0.46823415738178303	-0.6371541232699046	-0.17160581822811555	-0.11629137200911564
-0.04802722608592482	0.8391920752328474	-0.13799841023771206	-0.7457234371806523	-0.3871563852321652	-0.3322621231384293	-1.1353017097531661	0.09013125817700658	-0.5428898855854764	-0.11662310496601298	-0.7798265567749305	0.602750797622016	0.05263129363078515	0.6189929336896983	-1.0012306733552956	-0.4912033838374059	-1.1963575117515857	-1.3265217355553776	0.22635846695149175	-0.9638074941126124	0.5439762901528672	-1.6669583547732991	0.7467704165648663	-1.153067835620725	-0.20137856135138707	0.3406052469169196	-0.500832503591608	-0.6587040948303493	-0.008252362954439513	-0.5566679081871159	-0.5581042667963979	0.06620692812101887	-1.2302559457191804	-1.4221254992433332	-0.09951319375557309	-0.015381013572752936	-0.5330674770812528	-0.5243204056327253	-1.0209949993478875	0.12190882414264796	-1.0197907959938544	0.6198598982894613	-0.41207978970571846	-0.7899696604619136	0.6911537793027971	-1.194112083839537	-1.2809450923500638	-0.5595875436964133	-1.264553859679675	-1.3268635179912045
0.72705484003717	0.3505938247610732	0.36088006049086996	-0.8868432489250463	0.028400313722627274	-0.8514083198704887	-1.4764104504975657	-0.20642183972804126	-0.16796201310709194	-0.8080668767682657	0.2332719607800397	0.2927486389116977	-0.3392510527385097	1.039766220846036	-1.387488923602316	-1.0858098804442202	-1.2288717893413448	-0.5369305186509145	-0.40413542364202326	-1.1194194222489477	0.4387634980879127	-2.3842194083589416	0.9496275808365924	-1.23987608951667	-0.01835067642180858	0.8742013917875296	-0.5545096149190731	-0.05766129594920033	-0.3618737876131554	-0.46439320702185194	-0.5743221295498286	-0.2766976813679183	-1.9588926583589141	-1.3567032430556485	-0.0007418435803013473	0.10135333863562601	-0.1740111820169608	-0.5952719788302692	-0.8287572393440721	-0.43615924713054866	-0.6369869723178587	0.5915977113125747	-1.0446700703332115	-0.1980853852244089	0.041945746166934035	-0.5173984003794557	-1.4147927590558962	0.8412069440514482	-1.1575895814169315	-1.6836178438681084
1.160933576907867	-0.4889911214284371	0.9804466268302249	-0.4434334752129246	0.9240074368221481	-0.6037963587194991	-0.8939772512903326	0.32835165379173037	0.5061605524412415	-1.4559287117524005	1.424309430680007	-0.20492836442216023	-0.978822879430448	0.32575589245485526	-0.6751991845666659	-1.094445881170297	-0.5422529041969195	0.8010150695394643	-0.2767357126776679	-0.06697461528465652	0.26956411634312716	-1.5669851377867798	0.7958288653929051	-0.5410343853770986	0.10989779242700301	1.2826115728563583	-0.34620716771998344	1.037346122921462	0.14223073048584706	-0.30613989478095516	0.3381523319688038	-0.16322901389004515	-1.5181806856248792	-0.49557324611421766	0.06495232624069038	1.005968384927927	0.8150314848770126	-0.5444594926752102	0.3588891415125038	-0.4986535410075773	0.024248241827855094	0.5974815201097445	-0.38640544852372827	0.6960632454431878	-0.9122161221770086	0.7249349925606562	-0.4686059456875849	2.7344177880342233	0.22411451494764517	-0.6186459312444845
0.8226964545427103	-1.203943839764516	1.1608748674799418	0.3425110081100271	1.1064787614812492	0.11941690909487622	0.24800902726061655	0.9630192329944404	0.9173781443036608	-1.7066490522303033	1.672237494934322	-0.6895798034783274	-1.6441163801692906	-0.6705824903920968	0.3725925085012044	-0.5142617201036356	0.47018728958953726	1.545499511328785	0.3257817739649211	1.3207941226776538	-0.19173085321501462	0.15204066428437954	-0.0696355259563823	0.5084832581677862	-0.2727938900348596	0.6386246720094888	-0.14329847444789792	1.262454367473714	0.8947954792447058	-0.19455223035302394	0.9853667081798617	0.30952188192605334	-0.39108452146543554	0.47532079233594526	0.03067747251008526	1.5742129444866377	1.1237699765370583	-0.42252135905487076	1.1995162256194094	-0.16407854155399282	0.36551390515187654	0.41881759370998184	0.7118316743233492	0.9690656890050616	-1.65558239659547	1.4767733476542755	0.9198516269313944	3.393001018312835	1.5857061072034335	1.1150327869309766
0.029139581421313697	-1.376154306067605	0.6891826301121634	0.957295243863194	0.06510699220162787	0.4931443922818249	1.1754038043863226	0.6928418267479522	0.6016362891225502	-1.374669712409431	0.5970972767725193	-0.9161166156643461	-1.8153193850593503	-0.7406017956440102	0.6121197973666237	0.08320670093544735	1.245803109174555	1.0592498626487492	0.5422327194544493	1.7425003858001784	-0.9155851991675024	1.4515435475785627	-1.3458024562748316	1.2148091168984219	-1.035172181010683	-1.0342856347990037	-0.14676322192503283	0.03619713012227812	0.8783958903232874	-0.03262839598827887	0.3685274670068545	0.6866776602027992	0.32344787952697623	0.8225392997553654	0.02033121218692587	0.8417375087181703	0.12868902249262879	-0.24440702957715135	0.538609801661253	-0.027198776994220106	0.07333266894855461	0.006808469906788306	0.7457751329773391	0.2263870952490809	-1.6778964892963832	1.0039304083720368	1.6454978534671758	1.964939437841334	1.6348989076650942	2.120228670845131
-0.5230606495052829	-0.9790589109692969	-0.003382411333774497	1.0206199767483575	-1.291411525977374	0.23378681689451727	1.349700155517801	-0.5708919910040595	-0.2957511819622028	-0.5671329526692606	-0.9535150485951701	-0.620044314179267	-1.0638251039482844	0.24728648396639763	-0.18895394064719578	0.15732426652765413	1.4915783025014708	-0.18927087077052623	0.018979382647468835	0.7413376825387618	-1.3449589709602392	1.576395897745183	-2.0457132799634703	1.2375626389298513	-1.4574194689921596	-2.4068633885089916	-0.2053694923515465	-1.5691517692694856	-0.10458345725634295	0.329138329259594	-0.9783605126299652	0.6134339145826285	0.10852461753233118	0.5132634671438491	0.1436797406244079	-0.6718512095746919	-1.2728130613770434	0.04807816064389524	-1.278346707777481	-0.424370877643121	-0.5550355707044079	-0.24963708842614796	-0.7180873355426154	-0.8830874695182237	-0.8305861591454908	-0.3282955729614648	1.2181856958024457	-0.4968659369354884	0.4214253426367133	1.6862729938189411
-0.5714234301924079	-0.41862101847910893	-0.2902683145085284	0.5318008758218863	-1.630845400834421	-0.04842775236950788	0.7958206349119419	-1.8664499338268166	-1.1098704677276796	0.3593699169005713	-1.7358451510898458	0.22302966388136997	0.4129912618365284	1.1429281969110814	-1.120960240813098	-0.2510532062342627	1.2602701333373538	-1.2113997614210574	-0.6381440825889076	-0.8921556304468241	-0.9074613904438985	0.8561722359373319	-1.405180224823278	0.7722047357656668	-0.9796105692053424	-2.134697652988535	-0.006221726741583533	-1.9346152992766255	-1.1698599359566997	0.7894183102341074	-1.4992072899756732	0.18429792657524863	-0.5149719008982402	0.11568120266498211	0.26579781624643706	-1.4020715779357988	-1.7114910293135601	0.40556783997606777	-2.74550697125038	-1.0151394647489305	-0.9405817327952305	0.09674114453909499	-2.4734430863823613	-1.3399373297680897	0.4794496444710279	-1.435607985738638	0.15779748084475068	-2.0382863441065533	-0.8396475290837925	0.3613495001785365
-0.5433863580489284	-0.2038412688489542	-0.09613326757424204	-0.19375693668669944	-0.7979322770689388	0.2728322181575017	-0.05792685398753467	-2.2638907808552644	-1.2895072237170173	0.9745157417345635	-1.3875171713723757	1.1428022414875816	1.7192236635069618	0.8387083930760355	-1.2455103040776059	-0.6192497711260387	0.7250920577677136	-1.5345015609444685	-0.6289144536010642	-1.9565790909885712	0.15884622479137495	0.1211336359317627	0.14592006270901212	0.2056367506559087	0.11615361653053681	-0.4476107669541667	0.4462487670173485	-0.7812177797259794	-1.3959480031798455	0.9799422434197526	-0.4884876426648671	-0.19192908077920343	-0.7483560861335803	0.026465907499118587	0.10663187220865859	-0.5855539435719446	-1.004494493902414	0.5302207359174135	-2.7807677032232223	-1.2200695988142085	-0.8345165874695499	0.8642119891548816	-2.934484102572582	-0.8946243129896703	1.45934902469252	-1.6514565902954323	-0.674281160525825	-1.8370408958856623	-1.1421966006785933	-0.7505264549589367
-0.9171464569747545	-0.5004763542468149	-0.0494087444227128	-0.7466687112103361	-0.04630507431324436	0.8836039072420374	-0.7099486236468957	-1.839525069423118	-0.875903215666818	0.998318346921115	-0.7052265356410636	1.3861978829321298	1.9090298050732661	-0.4129452348926026	-0.6846011792709246	-0.5088971849989324	0.03165756332747673	-1.4646334815393212	0.029397148815073097	-1.9568157587018833	0.7665229494506485	-0.13539027373863452	1.1560758926456682	-0.2606071306977464	0.9080979531722452	0.9140918251328335	0.6884430818451269	0.44919494807774446	-0.8750085016002511	0.6415834988795981	0.9323669926908641	-0.24279507954926732	-0.466387583431539	0.04672092807928628	-0.38782898899700813	0.6951769537382834	-0.34284507040450546	0.1115041994809759	-1.725429539518516	-0.9248483467373461	-0.5026714221014815	1.1599706305799937	-1.770770475079575	-0.3253947411926666	1.4475079918260367	-1.3071139197449115	-0.9509789616389247	-0.9899986410653802	-0.6302455555222239	-1.0716894053351844
-1.483864908216972	-0.9629250440697557	-0.7593133529046112	-0.8212184416301143	-0.5262463975545505	0.8472314766499467	-0.7998616667647834	-1.3790355823652733	-0.3193717181841733	0.49711933728805485	-0.6177781634684791	0.5987357671927517	0.8675125906290044	-1.2632321484608515	-0.3378021252644171	0.07367653095163422	-0.6268818763906426	-1.387946241826762	0.5514500104335812	-1.3500158290086477	0.04350147233568533	0.043776371055034125	0.5332089786114603	-0.6047709321916664	0.7779900247585517	0.5456260119235283	0.28530951039463404	0.2762963838309085	-0.4569142863037486	-0.020091321631900496	1.0367261883698515	-0.07845821810979733	-0.1669222867876215	-0.15700596073915304	-0.8599998802307658	0.6745856790958116	-0.7533316908319542	-0.6917767696466677	-0.7116498014607495	-0.52375051974629	-0.2928909978063557	0.2507520026471996	-0.08460532823372972	-0.4698715652560111	0.4607262926598484	-1.1161716605299965	-0.9620921863718636	-1.1325987770904422	-0.14907252506829755	-0.8363640127086365
-1.475686466860487	-1.0149808336990465	-1.9779569213241206	-0.3617681637005861	-1.8059237180631933	-0.09770937345338268	-0.24171555686989338	-1.2629359580862745	0.07079755663825163	-0.06404073873664155	-1.0862508325058013	-0.6914664211760561	-0.4400139427441763	-0.8301894429426813	-0.6021426380597124	0.8336751572575649	-0.9642182939338161	-1.147491367622035	0.44136437931951217	-0.8317059008584657	-1.5830682559715183	0.4462341041327192	-1.2348550279806523	-0.7591275345862849	0.09086912801535062	-1.0335581476218614	-0.5491762443505082	-1.035822115405537	-0.54994177109945	-0.4547909374813802	-0.43221813562015876	0.02163021120740823	-0.08758405068689487	-0.38648786797625934	-0.8396925559540617	-0.9666706977816225	-1.7488763263858271	-1.1305333092172951	-0.310634291628754	-0.27542607330361457	-0.16115655320989405	-1.4582735351584102	0.9176405102600459	-1.1737651858597111	-0.6957848728963087	-1.1934103584686881	-0.9675413440824898	-2.461190756253543	-0.1458881286910727	-0.4814802080251897
-0.47110786475877947	-0.3466194990732022	-2.6564949430474174	0.34039268518571086	-2.2525165012003874	-0.9574708667294528	0.6472862482990601	-1.0136362045323257	0.34666664037758954	-0.06562655015583083	-1.2293948025979748	-1.4256689254846917	-0.7337853848604614	0.27393779150882364	-0.7613446606176996	1.511616503517019	-0.8094926688859777	-0.35720686769378573	0.17034740505127613	-0.5967955503228829	-2.615649821921479	0.9324256703956291	-2.407890291356835	-0.5997870536265275	-0.16745888910717474	-1.9182933427933173	-0.9835673032802701	-1.7496562763821937	-0.5714397338176549	-0.28884320605718755	-1.8142014927123142	-0.02650646160414383	0.22809197073191764	-0.04902606251075833	-0.25485445520531885	-2.5446777128587086	-1.8603288020085875	-0.47451765768134585	-0.10498231299682137	0.1038459274501144	0.22023380871796447	-2.5461125022713382	1.0869071714295278	-1.4389162992106292	-0.9867784702659878	-0.9622601305299759	-0.7753850830456949	-3.4485365126212812	-0.2895979048258779	-0.07910846726255166
0.9987107398762473	0.8010406776279378	-1.9667272639061604	0.7302141312615241	-0.9116511412256498	-0.5490146238389393	1.2045918675497191	-0.09862973562082379	0.6184100883881417	0.7443636915591142	-0.47234608216515617	-0.9786819509301874	0.39043957560480225	0.6700833818342731	0.09511391177130298	1.944198885846217	-0.3678447177941161	0.81574884140578	0.539563846476166	-0.365332460152231	-1.953898383189818	1.2934201795654388	-1.669610423283372	-0.20473041955733742	0.5326823671146592	-0.9252390220741715	-0.3724400869239552	-0.6900269844389226	0.195550454982802	0.3048435647224723	-1.3535977024103056	-0.06880580937798296	1.2418147757468496	0.9657787444879042	0.4163877050059954	-2.178637516967241	-0.41673428747201435	1.1358271532076796	0.4635198535024823	0.9839843001440661	0.9098364757743163	-1.9105919457630727	1.0537621467319096	-0.6167183763326253	-0.03804620344204987	-0.03469079527861333	-0.10509754238714299	-2.5992422447718737	-0.12147304401623452	0.4950696449404904
1.9026355699110284	1.79472991859322	-0.2336914281724096	0.3601831888390397	1.288438144123098	0.9724643719068282	0.8652668652046448	1.0913798742208418	0.7522237034496558	1.8439151668980192	0.7126382415709294	0.2329983692277754	1.9682056385656337	-0.15613417601162619	1.7251996492357327	1.947595956284983	-0.1291970879189868	1.5679879286120764	1.5142328319215228	0.038864834082473154	-0.04459924987852008	1.165710018190824	0.5416751955012349	0.04370602014344235	1.6056469019111204	1.1141812585561244	0.9752140298827787	1.3631418313465697	1.4543029055041543	0.7880654598301201	0.7539546854511386	-0.024087120886972017	2.5004129938304196	1.8381174164619931	0.5600781655113941	0.04653034933097682	1.5805879903170488	2.563968689253079	1.212209662054497	2.0852437320893333	1.4526927730665582	0.011007100392197499	1.1281236398473586	0.7871386204445502	1.4120099294853388	1.123079666452319	0.8140519468772868	-0.2298851816503866	0.23848477444420035	1.045588124951883
1.7284840231309726	2.0646199077216747	1.2782508233058696	-0.6653785432942745	2.4324489707523074	2.069234163015254	-0.271998071631515	1.4705360503870164	0.5523529394502744	2.1798619980088354	1.360248524404689	1.1615302255575457	2.456530238070731	-1.2370219974696903	2.721098061680294	1.4045354147884999	-0.40327280615438926	1.3331623901055396	2.0846643637846114	0.37285686883345825	1.580626336678241	0.36229338565683195	2.4453942901228185	-0.20366039110368336	1.8593560111354048	2.301766489891539	1.9559145648971437	2.545570412774192	2.039036228625578	0.7812825355814828	2.4621772605844074	-0.09451220019839243	2.8270671534198213	1.5690453092052914	-0.004294182501717759	2.066693849034476	2.5170216699132686	2.618625401154413	1.455584309567873	2.5437326233714592	1.3453796557222795	1.5233551434595185	0.9273905726831255	1.6707343274190585	2.0446137352794467	1.6499032349671199	1.307298344877872	1.768507250992718	0.24530119038655074	1.046340575354424
0.9146651616857207	1.496743318323804	1.5726571136041814	-1.6445902323093995	1.6201829595467045	1.4964095536746254	-1.3876532974006772	0.5540884832396373	0.16755589434342041	1.0911148076067119	1.1361420195042335	1.1398948853068585	1.1808959129028074	-1.242534838001904	2.029630142614475	0.5507044018607534	-0.9733306858040326	0.5248727033430959	1.455189041364091	0.29568871771891225	1.8817462273451844	-0.743635499240242	2.6506712257822906	-0.8201881975559382	0.7193327235401222	1.7111367518993295	1.6981163400489652	1.9632361208809903	1.310549198071459	0.36965802123722313	2.0494529538061363	-0.5360022831816319	1.6133740704021617	0.17243681668068148	-0.8752546680716355	2.031687072729946	1.8732871288610995	1.2156297852304276	0.9794292679666418	1.8791749755473177	0.685432865792208	1.2935721329192273	0.15541917515856157	1.5785639311985638	1.1432565935341943	1.3107309090579424	0.9999629261861817	1.9074104646661811	-0.32024311236021874	0.255768349007094
0.26199816540206666	0.49332279540239793	0.8617384867356601	-1.8298813246735224	-0.1468334274864792	-0.21917876371965964	-1.6388068300114813	-0.756422790943748	0.0654374283646713	-0.8764213460278035	0.6460691419236604	0.44623593752494656	-0.9285010726922966	-0.025784846189260132	0.2732069219986939	-0.02443918198166599	-1.3021279579676877	0.11257789773836238	0.12018171076265387	-0.13969434536537131	1.2619011522606323	-1.407073633844273	1.4197078605696365	-1.2427386257799908	-1.0704507240787884	0.22721436549730958	0.42280565079468624	0.5343639872724613	0.07434293613679153	-0.08239491555876699	-0.055683905968621716	-1.2446634457578178	-0.29414527633203513	-1.165636480784154	-1.456104106312407	0.243103196539683	0.6344345887804153	-0.47041440680672275	0.41561727725937725	0.7074855321420019	0.16168903949025126	-0.3430903459770977	-0.6598904865298765	1.1363174571874772	-0.6553110207739206	0.7647325893733027	0.31258122539593713	0.5897504565605061	-0.9992960925817576	-0.8391109454023936
0.08606542763335355	-0.3139053362724832	0.2434200187847075	-1.124702462535051	-1.0850599427143306	-1.2934712081737896	-0.9839235584251446	-0.9774241199725168	0.479041216970722	-2.224679484749974	0.6204913673652951	-0.10276391062663212	-2.1132419666130837	1.197066895697502	-0.7661458388940976	0.09390679237686564	-1.086359547389259	0.46991101553989967	-0.5863158080053821	-0.4713340346723361	0.9185043028963671	-1.218421418201651	0.23050035757698492	-1.0406400485960545	-2.040669883485765	-0.5780489415936425	-0.7639352448002423	-0.20797015964280283	-0.23698878053352115	-0.3320952955632269	-1.7734939647810208	-1.7223866038872198	-1.3002958945022436	-1.2934616468811433	-1.4490203968571478	-1.2777558659179078	0.09183840717555224	-1.104958612314036	0.5012583773490014	0.19831332377426306	0.30830280758551715	-1.7585693410823233	-0.6137346828646097	1.2031213033797723	-1.8679751615531632	0.7323103639531651	0.023910759841586714	-0.4760181784804597	-1.129350020834894	-1.4055043281002155
0.08711812352615464	-0.49338209900564056	0.4915275583572078	-0.18953185458276953	-0.414243546061483	-0.6461618944709572	-0.2084432465604818	0.3797409457074683	1.027242533442814	-1.8287209734866061	1.0632280553125752	-0.004140250281021495	-1.4219322038674833	1.219179446938346	-0.030371859204493545	0.6142246903093818	-0.5172458657546446	0.9383713551465982	-0.021058961733562895	-0.3030371569141195	1.4478012315549136	-0.5286634879582075	0.21624319047852533	-0.3673950986159528	-1.3681906262491457	-0.07616567767926352	-0.9228566663355199	0.22463583017727728	0.7660494159190205	-0.42353548033600286	-1.5376817389619513	-1.557545217344789	-0.6842506898982549	-0.31831805727919843	-0.9900113016894543	-0.982338145839894	0.542794557778418	-0.4359465001543905	1.1728252472560543	0.7912199223754912	0.8890611991664612	-1.6608976696482347	0.42990063190678973	1.832503832437499	-1.5517097572300265	1.1410660369822527	0.390750423617536	-0.14279952298144652	-0.5361847407939265	-1.0869344620815682
-0.04106118088266036	-0.09544917352670312	1.2882636147592055	0.2296420131685309	1.090525872129827	0.9640350800398801	-0.035963607455376405	2.248875061324449	1.1026187445877234	-0.09100774476371845	1.4045716448028331	0.5359603408882831	0.37707187959075006	0.1741629902884235	1.6675228496119012	0.7503535355096617	0.047320268952319056	0.7032927326043873	0.9929658887859643	0.3219732753093533	2.29208820515005	-0.03664737833543972	1.137524689108814	0.27054529127755034	0.3090370214778668	1.0539399406335508	-0.08074253190472128	1.0513372902188451	1.9260722705649724	-0.5049602160462184	0.26633779564074844	-0.8899834875677245	0.6888473253423812	0.6021737617573416	-0.3921178063211463	0.731538088646884	1.2615396592540298	0.6035066541358549	1.654696587938578	1.680855900446268	1.1872266133511444	-0.25405668623129346	1.5097675188751756	2.301205473157988	-0.20926647389244624	1.3423759273797613	0.9054783546088322	1.1403423744613388	0.3608695595471487	-0.2894890317016778
-0.13289467349997208	0.42565600946760684	1.689916769212259	0.07132357454066046	2.1227671796742977	1.894183070202997	-0.2948742037419771	3.100729020434427	0.631232222037124	1.3688756922141079	1.3390245242900027	0.9438062410287736	1.5499156535508791	-0.668804307072956	2.532921823870152	0.10125274044025753	0.5565124591137488	-0.10332863103146242	1.1121269647332612	1.0696320711187743	2.5005627131033106	0.001716644163212211	1.8259609943389927	0.654782696429852	1.4682153561124742	1.8073000522897	0.9780137307343723	1.3954093530141838	1.8549620419986506	-0.5835249510623243	1.9622890998936597	-0.28048303153070153	1.379842965404308	0.6557750931777645	0.15847861652308173	2.2084117077658227	1.4766494812658382	0.9751882865603113	1.4192220847164712	1.7253424492328997	0.8847698617014238	1.1737790767214948	1.5963106745643016	2.071412902117734	0.760588492663043	1.0632377667796011	0.9921338462167221	2.0923463555368835	1.0515174495355943	0.388482231790323
0.1809911222321813	0.6119451491957375	1.2188451105567109	-0.0272966961295171	2.10608620057924	1.4428623435413896	-0.1404740023658902	2.436159127806352	0.2203834868379931	1.3171307236796403	1.16824599526734	0.8463904733855395	1.0947338408532028	-0.3490668520012286	1.7022384636688574	-0.8040915509638139	1.249384330058604	-0.5046904370011053	0.0128197997224954	1.7268954188797123	1.767031809996312	-0.01492382102631136	1.4535119356399864	1.0774971871784702	1.1392138938495426	1.806189255497638	1.5570175162563367	1.2074894104398017	0.5026427380422026	-0.5129648631132253	2.3453592985772334	-0.09627413639358805	0.9247521962669539	0.2700641190245922	0.6576168125466363	2.3304304277843393	1.0775374242675455	0.5708329840575103	0.7980832570329172	0.7113966900511193	0.4513054129845878	1.5977080579222809	0.7661851522284713	1.3983052713392188	0.5387273958514528	0.7810873735313859	0.7513761495457449	2.0463877775409194	1.3745631152316937	0.8307879595048839
0.8498947330754523	0.39721816538078836	0.3232482655845682	0.4849411181578548	1.407064988596635	0.40879243108732016	0.8589795366109545	1.065374340017055	0.4043985658487488	0.14359700295634306	1.214759725380732	0.28595473741050687	-0.3353672919726423	0.7666950211415323	0.049821266345336415	-1.0525754203901005	2.144773939193404	0.0861231915734444	-1.3127192176081808	2.3133658294879185	0.5873800824185198	0.34474225162466526	0.2659755427460665	1.8152050237733903	-0.20214433943028545	1.268692435002445	1.5569021156882872	0.9179113775654714	-0.8934611456982752	-0.19365883083071259	1.5857550294012521	-0.12876037753500139	0.1547396250351068	0.4358195374519652	1.1177855298299504	1.3724471124480235	0.42128129401457004	0.107921870348886	0.5008097942833721	-0.5248333303801743	0.5257156085059946	1.0509176000635954	0.0641605723340027	0.8363499924238389	-0.2840822592022509	0.9944746592724771	0.7852567303438808	1.4026673394653908	1.4411999669610718	1.3232115213246967
1.2755069319560828	0.12197738111249726	-0.24314904549903918	1.3693683036425843	0.6211156923569849	-0.08495982476666275	2.0309532142659377	0.05534769223282867	0.8856146111829846	-0.6517664493106634	1.1869754402040105	-0.4476053582506246	-1.2119471914148792	1.4761383794363245	-0.9060898596209651	-0.4398439399570819	2.725528143327296	1.041044822049092	-1.792180461765761	2.7747553006683296	-0.41218677301599443	0.8828417468457657	-0.8234289144157041	2.5183667835697356	-1.1690408907656629	0.4479544259913361	1.225039501933969	0.5918429751815013	-1.3421372911437668	0.2704357035227762	0.598220396817588	0.09561741567459413	0.03045541087654734	1.330181873348953	1.4209724494053178	0.2843598124873828	-0.20666910204184163	0.13787195704471195	0.6944530935188244	-1.191137652179503	1.0297484277512248	0.23969757978447215	0.21740762319311888	0.39008678056063323	-0.44244821712097976	1.3831732911996102	1.3032472917225602	0.8269278734811425	1.3038818382662194	1.8734170075239633
0.9002760012518617	0.13100559089752456	-0.2942379447126325	1.801774220205093	-0.021068622580742255	0.10807855822337445	2.188138133166936	-0.3029014209020912	0.7920996317422906	-0.1970969117964616	0.47534187691689883	-1.0163641105383079	-0.7482297653384237	1.0807444456490207	-0.6436032963050237	0.21154311282288615	2.344793464840575	1.1818168313274524	-1.4625866309381546	2.744121646059562	-1.0154489978527237	0.928865277575674	-1.1651358579621396	2.3985098315243434	-0.8794258127134436	-0.5294602587926541	0.6723649009891637	-0.11194970366179872	-1.1703324653779188	0.6334097808862764	-0.052028765999797257	0.6892200335444018	0.47514611176286714	1.9738381848983906	1.3602524791787922	-0.4012516048155336	-0.7370529465523497	0.3944503920854016	0.8231487962716251	-1.4129309077144687	1.1477406031837134	-0.28335804935517966	0.8035754253185542	-0.4705100467931734	0.5095812951576644	1.0678338133849385	1.6711397370737666	0.4190661728766202	0.8848634337543915	1.9132780577719384
-0.16607750636893903	0.36771973040215283	-0.28314479449693125	1.2884970593456408	-0.5597679738074495	0.2766741483133263	0.9212405767116711	-0.4178182161789593	-0.2513597553177771	0.7519549144246359	-0.9189899026376069	-1.1060078904513646	0.3786293943019024	0.04157343621032008	0.005847566701900785	-0.00865561879091673	0.9958912217605168	0.16398338678765356	-1.1854813852792592	1.8195495817074618	-1.2844283991338634	0.15481366563264995	-0.8462925738888258	1.1497461885617262	0.19082342714265788	-1.3678175271401891	-0.14652970974116927	-1.1767826288246421	-1.341169028981122	0.7163611937199835	-0.4395961745622201	1.233690109616537	0.5819076145786211	1.3744132254084864	0.8364317735513167	-0.7603053454874805	-1.097514940779827	0.21661017748042583	0.36734331353138555	-1.7945602100239075	0.2865910874820546	-0.40759935853841267	0.8838521099091022	-1.8900165164808356	1.6350744146591523	-0.2533658156992446	1.0714958110707369	-0.13293042348648995	0.21993583409193437	0.9055288107371904
-1.2116379931919032	0.4278313681975706	-0.5645443460680278	0.26248071191015376	-0.9451636178372242	-0.0018626694978855721	-0.8479355109273913	-0.5948052054357368	-1.530061222015893	0.7319724930080171	-2.0781500427336237	-0.5333733648123802	0.9086256241970045	-0.6702093320070865	0.002667793036658181	-0.9685893206859396	-0.46248118736353583	-1.100755214004466	-1.3804964479388515	0.13472119828476595	-1.201149345714479	-0.9440856384201091	-0.3963319839209539	-0.46571323244292434	0.7793752819490826	-1.5699858957443968	-1.0460638511062654	-1.8778989902139789	-1.9892923518224557	0.55540945586705	-0.7492546528258591	1.2805264591348566	-0.16544735255882626	-0.22497721112651728	0.033501382733623505	-0.911539009388847	-1.1463606039777203	-0.5342638762554218	-0.4536846451880255	-2.3286862081359407	-1.1034473417398054	-0.17415384908881015	0.24671824793052363	-3.0560755691075743	1.647309540769181	-1.7375316249277035	-0.4442701377697605	-0.8221078141838187	-0.40212636334574664	-0.8312925329579074
-1.5951701410120969	0.04106599656976991	-0.8486671842069778	-0.33698450904346267	-1.0171977916808395	-0.31582269211710645	-1.7164900132956429	-0.6582664822602398	-1.930161169260236	-0.6210615619549313	-2.044019843243323	0.5300155517736711	0.41704554065972127	-0.6442061324783759	-0.7222223091070914	-1.574029622741545	-1.016484800104483	-1.4843131770369145	-1.4864273054933166	-1.4804423953962698	-0.7130106361906703	-1.5088311634360052	-0.2159313481357606	-1.2033552602950635	0.2126397577189508	-0.950459913388624	-1.5053520160299274	-1.5166692957533703	-2.1339741501518676	0.3510498166897558	-0.8641372779363495	0.8992413279988272	-1.2132140910394948	-1.5038051048650416	-0.6082869700545678	-0.7336679839560678	-0.886518848340259	-1.2045957086160306	-0.9335537235326139	-2.2048473204056873	-1.883006493533131	0.39976410820261554	-0.34734922087224435	-2.8967954933607802	0.3846607744680679	-2.2138692790947143	-1.8068129246925106	-1.1401435303406886	-0.6762470779501144	-2.1769455935610473
-1.2797046841783233	-0.5661739380073577	-0.5779073103609604	-0.05247898745632938	-0.784795648105068	-0.1380566006530424	-1.1600073699120155	-0.38141122568716956	-1.1691429025282345	-1.9950826043622996	-0.9160552551678547	1.4840794687051018	-0.32629523115364306	-0.29139571977689455	-1.367995480359677	-1.0457607865239227	-0.4771414182151202	-0.8666533024476656	-0.8414857194193752	-2.0923313075557024	-0.06697413382022299	-1.2000290747136244	-0.3225977644473492	-0.5954451718689499	-0.8742331672377588	-0.029413082691712892	-1.1786948499769825	-0.3643281975061246	-0.9906300924685807	0.2601552322236941	-0.6046526670361196	0.5809570119633498	-1.6051229043089004	-1.449227144394035	-0.672404276216721	-0.2402969975993404	-0.566977579693862	-1.060364138855124	-0.7570650734604668	-0.8976561418088742	-1.4256876053663932	1.0836907073263897	-0.21769913619742987	-1.3498504041903439	-0.9571395978893873	-1.4648349424680822	-1.9773891207336725	-0.7289151135096665	-0.6292657097504828	-2.254598494978159
-0.7175471858275567	-0.8749612989533104	0.24356611892810162	0.6289043192280986	-0.5093633771747171	0.2758918429400873	0.04344497063551566	0.02354003554036034	-0.11675715895713727	-1.7970734009665996	0.17533349564149417	1.6507156565688825	-0.36876379251689606	-0.1468937060607326	-1.3355510063765608	0.10841580970668468	0.315427923931284	-0.10971847063381462	0.2243174520959151	-1.502403487711859	0.19989928246838995	-0.5029670496572123	-0.5124072062802856	0.5016405346219537	-1.2266123853477935	0.3645126757811265	-0.4437705283412874	0.4681348004703714	0.7984713937026394	0.21683846038697002	-0.15756622277452872	0.6080213998603085	-1.124371016989754	-0.3710653685475852	-0.12683650742194313	0.10153786197030068	-0.44813417023075297	-0.14738729607366824	-0.3963566366882452	0.8429940992095096	-0.3130998777080441	1.299720989614099	0.27531523257243584	0.3463894779159909	-1.1154750359738563	-0.4338445850814615	-1.0656433898586408	0.03661017834981364	-0.6220950406478133	-1.3476204268559626
-0.3378179092399874	-0.6354400134530056	0.8586381795599233	0.8406737775089733	-0.42701876034799463	0.09865002493027529	0.7095531293192627	0.09928780696423815	0.18022410494036598	0.03000767943112746	0.25423244188077765	0.845619526986167	0.30321089361429915	-0.19077398336122964	-0.8974922321093503	0.6284515358998809	0.3283519458699574	0.06110561072288818	0.6007670828320135	-0.4606059655787363	-0.22486277704212804	-0.152079464589332	-0.6259299894108946	0.7645913161253785	-0.316507342320297	-0.06766172786963995	-0.18170376110201406	0.19358367228470227	1.6649514979156916	-0.025493125330767884	-0.01149649304651095	0.6849482895080445	-0.5129475557978189	0.5309623150093101	0.5649770988966444	-0.23622054969093353	-0.549975697774723	0.6886190023414411	-0.5356389468822632	1.51417781018599	0.27641474945527966	0.5804854515313763	0.137603272657754	0.8182107740327207	-0.12012231896263395	-0.12964391005205672	-0.24080241101202896	0.3803153210433964	-0.9533515155892149	-0.6136791374421621
-0.23684473985594165	-0.1351581770260517	0.5376106899101671	0.2879498693437757	-0.49103428643359764	-0.9955634650510662	0.4252647329360998	-0.2497599846776763	-0.39067753929882876	1.8466011627664585	-0.521587839169343	-0.40978149309795714	0.8289009289877978	-0.01366290901040165	-0.7435403978393108	-0.05504180009604535	-0.6286987156638908	-0.1776214664437887	-0.2589043223580693	0.024475450298679917	-1.028436480223221	-0.36867622225624025	-0.6519048257992769	-0.20841647218997103	1.0962527265346533	-0.8175542886920434	-0.8581826786556755	-0.8254810431688936	0.8470767448631285	-0.6156264222874817	-0.43741186429220247	0.3245684713073763	-0.5569539940241386	0.42505567424103685	0.7836224727970481	-1.157152490805083	-0.7360854628439605	0.636002913855477	-1.2377622242660395	0.4645621857387917	-0.2080184815912501	-0.7845356807945201	-0.967934409354588	-0.08192210518787121	0.7926942965875902	-0.5732469968282594	-0.4958618676564163	0.012986813121763302	-1.4990397869145533	-0.8569812218737909
-0.2913695994832131	0.1366758968791464	-0.5574761325785854	-0.4577465775943651	-0.48318584835585193	-2.317347644609417	-0.22012080316416807	-0.5965101821025426	-1.040648878075392	2.015093993089748	-1.190477839191778	-1.3298544628582303	0.5468406295034272	0.4782526439474104	-1.084015494341229	-1.181047250240923	-1.7272702672984805	-0.19381177000721042	-1.5476457727182236	-0.3857727719900676	-1.558592141563864	-0.7312591632335733	-0.6732625748064871	-1.491378584688945	1.7596199659035454	-1.193526928744578	-1.9265825750446537	-1.5597999432556604	-0.720427972279939	-1.3363907195278726	-1.1693996194111551	-0.45767862674156934	-1.1862727020161634	-0.4897348292147408	0.3220302563060851	-1.9103361167639936	-0.951737533348019	-0.309436354490851	-1.854941334715957	-1.2929327235644774	-1.2109783098290865	-1.8039305483515853	-2.18887849661589	-1.2433620338119113	0.5614915430054108	-0.9961212295378147	-1.6084184258452623	-0.5354251897173321	-1.7943545241287497	-1.6962473825733542
-0.39002860651192356	0.013077621892690556	-1.4745762734056358	-0.6021163595146342	-0.3204372040410915	-2.902431595288678	-0.4307513733080841	-0.5209220029580964	-1.1043886474382487	0.5609223524265996	-1.1393321940913892	-1.5526822836917331	-0.27443808300783296	0.8012029984635083	-1.4300027770923687	-1.5703773320494678	-1.9574346364363089	0.17295241354680943	-1.9311577122672583	-1.118490414825556	-1.5020321333834075	-0.7088455445639055	-0.7801740820066162	-1.848636739228448	1.1874038484232736	-1.0620817405326906	-2.341144978635548	-1.4710853980002325	-1.452855058135847	-1.675568037794382	-1.6700707341449765	-1.0124250888662039	-1.6313149435749887	-1.4381999331630755	-0.36308398349188276	-1.8681915268737825	-1.1868890195942554	-1.4057306999710295	-1.7572287223451628	-2.1045955226175534	-1.782462571793306	-1.6945153794551269	-2.418237460316847	-1.5673072828647967	-0.6093964492567011	-0.8894804630346252	-2.4098441827410495	-0.5654212276603905	-1.4707471915118069	-2.02209649916476
-0.4611433770846912	-0.260955601070207	-1.4600672322163866	0.031119909560159788	-0.1372279628087797	-2.571269489677601	-0.025852925036870214	-0.1365976105267705	-0.7352597862080025	-1.0016791922303034	-0.6647647568976439	-1.373431145452351	-0.8861533222291623	0.46724176074278045	-1.241824528701569	-0.9698748059393031	-1.0987960361691034	0.45058567167502295	-1.0557727776661994	-1.344939120807148	-1.135021007175119	-0.19088612259430018	-1.0016378534385493	-1.0365879753125022	0.03582687362154891	-0.8209156185558404	-1.6906821897087703	-0.957099508215135	-0.8647894404717763	-1.2744823799846157	-1.6433151624424287	-0.7192435518409086	-1.3521238986346371	-1.8739816345920148	-0.5466203441691091	-1.1950814419015463	-1.2136681084393068	-1.894996120244359	-0.9935142735279909	-1.4157608518050966	-1.5722352220075726	-0.6914360640699946	-1.564597747440943	-1.0337256438121767	-1.6069728455014796	-0.521107280026191	-2.022806934811621	-0.03266457687069098	-0.5898223497624125	-1.1978456362815968
-0.37566249223932174	-0.41818184218785454	-0.7011174986786145	0.8561889594330594	-0.07192694812557114	-1.9916809129458657	0.5530341034338094	0.07091092604999422	-0.485862957073837	-1.3602213810206556	-0.375684853538682	-1.3100463080729825	-1.027667461666105	-0.31311377581378885	-0.5909353297812571	-0.22967724984882618	0.13298563893940818	0.2618537377483922	0.06672446662753728	-0.8224054836233148	-0.8694538547162587	0.5059819583043319	-1.252068198466671	0.03591762559146481	-0.7141227531398484	-0.7531283671910973	-0.6500331608589204	-0.681312092622698	0.021567443357787642	-0.34185548609639455	-1.2249780362052698	0.2817680887438429	-0.590852311954395	-1.7379490125065653	0.05080629373909474	-0.5920160078910727	-0.6315111132203681	-1.6056458196901926	-0.1527399050219166	-0.24610773321610366	-1.0028363755080962	0.20746324175040842	-0.6021228666154991	-0.4277628763652996	-1.6713617735589206	-0.37536401954252846	-0.7143041037855032	0.4549506306388897	0.43900843502376485	0.3149405133457939
-0.0096299852563657	-0.4769335472872728	0.00010955061172490082	1.1586015287132525	-0.0924339350923777	-1.743584544614588	0.8501822578734126	-0.1354486977014109	-0.4700735732518685	-0.6567920401484484	-0.34663862462132694	-1.5070722225111446	-1.1486894289547829	-0.7396795955195576	-0.050276342905101794	-0.18744924948383437	0.8276583024496689	-0.1257151546809161	0.25479948017134346	-0.06733139560096198	-0.7211473951648621	1.013848466872204	-1.3366561230592695	0.388219538083421	-0.765322036472913	-0.679681463086894	-0.17320318700137116	-0.7538104430776281	0.002144151910172358	0.4642715431114929	-0.7376179914941178	1.142672068565052	0.024569969823916613	-1.187104113027181	0.9655175697834493	-0.4600307232420769	0.6047042759058411	-0.9145580717855216	0.3174303998508226	0.08095936009125228	-0.6025501624997937	0.3078961669154153	-0.36280699681718376	-0.26170636374590245	-1.0747541901848865	-0.4240348778844176	0.47937796930678767	0.40544226215312895	1.2202831269462213	1.5014718858769487
0.521949909975981	-0.570633761420559	0.15975134027003712	0.7720035485507369	-0.0876959716338961	-1.6332097464393482	0.8076704650624729	-0.47441704482586367	-0.2831270232931773	-0.016954077332495092	-0.14953880413130471	-1.6181284479814675	-1.6331785083127177	-0.3299144070310047	-0.004247329328511929	-0.6954468135423432	0.6992390522887514	-0.18265595260789314	-0.4954778116051073	0.24779059680357388	-0.39237622792494914	1.1955842790161393	-1.0706851779579818	0.0045303053678542185	-0.5848380214348343	-0.3286319601814118	-0.3501298142707069	-0.7540519177007392	-0.8930720585335814	0.6649799663589383	-0.3715960084630442	1.1298558794517108	0.2208722236667949	-0.4014229983991935	1.4590318915335985	-0.523300602275169	1.8132374280272099	-0.28421639893178785	0.49448207982927034	-0.5908336707747003	-0.43781021688476346	-0.12855462565086154	-0.5760947056590283	-0.2961389167132215	-0.5655228646902096	-0.2608182918419895	0.8353300299882302	-0.021693990333654295	1.6287047023643788	1.8017747504616042
0.7963904870050534	-0.6093933498199874	0.021153078385663212	0.11704361834341734	-0.034552595326047486	-1.0912592151758311	0.6012969961512133	-0.5392996994470858	0.25361352714783525	-0.1084233284244702	0.3597254054939328	-1.242867479824418	-2.088284239356751	0.40866392005446944	-0.2193807282989205	-0.9498059537214725	0.19776850099627202	0.12471345232167222	-1.0668838783154875	-0.017711223237792194	0.18781842886071323	1.1212831946695976	-0.4511773375765255	-0.32073724922393954	-0.5963032784442958	0.18207656946548179	-0.3161129592571984	-0.3894862398511204	-1.5182391133931332	0.4491090414790499	-0.10287357580346684	0.3420382625547569	0.25230206710265385	0.32576824271986526	1.263234550198523	-0.3064558520550771	2.060325018433684	0.08178104635957	0.6896810005874779	-1.245426172260194	-0.2844033553582143	-0.35668703169564026	-0.3167074008546319	-0.1261403104316258	-0.4131895509368637	0.15756498333466917	0.5414196657655087	-0.3375981628464914	1.7496379262060526	1.4860567602442436
0.41424377057392126	-0.3456911627634964	0.04293770605623294	-0.32468363907289766	0.036261132252375615	-0.043595535098077405	0.29650171899325434	-0.3012677544127173	0.6374393172516651	-0.4684402160448425	0.6575085091612892	-0.40329016814536117	-1.7021352853768759	0.41389849756304836	-0.13903863647078626	-0.5885709471317788	-0.07527463313508413	0.2714746892961247	-0.5267335299606942	-0.40355228953531086	0.6398132741406541	0.9149157214347997	0.289435569725203	-0.04076140793739576	-0.5655153959476916	0.47193699124515	0.6167849402984205	0.1699232786411849	-0.9804408217337229	0.4192197837871678	0.19824433566959193	-0.4244121776528561	0.41591824811413014	0.6035941983674851	0.7788748205858441	0.23794114929474647	1.150673937613327	0.21703781004626682	0.9450327806739893	-0.9904735252154816	-0.1313672036612935	-0.08672093962570454	0.7366918581641391	0.12712380469105639	-0.23277365870872926	0.3065012476502305	0.2806713907661566	-0.39015256813009613	1.6487359588478545	1.1480397621879894
-0.5272689621321226	0.17346905120208606	0.23570114117152194	-0.4665903860943492	0.18937831545886807	0.9162243709587858	-0.1594435040071588	-0.08586329983934465	0.27180727020897033	-0.25782048802470775	0.18411203112155572	0.44058548917777524	-0.3046653965293371	-0.7486344550167994	0.48259617353909506	-0.0996573444700876	0.03484271525368957	-0.08563720636035015	0.8824732699185919	-0.3902907647845454	0.5648614583746898	0.6792235901902403	0.8376535733829069	0.48777046107856903	0.03638914296760248	0.44421296414414746	1.9487650567129504	0.640031995633355	0.41462248354097847	0.8113065085876449	0.6466967805580197	-0.47963665743369116	0.6313450237655089	0.28800863315333847	0.5202801862420409	0.7614745082931969	-0.02917703452757428	0.1935195516364674	0.9654690435369093	-0.014964806589874561	-0.22424954061143004	0.27470864811392176	1.8003383279061242	0.026253465732247055	0.3207303002031504	-0.18343799373023514	0.406681595125999	-0.46377248143607125	1.2679461088742403	1.0446641375289578
-1.3556070598791363	0.4343513923518639	0.22762255814760013	-0.560115641424916	0.5329278170073368	1.2391657512697218	-0.6699208877541616	-0.12534354866404748	-0.6068533402232531	0.6030397826847184	-0.7952929620766666	0.8126901078584797	1.191195088386509	-2.24037935785574	1.310045393520289	-0.06002822678670248	0.2044046701963476	-0.5704034482565198	2.1104374639367682	0.07067691190492473	0.07652804293540368	0.4869531113456663	1.035053073837178	0.49669123395371734	1.1567461752725237	0.4297073148293139	2.3957217210358537	1.0217404473851373	1.613644248957426	1.101060558536756	1.2426508556686082	0.14171532221565308	0.6148973408877227	-0.26313046031847526	0.4852512029597902	1.0611173935145743	-0.378617050362565	0.027286467412595335	0.5254219735871282	0.8271036232458557	-0.5832029048830009	0.28587610116117507	1.8408250038868335	-0.39019994761670185	0.971491113370442	-0.8440672600790845	0.6438847258605234	-0.7323807344775224	0.5679379212871003	1.0125533237590507
-1.3402256628004423	-0.028846310598550674	-0.09822396527887617	-0.7999396980320079	0.9509268188813895	1.0526130918203513	-0.9274532649682781	-0.3132560003097291	-0.9633594413631161	1.2828474260619238	-1.2855212022435962	0.6358095039508699	1.6106505271833056	-2.6413084141183543	1.7525882461397948	-0.28328861298154184	0.08634535491800362	-0.5139614091172351	2.4188551583398104	0.5575905628554304	-0.2766743170883463	0.34618830576255644	0.9683647956852042	-0.20784241431455594	1.9179028737788024	0.6743734001319792	1.3486040587605974	1.4351727055761316	1.924076967413303	0.5643337709840686	1.767361705911559	0.8214707197825634	0.3407808528004323	-0.500196668258261	0.21764018323660086	1.2998412803317274	0.2387903306813024	-0.25256346853401007	-0.18927811588950358	1.0845528458320326	-0.7392914330614772	0.08332595763418073	0.7404500604239369	-0.42738249418062024	1.105066565286974	-0.7667562571284626	0.5356649884860359	-0.8909233557509643	-0.2601101835051026	0.8783176562383564
-0.36658180664417905	-0.9655355010417083	-0.33763209324340077	-1.083445854826776	1.0248436494102702	0.9217107642336095	-0.7362247253179254	-0.4291588712885683	-0.1065714713956179	0.9749647569451448	-0.6285081682918315	0.2629971234686696	0.7304146389828545	-1.3497381944699456	1.4949742796330792	-0.049481433868128886	-0.2986154813750538	0.17229881358997	1.9281529127008419	0.6204384110450173	-0.12122908669011558	0.1785403393628022	0.8321006284146196	-0.9743701943637354	1.4271214999189497	0.8950709326080851	-0.2986482527284651	1.6929032128664683	1.4662255812530383	-0.7658193476933245	1.8069338238200081	1.000383677733434	0.12818274033082824	-0.2955273963678149	-0.5223477013256553	1.5948277595095082	0.895436877820059	-0.5120326131179728	-0.7128461442391487	1.0459070019096006	-0.19243951476352444	0.13520299041523795	-0.5833241472461607	0.43074349590701844	0.5254566081372434	0.28527919573858296	0.027548934862792987	-0.5391298961679154	-0.7965009803814642	0.7276971723542114
0.9090686803844437	-1.4913825638024176	-0.09328982364223458	-1.1537012120944619	0.4122997040339379	1.121093673644977	-0.31171435206953646	-0.43471673674683053	1.3967619710500612	-0.21076372952616007	0.7077220011352486	0.1390282893844082	-0.4909119642423511	0.7554416207339548	0.7242964197853335	0.8731135001199503	-0.6234362506320333	0.8127074222130469	1.1793261454080692	0.17237252348598225	0.352959838448282	-0.09346264874027918	0.7185771212823212	-1.0537788920982514	-0.22011047637309408	0.605731012225938	-1.0034090334266021	1.3626310822948746	0.7098241233475502	-1.8971150108777364	1.0596302605170211	0.6253065640077267	0.2333639239060606	-0.0839449870952362	-1.3345197017834987	1.6284547007911745	0.7289872227480879	-0.531970763562904	-0.7239735588923417	1.0903816999688563	0.9057828455846124	0.5222388242038968	-1.1581788257891985	1.7021685335032666	-0.2730127622391604	1.4529583780099524	-0.47207187467846823	0.18145448043468435	-0.6895461682929565	0.7142090268199189
1.6235041649447657	-0.9961039503321818	0.41104624082090174	-0.9023387137398562	-0.6687316938718079	1.374902633993635	-0.10574103223662437	-0.4125282841763597	2.2360853312037285	-1.360046190566944	1.60187281789009	0.40989388845520586	-0.9220043057444097	2.1117264490349474	-0.07391281356252115	1.7894104788125897	-0.6264927929034471	0.7396767381844581	0.5014289338703511	-0.49690839078502214	0.6743018365469364	-0.41010458042179565	0.5553822317377802	-0.4452584191399075	-1.904592028085705	-0.14889201096848786	-0.22333459795155813	0.369406510140796	-0.046433734763016134	-1.8129117784905497	-0.2503393653139006	0.03941160438877467	0.4978598142990797	-0.28132671566788675	-1.5732775856038939	0.9730312859731552	-0.053346618625612525	-0.15236686164810123	-0.28770197277392634	1.0992783525124203	1.7591202163651565	0.776226538107987	-0.8495332369273626	2.2709404034470793	-0.6321251281044272	1.681951152831146	-0.5430997021422238	0.621136672643081	-0.003471537276287669	0.7489773236796659
1.461105176185213	0.1326424370070958	0.5348372934284839	-0.48246093859210454	-1.479186032154532	1.3196478593901	-0.2987527322647142	-0.31192894225437157	1.7916713122107957	-1.6449609022648652	1.4884476969052824	0.8064492350440151	-0.3628097301118497	1.9302117321023513	-0.49232617714147847	1.8637414805075199	-0.35461014978848376	0.06911620728879796	-0.030800366148092527	-0.985416800397675	0.6394299150627325	-0.5796660000549171	0.24438647228047092	0.1555158567003126	-2.5115166855966113	-0.6696268498201421	1.0027439647280594	-0.6740342498754054	-0.6134779724927547	-0.5780054877967961	-1.3365999086604432	-0.42953048624445567	0.528745944601383	-0.6886337903422179	-1.1113053091130827	-0.1863485233771379	-0.5124633491654628	0.5554077545089181	0.27485672674472866	0.7538874919114406	1.7415730826665659	0.5336309753056263	-0.24183297289253766	1.6441494946685506	-0.39230547460449383	0.9187567364694381	-0.16161436696825987	0.39403732883560877	0.7404502210249497	0.545332208009232
0.8584408914211816	0.8867692911588658	0.07341671285455614	-0.14819045812161072	-1.4100995635181872	0.996854197592652	-0.5705400607586275	0.02507757430715652	0.8021382494526816	-1.0103663262429874	0.8867787061721158	0.8993704602271105	0.4410159363154496	0.8288044149331559	-0.4419645357239049	1.1610627642333384	-0.05007155188704916	-0.472594936744297	-0.2516320497267787	-1.0322252806179923	0.4530162326481699	-0.4722860901455592	-0.1528947903165127	0.19251368607829106	-1.920095224662452	-0.37600131231337397	1.2238109916635689	-0.9799884348858081	-0.6538128606285024	0.6656541165423411	-1.4192181409013782	-0.7140790301887617	0.19209557991582818	-0.6757560332020309	-0.5271608504500085	-0.9389257774598864	-0.20753138971567878	1.2422564998310295	0.6556103404848954	0.21713944726400597	1.088714921995669	0.11599488319939721	0.14044707416157903	0.5864052806772697	0.06569161230386227	0.14349850481554752	0.346043473930079	-0.08415501914345282	0.9379920956263856	-0.016695259451116384
0.47227679029590763	0.7459403622232821	-0.36222341776223954	-0.03330281140412516	-0.576922211032974	0.7430126274133622	-0.4700466572375579	0.5313556399219815	0.44563995291144176	-0.0599883640097876	0.6610447552611565	0.5225423600820296	0.7558441168618276	0.045003364703933464	-0.13929161242945629	0.5900606379203356	0.12465318320848104	-0.42312079944273134	0.10710179810311216	-0.620573335085527	0.37679199402464314	-0.18955765212407202	-0.3834175049648185	-0.1612445705196699	-0.919949280081846	0.45149373973323503	0.18000807210701697	-0.41566685141130566	0.10402798520108437	0.8840368706850026	-0.44375306982123136	-0.9194768322470479	-0.20326329552978065	0.03908717729880292	-0.45130529595466523	-0.5073606186702203	0.2471405648614492	1.4752159823302167	0.6907379191755327	0.12198306902963206	0.5998815604988026	0.18620491837793804	0.2681745993309358	0.26669664214702477	0.34653016965190625	0.1852612301337692	0.6583919751340114	-0.06529646458527592	0.3962606861773198	-0.6810320611334595
0.48772816225103366	0.21765919065392952	-0.051780457710402024	-0.09228912653032813	0.31489626814878974	0.7172608308714179	0.022435213022430494	0.7962232598105177	0.924714475455918	0.5680342528974395	0.9462178180252219	-0.016141593023031746	0.6126680723009503	0.1277998093695955	0.09027317075923641	0.7747390623191873	0.1873369190710844	-0.06679641432282521	0.9745674823574586	0.029472297545617736	0.4217922990073744	0.011401645117632421	-0.1803849264297851	-0.33208029647058407	-0.25601474587685097	0.94457691150826	-0.9636482736227069	0.3630409063268371	1.3366211435544548	0.20676339510030542	0.8037776298411378	-1.1111480174341282	-0.264904799627145	0.989093472092535	-0.8475784584421628	0.8156708885598699	0.00711585732790529	1.0933570157069403	0.3594220348135806	0.7556119707404227	0.6717326620122165	0.846836754533984	0.33309376230402016	0.871928166271916	0.4369933668146145	0.7616832166852293	0.6911678648521773	0.5622801450533496	-0.497160566779981	-1.0442466381345925
0.5062312065962267	0.1599794925730795	0.8490823358073052	-0.21040340012577416	0.6866490144365602	0.7454422524594143	0.4154007694851408	0.4778040038210553	1.2587556659482215	0.6718593184795789	1.0392647017016927	-0.1875359938042851	0.5547501724718814	0.5012574988832597	0.04741749503521315	1.2722638356829128	0.18638600389228596	0.020630377549373632	1.7168356582675433	0.5507777154881977	0.45384521185772203	-0.031058304688978283	0.48446559140470513	-0.12000549511979541	0.05560354958899512	0.6591550270410353	-0.9709297032709037	0.6624409621427879	2.120183208347329	-0.3419611945376585	1.3815436363419658	-1.2326975755966019	0.020802149564193392	1.4536226975036601	-1.1085019232506144	1.8027470779490269	-0.8442000200806387	0.4150346530274592	-0.19197140286291314	1.5148976800483378	0.8429192619800808	1.3525425731853573	0.33882885259666257	1.3716197491340134	0.5491088142856936	0.897692399134001	0.5182060704350677	1.0412174374236705	-1.0907335187822378	-0.9566539202500971
0.11627949276469422	0.7239630363618315	1.344502550801257	-0.32413756480985745	0.5814326404239349	0.6310670119683424	0.23802701329190237	-0.19006918321430077	0.5351723503367319	0.483030970693519	0.352236355681698	0.2216458123493789	0.8295300489036861	0.28477687981932115	-0.21146242613122065	1.1561803306156098	0.049890247602383704	-0.27095376921234937	1.6212462905928275	0.6366800718807547	0.4581729736831287	-0.24483437586370219	1.2932786164937802	0.0648510985282258	0.4317645457810528	0.08129327732670075	0.10668953429250794	0.4795925404452767	1.740824092588474	-0.09208548663829225	1.014013230932364	-1.1879968214110617	0.28162328715647467	1.2328539252815987	-0.8442154662817116	1.4779616577779386	-1.2869851613637018	0.011610848036314713	-0.6112738568367507	1.4732134077146684	0.4452992789868595	0.902656456399508	0.1624409514607546	0.775781278327453	0.7215178249470166	0.17808268162708824	0.1899154399202226	0.6417734287154356	-0.9823447027541651	-0.630168340397318
-0.5185383645817212	1.222622768788709	0.7557685408998546	-0.4320149526649264	0.436974888803361	0.4220944879061921	-0.40725553920708224	-0.4938193152439772	-0.889817055615119	0.360167278346877	-0.7552361548291086	0.8279022844144823	1.0643251349792928	-0.614726691208919	-0.43388115653779946	0.2634410745690397	-0.3267229148578109	-0.47701557145080326	0.6414749928918388	0.3003790218024385	0.5329737049422099	-0.4361912912303664	1.7478842297892383	-0.22165398799679598	0.9618248441927862	-0.0056592798648017915	1.0822746719228762	0.35317229200934913	0.49001853291140934	0.5377225384889817	0.23145262799800373	-0.9461436020256186	0.20857414216230244	0.7605794374659732	-0.3735290432356556	0.10070379600473967	-0.5535429221302087	0.1674103069055277	-0.4790556082653139	0.48034713607585655	-0.4158314111382575	-0.38267980466137747	-0.08657873739412209	-0.5968804527753275	0.734815701287852	-0.7056115073119642	-0.27628304701157924	-0.3575712478867801	-0.28300813466074753	-0.35917866042775276
-0.7633924970954525	1.063173941186191	-0.36755305644111935	-0.5195663978073326	0.49991109470289	0.25917763130707966	-0.8995672793617515	0.04309131688635399	-1.6884766622385732	0.49260258047859795	-1.2767828687567098	0.9959756667127907	0.7734838135838789	-1.360391979330243	-0.37831013599317925	-0.47279622416039035	-0.8402169572726566	-0.17512077666074866	-0.47942175576319734	-0.0526554405195773	0.653321919559924	-0.4744419938847548	1.5193376363962257	-0.8113473137838941	1.2074860946118646	0.5046062275650467	1.0228041150195655	0.5975540239022674	-0.5485503046887282	0.6701995940080961	-0.24591008781716445	-0.5606609170214883	-0.07678973528361774	0.49942958876897386	-0.2858477869782726	-1.1167436687357108	0.9241407316607823	0.5595229101315926	0.33618462494721896	-0.5516118455123312	-0.8059249304077625	-1.48706625924574	-0.032531880930760995	-1.385982754464581	0.41832674460749886	-0.7522983616880858	-0.7492208952155287	-0.8599590220314515	0.5397824439570305	-0.21109220612432195
-0.2408891895223464	0.5294143856799488	-0.7820591995467325	-0.5007274631003888	0.5962764314515536	0.09311446543426927	-0.7014642745569153	1.1023416963487167	-1.0192742785558762	0.7829274930805974	-0.6488366244438237	0.5154298165775564	0.006809752436442885	-1.1114563856674757	-0.006773518845154396	-0.08640707646570346	-1.1116306988030333	0.48091215185338004	-0.9098562646780489	0.08535263153487678	0.6217130437511346	-0.31789692060746144	0.7034462411242981	-1.023415900462393	0.7981726991059687	0.9312875464804296	0.22183447687098073	0.908510803112957	-0.579627518859424	0.14114360438282245	-0.17051991106807404	-0.12196453492463619	-0.16330724431946128	0.4607277006732087	-0.6153716075289212	-1.2266679703137646	1.9346881876737958	0.567735581204085	1.4147015087871941	-0.6001641206935838	-0.013169597396281582	-1.5327651810534593	0.5246811036058374	-0.721017892063358	-0.08742564729379897	0.19256827694979142	-0.9371035784581979	-0.1893145938787775	1.0230248537689044	-0.029848439551843537
0.6383487561349176	0.39536732665320223	0.0006927598556630243	-0.24373711259177464	0.4406306433984668	-0.2567889871332819	0.15157091668236378	1.825222944863781	0.5416924364953243	0.9291189594411412	0.6179528775318351	-0.1425534177355691	-0.6742530739786626	0.040397317447988114	0.4924021356980316	1.2106518077130286	-0.7589788199460062	0.9392238877786193	-0.4998223473147814	0.8515974484840527	0.33109963525828084	0.08110228069424993	-0.26073279630827034	-0.4023080703392332	0.002583896113989435	0.6452621690844466	-0.3008524079466039	0.7759208315865779	0.14802469834624568	-0.270150610638906	0.16471697773703187	0.28307989911454007	0.17070200483157308	0.42024929514305037	-0.6951248150530425	-0.39445800268695524	1.7379398841778668	-0.04040875038208991	1.985938930309082	0.35279592143072475	1.4836996252668093	-0.6498120909979427	1.2516133643614422	0.7647461019470102	-0.45596323582616316	1.2696181963759325	-0.5835137430188082	1.059055148294862	0.9582891077525547	0.30932759242068764
1.0130003793712503	0.8617421671405724	1.0756091332262239	0.32520090771782245	0.005182157798552116	-0.7752332976145125	1.1598427277954244	1.6096572253704367	1.6242814474814184	0.6500044487492913	1.44731125024143	-0.35168217327354206	-0.8409426201700015	1.142858303060492	0.8590451149438247	2.1443133576211113	0.21558685953800702	0.8620562300181698	0.18761944230863142	1.808251784102008	-0.04570035218249048	0.7593232505555725	-0.9581172816500458	0.7757500608826249	-0.5153409309905561	-0.2293728857843648	-0.059978527931337115	0.10556179220186211	0.7338948847627126	0.144992278007654	0.3548925288084838	0.5744503004066521	0.6854680132584793	0.3930476050690077	0.051983700829841405	0.4216773154594347	0.6890229435309542	-0.7940810933590035	1.5466802529690113	1.3286678448903935	2.330406221153665	0.2576577749048134	1.5330752299205603	1.6096385048005337	-0.5214402784522457	1.5408410692791266	0.2659003204593868	1.6053511909380072	0.4250854429002751	0.7244087837366413
0.4831744169944806	1.204409211803608	1.1469096711018105	1.1015881428176595	-0.4880521904257179	-1.1594700079198967	1.8550199273677788	0.6028988895499535	1.4692854183791972	-0.08304412104733629	1.242125016951288	-0.08138419187294946	-0.6579224204337804	1.3354532328641393	0.9508065732949335	1.732790996317227	1.3255376260805027	0.43345915694146303	0.5221883522190252	2.2672110065877322	-0.2603911850640062	1.5601675980512868	-1.296231209725305	1.7852554125632842	-0.4739733307405065	-1.0614301761547322	0.4044131715950834	-0.7106943113139469	0.6415343844358458	1.0365523468698605	0.23894463968523652	0.6726619320557118	0.9127179173491694	0.6094536238627695	1.3072955494897893	0.4764368560734064	-0.3384954009994178	-0.9771873294180604	0.35607350947574895	1.4360312056412228	1.6544972579349788	0.4809082386391074	1.1088459511815316	1.0833192336680495	-0.4265191093972682	0.8996891252470877	1.2214463901801875	0.8789185845900536	-0.2966861549644375	1.0044016111379017
-0.40362921093055454	0.6381353305727624	0.03199777637476277	1.7584210915744811	-0.8152697070703524	-1.1319265393365867	2.095020692646568	-0.5258545184268492	0.5423017307586272	-0.9854747123626549	0.35125705180877276	0.056233434816904834	-0.6073655496418605	0.6256566546732213	0.8160857682034864	0.33045833264161073	1.9259567655784053	0.08717679725618407	0.3659944019765498	1.881932542964445	-0.3154782833401337	2.048430994243978	-1.4234070271620285	2.133281079061193	-0.2695550379340288	-1.4447321544835607	0.3140139861582857	-1.2307829010668905	0.14938131489015866	1.3126788819114295	-0.10375107331010193	0.5198647107669084	0.6359782490215651	1.0325735927363378	2.0470268387981068	-0.14244508358466582	-0.8582972702020097	-0.38772134876314995	-0.7207192081208216	0.7547963060441287	-0.002551074134248252	0.09378719884196961	0.3657412334901663	-0.1463419308291939	-0.42347962470263867	0.01081498316318359	1.805929176780355	-0.372359688559096	-0.8532975309336397	0.9964388272848608
-0.6886841044116015	-0.6588362321525728	-1.1174326698821986	1.8685247687835198	-0.8464432416394689	-0.7218585172805845	1.9208170828232254	-1.1444244703714028	-0.18269847835444403	-1.6292466428083139	-0.41891413186409343	-0.3811551461678445	-0.8295075791917417	-0.2800292203316833	0.614075866033897	-0.810618523771761	1.6862767537281584	0.06233517222520497	0.022735531091859298	0.9464898278719602	-0.40559301573793377	1.7674673246403243	-1.3780326289921379	1.8543479793482152	-0.3659636520112307	-1.421484328423592	-0.3219707743505377	-1.2640281030948037	-0.17010002632063612	0.44004087569393746	-0.49123092396549567	0.13212483409734233	0.11040033021929482	1.206863011085299	1.5893152770799013	-0.7557302101611805	-0.9445501907812829	0.4599410901463435	-0.9520380943028978	0.07358484751689207	-1.2163614431166718	-0.35238317832796234	-0.06528715186651794	-0.8921625618029391	-0.5828430564799663	-0.46640598332962296	1.7759960950204798	-0.9339847906094126	-0.9899327569939872	0.6851905383906383
-0.025776688099648788	-1.6508917775755225	-1.145799524237303	1.195606235778532	-0.4647020682266866	-0.1328157057139638	1.3187060751758821	-0.9867439815822142	-0.29721462842701674	-1.6984765422094399	-0.6032916526877399	-0.9495970092920228	-0.8960372716180564	-0.7703785541992695	0.4638653484943854	-0.9145477977253521	0.8068974805623661	0.26593010014213453	-0.1971871251621189	0.1179745153271126	-0.5161110910483293	0.6797369100286884	-0.9397887016939498	1.2178028858107293	-0.5609908370403658	-1.062388258349806	-0.7049541829717701	-0.7754748240210744	-0.17354219915733907	-0.8409816415963562	-0.6653186000199612	-0.3564014671730569	-0.19689921727768223	0.7994583202596066	0.3335688673317668	-0.7683330711392131	-0.7452051275906217	0.9166299544548399	-0.39229007707379826	-0.07726076421789098	-1.1022533112501125	-0.47483268775769144	0.03722356770141405	-0.7404916469844555	-0.7213696793135654	-0.4254953122109446	1.2294109096833898	-0.4313010972172611	-0.7250562525980957	0.14613583143873216
0.9256526139120352	-1.5734505536857886	-0.19329687095671338	-0.015863709584901648	0.35962457819546234	0.5397306548499815	0.29648056797652933	-0.181646837447168	-0.18836139517833428	-1.134562039966424	-0.3656479441763397	-0.7014019436747977	-0.3197253646005621	-0.8165145297651349	0.3435482174053735	-0.426974903195672	-0.150303085420651	0.45463854671332765	-0.2507306285459941	-0.15479016416020147	-0.30798084559921873	-0.6708320372879203	0.035378939768311295	0.3932739865974297	-0.16408835631234628	-0.2351376234408126	-0.24709289746369098	0.19851521573583042	-0.18934242583966204	-1.2902250839700473	-0.34164064686379747	-0.7150538731126734	-0.07213199792898316	0.13920827767399022	-0.6384930152655435	-0.1217900801887727	-0.23858885830176085	0.8565949442189495	0.188085832083489	0.07313493741606886	-0.10571097661508234	-0.2919296483258125	0.29214276174123094	-0.29930227748598615	-0.5864132593708744	-0.17788937358296011	0.46453924996081786	0.3738529238041514	-0.36064370981518434	-0.49490009747815306
1.1851234981131793	-0.7142586123974598	0.5522378268122381	-1.0334451246935317	1.2817557425489197	1.23402713567606	-0.828958069531298	0.777185421133933	-0.36438655517652535	-0.13270459932032258	-0.14769274300248675	0.6003502025912001	0.7733211970611944	-0.713191201180434	0.12423598182636075	-0.3699191628077082	-0.6152991481707808	0.43870794961192283	-0.28565473175709244	0.04462237202746921	0.3888112037023723	-1.5174302837667568	1.1390516368894021	-0.44879724199569965	1.0087957300092367	0.9478630130663378	0.6493055327843903	1.313605005034648	-0.46630514962322706	-0.543593112989682	0.5029262907787889	-0.7252449834301293	0.2432936714177374	-0.09391773308368492	-0.637016312852584	0.7117487109923587	0.40734211254129604	0.6274511893965602	0.04989865124365338	-0.03520393096471659	0.6077069615918139	0.006411054827109898	0.1649533483719795	-0.31173569920264216	-0.09316407731214607	-0.02649058570986398	-0.21039538504318914	0.5213987957503061	-0.23392148644478353	-1.0489466785300012
0.46411890606431305	0.05181086283083494	0.2869407704753103	-1.0590910729528906	1.549976417304878	1.5928196733525022	-1.4283606377653457	1.1473204844696105	-0.8263713071438381	0.916994097081718	-0.20242756908895704	1.8621880591308961	1.6108079304418237	-0.5532816439374573	-0.2687639097751084	-1.1298089961915363	-0.29165231584449086	0.15917561066548233	-0.4488866662711897	0.2728195457347373	1.0640678506028547	-1.4576874554138188	1.4683502261284256	-0.8667193187518152	2.0690145332831458	1.6911102515128171	0.9733264083451094	1.7730554751241803	-0.8384417067453739	0.5294282223571135	1.3388532619071836	-0.3172089247556048	0.31098832217758526	0.23534963389650881	0.07228428720435906	1.0465708584174924	0.5625870628481162	0.4227735164720597	-0.7997434808931643	-0.5972180580872692	0.3879934395354472	0.263338381225875	-0.44062173759714207	-0.830944471376339	0.5816336352731586	-0.08196814899613795	-0.5582429842056955	-0.13687000493218968	-0.3992570006228985	-1.296424751475807
-0.596847724352327	0.3027779287931749	-0.5391836680205158	0.1389174113985139	0.5906125174987487	1.0530030202456677	-1.0505886736509638	0.3941472950295394	-1.1842135753535672	1.5293810545086408	-0.4735118251504304	1.5879610963618218	1.495800763671254	-0.1463128478764006	-0.7005299237946873	-2.0440320407614423	0.7146483273009434	-0.2828945584486602	-0.7981827349940105	0.15847414453371933	0.833521278595022	-0.7305380975309911	0.40561365833943436	-0.32861184030018337	1.8104446455204084	1.0362194981157866	0.22394199840350534	0.850328951031429	-1.011606489896291	0.8816552712891282	1.319968807317091	0.37105343648542644	-0.046628742145969924	0.42023198432837106	0.7396726481469356	0.43157576834985295	-0.3567211203520307	-0.028330641773978316	-1.6123813370831297	-1.3088411495696108	-0.38830182008412184	0.31977218638274735	-1.0539286131215195	-1.3610578626951302	1.100744066110733	-0.3419755721625272	-0.4335394041363652	-0.9456508261049554	-0.5792031090155345	-1.1226236993274843
-1.1758921515212255	0.361530129597451	-0.8879418875276861	1.8967854767450878	-1.2402167846979986	-0.44028699801855686	0.04442459252958764	-1.1859182229105747	-1.2045171600332152	1.3583330603592845	-0.7738069708103313	-0.465011102911423	0.5477871225243668	0.5673768620819166	-0.8665522360408409	-2.1617585169302234	1.8982486073170621	-0.6230829348691423	-1.2799615551349879	-0.3231189382079827	-0.559210505474204	0.04038311065557408	-1.5822738836201566	1.1274011764443397	0.09569676578541428	-0.9494872287905071	-0.990577267827124	-1.2156631881242346	-0.9958494127423821	0.4634371337058465	0.09053468946423177	1.0632068400271872	-0.5492270053657833	-0.24427750459639186	0.9667291018886077	-0.9410404849474949	-2.028901264446435	-0.9711053006914251	-1.614156168788903	-1.7976865243435576	-0.9371217888325334	0.02101426177544305	-1.0792452151234202	-1.56306439654313	1.194160013136625	-0.7301109205999535	0.1317306772977283	-1.2714485577328334	-0.4742158887683635	-0.6380012178042687
-1.1120964025694022	0.5803018476493041	-0.4126406534989822	3.0092818506190273	-2.6748185336271475	-1.9297082988529555	0.9612480924409632	-2.4225708307234353	-1.031216129164517	0.5136586338615582	-0.9457137882939054	-2.7556195944951276	-0.34867231123881726	1.2251981953844508	-0.5754979078495971	-1.275243937506192	2.5329387155151157	-0.577982615785742	-1.703043768084265	-0.9151667277306269	-2.1992130220817434	0.3483078207874137	-3.073599265771147	2.536372672935528	-1.7411130965733208	-2.7755196869972814	-1.5277261754835318	-3.043911144982252	-1.059573208070661	0.1230143900566417	-1.6221175705357171	1.4803934747579754	-0.7298014242784125	-1.4502555918193758	0.9300933748322296	-2.1820621907895146	-3.1658865214469754	-1.9695345082789755	-0.7380087039201064	-1.971928907506675	-0.9543430110411452	-0.5522731844064626	-0.37775013264819723	-1.529469415706356	0.8699464007883378	-1.035631936486698	0.8184258183515624	-1.0785756821612562	-0.10659650764065855	-0.12517506211023616
-0.9192061342316876	0.6991363237962192	0.22880800161710652	2.5972808880294354	-2.579327293954377	-2.081118661231868	0.909509570553221	-2.2226522319274338	-0.8789381478794862	-0.3658554187182804	-0.8773479163985749	-3.3302209632863993	-0.39274627687613295	1.3314797455258967	-0.03461371155112238	-0.13718993353205403	2.070660404914742	-0.1263065158707862	-1.8096228500788314	-1.33738731811278	-2.735648603118775	0.09998610310058714	-2.8434329775462355	2.62222398103444	-2.1099217885730357	-2.7452359967707456	-0.8401015493828268	-3.1931577729624343	-1.303551813810738	0.4235481954639058	-2.4583930899428346	1.4436988971841245	-0.4113466271615484	-2.0600145550317253	0.8826708500460604	-2.270915422693737	-2.6181579600976552	-2.0846619165184355	0.3242609887606187	-1.9243312519828941	-0.7676125752581581	-0.9595590920905913	0.5396377448974017	-1.3890295121579073	0.43008974361032076	-0.9912606790723941	1.094631277163091	-0.6998446540258888	0.19494602387046644	0.1610725650728053
-1.0664248285803766	0.21004151385022765	0.29909733178119285	0.811507193919321	-1.0602979025372412	-0.5796432662906157	-0.09109539480785718	-0.7384304198510026	-0.7140488018734001	-0.5486387594864219	-0.5138493194322454	-1.7507417207889264	0.33479269804205014	0.8185487547119252	0.22127636852343274	0.2746798743167547	0.5787577624421951	0.3676602729664784	-1.5185082552780467	-1.4843179584774222	-1.7289812528506352	-0.4574837074251929	-0.9926036435955159	0.9760236490199922	-0.773999643402895	-0.6929667497425642	0.49471270233911513	-1.5596232294584336	-1.4957204236874027	0.8820098975156186	-1.6892823776705166	0.9236904799108063	0.09772291201829167	-1.4249092129624552	0.7137807432492199	-0.9622715427301254	-0.5791111579556187	-0.8998503862411685	0.7750315841103761	-1.6974904730085956	-0.7515486767479805	-0.7533076731122511	0.8908521927247792	-0.9669595144457488	0.21573712731770225	-0.5491343671165242	0.5629604840859468	-0.3131582711734528	0.16017935710939374	0.14106034030026196
-1.444444959342724	-0.7632564373342539	-0.12486078362151806	-1.2493773489647997	0.5983496683802446	1.276760124189562	-1.2688233235822437	0.6123866322943363	-0.38173688694560964	0.10901867148015353	0.04001762402741107	0.489671072985957	0.9589104096948908	0.1779853882009352	-0.18516037698399146	-0.35584937429387337	-1.183152365948225	0.4335638611682226	-1.1204917668827015	-1.4382497943395884	-0.10496725317691541	-0.9962771680530084	1.1086577311457557	-1.4150944615374328	0.9211520579071454	1.70407626721019	1.3150113095929101	0.4470026024208122	-1.41917647070265	0.5799630431918071	-0.02119854925226856	0.08615624622332484	0.3023083832869532	-0.26544176817325266	0.17512180512447673	0.8074220663624887	1.4701267442365726	0.7767442024871791	0.42269600284711045	-1.31542245774767	-0.8553152635675415	-0.03287776645438019	0.28064022888895906	-0.0841818485145989	0.2661731687034147	-0.030535953574058566	-0.6647625637137904	0.1299005121569503	-0.12548332690976682	-0.12046459899055388
-1.6086608150313575	-1.3411972749691203	-0.4031896876971656	-2.379562349049727	1.2014589518244632	1.7098605487880645	-1.8593154798364204	0.5669988992037448	0.02965534020097043	0.9331860422636276	0.4656242437394438	1.5216714825128472	0.7138891376903738	-0.05147885846399309	-1.0162125983403376	-1.4711205916231471	-2.2590912430284154	-0.037559292514564614	-1.0979426230046452	-1.3398826857657393	0.8304140112691872	-1.3049117846836595	2.0614034493688727	-2.9636553269067347	1.4762554782734272	2.5314749849175575	0.898124197396813	1.263975468318071	-1.2293976067746903	-0.6189844103377073	1.0156843293283566	-0.6858789357301756	0.00963254831704701	0.06311827739133079	-0.5731014072892913	1.6049292917741558	2.1190294101410756	1.523874016259966	-0.21330372830616812	-0.9710340766218218	-0.8096512039388515	0.5240395476719294	-0.911580912410981	0.9184020646652411	0.24849957515035642	0.12985665818821962	-1.9597208836653348	0.5468489861625239	-0.3203515017089776	-0.5243255944021635
-1.393012677191826	-0.8468805370648406	-0.2893446939615591	-2.1647721180525203	0.7794272522410371	0.2704830747188783	-1.7658584762894463	-0.5607279317850798	0.14243974930124345	1.0284054120913644	0.4042556246081431	0.9205789816328674	-0.2673933976546552	0.12786505897874095	-1.5390754501428923	-2.193434159625852	-2.22921260682128	-0.6605985457682485	-1.6248426131677518	-1.2425036019219609	0.6874378917173691	-1.3388913605471762	1.627608185654627	-2.883320326768432	0.7449187966308439	1.4836946662106345	-0.4789038917143161	0.6585123333228785	-1.2687148112116073	-1.7697440967868447	0.5646530253236659	-0.9227741685214611	-0.5062546482970567	-0.8617790659662607	-0.9158307143632415	0.793808247974934	1.2981786356124443	0.7311084466816428	-0.451699002956171	-0.9561356247406203	-0.6354373844787902	0.35609333369892426	-1.7964886536969007	1.2823302875523506	-0.18838275855430942	-0.17867121048882986	-2.635689668834969	0.5974661206661072	-0.1797501904103087	-0.9602008776901255
-1.0765643132144092	0.29775413906256465	-0.2579192590241179	-1.1845053355963127	0.36641522679166977	-1.6733705487322712	-1.4634255666421874	-1.1441144902615836	-0.3043785001850545	0.19393599999109265	-0.2211832753241453	-0.1406233093822048	-1.1008613204966902	0.19357015929511562	-1.2221499031747376	-2.062809519065551	-1.5092108352718947	-0.9579823138763448	-2.2698994679290583	-1.0695284746336162	0.14337467472058651	-1.1744041793798476	0.7072747904453721	-1.7865339190071967	-0.11316100536251061	-0.02723720808422478	-1.8376952373340685	-0.24521500784876482	-1.5409094392294878	-1.8700470229339174	-0.7259923940716205	-0.3977337401619565	-0.8263005277566383	-2.0053068086910906	-0.4303834306034526	-0.8259588319366399	0.17422570723886516	-0.7257415035857671	-0.08252481499097408	-1.2989356812508275	-0.7004735349689816	-0.30219928622204756	-1.7352058866080051	0.6329466927983544	-0.9497169495118243	-0.6351141361344669	-2.49206906681872	0.08757957520690621	0.24620861269297328	-1.2528983747218532
-0.9244038201549448	0.9329783607935761	-0.7615260824487071	-0.40012901538512413	0.7211291275550127	-2.3703799131502135	-1.3432400936332125	-0.06218421175779971	-1.0781908334735821	-0.8025127666212213	-1.0543126924723312	-0.39095019017992855	-1.065540015948134	-0.2801256678823817	-0.31818333507788105	-1.318874708074305	-0.9000211687210249	-0.8649957589491951	-2.3126460870177663	-0.7176008961905052	-0.07379329518859458	-0.9190696662556695	0.26112502884156497	-0.9083908631822801	-0.05909067603624046	-0.5085011262616163	-2.2799809624555873	-0.3215626462114221	-1.5738121667734903	-0.994508396431756	-1.414266481832916	0.5799350543739497	-0.8127902164976128	-2.055610541805785	0.5169905313210237	-1.7573211057318472	-0.12046822135604535	-1.3770930076127081	0.5079610035166724	-1.5820510852188747	-1.2046416750786246	-0.6118100523002439	-0.9296826938577274	-0.44940178362032973	-1.4469441086147852	-0.8526076813036552	-1.9170812476085488	-0.6163098582824439	0.735822262633868	-1.197655096943271
-0.7508997545640047	0.45014590063590876	-1.4363221999738267	-0.33198774467339814	1.4801591138651744	-1.4472113375736537	-1.2801419619665613	1.938968190968486	-1.5916034150234013	-0.9557931880928517	-1.529573799535664	0.22028984255175543	-0.3002951820498488	-1.1080102133582295	0.34591926728385786	-0.5582379125836988	-0.8247374998949574	-0.7544739261911332	-1.410863808792643	-0.21555897470457488	0.001885854709313657	-0.6208091115978025	0.4178037612620296	-0.8420250436579453	0.7200807203799942	0.14058219303732858	-1.5853523351333179	0.41390260590418726	-0.9354190186324879	-0.17795631284558702	-0.7373560881000139	1.276440740391438	-0.6554983724501454	-0.8988053588292725	1.0135082511303952	-1.2269874671915355	0.46554623168580844	-0.6708362390621523	0.7718620458295746	-1.2794453744560865	-1.7657351168292106	-0.05304592108446269	-0.23424047587152022	-0.8865172345237969	-1.1146695607338086	-0.7805800622099844	-1.4428967112664726	-0.8076372489407929	1.107382929433408	-0.7386708954888525
-0.11332868526387112	-0.5193219632891938	-1.381249278316623	-0.7516613066494997	1.6797596752566795	-0.05482926518087165	-0.8786375794900856	2.9668150408640046	-1.4327958776482739	-0.045874031403901463	-1.3058766671704687	0.809856046615284	0.4362694980929118	-1.6514940771644775	0.22034922056040243	-0.13677481497127783	-1.0235133120636624	-0.9487752960753195	0.08159762185140707	0.23694983257271288	-0.06640507901631694	-0.24634680725554753	0.6499520765369299	-1.1199536886880501	1.218379551934513	0.8683686084913927	-0.247061907341	1.0812582315236745	0.20919591263621856	-0.1864699819829367	0.70919869428653	1.1035427157262692	-0.533309459337034	0.3672338496043321	0.5086941248395426	0.15764050974656366	1.0839884560853374	0.563844525607876	0.5201129845890806	-0.291232517262975	-1.7023670127631898	0.9694186866874153	-0.2968123898717988	-0.19161035325079312	-0.01960247094995077	-0.6651054005747513	-1.2076702820818783	-0.15967564559080305	1.2561684596932223	-0.09710616711658923
1.0802318585268214	-0.8649518846134451	-0.24552368861830928	-1.0654362807574802	0.9559646232307236	0.6004231062260887	-0.040136667454280385	2.04099411237516	-0.7016748170064885	1.1058379850441313	-0.5156524210900829	0.8484250854909337	0.6065757841405174	-1.449795838877766	-0.39181392292279377	0.12501857757549178	-0.9787163534869165	-1.2888686598557346	1.4763245872991826	0.43475808288002754	-0.24022268500521024	0.22432549230995918	0.6030571954078908	-0.9606384007845751	0.8746625029033492	0.8861233806921744	0.9548135600308886	1.0995209466657292	1.2331066437199778	-0.6460227875167913	1.6920314441672604	0.168992642979866	-0.3736206824217798	0.811064542139756	-0.6043738628397521	1.1437537292557785	1.0229326788867046	1.1519611645809127	0.04474234836278781	0.9489544484967093	-0.7528761195432165	1.5477204124669965	-0.8699481810837385	1.0120903803271308	1.076195541467878	-0.649456866568631	-0.8811273813921183	0.8742228813596518	1.0778614904790114	0.36837659736909223
2.3076721273533405	-0.3021189916882712	1.225788231690125	-0.9232637856994005	-0.023795767080990526	0.4879311796778199	0.8457383491995867	0.15501275068878634	0.18907541653977	1.4060329540671694	0.3900166706210999	0.7256904982211309	0.3554834998795337	-0.6293431344373073	-0.7018562056654417	0.6681243413870116	-0.5475160405777176	-1.2577966706211248	2.359537758863853	0.38689279340391214	0.05798935410587151	0.6759694325690255	0.48272517291392497	-0.2231150749663034	0.11653943122205535	0.469537386200192	1.4663625445499	0.760843044966477	1.7549636008469682	-0.5675628125386074	1.5482469220230612	-0.7871939951789174	-0.053339059767034104	0.6702669636773737	-1.4003339544375606	1.100448530356232	0.42259304464460434	0.843946743208528	-0.20167749043465763	1.9228284852631687	0.5976176338203635	1.2163426709893568	-1.0436743936688846	1.6440140990053707	1.3132715943976223	-0.5405297483476287	-0.11920849417287033	1.4805507322946996	0.5180299485466109	0.4900433483269899
2.8625621387121463	0.34810998572048985	1.9131089114188853	-0.4690396574662081	-0.3670244778262654	0.3722462423009141	1.2931047571997576	-0.8610638821583186	0.9589212219139427	0.49168579688716463	1.0255647644257175	0.9611945573474938	0.12255810500335015	0.29075185028183403	-0.34335079854965406	1.630121182129798	-0.08943392403371957	-0.5186067353273618	2.787339861717708	0.3301432946447454	1.0335057595217048	0.8857574766158022	0.5998455530446632	0.49619605185803256	-0.3553321264988118	0.3303473544335493	1.2204522752795182	0.6454223723586943	2.043662852308521	0.36273552272257814	0.6086080860531661	-1.090991604405222	0.24242417693879445	0.7726366059748149	-1.3700970911878423	0.4717684689715427	0.010381227629958583	0.37611579309426935	-0.012096532970051763	2.4829094411716426	1.5740010779252587	0.34160707547392904	-0.21061870552333803	1.2713642829101697	0.4505498017616561	-0.04124548660709864	0.952034282727961	1.2781790122191676	-0.2467702431765399	0.46226286936028294
2.500437956914275	0.21609433343203996	1.48496940719851	-0.08837253849588457	0.014338531146326857	0.553857177859421	1.2128093777776416	-0.3306195329561686	1.6143236208544152	-0.9953402563119553	1.3090580339170255	1.2544720304439052	-0.01902565981881175	0.8893968245743796	0.2402125739846299	2.5759348434608613	0.0015207657238064365	0.7079022986769188	2.959077295032417	0.4774446327945291	1.919435105791982	0.741848859662835	0.7934147181986656	0.6136574760899891	-0.48595852629407926	0.562427426605142	0.5476230513137077	0.7907858528840946	2.582156533250809	1.280905271823371	-0.3816232282988293	-0.7749715065187761	0.08854173442653614	1.2420492542123076	-0.8531828851936545	0.07776197070964558	0.2816748100506487	0.3935052222395991	0.4404337203532184	2.78479545730099	1.8325108563111618	-0.3895016181023757	1.244230845055988	0.46522639376433883	-0.9405122010099886	0.8358403225829799	1.753585716536183	0.6181379779076104	-0.7863100568524294	0.6352284593077915
1.6026828254639665	-0.5352759664546689	0.6464371568391997	0.0010717443371136188	0.37325009986627206	0.4847071240952896	0.9493370903728335	0.703230095378998	2.185063699167083	-2.016824868164722	1.3671070389714537	0.7652712583434235	-0.4165170978454931	1.0782009734893392	0.39750802740791336	2.8404887898948705	-0.23794811357599271	1.7803484318149554	2.8723378633735095	0.7675980932216078	1.692725983068074	0.4357184538973428	0.5709450928113211	0.20235388983857885	-0.783309011424188	0.5564366791008205	-0.11241185218599983	0.7156092595192726	3.3023145977036923	1.071873229965677	-0.9754898174696687	-0.4649025567249438	-0.6102537641923228	1.2638313792194096	-0.5221415016321549	0.19488134441445634	1.016523098302854	0.6480740477571352	0.7860835325597203	2.859756358464902	1.6453784643293599	-0.6610327677293762	2.2756881613411037	0.09147079635420301	-1.9248641299814009	1.669473025874018	1.7689708841359653	0.12001651989740789	-0.7246913720616635	1.1264150739666952
0.7525903911891615	-0.9200716827389409	0.24430393227919373	-0.09421257117308734	0.06845105439633087	-0.28826660401191756	0.8731486436416016	0.8544004868890831	2.45164017178989	-1.9670078832029085	1.2788861136154284	-0.6600017665150155	-1.2221443131738896	0.9406210597948271	0.13306744602959442	2.1625804239081314	-0.4240280756846641	2.1133558530224543	2.3851457317745006	0.9232644553766919	0.3621964882428295	0.3591759140823288	-0.1908381211407509	-0.18239194817055152	-1.4285170178858044	-0.0986876699338575	-0.4629313965156569	0.17640411156787222	3.463050813659223	-0.3062607126713964	-1.122172290486085	-0.6269613849749737	-1.2286452236165848	0.2621661855005561	-0.5830555505305737	0.4323919550041664	1.5340347780549497	0.43727499217444904	0.7441629704051005	2.4536623850320476	1.417042330194563	-0.6168880873298118	2.1738204061137303	0.39320302849936545	-1.8743593030903511	1.9603372984712495	1.036353325936137	0.027927510120653705	-0.11632162071973025	1.6657273559131502
0.24897242995092728	-0.3503290688000487	0.3512540009752066	-0.12145571994814133	-0.6891857963015483	-1.2325574267915334	1.025980226004833	-0.031575930774591913	2.0817454514982856	-1.0266680533256194	0.9764842163822457	-1.962637987932366	-1.959211282569269	0.5207236935805932	0.14617616712885598	0.9528436748259256	-0.31018297896292146	1.5756295939003195	1.523505418569696	0.7731785970104477	-0.8371668704171233	0.7300659341645274	-0.9384365540432698	-0.18530106005364266	-1.8530789662401839	-0.9822759322588459	-0.4401380160331751	-0.423602540441464	2.415250533549436	-1.6260683006560355	-0.8526153082925858	-1.0299735740342557	-0.8724607092597554	-1.069749584429428	-0.633630759413395	0.3649631223138586	1.3249650013032443	-0.36137559844606076	0.2924953693592608	1.389271365304774	1.1840049295343331	-0.45327469347326294	1.159801993015683	0.8475164364007028	-0.8627561092843707	1.5397566177181636	0.13264428074018195	0.0820793901650615	0.5448646339854936	1.8417307796261333
0.025694674825729295	0.6287722033962478	0.38055312768227134	0.04950975747977931	-1.1360599033704608	-1.311608409000546	1.1703647968110806	-0.9147789422961377	1.066335802147521	0.08644201651469981	0.4068960150368759	-1.9168919832216726	-1.9386004459470318	-0.13066903870989366	0.9364577238470216	-0.08426910158798304	-0.05183312531269695	0.5601304031575802	0.5811480668723088	0.457906910515831	-0.7657089305163742	1.3127691577840435	-1.0164594084457055	0.013994249847015878	-1.4191432915185944	-1.3121614943470274	-0.17794700821750187	-0.5320005111615191	0.4338477821264122	-1.6016218477327397	-0.20135050768827328	-1.0490179730334188	0.6190220524612303	-1.353090809318818	-0.2820950368959607	0.040446677893274934	0.4441564764827853	-1.0387207418978122	-0.3435960311149401	-0.008871851516733786	0.7013374951857267	-0.19917277605211522	0.0214829714118865	0.8286467246536251	0.41241095574370146	0.6783725596196366	-0.31260538890012746	-0.06245684389301769	0.745346817716405	1.4814012459625188
-0.10276893494166281	0.9688093839046824	-0.0336964662578179	0.32805319230115976	-0.8613430000950388	-0.29947509785733073	1.0817604035100674	-0.9548271732224082	-0.07732355829327142	0.6502443550481573	-0.26138069733301633	-0.5999006425375637	-1.0914137786235023	-0.7805340716118762	2.0430927914804315	-0.5533992600938314	0.05842216248654805	-0.2665540254829593	-0.10382516060462008	0.2618886539471487	0.2975422481599982	1.5686004234064648	-0.4609087502312318	0.05578546578438786	-0.33829936416990786	-0.8915026014512043	0.07383849816048756	-0.1717033818167843	-1.33811620221308	-0.2184662671763045	0.5473972686350387	-0.4508624832850241	2.2324476080751174	-0.148798353553853	0.29033399334809706	-0.19694931477209163	-0.6094667749801905	-0.9305170588663471	-0.8305699421012895	-1.0218316582745448	-0.06100085398061219	0.08151453542935035	-0.6829356208164691	0.26020098729827607	1.0849774716085074	-0.1370844992170524	-0.09599103727849378	-0.42241633284652286	0.3783454747719502	0.7751554934471535
-0.2485837696342891	0.3391413033200826	-0.5403468323973777	0.5200064697582323	-0.2179580248573364	0.7945677767725946	0.7085912022277221	-0.44465921036978745	-0.6618925243337588	0.40231376290642223	-0.6720486174836044	0.5532096239995838	-0.15769063508330539	-1.0539691332073535	2.403050848773441	-0.5592740928797469	0.01686389275765888	-0.3948646964763216	-0.37751458466000215	0.27932529847925897	0.9730866113267286	1.142735803837572	0.002982963568424629	-0.07167495384999868	0.41912611314534076	-0.31744263209827617	0.07378704964967336	0.08453434986377063	-1.839513756835287	1.2434589201055577	0.8493028885146389	0.2874623390210355	2.5891352817911315	1.3598653136560017	0.5360749859145879	-0.19645286106232707	-1.314810290647484	-0.30136231566430366	-0.9184103580773492	-1.1406744872821648	-0.7051056399998937	0.1479764052480779	-0.9454912877988729	-0.4032585888759457	0.7078479567833901	-0.5205719994862832	0.49672334702203264	-0.7055505738667731	-0.2432508609212205	0.06708946783192764
-0.4563724435510358	-0.5121047302480424	-0.5332659830321846	0.5161172102082557	0.16679748795166363	0.8373522314028102	0.10902694773888331	-0.24312147914611976	-0.44327614070127624	-0.29025230416761744	-0.5708761861189264	0.3251033052894277	0.10291835990211938	-0.7478145440270118	1.5005189940734478	-0.374601394379048	0.1352166852521306	0.153119183145715	-0.25670429806783457	0.3382751461592032	0.4171914588630318	0.2208000464238151	-0.18374406094041387	-0.005278854568261348	0.20667094638392655	-0.2188565028823828	-0.2353991997954626	-0.13801849493486415	-0.9962546681121016	1.5074563696781829	0.41680618301172623	0.5306731490535426	1.3166496996671153	1.569518025271145	0.25083143938647534	-0.11433209995180536	-1.4627080758146151	-0.07685583369369275	-0.599616410466773	-0.5236264192978821	-0.7867930771221219	-0.1286913221064148	-0.9561971142092835	-0.7056621130126518	-0.3728520180754603	-0.382373554047459	1.0134053571751478	-0.642295616954608	-0.7302221119584605	-0.4190522740361026
-0.7350349831828148	-0.6481864887239923	0.06501280585239395	0.38975163271215063	0.09275291861834001	-0.1013637150409955	-0.610848427909381	-0.6152371992851626	0.14863189999513826	-0.6935598229592602	-0.06065906940423296	-0.8823373361675029	-0.22740076661827688	-0.07750974544940407	-0.012737106533864142	-0.08670970121618508	0.6251386915352717	0.810579128192606	0.17249743792400643	0.27122549017011305	-0.6994380394753897	-0.6054259970548718	-0.7362008444008151	0.5082435439914698	-0.5399976231405303	-0.5170664143316727	-0.6128769841735089	-0.529139282164416	0.27769774876385367	0.540463912070082	-0.30163527814633384	0.25202571936973706	-0.48144550659490687	0.22059880602974966	-0.11962474635251769	-0.0752957083447326	-1.1868772359882722	-0.7036021262378002	-0.12968305099646807	0.18368326381187472	-0.32766780419468	-0.4423322777387141	-0.7102101734671615	-0.5938180574318181	-1.202319366568265	0.06270860845135381	1.1897855875494843	-0.23542418613129082	-0.9088413333449425	-0.6473447869423999
-0.9956732994189516	-0.007703385032937624	0.6656402773169059	0.3395727227223466	-0.13682029762784437	-0.841989144295601	-1.2262233315555946	-1.000371728081408	0.4362907408192958	-0.32692374743525193	0.4607228236989639	-1.521106345616523	-0.3688438376305546	0.4580292399517042	-0.9867035046449605	0.33901128124168334	1.2651130736589868	0.9366394716295855	0.7023906504126246	0.1551730856408092	-1.0716531364922888	-0.8367646399982241	-0.8843955447477055	1.2314331212804102	-0.8293880181289554	-0.6200401157635733	-0.6481354635556659	-0.5080886108685023	0.9097114434460146	-0.5268204209885691	-0.44071031660486615	0.06784542781331848	-1.273885568904293	-1.3128325309026598	0.010434455979999892	0.0532232053604619	-0.7634402320493416	-1.5293944017916918	0.1473387982376928	0.447419049843706	0.18831292906782496	-0.312312060322937	-0.11390122562852817	-0.3500691375499821	-0.9724513765852939	0.45450205763791895	1.049722596765099	0.2597983494728146	-0.8197974853697672	-0.6481177064462202
-1.0355226617437354	0.5800109177597959	0.6389740336505088	0.5214544951341796	-0.23271309460950285	-0.49395372841724633	-1.3762861399986626	-0.8710183135378029	0.15567262169209733	0.5245572748701268	0.632521790008431	-0.737889763002493	0.13700176782116394	0.4844042431218249	-0.9966580232178953	0.7671430299232916	1.5833438815590521	0.42110543531756844	0.9195378539781687	0.18128735493227138	-0.4065800352700532	-0.45249693206083397	-0.35611039516629844	1.625601205285145	-0.2953961111674474	-0.2460422470966216	-0.11859925245120534	-0.0058310897274076205	0.5081570563332013	-0.6331396620167967	0.31679607864732146	0.46003830213327	-0.6302414759120707	-1.5297530661702263	0.6487871853396603	0.4052072688535231	-0.4003988029153995	-1.492295093315903	0.07062090839003442	0.23571187953413328	0.34209385220052185	0.2460512425035359	0.6639153912493403	-0.2595078560106893	0.21432502280122054	0.5341414292070364	0.7644671371844973	0.5151969501307369	-0.5691398910761845	-0.4192820772701334
-0.706695676141482	0.38767946115973584	-0.06266838674036916	0.8909684091579512	-0.2821691648510034	0.5434001732741575	-0.8045622927455929	-0.42422262054018073	-0.3336576026598106	0.9844964893185382	0.40407552652558226	0.59521558903355	0.7933001981451929	0.02841167231236048	-0.7213164536947464	0.88960266960266	1.3625004872340178	-0.20155627438475188	0.42263420036147814	0.33359239150982645	0.2143129780688207	0.15420559969431227	0.22972698030193414	1.3919301815425487	0.4132779307491023	0.19362108245674553	0.7457867896139025	0.3945669877473495	-0.478816943112061	0.1697819078202771	1.2221921278295904	1.11140865336147	0.4048032761579911	-0.3629589438543568	1.1951533302156692	0.7433246394876891	-0.1709903020177615	-0.330495468278847	-0.19355663950929178	-0.1186707218444394	0.19385788967736622	0.5578126556026112	1.210136816396279	-0.3875894307603419	1.345184146780783	0.31228374729479813	0.4718686199265538	0.31789449767594147	-0.2605801153783368	0.037341638867109034
-0.11237701336810767	-0.38012406217581163	-0.9293665564758975	1.1973010903857886	-0.5059055997667661	1.1330653934415833	0.3137319068178325	-0.19657724789292466	-0.4944200604009278	0.4538364156698744	0.0010075361950686317	0.910170919585013	0.7461763531656769	-0.5648349473720604	-1.0477343592523392	0.6007088838319785	0.8826628898439537	-0.3340427671824411	-0.7063756126821505	0.35709671608530796	-0.2837649532595779	0.5766701332403953	0.0799827683950186	0.7608603518829019	0.49157196754763105	0.11848855140646622	1.419960158971268	0.15143092668880562	-1.2685693082071887	0.9168728162136324	1.1510741087592016	1.1938013490353758	0.5075685556524938	0.9216901128154498	1.1654982553163966	0.578086327898897	-0.06844577682129029	1.0954475007558664	-0.2885708344750936	-0.3174371855993491	0.10767201670488337	0.05810674993213049	1.3074347700354918	-0.595518642705701	1.4156813499564787	0.00758988530157653	0.20485163166961	-0.2822398336597842	0.003812657915695088	0.6362339074436161
0.45369552475375335	-0.8260996530248838	-1.3948967375056254	1.179564323261299	-0.7997865968808413	0.7384648009617815	1.3800722492586193	-0.22004710328526444	-0.20590818107242445	-0.6497081527302239	-0.32043738539273803	-0.17596059804814793	-0.06757430562957799	-0.9145391374444861	-1.9464571345921011	0.23518537276422588	0.629031597761286	0.006561339674806626	-1.7423664752474404	0.12169815810859926	-1.5591540327178788	0.7278572542366097	-0.7889090837704693	0.24746461451010995	-0.006028738727544906	-0.4691637164061224	1.5633370494943921	-0.5628381150765792	-1.3754462200321955	0.8615044249741607	-0.12177378313960983	0.3379024834005028	-0.46232283190204415	1.218505754397802	0.7932134256420251	-0.23255462990602452	-0.060526052026354686	1.7111601104600869	0.015331670868775607	-0.313084664597071	0.25823399258439944	-0.8441318634355195	1.1800435047956856	-0.6779230256765985	0.440271204378215	-0.1836598037856595	-0.06928522518674857	-0.9241089484062684	0.1959978961511301	1.210657115753233
0.8052569393224337	-0.3338835176016834	-1.2160076774933317	0.8302459741014421	-0.7262043125586248	-0.08145292405042878	1.8382329310352303	0.057864136873617036	0.1518801898465169	-1.1701997917917364	-0.4405541343505271	-1.3747141666934999	-0.6679696191927369	-0.8055956816669615	-2.4122985545168922	0.247523482165748	0.8048765384558875	0.2308776725530356	-1.8654333142979085	-0.09947364170528693	-2.1769405789743366	0.8280824472894096	-1.5006613838670948	0.17758099296411584	-0.2475625085366415	-0.9335813403120807	1.3097065026329215	-1.0274643255703848	-0.879144571149132	0.2732642852017756	-1.4985691431728632	-0.8193357622545525	-1.3252205966767179	0.6782604081859055	0.7458647072183746	-1.116260960284943	-0.08693549930182647	1.2857454026177033	0.611362145873232	-0.2197526487077605	0.4657814691349665	-1.0015975218081272	1.1416570641081214	-0.5035674041117447	-0.5151933231889089	-0.22635377042656069	-0.37029291026927563	-1.1050554194190962	0.4564499326387384	1.5905842394850438
1.0283729523603802	0.8126994097170093	-0.48460336296449236	0.46847639642159866	-0.01941249592462891	-0.47903681493816713	1.6594860176574306	0.9509270221516476	0.1915563031155849	-0.3747649456768431	-0.34007426439806754	-1.231014351253381	-0.09768966313508431	-0.24169179039076247	-1.5358592730001626	0.6478708772487587	1.1759232602079008	-0.05227491582123857	-0.9844004218588375	0.10690086728678466	-1.2948893372885333	1.1186045294014726	-1.2942624400093277	0.4683442931196813	0.32941674702041346	-0.704180806888099	1.0173020417248655	-0.7668415393737502	-0.23661885867905413	0.0618482583018628	-1.583715583569711	-1.1756973803297848	-0.8896214120356885	0.26865438868538444	1.2685688880757522	-1.2094067401540523	-0.0629653895601472	0.4723843277114401	1.1497471741596295	-0.13838634770678	0.5327833706281228	0.18583764301063613	1.0932438037073215	-0.115493376508327	-0.4004178191416227	-0.15006606177775805	-0.6469081692825022	-0.5564629375715743	0.9926305208327012	1.6657446911284348
1.268853033691283	1.761681514526607	0.4895996138606387	0.4872208350247731	1.0022473332246222	-0.29378953375030864	1.303862470499589	1.9318146281744386	-0.011184015895066556	1.2047765663911134	-0.019545782613570706	0.1560977312143363	1.39093326426495	0.5423879167346738	0.48423315678684364	0.9131843508430075	1.3545745727570024	-0.47599946591772035	0.08181132913009655	0.7319123189436271	0.32266518936031946	1.5883563422989513	-0.38304721745705395	0.7985540460974216	1.3126868933035802	0.10160274083985094	0.7671523558446712	-0.042706732995464805	0.11908681027602076	0.6801870624046082	-0.13307328689457656	-0.250189232207925	0.7423791319859616	0.5223741889024198	1.7964271349581868	-0.22910559551891857	0.04797113159193541	-0.06354446013977058	1.3341941647589335	-0.10387789411911971	0.5674860740459703	1.8934473063839286	0.6122718588000553	0.2666418017785344	0.7366937270035009	0.0872795814346687	-0.7799167107090554	0.46451327053847935	1.7772550457680427	1.402188136445476
1.4020032080775293	1.9199362044182406	1.2378067565303625	0.9546428167849913	1.6314077182682996	-0.03466999785921241	1.170295887259612	2.1096896739253985	-0.0372827982255762	2.2341120684570233	0.4503119569027933	1.2315235666961784	2.457655965150962	1.1101691765108752	2.4511458861630198	0.5541660395297525	1.1526356413235692	-0.34653683560585774	0.3774796453195518	1.2049085766411403	1.1643092130374035	1.9334932040124408	0.308250412851425	0.9028304406213934	1.7817183553864262	0.8074799437250588	0.2521658487185351	0.46666133591699094	0.0680078040405001	1.5288785292920721	1.636909192742381	1.3235886195002378	2.2499632648615098	1.003591240147621	1.5482233308848365	1.1333167017649757	0.15966425393348177	-0.3019957540742004	1.1296361020064394	-0.1314177978390439	0.7975574653571716	2.574971556897401	-0.39105859701885054	0.40065010614744123	1.8125418969212408	0.49815141806487157	-0.6684385265443875	1.302213297919892	2.3967371035714415	0.8482813252668666
1.0620586942786754	1.3923936561983	1.2906358121986812	1.4523356705077886	1.3892347658357191	-0.08606706206416863	1.1423380181531277	1.2283943621753806	0.31071535423888874	1.9103949509121783	0.8358196048014058	0.7867911877032446	2.0434455574610806	1.0424446015903097	3.210359477644721	-0.3205918960887188	0.6399347790862479	0.3845970764347913	-0.2424735513972132	0.9537305554980365	0.6506429464009422	1.7537734253537833	0.20604786871047895	0.6983796537881735	1.3220433090188746	0.8557416643335494	-0.742682035428197	0.3637487498438677	-0.20144576827509483	1.537006993938986	2.235039416563983	2.378153456778687	2.386014667131002	0.9800949054265488	0.4315221051134922	1.7797048012888659	0.11666670940417354	-0.5966644878648231	0.7066021041278274	-0.23519731023766058	1.1037184533393505	1.5982250056394602	-1.3226982546126753	0.2468168153804807	1.845838477893287	0.8251110540022216	-0.35425613050504445	1.41598259163532	2.3378238476777926	0.12960880354152268
0.08942353060580753	0.6926776507612135	0.5619280854046523	1.3632965803233241	0.43561477116939507	-0.2559909322427361	0.7445453109806239	-0.05106829494169038	0.7010426759171345	0.7191675643796477	0.8455081725445841	-0.6366917815809627	0.47338565306842983	0.32708974496283677	2.53013168568768	-1.134204528242579	-0.04627762900997749	0.8663661755105166	-1.0301062323269088	0.052957742886805215	-0.3284782198155786	0.8324083040859916	-0.28942066040538317	0.22506662046724923	0.3746125937261346	0.297046498074962	-1.8392171522258438	-0.15597210527928518	-0.42582460416183093	0.33064270408974383	1.32251326891631	2.2299902739058846	1.0922399678207921	0.33616088899343716	-0.8114561950236003	1.2117951382764518	-0.12956082523559154	-0.9788619784760737	0.23712014821638755	-0.3911651411581985	0.9748396038743382	-0.030327741080802707	-1.4495963563126868	0.035243334799136036	0.9229790827354465	0.6050590106282844	-0.05661698986168464	0.8271798167847055	1.4812483528731624	-0.6128691142022867
-1.1159245566940996	0.16717021904021184	-0.37128274071755984	0.3978416685700431	-0.5882803065821576	-0.15328366997058482	-0.26955037221708034	-0.890168676396449	0.6405532408674793	-0.20262597698539056	0.4400100942974332	-1.348074245436216	-0.9114952610302626	-0.44883614886556994	1.0841051462872662	-1.4899737981143335	-0.8330227886289637	0.3045399473848803	-1.2013559130290452	-0.8363362921439145	-0.526680951928318	-0.6766502585291072	-0.303181048233578	-0.4329852975735276	-0.37412297541264916	-0.32487258668220487	-2.2430192902624255	-0.5856921065873613	-0.4829193447728958	-1.249495802304212	-0.08379992925948705	1.1457194626526712	-0.5995486512271326	-0.36733838704812466	-1.3986684145541062	-0.007654332416740464	-0.4134056407674325	-1.0147526047900228	-0.20796110688210126	-0.5147165516141627	0.10755360483775071	-0.7290102831852087	-0.7670341380360296	0.0614258273183956	-0.02948552735665831	-0.3037066386687559	-0.022644875436989773	0.07906056565816823	0.24705605082287369	-1.3125339317674456
-1.8249220352441935	-0.24420057432057093	-0.5848782492772114	-1.1129563142059482	-1.0698863769901759	0.2557742673033931	-1.5632809970468189	-1.073810171218926	0.11207497677287015	-0.32451900470114237	-0.001574392725179349	-0.38031496400976406	-1.1267717043163061	-0.47246181320056535	-0.2083177843813823	-1.5123144464841574	-1.642822087956265	-0.9257084874002878	-0.7357542705399742	-1.1950525997941988	0.3165853251620945	-2.265501904174327	0.5191649316453646	-1.1509727168856174	-0.6989782664028109	-0.46742879847590474	-1.5295215507618052	-0.5620826336750843	-0.3955833714033028	-1.876818138676381	-0.7346329756097301	-0.05676232897047379	-1.5638489301706133	-0.6243745050204087	-1.3108400122230701	-0.7734939435488455	-0.4757657161499222	-0.39907983135777997	-0.5752184149457653	-0.49450435440663165	-1.0217045541056942	-0.019656914005907754	-0.07999670824420427	0.40416340366352227	-0.3223408466026045	-1.2756293791372946	-0.2860506093806989	-0.2331873039514394	-0.7982166063354276	-1.967241624851175
-1.6361025782223253	-0.7664919022071106	0.35485625970663337	-2.435653403827631	-0.8364377348872859	0.662879301284432	-2.4820135448523217	-0.9551512962718205	-0.30477508646099205	-0.15719109220092906	0.03036555482342315	1.4958595610362777	-0.40296136311154734	0.5386481640834013	-0.7701879928221408	-1.4868849585774802	-2.2945589190221787	-1.4525871350164192	-0.23651879493684952	-1.163518785027654	1.408721234777177	-3.306898571207267	1.6451100780142631	-1.7576521716645306	-0.8251906947988944	0.006572570555321977	-0.18490907896281328	-0.07202564349879606	-0.1850176133707147	-1.0315848723806915	-0.33760112916152224	-0.73985165608507	-1.3967502094951756	-0.5376152476535647	-1.181172946684657	-0.42263963034275154	-0.21326950422687366	0.5162531311691017	-0.7298411786178514	-0.2562549222888663	-1.428071248928288	1.047827924659693	-0.09623984628505802	0.8746457220285446	-0.17984753267047215	-1.2697029353577278	-0.5867296507964921	0.08490948046531996	-1.4154894557194053	-2.4908141794998975
-0.8827229560159006	-1.435512598985211	1.8239060155544216	-2.9774786389677743	-0.22459125804050825	0.8521438271395816	-2.6318813756974664	-0.8192624983555864	-0.04999278120502805	-0.45353116657130094	0.6254521657116306	2.6622249430894116	0.27637435498331187	1.923791340033336	-0.5434024550780814	-1.3602577589878135	-2.5733765802092625	-0.37598052045439545	-0.11829866269766894	-1.2254895434205348	1.9459277264186057	-3.4042532303516584	2.237503086953114	-2.0968877128295134	-0.9192956894040407	0.7544983440035632	0.7639180575537019	0.5985755479326998	0.18072780785847312	0.4311601080706556	0.3590129740738596	-0.8294712436679303	-0.4588451569753678	-0.5831079321600448	-1.4657734318824371	0.7183905710959464	0.2134065999581208	0.9863279910185898	-0.53888266685512	0.17250549205362195	-0.6213817682087093	1.1234320333725811	-0.603738923540971	1.235478757011553	-0.32140730452786276	0.12376521369808828	-0.6006580505208301	0.7428725097256476	-1.7081186018135623	-2.6204987267000206
-0.3484309297359553	-2.018614602364894	2.5466081901370834	-2.6825345360586876	0.1597713609068406	0.8663684826233231	-2.1680742040050567	-0.6200502274951203	0.7267599813973243	-1.2253284933125719	1.2342816424986807	2.3202363813278146	0.2638127478228323	2.543020552662864	0.09793952687001349	-0.8420447844345702	-2.4062046051993478	1.5830303063746372	-0.15774255997438558	-1.5023750439946297	1.863779292841613	-2.652459359481732	1.9488683777713838	-2.1121745577351394	-0.8749599125571603	1.1777566118684615	0.6888437478340954	1.0021067527435845	0.6386168569827393	1.0382536923515748	0.48072058719344474	-0.6724093302320746	0.5531478359622369	-0.982791824286792	-1.9279568506782039	1.658692214189903	0.5279161500913748	0.6566289860810087	-0.08105310538386261	0.6176118414537122	0.7274458119262263	-0.017720940534690054	-0.7780532564845379	1.399044042684605	-1.0412834799676562	2.012736561946173	-0.2967092481126428	1.215486431675976	-1.756498100615815	-2.1110720780057366
-0.5677769065315901	-2.222981069679131	1.7136986753412087	-1.9703906209588424	-0.1444241283699124	0.7494920821254155	-1.56554270847504	-0.35202279632998534	1.214282523463677	-1.7513153696754347	1.1172015941453264	1.0923168677352337	-0.2484368216566169	1.7743573204835013	0.5394814820817627	0.014398825650224309	-1.9075501279982408	2.6526763336836034	0.08872856709942722	-1.6015215184299436	1.5211350781327428	-1.603120050258042	1.1007270835456209	-1.8506767625548486	-0.6173750928234651	0.8224605406661117	-0.11866385589901625	0.7409508861396346	0.9009651861935851	0.07936153915467738	-0.13254985483329396	-0.6639772009014256	0.9859540365206886	-1.4629749861318395	-2.0156081767288474	1.5906164502475542	0.5645891101594397	-0.060028936269009854	0.2961074164581731	0.797209071054303	1.3014308735546103	-1.3852413652375333	-0.26683622785119404	1.3698996888171955	-1.8651010406283222	2.8162729709979444	-0.02880249540653826	1.0798032471203844	-1.4503618997966246	-1.1069997727857512
-1.3831141938471734	-1.915759767642617	-0.25795877401831946	-1.3280587185315744	-1.063170220515138	0.4040437729631699	-1.1872361759905234	-0.32517554036769986	0.7301431485522182	-1.472590100295066	0.07176026569069698	0.11089527876176654	-0.6529761544300736	0.07395180946758362	0.2722125943727676	0.6214403537923466	-1.2232612508380325	1.7731349017426659	0.6097078019985349	-1.212281982826062	1.0072652734077674	-0.8952199699446252	0.23608941971193317	-1.3760824130112794	-0.3503838572666747	-0.23287976374236855	-0.8469902654293499	-0.21241588829513927	0.6259881041683589	-1.707227496022554	-0.9378857976370717	-0.9726624190280061	0.4704446212102843	-1.5967851923428276	-1.571167392407242	0.5201690709787735	0.337636661555178	-0.449772272051884	0.23425585954428646	0.5051335653820225	0.40700335781583086	-1.9172397773994345	0.3238498362686491	1.073949842023818	-2.083407600113196	1.7184019617513768	-0.18948129847233586	0.26387056089615657	-0.7793099493351088	-0.23124756682709713
-2.120853289739398	-1.158768351646346	-2.0928942952750784	-0.9402529275508258	-1.9203426893154372	-0.12734796950044958	-1.066893097933717	-0.7698524187966423	-0.5884455208268261	-0.6244258111467119	-1.3254661360414568	-0.16153504873326635	-0.5915747483852731	-1.4761121465625764	-0.6815133730099106	0.4701881812824953	-0.38049424824403055	-0.36795116727694294	0.9018313972469122	-0.6096311473604286	0.11488933489222829	-0.7811703783822125	-0.3314541644307048	-0.7012131010504031	-0.2939439837109666	-1.3078957821144268	-0.961445538582139	-1.3182017998263802	-0.1927639946337233	-2.7960223883878306	-1.3281078928189085	-1.4710712655418374	-0.8333810022457028	-1.2351522014762757	-0.9444667315316396	-0.8060687573552042	-0.043761079087271205	-0.24725338834532276	-0.27355529420354147	-0.15761182950328997	-1.3224708478879446	-1.4613219621084454	0.19866953634663898	0.3904432383794924	-1.4637289271672145	-0.5251835312553291	-0.7354688249598585	-0.871833059355564	-0.12631853162189347	-0.10636945657241666
-2.152271001955534	-0.12465955588407181	-2.7865324519629358	-0.649605189497706	-1.8981648105398543	-0.43816053428296425	-0.9940463750840847	-1.2868289310170467	-1.9298998806872214	0.1112464103687987	-2.2542415921187624	-0.09430134809106074	-0.15236990197247413	-2.153231142632787	-1.6656717974277577	-0.16664276517381332	0.6362806971941045	-2.122984047170276	0.6068148862748732	-0.31139110483138	-1.0620659982380112	-0.9303334545709363	-0.5632616582376757	0.16161565684413257	-0.28714026987282676	-1.5727573175166194	-0.5359714009888301	-1.7530635226561895	-1.0699625184601886	-2.2479639662078945	-1.142939769300079	-1.8497532950990814	-2.1459689059941502	-0.5494558703027658	-0.42520732544368817	-1.5623222698012509	-0.43154771041692547	0.18234429504526148	-0.8232794292482557	-0.7631718527320069	-2.551066495870229	-0.6533936523086405	-0.5572567972266211	-0.6010450963287488	-0.38307816852448107	-2.3268144962725414	-1.115938620505291	-1.7118930362317155	-0.016843477070309882	-0.6877786984695731
-1.3408791902075465	0.941888590983646	-2.383285624488303	-0.21596555541907783	-0.7722221875711007	-0.14159707539807392	-0.7109108849823479	-1.0736268578291903	-2.5927855935136805	0.391839912130676	-2.4102911169096677	-0.14293063593202032	0.37049266534376796	-2.086971733898861	-1.9094843329687068	-0.426529313117895	1.6626843893918524	-2.5281582537952754	-0.011063513507575042	-0.2980205807004916	-1.8867965679389154	-0.7287878842666784	-0.5206764659564328	1.0789561990517655	0.07728698744106213	-0.7621738947694552	0.07195902836459546	-1.1083181576335883	-1.396595445094311	-0.5088383655126136	-0.6519874935021651	-1.853732969645768	-2.4940215194176334	0.23100179348230251	0.16084175009097773	-1.515749954864307	-0.6175487955075495	0.36624354369943524	-0.9754946913052732	-0.8873560607116299	-2.5265104762971857	-0.1399353390310179	-1.0029497696847158	-1.5208480346640063	0.6009461534683022	-2.77523336180151	-0.7685504609184256	-1.8255095906050118	-0.516485825084681	-1.1756479830689563
-0.08510858633188274	1.7129298501503065	-1.7066706952037984	0.4008243826565883	0.7622708085873339	0.4990958664019646	-0.0720781546727241	0.1219809104400853	-2.5398334229009376	0.44185323506702867	-2.178995961784322	-0.2988644051243035	0.7084750539508642	-1.8223261654213845	-1.2895791279501798	0.1463489325927496	2.301001791503931	-1.9809378542026534	-0.3579090480756604	0.09314920608766382	-1.7871409196013721	0.127973398997972	-0.3077584460110383	1.7616118664426603	0.847949610407616	0.5142703323008181	0.6332105666008523	0.15279856306650563	-1.0195664607025339	1.069244636248402	-0.22523358278106587	-1.4950289447476448	-1.5352109280181983	0.9809034283066422	1.0818121058998618	-1.1418659472064825	-0.40251161333447066	0.27944583546780494	-0.7036501763522687	-0.533467223177239	-1.670723250302033	-0.13060098651574778	-0.49206400092568603	-1.977748382697172	1.1614522984421278	-2.2943835272050195	0.27772863824400407	-1.3691887689533149	-1.0594894079369637	-0.7666343108869808
0.9925529566629525	1.8658107057994961	-1.4283991797291937	0.989333963874982	1.6295756430515393	0.6472712891408174	0.8396238760495773	1.4839652561422119	-2.1936607075414143	0.5534155443199952	-2.0664639563196374	-0.3310823352854936	0.6795948799378778	-1.5646055059409087	-0.505313807653566	0.9889209953356871	2.197669034604308	-1.4083328231169	-0.19533300608982118	1.2848804604736441	-0.9877234008307196	1.276228696032596	-0.11727941371771686	1.9155652448275031	1.4488143036475463	1.2786150090815769	1.058077138275088	1.0631172840191938	-0.39196747635252693	1.466711383057076	-0.0786021453545303	-1.034700579387385	0.008993143308728305	1.5857281024014935	2.0488210014456234	-1.0965209245642236	0.17253012912869126	0.29998951755424363	-0.4104253986294555	-0.1751260802610589	-0.9323314121466261	-0.5383232233184662	0.48567339399714204	-1.959920923344845	1.2497024634295593	-1.8436156461109372	1.346253146411477	-0.9955932690658765	-1.0419144233897082	0.4618703651606978
1.4694408248395963	1.317106208423214	-1.4587610525903336	1.287432409594137	1.368468532805359	-0.14443306279217286	1.6742762342599475	1.8540241208122175	-1.8414410853232819	0.6269497075058684	-2.065811460562281	-0.28399295505078437	0.2596994761293696	-1.0138956424817525	-0.3523258810182373	1.1176002061834291	1.4112141254665589	-1.1386713703375844	0.13426687379191646	2.642756596274466	-0.37004052900644513	1.944062513973707	-0.1426002650999805	1.4841933450768388	1.2252470683057874	1.0948844314559498	1.200623468141183	1.0758728698806463	-0.08365573064875562	0.8096776028699298	-0.22007516775594302	-0.7033656768556884	0.9430742994392955	1.8319448597910735	2.265054343055925	-1.541994667539647	0.6952163532076028	0.6895750357218764	-0.4548862686285134	-0.2788252500112631	-0.7243843309163064	-1.1841525367432688	0.8683969786427937	-1.8174133573874827	0.9554425132602568	-1.7251496059628222	1.7257627128115949	-1.205795827288304	-0.5172866999351977	1.5349592242544767
1.3886143662109747	0.3868724685085716	-1.2050185165633116	1.2244681546811618	0.5741441615193152	-1.1942777468064076	1.9732645293265934	0.9814814007353959	-1.38796933366673	0.36061277270380376	-1.6936179617536105	-0.453596270593579	-0.3053989589937672	0.0724785357916529	-0.8275357078775963	0.28266579747397186	0.45204575965927707	-0.8130141629396297	0.1800838478840664	2.899088793704496	-0.5339976339076474	1.6471483104301998	-0.3665797666453495	0.7506232370742912	0.21581206064511468	0.4546565660407523	0.9206469046707139	0.5776674090962044	-0.18479080069256476	0.053402519889924185	-0.5022397069676574	-0.4475191806795954	0.7559459766342429	1.5223700460425071	1.2969492451586562	-1.9877440683372798	0.6625965543177796	1.2504860677571923	-0.712489221360652	-0.7730135760880414	-0.6362865345862202	-1.7385463868182025	0.3141473319310161	-1.7906339851909807	0.4432296243566871	-1.4157067754722668	1.3432528532996157	-1.7561874565267832	-0.11343426606362718	1.5548061050869229
1.1721597897465712	-0.3697286684298453	-0.3294837399766222	0.9632032498801848	0.2590614254652571	-1.2780944923118323	1.5170837535051196	-0.18174218257974648	-0.6687335654746803	-0.2390176992983062	-0.6438782379076665	-0.9006064123296413	-0.605465389702916	1.3423803503531033	-1.111659547435484	-0.7216479887883948	-0.1255529398280848	-0.19720392037392867	-0.08245366943134654	1.5343194255488195	-1.157479386548623	0.6656939845406608	-0.5318637624518037	0.1522805377182223	-0.8077654945172139	0.19850798332656983	0.37188116669034	0.39743363202725407	-0.28472684629403944	-0.054497119871087484	-0.7185890299673938	-0.033254904786320795	0.11165583836169825	0.7182229788216447	-0.25985823305064204	-1.823826125886801	0.020239384147821934	1.5286533089174834	-0.7077287341620992	-1.0807514437581818	-0.12901368193908855	-1.7298218140893726	-0.41090833402470733	-1.6568319352208531	-0.07580215874794545	-0.4946341003956976	0.7732573901631286	-1.8421621642019594	-0.236159587342041	0.64950923743806
1.2140411672300702	-0.6012168906801484	0.8078927523188023	0.7049710795144507	0.7766716055678257	-0.07400221546894195	0.5764017728181091	-0.5365010711315241	0.17067513501105147	-0.763096888975921	0.7144726647576771	-1.2425912907469594	-0.45627368761321846	2.0408877221066093	-0.5272570800216607	-0.99279945657385	-0.2107386767843715	0.3404395500610891	-0.31195548946412294	-0.4622728833605665	-1.400822130903893	-0.19574361800643797	-0.41935691632115346	-0.07205876516798296	-1.117888700900055	0.5849936837295794	0.0033700707860186345	0.8433415176752426	-0.03355323716029522	0.3304060505313153	-0.740445931994059	0.5661596663916101	0.053750034194067986	-0.19750972892535887	-1.2437612740237394	-1.0062927112147053	-0.6428225804563055	1.2719264855660706	-0.21401670961562633	-0.7445643838835652	0.7020199320003153	-0.9420578867974752	-0.44878816997392973	-0.9980087809561062	-0.4757989588622898	0.6087899458267187	0.5574106859456592	-0.9840666898456318	-0.5607472392659084	-0.16988312535974198
1.4907242369354436	-0.441347833354795	1.4504860854678474	0.47581395762073686	1.4894380983648272	1.2468648691400155	-0.24489184857091983	-0.002272578414063379	0.7395776239232426	-0.8447590755123101	1.5951552222447385	-1.0751819304993908	-0.14953925950553057	1.7382952351542906	0.6059384026697445	-0.5623498927431705	-0.1972385537527603	0.316368746011175	-0.31304516445283453	-1.4588399854762775	-0.8395008846633517	-0.35535144939973484	-0.11632674644753643	-0.07572143237417335	-0.6998505464094119	1.0383139854205754	0.08257036479822843	1.3671215399843435	0.40653247487239824	0.4473732382075273	-0.6094591727599112	0.9841916763367563	0.771318283695857	-0.7577281598015754	-1.0939675743845758	-0.15054770978421209	-0.5970500666343693	0.6194748421853178	0.3832510004548095	0.031513795021362964	1.1971824885284343	0.18048512589490556	0.040030266466678524	0.17192381519873717	-0.8239504511281182	1.0327952222102437	0.5860323306595994	0.34439520634795767	-0.4752427976891433	-0.10670177712665888
1.592929476540999	-0.2903499121766869	1.1627719195298323	0.14735212304466086	1.5512819824215258	1.1734026032109743	-0.4957647227224779	0.5693316860218451	0.8077689035485303	-0.5259238248662506	1.5454844935257563	-0.4858996258272825	-0.1427395463639413	0.7538005141167373	1.2557632372717107	-0.26972632409475017	-0.5226370283282142	-0.15000954876081993	-0.2992584255797326	-0.8040088120415105	0.16557901577326176	0.04686655162000603	0.0947781618884838	-0.2135431808901383	-0.05937639804080388	0.8521011245001503	0.2946558256424924	1.2411491731889657	0.5677166628113288	-0.15038760405174117	-0.4559579424915761	0.7986624406648684	1.3617844334282239	-0.7426416234535655	-0.3660098440034715	0.104344559079222	0.2730322451101773	-0.10887992465826114	0.46288191140520973	0.5589509825478036	0.895947826147988	0.7860213733877959	0.1353471783960171	1.208054369831606	-1.2167928365672145	0.5364186612594979	0.26184482280608384	1.1390359702835111	0.09656407995851572	0.6062456860699512
1.1949639555988967	-0.29823123584551736	0.2549213261833022	-0.3118500406631654	0.8886311103818648	-0.4417318690217857	-0.22143873714232404	0.5350041358530407	0.5296954240833344	-0.08136168500052829	0.8748615829131547	0.029242878340742535	-0.4613660361110281	-0.19722247022510478	0.8314318281950349	-0.6549112823766391	-1.1471053726182197	-0.4090441513160253	-0.5777640401974071	0.5922431561932727	0.975839860263548	0.40740406940791674	0.10499031751516145	-0.6193684378103717	0.46327363609097316	0.032630856862475445	0.04709130118507302	0.44454365035815263	0.26807712154161717	-1.040226234805366	-0.29472432505783036	0.07195260151577221	0.9164779423566717	-0.3055888171951403	0.025456425813677935	-0.2165914329477343	1.3019611933452553	-0.6931551607826255	-0.07607386846845661	0.3946720544564428	0.06746384213503927	0.4489326114622933	-0.5160025146495689	1.4072000750814677	-1.4595179006802677	-0.15241699859074695	-0.7004270018874684	0.9441116828484756	0.5861532659949824	1.0856657271914982
0.46968243789184133	-0.15506861363912045	-0.48823958568941095	-0.6541475665946928	0.22984691621911746	-2.116303044101924	0.18661404289010128	0.18661372243680657	0.24424592837520687	0.3894883563646978	0.3142634068085812	0.15114534700151883	-0.5834719129545579	-0.6982911719799955	-0.1171910967767236	-1.275062518751434	-1.5353786751633554	-0.06674951356330285	-1.0899369185100496	1.3291483632066103	1.3215694414542185	0.3641205548324805	0.10488679296323947	-0.9900938555050838	0.9322224884952497	-0.6914380332718366	-0.7551822756204997	-0.2911007446378408	-0.15463170851536823	-1.323446508078118	0.04022299039379222	-0.566956119335819	-0.3213137912776777	0.1921118689593538	-0.0960120101522335	-0.4570989348131353	1.6993530776427992	-1.0522881342883723	-0.5744080558484864	-0.18684057115576175	-0.5714151729170931	-0.3402594127976779	-1.0529648330688688	0.7571884590660014	-1.0714740771692581	-0.15136560558153087	-1.7447926739241126	0.3522742292739398	0.5475455743724912	0.8793183458788681
-0.047663856455758276	0.49939584959691713	-0.5019733666732681	-0.513222843695114	0.17661769018475929	-2.296786024115141	0.43666715264257366	0.21103701733052527	0.15415338091804492	0.9977160386686881	0.30520865351234666	0.06975140697648644	-0.0733253375878943	-0.8852009418622985	-0.48284278851558177	-1.2811861722059446	-1.1993593399975624	0.5546890821136121	-1.4025387201294004	0.9520933098940266	1.3396647354909212	0.14745897187752344	0.2723617543612477	-0.8559223740147136	1.383657645034916	-0.6881842931318998	-1.4250906658758498	-0.3210386876831826	-0.2420073538475711	-0.5580878049304695	0.6760913199649647	-0.4851576985746997	-1.121477437451016	0.4613353486870181	-0.08634279478329775	-0.06126667144738923	1.3071805685071067	-1.1179091955387388	-0.28069746079929225	-0.5000880906639731	-0.5608060984890372	-0.6778334113279362	-0.39657611208677124	-0.009009634221471757	0.18473992318184013	0.5828928321656571	-1.887923211314648	0.30497041489403226	0.2714089625068306	0.44396022877308505
-0.029107072855450604	1.4793169629698946	0.11343853086984118	0.20124426365173326	0.4757906819985288	-0.9816274983555405	0.5597254114720399	0.6892315786700283	0.27504495356226005	1.6994935508360942	0.6777864487695975	0.15425555314469497	0.7627067144673202	-1.0543323696387226	0.1970336200455462	-0.4797777282670214	-0.247692626528579	0.8725781569922961	-1.1481016631946424	0.15103190735946898	1.1666032701546636	0.20277728148762816	0.44952962552270564	-0.10302600451780522	1.4823736944262371	-0.1057543537325131	-1.1865449578217346	0.19374132679078312	0.0745974126591458	0.7488183242298285	1.4341474887738106	0.34165121725188147	-0.6183886060247624	0.444242195190181	0.5223601479119366	0.823996040974746	0.6078077695520967	-0.8271235888467382	0.7441399564278569	-0.16492365420071417	-0.020558893856535428	-0.2035633062505966	1.257352534269204	-0.149153638656311	1.7855943705038053	1.2683440466148976	-0.7217489559050866	0.9999140298493662	0.3784630783371748	0.47666372850715827
0.3023576886492569	2.0234425996628076	0.8121867861781721	1.1076620010627034	0.39887343270345194	0.4262633061191923	0.6999779091975667	0.98749705217119	0.6113994739579626	2.1097046053189925	0.9893082338467519	0.430633012829226	1.0906231998348286	-1.183133334682117	1.2941245034792705	0.4783944236053714	0.6608990463497367	0.7906592579610875	-0.37336885070229164	-0.3064343655719614	0.7837044285956429	0.576969059145446	0.30595435398045295	0.8150783739099922	0.8912859053581731	0.3551371824420514	-0.11295310888618014	0.5267509322140561	0.47762746718758275	1.618621813598309	1.896378312272478	1.3697862145891235	0.7053046771095237	0.2622145581393811	1.2779213059210022	1.5616941400651192	0.04366171959301809	-0.29383079570028586	1.5451124866123573	0.5673691050983202	0.6633002188170534	0.6179361277191012	2.368945269932814	0.3808013084551925	2.6754708298837846	1.2593161840091989	1.0486222006026196	1.7142443667775857	0.8989492081020335	0.9708928774271242
0.4719465163569438	1.5031828294286849	1.2184394969813268	1.6338822261624546	-0.2533738788613383	0.7689677887433024	0.8133406570974847	0.6565812056848055	1.2052495280186124	1.8415475220156097	1.060482202360496	0.5680127257221522	0.49624231411571523	-0.953693196086253	1.85754941929927	0.97052105864768	0.9499007458447752	0.7580504519468602	0.5654467080279233	-0.4587443262272235	0.2959341387083565	0.8427887671155163	-0.1700255866671551	1.2619901719526723	-0.10833831676412699	0.2618070980998635	0.8454916031421883	0.2583447494073961	0.708790139622268	1.5596999844781807	1.8130469138618808	2.117107568974073	1.5483850292897563	0.04695002881971828	1.3411515062503196	1.7791521060339803	-0.4547321557576424	0.10678917401493616	1.2322160663502992	1.1666729205553776	1.288077701916165	1.1860228075023718	1.6869697385411129	1.0076451448016646	2.1971494843722037	0.7753328812633644	2.1493931558762607	1.7454039609750034	1.1185380820248432	1.1970218901623697
0.3203799154320571	0.14685981956098618	1.4531478240399547	1.5304455701652093	-0.8167605794785988	0.2923604333039506	0.701246148774877	0.09575288634794664	1.945689822580531	0.9692238418891899	1.094906957829275	0.36524689372709024	-0.461774162805427	-0.20578331593474816	1.6334804125967244	1.1476252203645732	0.6858553827832533	1.1030542333673619	1.3383555101736422	-0.8141439779427734	0.0822300048496116	0.6648820805448923	-0.5327878562938828	1.0312844678019266	-0.7065876616543502	-0.12971866462151352	0.8727725996053931	-0.28597282978458066	0.8247594323881057	1.0018314429132578	1.3863336506463855	2.59754565802499	1.2141187519340058	-0.17819001593311448	0.6465414898358989	1.7465923592765613	-1.1456742440423768	-0.028606272663694986	0.001370411336577844	1.357269812242909	1.8708148788654198	1.4940003077101827	-0.24867204957587108	1.2280772797199961	0.7700505245948198	0.5637946598691033	1.8544527629578786	1.2845692992339184	0.5253018757095028	0.6412137802919513
0.11761397336778417	-1.070123640843046	1.8142134938006187	1.0713128435007921	-0.5821188413932483	0.041052129638286944	0.327255528285548	0.052769479534466444	2.4572626742088577	-0.0006183632194266237	1.3127949014555271	0.04681746962447695	-0.8378613478155632	0.7641994381863029	1.1568729093125747	1.5754625315549404	0.45402865748923976	1.5577050279643163	1.7862703487268619	-1.4127544215619376	0.40181122298258837	0.2908803014311984	-0.38583893945151476	0.5220818043885319	-0.4424008327174862	-0.31275330469573626	0.17574026898136993	-0.5268075953016687	0.9476003831754465	0.7519473631532574	1.0441441081809244	3.0348277329454825	0.2857254881212743	-0.47230824399534044	0.14127504961071344	1.9291544966260554	-1.8468402051337216	-0.7369587956877354	-0.9322864214504782	1.2278557391740075	2.340766176646429	1.9547617206081582	-1.5384028295315613	1.0618670294315535	-0.4882605113856229	0.9735311745285774	0.565973408862782	1.1191083037533331	-0.3221328104696683	-0.27708142898249083
0.0904701457666831	-1.3377418730097987	2.214330916411341	0.717228815324779	0.22194351489056371	0.4065581032517928	-0.03923512755675125	0.592396058357341	2.35702642147129	-0.6296753612748954	1.5955214863204388	-0.052457430760548616	-0.3822979859929046	1.4127525558251641	0.9302369892365892	2.2862291905964085	0.6697029908527612	1.6008773917400938	1.8231641192459611	-1.6358310444975106	0.905621077117582	0.3061233004333205	0.053882513582804846	0.26529133727833376	0.19153059963337293	-0.2251467240963456	-0.32229144785077496	-0.3953851220645149	0.9351775585781693	1.069050261106231	0.9342274364379786	3.280261905046641	-0.16418139022603162	-0.8569567624929145	0.6597745749143147	2.2912814222317888	-1.9296841499861035	-1.5581240998700336	-0.5058584886983724	0.9351428987537995	2.4009217705929875	2.6071393661440316	-0.8872044103589736	0.8253034473068003	-0.8400192870602387	1.5630683377234234	-0.672374630621789	1.5488819963250842	-0.24705614423983938	-0.6331415330128574
0.02671816324552293	-0.7745675317557504	2.1156379939179986	0.6224768663747593	0.5555090670556954	0.6789875581706899	-0.0908536002308408	0.9079649032045168	1.6685091048588172	-0.8939535672836296	1.5808176899120738	0.020063409020319	0.1843162832090217	1.4073458812686688	0.7942871378449969	2.555812741923813	1.0852578263035926	1.144234038293716	1.392241738327132	-1.032707759052676	0.8303315597645358	0.8970284363658356	0.11618515836962605	0.3267829428772672	0.273248472294941	-0.3156473132360409	-0.12152696612507286	-0.4042432209269655	0.5245027085356243	1.3735845199031855	0.7608002717186313	2.788983712747598	0.1731070559124274	-1.2408095561992287	1.7752546545141588	2.2569226005729752	-1.060455348856247	-1.8827686655762834	1.1085332422366005	0.5039792188005845	1.8025665806164501	2.8442894498067566	1.0674586212963886	0.6516390357033752	-0.5336980324906897	1.6441223450912692	-1.162013890992652	1.9240017431626653	1.147766805486498	-0.07680457224614304
-0.45135642162436546	-0.2235457427558492	1.1432847086932607	0.5417360529901855	-0.24496839292106848	0.06934633430729996	0.15615089001036014	0.28303643465924844	0.8785857897245761	-0.9947409545172229	1.082957713562213	-0.13102115841305736	0.05256026638181138	0.8387534519704196	0.2588050627420704	1.7675688440071833	1.0614652860990323	0.6469079377823785	0.6093941152184352	-0.02978030959578877	-0.1510813417334192	1.5222805386977283	-0.5188281813330927	0.27608519395280695	-0.449970500220004	-0.911364526354993	0.27270846482505207	-0.9482584757482492	-0.19210377361116523	0.9145526950468066	0.1969384415832049	1.3085737128245933	0.5899921160017275	-1.4724026263756638	2.1384517834995895	1.4192805648240068	0.22814815321841014	-1.4927217178854826	2.6325626399125253	-0.027071154261482815	0.6955157887232724	2.1263213507095484	2.482014571372289	0.409569013488359	-0.318718465129396	1.047824864894213	-1.0360861240689672	1.438045526752618	2.8105771545236817	0.7481816165558334
-1.259468198490142	-0.33045326715419604	-0.30855759357379764	0.21044543303004815	-1.6058086479113556	-1.186906352885977	0.3772486105331266	-0.9837739122818522	0.4848778276749368	-0.9904438666640338	0.32680800859149967	-0.6894600408823043	-0.7113209412670117	0.048738921840828606	-0.7063302608838115	0.2708051598437912	0.3207273634824945	0.5233521755336877	-0.15805121941666853	0.48473774047949286	-1.4035164726234257	1.44988392748744	-1.3373568673295844	-0.23829001340132355	-1.2494096263102348	-1.701388224810859	0.03937571166172091	-1.728164817475005	-0.6627547575939965	-0.340677778439254	-0.6278034491118518	-0.5549975007288349	0.3014958179370816	-1.4569625968900588	1.0347951308022574	0.1333941646528827	0.9444149245200005	-0.7614427272768698	2.8682151987370657	-0.4340290181080893	-0.41118964190756446	0.7903089956713543	2.181314412790647	0.035673016066064656	-0.5169984043360879	0.23626104693908165	-0.8776041575037652	0.19399136897007854	3.225601279060277	0.9556702041312887
-1.7461715677981544	-0.9238975441586461	-1.2814572225402632	-0.293078231114308	-2.252745150897327	-2.043681770248915	0.33258802177301106	-1.8567017711715734	0.504251659238455	-0.7932718784331823	-0.28018757045194753	-1.2857109357566623	-1.2846979500737508	-0.6407090800974425	-1.4887933409518466	-0.8943105848346424	-0.6638146031022916	0.6390027728639207	-0.5208956501667746	0.22439333592930408	-1.88400604585298	0.5779250907126214	-1.5006831871436885	-0.9878653927224931	-1.3139558106462907	-2.0077187060955946	-0.856313761794699	-2.0326346878918873	-0.4381408193462347	-1.5815392828417278	-1.1993362180505063	-1.7145892019876772	-0.6251010307554231	-1.2013988097525277	-0.676163513950362	-0.7759209464917061	0.6485893148975534	-0.2875890637888643	1.7264028981972688	-0.47802809572841726	-1.0688267396725413	-0.15443979772997934	0.6245572025130895	-0.2766422822940027	-0.7482482751737559	-0.2622195174625995	-1.0170653794322295	-0.8272426257443128	2.0083973791143146	0.42324573147342465
-1.378474741285626	-1.3086559811570506	-1.1738719974176022	-0.6477434058551914	-1.5716789482475833	-1.8458738058434505	0.1509739968298226	-1.7012719937946796	0.5070328255413028	-0.47387084830838255	-0.5594890739614451	-1.3728549073363594	-1.0997335626283509	-1.023485704050743	-1.510305161881961	-1.0939947917201645	-1.1031731867492145	0.5466179438054439	-0.4138697270429944	-0.1396023072534353	-1.2512037886055583	-0.41490471059565254	-0.8063278579541756	-1.3468599601532527	-0.7422732270642063	-1.5307302967844327	-1.5176674578618232	-1.5420522323643777	0.23165762518382402	-1.9387140139965313	-1.1935222832316084	-1.6400986434046743	-1.4098429945337652	-0.7510769184117685	-1.4293815374058099	-0.8837570410285889	-0.09362618162742321	-0.3030588803927908	0.15693655759224806	-0.239407412275935	-1.2194967086410051	-0.1017656516014595	-0.8638706047992467	-0.32717672568865513	-0.5305126370385999	-0.36327068295168324	-1.2630712249065703	-0.8917668826785711	0.29247612881300106	-0.1486342107520905
-0.42236885105810285	-1.0338180307883242	-0.3730913498073574	-0.6997784750353652	-0.23030703795475	-0.989115630142594	0.15104140822921788	-0.8890805806162599	0.14617338218206352	-0.32299550096549895	-0.6686593799570874	-0.8721126230671272	-0.4688989792353569	-0.980354744159358	-0.8964145102798845	-0.6680447907347824	-0.6889156618062211	0.12672422904477887	-0.12458764304749897	0.1923409853586936	-0.23815976389223914	-0.7713986710151489	0.06674485392077867	-0.9633982623029063	-0.36551272468695234	-0.6622279493183487	-1.1142408237128583	-0.6693610481312546	0.5900947804731864	-1.3247483040665702	-0.8366615687014296	-0.9048948795691049	-1.464604205771047	-0.13336037573991116	-0.6707866434759514	-0.576183945141273	-0.34717035993488193	-0.4447443675154908	-0.7725787893829216	-0.09338481880006427	-1.0938291496786392	0.49138735754132307	-1.4609907719301505	-0.2094205091389215	0.07825071266102483	-0.3459206081882011	-1.2179040582099414	-0.33238251583026834	-0.5087747438644797	-0.1398685851664727
0.2848186599272264	-0.2606182008460874	0.1746716710205363	-0.6453476710569052	0.6265956412779325	-0.2972157777393287	0.42809098294088826	-0.20283889674620423	-0.42941296517630545	-0.480739332982127	-0.7963598585485527	-0.24763358982574057	-0.09780466467174949	-0.5116721896661095	-0.29582000124319485	-0.3227233830271685	0.1177028368471335	-0.22219500316694246	0.07212216343822851	1.156765743033187	0.2036324461273614	-0.40565092663319147	0.37077684586182974	-0.14446238512603307	-0.6355313790451029	0.005666146450919405	0.18280856828052547	-0.033750472340996804	0.2541503887997113	-0.4442134183174345	-0.5859351728420562	-0.5719059338729572	-0.9223401845276312	0.5840755792051012	0.5762237181445976	-0.5118613694471614	0.2131060986882736	-0.13468200658945703	-0.6661407703279376	-0.23143545816684116	-0.8621147861933114	0.6767810258549583	-1.2908417029679269	-0.16904925985720134	0.5679665368312433	-0.40476609924768864	-0.7119132014100783	-0.05048921336308294	-0.11110872878765482	0.26837746099364435
0.27431618387783885	0.5393861063668719	0.008182105449900015	-0.7619979247254666	0.6135399672817465	-0.025286032430534355	0.7159616645587681	0.10233379399423526	-0.7498539680124552	-0.6570920388235396	-0.8484618234564264	0.10129435415003853	-0.194126215907692	0.18032079025880868	-0.10792261086285455	-0.21994572240269827	0.5919395929128373	-0.092887840600525	0.22730831025644288	1.8900021476570257	-0.0011048536731647505	0.11687299528038071	0.17936683524773034	0.4736157208866733	-1.0358030716928526	0.35105582812883535	1.4115627540285536	0.2577383818201446	-0.2622808998390557	-0.03209652436616007	-0.5456948221538385	-1.0773547668700256	-0.28511979184487174	1.1933892816411718	0.9230432400709095	-0.8121524560176627	1.0765344862605095	0.7926957739943586	0.13409354223893613	-0.31639735401808494	-0.4911685222494734	0.11627823295196694	-0.8146785778407228	-0.1825743633708859	0.5693499554356315	-0.4219352540022931	0.08423438021883947	-0.37451245591881505	0.5942901725237338	0.406775364964324
-0.043935307696507095	1.0359028246361806	-0.4122715921407341	-1.0577491969487092	0.3269252001228339	0.23408193134297317	0.6692275764384211	0.3786611136525768	-0.5730957322258002	-0.45303127087310247	-0.5515743664127297	0.3224103257259924	-0.3343397170862564	0.7508316600180981	-0.11840823418412678	0.032425922878278064	0.44740970101511146	0.3752870486302714	0.5578143103732963	1.725906026218784	-0.04852845733486975	0.24707162097090757	0.22838259959250568	0.5519905169893096	-0.8033094322539431	0.7344393812909512	1.8333028410949321	0.6165222980629106	-0.11598950768282042	-0.20298020097362945	-0.4045139835855285	-1.8579626188561327	0.17257902307946305	1.3936703431911532	0.1245637580957947	-0.9923043029196704	1.5563359223376707	1.8370031214953393	0.9562544659863361	0.17042572320420954	0.04573305126421939	-0.6319258959255223	-0.252344737014558	0.09640380283381272	0.14958144276753838	-0.1811034386114913	0.8380714651247866	-0.7571959531824003	0.6900495727732979	-0.007246919827106205
0.03526561914210882	1.1212091637277906	-0.4077421403916983	-1.2940679917168116	0.40051672937977323	0.7497860056010068	0.19867088810755462	0.8196655226637275	-0.17821381978835374	0.04121993510328599	0.11294309923293853	0.7910716808732398	-0.17641270478760093	0.9550558813720993	0.026680788452834184	0.5490513472065908	-0.026900252718385125	0.5870581468124483	0.9990536440301613	0.8771833519740037	0.6217270495139638	-0.06309725448721848	0.8713405010384869	0.25003679416896885	-0.022606519211666395	1.356294921813032	1.5001492726293149	1.2726992249638587	0.7833695339692857	-0.5696229253556899	-0.0002674277325556386	-2.0938776861074	0.4534824370157926	1.0274438043842844	-0.8747819621439933	-0.7048439951942472	1.4471750620064772	2.2172490177089106	1.1692080935120013	1.1785710879020306	0.5253742648497406	-0.9384288997498115	0.2659742826127278	0.8189098531377622	-0.46022856480612706	0.29047608700344246	1.2344881899382225	-0.6654310705408435	0.10036422174668128	-0.5662470097862928
0.5478870339210211	0.7409394704995709	-0.053165346101342235	-1.3141297759155564	0.652145233537395	1.1415094055021546	-0.5125455865921725	0.9915931805634193	-0.09411027348569359	0.20817298350943325	0.6802980555809547	1.3904300752437642	0.0285381747848906	0.8342106442300281	0.1970354108828191	0.7216775240410058	-0.43617060019653914	0.1036848880882783	1.0790690500967173	0.03452463908922552	1.4485875686389704	-0.5346940760030504	1.4679326972281854	-0.13809727191893198	0.3789501208841995	1.810892956169279	0.829478225660636	1.7887939397901877	1.4822095754053983	-0.841341155438349	0.2616264216850205	-1.6469120809150908	0.4564218567787254	0.28660307997098006	-1.263502755649271	-0.31437119171159034	0.9630418910248445	1.5417675014391812	0.3964834989365844	1.8582419187585555	0.5617554094997727	-0.9365803857298308	0.342475444212397	1.493275784156149	-1.1644040939178872	0.6520822978409249	1.0543622176276572	-0.42058460584216956	-0.6930480319683598	-0.7736128057048071
0.7535762807329823	-0.09019496089093249	-0.15967797499406144	-1.1940089577267536	0.38493912366524075	0.8873779891694535	-1.232633995791509	0.36474498236748476	-0.5872864402307943	-0.3695799426888699	0.5391145926179884	1.414550963992903	-0.14356605923601848	0.6145933203665452	-0.10817704896034541	-0.11161425486413985	-0.7007050588450907	-0.9420998336765148	0.37499093972651565	-0.48138308616413555	1.2615978395847696	-0.99493592390407	1.0572850110666778	-0.545466450633614	-0.1966827337611872	1.466928243461421	-0.052026253098916	1.4690920016402012	0.9504605672884159	-1.0975125642965187	-0.19371380598556917	-1.1066167726441771	-0.08505503318764568	-0.36704718032924494	-1.3083091613102098	-0.5034359798423805	0.2558966777030136	0.14387401145003678	-1.2592453854062922	1.2982122696904304	-0.02840177435201548	-1.2874326386628925	-0.4320427272184997	1.3195635966565502	-1.8446196857801258	0.5083658868272424	0.28110630038777584	-0.7961456274861397	-1.4096167349320954	-0.6970788300539765
0.06600243740050347	-1.070169391882178	-1.2029721307077006	-1.0112879466199618	-0.595633297161612	0.15558184229997865	-1.7985604310401242	-0.8498653804788461	-1.4404459919489445	-1.2649400280613836	-0.450467343760564	0.3883994021680343	-0.5299484640891754	0.4248020299510851	-1.0106397634081759	-1.6809900936972226	-0.9357976352713283	-2.0261285176130284	-0.920992700183416	-0.8969723544818384	-0.3226973984631533	-1.434212908023408	-0.4183051462048657	-1.0095473719240173	-1.1602485842339527	0.26578678663667676	-1.2420366131395892	0.22634914649818835	-0.7178749075700517	-1.4371252048891527	-1.283884737634657	-0.9790799085588056	-1.1201799350717287	-0.5349324450057451	-1.7584227481934722	-1.341090697618157	-0.7100440587870861	-1.1926519989768372	-3.0684104712053792	-0.46202686010364136	-0.9894848227804567	-2.1921407810848232	-1.7868844048807238	0.07309887023481172	-2.0627346369562845	-0.25903246869787705	-0.7518580176338328	-1.85104958224201	-2.093882768283473	-0.7926072161185082
-1.1381732390882433	-1.6356930809885861	-2.5086226775180283	-0.6143597077187923	-1.58830531473808	-0.21380995579218956	-2.0329127241269673	-1.7322522275501187	-2.1728759595462406	-1.5392764705227178	-1.7212790936348052	-1.1377391680933577	-0.4031870352356273	0.16977939982611856	-1.8596736407933763	-2.813223914087062	-1.0614688304048832	-2.6840113270637915	-2.0109550397825395	-1.3672839953136022	-2.2474210120326936	-1.701978044128305	-1.833236403059352	-1.3137129562376393	-1.3404130496273408	-1.0455992242679013	-2.4407716983291263	-1.1541155419224594	-2.257407361513356	-1.5572571213032453	-2.0835317968914677	-1.0705333188262107	-1.952950666601704	-0.15244373800964697	-2.570417656774275	-1.9985045530655674	-1.7897034989821063	-1.8143336215470067	-3.973100219418127	-2.2849551758709024	-1.7975065205091327	-2.9473573858745423	-2.6598673013453937	-1.4935642071161181	-1.282703338160031	-1.3536338231429457	-1.4139973485826576	-2.5850833191017766	-2.598389246840273	-1.152887872118486
-1.8806578754789685	-1.424151875547723	-2.811616243597551	0.1764216527138293	-1.755223478824824	0.34309024499796953	-1.7222599332445883	-1.6301379464741357	-2.4026361225123543	-0.7819260865111897	-2.4487196025064653	-1.905691695572785	0.6176419125226863	-0.2874167877280254	-1.7997455557830488	-2.5851894356605336	-0.7692030194630138	-2.72008764112503	-2.1514197414813077	-1.5239773144707043	-2.950642675134948	-1.436252902553579	-1.9783722367626908	-1.0203883768285988	-0.36359250783857977	-1.5978852550797389	-2.811308389963531	-1.7389731269229816	-2.4595335143012464	-0.9280429784514085	-1.6894288862975528	-0.809355409707423	-1.7314107785211528	0.5465331006602664	-2.7020979256477613	-1.579079468499667	-2.446238046725219	-1.5567421975424396	-3.3631558690609378	-2.917035026367144	-2.068058126581623	-2.671286838549772	-2.1042032214546746	-2.308794645511173	0.43353555712095265	-2.2085527572174373	-1.183537913900349	-2.025371611484274	-2.40972427308108	-1.2348910975551128
-1.693219208780179	-0.6865292324064564	-1.664309232008703	1.1343403748995637	-1.0951265248682545	1.3899962120818776	-0.8306469401987042	-0.9023894119098798	-2.0226569341963283	0.3641398409995959	-2.252546907412945	-1.2035484141737558	1.9006068931177387	-0.8654073872590855	-0.695941592313323	-1.2762011492389123	0.04016909607541502	-2.117185415408553	-1.3085911851693501	-0.8891199756520826	-1.924400456395647	-0.4941249156511135	-0.8340522479720814	3.646447988573997e-05	0.8860296893341353	-1.2512350650419681	-1.7642713201737545	-1.364758208822655	-1.3544937699702377	0.5412517318195142	-0.2482476062357456	-0.0510755230217313	-0.35926821559417593	1.267612764402745	-1.3566846217280861	-0.16521965126360041	-2.169866841727696	-0.6656038541601189	-1.6773247444174617	-2.116068357073574	-1.7936945481654265	-1.3656496272486152	-0.3256438229761921	-2.0249308529653924	2.124031288815633	-2.326437334403419	-0.11821733526237287	-0.4749286116135354	-1.2825441554371921	-0.5197519619765263
-1.0902122578342568	-0.06599364349001124	-0.04261859655470524	1.6123304582081022	-0.4204518211787642	1.9170441567893746	0.294680339529537	-0.48248829238866875	-1.1631215744362862	0.8738797506029848	-1.4371707460423615	0.3123271593142477	2.3160266446854494	-1.2483343419837265	0.6814058171789091	0.01018891221553288	0.932562930603471	-0.9690079997393425	-0.14902836581749584	0.3688698631472355	-0.19723320153042814	0.6453329662878011	0.4350327102010326	1.1974964313125573	1.2960669007876964	-0.6431430407534835	0.2002124763392472	-0.699120453514779	-0.08164532867606497	2.145181090833614	1.0721564145152729	0.6729604414011904	1.2590126856578856	1.80310287431227	0.8316801055075618	1.1585978503226109	-1.0901790469645434	0.4838376848132105	-0.10728243850009272	-0.7593736802743875	-1.2195896381410798	-0.03899873134387992	1.381044323319978	-1.2597223212355324	2.612970095992894	-1.6079409015121773	1.1203788753484596	0.6872584920832014	0.13547895323194772	0.6871295461360132
-0.8085829217663254	0.09312425698346127	0.6555383066804975	1.1588829191030594	-0.37337800578526925	1.4412091404606815	1.0822696522718942	-0.767443563436846	-0.10112091271060386	0.45780369562443884	-0.5674250442441189	1.2232831547140273	1.4250305675272052	-1.1400042330065416	1.4468992672290633	0.5743734625818662	1.2526242530463823	0.42764537885941456	0.5839058657521294	1.386105604585451	0.7682781190988316	1.1599302488415582	0.7492654408468301	1.72410214013322	0.7767471391691253	-0.39909118247747033	1.7300011055105828	-0.3973851725613995	0.3431406904144839	2.8631590990169484	1.2404609333610688	0.7762452537168454	2.0461496392813445	1.9878308228031443	2.208249304554172	1.39724013423743	0.028262868110611666	1.5407002027093841	0.4487964090376737	0.12083462531178644	-0.5563781812122476	0.2879369755955612	1.8425788964924632	-0.7783830367093114	1.6038079015522664	-0.428213968586404	1.806290782393638	0.5300094125099245	0.7067601508171483	1.382600938991549
-0.7978842559495123	0.08473054528982536	0.13368423556510012	0.10184064883700622	-0.6966491164133796	0.4915635864463382	1.1903027537680368	-1.1774098228050658	0.8148015416499599	-0.18029305592855613	0.09609414212058302	0.7895107539729695	-0.034628810358003616	-0.5157373937691823	1.4392121477187645	0.7173089003097194	0.7979626824400863	1.5591051898869068	0.6547373790820732	1.4279364063622981	0.5325112599233481	0.6774933605101174	0.20051248703445357	1.2641510828531863	0.22963865764851446	-0.4508571263271585	1.8517062933477428	-0.3694834325715857	-0.02168094966507364	2.2577265453851854	0.4014416787244325	0.32447254582496077	1.769407523303552	1.654549412815851	1.7478128354444795	0.6439220217178921	0.5013653515070697	2.1714662013808725	0.15306015013022253	0.2944382672298765	0.14668078194796788	-0.4040369454740307	1.0890508404355685	-0.62484304642381	-0.012283894181822665	0.6303909153509205	1.7428617301879794	-0.3838753261755524	-0.02176450295069591	0.8881436913570685
-0.28362221425061024	0.386095755210342	-0.5174691523600794	-0.6890877470309639	-0.6276653717050578	-0.04466470856968287	0.7622140438589738	-0.9034655581333821	1.2857826642677055	-0.2155455225967431	0.6724664189969299	-0.32923281333855636	-0.925037773017048	0.35560261682501815	1.1651660013828113	1.0704940666780554	0.06204929042698878	1.9580647162137126	0.3632467513879008	0.6232146389732869	-0.05819638546169129	-0.31902231548112386	-0.21744891747431436	0.3704357055563699	0.35847475914352167	-0.24401512895440308	0.8772097673812218	-0.01606478087996854	-0.3340603343523399	0.8597894047346398	-0.3540920903792502	-0.052485013996333894	1.0979856548067832	0.7598961805262431	0.0901268826514243	-0.11803037578066704	0.35357914746652225	2.107360112446408	-0.09346432626405622	0.30865816566196885	0.879885158048091	-1.1734106530059931	0.16989688966310978	-0.24456131707728151	-1.0139814109176528	1.1842643980136276	1.30456137026014	-0.7077239976508238	-1.239141005667087	-0.3887801931513928
1.1311833649589833	0.9780458607989451	-0.122476372395088	-0.7130659430473792	0.11775041822992961	0.11223811568967017	0.18250621784861185	0.08925856345676898	1.2212252204272078	0.36942651045555486	1.2445678498257153	-0.8301676920887903	-0.8265098637764513	1.080902571884574	1.0261648149332327	1.6136602336402064	-0.2870071231014706	1.5389225280456036	0.12264472104227153	-0.25954259627135273	0.037519260936726986	-1.0043681609599024	0.18664107115625986	-0.13718630801315213	0.8486317699720692	0.4764787607177	-0.018219102971979945	0.8926259233021362	-0.027580516369875754	-0.3537321154449723	-0.20425964225051477	0.06755152458470663	0.6970420067393515	-0.4501336800020347	-1.1882779552822136	-0.13492037304577878	0.15473251481215067	1.3381175582335645	0.3105153099331274	0.65824438430041	1.5029649879588556	-1.0914552172322836	-0.0068402904572410425	0.6119353202570923	-0.9484359067887573	1.2306386402383922	0.9271579048806511	0.07031658677815007	-1.6700949912590746	-1.357287565845688
2.7117902327109817	1.3357473051501543	1.1893832235771529	-0.3747440430894401	0.9980613875951913	0.4697586223773151	-0.35603003569045	1.0136543699337346	0.7871820571796596	0.8733318470593712	1.5490751836480992	-0.12725592302348387	-0.2553548410689083	1.3367511634702005	0.8475328724555196	1.6618446597244754	-0.11263295985954962	0.6347603059606505	0.08624234228061604	-0.67420203934	0.9080424016557175	-1.0750678821307464	1.084986388637481	-0.054200132472270866	0.8859588420551341	1.295514746578538	-0.04208431986796741	1.800139669787583	0.5961351832411056	-0.8222674575665782	0.5837534561514671	0.3932700629802769	0.5023826245134679	-1.5085244898059293	-1.1904009975005403	0.37291703749119726	0.31857387188502173	0.23973502812315936	1.0671571632671792	1.1687328023771226	1.755460684307967	-0.09349995503478137	0.49800402390668447	1.3933432878569836	-0.32355151825866274	0.9662711369005568	0.6575203031793263	1.0505736514081292	-0.9061633217184999	-1.3656609253842167
3.1948208078177633	1.1318075393517124	2.1058586042029486	-0.4472942064268995	1.32309283444311	0.47233975135663625	-0.9267679963842161	1.1865858445225947	0.25263774561459235	0.7747581793334108	1.213995504725823	1.1517199235767928	0.11017163966844915	1.0121073487691887	0.2668832339813843	0.8111957011965104	0.1126992270513505	-0.3014033735941781	0.13455704427941012	-0.7360782274525506	1.7044637453481362	-0.9478418554200988	1.630305946206392	0.06537990986638988	0.26555884801218876	1.6164021549125351	0.5367470354692497	1.946041417564141	0.8051666463800985	-0.7326495934839761	1.0935659070568564	0.29335732335103193	0.03195002944632637	-2.042839771001794	-0.405171518330018	0.6259893399202617	0.7098396381050363	-0.6111979028910479	1.429998382036948	1.2476628372652583	1.4554763786399227	1.0697891649549076	0.9569181182536783	1.325507963247561	0.15278027889765194	0.506451289900273	0.256570652611931	1.052203023360249	0.23406538423468642	-0.7819738959667508
2.11029144118287	0.7320301793034668	1.5991346042391692	-1.05500789790033	1.075746834674658	0.14301700591557637	-1.5211164811617228	0.791452015803177	-0.22785870316921877	0.306896298178343	0.2703054676165178	1.9452619143136336	0.16146025005229092	0.29082161077850804	-0.5961777085290567	-0.39574065504821615	-0.07640605345913955	-0.9877686076617969	0.10769760509826398	-0.7964027396917726	1.656274304529217	-1.0811929976682766	1.4545716716347297	-0.33531789692554065	-0.3331112247347466	1.3764108282572483	0.9164753026763739	1.2613983664064063	0.28306880809647433	-0.5880790559154041	0.8554687989644795	-0.4068569754959577	-0.7554985182296977	-2.013753170359481	0.1192842975710006	0.2683583605965498	0.9337656052850489	-0.8465553110746897	1.0939880970713116	0.6229723561410654	0.6894337664111811	1.5762770916330069	0.8842469722941328	0.36504184821954383	0.2915895417028394	-0.13893553022316976	-0.3460613803313576	0.046322427493689006	0.6744413264244157	-0.4375154652437241
0.3059409975616146	0.7831608106137136	0.04742764372722635	-1.42514083751005	0.8765940246602218	-0.07556731020637111	-1.798163230551624	0.6006362074940674	-0.6601071534896485	0.09302242561173092	-0.7204986317851	1.8303385167047124	0.24893922153511464	-0.4105846605322728	-1.1148249504640675	-0.9550101666835257	-0.5793477249900899	-1.3334469003760565	-0.012846286037324609	-0.8309592195571138	0.8744906177045733	-1.291943463287824	0.9819268270906848	-1.0715111715920997	-0.18752200527920151	1.0901262514195922	0.7310783764823917	0.49707682995475033	-0.5714276651403521	-0.590440148346551	0.3141383674647639	-1.1548723131586123	-1.2300058188551606	-1.6135531103998573	0.0069853333796112615	-0.26206417115088226	0.8300769103852316	-0.5498415452385447	0.47595394780129313	-0.3037468876285056	-0.19386053635682565	1.201492583461668	0.4746070310275608	-0.6603740275888879	0.34703790802020157	-0.8434388585848028	-0.8592012586159717	-0.8225199859152076	0.21437531737186868	-0.6488724973659142
-0.8962988929765955	1.3657393912244291	-1.2074519058324222	-0.7770814427956811	1.1920008177527994	0.033229172321747394	-1.3499190205730287	1.0509650153470835	-1.0498704984644582	0.41069882078278636	-1.1435489915766592	1.2342654494559469	0.5628016193481373	-0.731427658357555	-0.847601452396866	-0.46579592147742666	-0.8695989278011151	-1.3123005069732132	-0.11677442316623621	-0.48747984792238036	0.1183494770785748	-0.9412501663506754	0.8040726527228469	-1.3771892203132479	0.625719372503071	1.1776298689531157	0.32207372004305407	0.4098429025305821	-1.1039866604595205	-0.5057851172076813	0.21690850073530135	-1.2328060987136056	-0.8276154092140571	-0.9840134869283792	-0.211324198070388	-0.33217832709055983	0.5571826899427837	-0.09066313686177323	0.1496808221901036	-0.8439659688634037	-0.790331832376731	0.4052094422203496	0.21176156155760337	-0.9225233358966065	0.47363998625301995	-1.2734202329690605	-0.9469898481507368	-0.578977318413123	-0.41654044242991395	-0.9369059217426712
-0.9182960235138053	1.797616746870531	-1.261610465727067	0.6902607995161836	1.7853924258201228	0.18165120263400453	-0.21143473745578284	1.7712127242310993	-1.2620094490339941	0.982836701800115	-0.8982986421988332	0.7392141208576778	0.8699011712605976	-0.7085100720804252	-0.08608788587719773	0.47945181198976966	-0.609848016872958	-0.9516626406469942	-0.10029040795420206	0.3062375235806203	-0.07348076680107403	0.22553207751368762	0.9620495362980499	-0.7803057529064304	1.3926756802625238	1.4285203601256435	0.15422292007411892	0.9428708488216031	-1.0172137334548133	-0.06534004585800504	0.7314710497093488	-0.494500215802931	0.17545825462663744	-0.14436713172106502	0.07628673432106828	0.12083458040376124	0.29301377396379097	0.24422076713970747	0.20665706430432754	-0.6779563087199175	-0.8895902740932821	-0.09292161218911497	0.2638182715001825	-0.44306297310294346	0.529712641503781	-1.1553954751568793	-0.6428563589026157	0.5285102190278537	-0.4768277042690384	-0.6672870573773093
-0.22554970378598868	1.3884532281516107	-0.4119137894813291	1.9284754564956783	2.03099976126719	-0.03179443696046169	1.032537995407858	2.039461387952743	-1.1044901367043767	1.3921918714676373	-0.4154293699735453	0.41936366900685207	0.8498799068601594	-0.7747592923498827	0.4343348773406075	0.9737822901958593	0.015361704280203635	-0.4212772189418627	0.01675384909213941	1.0404587164623764	0.1328065460935218	1.6248114145532013	0.9640417654910479	0.33874174745285257	1.5928418012008418	1.271695371720161	0.2277871094124945	1.3317464136590016	-0.5192334169757052	0.6169397430084222	1.304919764769597	0.5267519941998977	0.8571890592235865	0.7790564533227095	0.8141320485379322	0.5656219019767013	0.05375195340713088	0.41410250835941353	0.2955383933617689	-0.0973480802933837	-0.5837991909894761	0.13627063944500872	0.37537620834114466	0.05700742546301122	0.40581778102018956	-0.6139978496838276	-0.32807275952169734	1.439302257752752	0.053698651419501434	0.2091390761991024
0.3995444247674473	0.2443813173856157	0.4217588799498709	2.16486171171232	1.627404585402791	-0.6078674762695281	1.7374032562171189	1.565483521786959	-0.5518316656467169	1.463350224063544	-0.12542903194971725	-0.06020016263255514	0.4727540698090258	-1.2671590894563993	0.31757906285829435	0.6909896682715606	0.5869232172053136	0.020095199947276425	0.08547687870368836	1.0936750216822717	0.21331538817521373	2.3454733162839574	0.41883828051919814	1.1408029967733861	1.3062550708868839	0.5094872703433035	0.18901964851185823	0.97938877423916	-0.006459696415931232	1.07147278465623	1.3149972487170982	1.1815718035648346	0.6149839861102928	1.389189743496073	1.4449966587217762	0.5334934798603824	-0.15683484203311449	0.4674043321668679	0.1765123218312368	0.3355687278313592	-0.16285502619911957	0.9213274744893521	0.2537529093613795	0.0630276767750227	0.28210638049203013	-0.10636305951002753	-0.2949479217540329	1.5111355192136922	0.6629811129888841	1.1367672185929523
0.6164137841946266	-0.8455248016518305	0.7512636153565461	1.6777119203594393	0.8471532795077816	-1.1406419341095586	1.7510177114334688	0.7345186079297429	0.17235936694230602	1.200589994053369	-0.011828584279567398	-0.8449594084630783	-0.06445138874513259	-1.9004822985135632	-0.13860947942013027	0.02948877264774581	0.9170583800076425	0.2665670430867179	-0.04752422801795675	0.4285557412698708	-0.053197003415958614	2.045365935679702	-0.5022293314810213	1.1899591980368023	0.8254368415923116	-0.39396881245739773	-0.12231006474633438	0.08409570445448515	0.2901213983434346	0.8937740169804701	0.690550291266585	1.2685706237401622	-0.23671180088373542	1.2708677866069085	1.6142414272106855	0.10859203358784811	-0.19495372717155368	0.3606453002349613	0.02737147182430298	0.3068448637734685	0.12586709800454987	1.6256059883622267	-0.09301257974990165	-0.18341000157210238	0.3759525661251769	0.060683378319221555	-0.4275016134990962	1.0583611760876042	0.9823864873704353	1.5678911756918688
0.5594070723120477	-1.2587514416586398	0.819936716750633	1.3089225734334442	0.14139547243719913	-1.2724957053939108	1.4233504394208445	0.16533576223980706	0.7775735736503755	0.6016685361410355	0.25817584572239516	-1.5894247891155477	-0.6236134584349935	-1.8848920291265823	-0.3693614651820308	-0.4606400772141617	1.1097335292400574	0.4996937259382204	-0.36595522555803917	-0.3351154488655782	-0.3793681414854159	1.2226721127923303	-1.246485254153776	0.8053439904387097	0.1940974345921297	-0.813356687872995	-0.44250121381594165	-0.6435474117834662	0.3970800648929787	0.13304537947489084	-0.1304115785961438	1.0546730148740986	-0.8874603497880129	0.4684945783219298	1.481400768284677	-0.282898903565771	0.0671782394021482	0.036978304530889045	0.15882098922090873	-0.0288834878675011	0.2712726385715159	1.6712074687078762	-0.40795444851068074	-0.08675546002295349	0.5479012161594848	0.08082935240867935	-0.3738381407111799	0.7224355077750763	1.0861025096110448	1.453884294094118
0.418968257854536	-1.0711903510684428	1.0022440567445374	1.3705109903261918	-0.29753395224163953	-1.0329623087357866	1.1362776340510492	0.15294320136551232	1.1548943166652716	-0.22990575214293688	0.8421404494489472	-1.7937524978251114	-1.1508051040027194	-0.7408890588047062	-0.1598321444282688	-0.5711575772717364	1.237026316340786	0.9729080434817001	-0.6312032909905285	-0.5570051721635221	-0.3653258102196391	0.6218651785583424	-1.4121270442830638	0.5841374214416829	-0.636112323701951	-0.628734445913904	-0.42014212639646265	-0.7657613352631855	0.47597573019242145	-0.6984450814730341	-0.6896143451200081	0.8904768456836293	-0.8804806399951669	-0.3952792591394929	1.3641857430209423	-0.40922113018008954	0.4793149007658007	-0.3668631899226909	0.5869330145505416	-0.2491390670587106	0.4795403038155962	1.058237029314851	-0.45537709690452643	0.5254321163242373	0.4030212093317193	0.40589918790962004	0.014784395393831461	0.6573084543960153	1.2108240034149869	1.1375401349378755
0.25203496515815804	-0.725054492394771	1.224285284459896	1.3364626277737834	-0.5134540093828118	-0.7143352966275364	0.957298317997446	0.5159043460694297	1.4038067583561151	-0.8739609842832117	1.4816998011536846	-1.3414212852169076	-1.4565869238807483	1.0190325889526315	0.26687790546448503	-0.38938208751551845	1.153562958273955	1.6481341161188157	-0.5706133502651133	-0.1819039933444017	0.028641414658434367	0.5100158416018199	-1.051508680572022	0.7278528880752705	-1.354552048761399	-0.27463279862059853	-0.038347771702065075	-0.4926778372203584	0.6543551091142907	-0.9908498099386792	-0.8274257577642546	0.9267500136991207	-0.3894545533252753	-0.625751749841304	1.3054020643613276	-0.3917940865091978	0.6676245881792265	-0.5561084909035146	1.0205708762781718	-0.06046461030910179	0.9308996474507071	0.3777516426184652	-0.19055719768175888	1.1999835160172865	-0.15831380220285457	1.152763181269395	0.490986306867142	0.5507881163663182	1.405525999303002	0.9030571034924149
0.1252983442941155	-0.43138404312336875	1.1195916880702894	0.6755214290548933	-0.5173918779365826	-0.5305302649619469	0.7664116473561224	0.8258350684482417	1.6096530412715437	-0.8110279854755615	1.7609712712049734	-0.6209973945591937	-1.2201326796614278	2.207475861467222	0.6496909703389931	-0.03871903127462261	0.7180937440447968	2.131057177310473	-0.18069333369983884	0.3149305708977886	0.4528007219517375	0.5873733747282354	-0.5372164364591583	0.925016246450381	-1.3741675588003237	-0.18763240162932904	0.38231110261098683	-0.31881300060983125	0.898028248826788	-0.49126274993431907	-0.6159671476098194	1.1436904237517604	0.2281292368840745	-0.1312475732803318	1.1258052409230097	-0.37401366849814904	0.4066345175903677	-0.41909825362773134	1.1973163949213268	0.42559954692459195	1.5087028972181233	0.2292082289888359	0.2367113512349507	1.389736820160401	-0.6790782605304124	1.86086429723403	0.647217066729077	0.25896977101117097	1.5197955160152201	0.7293684601559809
0.14357090318383126	-0.13699194793783787	0.598728680552198	-0.3067662953507947	-0.27465830729497126	-0.48911618092006887	0.5506561428590009	0.7024704747569482	1.6480959972139875	-0.024573759582145506	1.5045789983085909	-0.13618053397708918	-0.3760115990487106	2.090717785091299	0.9446479593884376	0.3365378371399253	0.08139698371308618	2.025342418578288	0.18495580475997672	0.4628669285441995	0.5479760092133587	0.47069334011474456	-0.23395069118479975	0.8044904526713291	-0.5279631675705924	-0.3800484379123975	0.5189586034217925	-0.4610849058810589	0.9849424434656946	0.4854149168404078	-0.20390341668132989	1.4616394046780268	0.8441792389496401	0.45633232865726486	0.7827556882435734	-0.2483962187340895	-0.1492330706775327	-0.2566250189899573	1.0655654514383177	0.744432536386363	1.7778492715501109	0.5997273946933297	0.5355261336202854	1.0085054372501383	-0.613575395785761	1.9191904807833615	0.28309974341582184	0.05775498583603011	1.3853882570700666	0.4305520845762703
0.20745164715317538	0.044028466597215016	0.030895243933721447	-0.7686942018037833	0.040636853712174445	-0.534095585353373	0.401799633933793	0.008906877942768768	1.2789366024617845	0.7584028956119461	0.8671242991204248	-0.05338122674058434	0.5996724996066453	1.1357616824057233	1.1304149207541079	0.4512115573344598	-0.4066069871652426	1.322393720110695	0.12327858240830834	0.17120260592837777	0.2847479234621375	0.09497185596044722	-0.2758621308975205	0.3474886439865469	0.505483859411609	-0.6142877834473083	0.27982940395598377	-0.751336940175321	0.6651446334436637	1.2567954182770371	0.18204190719790148	1.7100459697163937	1.4004824360233268	0.3868081444901782	0.4622215053309507	0.1451893563122609	-0.6579952156003815	-0.5094913890769587	0.6365765777657914	0.45507232289794614	1.3136269944642347	0.8906470549853623	0.38309214618628334	0.39783764047597703	-0.010840099154212688	1.1994732913779824	-0.45297281774158715	0.1764122226268447	0.8982902272915938	-0.07623176597465203
-0.05401505774549608	-0.24662822010630472	-0.17450496638711585	-0.4289746571289094	0.01078821192197075	-0.6593410547120513	0.2647747708437762	-1.0414856470584208	0.4635160493320042	0.6751343983002198	0.12433314164750978	-0.13499533748974069	0.9960575299793407	0.49043293476492744	0.9786538516443372	0.039288358674120616	-0.5800158578295178	0.4060030951967096	-0.37581287870227564	-0.34578160017002707	-0.06616573701002121	-0.34476808457659003	-0.5388617327878078	-0.17141425210182648	0.7364265511526485	-0.8300649694948843	-0.24248480230864602	-0.9757361445511659	-0.04258496991135372	1.266101769832065	0.23310230658362163	1.5890733598028361	1.579357748220214	-0.47684790265504684	0.2724923678202722	0.6388257325700302	-0.9250307470562198	-1.1994351534364014	-0.1275101492623181	-0.4169526921424302	0.14562065051474643	0.5957360579565167	-0.33685030142257893	-0.10715142591306197	0.44920653474872635	0.19674227382468143	-1.1836862116694036	0.35082098965298625	0.0417254144834902	-0.6615270920562556
-0.8505701356331065	-1.0665067462604116	-0.016117395869362987	-0.018526167991172515	-0.6126916235537375	-0.8127291354961383	-0.09717150477300646	-1.9247880539658022	-0.44206223125149785	-0.3722958063327432	-0.4902302645062182	-0.06671076187640686	0.5340228713022607	0.7186962164835778	0.2727779028590532	-0.7497694584736759	-0.6160419220130992	-0.28903682405592523	-0.8473954229770714	-0.8239478157166975	-0.23929522409819456	-0.6628984375096065	-0.7624284589133667	-0.5198829556586508	-0.13238522151692947	-1.1864582093435971	-0.8822617812124931	-1.1286447111989688	-0.7099324793967122	0.5027016827772454	-0.2281712131156216	0.8722423527123401	0.997100853509491	-1.525512043243702	0.012104596110326485	0.761646150246951	-0.9522783386471472	-1.751692967387081	-1.1043645313925503	-1.274610024009602	-1.1087034728062022	-0.13521285598649813	-1.2993979331088905	-0.41730555265105573	0.17177293993861167	-0.44624226886030244	-1.5006583598733436	0.10958146899844871	-0.9746139589222268	-1.0596774426914675
-1.7566843511185626	-1.78550761507832	0.16467617225009717	-0.41074616087259713	-1.5044755884405625	-0.7815949311406944	-0.7565623293450076	-2.106579264015762	-0.883706149731848	-1.5592860124522983	-0.7665139064149372	0.18540607963429237	-0.34799610331530434	1.2125236824377055	-0.7373458756450869	-1.2921974737230035	-0.7481891516491977	-0.572806960723585	-0.7891162122829813	-1.0637343245213182	-0.21960242302131852	-0.7758409695831414	-0.7552342371003793	-0.6791857446169559	-1.3660098215377434	-1.674593138200834	-1.3985536964687946	-1.2780630414497458	-0.7833838168409119	-0.50305365794559	-0.9798921702489379	-0.25424371273257346	-0.18717772603173918	-1.957201629402565	-0.5930667146445227	0.2444620177474464	-0.7386072145207249	-1.5199574565823109	-1.7961007938791327	-1.3863493147435855	-1.642810509170599	-0.7075122223332772	-1.836676294514692	-0.5508786777891944	-0.7002135373543349	-0.4881700966371772	-1.1475440453484276	-0.5508063889819044	-1.6165991601380454	-1.0143087792681633
-1.94510255293599	-1.608644945470257	0.11180401614964822	-1.4578452111845728	-1.953123463950113	-0.3250564152872762	-1.3457836310878364	-1.4754437349343685	-0.5759310757813165	-1.9553681186568461	-0.5407996569767898	0.33990864943522425	-0.9146028664643951	0.964497687543866	-1.3355966207688628	-1.0565663820820475	-0.9282190321373169	-0.5174200836909972	-0.1807207763109645	-0.9380245788836773	-0.20844741525277405	-0.6228860819504107	-0.5576896574419695	-0.7407963995514413	-1.9139191725146463	-1.901475975814917	-1.4957714852312158	-1.3212925799121733	-0.12471114878507264	-1.1199431092419785	-1.4710291084364666	-1.1570212033125475	-1.1196129500164858	-1.4376486992684565	-1.438923931894327	-0.5824319531916403	-0.23675595162415095	-0.5048442435722877	-1.613419465847946	-0.5589116837892226	-1.1265595579337728	-0.7948308268150115	-1.458198074179396	-0.4746220649682503	-1.4347661489011807	-0.17874713256605812	-0.20434669302584454	-1.0437341957996038	-1.3229631747661907	-0.4317943120679543
-1.071253697800975	-0.5346657106621928	-0.11002629185921725	-2.029709885612475	-1.5392321492697154	0.5156885623136314	-1.327733043810303	-0.5011866892717661	0.19361528178225798	-1.4055226378753392	0.09575832853277315	0.12024813212960518	-0.7740625565244852	-0.19214857888047765	-1.0016761325751689	-0.23797392730924244	-0.9135021897489646	-0.3243156776487121	0.4980779343513366	-0.4644114140590358	-0.37667762012902367	-0.17887747777507515	-0.3870320987577285	-0.7725379666563952	-1.3809865615710826	-1.451820942081785	-1.0306594270477987	-1.0417633186475597	0.7586502824568659	-1.0983222985342815	-1.283048340583817	-1.2429947495792975	-1.000706632893514	-0.28204415480589695	-1.9804713597701424	-1.025166490302948	0.42263045569007957	0.5589365231755841	-0.5316095107416976	0.6029811214369047	-0.04601577411807748	-0.6586543766530559	-0.36029321584309226	-0.19969297214598838	-1.445972389864038	0.07641393934149136	0.8332533857534382	-0.8582591091607098	-0.10126356078854899	0.4973720467872925
0.19729515315593416	0.49686177969543754	-0.28796610228181846	-1.3169120320862746	-0.5632749953306397	1.2934594210614498	-0.5974890569505109	0.13018022639566781	0.7603189178941097	-0.5253378945931678	0.6760497685676384	-0.37693846416764326	-0.08227777336148435	-1.3270383054750445	-0.047014368216786645	0.35235274552167206	-0.6649963697084595	-0.2253904755508143	0.7860034345123812	0.1324830942568929	-0.6544255114452882	0.4069240127505172	-0.3651468153632852	-0.8206990541315132	-0.26123906126169444	-0.4429002567475199	-0.23211395393615894	-0.4257349100901433	1.1381968148783241	-0.6653022609405992	-0.5297796685332212	-0.5646477821460811	0.00026257074294732747	0.8810021173557784	-1.7280798179628303	-0.6945249950691048	0.8433744782296613	0.9114130718116854	0.6685104028178386	1.1963794670061565	0.6606054876246074	-0.6883888492154195	0.6499805968574776	0.08169552483266303	-0.7794122016098662	0.05470415761378429	1.2995832441449384	-0.1845030880523143	1.2555528724476848	1.3301578825230522
0.7660829526063704	0.625710993199661	-0.32778477980027915	0.13559064349845878	0.26101179199784647	1.4351319140260974	0.31458459466889604	0.10037847794252733	0.6611701864020567	0.045700274564761306	0.6671913505586101	-0.6642559173734616	0.7308308121412758	-1.4385529068224583	0.5845923562336655	0.13639231224264017	-0.47914538455128514	-0.38225477434804367	0.6983070821865301	0.5791696792578185	-0.7696104726867524	0.8080170325418013	-0.3316812905196489	-0.9294337519976008	0.6291612317063143	0.44887554034553656	0.40470470256945884	0.1938627828691942	0.7700261623913475	-0.2083896483975561	0.2425241751239725	0.12845191922389926	0.7864209522655082	1.5601183542047332	-0.7894218644691294	0.10576749452426824	0.7158968281730483	0.5186108617586292	1.0497106304361563	0.8574303311224666	0.411016280408406	-0.8059947677234796	0.8443400021247582	0.13935712553152996	0.07581038272086826	-0.19840904487124197	0.8953374153099046	0.30624979887752013	1.7857788741465384	1.6388241282947185
0.2653613429463142	0.07687814829157019	-0.28425402916415016	0.9479677544436498	0.483481075685074	0.7108410584320857	0.7564012963543522	-0.3299474109462125	0.06897250783525166	0.17417950620875086	0.024112814395633144	-0.31264961622795534	1.2462388929274046	-0.5599282650193521	0.24509628399187464	-0.5851070378308106	-0.6094758609365802	-0.7148846239238026	0.5950006971757235	0.8471865436087643	-0.52961590624851	0.7752391924683235	-0.04037587389708704	-1.0489376746264938	0.7865569684119005	0.6145939442937525	0.5421856903401733	0.40520046461416914	0.1188104091111932	0.06662276259607103	0.5400221781833418	0.05944651136323085	0.4202730060650749	1.6179642775995104	0.15665378088513957	0.6743723067220332	0.24468412407221474	0.03352544605969003	0.4735230714872414	0.08996184194187538	-0.500593046005508	-0.5811094408854044	0.22665745522762623	-0.004443696005408488	0.6669325044228697	-0.4594792200045463	0.03925849527378724	0.24130397575124474	1.287215431839203	1.3456181875635072
-0.5512264071557712	-0.15020003556342307	-0.2316968522161909	0.42356785501677163	0.22311294115008937	-0.5388478037579977	0.6196515168664892	-0.676151073828529	-0.37393199414605455	0.04452402191643572	-0.6694263138725937	0.5090107668332705	1.123718560190102	0.31839931687673706	-0.7476637860174428	-0.9658173473907771	-0.8520927189487962	-0.8468166562490074	0.6533430207097343	1.1858895429073981	-0.09217662377623441	0.3788375686081635	0.42835076200914235	-0.9670210832106635	0.20301643462185712	0.120503198518988	0.2953670492023233	0.1244648679974358	-0.1735955928866929	0.17148080628382634	0.27957762723041596	-0.8038974524069271	-0.9003135632835236	1.227023318135409	0.46554516137731883	0.5604554674296259	0.019935238126002213	0.030985190615818867	-0.22204351946099324	-0.28390530074048637	-1.1919491418595205	0.04796515054604049	-0.5027780362463582	-0.08245484392200546	0.8006272376208602	-0.46386490762625027	-0.4384492113808709	-0.1058404921247478	0.5109903150076397	0.7839177531399513
-0.6631055182922214	0.41327798362263507	-0.2370227456434786	-0.6892583464627033	-0.11902382106115565	-1.6201670702444344	0.3694758998536751	-0.7050555323618127	-0.2162901914364972	-0.24470784888915917	-0.7800221608322109	1.0122914586942173	0.20820035046969745	0.35481619612214566	-1.4369941298597906	-0.5543472521577499	-0.6947582508255082	-0.41663399576192367	0.6365298887950507	1.7363497791023508	0.08847865668842327	-0.0740412117602485	0.5975344298929633	-0.4727222073595218	-0.745573613402851	-0.3758996474416625	0.05046443438479088	-0.3024986325019879	0.014553250613509794	0.15613535916150637	-0.26349131798181913	-1.6762307176443194	-2.0504520180650685	0.7079290880206688	0.11055746925496861	-0.08021864598653346	0.3549239037315528	0.4085480200218582	-0.10774285259618516	0.017792263149566685	-1.0479207010094407	0.4427992502000965	-0.6124582358225246	0.03495625030298598	0.4818011146326097	-0.0943449002710691	-0.0844939047308712	-0.2881159900564564	0.31886064966722816	0.37204468643502875
0.08144622022059923	1.0651365622296514	-0.43098109271429047	-1.0560697956675955	-0.274147968045423	-1.9514849653596533	0.4184618992076031	-0.5025778607293813	0.29525500955437356	-0.6443059599495293	-0.345339696948137	0.4831437125583087	-1.178424646794403	-0.3263752825834666	-1.1835885476516046	0.2564286157224439	0.07081297371756358	0.4306793702794767	0.2727612008200464	2.162273457875317	-0.3129477095342006	-0.3466622592583369	0.11432776223605576	0.34861135620024486	-1.4234808295408854	-0.28649407406800764	0.02667054801300771	-0.4002396960630883	0.2159139839964164	0.03735635061764057	-0.71684366642504	-1.6996706971814832	-2.105759777402092	0.34251201227344785	-0.323799975297445	-0.6869593721212393	0.8823659170594567	0.6152673292407895	0.8279303677021582	0.492844107276309	-0.31556220279339664	-0.0840557791743467	0.04701467134183042	0.08870587422671718	-0.11051576257541036	0.4320500367986459	0.7018276343246846	-0.2816928229614119	0.7272997337655498	0.22292996880175786
0.855062806396055	0.838105292115546	-0.9316258635643521	-0.21478854651604548	-0.19395100145779903	-1.416095500990936	0.6326236865658981	-0.17828758549906257	0.4351920972374396	-0.8540302044335689	-0.05366909947836177	-0.9047985018475782	-2.174831409874769	-0.9641799674328055	-0.22425021299302583	0.7616600222473671	1.0166890348841713	0.9857407662476938	-0.25228122242835277	1.8602428580694248	-1.070730650058896	-0.41670987467139925	-0.6807850569048048	1.0632103449837553	-1.1921365434617508	0.3901504034119241	0.1049124622604669	0.04314473103878794	-0.012760359195864933	-0.09337762174361086	-0.7823264623331836	-0.7824369598525143	-1.1434795349896008	0.20722208614818927	-0.21625399588146538	-0.7702406517108186	0.9752490844746203	0.36318214941229765	1.660860159283291	0.4733717638377348	0.16640391201228533	-1.3275135464984475	1.017565207212105	-0.2570212835842943	-0.5766252387166588	0.6281495448657004	1.0633146273271334	-0.39929422607123705	0.9429115630981597	0.11447082071154371
0.8397582030854389	-0.17506608695604528	-1.5888772097635318	1.011784186369202	0.07918866985666267	-0.39462621176112384	0.5712889887285744	0.2853655662568526	-0.20762582173263322	-0.459184094430903	-0.4103411371880826	-2.070540739536181	-1.9900696008263854	-1.0744211240319907	0.6704207734004218	0.7583868698137309	1.4836180453113226	0.6389228138670843	-0.3916769366011318	0.6520349294140818	-1.4879620793059924	-0.32962171994488637	-0.9367182966723316	1.2373402165152239	0.04163700191082342	1.1600292209684624	0.07785826274656232	0.8163913742204503	-0.550094799107971	-0.057264891817425334	-0.32324143960808743	0.29797233737634227	0.029321461143263363	0.12718943561383902	0.4936012896307129	-0.24050945182406686	0.5031449017957553	-0.07788874121513026	1.5038417734269518	-0.10985481176688351	-0.15255559619868314	-2.174766321992279	1.6748721464730392	-0.8602033499743349	-0.4942726020370885	0.18015146127788204	0.5620919848121144	-0.694369951863723	0.33200668442788855	-0.1719947716094045
0.11320856824397568	-0.837287579455549	-1.899869919516966	1.498242841067278	0.4092018723115564	0.4910095437889681	0.1168034849434417	0.8064086056417673	-1.1811424397117494	0.4380842228667817	-1.0504888154503944	-2.003689345174939	-0.7889139732262681	-0.7963451855790268	0.9380980446066622	0.6510759813232463	1.275753392819725	-0.3472125862532342	0.10118330654555534	-0.826463414518495	-1.0343185913800783	-0.0673572109003307	-0.22391950136840466	0.8424546910082226	1.424082764342976	1.4997608157608415	-0.0700924795420649	1.4177199230100475	-0.8831166130642101	0.16474141198241415	0.4899779288212992	0.6145873743033946	0.7133026510594465	-0.16019581255299234	1.2191684398347102	0.5755463246189865	-0.05805205879958428	-0.3313844192310664	0.3807540336545749	-0.6777960410651782	-0.9401783965460134	-1.7089125369673825	1.6427506901577633	-1.0668766586008627	0.10547626907681719	-0.5997715172700839	-0.4157302732165706	-0.7502500292854029	-0.8357059021267392	-0.5785550205673321
-0.551701288043166	-0.39994868822341223	-1.3724207210522912	0.9686393681972835	0.46863087750922383	0.7601911946050994	-0.3400299001052103	0.9987826352100134	-1.5221169656843352	0.9714310935910213	-1.0872610012211634	-0.812228113476278	0.21037995514034805	-0.4068077500197599	0.5718583423107012	0.8019138720981317	0.8173791848637205	-0.9277007048840491	0.7523864391222808	-1.6023256128283394	0.05060670042089413	0.31271938870214694	0.8120987976522875	0.24843033598653122	1.6265183768712272	1.1901937718575684	-0.22687521494876225	1.35769199231166	-0.7404668937792952	0.2283542032092323	1.1117659766730694	-0.07977913398558764	0.7553356834355714	-0.7293981015886843	1.225943579601986	1.1535982291836837	-0.32198924994825845	-0.4704594643550205	-0.8906201984516864	-0.6843022721460952	-1.2952058649491007	-0.2284594146532625	0.9203428161450785	-0.395464952344449	0.5428549093006597	-0.9159851677450812	-1.145896442770545	-0.21630821950973414	-1.7136665535052846	-0.8891716820482608
-0.6065040957959754	0.4699559376873201	-0.06272800392739852	0.07709064170939231	-0.08038910328803604	0.38524143299510355	-0.39939030717223445	0.46297765354383996	-0.7320231677904355	0.2926125889690611	-0.16885946479305775	0.33728328036700184	-0.14656203472989973	0.1535307893770481	-0.09765387606542167	1.0271247659768932	0.5957411009081941	-0.3367359808264463	0.8032622231607007	-1.287097172313344	0.8873196883923359	0.5035853384806783	0.998058606755445	-0.1894807450878424	0.1061373536033338	0.3501884133085729	-0.39878716690419985	0.5011662135162025	-0.3789865009734586	-0.30601740687656626	0.949619946401809	-1.1794709869498754	0.3504749542693042	-1.3430672719835357	0.29714889887373985	1.1007939082349871	-0.5409587651383474	-0.901958955448628	-1.5417083513493426	-0.20838397926045696	-0.659785645317654	1.031392973655059	-0.1650652233030645	0.8114544395934071	0.0617975696287283	-0.2762353121011296	-1.3264210224959854	0.6120888879259336	-1.8068613143722358	-1.0378782719273327
-0.224477778411126	0.47932668969470227	1.319992161838607	-0.4508212318049006	-1.1125840156128386	-0.16725575444979937	-0.17830670588809253	-0.6364038201919112	0.6359351816184132	-1.3098895168736944	1.0043535225936573	0.4423809410716867	-1.6427582648490915	1.0239419439320099	-0.7243991922691118	0.8925178233162262	0.5910258249033081	0.983858339765561	0.087728013328505	-0.4446523168618546	0.8065508092449221	0.14999006153912925	-0.04580690652421875	-0.4488675827135415	-2.07641182162926	-0.6486948295535723	-0.7004572063615588	-0.7217928758345205	-0.19448051539035746	-1.3632439527276137	-0.0039631970783502845	-1.7923843758748794	-0.24480033956234548	-1.635004298245567	-1.0046606136038436	0.4511916349534324	-1.1956361736960253	-1.6876447600428925	-1.451792949838655	0.2101721517430684	0.6042925917368729	1.2063513239080428	-1.0612214867346494	1.6100404841907001	-1.2511375769772266	0.8693238530064641	-1.2232312490809403	1.0087763091562758	-1.3781991258586928	-1.1570135780327344
0.09382086303442073	-0.5993736226010257	1.9530117983017068	-0.49238736035562747	-1.8718620324099393	-0.2656793495325914	-0.16961515731064533	-1.4688795389042568	1.4562470120779665	-2.3675721887329244	1.3830483432170357	-0.24989418363776655	-2.708237027846529	1.8491768489616207	-1.0280839966833992	0.37610673165680913	0.3891355518431871	1.7297414186501072	-0.6914001174848573	0.011175770542352128	0.06235067776305152	-0.6721975080892164	-1.3041166731083333	-0.6968250291629063	-3.0038552610219353	-1.2953479886541701	-1.05474506428346	-1.4820615833258126	-0.20947334198331413	-2.137783105407354	-0.9213787056775105	-1.459094346645707	-0.7079180554724963	-1.4358682086133194	-1.748018799443646	-0.2966617959557713	-2.1275542145638195	-2.2078930398404077	-1.0036980787903347	0.23259865106499225	1.5586178774275932	0.6521699600354085	-1.2401540196205338	1.3965876465870934	-2.274491166831565	1.4573729373018585	-1.1303951817253168	0.6424024232275733	-0.9667446137073653	-1.2955445406836639
0.14882563540352245	-1.5164104688671887	1.5776812678642629	-0.3661238282556382	-1.5758028703065938	0.35456606235080457	-0.6085250984002845	-1.2543054338201114	1.1228631488262115	-1.6105426521642774	0.7191672031921847	-0.5587669422660259	-1.9562469729108571	1.8517143945810643	-0.8042095139356682	-0.025391513624259437	-0.20196313058684626	1.1020209705899873	-0.7084572298312738	-0.2786225629890485	-0.4184802155291432	-1.3345132632769383	-1.3367001691482288	-0.9254884090809107	-1.713925263021465	-1.1991292838409935	-1.0822537650087665	-1.160224445439775	-0.12950430876417313	-1.7580363192781912	-0.8019090503934826	-0.4136280711471009	-0.6529417785078939	-0.9146229052220373	-1.4179756198019198	-0.5461211099120887	-2.4593301439600928	-1.726679605566792	-0.5931161424026521	0.05409257876542012	1.5757931406676877	0.3871958975553646	-0.606564363629646	0.5118319854495808	-1.8364572838786863	0.8917288412405568	-0.9364557612913326	-0.015281236368529072	-0.7582773973758945	-1.2366347454526254
0.109336377634965	-1.054123581859953	0.6361559656349043	-0.2959279279604624	-0.3064059769790588	1.2875828851582616	-1.1572164795269364	-0.12353264724145742	0.1040916216752553	0.6235974546249923	-0.18765078544155078	0.2099748880064359	0.32999782829807645	0.6836490151407382	-0.11091787782931552	0.07428669495700628	-0.8375249886574822	-0.30712006660831054	0.012979828338869348	-0.8796532298566527	-0.05649200965757278	-1.2357770273894475	0.12487111125264443	-0.8910215065486626	0.7816127422751772	-0.4509177153059009	-0.4881257595214972	0.02608769180306589	0.12759317242233126	-0.2870517556409242	0.4396042897311017	0.7058317152762337	0.013017541534366912	-0.4042126634181232	-0.39090437150133966	-0.15008909105084578	-1.5955770364461426	-0.28875897637382486	-0.39033596182991787	0.04236135131256745	0.8573019579123685	0.8405064469326058	0.2847293447474261	-0.19328997866666095	0.03624178517454291	-0.2989738818431221	-0.3858342561572949	-0.2463257405143338	-0.5831479891958643	-0.7502106822826413
0.10639698400217107	0.39225578880156675	-0.215551473684971	-0.2562492367395036	0.8871931692297896	1.7368384205358687	-1.3012392688611092	0.8971417926938864	-0.6236786073435887	2.5839736298472085	-0.44578706194741	1.3795634801534253	2.407504287175347	-0.9554697094000344	0.5734248147753584	0.40729725465984457	-1.0185428925527695	-1.1590663353765154	0.554723213270726	-1.1484863958385325	0.7085306714229899	-0.5152722831329212	1.765405022038134	-0.4544557860764464	2.453236137069475	0.3161050669858818	0.4652763783988491	1.0627329975205935	0.1975563830074813	1.0963812085666786	1.669920441188923	1.3297846321190059	0.7399080634040174	-0.10806060842285822	0.39027755421912147	0.39612744232181496	-0.09286217888610639	1.143094058905929	-0.41150869661904965	0.20003438028362883	0.10628227198946898	1.3982870715644509	0.6032166893126085	-0.3065888756622002	1.9911223850494795	-1.0274387625339163	0.36717949131453925	0.061054783983192314	-0.361314672259284	-0.0008338716462577061
0.0522848925132362	1.2313177396086235	-0.6491669364602786	-0.23103806836363897	1.0103031091452226	1.2353557720619026	-0.9391417838597796	0.9036981187680982	-0.6163620554683307	2.8068624488420384	-0.09065317646344853	1.6558383754588277	2.7958662825571037	-1.839679999494029	0.6399195588203063	0.3487769843675314	-0.6689724648509844	-0.8469881338064609	0.1230627148227242	-0.886679360417558	0.9077573593255913	0.014660186903987007	2.037726773075823	0.15176031626635625	2.2300344199592184	0.44887846918793856	1.0877039837396465	1.0240015380831236	-0.2643932872977121	1.1653083436088483	1.5794604234569982	1.245199472411726	0.6826876171111563	0.02764546076212535	0.304278270001545	0.41598246362766983	0.8264650715188416	1.6011984421405092	-0.5660272788884874	0.16694135111232172	-0.21400034668878362	1.228393548737996	0.029701762966624603	-0.1978741879986352	2.59604886732285	-0.839978600880602	0.7644510617994202	0.3200139154859175	-0.24488143464371534	0.4793226620235872
-0.06907770846149465	0.6808144753734118	-0.7379276743574943	-0.32459619837061865	0.2368174997573232	0.1655835494122954	-0.4275896904614972	0.07914641379193267	-0.32608310592361645	1.4982873968384356	0.04038262975061301	0.7002433626267007	1.6576057559575779	-1.4326314053664013	-0.009550744166961682	-0.26916764521256514	-0.17703517271029365	-0.12399533809918045	-0.9877748302288668	-0.3688454065196057	0.20147371016781468	-0.21202276824983346	0.8359115914395788	0.5430262861073721	0.8879754330193969	-0.021703070737448163	1.0018858762892406	0.03312276026658573	-0.981365809384234	-0.03556230571378883	0.10661851281314187	0.6199304916163609	-0.3402844212815576	0.20316559556184458	-0.340273711972064	-0.22752292049254907	0.6659723309462762	1.124614403754284	-0.6020944287805452	-0.24185078193770784	-0.2286003882665401	0.3262066340970318	-0.8374729882442369	-0.40879806866520113	1.6859016014897097	-0.36386520897527175	0.5257320069409932	0.013376669982875747	-0.26792888695739303	0.3497678398129526
0.02356736390207984	-0.1496965531699172	-0.6520510032268187	-0.5046240783302103	-0.21468747795526322	-0.4888664851847274	-0.08015691563024133	-0.4915527884214884	-0.442717277928906	0.12703741399955548	-0.6064056698644474	-0.3511892737248009	0.416834350313237	-0.42923883274821695	-0.6902899469007467	-0.8616282197517771	0.11628654702281464	-0.17827752630425317	-1.6179728514118519	0.10908381926817236	-0.6274373321834866	-0.7783077874729619	-0.3953923881467428	0.645444675227835	-0.02015409779123913	-0.31434315598741835	0.6499819629577795	-0.7600471096205507	-1.1755196265356098	-1.08774028465058	-1.3432392685261663	-0.12642288076016978	-1.3630407190926936	0.5708307787004099	-0.6249088389750963	-0.9296745946501422	0.2378053867877588	0.7165960781455345	-0.23124395568438832	-0.6802253395656495	-0.31656979630403487	-0.4799787245092465	-1.0213426746527767	-0.9134746642284745	0.40121470711915797	-0.49204536425417666	0.13679946374928917	-0.6521986958694119	-0.12737138246657714	-0.08022988507055606
0.5875696081957421	0.41287030715778844	-0.4479008108335698	-0.4414886999437164	0.5598068032910051	-0.02623945706597869	0.17928572086364056	-0.005114509946952922	-1.0379647574712991	-0.2078533317830978	-1.58687143661317	-0.13363993079015823	0.19367802233173295	0.03233946949871257	-0.5299287992416776	-0.7477918533090844	0.2892452183575439	-1.2532134459520945	-0.9671575435575452	0.49885813610712976	-0.49284326102514586	-0.6927561317635546	-0.2644364839744751	0.7815255074455533	0.1385650399569467	0.2875161312718011	0.8497432864870951	-0.31828238269603404	-0.4187983588134831	-0.5847548842691185	-1.2758262216268281	-0.5298786760820783	-1.0877059507809959	1.11928925811719	0.0020801592975054975	-0.9521871915914815	0.6168362034686564	1.2378986505043967	0.5012784962219891	-0.608816078869046	-0.5753926791847209	-0.5192061658105723	-0.1994262866412657	-1.1815259014873813	-0.05161244520658379	-1.2883392059364283	0.38942225877830483	-1.0122187580418738	0.43206134248275424	-0.12399522171016311
1.344983089365887	2.3831837993960865	-0.15864315627166034	0.14090224924181435	2.048434022994433	1.2668252002220077	0.5583263125203041	1.1679506098670587	-1.5078919052503676	0.2368049266397707	-1.9608282901443261	1.3228120787511508	0.837631635176249	-0.3975080010796219	0.572459659616098	-0.0008162026395752861	0.5936960207278742	-2.3913892670674297	0.5135881768838494	0.8135731055395335	0.726794298616666	0.419293821637765	1.0477011434408108	1.2043500688631437	0.6656103486221555	1.5520514418693205	1.7940018360238237	1.1534392429688092	0.7613892785243007	1.3744736437014784	0.3205857159563335	-0.3410065546712539	0.6724126601455758	1.6671525566778727	1.0906115339041174	-0.22488201085383666	1.7027779106092764	2.4298060609261225	1.050718429522964	0.04295909315765297	-0.7182373451208787	-0.04005949095955501	0.8849433808098881	-0.9125520936209928	0.46353020012799934	-1.917430012384454	1.3987560831069554	-0.7631965434070718	1.0916892627491441	0.4941686075726187
1.5572732648118373	3.7715345482872418	0.07299402822643777	0.9606647368846163	2.785172016176591	2.307688086361013	0.9308634680825836	1.868827220051922	-1.3167835636172236	0.47615100169931984	-1.3638518175074044	2.5107592218231245	1.4483322888799004	-0.99368679970047	1.7072198692606453	0.5602957198921962	0.9536253932512461	-2.513216835770117	1.5545583893980073	0.8856387601968033	1.929310172878505	1.7265382979608825	2.0386057738858936	1.6454355184832312	0.6669132889622935	2.395918279499501	2.6583148138913484	2.3353290921655407	1.3283859277202392	3.1862672085451913	1.924921401589225	0.2829549867378497	2.5579745561879297	1.935529000716637	1.5930470532156715	0.552736767938305	2.2234771344437965	3.1392203899047	0.8173791855734899	0.7100353997860169	-0.4646102682474528	0.1371471541443669	1.1635090572367297	-0.45204121521721663	1.113366393957556	-1.6431183698330454	2.2953213439283098	-0.2961451011953926	1.1188412844604312	1.2350536241732102
0.7830625224552497	2.716016512141678	0.101133045744098	1.2666100126299111	1.9170921282553028	2.177157081816017	0.8636278032506381	1.3788686459185593	-0.6074936834101478	0.08816278674814688	-0.3532877889969691	2.075865912077513	1.5091455508799498	-0.8703613746631504	1.8259579936588337	0.2797037938078394	0.9251914361647647	-1.5164341953281144	1.3536482453984717	0.5043919081016738	1.906551748510076	1.9818931115915832	1.566229112821044	1.503508838473632	0.19092048383722687	1.970956067904642	2.38033661914447	2.111661541949616	0.8252316150544114	3.286391032424885	2.0360248129258793	0.851172328974138	2.921457094045432	1.6954276793396377	0.9222145154602241	0.6511826565927197	1.272634334506696	2.500788522221979	-0.14441852901419663	0.7740888385770512	0.09160818221784053	-0.39535834135781395	0.38037032360804657	-0.33426875212473556	1.1202241560787967	-0.6543795173127143	2.085811652991183	-0.1607632331418597	0.20280065937481384	1.258812828892582
-0.5273235812656349	-0.32124009493581984	-0.0033910659323516485	0.6077128769450413	0.12778742009155147	0.9357313070741559	0.17393287173508126	0.14167385447585865	0.02817240608934365	-0.4006096565881717	0.32008531848450217	0.323483991972618	1.2558264038984965	0.02823503889920226	0.8400774015165462	-0.5748055920016878	0.2353526957035764	-0.19785036712941	0.32219208454742465	-0.22621732623755836	0.635694072997298	0.8640545392595704	0.04020579242641637	0.5385961523304917	0.010254008850900607	0.574228443593608	0.8181119433800221	0.6858731989391711	-0.11989375662303459	1.6424618210670248	0.6528402529643186	0.9141618171767285	1.5226563377795241	0.9527760269476898	-0.43406409682772884	0.07784462063123225	-0.48014089854011655	0.8071537089050567	-1.0062474153034697	0.24226046700261397	0.5719973662287637	-1.1842607698897305	-0.6322379605699202	-0.5492990175138316	0.48729990192776634	0.24883395531095595	0.7692777590473574	-0.3762147313053272	-1.0250057248182387	0.33784597600816313
-1.3766908946875263	-2.8827869506653814	0.02916216508055413	-0.5602790466098857	-1.1029327856856326	-0.4871503230738962	-0.6932162755193707	-0.7592447581239025	0.26790209476548194	-0.33073675258132185	0.5504499564992408	-1.1173055305875617	1.0690696786943823	0.9663245412120904	-0.2769657100112453	-1.094266322880843	-0.7649128172674486	0.719241081383369	-0.46170218498324483	-0.8376529612900216	-0.6911674336410645	-0.6468036069286013	-1.138665069000849	-0.7305003908960651	0.4857985793942045	-0.6530505024065129	-1.0075996083346292	-0.6976385667969288	-0.4789388968904791	-0.317775586277848	-0.8681642876644153	0.4556741727246269	-0.21847595539322748	0.024642407289292647	-1.3790868161827887	-0.4789894019345494	-1.4405194740635796	-0.8108915243726472	-0.9340446783152584	-0.26981119875902504	0.7179675027177377	-1.4581796830222873	-0.859921505247499	-0.50839402642582	-0.23778736540080544	0.6327813390523547	-0.5895391048626044	-0.4514652524092431	-1.5294522542706106	-0.8473550764403
-1.195044818429154	-3.0386239176978083	0.3570533375765592	-1.22447967356314	-1.0247890420885526	-1.1848163254271573	-1.018210780674338	-0.7174131610871787	0.35451295258566407	0.23023153738098964	0.8085041332702607	-1.0681227561938764	0.8857939212449559	1.298943562488514	-0.522284119763297	-0.7299917429529037	-1.3440122853256333	1.2019529420540895	-0.41046012420085815	-0.9076102581099645	-0.9285050446621261	-1.2869823367290516	-1.1219404933141781	-1.4424244179177614	1.0457220611469316	-0.9058458460579513	-1.8836811268765512	-1.0654457927667942	0.06098227296693405	-1.1638270132512758	-1.2970147821026414	-0.0868721290994894	-0.7318815859559272	-0.6329696753935318	-1.249105345838465	-0.4357194573949145	-0.8659116332091251	-1.469518885896629	0.029405846501957888	-0.2331603029418601	0.614719297523334	-0.9569948977483494	-0.17953256961959463	0.20340974658345998	-0.6514942497889525	0.8147719705713027	-0.9553278488593602	-0.04356192868652823	-0.9350981507922445	-1.3694277518287794
-0.36374169182939703	-1.2567940107692475	0.7901061607431237	-0.8267131516921951	-0.22265856877346996	-1.0352037000658916	-0.5405734018894826	-0.09181685020277756	0.6498409571697522	0.6286379084009027	1.3497413930853763	0.013983963371995008	0.3994665864841179	1.081211418962995	0.11206026836353834	0.1318759150224759	-1.1038603333546337	1.5584149963645764	0.08239221532876445	-0.4724969223837665	-0.12546763835127211	-0.7630838667573723	-0.36705934802987	-1.20769797508814	0.9139080761114257	-0.44489485436786785	-1.5320880226673788	-0.5903740085732722	0.8101808014304203	-0.7258530561120556	-0.6686713760103107	-0.23757671890643647	0.1002370440012939	-0.7613522650008275	-0.3546317009025858	0.08091714142100842	0.357262845247482	-1.2192221028532115	0.9880983777924404	0.2265054764933195	0.5056950116276525	-0.1193387003369515	0.5892269540979002	1.2175823007744238	-0.7747579665568235	1.2361692795551567	-0.3577371253336935	0.6009788899177982	0.1137176251791387	-0.9458510052672444
0.2711269026747398	0.37474707868674867	0.9504759999861097	0.17685565964293204	0.24309128519481552	-0.6211000682394533	0.27402468910561617	0.3467490659163423	1.0776648879717412	0.4606443807354435	1.7774227938066223	0.7110497217947326	-0.35047646485429623	0.7789514408068233	0.7386491347202546	0.6404834111512517	-0.360066308536766	1.7892538473370594	0.24997273806694237	0.046585936950646396	0.6650265333182954	0.12290652817656232	0.09787610526149276	-0.43843575410962327	0.09748534115743063	-0.11294462774276837	-0.7066368183527664	-0.15363803660399405	0.9047067731760317	0.044075772808953764	0.04717585763270303	0.06166308703997888	0.9982934082742834	-0.495033200432855	0.45969099023656684	0.45948942854561103	0.8277255240417488	-0.7359251660655705	1.1409122078939935	0.5233605018310465	0.4748918056816087	0.45671445015587153	0.6527918676803713	1.7000545631465644	-0.7712201068978962	1.727859427144057	0.27269095450323994	0.9461292737389444	0.7069311703249256	-0.11555190858708493
[truncated: 72 more columns]
