# Supplementary material for: Diagnosis of autism spectrum disorder based on functional brain networks and machine learning
Source: Sci Rep. 2023 May 18;13:8072. doi: 10.1038/s41598-023-34650-6 (PMC10195805; doi:10.1038/s41598-023-34650-6)
Supplement: Supplementary file 1 — Supplementary Information. [file 41598_2023_34650_MOESM1_ESM.zip › matrices-bold-time-series/ASD/ASD185.csv]

0.08355668171492378	-0.601344042046751	0.5696024899802372	-0.17270597476466093	0.3379083280299589	-1.0402128989182293	-0.23497578155457668	0.28772116392402697	1.0820031359092193	-0.45612392303651217	0.5085200842458474	-0.015321331919586921	-0.8730979106574195	-0.4885702841343111	0.8127295470614709	1.032781368803404	0.018818111797184414	0.6860002813791851	0.8802980582759273	0.5274349533214246	1.3897003355897086	0.4154628265314495	-0.0861106654927643	0.038163762083284036	-0.6190758349442705	-0.08648312832043986	-0.060620736325533525	-0.28295918794554126	0.008903793355810624	-0.3373364427356989	-0.6037793031533004	0.1453007287274958	0.24594174119534934	-0.23617829396657264	0.41092406796828546	0.23962255301215082	0.7197999032592293	0.2694747220171293	0.6546921180785354	0.7331755419432235	0.17989226881788634	-0.6887399272731847	0.7712682738386778	0.692783479798137	0.07898790534219655	0.6314777301387681	0.3911957868825043	0.9555476117290694	0.17594259471353804	0.49237327300273676
-0.31393125597744465	0.17937765599523556	1.8895601510352036	-0.1836607183622787	-0.016324814059103285	-1.5940345983004431	-0.011985338304685048	0.26753600691021606	1.996504739863314	-0.20456925776383178	1.3007085633135822	0.01019497651924351	-0.4327828624198624	0.04376768745168306	0.8000647616295126	0.9848163357331523	-0.038888871743330326	1.4370734372829874	1.3960212768373819	1.1812725467721905	1.4012166133038422	0.43970882370201325	-0.04489127281234128	-0.038007718778522964	-0.8526286818816179	-0.18773273596583548	-0.06241229228784009	-0.4996014087566211	0.285343821585574	-0.47338466148282515	-0.20950361823488378	0.01040073976011863	0.15516305459756072	-0.28403817967699324	0.1366719773835476	0.7960168251431843	0.7806326543856832	0.9000057608271999	0.687019522491383	0.8704158793367816	0.4293671877786432	-0.626342110058811	0.8334091084374715	0.9766311960093865	0.6274572309968924	1.3454732282829376	1.0191158060060046	1.4741105370501333	0.42305758775135416	0.9998856575414112
-0.7738616881974182	1.4083241007749052	2.158817128039573	-0.010520806299322429	-0.7083332582713001	-1.8176585560209013	0.20349189488900457	0.007544607966493792	1.9552832687579529	0.15934019853855447	1.4639451316277499	0.07181580908600664	0.15378860435190403	0.4346958889773841	-0.0020808641288785385	0.314372315293599	-0.2752583153553722	1.2199986122074724	1.2447369396099013	1.3331202109573421	0.6619984655962096	-0.08248136877743352	-0.6169046959169281	-0.26725787256729294	-1.0508292846050498	-0.6876499870147883	-0.23896204354249242	-1.0252081307734071	0.2125649157218987	-0.43782409804589983	0.2448073796872592	-0.0018153449493080065	-0.310591305891564	-0.2945868831931464	0.0018578317014365377	0.8026135181152891	0.15743832542202077	0.8123333710321826	0.12908897161079702	0.42345821629816144	0.49370735463698756	-0.21886880458419694	0.21946170585348987	0.5707197544196831	1.0803127083409165	1.1341749763235802	0.7888038015495978	1.284004785388906	0.19779081143034863	0.9803961860233092
-1.0030055062680425	2.0090509679543445	1.0491337171751827	0.2654761947529898	-1.2694043221275675	-1.8151916957312404	0.3675498841492039	-0.40675253780623327	0.7904160236290029	0.22827265341421768	0.5715699390561432	-0.2202448504984644	0.07271083015906066	0.2714565884638948	-0.9719962068505733	-0.5132695134003303	-0.6632495258338926	0.1550483170693559	0.44151857553443935	0.8324056215596723	-0.31507310031174474	-0.8061868580964489	-1.5659190649278025	-0.6039121408234526	-1.238300789700104	-1.427471400008835	-0.5048480251247995	-1.658101673103991	-0.23144317047549726	-0.523728197146604	0.3169234444710427	0.07599614218274446	-1.1398460634659962	-0.2889960750326712	0.15561107129780657	0.03588592766517891	-0.6193662939552101	-0.05838275625251494	-0.7729180468663354	-0.4000519259647297	0.059300511219260964	0.020883413553762487	-0.8481265950128295	-0.3822606006128789	0.8923763240338913	-0.07516394740378683	-0.40364104243094645	0.5233463100584022	-0.5447773197296861	0.37650813183650156
-0.7433766158563931	1.2864476557713074	-0.3739400872989093	0.5746195255696297	-1.2794775194076737	-1.6500494338042875	0.5467850118197012	-0.6859369744047207	-0.688559519125973	-0.12104330416466032	-0.7771152269938482	-1.0407440941379988	-0.7896701235108646	-0.21776907594089195	-1.186456416631088	-0.9558147864378485	-0.9843829953462789	-0.6244497011545211	-0.42419943689212164	0.10519927028306883	-1.0155308114259018	-1.1107753411287586	-2.0276917823888465	-0.8008945008880837	-1.316831954548931	-1.8560961798020736	-0.6016456813610855	-1.892102674060401	-0.5916086928752085	-0.8993584979562513	0.005966327890452547	0.07133319365732387	-1.739720430306992	-0.14436315176483108	0.3297865830374112	-0.9118570026241084	-0.8365657639374453	-0.8545823099402344	-1.4601428046098768	-0.9646800859269614	-0.7349604667954018	-0.1706692862992734	-1.6685475689127962	-1.1380799396248162	0.04888491057053133	-1.1820014669321075	-1.6105678075364929	-0.13095656375796214	-1.2989710619477006	-0.2973823775122216
-0.07751839229299594	-0.2537320190304297	-0.8399986815566699	0.8748094583876955	-0.8297783033142269	-1.1640882555887133	0.7897131609389406	-0.624181794777135	-1.4323155712392965	-0.5371652281444345	-1.4414078085449993	-1.8948676816125398	-1.6225723234804514	-0.43867371265360033	-0.3281554839844572	-0.9136786902027677	-1.037274434751627	-0.19870442166769375	-0.8201552884941264	-0.3321750122627986	-1.2471181084955982	-0.7076742349701438	-1.4281794755655384	-0.6517040165439635	-1.174810609091115	-1.5870808590243861	-0.3646796926521489	-1.4615694083567825	-0.5168773234045541	-1.2243820827791012	-0.2643760766866865	-0.062085925107908946	-1.4365717543399095	0.32444036843866364	0.1475349758127669	-1.2528228802342711	-0.4283495330289037	-0.6159704924368008	-1.5503474278811982	-0.8984793046120261	-1.2938167940054612	-0.4603354727721568	-1.6817539820592924	-1.1151210737162143	-0.794431812952814	-1.1103399090669865	-1.7299899209424077	-0.17936838137161829	-1.4825368830387287	-0.5037913045589207
0.5448933463021037	-1.2968302026374017	-0.28209214425916	1.0073677535447196	-0.38837494316928595	-0.21542888162323906	0.9750547654445306	-0.314999095115329	-1.122285404373556	-0.528552629161462	-0.9123864520716027	-1.9192553836860735	-1.5438245844653973	-0.12217144198661158	0.9612902320828016	-0.7023494774966001	-0.8140813283252275	1.0370738356585543	-0.7765422740443098	-0.3869597329735227	-1.0227229189751668	0.07197022200127581	-0.1207308127331546	-0.24927696448051026	-0.7998421176657287	-0.7650423621967866	0.09188175646606067	-0.6169458906313232	-0.20524038752324164	-0.9283556031178207	-0.1752158912074241	-0.1444823806510362	-0.3468834813916443	1.0484265463795084	-0.39332484122249145	-0.8918320290839937	-0.015232240491311813	0.6670888617243045	-1.1190579908954505	-0.476472454475547	-1.0755281986649705	-0.32135759899271993	-0.9953378907468652	-0.5081449169431067	-0.919872151014065	-0.09222411442992832	-0.6580998355940694	0.16761226192048245	-1.014244481756113	-0.23985810448516762
0.6831452997000932	-0.9925369070577507	0.2514133422074387	0.7002660349780806	-0.22738273527690042	0.9056993114548411	0.8650866559624188	-0.03338240355384577	-0.3216378684643681	0.0015505041560013846	0.1534426682357682	-0.7897795991190338	-0.6019563728967454	0.4150940980608332	1.6706555599962096	-0.5454195018301994	-0.4607912943830041	1.757982616578187	-0.6560383743157212	-0.32705896770888	-0.3858794667872602	0.6500591651677311	0.9930768555211467	0.07106700854665879	-0.29231020182635786	0.14306666737873444	0.4852907954687034	0.18605646224115932	-0.08156426131863928	0.03061095386138412	0.08851428753747473	-0.040988175357983686	0.5301448689853644	1.525540462633111	-0.8597414219574799	-0.5064268252614272	-0.1164410173138693	1.9409548860675736	-0.49873932378706776	-0.18056990073530949	-0.109954366379451	0.27551103587879683	-0.19820549405059368	-0.011087366148985095	-0.2949964208433843	0.578590607759755	0.616340567520632	0.28380041464127	-0.3402306768132482	0.06926764189048835
0.31558247428869446	0.198556368203377	0.0491169352356843	-0.11887323500994015	-0.15410531369789096	1.472033259956368	0.3738226440587745	0.055956887318755734	0.2751817214980696	0.5965605881431285	0.6871558433988049	0.7637620122433549	0.2328662851097886	0.6851191790692274	1.3334495061287694	-0.24863499673337383	-0.11512905960715425	1.1839169243501035	-0.5445155965625122	-0.30109505537666026	0.48915172226970904	0.8060983286654224	1.3579578573561446	0.0788530650093287	0.17773713324984056	0.7796217581244966	0.6424945713446905	0.724228437669943	-0.12080487103460383	0.8586864318040016	0.06781659370444952	0.03518689278211801	0.3453582676623278	1.1446177041440844	-0.8316620436814234	-0.6874201874155348	-0.554684636186391	2.082672706195653	0.11061765897865565	-0.005581149105487142	1.0017230644484572	0.7427396243473291	0.33046199323424386	0.013158076016049203	0.36622469673484437	0.07885965758499548	1.0652533825716415	-0.08239569685995442	0.09863435151462327	0.17542858264971617
-0.1816024251569615	0.9639236094517587	-0.3099508592297802	-1.040594857422767	0.10689997285739211	0.9312476688205348	-0.2420307418377944	0.001634349050737088	0.5474924920324562	0.667013007309977	0.3883727854414141	1.5390787036926188	0.12165545488336274	0.5218239000257684	0.3425907224859506	0.5143808139466921	0.16329859865592405	-0.0936591714617806	-0.12710664382427017	-0.12602324749107097	1.1507102735082544	0.8034202140591562	1.1239876944719147	-0.11461320311837264	0.4302336078027554	1.017807034697523	0.6254997579385104	1.0110334612365126	0.2193416558877411	0.6350324675034854	-0.3786915569835019	-0.3192215015493134	-0.5708420324983805	-0.1696620375250297	-0.3322360650159584	-1.1666476391688099	-0.7905263594260065	0.9451039734524135	0.7365574420158979	0.5238572697447786	1.5851651880608622	0.528720870105463	0.7748240410498981	-0.0981492065382668	0.33331547460365657	-0.9912026291533959	0.5937455827128484	-0.466402706857462	0.31663914951011835	0.3075286975277519
-0.4627634214861733	0.42584444332975224	0.24176648108817353	-1.3999417835757233	0.42321856962430515	-0.4249222317235934	-0.5594139845807701	-0.09702940403428167	0.8136826173109173	0.08151513337980335	-0.036644604838492384	1.0132302295966542	-0.7137513002987881	0.08149259253315731	-0.5541291536367333	1.6498522587823221	0.3281751053122421	-0.8908954146462609	0.7424409167031217	0.3653621021812503	1.0993606713397581	0.9098274265744567	0.6974942884813445	-0.22611511728540015	0.38406663539288444	0.7946090130602931	0.5717243079039988	0.9904786387124662	1.2458554324877256	-0.6153209719224008	-0.8387816541014984	-1.1389425149813093	-1.0090608154092282	-1.6766622015980042	0.23488239464274546	-1.0936564257220356	-0.6741032777031352	-0.6274386359916252	1.3685743312046716	1.5668654267196611	1.3890395273033196	-0.2014572009130325	1.459826370910361	0.1731677441072304	-0.3777152031121883	-1.3903644546780378	-0.10492170642306457	-0.22912734388222625	0.6401488306606163	0.7623468757887254
-0.5325637443898872	-1.0365109964658912	1.6855434186447844	-0.9243964526677793	0.377895961197118	-1.5307774781362489	-0.42686271860434966	-0.23005957832851626	1.161282261215486	-0.6723638887340241	0.17508531796280402	-0.17386735067120432	-1.2263422438166225	-0.47152451218179986	-0.9349489875983835	2.5299978779483423	0.30857104867781454	-0.8192286904304918	1.5604717251200935	0.9110752763976943	0.30534852585299904	0.9449544139202911	0.22333854276413453	-0.17083457935312757	0.17914938991740648	0.10222889741914479	0.469006839527071	0.5026606297035756	2.384954802146711	-1.7428812354260723	-0.7655490338687292	-1.809248315955165	-0.2868866203035362	-2.3522572615543482	0.5031678677018611	-0.07252455659711494	-0.5579625796537655	-1.7198095480582514	1.7505086843779998	2.4384196329036176	0.6614884678206415	-0.6818185261579469	2.206566038568451	0.8010218334150787	-1.0075165561392878	-0.7488167134848288	-0.45289398404791664	0.629403599661016	1.1939317379905414	1.3281043860199249
-0.589155467643814	-2.1865414062794337	2.6083158118168384	-0.09001512415855241	-0.10212800199296147	-1.453269342646507	-0.18203898399441243	-0.3813439834557679	1.196985703558214	-0.9235133772241195	0.8706720699092234	-0.9240163609711656	-0.6785408297019446	-1.0454056120656765	-0.8697461453923441	2.5173502399850904	0.1067079971624618	-0.584530189966738	1.543711824257091	0.9702684973818176	-0.6011289095232405	0.47533322174953574	-0.33502651806092637	-0.14713046275164576	0.13544091408652212	-0.7606666121853829	0.17261917933687093	-0.34789502242610726	2.5728032041933684	-1.556917401393935	-0.07525642153172309	-1.5554354283355194	0.908183945426646	-1.8153920541281692	0.4067905113417132	1.262333362838384	-0.6256358294711353	-2.120943535538859	1.573525191019447	2.165195361163842	-0.14703552593804825	-0.3741587085873395	2.347561622907454	1.1983599095249045	-0.8072296150988801	0.06347966901895799	-0.474519665078196	1.3384822492115738	1.6689937011793468	1.3556141371320525
-0.6445469562808286	-2.077304987219081	1.6934140865799854	0.3320616558659258	-0.47822082396890253	-0.2844012615804267	-0.3146351158172884	-0.38610496677176337	0.5764539727294117	-0.4179555857649328	1.148500943441218	-0.7571683977433288	0.5783702879736216	-1.4089888668102208	-0.5866333597460982	1.57197940185243	-0.09294984941998324	-0.9117938483245872	0.5255578700743083	0.3441039286641154	-0.8330171926405204	-0.5322812721665825	-0.8007975998831305	-0.2946288483728876	0.4633025506776754	-1.1557064615662787	-0.3311891215862215	-1.001061966539146	1.368428112707633	-0.06880007545989313	0.7490638740501204	-0.28954297092958264	1.3217941613369943	-0.6932240008760246	0.07920108010409758	1.8330679186439776	-0.4345219864361498	-2.1753111737739856	0.8651014852784539	0.601085328167102	-0.707998608602476	0.41224448633052163	1.475234088618442	0.9092563829670336	0.23658225907367486	0.09113496430431374	-0.40732577230756595	1.0976156557529604	1.6472052725022628	0.49687590170017204
-0.4647564109941451	-0.8297666911312647	-0.6970800504317268	0.12117973660010116	-0.1680917694457468	0.9350092929114548	-0.8616849165561233	-0.0511032783996445	-0.38459617264115303	0.4851052754505719	0.44274257926969623	-0.08394134127955152	1.4981379883687358	-1.1823448895935633	-0.19144146463310402	0.2871699887335357	-0.0057508586429727265	-1.529706089773436	-0.723203496242945	-0.49117037783407613	-0.19953435193244667	-1.4220036203467465	-0.803169030863128	-0.36756218620312553	0.9752499351850454	-0.6222487876207926	-0.7533593708747781	-0.8887541794231828	-0.48151462027005937	1.496515911642577	1.1333425588677386	1.1499642879967857	0.6443829159178819	0.01810940151196757	-0.3336672580677789	1.2205844432601354	0.547089675745152	-2.0799193429552116	0.06233331332608812	-1.2312788868429636	-0.9271501329510846	0.8170725681304627	0.03272888553164803	0.13496659973509903	1.4009912819634054	-0.5516907894217349	-0.17534792863933435	-0.09797335902908821	1.0706137578805968	-0.7600021353323623
0.06948077158862416	0.5947299352917194	-2.7476196717940757	-0.13732241554689467	0.6874924524399469	1.2449799706623002	-1.23287865742344	0.5383589235350357	-0.8794507656715191	1.160417683661253	-0.7734166667602844	0.48199883657814985	1.4145711678489212	-0.2589608574426982	0.2484158484704411	-0.6529737378939945	0.4920012651515967	-1.5183039829380804	-1.240049707235404	-0.8250703246951789	0.7022592277267716	-1.3894872251580819	-0.2698622776103288	0.07350114520909029	1.188201197103846	0.5288496901165095	-0.7062748632168249	-0.0921611128608528	-1.7224600629364308	1.9700268921253694	0.9163734787261176	1.7490127925780532	-0.13409434129728007	-0.04874588109753213	-0.6618787434664029	0.059681902096294134	2.0061107183967373	-1.5881455465001428	-0.38430455715198536	-2.0754538318174918	-0.8774546096827239	0.33046278050189026	-1.0232596236738434	-0.524752115724068	1.8779424515595942	-0.942566793797201	0.45809518183013126	-1.4195286334026609	0.2932292043192546	-1.4749345497663342
0.6810993894723398	1.2836273043520672	-3.012139915642333	0.2382082796809819	1.2691182609333214	0.6976760991754907	-0.7857163569023713	0.9625080120614191	-0.4643079646009085	1.2294899463798667	-1.4705913881472785	0.8148624155213359	0.622866964854068	0.8493647262402899	0.5313640045135981	-0.9950092885617159	1.1859573120757871	-0.5504794112238546	-0.8645021793922301	-0.488534678334781	1.0866223830254138	-0.33760255992638016	0.3375146149893068	1.0756889818275903	0.8240582126135796	1.3582504229999959	-0.1287498835540776	0.6572565433793888	-1.770687216037239	1.3813570013328804	0.38063684594785424	1.3093965642589613	0.024555677688269432	-0.3498289195933099	-0.6396432033511005	-0.6564188211691855	2.7580402116609744	-0.4708051213316005	-0.43665128509032664	-1.6405228234503335	-0.6926533916774287	-0.6697119367249936	-1.150128919728717	-0.7312703052515775	1.4110626128327346	-0.5727541566800984	1.3082662521106836	-1.9678962742645496	-0.310687651919311	-1.2033338573614771
0.9339709628406118	1.0688257047626306	-1.7808328681725238	1.1360956337493735	0.9914252968160607	0.20880703936314277	0.39241544783744625	0.8596973138171342	0.39006873128329694	0.7814495165022124	-1.1332678161646303	1.1578590499661612	-0.06241075973898191	1.345211072785943	0.4438615485575373	-0.9305278382970347	1.652352429742489	0.5836857786140882	-0.3064185561526275	-0.06886589855120939	0.7260723253496363	0.9136601741063046	0.4987009680480234	2.0199668857800295	0.1837042082745223	1.212678388091254	0.5493955353236449	0.7607146604166117	-1.0978543029684649	0.7282450403336008	-0.10155959571397247	0.5885038856264061	0.9237669603093064	-0.14865485606111423	-0.07718340050870957	-0.5345709922114639	1.9103749742741216	0.9128626492409379	-0.4156936194749406	-0.7252861897833295	-0.4842196680665072	-1.2954330797055797	-0.6724542307495438	-0.6411675139528691	0.38529983249353883	0.0889333413609887	1.698461605612394	-1.5380307274040343	-0.6802906723813977	-0.4464769997056083
0.743822977553686	0.4890424057413628	-0.5427069371949934	1.6709136491565462	0.2133452454675287	0.5060871970850085	1.4020759577980688	0.3573786357154152	0.7449149990404863	0.20294364560755349	-0.19908778236150793	1.5118742433141081	-0.16154482851967913	0.9320201597899808	0.07014224029715656	-0.7315324872839948	1.5993583517427499	0.8641248144577264	-0.2218224364749833	-0.2674552735759557	0.06825431019911556	1.3646218410281945	0.26030386457651794	2.1147154161307498	-0.10014455329882055	0.4261105544014596	0.7644036734686196	0.41385134464642087	-0.5159116760332925	0.7357239607294509	-0.3482519597175423	0.42228511008439484	1.4339122122554322	0.6124088228717458	0.8085948866649934	0.008856421644802114	-0.05132250896912994	1.7383226509301684	-0.5388125620570936	-0.20896722885316737	-0.2795890314272726	-1.0095932280419908	-0.27255013176367043	-0.5182803625106562	-0.5715470584813963	0.3311292634690799	1.1734993817748676	-0.6662008668735009	-0.9654836021688025	-0.08001595641620532
0.5022442273461228	0.1880123225075602	-0.31693381311921537	1.1771085041709415	-0.1564091881280542	1.3340938483060085	1.3752507890253232	-0.021616414306218048	0.18425497250609632	-0.13128532754844421	0.5307032825808693	1.4706188001281502	0.14923265244230383	0.15288488955607168	-0.1877425211632848	-0.49281558676835757	1.0946483656204924	0.2505252158479021	-0.44866585190638214	-1.086170222264151	-0.3188996796711658	0.7768395065946501	0.14095223527048292	1.216162735345726	0.2662839108397431	-0.06375062149300911	0.37534481206377884	0.3093855290333462	-0.3192448337533804	1.1064996866583219	-0.34749159127271617	0.8208212484551881	0.966245118285558	1.2898380150722213	1.3791043009524784	0.3587381392229145	-1.5979913782786523	1.4895906179038625	-0.6320896865258496	-0.16019396184091914	-0.011461314876190482	-0.08420949112911065	-0.19801098216750332	-0.3373957341107526	-1.0318295122506747	0.15631147957303257	0.13664502449888594	-0.026195019746246356	-1.1870687009515721	-0.4030809010084977
0.6014892549010354	0.3556316540440717	-0.7726314003179675	0.04635664605400816	0.2725604733634205	1.772869397183866	0.4040143996052251	0.06265475265539044	-0.7488954516854975	-0.05209493376921301	0.7248877902786798	0.7753459392263359	0.4572540517985152	-0.17341735137869219	-0.037234373436454714	-0.21605259120221243	0.4668229676220436	-0.27696083135420146	-0.34497432283362883	-1.755815607100703	-0.30003242109356926	-0.16599287221329154	0.37428941825582546	0.048815729803254264	0.8988271031065775	0.20432169169884273	-0.18803609443760247	0.7244371923091056	-0.247375007546887	1.0824349301591276	-0.1328663901374746	1.0465092931474007	0.20334349645387037	1.3431120291936947	1.089731249198789	0.32981134896875286	-1.6433158974260424	0.5277828872430349	-0.3923130006026862	-0.06015914300510337	0.39643409860315343	0.7323099138246364	-0.1569116368832265	0.07833013561495474	-0.9316611394903461	0.18882353574976382	-0.4793635007772071	0.15615489326924123	-1.1433370209091371	-0.8791867638452949
0.9274645946266833	0.6787227004110414	-0.924618085757136	-0.6221311382629986	0.9144148171799471	1.2749749358228657	-0.49857990506156474	0.3838459886158342	-1.1517454565793324	0.3600361721460796	0.6628909169166249	-0.172382379860895	0.6352222595291483	0.20083959060882187	0.30500860372976274	-0.00988025579695031	0.0016003438585786938	0.10812695325937374	0.2313924845368365	-1.5200802277134298	-0.15876937595989632	-0.6149589219461871	0.5055052343952067	-0.5031531539665317	1.1551063164776696	0.7074649845582747	-0.39276571068005467	1.140817190944973	-0.09767603141626464	0.5061487110556381	0.2077969693399915	0.5388499713018134	0.14821159299202147	0.9612857156174728	0.06684383319307578	0.16664614133928957	-0.5476311736484515	-0.21504404637271488	0.12756077385023473	0.3008352967362757	0.8902890979021798	0.9059159876005851	0.06451316383516895	0.6355186273036483	-0.4761809379291099	0.7398038526361658	-0.2055851765961767	0.14009127426351642	-0.695370419981446	-0.8322089322233287
0.9809692302188633	0.7541739077374157	-0.35572271604755124	-0.2276333768722474	0.920342882014812	0.24450452261369093	-0.4493971955358765	0.4525384012001471	-0.7237941343184577	0.8078425097056081	0.6734898588086414	-0.614837074341091	0.8407561627406056	0.7752339776782414	0.29877405359704884	-0.08081069209665216	-0.2562489302917123	1.1088350860138183	0.5974343219681637	-0.45243039480208513	-0.165340764233175	-0.3907278742471962	-0.0266453712031016	-0.2924594290970853	0.8438370806618462	0.6155296462041296	-0.1942707005175417	0.8967167825636835	-0.05726773065466283	0.008104989837440705	0.4671235590551806	-0.40984267182892786	0.7596414425092872	0.7552482785612015	-0.9337857673521146	0.10232068939644536	0.4313197706587655	-0.12578125861119596	0.4537990334504998	0.4797141653772532	1.2336955740569258	0.47316625191933487	0.16945045040184914	0.918517511607271	0.026462181280473725	1.3361504819064454	0.48403415717629544	0.24280069452601002	-0.04756008906881484	-0.2663286153448852
0.517154307821639	0.5059452476561641	0.44011696825713953	0.6428550721653791	0.1985644546002182	-0.4511575679790459	0.36020511478950445	0.14811381604351295	-0.04750104281961926	0.9000108078218473	0.6655731335731178	-0.28328960448124985	1.1081702172091736	0.9138165555004342	-0.2645548296316539	-0.5038387277899234	-0.4243191547326879	1.6658571439581669	0.05968019635148015	0.5621475603233486	-0.29915909177858	-0.028478019995581895	-1.016248654228851	0.022306613242126423	0.385401720363434	-0.1736381134472213	-0.07156896358100208	0.05695428662907091	-0.3465120812907424	0.11500652313521059	0.42210386148533896	-0.9835483333795236	0.9967149078768337	0.9318742841678562	-1.2212436610553055	0.1033164711271155	0.5109569829906915	0.5423829246696501	0.19781564436269541	0.012698621168252378	1.1381311426651946	-0.16303517346043417	-0.26372265674537143	0.6420692420239291	0.29805527183248964	1.3271404422841686	0.780471537115822	0.4543387340888274	0.3740868336498094	0.13882851190384868
-0.08862907382491234	0.19643525532389128	0.7376920268297925	0.8681996528021174	-0.48758396133625515	-0.41661557820097783	0.8958363716964226	-0.12227001293759106	0.07162965834617627	0.4079518260926576	0.31161423514806547	0.247813599640536	1.150068203009004	0.46213991367154367	-0.8925494698650033	-1.0549040283405309	-0.5568595297298754	1.1648181267843494	-1.1116789951445905	0.6721781718449275	-0.39737548008167034	-0.07352788285456444	-1.5276558865836058	-0.17438075551294424	0.2443820633951902	-0.8982235147239538	-0.4286934696704499	-0.603795325148749	-0.7656796628305789	0.4789048840050423	0.07567770135344545	-0.7424595760678226	0.24585771643617957	1.017944935137291	-0.7800564468070349	0.04390100092023739	-0.0007352830711008621	1.0111638091516781	-0.44522397259811586	-0.8496947389806159	0.5033777489544241	-0.6464972114386194	-1.07729811723038	0.027510656412703137	0.19580158406337353	0.7194570546420449	0.4704081795054113	0.4784502167482148	0.33690357646490793	-0.16206292975868342
-0.24220080547605402	0.07137667271731092	0.30831492032780183	0.07306069054051093	-0.43544135040403686	-0.03538938152970432	0.46236813758528617	0.03604862442990771	-0.5470375616345484	-0.4787759777979634	-0.4174024240981634	0.18967237441577817	0.6713159002932619	-0.2674493357738559	-0.8277768295187393	-1.3248924742006172	-0.5447749433319999	0.06678953848498378	-1.806160527080192	-0.12727630659944836	-0.4374676765458241	-0.46488204895104324	-0.9486932738088295	-0.6852406347409149	0.35091946605658386	-0.8341028767831403	-1.0384153038202961	-0.49744313497379633	-0.8482219379892773	0.2813206773486874	-0.27905604128346007	-0.04653891749174239	-0.7530530203159193	0.5124421920541588	-0.14014830892346836	-0.03770690538847694	-0.37968015930608134	0.8106043592266868	-0.8370679077122868	-1.3013054577901493	-0.4305990388857742	-0.8569192426339226	-1.5095630139249359	-0.4120602211504026	-0.21815703622649468	0.13519593355277396	0.06246712332583263	0.11982223283900455	0.016776451770727552	-0.9087629809631381
0.15465389556046605	0.07019170325253028	-0.5207291848319211	-0.9235333366337989	0.19103373849335478	0.11799282535947117	-0.4862673211801207	0.4425123086651397	-1.3101122703343004	-1.1917188367537934	-1.07313404320834	-0.5461880638886547	-0.18831970117716954	-0.9012134008401606	0.10974454153977908	-1.0346858741997724	-0.2647302689552051	-0.6831582449514821	-1.2494996815074648	-1.0205768816577645	-0.5491253353485709	-0.6677196614930734	0.19786126496757128	-0.746700280883336	0.23246982103112546	-0.11121935882568855	-1.2144885218332842	0.10808666894291495	-0.44823151920605087	-0.6508339462230266	-0.33878004258870015	0.4140613041174045	-0.7722831345682353	-0.3453979527484124	0.27581768125540596	0.01305464595641549	-0.4359983055950144	0.2296148826151549	-0.5758225298992373	-0.8717666485063734	-1.1716676620808255	-0.8145046390016913	-1.0164394056069435	-0.43057181455114135	-0.7046304314109233	0.0002837694838653214	0.032121655848643196	-0.4069644819454819	-0.24896964988670428	-1.2801277841775138
0.5492250092740748	-0.05716250827649873	-1.2373607374371614	-1.0109399335008487	0.60393509354984	-0.0314453232077344	-0.8413847881729447	0.501884020848663	-1.4856356107733582	-1.2174941188462305	-1.1454948674029903	-1.2104540123628795	-0.8614679825743912	-1.1974436505607273	1.210818401471334	-0.2761866787737058	0.18210783627006671	-0.6815541302614451	0.11242469139263438	-1.1812428252709963	-0.7638334776824954	-0.33539941899687126	0.7610279385888113	-0.029166293037334035	-0.3282128433718898	0.5138077081580117	-0.5811984337072812	0.4499891614759861	0.0420399306969341	-1.4504232396719403	-0.13625458824527106	0.35846117219222795	0.28701477833261674	-0.7095209823695597	0.5134510935698395	0.2028890680040362	-0.5726448255404246	-0.04234607881350969	0.04915314169222994	0.03750485078930536	-1.275418235122744	-0.5483453316352334	0.02125067120541612	-0.2634054989522287	-0.9898659004471889	0.06224436398041548	0.20088442815385865	-0.6010619173745049	-0.36410318028521055	-0.7906262055642683
0.36018485512100235	-0.3780296646189407	-1.4104586942695676	-0.02746327514797607	0.3263543794981749	-0.09757059003429866	-0.09377194392460014	-0.06402852802492072	-0.9108569833096758	-0.5809820131081511	-0.6013300870769367	-1.0168708117907537	-0.8666267254252468	-0.9690759143921212	1.5097525561209946	0.5231365164149042	0.43108743521696274	-0.3599245429648237	1.066713888478572	-0.5385903636737123	-0.8764044802032408	0.2816494612593307	0.2604463910530309	0.8134067990830429	-0.9617807333963696	0.5624661040768614	0.42654799083946987	0.17970249457439816	0.1691362716135395	-1.1350070582786762	-0.02345235016248987	0.08855490070001884	1.1233615147797178	-0.09918946760693967	0.7703651169928525	0.3049978517726972	-1.050386486616718	0.3383765193830381	0.3715049138352671	0.6065430262886758	-0.6604050331980678	-0.10192526468996232	0.6250098146555839	-0.2618317562574312	-0.9292199667416573	-0.17697696443213792	0.020984855771640835	-0.16469079589896704	-0.5229592725967782	0.1598641882817376
-0.3465648900937954	-0.6274089100592147	-0.8077990625355925	1.0398430613411913	-0.31777746563516895	0.13586096733905267	1.0666716958627842	-0.8129558217288425	-0.0798638163112549	0.13544434228758082	0.05193320449290318	0.022031433021091288	-0.28331888086090584	-0.1726361826193099	0.7378883924917473	0.8888293475987146	0.1331904570850206	-0.34817261011403383	0.9128186435773856	0.24559321998733674	-0.6513623314845078	0.6185836653102831	-0.5747859013027555	0.7753354181695608	-1.137411116101904	0.273623165924269	0.9583923530992907	-0.290661173961275	-0.02270843898735097	0.18959728589905625	-0.26076618341001845	0.01919347194323481	0.5606081093629814	0.922993068662648	0.9166233547759364	0.10504903081839878	-1.5255174325633902	1.0135077301501432	0.09849342774772538	0.4678283260108918	0.29621546229451157	0.41152748787740845	0.2772260880640814	-0.4449635605214511	-0.5688456540445201	-0.7555102583980846	-0.6620666002559668	0.6108290992588854	-0.832591628448331	0.7016089613783437
-0.9240857265657745	-0.5008663708841352	0.3962227297208667	1.086488789460715	-0.6678586738285566	0.3637265715254944	1.4747026083919426	-1.0379649122994583	0.38392111095633275	0.32569653836318324	0.24459791781348142	1.1089884687454308	0.328582604665216	0.7745313846306147	-0.4050979461549839	0.6309830616890192	-0.6662787669254929	-0.7472746398263196	0.11485002116065733	0.521316488733624	-0.15471608436910925	0.4126403795608003	-0.6877563469509462	-0.3456306829085326	-0.8028818324076147	0.13265264025443566	0.6533647805532419	-0.3517696122558422	-0.08696971499814092	1.3030176321485163	-0.6733311431878463	0.21023231763110398	-0.9730364142130071	1.232946418714518	0.5714980127292032	-0.3111630789572245	-1.434785912809251	1.2885717004048167	-0.35196048931581086	-0.014370708374272255	0.9881707288682802	0.8555297047611292	-0.5038412734530487	-0.5256627408947675	-0.08076683274652012	-1.1952712993949088	-1.3722139394535564	1.01088694869547	-0.9901468148855891	0.4352948818816123
-0.8652226377210644	-0.04744367240235533	1.487299259795489	-0.003140933285657918	-0.4909202518364782	0.1553932681791808	0.7100961690301877	-0.5623953551637931	0.28838998547315225	-0.07768735610357204	-0.12446712494188278	1.4221862852500022	0.47597659928584524	1.0394680410829447	-0.9459672921189487	-0.027605740054880146	-1.4429717014423165	-1.0990819522613133	-0.352654940287458	0.3279396510463727	0.20752295689879227	-0.041384991652703214	0.07533526107157157	-1.604363729959601	-0.4261565322232754	0.2223618260397164	0.03738148161541202	0.09205731096595082	0.20294938782093552	1.1214629542130439	-0.7988243158049135	0.40402947963751484	-1.8707465793101918	0.3188348695775252	-0.3093890455673029	-0.5912806151718737	-0.6475522077267005	0.8135004779742216	-0.3193174933061009	-0.274638773156939	1.001724797933746	1.1799806322198296	-0.7464948172111658	-0.3183240751685091	0.3453181043346533	-1.0821085105740893	-1.5570387790787328	0.5558637384606855	-0.48803548289931403	-0.12124133170226427
-0.331931643079791	0.3440270117749506	1.6140529759297637	-1.3312825378612063	-0.134187527537779	-0.4302064171080188	-0.5314988143427783	0.0718263553051149	-0.04023493492299126	-0.6081368010319816	-0.615417823095387	0.7778414671753416	0.17027384317239555	0.12948420037491754	-0.5630964143848487	-0.6350831601863501	-1.5795666137979205	-0.9549370855873004	-0.12314718360439231	0.3081462410885002	0.06271359338455824	-0.24255450420680552	0.8657108388599987	-1.8361140643271496	-0.3940666881757802	0.24760380237497048	-0.07392405656559774	0.5980477548887574	0.5331714437952063	-0.1773404898234179	-0.39280916734307203	0.3835652666035892	-1.2091501114975944	-1.1529864805615977	-1.1288082607669965	-0.46306105024683947	0.45898382892150275	-0.10675988497769111	0.34786159297360697	-0.15971676323061568	0.4132886017996142	1.4165839862337666	-0.08941040656278773	0.034367272889833524	0.5735511172684928	-0.4792187245092203	-1.185232458921442	-0.46030542152258064	0.7901824796920891	-0.07605963167113226
0.08707914409458971	0.38361396840497597	0.6272506547810631	-1.9529779562011136	-0.0027879427787827426	-0.8369198641124744	-1.2489810514446236	0.23557933802796643	-0.13027930399974377	-0.807245118155836	-0.6808101499545652	-0.37184528036162307	-0.16561276162004543	-1.3429747236764076	0.19569863990387434	-0.8692836361787771	-0.9305048211063562	-0.34457176596174577	0.2781321350145184	0.9590316413860842	-0.49200986559094073	-0.01359825515669705	0.9293711821840086	-0.8687325014557271	-0.5376767244949101	0.08953533150130424	0.4833119910945248	0.7506257866644735	0.4623979606109358	-1.4081775990382834	0.27002605973013954	0.1506969806178029	0.18647123950298428	-2.016023618811541	-1.1434925851947775	-0.02790815033148974	1.4842263939786056	-0.8386877891836998	1.0957460012282494	0.061062635584101604	-0.29339391936716613	1.5278602887586843	0.8792520084555754	0.2783207191192801	0.5568514263110489	0.26375091130815154	-0.6656846722096417	-1.1535963589139666	2.237447487592399	0.8643881100163352
0.04503936982444397	0.20644217683302163	-0.5487549076242746	-1.7198719274117407	-0.09962001723487304	-0.6547668209570701	-1.1413437665295803	-0.10242900783250239	0.20635831315573572	-0.6619632145218785	-0.18699764918839465	-1.3897831968350707	-0.16605836877348543	-1.9754048944027012	0.5467619093126316	-0.7656164835516532	-0.012459145806244002	0.2995181411036944	0.2089034548924342	2.0135095769769316	-0.8620809547242837	0.3667751572729265	0.5121947513807348	0.3150898425065073	-0.3773240652648037	0.037589054359073164	1.0204989755652065	0.5591056716539418	0.02835073966857701	-1.66309675659515	0.6477359745594394	-0.21255698637489295	0.723268766802639	-1.7704729983448146	-0.27739126206541226	0.3108115894093714	2.310393557505529	-1.0048481416267627	1.2324347119275298	0.14263866805325115	-0.631955735577094	1.3273389705034029	1.3216342874229425	0.36009284531525926	0.36474334509563283	0.8840218746039541	-0.305975580774473	-0.8738231285140091	2.905996454563837	2.0212147526260917
-0.26582476524103943	0.15877368715327334	-0.6849434925712695	-1.1769860931523668	-0.16108687730293014	-0.1042643520613457	-0.7153047692318977	-0.4287727184304637	0.7470091656427268	-0.44854958662376093	0.4566010221754111	-1.8232041054421113	0.139331658071334	-0.9420740276476206	0.22382886725965848	-0.605400468027228	0.439849884071185	0.5736604442211799	-0.2763150177475724	2.61968217615805	-0.44161484780710275	0.5192993884714789	0.4841959712972707	0.6358384716612985	0.23557082776751131	0.35790442645273296	0.8041643760410132	0.29274796068811876	-0.25700373489131084	-1.1486920631426931	0.47555169326041596	-0.6910002825434266	-0.15307906609668498	-0.9706356401333139	0.708991115892047	0.2209563782437433	2.8702926267032676	-0.733761602345053	0.6235279680423405	0.12968924847205646	-0.47929704352551494	0.6674610736414746	1.013099230356819	0.4026457882516282	0.17851531482652372	1.236292683817067	-0.07260029395067973	0.12393599352898184	2.3104322183059343	2.3806951618141516
-0.47027224545545504	0.30566892327787043	0.47398857183124066	-0.8113315827357389	-0.10458479239515135	0.26207380682012754	-0.5280117409954702	-0.34864375545698595	1.074472866872376	-0.2529475701078052	0.6792161910291294	-1.5061246297264423	0.4210705897250992	1.0258119341452665	-0.4044705298753186	-0.581105583486182	0.17378999884805527	0.42344507681736965	-0.537141709735411	2.1600678825660635	0.7894973224800876	0.3692748757174191	1.2081280863474406	0.02250649985361271	0.8799795818098288	0.8254476684650419	-0.029825435487484	0.11213023276314381	-0.03430292006908694	-0.7243768807757032	0.02930124326991009	-1.2557762902342493	-1.4507640526772652	-0.4850336233769099	0.9638525962095192	-0.23737893292427314	2.869740615147794	-0.3848324436255113	-0.22127358059168556	0.18200666010477815	-0.07894714622593565	-0.25524623538722613	0.41641431201915696	0.43058470621224765	0.19632620666878658	1.1329273228332144	0.11505141317505173	0.8874711654708555	0.874264522278202	1.6032742880562663
-0.5066362449245183	0.3156860261658635	1.85900580734794	-0.5776980975701547	-0.15896375478302366	0.2615674237545412	-0.5557985978213834	-0.027588316633991552	0.921209386989809	0.14883099957460136	0.29224670711888073	-0.5717973378850975	0.4117712496253772	2.2848016752098825	-0.8456218565476334	-0.5891005391569926	-0.33383071837508765	0.11189222722589588	-0.1641759349004543	0.8791524314304022	2.1198583432101485	0.16629509206212695	2.0618794682221786	-0.6150453947326973	0.998085546114095	0.9176270950700917	-0.527566197383321	-0.015487368413993107	0.45726573435747947	-0.8274101092477566	-0.15342911336243129	-1.725509981229933	-1.874899480594417	-0.5333937312352298	0.4086355120284926	-0.6385195827218137	2.0296093137269002	-0.12317973414436907	-0.6992232524742211	0.31405524102398114	0.26693805100726403	-0.886046931604192	0.035398716987664336	0.29410418055035786	0.471776822685089	0.4716408395986904	0.1118156430621785	0.7030383883131821	-0.43095427503021116	0.3716317512108926
-0.6441296494179796	-0.08279120741261327	2.182431186504753	-0.15185299869633995	-0.5342941020429913	0.27495418624226603	-0.3879269179723195	0.0784192593647397	0.38235177848290036	0.8536443227106779	-0.3222470132729348	0.5421079702590197	0.14561178406138098	1.9572487167478532	-0.9713856323393509	-0.3657840926088625	-0.3829554733241656	-0.0556720051949276	0.536065642761676	-0.3222379952654005	2.610135276100537	0.15317071648432554	2.146631927701889	-0.44140203776503	0.453278509024353	0.4511194456474345	0.05541910457956438	-0.14421952273300576	0.6899940071183459	-1.0685757078246176	0.2059696242763248	-1.8469894881096134	-1.2111977378848047	-0.5692326021577152	-0.2357719059137994	-0.546996364955916	0.5938804257637099	0.16045080673650092	-0.6577150290430472	0.42235029268251745	0.4521390175799989	-0.7594561378536638	-0.08614754886738403	-0.06371581731591937	0.8259585011009375	-0.4257203405683916	-0.22882471743511076	-0.18818548082744851	-0.9041779027740309	-0.27750089000054384
-1.0435219887556502	-0.6504897875155352	1.315170174873682	0.5204945001756225	-1.0874076080407928	0.6634388709416265	0.11895673059937971	-0.19547324008164715	-0.14449785970019383	1.4340377551146322	-0.5780980208296652	1.257081989982727	-0.12274240214542663	0.7591919066080501	-0.9794339407296963	0.19527566576966687	0.18278822093355923	0.009398813179172842	0.9400266380301776	-0.7090890982396352	1.8569379839517117	0.29143466540482477	1.2672156766170313	0.4163231326101826	-0.40847056882752525	-0.18636994202936855	1.3528794734657121	-0.2711924711314138	0.5153111626515144	-0.8445012109129073	0.8739253277003729	-1.5358481935814976	-0.2856614066984017	-0.04848092334938455	-0.272470796228382	0.09870556439512208	-0.6718841296464946	0.5280548506986927	-0.3860459949240583	0.48582307051565166	0.5144436490690908	-0.017570263003927084	-0.19254821043697312	-0.38879653614193804	0.9577260057105283	-0.8795928469842539	-0.6614602465132287	-0.8516036026357338	-0.611497759776124	0.045534622401869854
-1.4440290470207773	-0.8326085221879839	0.34000809388819114	1.0653559800169576	-1.4029987451461061	1.1568148612950235	0.5905299795180192	-0.5495596861708417	-0.25561340227231255	1.2257279831836143	-0.2573381552800952	1.2328394112751868	-0.18668384072859692	0.03781603066921214	-0.9952111751974244	0.8993838749589368	0.7682426460082895	0.13622249149746793	0.8383023156346385	-0.31860091616263647	0.3502109007491886	0.3335732649313051	0.04820896505819654	1.0608929775492257	-1.148909763326572	-0.5278441596462178	2.1225020193763093	-0.4266675777915062	0.3308384497117037	-0.09814444747011633	1.3228495053799512	-0.9502129826804337	0.18295878536712967	0.8604158460804068	0.23195429093665826	0.9039369649021262	-1.1776962576631047	0.7087555148105762	-0.19037913661359762	0.5845474904833398	0.42838456677754494	0.6138522579113973	-0.35337692698396056	-0.3326025673723366	0.6948877768799576	-0.5017947622661202	-0.6600388812446674	-0.6341038180490421	-0.15287947703553004	0.7540041093581349
-1.3797687914762917	-0.4380332236199449	0.21691071391404737	1.0540482998223915	-1.1779536144020941	1.0437020459494306	0.5654220524561497	-0.6025218049571869	0.13149647863915626	0.09737384307108633	0.2991811412801699	0.6437278952633337	-0.07651201703321857	0.20428308459009345	-0.8631823513831661	1.4172524673790134	0.6384474144006805	0.10033891692085664	0.5972683352857532	0.21210379947314822	-0.9187166202767794	0.11452469208593126	-0.8127802396389595	0.7883834544671368	-1.5461939893369026	-0.5890244214702854	1.4226250960478253	-0.6747405312353982	0.5316243706829635	0.6783143370819064	1.177398879236206	-0.28739659157823066	0.28245196770053344	1.4257673595954063	0.5862782096044639	1.3208911031607908	-1.1200690484793852	0.26618042954570553	-0.1074676275558182	0.7051211179084804	0.0835798847220428	0.5020726963079354	-0.37584073446255417	0.09794799907666316	0.1600882015987509	0.30516604580440215	-0.038452830912980164	0.17393085051093776	-0.030374391652667348	0.9202862622729473
-0.6841615788956692	0.03857480759662862	0.6718849514614197	0.4431241360697774	-0.4816924746353909	0.007206051062815611	0.03217003477931021	-0.3084617459593117	0.684809882981814	-1.2093592778922415	0.5907192722423719	0.004494392451881873	-0.023823643933692986	0.44158245368054116	-0.37722550718386494	1.5475243270538455	-0.2770011849462492	-0.0962754603509754	0.6128567982137346	0.33119680576211435	-1.2691183879033334	-0.28483749593299845	-1.1789400508629169	-0.2383137890843169	-1.549725155636679	-0.7563550060346763	-0.45651680346543466	-0.9433404655999668	0.948495777153552	1.0688243640108266	0.4912964870668708	0.40400857206058644	0.4325600534003449	1.1494567819776809	0.27236504960194136	1.0879221325375592	-1.2107492575395078	-0.894463420818327	-0.03193952418318262	0.6635470702451391	-0.4879065529352736	-0.21771758696216598	-0.14645366438794616	0.4423802603496292	-0.3244838458893367	0.7425349052492243	0.7049584976376153	0.6762004831376839	-0.2694033436256057	0.19204847328897504
0.2846113320800518	-0.07341330433231597	0.6537536700301839	-0.3827320587262482	0.32080198598415144	-1.3839139418059532	-0.570626491291593	0.06751064817832411	0.9163501474318884	-1.6926735136609985	0.5051402548718843	-0.32561758190843804	-0.2572353384617913	-0.051586059787463744	0.3637039768827322	1.3015317918548228	-1.2502261429158612	-0.1612904814776776	0.7893550851300851	0.028365466680803517	-0.8355623597631683	-0.6540141892920144	-1.3438206878491905	-1.2180432432362789	-1.1427146926796317	-1.1712200348172093	-2.2257097651545688	-0.9836040816946048	1.0003059057584553	1.1282227671468739	-0.3353864308707606	1.1129336487585386	0.6119228159575437	0.30477451436098474	-0.5144120222447344	0.4205375817012481	-1.7849978488091125	-2.235650437651635	0.02134727911713868	0.32337124219661667	-0.9622281014710637	-0.7496718405852977	0.14655652084027412	0.24868905273732264	-0.5204655786480454	0.538446519226767	0.8721938181625796	0.325698593278204	-0.5733505670785577	-0.9219911881490825
0.9362182252179101	-0.8292394801057602	-0.2320726148734221	-0.9421596956766655	0.8317039226948281	-2.1477740571094603	-0.8330915765239079	0.29026575654262443	0.6060519732816071	-1.0699181919902492	0.3868411675596321	-0.4231176656537469	-0.7986787062582311	-0.9243664855378211	0.9397324602170216	0.8027783634411477	-1.4477461562073486	0.20262215623337904	0.6918126377428988	-0.33455899551843454	-0.32281838891436326	-0.8667795143093545	-1.5067413094854936	-1.4670427234270202	-0.4113212851568154	-1.4633276623255564	-2.7266170700312164	-0.6568177934908628	0.39244627041300034	1.1112651006772896	-0.8771960197641212	1.6195505839998823	0.4118539676222366	-0.34899760714892675	-1.131265842229365	-0.21538011712437596	-2.3577498925266034	-2.9007231186432945	-0.08325284133819148	-0.16464506928540296	-0.9464822550603373	-0.5109098561193375	0.247163134771244	-0.3984523479984447	-0.477711554832263	0.24178601624026883	0.3819252147359513	-0.5148931211206819	-0.7136884372240317	-1.6029916729580558
0.94947044606221	-1.5488532765596865	-1.1264924049667104	-0.9905680482560985	0.8377872974184171	-1.8192854908144163	-0.7351496145820109	0.34936799421501263	0.0055465252884399595	-0.04270785140808711	0.5399336755927203	-0.5613649822057295	-1.4196433554330874	-1.0930697042763542	0.9906124796320634	0.2012586703906953	-0.721808377194761	0.9058260283873156	0.1475087061735412	-0.5102424740639819	-0.28416203417157904	-0.9391498239106824	-1.583560820895863	-0.916708352947081	0.32075163061354117	-1.216555356222048	-1.8612979467623818	-0.2178704458275083	-0.49009130194806355	1.0111999386633004	-0.968653412762133	1.5401823935880026	-0.2289197446122157	-0.3306136081075232	-1.184326304534086	-0.5205151490473408	-2.1884460024089827	-2.3953403744391575	-0.35832324943850835	-0.4600663565639662	-0.4007554905448209	0.15385739399947082	0.1819765515106301	-0.9124271431762102	-0.4664354488298954	0.445523241154198	-0.08890721837065754	-0.959602424580967	-0.7064574388818374	-1.4795553171220344
0.5052424758529882	-1.5441849358440236	-0.9403287942706821	-0.5929057215407623	0.4041100374085635	-0.8238102034850822	-0.5288357728426242	0.33406387603813376	-0.4039413431018172	0.4578378055622441	0.7727060215747498	-0.7783956171802194	-1.806743253852915	-0.15839157099688636	0.5826518717138484	-0.311039122024241	0.3102153320444462	1.4171568808503643	-0.47722153279227086	-0.5969759585519497	-0.6349776626878579	-0.9154746615138685	-1.4691879151046257	-0.012170400974513015	0.6346698784212108	-0.5612016774543418	-0.528731443317065	-0.12197028022872716	-0.9760456194709797	0.5767455607019039	-0.7527292548643193	0.7429449635583925	-0.7223784200964064	0.12932412780603952	-0.8652916608056281	-0.556394919140152	-1.1912228520162882	-1.0004511587028593	-0.5817830206143146	-0.39213613510786965	0.23351568984283685	0.28053852885684044	0.21058354408679383	-0.7970471697612038	-0.7117682605197692	0.9095178639343391	0.12368328582198401	-0.48495922472373204	-0.6738963443396937	-0.8573807652036007
0.08473800153124875	-0.8439650606778228	0.2435230533720487	0.011690386521725115	-0.15461779832520234	0.033192448346148914	-0.38817911895348706	0.25289121435030065	-0.39076290291066546	0.19879806796871816	0.58084920929527	-0.8063374957335405	-1.815646491705904	0.9877942149178225	0.15978449161303115	-0.5179686761882585	0.9211387503379931	1.1993132069461832	-0.6711498776420927	-0.8299529791803728	-0.835034299996703	-0.7840529285924147	-1.2529375196019272	0.7121067726311407	0.4010475697848476	-0.10015818356522783	0.23474995138862947	-0.4802974399267377	-0.8196998221952766	-0.22920775559775391	-0.4933379663325202	-0.33331870179597395	-0.45951374817014634	0.38852537874134263	-0.6237017311791028	-0.5488450902919763	-0.10341588233417896	0.4619345789927902	-0.5165147326308863	-0.1398065402090285	0.4153916114764876	-0.6188631903797459	0.4269737832524703	-0.145394010821937	-1.184239194845808	0.7739186671070093	0.8793431053294819	0.590544384895221	-0.6530452568974314	-0.31804702419367714
0.06211360972667251	-0.07553859607969214	1.1386332974129465	0.5691643048950491	-0.4516169058316642	0.3036305509534588	-0.2715634087730316	0.06177994863550815	-0.20203864000768298	-0.2567370836021129	-0.1978975100321161	-0.4425640872256283	-1.575946855790426	1.1242263531416592	0.1252923497883057	-0.33036209249598386	0.9307053393162779	0.2438402398928632	-0.35590179507969183	-1.253795984615696	-0.48438078035657334	-0.5482695746725521	-1.0728394138203206	0.9689085947657127	-0.045844837350887103	-0.2334580172597556	0.07287510707030005	-0.8604900520406984	-0.4028099772591203	-0.9863970837354236	-0.334814132734465	-0.9245884102678726	0.4282493906543061	0.06694857641125232	-0.6174911551625343	-0.5615996005140207	0.28249326766031196	1.2611764827497711	-0.19413677711012484	-0.005923139135735657	0.026403054588461223	-1.8678371846222408	0.5774846759101275	0.48974259082315647	-1.615410545977352	-0.3258381658726565	1.3754309718201447	1.4458501186749846	-0.5863376921331821	-0.19261684659792278
0.4355221690841973	0.2965443487205511	0.6870276802228197	0.9078338051191709	-0.3059236807950637	0.09699027710955671	-0.08159543695726583	-0.19091895151531646	-0.28017154048372217	-0.28126485444894517	-1.0524179767640955	0.12751211032524484	-1.3060965271478269	0.03981281870442506	0.47776665905819904	0.08254298954236551	0.7215664861210411	-0.8560432618879379	0.04758572133665541	-1.6503421303221162	0.2934014779196226	-0.3317505513883298	-0.8843565123630152	0.8221104934650958	-0.21299054206717394	-0.7092791675723875	-0.5507784229357758	-0.7796291856728751	-0.23378514811339524	-1.1717370121098931	-0.22172587144282616	-0.5914703325470233	1.1775219287159913	-0.5953495999407329	-0.5624975776957584	-0.43308478156101093	-0.07742634956697884	1.2107904268752923	0.11960007268292	-0.07652605787196938	-0.5276705601019748	-2.2004853662225927	0.386251128458137	0.6684592048842661	-1.6827017481796143	-1.6596408678168415	1.0590465991916727	1.4975775002523155	-0.439992681042222	-0.3975038154883011
0.8699871942823729	0.4127971812311902	-0.7386814163068981	0.9854055815661674	0.10639658143772153	-0.25894682523493884	0.15697923914964432	-0.3573800159794236	-0.7502910863845589	0.176734905889143	-1.2662178870233811	0.4792185209411204	-1.0008670063729321	-1.3251415712595849	0.8417140344844367	0.4036043825201108	0.7226792419824811	-1.401770572527236	0.11924210425423383	-1.7409686747627449	1.0102116923485207	-0.3204635855217864	-0.5233921225278254	0.6035287238500191	0.08842391272010604	-0.9218052169315044	-0.8612623235695618	-0.31072648690565774	-0.37600487006779076	-0.7114459075755322	-0.03511994966560948	0.3931181140505418	1.244637016451256	-1.0181208096652967	-0.10279364864959957	-0.04180274463458945	-0.5259844354632467	0.62674951931322	0.25052813472329805	-0.18645430852445483	-0.7396533737834161	-1.082715484991974	-0.033267308106736206	0.4336395734278188	-1.1948262896028787	-2.1487287264756034	0.22668821112580528	0.8204467756276538	-0.25575265179459217	-0.645916116184019
0.9834466376563513	0.645676595230139	-1.783260835049509	0.877412709873864	0.4330595012589749	-0.527926604623574	0.3121340404672145	-0.3413502949447681	-1.2402049875036611	0.7181034244127277	-0.708533758152649	0.38804841784833916	-0.36807176621411786	-1.9657242844516085	0.8255533305018012	0.4589541880151353	0.9832226166411381	-1.168329393585083	-0.11068322462949727	-1.4058517727409774	1.2645491329566312	-0.5565323091437405	0.02934035993097175	0.669668100789912	0.6463597786449883	-0.5475780014039215	-0.4325191037633809	0.02009780256299616	-0.46502531358009563	-0.06315316165938062	0.2157425997344335	1.3238399998971355	0.8341710458392061	-0.8806181637211438	0.7366393363051533	0.4412980117408135	-0.4609619494831193	-0.02762951032646637	0.30851475885727975	-0.1919212652296764	-0.4825315229219122	0.6383187963974566	-0.269641018415921	0.13475067161700002	-0.1872372346082032	-1.574308903717977	-0.3668622083824583	-0.04947250796975057	-0.08781629004171568	-0.7207642845002498
0.6564207612206092	0.9831812137625702	-1.6456885282202212	0.6840006666370205	0.5228475788990563	-0.5530642770134487	0.26782212240096254	-0.17953621404356085	-1.2520526983052216	1.0540219283367152	-0.023418058548262954	0.02689840238893613	0.8064648000989612	-1.7375859165679213	0.3536010465448126	0.3575694300558608	1.224955726043663	-0.5186502622392909	-0.276550876379427	-0.734442294740934	1.010251035447683	-0.8271836977200923	0.5783479481745489	1.0674374893562024	1.1695918846902738	0.22470508795643163	0.4943460991072765	-0.02679425978359477	-0.22744748241174234	0.26821655802965444	0.36532942086075304	1.6845331575231084	0.5009288883107113	-0.43361135491717456	1.4958096774194065	0.6504594085824762	0.099351080419769	-0.43364434143881203	0.4855749360157222	-0.15481424878694897	-0.059618679553075433	1.522139778936926	-0.14209730970740853	0.00461531541739653	1.0557698133332953	-0.7495956990803249	-0.37104046835664395	-0.6200217581221223	0.05259115577889411	-0.5862289513590968
0.13641417985076557	1.0221801103075487	-0.8771913211964099	0.422753930058409	0.5801668259590265	-0.20501411528312477	-0.006778492897672258	0.060447994297864474	-0.6887370044350644	1.2203484715906634	0.05800003989728518	-0.27680984293945454	2.194963181408284	-1.1540753236812271	-0.29864880414633854	0.30258435015071483	1.1764546100653457	-0.017800796252124888	-0.16243042378121317	0.05791869633109891	0.46445128104017597	-0.8236948837640756	0.9294122533063502	1.3754790865064377	1.5642781210135543	1.0098101198573157	1.2202151744581766	-0.00997843833859389	0.16945051246764226	0.20938716235224383	0.26364300252367523	1.4596689379208225	0.4196217144360385	-0.21979899569300929	1.6646067151753323	0.3897801852780343	0.6907410445588692	-0.47903030974713506	0.7325998324295994	-0.19688104988178776	0.15727927272182987	0.971815585604113	0.02554480420362941	-0.00014249841953080554	2.050669684371289	-0.4694838434171419	-0.14318937309511695	-0.7598398855429755	0.1713781464596436	-0.3558542563642893
-0.1524213829411092	0.5704544517362471	-0.5634339880035589	0.045879275040824466	0.8819701078081175	0.436285637211119	-0.43804611679412814	0.3863957885419166	0.045521870475960895	1.2654122983486005	-0.469469731161794	-0.3723313423755173	2.950384137517342	-0.5960332673811393	-0.742933401905021	0.31944862531893126	0.7765043254610411	0.020906195337226038	0.057291363938867454	0.737001894204275	-0.1299511503105849	-0.43463580186008405	1.061644726407888	1.002580784520274	1.8324318802779176	1.5683606133793122	1.1499154614215958	0.6268050560591713	0.3486442015783546	0.07304436206828371	-0.05161234672428877	0.9178819419805367	0.2695178640078494	-0.4887168640630332	1.1214963698638196	-0.14947104953848167	0.9694355094000515	-0.19401636168842537	0.7782359493507839	-0.2564833336443956	0.06752205969992615	-0.20327606945789628	-0.19905391177703763	0.010902272617564676	2.2960508962510393	-0.599648612798901	-0.20987150876434563	-0.6304857308619507	0.26285688967666543	-0.20155957625528798
0.04702534230253298	0.011175674778348023	-0.9673774755902721	-0.3978582240805019	1.3691428768985838	0.9260887677292127	-0.8088306305176509	0.7974971105922749	0.4648135683016115	0.9899208480187967	-0.8804667613994837	-0.30935375934812176	2.385177742194656	-0.04076998954289447	-0.76805777624001	0.2599090853839892	0.13003749959797115	-0.31736674208551047	0.08083981790621875	1.1376741350485435	-0.619968074740111	0.1396672405416773	1.0278529514875276	-0.1930098067307306	1.8293926584347198	1.792623777681123	0.2873785434848998	1.6902074933340443	0.20988690618241976	0.11789270095269815	-0.3918383511517257	0.259558845937945	-0.20003713883610924	-0.9065773552840513	0.22614580727412623	-0.5732667093260239	0.9846786145418267	0.3002382644374072	0.5052370766550345	-0.12234039607351639	-0.15397300060057692	-0.6899952804763321	-0.7558550560078185	0.08106217199375877	1.5737855961591316	-0.43564955696839197	-0.6171552970101151	-0.43114864430266014	0.3464521865406558	-0.22608629397640018
0.6165604367490317	-0.11987740925600318	-1.2901088291759601	-0.6514549895872671	1.6218108646187697	0.75144611122621	-0.7818461759887032	1.12333289339938	0.44202398968398665	0.193341266385885	-0.5466691407441076	-0.12819626431298356	0.7183920324186103	0.521543707848731	-0.47252134774663784	0.057673335348183946	-0.5857580589219721	-0.7018747378291916	-0.13743471056473602	1.2186761586218224	-0.913376906847579	0.578399466277602	0.8037271657019033	-1.5720702167941294	1.317664334153634	1.5598067750802105	-0.74165816932437	2.2459028133878216	0.04596134365779206	0.2654794097939988	-0.6248681384063676	-0.4367746215123101	-0.744680969351406	-0.8817122077924621	-0.4846520647960912	-0.6649716152984452	0.9655935748788465	0.8240381069788002	0.17947637592867138	0.26382396558916354	-0.28549595327398	-0.05210280867556426	-1.0861263482737198	0.31401191521896404	0.17088493821032447	0.2216565193309949	-0.9455529372764484	-0.2570460199672113	0.48106059084211106	-0.3496486272788375
1.1728190050068332	0.17024804133191346	-0.7782441084231443	-0.4002089691020041	1.292407914097515	-0.08081131309439184	-0.12541140784139168	1.0774221886728388	0.18844897730329085	-0.9059231450872898	0.33397064529478543	0.20517775435716623	-0.9340305400972625	0.7940466243739492	-0.16284066729648528	-0.1514387877950663	-1.1316649188226884	-0.7954808473954696	-0.37890334920131213	1.039943856388788	-0.9510036087606812	0.7271634227472117	0.3830101307881131	-2.145146376094572	0.305701965846724	0.8285585263937838	-1.196365101028713	1.6266438163882668	0.14239071602299355	0.25784154970910567	-0.7974471295734356	-1.0248990121484745	-0.9081524362098097	-0.19554071220739475	-0.6962347080524921	-0.5432335761450237	1.0102037936358894	1.1995197987842987	0.16167529354601115	0.633821124878304	-0.23478833379630026	0.8788185299177752	-0.8014831669405851	0.6041384663126919	-1.2230550476143884	0.7390992184204976	-0.8795027659810597	-0.156479211001366	0.6549836692825651	-0.3470367571278079
1.3833088132299984	0.3017347370972103	0.2367466761014991	0.3877437874291894	0.5063759353750937	-0.8882105593046369	0.9778863536011276	0.5603965720757346	-0.10455668008591644	-1.7210476804972001	0.9284745300551543	0.6158092663921315	-1.4589110644406158	0.5032459196077042	-0.08449222359948981	-0.2391824692580674	-1.2436450406166826	-0.4542059467535	-0.4965707196233742	0.6690030432239376	-0.7439634175755794	0.6823689169498409	-0.024804536224191695	-1.4628290672163378	-0.7950890066899213	-0.12894746933369342	-0.8354409657803363	0.24629242823814926	0.37003405705920706	-0.000354497078441724	-1.0092329138018512	-1.2400706149433818	-0.6030065678158104	0.7227452224923858	-0.46517488051835926	-0.4541075326612186	1.04508707642407	1.3159711477678266	0.4173093486095232	0.6194185673588473	-0.05008737583826554	0.9566366872933352	-0.20708810626898103	0.603302395492919	-1.935801188231624	0.5006303757586049	-0.5689416076331564	-0.21247151998392633	0.6703718487742069	-0.07657510956081875
1.1873846682074347	-0.12302496513715015	0.663313795420344	1.2883570600033403	-0.2418268657051967	-0.942288206117135	1.9197389455046547	-0.1320068050731818	-0.4255268645117381	-1.8375446400656834	0.6663892799521487	0.8209216449302171	-0.7035392746152588	-0.15364081525645962	-0.17907516200488072	-0.3087418917881684	-0.8050259736740186	0.1578351847441879	-0.60479709618655	0.14079572292115922	-0.39598629854108297	0.6279795698090551	-0.10199367738488913	-0.07139887888223563	-1.4637532551516572	-0.7994804482013336	-0.06765274097224756	-0.8149102790444787	0.308739348668353	-0.31981155518288484	-1.186363536845812	-0.9241874180280866	-0.20758872332054493	1.202367905191615	-0.044226950557118644	-0.471072406112915	0.9884562630190897	1.1438856682733136	0.4880590533412512	0.15884244317159135	0.14911487887548502	-0.0596504946563517	0.03582587269642262	0.07658110747336416	-1.7176723561257496	-0.21441303863033812	-0.3678047637865668	-0.4616346068052235	0.27290605426842407	0.3213715601318047
0.7478842118234781	-0.7019493490435963	-0.04144673219862763	1.6782508968095189	-0.5755031677112481	-0.2507741808918658	2.1224868900600162	-0.5085851843069705	-0.6999684694688967	-1.3705725431451876	-0.14371021494194566	0.5866909664327354	0.48094818616787516	-0.6450864308569924	-0.105421902526595	-0.5381692650275562	-0.005544219116747561	0.6451943126562065	-0.8459251175611772	-0.4375048114174553	-0.04855726382361988	0.650475513937026	0.1681692339699835	0.9934560127494402	-1.489476240173071	-0.8674443866837036	0.5101096576734812	-0.9719215373703908	-0.20326279571108208	-0.40362482327796523	-1.0579588867754868	-0.23634921986287963	-0.07952717132268007	1.0147384224719485	0.38110291062223095	-0.4487150608018083	0.8372233749553414	0.7176416759249127	0.05899717988565491	-0.37548238752027796	0.25485957958751754	-1.2929344355219652	-0.24687049939766179	-0.7108155426323194	-0.7946729895585073	-0.5020097156807162	-0.3515453379884833	-0.715641336294482	-0.48575667440742953	0.5409305294659162
0.25279995126262206	-0.5883474030218393	-1.1482067690660398	1.242295849688191	-0.5471529305718137	0.46031414409288796	1.5717795742578864	-0.3366911845146669	-0.5834582923071537	-0.6971143945207181	-0.6320357420773386	0.08796519776597697	1.1441498814690823	-0.6689459818767269	0.40393335278028264	-0.797257916227003	0.7543918117806118	0.7074979755004621	-1.0597621937699564	-0.7798991846066249	0.19552833127641842	0.7254291437352047	0.3478939117354732	1.1804750874129457	-1.0301156633880184	-0.5107439617010936	0.704608637460709	-0.6240489479554454	-0.7535361738823146	-0.08783481658048764	-0.424649205425307	0.44864176489473345	-0.15547258171919132	0.5940567861851521	0.7637612609031502	-0.2510643404224535	0.6077852744013253	0.15437726070433166	-0.5516060186491141	-0.48966557823056867	0.2759760140128565	-1.6661787894016973	-0.4583984348402859	-1.080621587458965	0.4011096967859165	0.08341322859341459	-0.25156172942225713	-0.5746118645457201	-1.072916024117403	0.47770660922581815
-0.19542399140011327	0.5096551589077264	-1.3966516189103355	0.2465818937955779	-0.463687020723669	0.6106571141212427	0.824294872484947	0.13539918269440987	0.23136284523593897	0.01748119334455823	-0.2596466012765287	-0.14287827229142352	1.1064459559345912	-0.3785729837926503	1.1304473539701938	-0.6284052654003726	1.1779380214767703	0.47026863533084134	-0.8641838164479926	-0.5718088949257802	0.29786070822082494	0.8157391141989869	0.013361760253205793	0.8395675677891756	-0.31746914937133863	-0.14839995169092302	0.8164667341857911	-0.43353648758238206	-0.7183467173721122	0.5523931977649124	0.547607399624008	0.8443880744759229	-0.1447062039534794	0.5335171297440121	1.050474402735576	0.04066694752312237	0.2945251509958021	-0.31428088560544043	-0.669922456014053	-0.016268611468744372	0.3981430323291213	-0.9247493425889008	0.046952092244118115	-0.5534562399022642	1.4790992547342603	1.0044804312949742	0.135578623736114	0.21283550358463804	-0.858095296518515	0.40072926641601087
-0.5374622554280506	1.8361184329585356	-0.3728199373807102	-0.7014587049417303	-0.5012366062790392	0.4414143641225225	0.42070420585778817	0.4388049142831351	1.444693422627354	0.8071373814878062	0.6429700241678136	0.2463923736404145	0.8865355586615205	-0.033600356755786535	1.3812168649734937	0.2063386745813849	1.265380977815707	0.3966261711040178	-0.13456806321871528	0.15214957474639884	0.28172165574475944	0.9016944932615732	-0.6300314760504132	0.6705446340711344	0.5274556351637266	0.05470211901620518	1.1526534832068844	-0.41821752398401824	0.0294935537502899	1.2263823745969131	1.3544732129580457	0.9034244358011576	0.00019548554127515373	0.9092927399945403	1.068325517357807	0.19013228709919067	-0.06599893925267526	-0.41915342515117315	-0.08292754507467177	0.7245915066685764	0.8448322625027751	0.2274939822480983	1.0587858640558052	0.5809463858767161	2.1012532382797398	1.3829806962776279	0.613625441384086	1.331952144116498	0.20309253680748518	0.636955740932154
-0.7076057033608849	2.2182146601748864	1.0297537982193823	-1.1607807134578851	-0.5742241632931241	0.6349731288619362	0.3459749841129667	0.3410191738584491	2.125561916484328	1.4630924746125444	1.200678078791532	0.9718252632153848	0.8820626812256828	0.3190352407422763	0.5968713317104607	1.2298917482531204	1.1646019971209713	0.7341422223453126	0.7062727562288957	0.8455222860791533	0.24795384442880727	0.9192658111554731	-0.8279210139422485	0.874422076651424	1.3343426540062104	0.277827156712039	1.550576716770117	-0.07102448998635956	0.8629369940225126	1.5334475220145292	1.5335399745737102	0.6973108792666001	0.00912754359275026	1.203991176594144	0.6519456505935125	0.0668159752981255	-0.3483766360910678	-0.06689240094505304	0.5922390670278669	1.1721166852607154	1.564512501191927	0.8609171556310163	1.5833998587906772	1.3890053064389052	1.9422287876074742	0.9405526922581444	0.7628745664226586	1.9641062636034423	1.3475486896858477	1.0937553445146802
-0.6944910745848212	1.1807862053479146	1.5657937680297025	-1.1295815000013463	-0.538034592258335	1.3271510018559156	0.16656853157913565	0.013127803547402823	1.5443076298237197	1.442987124529907	0.821548838106096	1.3167903730647188	0.8465241244141454	0.6531681003796882	-0.9372226128266854	1.5502317341908671	0.8893196915500522	1.0888412157897067	1.030082552214573	0.8662843579719122	0.35634223934439124	0.7617412031788222	-0.12833965616077064	0.9769315984563471	1.7193278568493437	0.6295832337796521	1.5004518024535825	0.713678709563326	0.9609097893443299	1.1788380629250192	1.0552235026899708	0.2738043370541109	-0.2770367541509189	0.9269169674290393	-0.10297669103977622	-0.18413585474926839	-0.42782081029135505	0.5015372103487438	0.5369341968631323	0.9482112032757354	2.0873475836436315	0.6080111097808145	0.9388808843303771	1.1234675257430948	0.8860234823216178	0.12023426793320272	0.42248469855483173	1.4792497650499572	1.6448713180475198	1.2535328162969865
-0.6212391938782285	-0.6075489471013678	0.9374851989000585	-0.8745148642931075	-0.3981288914710463	1.7927740301793578	-0.330882931407536	-0.2245957207155636	0.05914057452505043	0.4954573493270611	-0.259742177173857	0.8524892515597136	0.29292200668893603	0.679743501565771	-2.0836453883459045	0.7851155327195424	0.3000329394952677	0.7558242399772359	0.6623491359161454	0.16953727937905422	0.6865491239989265	0.4170997725175827	0.9622558213314738	0.4738374526144875	1.3223054709021715	0.8465153584569971	0.7525586460383464	1.2566123598504702	0.1569462783179284	0.253767970321473	0.35073963845727685	-0.2893865842143081	-0.5728106726027818	0.21260783247399456	-0.7958539929161329	-0.2511442335744016	-0.3154010342512065	0.836155474866757	-0.30247509011288776	0.1324022562729562	1.8599292126495028	-0.16083162261058592	-0.3693111769006338	-0.011003680480851355	-0.6523735789121603	-0.5555639865467981	-0.08841244035913706	0.1554391812460078	0.9226798607485829	0.761581324562204
-0.6767156059154348	-1.9466379373658906	0.035137595732488085	-0.5967833534424746	-0.27142380796461274	1.299654358215119	-0.8064792512670448	-0.24654772454209034	-1.0574670143920453	-0.7398212468536308	-1.1773051343801466	-0.08918160777679428	-0.7144400554873613	0.13665853315051324	-1.7863298252737239	-0.4406099650177848	-0.6003791069335114	-0.40356620764068185	0.09862254969658034	-0.5169953926280875	1.0597043199858824	0.07196607064471856	1.4049975159807075	-0.5062011670470578	0.2601424962811667	0.5940898987576061	-0.29511580794265385	0.8863806067639027	-0.8292902247817788	-0.6778501646520467	-0.04939406624569792	-0.7712598774751741	-0.40475042541088135	-0.30749071019443125	-1.03020712593874	0.05613803637376943	-0.15997740185208073	0.6422757307625272	-1.0766058227005397	-0.7881394808601058	0.8358970056216221	-0.7405588381434016	-1.0883075774015527	-0.9810075545645822	-1.768447042709914	-0.9191677691545536	-0.263122781380002	-0.9213570759872627	-0.0460380450106434	-0.06129758482588392
-0.9129584413823939	-2.0820805512743776	-0.07515859404410938	-0.3269866813625675	-0.21567058537083025	0.12380709381113403	-0.7792643986672552	-0.18118370256140992	-0.8658739937941567	-1.128507891348903	-1.152034905149031	-0.7205620574314356	-1.4158869442340734	-0.5987357092149416	-0.14899383681530665	-1.1064716150837097	-1.4525258367738296	-1.5471383362278701	-0.01620703853037808	-0.3892546085242556	1.0665898188030127	-0.01951047500989694	0.7577774659277444	-1.2956458745739285	-0.8117087931601266	0.005415026685123474	-0.9090081260551555	-0.09050237070227696	-1.071858997434232	-0.9226533461733554	0.07027537021284148	-0.9090807569185541	0.3139950917844968	-0.20979289403959844	-0.7922761597472603	0.6185887023823321	-0.10483895100711174	0.044107204262260384	-0.965757081273187	-1.2523698101301912	-0.33509182264524756	-0.6112873973550875	-0.5611798237273026	-0.9054320107630558	-1.6960529005155833	-0.926849344749513	0.1080309220266276	-0.8656768886915344	-0.3692117781809778	-0.47630131084947125
-1.1327526360177687	-1.1378580002342893	0.7302801622114855	-0.07979559181746364	-0.17933742609680786	-0.5950707291196761	-0.27342049554801917	-0.18265372466509883	0.24174911822907313	-0.22704298204670478	-0.11425052517410325	-0.566351450663128	-1.1084671982618624	-0.5789080696723339	1.4951869003297236	-0.8812694201953857	-1.756946669591866	-1.5559204169457348	0.42155822666474035	0.5335529349216408	0.40575914696826043	0.18289755568251923	-0.2995379754433796	-1.3872112222020263	-1.2300647395438487	-0.32004015466891444	-0.7199555346437962	-0.5879605852334513	-0.35039804627905236	-0.2523758146039491	0.5022250824112289	-0.6741590739935852	1.0955025061115595	0.2738538242848185	-0.47165105333719876	1.1027689536565386	-0.1679895070740486	-0.526864738789116	-0.11861338242882637	-1.0221542460398179	-0.8542042933110794	0.26997956645930643	0.5474584157161384	0.07401136014141552	-0.5163091977455365	-0.3676196769432831	0.7597588663463178	0.07579008947895138	0.019492032471704942	-0.1446883777151666
-1.0352250422180538	0.19702377507339305	1.584940257420003	0.04261103173808791	-0.10190918326657983	-0.11015571187559188	0.1442169044437529	-0.22423909783239407	0.9853214622891636	1.1152168376118772	1.2601312092044754	0.11157737055719376	0.06335346633737372	0.6856330859992938	1.7642872716317428	-0.40314064841916336	-1.346869948614556	-0.2246188086486575	0.8961917190125515	1.3507230410745	-0.7435434096099586	0.40842123523963697	-0.7077457934980081	-0.9070684443720076	-0.8943109391982093	0.023023404172516797	-0.05988857396140786	0.018393986375346654	0.6525697411157576	0.8170816421086599	0.8625954939511948	-0.35822521910289645	1.3289591437615103	0.5771190528719328	-0.462457963477811	1.2527747217716436	-0.26475599280078166	-0.7051001339906329	0.5313549007634464	-0.34979138115275854	-0.5416194646799386	1.4609609720988974	1.0017032538245294	0.964007911362179	0.8437680313140861	0.8533723364386614	1.2230049798800517	0.7538731537086131	0.3754280176244621	0.4609164963356849
-0.5086722706314886	1.2311811261003396	1.6150968527923795	-0.01233579312233674	0.007558341522001726	1.0231013027099378	0.024818672410768673	-0.14851415598415696	0.6432929966103125	1.6073821858241104	2.0981500046299826	0.6400945497064776	1.2017351510739291	2.397396570244578	0.545010470587196	-0.4128991612751237	-0.5913652177434333	1.4022488362960346	0.8751798852554441	1.2247395358154112	-1.738775858023708	0.3340512620264744	-0.1940174548518644	-0.37657433712171845	-0.24188144309510995	0.7119405805869925	0.40279970480167404	1.121914322234897	1.0579601568226158	1.4316291025334444	0.9214053789874006	-0.2853661058169841	0.8704745605887881	0.4622105194976867	-0.7661541448277428	1.0936747169700236	-0.308848902259046	-0.45181898095995837	0.3609537794431697	0.23933827223661935	0.038353202703985984	2.2589216269712615	0.36648443313251167	0.9741687984308619	1.4411832718988276	2.226115083501557	1.2358359051583392	0.37688477751628774	0.08199807421224033	0.5998640878827938
0.21479709786112688	1.5853898970576477	0.8386331047588441	-0.08473396380595441	0.09457271462575575	1.5139027705863757	-0.4233220348225859	0.10470762245793871	-0.186355923410568	0.935127449224543	1.9874472769765634	0.6148046327138234	1.514254559323768	3.0881300756382726	-0.942602439522389	-0.8238149481093224	-0.07893306856234582	2.0226991123047546	0.3744695303500292	0.29051458677241854	-1.9533648005611788	-0.06327180206322292	0.5046774366262425	-0.14418144630639454	0.2668870061394239	0.9989832431660242	0.3032483908352931	1.5637466868988394	0.6322523410240246	1.1615685946954246	0.7163881163682583	-0.4617012153197539	0.13070721502752589	0.2048152284623787	-1.0314044451700592	0.8368270668621	-0.2743488293686073	0.0016079161169293167	-0.27220093487349556	0.3812996966073757	0.2608370898216798	2.103901902111969	-0.5873316507590413	0.30313757830718296	1.1390791662339257	2.8113749915071997	0.8956838942858519	-0.5854069693755184	-0.630132698176638	0.13396077734449832
0.699213018056003	1.2073210939704697	0.05202734457328232	0.06653278159014532	0.09327375368001739	0.7682551421397453	-0.6188669209915123	0.35791869296634016	-0.44121789118873633	0.0393825639712672	1.185564993012936	0.22152987617366285	0.9591780078539117	2.2072562695052933	-1.4446306476030053	-0.9089997054763216	-0.10862729224789426	1.3436720532398743	-0.14289422984301559	-0.5400913478884	-1.2819834905494103	-0.48216490439955795	0.585219351111704	-0.17033849095226614	0.47359727891254	0.5358729471935444	-0.16901474456104712	0.9320601440368775	-0.1003485468929267	0.3585617728935188	0.4046491313293433	-0.6069262449305011	-0.37808480140355044	0.11824544195108634	-0.9640676731911741	0.5904462421330829	-0.20393813701517474	0.3715574991143635	-0.5965244933722148	0.12912882975510445	0.11658828153530836	0.9860054120085866	-0.8838837708023833	-0.2197165530583788	0.5293837126462219	2.114305662701818	0.45710185892241495	-0.9666264830177449	-1.0486030901557477	-0.3575719238069778
0.619612257570035	0.2933626422628475	-0.07784864645920599	0.4143901407176356	-0.07675623773134099	-0.473571731712512	-0.3715534128045016	0.3088250913680111	-0.01835368967329286	-0.13008622498681002	0.24072810252575924	-0.06394763894964739	0.05004391317865104	0.7897489027926875	-0.934477186485906	-0.3609118155949701	-0.4995259110922637	0.22121976110405184	-0.3351336732473718	-0.6585455686450726	-0.18174979833619637	-0.6509223512059895	0.11020322836987305	-0.28847714583712325	0.34092393097525087	-0.26140540571150256	-0.5745217130540878	-0.0927006692135709	-0.49797830685306377	-0.2642617704110533	0.06930076969295372	-0.5356903248493946	-0.48988889415763737	0.08727524169011763	-0.6134943906661959	0.2249626449586101	-0.20289141530968066	0.44915702198140267	-0.4735579727351673	-0.20298251511201565	0.04768071167139823	-0.45593437544897764	-0.5065446097333907	-0.1928880705544928	0.09841822055101525	0.6417930219459694	0.03461379133295213	-0.3609826103100354	-0.9271124368494439	-0.3741972722307379
-0.0008527076107500501	-0.7788531866864067	0.3118548335543123	0.5638549372763971	-0.4479795203055235	-1.0203538169882005	-0.13464792106530477	-0.18356120883336494	0.05838255167929157	0.16239585248549057	-0.5414034868100425	-0.010346377856472869	-0.7623637638084346	0.23742969584355508	-0.43464351709112126	0.18351150084701415	-0.8348446780617798	-0.40728983117623896	-0.2928154352799959	-0.41934062669830907	0.7476421388312168	-0.6354133791591104	-0.18596813766090284	-0.4512315718278486	-0.2730387545216189	-0.7221478347915897	-0.6571450159378245	-0.6712690730307599	-0.41798324795350716	-0.37027561706163625	-0.29313684031931114	-0.3755883458507644	-0.37360502658120137	-0.24739388752393363	-0.2159582447972531	-0.39341896410890714	-0.38989512451095726	0.11928667154152602	-0.5308513287435719	-0.3983564485875215	0.17221559683558368	-1.3219658481475856	-0.2997555499072027	-0.1085124310399298	-0.30121576124567023	-0.6019102678085558	-0.45851009277918015	0.2775967059558707	-0.7624555483935304	-0.1659948304247523
-0.79099968327664	-1.553680436838112	0.5215779797846601	0.16248109634763824	-0.8524487079575856	-0.5690485737726002	-0.37878897413700424	-0.8921616280243748	-0.9613170004609631	-0.15625853974342757	-1.2063929034894132	0.15569410672291426	-1.3223320865700576	0.6008505251833096	-0.6300599237811106	-0.08683631344003366	-0.8075880781787222	-0.4801985265267839	-0.2751739102227506	-0.571880702137569	1.1800730117102098	-0.708370703302339	0.09255268509813767	-0.6070632028168478	-1.3755675292247735	-0.6460380516817454	-0.45817839211763856	-0.7525686062658941	-0.17693197569244032	-0.26720380086953593	-0.6214672164484151	-0.3064852840780817	-0.18586454158737753	-0.8954844248038325	0.15805319513715838	-1.0405504478842675	-0.7647248440512455	-0.5725627180166952	-1.1579103282444951	-0.4780570795833499	-0.036996686227758396	-1.091997841196488	-0.7474944481363546	-0.6289163820658475	-0.9976916719071676	-1.104106135388929	-1.0725230878184198	-0.24505021341608013	-1.0103419809808292	-0.35722978040637854
-1.256001601857443	-1.6596636511336702	0.09643954102798083	-0.5789864167262309	-0.9084944111994301	0.05513201500805468	-0.8743580692879745	-1.319366933118271	-2.317504957452155	-1.3822869232878106	-1.765566550059738	0.01901999831016381	-1.4984975000140182	0.530751878111754	-0.9406230484077364	-1.0277071044000985	-0.35194015900143727	-0.5761892813879409	-0.31781710493459064	-1.1867863013229092	1.1151949847916363	-0.9353656603800141	0.4749050545076135	-0.4895638108897312	-2.4261478879008447	-0.3802973227405654	-0.12682102519136362	-0.8804311935596968	-0.054773754600910884	-0.4678260677665456	-0.713865511599544	-0.18194259409999458	0.1354291892139045	-1.3426441518681467	0.6601934030597478	-1.1484439332764662	-1.1016628119280258	-1.3119066369361077	-1.6911129544959345	-0.5055631769099084	-1.0836976603355026	-0.004993868355458557	-1.1922594318579112	-1.5642658943109136	-1.6980940512735492	-1.1340409890886556	-1.5723840549151387	-1.748257995996167	-1.2760772776343305	-0.9660239266068412
-1.0962852825904026	-0.978103158488408	-0.7087673370727529	-0.9434329556630663	-0.3462829121395373	-0.04420106085010104	-0.866938602635534	-1.0918104664489707	-2.3719419431579727	-2.341560654537242	-1.8816855655732851	-0.5835699764962272	-1.0466159239113308	-0.9279687397006743	-0.22929354652484993	-1.5518143063448444	0.40416580329753643	-0.9517995809090286	-0.26876868376069385	-1.4626881846124284	0.6886746025926946	-1.0243723135820313	0.2282505883221039	0.19649496115681644	-2.527419216110358	-0.26669805279192094	0.23838511356954767	-1.2754306578937993	-0.024136376030547767	-1.089735988641592	-0.39892623268692384	0.3624100273613706	0.6925874872402913	-1.1158895368481834	1.3305062933768927	-0.3562786930689255	-1.0661689782252255	-1.604089094577115	-1.0131332978817595	-0.3927980704402451	-2.5741732726089652	1.1484445697103025	-0.5707513827788214	-1.9014105420211562	-1.5418212464005185	-1.1038750926562273	-1.5348480484272533	-2.575089628456384	-0.6545661395481215	-1.1556992460436266
-0.4338816580456839	0.23413792886163926	-1.2481556314532882	-0.44792124447924375	0.5788355712074463	-0.7980649433656819	-0.03780042708421179	-0.3454238022214219	-0.562713101017926	-1.6718378034319423	-1.1587814410432247	-1.3735741384801339	0.009267329774657853	-2.9077287137598256	1.6271362758564654	-0.8988102751694707	1.175403252652522	-1.189052823704903	-0.1520858045667757	-0.7187844405561478	0.07738389166049164	-0.6898666677261136	-0.6776912742893001	1.280056611247484	-1.316327647693911	-0.24981800515162794	0.5489016808175141	-1.5074336116507638	0.02836905619235967	-1.7556683945338027	0.19106625927942156	1.3207515067914277	1.308388323896397	-0.42285832813689905	1.827753862614431	0.9263759048907798	-0.5409218637874202	-1.16454352610352	0.9758338285498313	-0.03608964562449751	-3.342893642413295	1.6376801903449167	1.1333281207825032	-0.9915199235957102	-0.18055866091757386	-0.9857747125463534	-0.7973163064367363	-1.3627051508587964	1.0433973256011826	-0.21526425828973414
0.23590191708751374	1.33508788505142	-1.1481646342041587	0.49975278040719295	1.1414826168163916	-1.3475629757012615	0.9181929629460982	0.2994403112001178	1.6504967603406182	0.3626359218242374	0.2052428053806238	-1.8465162612775547	1.000456386622201	-3.5363304026878897	3.2164980804066605	0.36201216658367324	1.5584478946584335	-0.8885769205380672	-0.2576267077680729	0.6350283131732699	-0.4479229194249835	-0.11661845064145274	-1.441543112402901	1.9921561847883218	0.4230393468872008	-0.1157221863759195	0.6525374078688825	-1.1648877185071436	0.016560487388106702	-2.025102891328016	0.5952272221489578	1.9990752103528242	1.4927349272332702	-0.016497976557722248	1.6600504113338566	1.6760926212586422	0.17550320065064623	-0.28121532384405107	2.829909189730154	0.3887411001949177	-2.6314399089823968	1.2956026932646056	2.520415046611421	0.5028858587299919	1.40621238939541	-0.582724619186899	0.1987043124425258	1.242916128817983	2.6938554316324708	1.3545280050669422
0.4035427843078308	1.5439556509042789	-0.5834044518502622	0.874542466181342	0.8095768592911505	-1.1129716670822238	0.9169950732401851	0.25975458650416183	2.1786972053311615	1.8515242052953347	1.258559850863999	-1.6951206572364295	1.0007777747414077	-2.1087203669520926	2.9203110182039516	0.8981722548292795	1.2448712671096998	-0.38549317477825673	-0.7313274297788561	1.3963884107657858	-0.5785637316690345	0.09643037369276056	-1.2909955454102087	1.5886203101613168	1.3481506480404608	0.0758754428299934	0.4205406276346945	-0.5228524872719862	-0.22755049052285414	-1.8046870604899925	0.3928041525229521	1.5590473153456748	0.8267130680772825	-0.3591184941163737	0.7419730223943667	1.1721409481029588	0.599099557180506	0.32691142452848215	2.850823660696615	0.45782598554953674	-0.9944803979105784	0.5376431569636317	2.1241343598063143	1.1626445103221064	1.6172765035973704	-0.14387337900385552	0.6587802001888143	3.0028717684722306	2.812383825112909	2.0972969175281126
-0.022462943944435255	0.4928613243538688	0.027071619227131045	0.10225576751403337	-0.13283592841876285	-0.4311033280700712	-0.2944633234312667	-0.427177513404032	0.5946495240572045	1.2844194358691745	1.0626310498375344	-1.0773142628898829	-0.19104988076142843	0.036017781773703	0.7228851454431786	0.15204889751117595	0.3498399448714125	-0.4047814171690249	-1.2052995399834605	0.8555198460138674	-0.23224610453328462	-0.44175347243415525	-0.3208267120511353	0.1855340529783411	0.9031756700456651	0.03302102616418611	-0.0869971458937903	-0.23596110380256474	-0.6023784852370025	-1.3131039385049164	-0.3486494129504463	-0.009959463404105617	-0.5609825122568551	-1.0613258912072971	-0.3638463018593929	-0.2178353885162146	0.5451601840870985	0.15788399969950928	0.9105374482159077	-0.034133937781739815	0.22124250610713941	-0.05699355003277251	0.07136572720850334	0.36608703352539423	-0.0351768404299409	-0.2627164040750993	0.1915220764155255	2.3489046258373025	1.1312033511908992	1.1088645137723339
-0.6008257659927969	-1.261233433146917	0.4373741037223664	-1.2096245901390947	-0.7851319029858143	-0.07377837824942743	-1.7246944189372908	-1.072705330891448	-1.328780070198206	-0.661430539587043	-0.2971446561866001	-0.48860493948951383	-1.5967685463859302	1.0295843890602683	-1.5663116970035849	-0.9805606400556571	-0.5253998880561072	-1.0235471459689633	-1.0800324424300622	-0.42509055675361773	0.2785540151261078	-1.3887857137279487	0.6143809323904758	-1.166575870930388	-0.07745895150862574	-0.3095091844569398	-0.6176403488160469	-0.4592761674931123	-0.7246180746190181	-0.767202128426419	-1.0477110521529371	-1.6078618474215363	-1.9131977822260382	-1.2942777532828014	-0.8810245258551294	-1.307423657213255	0.3250425612191673	-0.5390962304755423	-1.278069363669891	-0.7095911635595149	0.32135795636420017	-0.22895637494534649	-1.8525445940470628	-0.9561720678220318	-2.1061646267153784	-1.0373603394994821	-0.6716032151086953	0.027521734527123237	-0.9896475464951224	-0.884705956903164
-0.7265284855618241	-2.392317871458047	0.6325609309901672	-1.7874684531775489	-0.5521369612479351	-0.3331145303816625	-2.0803942950392487	-0.9790954073523932	-1.5489730513994548	-1.7895960603320131	-1.625423757137566	-0.32668393365051845	-1.8736031052499516	0.5258589871061831	-2.054427274095112	-1.1613196826426098	-0.7440279278237185	-1.3497738835610988	-0.2471074929116021	-1.2249277254780986	0.49096201488674135	-1.8795581757337883	0.7585829862671801	-1.4135510482708833	-0.2913920863863388	-0.5983611375223665	-0.9333883283435035	-0.6124801402560113	-0.3914245247873018	-0.23681750059221468	-1.120393326535427	-1.9370125527787176	-2.3416576562174303	-0.7152253749975209	-0.5391790004629444	-1.2503826293125122	0.38604294397662936	-0.9536129450706963	-1.8576363196095997	-0.9027653317299749	-0.036403161530958045	-0.20242166418683363	-1.926334653437215	-1.3260446140672728	-2.4898841942025456	-1.6676745103649149	-0.8620925798079011	-1.7258206590575893	-1.8566766450408945	-2.1887567990187207
-0.1772023577193285	-1.8264398069348564	0.6036107862535532	-1.016069372487178	0.22751931416018162	-0.7736753036169759	-1.0697353347059904	-0.1394945902639002	0.012260720006074125	-0.8479277870630716	-1.7262982278375183	-0.5314642793002989	-0.6857889154403503	-0.18642092744874803	-0.645966458897905	-0.112771679864328	-0.2555938025673062	-0.508790680780832	0.6397815111308367	-0.9131019929666622	0.26135334078814976	-1.326577012171222	0.11372134722403715	-0.5292472845487892	0.5747101280984022	-0.46408183037076267	-1.0005623833501645	-0.13757478763518552	0.06551867402085067	0.21180301939129673	-0.5400978142547352	-0.7804363120938694	-1.5509902845782912	0.1736382275413364	0.16944860481873397	-0.3705811862335276	0.7851267318556033	-0.49744915952327007	-0.6649949165969156	-0.39589277179470056	0.26749521602000115	-0.40685659446713907	-0.194257635356742	-0.36951665204744005	-0.6145977371589494	-1.245817907354734	0.16241364150089815	-1.54807948790386	-1.0486925409157404	-1.858294294077611
0.6937446723082652	0.15255912898606694	0.264024119878053	0.35430134723191425	0.7047684062704916	-0.8328891226894765	0.353583540441442	0.7593025384403645	1.4805064353971682	1.0581618298059465	-0.6051502766057112	-0.660671798773488	0.8752986972438426	-0.0012876079753018062	0.9505874097259647	1.145121525807493	0.2914722595332101	1.1780046509748423	0.8032367672290864	0.08710974045252715	-0.09404163072104936	0.004650936453752067	-0.6792929498700336	0.46881770951665636	1.5315368364612125	-0.0030785884327816427	-0.9537537897342826	0.749636739298075	0.0941111078522351	0.39541455895688987	0.15729632422362022	0.715241064929139	-0.15157052366877433	0.6245273105905784	0.48045976417083164	0.2725739788454472	1.1162237251227827	0.6118945335324332	0.7843971048599088	0.2647207661374328	1.3843729027379215	-0.9941507039572648	1.6576620111943512	0.8098738023833854	1.8333083654795967	0.11095432057130997	1.7318980570371787	-0.1989593064299982	0.38071032320607184	-0.5525571104918131
1.3123230431343795	1.918029508688401	-0.350847787467209	0.9624932886262891	0.5081008615327706	-0.451097212000381	1.0284225700083414	1.0598007780530674	1.2220877366026532	1.759504141283727	0.5594205792760607	-0.36104675490146615	1.3758296496536853	0.6540226573496163	1.0461525520190413	1.5257169596733322	0.1790327601168385	2.324502702035543	0.23043041712410597	0.9716861821124076	-0.19954075710434083	1.2394514568192139	-0.9545777168765702	0.5771596947100492	1.4719359360472057	0.3167100231656116	-0.9079824381276494	1.3066205034280127	-0.378298744097192	0.17221432346233048	0.4435977118935926	1.1280064537274483	0.7901795101185272	0.4506571772695647	0.09656787296463752	0.10010383420429708	0.974213616636745	1.5644436934941297	1.0493183584220442	0.34701372034943045	2.2524737650536983	-1.6026911343641397	2.0525859496424816	0.96586311318113	2.5673259097351875	1.2581023234614912	2.4640573878380874	0.5869710307572201	1.1712698939435633	0.3690585230416119
1.4097508071044036	1.9079955171687424	-0.9357039159591176	0.28970351535909333	0.0968007314995153	-0.019716237889729194	0.7172123460817494	0.7860288523522141	-0.35928709049722674	0.4995097187458038	0.6786196056086918	0.23454368991042887	0.49219318846255145	0.5952427551494197	-0.3786271299184599	1.0526105323969392	-0.6089467523351321	1.8995328636718105	-0.25413621910745954	1.3782683965002878	-0.0863597197324621	1.6869788243124157	-0.5084462759460286	-0.18299825667800904	0.43696748574970207	0.2107413108857104	-0.8612572468238653	1.162546379107593	-0.7361352823518112	-0.304808771881648	0.3092569396560139	0.13001938399143712	0.6323612098641869	0.09819017619841455	-0.5694920860001712	-0.39638642841998406	0.38596407394050136	1.7153813855700295	0.22335043257878553	-0.18938969476752265	1.852496426936342	-1.6617948316766784	0.987710487026113	0.15092412484354417	1.0182818908471762	1.2800196235047927	1.5578938537598028	0.1509458932381172	1.0506669749142552	0.3593482484266795
1.1774223967432638	0.1612247897978879	-1.1300060577388498	-0.7813569303798866	0.0632136728895988	0.1448949513212589	0.1312295836557035	0.49560314417754503	-1.4427896583951318	-1.287173749630406	-0.13609911170317546	0.628207919049145	-0.7443944723271196	-0.3800210327238657	-1.880062063026888	0.6533594608318268	-1.314517937709626	0.32892083383727116	0.10615684051607384	1.4114213925253731	-0.1261214983122917	1.3686363987626577	0.32691354199000866	-0.8763326386493613	-0.5122421090227348	-0.14203404937077527	-0.7753215970194516	0.6799153178439513	-0.3237459751777291	-0.6230764857938731	0.14294084185266262	-1.263834278986093	-0.31678982315989895	-0.004806960261520362	-0.8617301224549994	-0.3698680048454151	-0.29358651525761387	1.0984143362303067	-0.44210181965879025	-0.56376430439244	0.46451696539507925	-1.018089484911348	-0.24485388648774828	-0.4387228803233137	-1.179279415320986	0.4931577605046631	-0.4079897605921557	-0.5410244411099495	0.6110146388696545	0.05090143199526864
0.9513770505955977	-1.656524753202335	-0.894403963531919	-0.9423203705286431	0.31343536229087055	0.08854566629359618	-0.026155644644960913	0.5431125812142277	-0.9577814962912535	-1.7076478663954224	-0.8285399123805942	0.5013260372643641	-1.1242835870743628	-1.1549815022655734	-2.182360560536335	0.9790077396050625	-1.1649669073592137	-0.9893899561642223	1.1277195021852453	1.1249398070257401	-0.5053310495107309	0.8117542560098279	0.9242920938877314	-0.7251511102483388	-0.5767810384231167	-0.4359867778455018	-0.6773196383541761	0.3664143476846321	0.7518798689152731	-0.4789475253324517	0.16024788146583582	-1.772716836018883	-1.1311864605802004	0.05512610560341408	-0.5528547289940067	0.25200708380462233	-0.8204541337137625	0.2517324294712017	-0.10843675279716447	-0.02797781244695397	-0.5907491448710959	-0.23773770296158742	-0.5596006264176344	0.032072698120095666	-1.9932954045676847	-0.05608011635023671	-2.0068760525899645	-0.31795898794741034	0.31298617129543027	0.21506922093584024
0.8473589914473202	-1.897574143231674	-0.5578009186836189	0.09842462758212124	0.22521522042163525	-0.001375081804609094	0.18411716342650986	0.6700288080728156	0.2981123042069379	-0.527571961445453	-0.6629915869090725	0.08948397275163679	-0.49487163749387625	-0.7871471560181507	-1.3559829768117961	1.728280036384706	-0.18114662028869896	-1.1662242001052208	1.859818128754813	0.37803123306246955	-0.9379495376578822	0.42988178826643864	0.7576864738106038	0.05430364251226143	-0.05877876491165005	-0.6752888571583056	-0.6231268648709097	0.21347436421464838	1.641910081621985	0.021368210616688612	0.11299952304190762	-1.0782786229356534	-1.142182861664253	-0.07571050948235225	-0.05029150599592418	0.6254126057757573	-1.2289046911675492	-0.33322894066951786	0.7821186789879545	1.2333414372274087	-0.4363246200447712	-0.13845984401135866	-0.07686025376601911	1.036454925723697	-1.042841112143991	0.057447568368051406	-2.283514196770179	0.681620369480147	-0.007699106796909492	0.7257742856189789
0.7507332627286095	-0.5690517901926377	-0.42709097559748777	1.304898878602154	-0.4068216504507848	-0.10745553237592916	0.18411536192742478	0.4192404707665972	0.7742719505963476	0.7576467061511104	-0.013355258713983669	-0.05785654354679999	0.2695644254894259	0.19346758096505712	-0.41655666882118797	2.148406364255098	0.8235343115232281	-0.5956533470973157	1.6057839457617453	-0.7254867868445639	-1.028096968349218	0.17324521998719003	-0.19037219355017704	0.5403454277418916	0.19383147616599375	-1.071052722185242	-0.5844675016685373	-0.1303484205939003	1.6353241076845415	0.4906378231980494	-0.3410304873989689	0.034570439037029575	-0.5036598085218182	-0.44038440199029344	0.03595017643186344	0.030723111016631558	-1.548140868059921	-0.5443022519474221	1.1962469239382933	2.2043973319942287	0.3934204297342286	-0.9061429091076436	0.3037753853851279	1.3621524765521609	0.29423043696848905	0.18460145046502183	-1.5167028877877449	1.224882898372465	-0.6291493196513468	0.7828311104309716
0.5744125813191991	0.7884016078183305	-0.43789840385696094	1.4629030481938654	-0.9261233320079494	-0.33775802102735836	-0.30568296003127127	-0.17649879625497614	0.008435022412430262	0.778896661244111	0.1866348293875215	0.31207397688623234	0.3654355712954401	0.43577433832018353	-0.07722568278890221	1.9043742749385746	1.046616825253842	-0.25690190534796326	0.62242772064181	-1.5839873930344808	-0.8181341885321863	-0.2508087495079263	-1.289771157635511	0.14428619072525858	-0.07924089504043536	-1.5547871488721967	-0.44226954081688474	-0.6682888786201892	0.8923164991528978	0.6819100476232349	-1.0801793560135462	0.6283315170998869	0.07751266122887324	-0.6697953484349787	-0.4856385140344555	-1.1840290315802293	-1.554380139096329	-0.5583130983165987	0.7260568781077127	2.060016060091275	0.6139998995859779	-1.7454038956367732	0.013198030081980353	0.5719139565079985	0.6020507348983222	-0.3859794227282393	-0.7241927609514018	0.5392413667741355	-1.312496128419044	-0.007038250420860737
0.3850078556824617	0.814753062608939	-0.30852219510237705	0.48934367452950134	-0.5690683951228945	-0.6378528567673605	-0.9069745793911884	-0.5462438719108935	-1.0080661634693897	-0.23967789464838585	-0.3970358574161228	0.8719481712903965	-0.1254831026309556	-0.47745134037557385	-0.14924354820984934	1.2466028827535611	0.45090133287650214	-0.5253777030813529	-0.250809382168435	-1.6038892214025668	-0.7521391434442025	-0.9106777597299384	-1.6614675068070948	-0.7651035274767405	-0.29939806697395416	-1.657826707586615	-0.1205933273779666	-0.9036652633085892	0.18945941901699864	0.7192229359143715	-1.5273233257524559	0.5401254530950583	0.10508595113769878	-0.47431756681890413	-1.1810075206742865	-1.9378524777774877	-1.0040478130672046	-0.5934627861118683	-0.12764281745607203	0.9795186065135252	-0.3234245859602396	-1.601219068538538	-0.7048841353486971	-0.5299235446024206	-0.11658274810338848	-1.3143532225422174	-0.5543102314624101	-0.7568935591629922	-1.5072206206222412	-1.105313179613389
0.24866068297648405	-0.2847472406490521	-0.0015023782649327597	-0.5407642217502863	0.4758774977684383	-0.713110449104523	-1.0434231085997647	-0.27402743014375125	-1.17678959785612	-1.004958179683489	-1.114357383550049	1.0991177109304193	-0.5435437196434381	-1.4800408626333121	-0.06931781640624173	0.49973249266771247	-0.28748684080762255	-0.9022808251416211	-0.5164427074228043	-0.9128472422778822	-1.0303128005558218	-1.4580135648187695	-0.9253053941156758	-1.2954913285842748	0.07834287934393827	-1.032223585707067	0.30677571998534486	-0.4978047301363884	0.021601259417473206	0.8874381854757026	-1.2887038028438114	0.3425449204170174	-0.2609272603394973	-0.03557862385381405	-1.3920479730273934	-1.6405025282133285	-0.07275443537203408	-0.7731261316550301	-0.7212558591693504	-0.10856011098362034	-1.633643400645573	-0.32503245914383394	-1.275141234962874	-0.8907951001121375	-0.7813836670626306	-1.50592940978841	-0.7624904062460809	-1.40541859901574	-1.1087342906872735	-1.6721702488746295
0.08119633535351287	-1.164338455713581	0.14831345904720816	-0.6206437614872903	1.1214876491235264	-0.3146695052981935	-0.5910785668481409	0.3416905595543179	-0.542451605471004	-0.7686445350803447	-1.1116539389234819	0.8836271270944268	-0.5170740767792493	-1.3902528955940052	0.3180777871891592	-0.259783738775685	-0.5124763737469302	-0.8064247409267096	-0.4114306028939301	-0.2866378731243898	-1.1963520813919488	-1.3942569627004389	0.4013250010203367	-0.9903348338905016	0.7756500639248433	0.03486893004050293	0.6770590321333175	0.18957770843340047	0.14934625376214786	1.2522747586719374	-0.6571711819248934	0.5353002940002201	-0.47954494774892775	0.23753764174849323	-0.8731135548929513	-0.8203699358204545	0.666040062518922	-1.0813249726032903	-0.9423144437551904	-0.485328191124373	-2.0928738438689334	0.9931885780019587	-1.4401542094354594	-0.35805784710807975	-0.6823192047874932	-0.4878820568487315	-0.7064951221794039	-0.9120796566511726	-0.6736093452432496	-1.4817669464150818
-0.2190082485496545	-0.9404746876006367	-0.12787991283397493	0.11614625484115841	0.6241377634877059	0.448194785840057	0.03946182819207835	0.6106865424371526	0.014508422404670115	-0.002406946324041312	-0.2932004349871084	0.637208083379374	-0.27780201276490973	-0.3912324590742757	0.6758145886136275	-0.9460435038895288	-0.1991206911885449	-0.30881137760213934	-0.4222473562705871	-0.2602837344616073	-0.5969386954787718	-0.5347145315839533	1.362105167650818	-0.26194447130644544	1.0214808495157743	0.8429747463210427	0.8916172488176014	0.4973704718789687	0.07360909774573093	1.5639868637545473	-0.3154175251451317	0.9528675497259788	-0.24115554384832488	0.23786828774289934	-0.060734878311089265	-0.41909935125405995	0.8292425585147281	-1.3190308237952892	-1.0089862816775532	-0.21960055728897243	-1.3215602492442466	1.050922853077463	-1.3250089097670652	0.35954487162801674	-0.190102753879404	0.8946920024507555	-0.17171534077936784	0.08001380712619195	-0.7228873700616953	-1.00577411094988
-0.5215675631986147	-0.06346947832667944	-0.5758693072066537	0.6352324707029366	-0.46816571027590886	1.147819578072066	0.38708588770316804	0.29232399363088685	0.02772936288116928	0.4567443801873303	0.638039135446643	0.7763861915403795	-0.16851507257716541	0.29145284717023034	0.699378806755679	-1.2019267374579468	0.15217630025354323	0.062102545206871494	-0.6290010833399359	-0.5173290960455212	0.7621926275692942	0.738415863281874	1.487242326564137	0.11790001862172554	0.5484035895917304	1.029596630230084	0.9834082373316857	0.3094895303343093	-0.24406213239150315	1.5476579248567341	-0.5413481342866021	1.018887660468486	0.2519844519739806	0.23338220917132915	0.31457095002773205	-0.6607169001590467	0.6726573180878002	-1.1667431683373788	-0.9067093537478782	0.15355309556990773	-0.034565526097833886	-0.2518376398954483	-1.0759096739645289	0.6694999235158577	-0.03287333257763311	1.3805766905921875	0.3990655974624978	0.7064865802646721	-1.0333273223171806	-0.701492940971554
-0.5053987007310679	0.4387360961460711	-0.599088937847537	0.20194313177872586	-0.8858107623616729	1.396699008422719	0.35969523267538955	-0.09722184628882048	-0.05440511059016053	0.4499631481327531	1.00515796373883	1.2171305080691555	-0.12164036316268674	0.029776642338236882	0.46438491511530516	-0.7200775968150662	0.14934895856448271	0.05966139401578961	-0.6710408638698292	-0.3618631143120142	2.0476683487200895	1.656726369733276	1.1912661520886132	-0.12573760578922596	-0.047127838782823894	0.9246744396834192	1.0567450889199232	0.17951964728613015	-0.3459768138014569	1.2384330911571135	-0.8628872582967595	0.4954232614502312	0.5553629591089266	0.39685262158796897	-0.04054177421993906	-0.8799283824758328	0.7699897697480445	-0.4765480396693027	-0.391323939607518	0.31232090064293355	0.8574969494778312	-1.5443859472249113	-0.7023411988942606	0.6769295492263363	-0.2643749985881795	0.6998471835885725	0.4284871175445219	0.8026777743140058	-0.8923657494957007	-0.4966325594450238
-0.03973044449309232	0.266252688380899	0.054289702362948555	-0.8203071060893274	-0.09968039115643965	1.162804060761411	0.17647711763362553	0.0792180570084067	0.356829052338097	0.41036721106250235	0.8354600641814874	1.5049916395058458	0.19477465092235724	-0.4418062794874318	0.23202609696318194	0.21357809898486124	-0.0218233814410776	0.01642396374669223	-0.26815952638001117	0.3311610171007853	2.4298741953688174	1.5881624433259578	1.176916048435354	-0.46587054777629605	-0.028731387916850402	1.069848004717739	1.217475002442623	0.517618216107098	0.07359718602735724	0.9864259306422243	-0.5972401071434311	-0.13152465304643365	0.43583746640533344	0.5000285467393778	-0.6005312700339448	-0.43955059239872335	1.2662175604983004	0.4274361016103833	0.45485521154738096	0.369280288492693	1.1507990974372913	-1.2718802297751326	-0.2662638938497795	0.7571694744336331	-0.2693212846823517	-0.2002977782302448	-0.1604185711040011	0.7745663439387989	-0.03312396832322177	-0.048450755682251226
0.5591438958418626	0.09697295032927322	0.9335905733121942	-1.3856946553955551	1.0841437643933156	0.7706662093529791	0.06645337637005375	0.7799123273817516	1.1267245361361078	0.5219593717517834	0.6972906500408936	1.4060496417312993	0.8325621211720039	-0.10931995509983473	0.13046218955937242	0.8044310776780326	0.23989981271503497	0.40064690059134245	0.4130852128858973	0.9530841814967689	1.9667948600223262	0.5523812851057672	1.529398137696776	-0.0925484350987053	0.6113838277596548	1.5366294473893007	1.5631249785248371	0.9489035152472709	0.7144149410990578	1.124854983175587	0.3569639384257881	-0.05598394989080918	0.058907919716407554	0.28197709174553	-0.4328674550951085	0.4838132545346622	1.6629246884360318	0.8877789322869629	1.0268394141736739	0.5219998724912874	1.3035501896331145	0.731266039088356	0.03440582854237161	0.9117707461255082	0.3255436996359869	-0.28779074977010727	-0.8372295267694416	0.8501474610964406	0.9643105313539507	0.7186059318795821
0.7937121171847374	0.6111182187037363	1.3557221459525077	-0.8467886161626916	1.5072234666350073	0.628350865720671	0.1546441666723574	1.3164910904736669	1.6277156038261038	0.46040335563217727	1.0345788470972097	1.1875937042342883	1.4050098126494504	0.8903743717090254	0.17061334529711783	0.5473374632196952	1.3225859222536291	1.2647480310111314	0.9485842389720645	1.016160892510082	1.4572340769419068	-0.6882436501931302	1.5822729555425172	1.2823164926897819	1.2078102405272932	1.9081451983346696	2.1435685405543383	0.7852863038630115	0.9976340244550108	1.6290789135010382	1.406918667967916	1.0521034445553232	-0.17795910658206784	0.014414362721720898	0.8900491117404062	1.2061319564789823	1.458374856044108	0.5483967485591387	0.8216273564150541	0.7112107586424449	1.7037264970185648	3.0105612143283764	0.14203528954458108	0.8640509303756884	1.1219370603120513	0.49623433549621637	-0.9099381580219325	0.8398002831911487	1.3561992472435136	1.5452810438559657
0.5241642722217709	1.6134028625740608	1.1770381559827319	0.46345373630154435	0.9885608059113653	0.9049189188318871	0.5539857491171614	1.1684689654641187	1.6599084590427657	0.06333504399659308	1.7833038917851578	1.1982047710652795	1.5311942694927823	1.4208790358781223	0.4279481796756611	-0.200413303071594	2.8917637889001235	2.2166644504258204	1.0755511830282716	0.8551189169542831	1.4258962421260235	-1.141994646588466	0.7369736054928728	3.0752962409874427	1.247201971463454	1.8771630414652598	2.819797962037041	0.033395909520818945	0.7339332073736436	2.074611951668456	1.9265665244880692	2.624088509830171	0.04523547388068119	0.37074934674043764	2.73248445546774	1.4328409615563522	0.8319904159933204	-0.14105952159023546	0.13750524927132096	0.7183060831405488	2.2052513314305315	3.8378918586506208	0.36206852018349645	0.6587414441598223	1.4820801928480158	1.4026821201577817	-0.0735412079661791	0.6381049260869899	1.1358671640608877	2.202879231787837
0.12024628754260255	2.29850246844384	0.9220876919443987	1.6366658379137689	0.38126302509767096	1.3735832395262388	1.336315436014076	0.5516364523575907	1.7007439776618063	-0.15979064550228347	2.534804236107162	1.2757687694200452	1.2762387752953754	0.8635243659414191	0.947685020921782	-0.6401075694541836	3.97817715671806	2.799137815979184	0.8341123210065189	1.1520495374269357	1.5029917977703544	-0.3945763761351947	-0.7291321156395151	4.20723979230679	0.8750308660432039	1.6034730024484802	3.1685979958168167	-0.4584755363511591	0.2795036787626919	1.92514789656791	1.8659557779622522	3.5403393153232248	0.7235488089958731	1.556946327170224	3.807804357088658	1.5245946567140867	0.4371949823684355	-0.24224302835832504	-0.16320417386296326	0.4825612553619408	2.380335793014211	2.7465028610540347	1.045511860744384	0.7440133421906026	1.3496746883045552	1.800299128936665	1.3500740303990566	0.5830467060136211	0.9764471772568175	2.6511463616183524
-0.00962436154816796	2.181144403369655	1.0936191686723051	2.0233789669707676	0.3742532235015042	1.5477685497979878	2.2980069274518544	0.05330963948459666	2.088218858816455	0.4093781764982742	2.8725184096314433	0.8074311896699005	1.010146649602275	-0.03840643783552003	1.4414673184382623	-0.4766462109165325	3.6546926273442297	2.761484362624037	0.3922023425681718	1.853574716503858	0.991848704845236	0.9698645851526372	-1.8335994603445982	3.8728888010599944	0.518494207183514	1.364760360614011	2.6745193827059404	-0.03239721388499918	0.0250336243596929	0.9363343711492388	1.6234129333090217	2.96769731757336	1.4515738617424723	2.7615203900521106	3.2679872735684135	1.8372913598138034	0.5108665474345648	0.6956498866332804	0.3147120624104086	0.16899235437206409	2.0379915520175382	0.7701183707259647	1.9965509437381295	1.2794560167771436	1.2396532934929634	1.6339348182745377	2.5926744399667	1.021688507140267	1.278321153094926	2.7796238805227578
0.04211828852139055	1.4776401235161098	1.5124578075352462	1.6651062269684878	0.6214978292629231	1.0791462717928402	2.891196543747784	-0.14121630577871155	2.292374638704277	1.5212447790847168	2.5366547560173767	-0.5044860014537983	0.9067669837610939	-0.13000994885031578	1.3434285855648747	-0.22401009684817622	1.8066503197685038	2.066065171121678	-0.1152447694459437	1.986824007032725	-0.0887987861294903	1.8032349925938722	-1.8574492770072104	2.128880034082109	0.2563472659584723	1.0675032537824476	1.1793281877207404	0.8617908745685898	-0.08748747947391328	-0.6048732056174166	1.4631533656067701	1.0176778920463045	1.6227258865697498	2.808903512066871	1.4642992575909726	2.119897976060664	0.475326801600995	2.0317735461669906	0.9264287295490158	-0.07612010048320815	1.3756326355942072	-0.6652320685425173	2.4253363785335624	1.6497697810128809	1.4403528308248958	1.0904218338436729	2.9227626206768127	1.6466895353401345	1.5711564230977493	2.276416636449386
-0.22758234131654062	0.6202406814563588	1.514703796467558	1.0764277748772344	0.29272180320738367	0.13668401406516487	2.6230678954633477	-0.40097932081004806	1.4211639826190736	2.0858980761216204	1.4951342914907202	-2.0589839645932284	0.7706843912369762	0.6844054985912551	0.417895128143009	-0.5092047453653606	-0.6426255933382351	0.8866972245655945	-0.5847455437274909	0.8080199331437805	-0.8528663178817175	1.3949566112926766	-1.0215113191819991	-0.10119215243878654	-0.17429066395282392	0.39783131921472004	-0.820121781397895	1.1179615040441833	-0.418685786880911	-1.9961378170819113	1.2807121825549794	-1.285590478254993	0.9077109274602223	1.4661315729139492	-0.3644190905444556	1.8480706580518762	-0.3355880724130138	2.5851362970866694	0.6754423054452324	-0.31495972785843573	0.7052017273000558	-0.9434231605260556	1.720965023902118	1.0505087020424828	1.5484269377876922	0.25502904981375085	2.170687598344955	1.6234849512393996	1.0930136746124839	1.038681567310375
-1.066160080543484	-0.2441201459686515	0.7707391575363753	0.7505488821094093	-0.7267077294069546	-0.6390011168288553	1.6029139855130055	-1.002563015978161	-0.529918005730822	1.4023660477348432	0.0669772502636997	-2.76530933995138	0.401518379383539	1.3884604894756316	-0.7461236427791749	-1.2838764574374353	-2.331396979308415	-0.3163336278189415	-0.951587629711732	-1.0791963716806725	-0.571196370081961	0.13294010036564904	-0.17140937103124962	-1.6216393089272945	-0.8052947528165991	-0.548364585864717	-2.4174206842027504	0.3078787607064215	-1.0999165256409589	-2.5757096381691373	0.9489483259354472	-2.7133068191706364	-0.30879094898708626	-0.1206113856035817	-1.1831283846383776	1.0407186313147923	-1.6619288552176936	1.8662678136790771	-0.57493704069665	-0.7038556344642033	0.17450964098202196	-0.4617571451858705	0.23660964323451641	-0.43932795249181905	1.0064589458979618	-0.6910820024867217	0.9273375211473787	0.5246374406960657	-0.15265693687057227	-0.3663768895122703
-2.0238809824086927	-1.074154755889747	-0.28177414509560816	0.822402151110946	-1.5792528644280128	-0.7076173080635942	0.5544899915974466	-1.5895006862139072	-2.3010524001475243	0.11588527343755453	-1.0982429332462578	-2.1404589530294	-0.04272457001646749	1.2346871366153613	-1.1270460730765788	-1.9298247966488649	-2.490639056012885	-0.9430084842874676	-1.283993358119229	-2.1495682695448632	0.3485683228148483	-0.8489157199550224	0.08185733150078518	-1.7877500577957963	-1.1929308409598869	-1.1063183197467916	-2.966154196053789	-0.7794660216711936	-1.8138764106014993	-2.232104509735168	0.6416376647007597	-2.6993303467774417	-1.0524960715151055	-0.54674149527111	-0.9789255024371992	0.3839353923705565	-2.3593501187904873	0.651083287428281	-1.8139800544385214	-1.2577538706514297	-0.24301786182637425	0.05219160891005961	-0.9168665996448007	-1.7213085051246042	-0.054292540515863685	-1.2365957134048504	0.15326087535272537	-1.0540831908575468	-1.2216878610368183	-1.010204653070547
-2.321907676419043	-1.524445720838563	-0.9115509348773493	1.0252183391011476	-1.4606082599758823	-0.2374893903256454	0.11767496846116271	-1.5214072688123883	-2.5386117156077868	-0.4196345239678924	-1.444845175514258	-0.9105896862908328	-0.217949156302064	0.6710181761106546	-0.3211852517724189	-2.045726111238928	-1.555288112112525	-0.7533584012308802	-1.7380620581747497	-1.5958570137347268	0.6835550766706766	-0.7383110252712407	-0.19214185429903038	-0.9745581627281377	-0.945334006825939	-0.7638841366786651	-2.573159947969119	-1.103173815494402	-2.114122610363603	-1.536733153969356	0.5914127966625957	-1.7174493863457594	-0.5606466146259023	0.3030200284622372	-0.5654549575342948	0.39689730119135874	-1.6226375512874653	0.18963588852281396	-1.9088672239083788	-1.8033690326755758	-0.624569013586466	0.21093290511742052	-0.9697570132105517	-1.8460944333147222	-0.8221612674280169	-0.9476880420860877	0.39500845021322234	-2.0317553904491534	-1.224183007989316	-0.5827775847586912
-1.6548351986604053	-1.1642091172520777	-0.8787520409028631	0.890307688569475	-0.6015686395370867	-0.04767689319828987	0.1434114137817543	-0.7123954811498916	-1.270573875124486	0.24814983302388466	-1.0771245302411356	-0.3690341609769276	-0.08984017432752131	0.5854904455077212	0.9135895953090951	-1.838136382356241	-0.7647093007641823	-0.24248425000748228	-2.252192023079857	-0.27192640084488284	-0.2639439410361535	0.21040935342096123	-0.5460971061310211	-0.2755828552042343	-0.35357232309655956	0.06850686724445178	-1.9360394340077542	-0.6295294329066221	-1.8273617110298577	-1.2896702906798483	0.6103793361937446	-0.868283434395317	0.90813198081686	1.0478776967143428	-0.674070836090458	0.7159401569193073	-0.00459617392844089	0.8546728634072763	-0.781942904600986	-2.1345995417239347	-1.0499755263157164	0.05992884935252305	-0.26998771855106657	-1.1439580682526331	-0.7402422380122682	-0.15353380023177293	1.277358714038581	-1.9539524060381763	-0.319280698526807	0.10197980248074688
-0.5152538178077785	-0.1986989155016394	-0.5992621335316668	0.11492055571941642	0.03897213211743376	-0.7832558442269981	-0.161541392292667	0.13638601474729206	0.045998296384785885	1.0288305224240812	-0.7803841382564053	-1.0837693052352673	-0.0642347546574395	0.9523062371004923	1.365033556357456	-1.6489444787268215	-1.045244687534794	-0.2963363346516029	-2.3522812159079156	0.23707187365813098	-1.8438258503633116	0.9818056433239725	-0.678489191930246	-0.5848544878096482	-0.20694095690295636	0.32349131304951534	-1.6860573461307633	-0.2929028894808834	-1.0942407082562207	-1.7941478327066192	0.15006661256492362	-0.9847597015288283	2.160736440066005	0.2851473750614256	-1.2923882904844166	0.5037892464134379	1.0415960083368219	1.7119024698846137	0.5721427904146235	-2.139641923802884	-1.5935985482332746	-0.19878601420545475	0.17073341117406754	-0.8677155822780855	-0.21608399834798359	0.1459167213395476	1.81687559583001	-1.3683840760151378	0.47138807608218664	-0.12476413180954254
0.3183508285320093	0.4007573252206501	-0.5751545905613066	-1.0899883279157974	-0.06118370134587989	-2.1176840061881568	-1.2882521719575626	0.27435214777058253	0.030063439492229612	0.49948736431840113	-1.2571260300019063	-2.298156516237816	-0.5125986665008503	0.7944385520596952	0.6319629022936843	-1.3709942780504223	-2.183872906354838	-1.302647852152169	-1.5325836165406512	-0.6327836316254982	-2.7165519690361783	0.8123075283474221	-0.5782158020122466	-1.8002651489750707	-0.8820899300251299	-0.5575036579500229	-1.8745960075921755	-0.7361525697226072	-0.1732660567929512	-2.524117381596334	-0.9998796324927874	-1.968807190278314	2.1347951106821355	-1.8333361157320243	-1.8366055168353368	-0.47207518955082506	0.665907295711759	1.5096820091202747	1.1519110656838005	-1.7994893265977987	-2.224568471288005	-0.4072487206622567	-0.1728515868092003	-1.6840354816355194	-0.17840868876422333	-0.6572350844243764	1.323341272356752	-1.063728210432874	0.38008985194566053	-1.4684479478914954
0.5192089480888266	-0.13140284382368758	-0.8585285908470659	-2.0156529860086123	-0.46443909596088095	-2.905509630609209	-2.709407759247503	-0.26458222397430764	-1.2307894567365518	-1.3815487815845477	-2.303866399931391	-2.6662021539391643	-1.2561732458424222	-0.40685253274066846	-0.4805314157535323	-0.6457661335324446	-3.0778253842303362	-2.6614093284082414	0.01973892938416237	-1.8846195472328306	-2.2386131537425777	-0.12971963722286345	-0.3159654509364636	-2.8914819095975917	-1.787111500164326	-1.897228716205768	-2.049156316862507	-1.4671913042037246	0.6265565731381387	-2.567991461983611	-2.225862773353214	-2.904063026721693	0.9105218075846637	-3.669445804976698	-1.8279042299303112	-1.4820989555010526	-0.5165756340075064	0.021693901706769728	0.8260431448557403	-1.1851405638107748	-2.6984207119617554	-0.4823388602079122	-0.8511967003361564	-2.8283408285761893	-0.9732666379031997	-1.9449800743545864	0.005834530001352808	-1.159910615516901	-0.38281795835507015	-2.8467749800819657
0.3559255470839783	-1.3163117186766828	-1.155691042589672	-2.001065501710421	-0.4956329311701808	-2.2582924439772136	-3.2820283510229533	-0.7532288816856691	-2.405006908429506	-3.0789851441895446	-2.914531803860976	-1.568118141987047	-1.6780713989955236	-1.7452530087686875	-0.9132189848630559	0.4064116025049334	-2.810118496981123	-3.324781089932388	1.2670717459115988	-2.194315668492036	-1.0200836816067709	-1.0260114988246867	0.0888215506977338	-2.836202661870451	-1.910594923141886	-2.4268340908039607	-1.7495410105307754	-1.5031745937168013	0.9102062113294568	-1.4892469918324778	-2.563672340529773	-2.845211543026447	-0.4274323783354619	-3.7413000117897557	-1.3042620641886165	-1.703593862110343	-1.1637420102753253	-1.7033386045061099	0.14867721889512173	-0.5132428709281253	-2.6680267668619466	-0.43994116519404125	-1.13674856173625	-2.986717528343477	-1.924218984311666	-2.417566497197649	-1.321421225651546	-1.150125396973405	-1.04223638666389	-3.0366809325745634
0.18985077150353208	-1.7569207147353976	-1.2850981543325735	-1.114808535345919	-0.1799351374441579	-0.46938108981163706	-2.435150855281131	-0.6616467964420418	-2.397780976783643	-3.081854817149507	-2.3358429721320837	0.31795365600866743	-1.3820669910033052	-1.7787293235229078	-0.5541722211567882	1.021345848704972	-1.4845271483064635	-2.8339551286840097	1.216416032308394	-1.3735865912982925	-0.1269951651430263	-1.2518154081642219	0.563969085988831	-1.5712416138797773	-0.9259064430383159	-1.6257039118837913	-0.8991341031513225	-0.6428868389628554	0.40508828057805196	0.2135249679938614	-1.7169617220299072	-1.6081348405495153	-0.9512153334702467	-2.150549107908863	-0.6256949323175853	-1.225272748367659	-0.6576743936397904	-2.416060551182507	-0.4113088374505109	-0.08975501881437317	-2.0086425022372567	-0.4178401153247904	-0.9602082024315787	-1.8557042311915526	-2.0878534681378405	-1.5175954322610123	-2.063009656596679	-0.7360783748282501	-1.1498005178868655	-2.0054309061581534
0.029872581026456024	-0.7113756893525023	-1.307127432810442	-0.24336804978137982	-0.14244888278316403	1.2013655528928995	-0.8644814094671516	-0.23873380570171793	-1.390898635910762	-1.5000599847401224	-0.9497751663922032	1.6875199191599497	-0.6430979602412321	-0.2785991268467038	-0.2871512602541154	0.6094781657860853	-0.027045620297584734	-1.7120284167031015	0.06485558376645371	-0.3609287230643152	0.040044397471756275	-0.870906985093104	0.9048886865785007	-0.02993477244620001	0.38945352430693075	-0.2386457201024178	0.2086107123365124	0.2748620361280858	-0.6071455912952252	1.5042442670096807	-0.43760294753154966	0.10240663463421583	-0.7833194394003451	-0.3286446254573481	-0.03161905593331308	-0.8897446715421763	0.37111524525633055	-1.878776175914981	-0.7905580015649615	-0.035469280743564514	-1.0169368140840984	-0.5424272656785243	-0.8806674368614977	-0.4891681873771936	-1.3099672985910564	-0.059067278530320705	-2.2667434069276506	-0.3122799172248711	-0.8488650635455586	-0.8627552897864587
-0.3238697070663235	0.886710271885221	-1.2227471582893263	-0.32485529325118345	-0.6471423799798974	1.6756866326264652	0.07787812821330367	-0.10116449143821012	-0.412996074476603	0.1058062542725842	0.055203549978654	1.7644686031392434	-0.12847683543749594	1.3584486878757667	-0.8521239751220986	-0.39525047394967144	0.7538511609282276	-0.8155393001924005	-0.7839582947493214	0.07086474742057945	-0.07686663257449315	-0.3749430310559535	0.9270612975708205	0.7740337265500529	0.9034342012799772	0.5760265433069819	1.1747121412021049	0.4258567937980289	-1.228353995028191	1.6779981587012223	0.2388405841988058	1.296583329213744	-0.7395400498139656	0.45733706726186846	0.5115992103798584	-1.1724457173489027	0.9088983030053939	-0.9666270719478863	-0.9747860510748803	-0.06280231815623712	-0.2072916588433603	-0.7007667730960283	-1.1639059166951078	-0.034646108954252484	-0.3673910445361576	0.7122142756970342	-2.252804530001281	-0.47143637917471315	-0.3743356890857471	-0.5059822692040672
-0.8269242431197845	1.3266210981192026	-0.8111075118388182	-1.402964849302748	-1.1131279305808528	0.9571816752551081	-0.3059266929562024	-0.40937682392913866	-0.13052820779221214	0.3841757183642959	-0.07706015304825775	0.8231823994148373	-0.21073669212571675	1.6210955874074682	-1.894069817878544	-0.8200381417536344	0.828729200924317	-0.4556780294896177	-0.10703201387131739	0.1813622024144516	0.018652130113427503	-0.1104749390211701	0.6679195401614471	0.6750200350120718	0.2344245365635957	0.42839380001881505	1.702238863798841	-0.012288933424398539	-0.647491795819361	0.8753321863214002	0.05130692764767282	1.4751517575779587	-1.2139388476262711	0.14991824866373335	1.0742342598443595	-1.5579413598410432	0.6671643386698276	-0.6717231341195262	-0.707095154737352	0.3063043553491759	0.1172067324853209	-0.5541385221240706	-1.2331153601422689	-0.4241696625538616	-0.09370803788869739	0.4860194001458554	-2.0348779370876118	-1.1911904265260453	0.34363668544106263	-0.6063849757754212
-1.0889904130460417	0.052836727374936526	0.03597212684245344	-2.510983887945132	-0.8056563237530057	-0.06005818723159216	-1.4332683919955997	-0.6901740293054657	-0.2727514234992133	-0.5308223363652435	-0.8813288281436523	-0.24965695808807672	-0.6287260789361445	0.5170506056659279	-2.3369935348867106	0.01018953599933818	0.7098810637358242	-0.290316033608108	1.7542000383426994	0.6831857298228773	0.22091538610140388	-0.060257144265744654	0.3483249148498217	0.3447331038959044	-0.9412802263025412	-0.10812081269791958	1.6548423824558722	-0.1720923076760461	0.9504064556232789	-0.16783497581662526	-0.3438010513564243	0.9197115189278599	-1.6832426005493362	-0.4546724836647234	1.5033687765358719	-1.2354232647627479	0.16680325561879122	-1.1432354382820658	0.1799889057021884	1.1689511940917425	0.06170948594951153	0.07837386852424257	-0.31547106736932823	-0.5832865770138588	-0.5335920079783917	0.048799604937166514	-1.3365828159717967	-1.7531085238330515	1.3720967273473226	-0.15355468951368798
-0.7810355854008508	-1.6136733847380915	0.9264205465209403	-2.594111289441854	0.17749399275081137	-0.5187541274709833	-2.1306951669225502	-0.48398544286778794	-0.16926976404524927	-1.391420298943478	-1.2020518063084462	-0.7366691489787133	-0.8147840495716315	-0.6012725036698088	-1.631113725014093	1.5000550878659804	0.7231511916277553	0.03080118950990359	3.120619772520176	1.5980248466242124	0.07422923531435072	-0.0920259929279945	0.13794200013041882	0.4111022684838078	-1.6054347695351527	-0.33501472898641477	1.0822124409137817	0.3677319607420155	2.3396262516348987	-0.7716758166127975	-0.24764559343831513	0.323486096828099	-1.4175101157237953	-0.749908762676382	1.4812876977405884	-0.20766674646108896	-0.10176295865543003	-1.704609541113399	1.2599693730828443	1.9607132344202824	-0.0796530752263526	0.876877117938207	1.4428622768502377	0.18498694586942277	-1.022102313747543	0.15795498782330383	-0.18336714194598208	-1.49377441073064	2.2642028178958062	1.1438718883645542
-0.023757278980038512	-1.8920141286603307	1.192736345550459	-1.5370528182451668	0.9288430301307076	-0.24470982234921657	-1.832638831016177	0.06738852599387476	0.41062982733456305	-1.2223228683141893	-0.43290872541633446	-0.4759437675602991	-0.473166118660285	-0.7008803082040648	-0.3974806555522083	2.406937992712863	0.6794272358584915	0.3865460668295852	2.6910097267999307	2.0942513067626387	-0.5112979659144247	-0.218804726438038	0.034809780379400294	0.7272729985868608	-1.304635664136735	-0.17630400993290976	0.25920736793815574	1.1021478968521559	2.3423559464954486	-0.7163958959214366	0.2846486821023403	0.17006630602039763	-0.48344624855986085	-0.7533710791142644	0.8450102529654104	0.6491379762666605	-0.2664848936417639	-1.6613344277502984	1.6733419008540862	1.9333215668886408	-0.15169752112428106	1.2316008222495423	2.8211104132211937	1.380155322963365	-0.9571848287224364	0.632100900721495	0.7659288205327369	-0.46744380348167275	2.228349156815728	2.3464368801970736
0.736171103051316	-0.5068001911669672	0.6272179483113547	-0.201199206619594	0.7805294480541205	0.38316057154714206	-0.9864798946364493	0.4480172776743159	1.0797601216637192	-0.15192539650631337	0.8978386075657314	0.272014612972173	0.19215665283111313	-0.14685709412714174	0.265602602089862	2.1434376262777586	0.27246169349452815	0.45858260083456515	0.896950395258798	1.5174965740014745	-1.062379518945234	-0.5094151458468364	-0.02368906115428486	0.6231398458180548	-0.3696596933585468	-0.022835777155579214	-0.3852602032999513	1.314348057752889	0.9948942063672221	-0.1658883114476751	0.6421343777273212	0.42102393547473244	0.2314949437415399	-0.6475685880961223	-0.1752172395795317	0.6767555312806028	-0.7142396113817798	-0.9638897012964025	0.9645306966467532	0.9847400224830055	-0.1818753438355943	0.8876423857999189	2.6688509523466695	1.985296521634682	-0.3376034046446964	0.759876249961856	0.7251471789562294	0.7174382185735452	0.9687598671701875	2.3059709827835038
1.1833337813471836	1.0601949022707746	-0.14941489798119664	0.545134176342033	0.0750017175752563	0.9244692349835469	-0.33449468391785325	0.46025995916757806	1.3478315002341834	0.9855968441538043	1.7529768133792967	1.1009692255144847	0.7379615000155197	0.0022245494042169045	-0.023088001314259463	1.2651595828520255	-0.36296196289477406	0.2956285820730917	-0.5989519419358392	0.27885908830240985	-1.0987360284192618	-0.8372118124894798	-0.044962835669570426	-0.16849283111243646	0.5813012182587322	-0.08611213494731858	-0.523492809021194	0.9658052339595656	-0.48825902064613785	0.5946554877405451	0.49030498500576863	0.7143292329347709	0.026301819093375544	-0.3026596433611511	-1.0462132927986616	0.26563465546173454	-1.3751505171969933	-0.1251482271495015	-0.3592589059768547	-0.10552433822487942	-0.16050386744411427	0.2757182689350224	1.1114928933514494	1.698066933413359	0.4124591713119569	0.355005728814471	-0.3549266528686657	1.570155812931263	-0.8031481325029747	0.9995660986545835
1.345326714059653	1.2763238140553606	-0.25068950786618505	0.6995826706743816	-0.29687044151526226	1.1250867483226148	-0.019415071771564752	0.431048080785121	1.111027061103032	1.545264882601621	1.6287231177995347	1.615229734067038	0.874987357247004	-0.5842129896534454	-0.6007668920463868	0.6791186875164997	-0.6652581463472913	0.3399882725529081	-0.6688286223380473	-0.5335584034292266	-0.6887479928757664	-0.8994050274457501	-0.05129185212500234	-1.0227775872410243	1.1938739911248197	-0.1863490264553641	-0.18843514197684452	0.6141395907276692	-0.9491069538032452	1.2804391584480161	0.14388031658385655	0.7905952584003705	-0.7960646272265337	0.49024033025712194	-1.2900940423556089	0.327508286122017	-1.6595865601863893	0.34741028440743477	-1.2837156881205867	-0.41168809770161374	0.06816064519033567	0.05326759026714835	-0.5602204972604738	1.1748716824900498	0.939596310464512	0.0014164696132258968	-1.5864804265277461	2.0427774935685243	-1.9227302632870829	-0.40167719244144323
1.3629333895102125	0.18947794144178864	0.5248207248469817	0.9357622607099583	0.01487578596727707	0.8717494841933349	0.4326049131806189	0.667901029095822	0.6216786667664851	1.4539057048321	0.8856069188487508	1.5553719920928495	0.6279820359433602	-1.194326527354013	-0.5979550210158291	0.6227318508118587	-0.24822939203712133	0.8534829364288276	0.22864264204890836	-0.33979022483974713	-0.28750255935944113	-0.5617325364066275	-0.17369500645210756	-1.007859579441191	1.4698113936167643	-0.15731366030867644	0.2468495122177223	0.5778402150087478	-0.3769945711831561	1.6189983035220297	0.07042742243906687	0.7075665731022042	-1.2781487686317143	1.4610981285850855	-0.8327792251875937	1.063838910690221	-1.152170308416182	0.3487774618147858	-1.2943537437864838	0.18057019005437777	0.6043358269550648	0.33679490699358994	-1.1949842423725006	1.095732802799376	1.1694095646072473	0.20883986096664517	-1.9384377181334114	2.2376588548439846	-1.8651295553197702	-0.7766168422724676
1.2344699441901674	-0.8505598425050295	1.4282455564756233	1.6281785913737998	0.4745452122140422	0.19688521398612724	1.3193238136408187	0.9440623167381287	0.14723528639454753	0.9473290597148061	0.17836579721193632	0.9918258696209074	0.23153633574669993	-1.1272489360256355	0.0966751878477053	0.6087325133710269	0.6159781752480274	1.5147773359790246	0.7744991884107677	0.37896845848954197	-0.09867384678718746	-0.09501110919806435	-0.5128873714091875	0.061124612696705445	1.5152677359633282	-0.17604624780781433	0.4036268574631252	0.541593102035441	0.29229660750956854	1.456357936598499	0.2521992357629053	0.6778127690041273	-0.8789589824125049	1.884256624620291	-0.07526040317146347	1.6114955421829082	-0.17242189591392007	0.10228153105970983	-0.7863513394802824	0.8762755039076843	1.243076352980542	0.5565105723515584	-0.8150301351700151	1.326566884420768	1.148147177639245	0.6861989492854502	-1.2123849220079008	2.058657634150681	-1.1603595936094135	-0.1501749148016055
0.9404565655101078	-0.8661341665542386	1.507064477726698	2.2701251034153977	0.45760769536295987	-0.5982845369376963	2.2010459962996363	0.7821845783738884	-0.21166578364051236	0.259794462477211	-0.21427362625488933	0.3832326284793041	-0.046985706929937573	-0.6342294906603123	0.8276441833633847	0.24288426505239294	1.2197903649386184	1.7498553839150979	0.3069220032568607	0.7448120097518487	0.18287747887100572	0.06432823904046436	-0.881988223216052	1.2963632825446525	1.3776056570273094	-0.4936258469366429	0.23179400656877447	0.11922790434390731	0.3255751716498958	0.9249019075484265	0.24625871488679027	0.7634176482696275	0.005121897210776723	1.3161176673150636	0.38998683965098785	1.0527838120749304	0.5163164164278372	-0.14406657365519612	-0.43794805731568465	0.877991358769198	1.5613146996880212	0.15433937102153336	-0.30031487434120885	1.2195942503990889	0.896228203773931	0.7419243774310766	-0.15401027442678178	1.3484604578787798	-0.6796580192435283	0.5355343741712976
0.7385312559419414	-0.22441730262775453	0.5498737092301569	1.9818497918239097	0.14021716353420663	-1.025697497104046	2.2919997212989336	0.22080405973106662	-0.4286352912606631	-0.36274582080917356	-0.43417684751814456	0.24949261470557768	-0.026859669879285706	-0.5436203178890907	1.0212898796556098	-0.2101417609314938	1.1304749231557307	1.397092415159677	-0.6064383374720193	0.47224493490675745	0.8959388523301297	-0.1807501378997226	-0.8453216487434299	1.5705337054480564	1.139956577687908	-0.9413623635766032	0.006766408200625405	-0.4474523670533432	-0.06458985311914256	0.4029314354593949	-0.19364155126450375	0.7862349181395943	0.6030838451716455	0.1623326741812233	0.23583277526395285	-0.4376091746373232	0.5085130738189442	-0.2860008807381515	-0.34608133539079766	0.2846908749713157	1.3227895646825343	-0.7011018136115658	-0.23486355473233145	0.5773986532551002	0.4884165450378913	0.25843887925584963	0.38882651531477636	0.29798348195906915	-0.647119171140711	0.5524184282161421
1.070980837768385	0.13863552241037275	-0.761391324735423	0.531782702194453	0.33344682411346294	-0.8198957034928083	1.3474585814686297	0.007592634583073455	-0.43791028020543377	-0.5817643334689488	-0.6071885088804816	0.6460380977298622	0.3202267046698423	-1.1406278340033917	0.839674199717516	-0.18728729041759862	0.6168918878962012	0.8719512221027748	-0.9907996777946823	0.01788334820138167	1.8153751868778158	-0.40816554271979266	-0.1650618782548126	0.6520682885314674	1.0325650081343314	-0.9453250664166784	0.008257064724899073	-0.4594073329151471	-0.134074637859862	0.18456914503692323	-0.7868599569301068	0.5548707905998714	0.6419567489478814	-0.6903980357007847	-0.3255601441696767	-1.7019565050663485	0.13253626225341925	-0.317012910396006	0.027313830332846144	-0.03858344113773483	0.7562776264362641	-1.2651667907780644	-0.31157541922819504	-0.0022730022648381103	0.15247101197722526	-0.09976437991772656	0.3124640684197073	-0.5075424647662017	-0.505895069404617	0.06054120168635793
2.002308405392385	0.05323180331813809	-1.5502594809251011	-1.2861352840691211	1.4404151773350953	-0.24340244700142344	-0.006338157271249727	0.7962187590231959	-0.18322813865755075	-0.1585658138238543	-0.5887559714549511	1.0167203916513652	0.843188622226328	-1.7814219125479374	0.9168301133113804	0.42948746345856653	0.3370092776069948	0.6417640677360119	-0.5297402865931566	-0.13263921095853426	2.2369642063312702	-0.09253727384883596	0.8205725886584002	-0.5711496571332395	1.28434802407717	-0.12481321688192945	0.23526542058001032	0.3704932916282417	0.44775306886210675	0.19213534266046045	-1.0817499006249325	0.14751972348064488	0.49445232559820507	-0.7919758009985945	-0.7185879247737275	-1.8115510269346948	0.016882983248036804	-0.24054191723425913	1.0662581879183397	0.5287283070140969	0.3634627551382868	-1.0627306406298351	0.09792497367804029	0.16857120056832794	0.1350641623920013	0.2494873122721783	0.2145188447931786	-0.5730116082079334	0.27646589752321327	-0.30850506057808535
2.83659107284595	0.22896302914161817	-1.4771296348387837	-2.330893275692246	2.794028489707719	0.17428955674099142	-0.8747187340305362	2.206251352522975	0.27850975145496754	0.7319354396459092	-0.18216480269036894	0.719546705964645	1.26175316156552	-1.6868145028954002	1.5554404668005468	1.1365520993902607	0.6346230902789496	0.689811822962826	0.3036046586619562	-0.04280120856239923	1.726484712774496	0.7961390277134889	1.4125754293224757	-1.0095412086234234	1.796866094707713	1.2218940000487442	0.445440870034639	1.4579913165742775	1.2402420989982434	0.10716343669057628	-0.9573078450131569	-0.091576412996511	0.5595038606749806	-0.5007113556297579	-0.5243547081686103	-0.9443073316508209	0.4071909875147013	-0.06899958574079045	2.353510598789435	1.6126057502581117	0.4388405943283086	-0.40172667341960405	1.012001890688477	1.0152056249216483	0.44259766069081796	1.0065194879559505	0.5963913459400041	0.029402531657094975	1.4586140779177983	-0.2640507505567696
2.5468078266576764	1.0702272895840979	-0.825451894233723	-2.1018173289014577	3.1821531313934215	0.23568287321550013	-0.9142156061456888	2.928867646521381	0.7933642505871218	1.5082770559628005	0.5327768694177788	-0.2499281888830997	1.3085685093004438	-0.8497942589092516	2.3218618917237506	1.3483620287139755	1.1928227583720843	0.6266163641248991	0.9146101881237964	-0.08867297432064296	0.6799215733604936	1.6730169259868055	1.210925864725975	-0.43658614365073184	2.034942689252184	2.319640653870263	0.4331145498618686	1.8871205087814735	1.5488600633135547	-0.18528585812607637	-0.6097891998584134	0.1148130654647844	0.7436061623766145	-0.38129156795316244	0.11732397527968849	-0.007705758318449224	0.9936749512902248	0.1428946183665534	2.956837886550612	2.181510247011951	0.8119213623414505	0.04551875786491663	1.6954179860829675	1.737996574390528	0.7825353971866453	1.3148570591779922	1.2492561678193888	0.7424696481577047	2.193919630669456	-0.06340109027665262
0.7564181588943691	1.8547108351113735	-0.07287988173164148	-1.0294206990914796	2.00217345703136	0.26692568665715216	-0.4674286135483914	1.9390838047414665	1.222927149327098	1.607466624209217	1.2106471559435275	-1.1549489274748908	0.8913797223966444	0.05404231647992754	2.4527808518795506	0.9406319256334787	1.382476629032489	0.2628621285678643	1.0744612258234312	-0.3337801739430263	0.007530913108775217	1.8624460264234384	0.4905416055247149	0.4040785707625351	1.3982687207408677	2.5683500245706647	0.2189140111106106	1.297555425498913	1.1109787966496125	-0.3777568584410193	-0.1593008656112638	0.6454004513919291	0.6489020355394636	-0.4206681747543659	0.6268462201067972	0.37932304345958	1.3328756216214337	0.3297238025982477	2.3317658397175407	1.5836747256765682	1.0703959323491667	0.02695730343866464	1.437533607118763	1.6579210474960175	0.8044455303961177	0.8003693257387207	1.484212292206405	1.054385058497982	1.8833117806307147	-0.021351197975383925
-1.7334283800271282	1.473182748039656	0.4835296225759809	0.09913807423034769	-0.1678760620240144	0.6126794791159957	0.00760461076641612	-0.41739212132406545	1.4960026138033091	0.9180348092972455	1.552530725711063	-1.2376054928798794	0.16972629315246243	0.5218047762427551	1.5935032314325106	0.21768056575756975	0.9082245517498488	-0.10706031834403469	0.791746078633766	-0.38500367916039235	0.2345485760657914	1.2308204959678386	-0.1358246033614732	0.6707611642931539	-0.16253337272958387	1.9532422980470907	-0.029435711767812036	0.11400426428942659	0.23287494910946432	-0.07207271073249868	0.4540002740818431	1.0219796066447708	0.11883530785162796	-0.07654642588811794	0.5283981474827352	0.3268980957294273	1.2961907121907903	0.49335217395298847	0.8448777540927629	0.17599867053875518	0.9940109736424905	-0.1230944555433648	0.3145116910780683	0.8674692400561126	0.39064927541218253	0.005539711308264106	0.9058780853567329	0.8862712434785545	0.7477294377719231	-0.08022491667648211
-3.519809395015675	-0.11847140852340153	0.7737810183520133	0.8527459119584454	-2.092662156120186	1.07328318395078	0.42119318242839204	-2.6383095333287834	1.550750718461972	-0.191754272257224	1.5179312043010649	-0.5185389294106687	-0.5110342335511616	0.7017902843173139	0.11881486662377154	-0.4865746070458067	0.07897916800264856	-0.06428687081122397	0.06847982692401722	0.08960618790125884	0.974159777532806	0.2752942137261047	-0.35201736263520156	0.266207099054917	-1.8930230108487685	0.9069612419712095	-0.20119782430165958	-1.0035736300528326	-0.5835188865827202	0.6815762925507816	1.112917095992153	0.8292167373658801	-0.5832916405423102	0.8992777979769624	-0.11945912367576629	0.22942856906477094	1.0764486254127577	0.7153343535122838	-0.5950600684109306	-1.057141604505573	0.7240576327125922	-0.07753157203966002	-0.9036350428148922	0.017813374603088315	-0.27749870874098626	-0.29535412122092275	-0.12914545571394406	0.4950675886342241	-0.44029341823530654	0.019065251019742147
-3.773483395564314	-1.5895227710643403	0.8419303081009487	1.2954196605072001	-2.8819853232683434	1.0728450221564518	0.8940084787643182	-3.3890019803384397	1.2846210372377638	-1.1993026054863458	1.228723237525091	0.22252861964163165	-0.815387456661282	0.9720491301331671	-1.1986896104476155	-1.020652402805427	-0.5373738108333485	0.38671725453457256	-0.9726030778516399	0.8544063558720947	1.3310845159949387	-0.393987179104264	-0.3325615276631894	-0.2157712237760879	-2.7305143476997995	-0.07229372992100475	-0.31616066952372013	-1.725519109448402	-1.0150036412307188	1.2913270470809928	1.3284594427177134	0.11432391587240998	-1.1063455248223621	1.9380597710111624	-0.8226473026983895	0.21150995744791476	0.873543913874961	1.0544600094151746	-1.3304335269103875	-1.4266608927568758	0.5161159573916244	-0.0231752007780869	-1.5201859808856224	-0.39941944596290374	-0.8776930847545488	-0.007089373442660047	-0.8395648460388656	0.12612817029230278	-1.078936026017253	0.2769330868291332
-2.847467876572169	-1.5865803701790642	0.7699197844981088	1.5993442286814168	-2.5307170401370755	0.41152914894321063	1.3098005770795285	-2.5977943718024954	0.6193609736704149	-1.7373635100187539	0.7715146827367846	0.28413838668378405	-0.6571524047757235	1.3041420725735995	-1.779314201156544	-1.3156624567916277	-0.6719278864457736	0.7470810694582887	-1.879998966189638	1.249495695416278	0.8008272129189207	-0.6030585005944753	-0.3612296519793385	-0.24343708739993455	-2.21100855140512	-0.6591645785460897	-0.4126397443090896	-2.0612768007630167	-1.0212506583293408	1.1545606724021757	0.7068749265335931	-0.6355807612916418	-1.340269521061637	2.1679966895016567	-1.12465583738265	0.14829851712876765	0.6954110075367358	1.4233378013142448	-1.3601881830521223	-1.0717401103580475	0.388873949363476	-0.3855188401968315	-1.482414724842787	-0.45989153439474767	-1.1430469479950234	0.24417694092626552	-0.7648937087007442	-0.16731862506455547	-1.1383717704070788	0.34450830668157567
-1.7485044032294803	-0.2307744005909242	0.6209345411895978	1.7248308124550764	-1.6720981972431446	-0.38124205288739116	1.300091147065235	-1.2905369151819286	-0.36389130792074204	-1.6764884945961032	0.17825842014796323	-0.24456764873339484	-0.3140481802407918	1.2991502558312888	-1.566844190204498	-1.3044399957480328	-0.5398619924099085	0.5130349672917349	-2.1253459354870605	0.8325022318930473	-0.26589456759350594	-0.6323623017211131	-0.45580471261289457	0.12234728690985337	-0.9250788439630833	-0.7620784515520002	-0.4310337991367302	-2.0628842338291444	-0.7896237528684357	0.2644075421279803	-0.396521930657008	-0.9221473252783399	-1.3433774309049844	1.4036784555648856	-0.927746746569656	0.027911125908512344	0.4604873677053533	1.5920049799740283	-1.093368996280451	-0.6786837670019557	0.08281387594485586	-1.1437055815659618	-1.2276016511740317	-0.5805771960326783	-0.9829258447441039	-0.11367525791805005	-0.16195064828567984	-0.43793089875375324	-0.9489271574727766	-0.06050246633969013
-1.1013892328231816	0.9907137723019385	0.37746722649157255	1.5327028766400979	-0.9524465594708483	-0.6384248284099009	0.7438862817533973	-0.4775518188839031	-1.3606798068329744	-1.0827578697061881	-0.44052551209963614	-0.6948051407284241	-0.2523286350907781	0.8149525694935678	-0.926002562382093	-1.0361227366692796	-0.49984252836188187	-0.31330769726132457	-1.649678923116584	-0.1810428931722245	-1.0642986583373513	-0.7617793924279307	-0.4750278711274814	0.4602956265788637	0.011459595161217117	-0.5408588431515058	-0.25992135330704647	-1.754281756560392	-0.6244072844646121	-0.7677609262010572	-0.9819870600295569	-0.6498353753375083	-1.0817320435369493	0.41062123735085176	-0.38560853237331844	0.030642840016636808	0.1894515988831069	1.3594445710508405	-0.8718426327323264	-0.7720058782167377	-0.6077311021391376	-1.673356574727859	-1.1092561537880163	-1.0296315625460337	-0.5313328067259766	-0.9926994999161924	0.3238868465515787	-0.7026710792576277	-0.7567496146496079	-0.7427945191948516
-0.7102445103571071	0.8364440610978371	-0.004863233387979733	1.0936195686002048	-0.6002966667286648	-0.3963478731508393	0.08720614281495886	-0.2984100680660121	-1.9470291761209857	-0.1940932391621544	-0.8617222465556641	-0.6620895131470322	-0.7145584828342066	0.30577891351708913	-0.3060068631162474	-0.7441001093717489	-0.6005839527328403	-1.2061693717537258	-0.9557863208983067	-1.1136308498050767	-1.1266730460009162	-0.9150568045247157	-0.45348095829155344	0.581352041701444	0.012047073950771182	-0.3363140518596936	0.10897121378728608	-1.3006138616980099	-0.7289883863923977	-1.2890175701530036	-0.3823984969871607	-0.14162140674717683	-0.415579396286481	0.08118311223450313	0.3756876016013209	0.25197713081444834	0.015954248277993254	0.7584222198169543	-0.7657444854515644	-1.269837282335453	-1.4853257323829647	-1.3774125126807875	-1.064647925146311	-1.6764477519117227	-0.10092101182803845	-1.8220185838800904	0.3515129963066218	-0.9116354260639381	-0.5508109653707823	-1.1201863777953744
-0.08186907339261469	-0.3916953650345758	-0.4052111331737369	0.7349515840257514	-0.43702329666064116	-0.3704032515842737	-0.062241873089484416	-0.19817065656305735	-1.8295246775513838	0.6249758049524642	-0.9177637065833134	-0.4548688250196131	-1.4319388350882791	0.3780970821112894	0.03400947507755961	-0.6508633512719435	-0.5308384619547392	-1.5693905506290853	-0.5207123181858246	-1.4245606486639641	-0.6850687163782991	-0.8158774573586932	-0.5988157388039215	0.7138493891898776	-0.48929718173928366	-0.4032986278169093	0.5117291681225774	-1.0024438103595898	-0.9730605195613949	-1.1570910047536258	0.9402445659680103	0.20295400971892313	0.6430101414111579	0.463058381147694	1.305473295312501	0.5514489882262769	0.015163565779082462	0.0871052292957376	-0.7072219357420418	-1.6456826352700107	-1.9927319214827406	-0.34214033340380035	-0.7995814718481201	-2.1299547999396173	0.009853601051173878	-2.1226638353699947	0.2248036220338934	-0.9897881501090205	-0.24564458358381067	-0.736773429201778
0.7990341484388892	-1.270104032538133	-0.487074030280173	0.7223827323690433	-0.200557267458574	-1.0079035018668663	0.33168146691617284	0.2426128455017117	-1.098755541742612	1.0408308211298967	-0.6758487473854112	-0.6263715069042096	-1.8272573480484462	1.0739753386338764	0.08129006514591422	-0.7296990688665659	-0.03127837847827155	-1.224330959093973	-0.27855966791114056	-1.1412360386095468	-0.31202804452002203	-0.4378984733319455	-0.9248002752202215	1.0919691371449258	-0.6531912596206814	-0.6340040593868531	0.7224435147741354	-0.9988331225740286	-0.9702802077746533	-0.7365700867011867	1.7772306548615289	0.22569884272875576	1.7742463140595628	0.7637360375843564	2.233008567591846	0.7549448993546785	0.07015455340936962	-0.30900837636689826	-0.6771543945326237	-1.474832985482057	-1.6797636945374486	0.776858232523972	-0.19875527422025976	-2.082778386606573	-0.2341408455932354	-1.7999733206286452	0.5216211048560047	-0.8774036313238448	0.0892461636203005	0.3054933404837682
1.3624022810117669	-0.8333853048906077	-0.02972125768164851	0.9320485559097345	0.12910222774985272	-1.7980504920455298	0.5932407938243834	0.8020550585691051	-0.2658295539671878	0.9435478169341055	-0.39658155798492983	-1.201784840852793	-1.596835836335656	1.7388942192883892	-0.05528181771365796	-0.7801527070920984	0.6996755891360658	-0.5399614226922468	0.09417091422423053	-0.7747917963346901	-0.31284626834970036	-0.1664034760079765	-1.0923250942590534	1.5158612208596072	-0.2587302451893731	-0.6546628937603256	0.632021799781176	-1.082315366608791	-0.5480671243647897	-0.45755414417415674	1.3919172852733246	0.017530150121280758	2.512235966694799	0.29830363482919336	2.7904447917298603	0.8514985407203784	-0.05992280290811691	-0.33616688135790085	-0.7241608566277866	-0.8456932165523667	-0.6729526478975615	1.4550554755436382	0.4844566466581506	-1.593826639540728	-0.5495333811059804	-1.0467112306030308	1.3785146973796114	-0.5828759828680925	0.23639548110644096	1.3720592212874982
1.1037012401656168	0.4554973425918654	0.6576449466909396	0.9052018772831518	0.2896231191581223	-1.7869123021138515	0.072349700079536	0.9252055736484054	0.06067225813723276	0.49722527773453606	-0.29567553528826424	-1.579139351707779	-1.0516247014126274	1.6442331507391181	-0.29436393200495736	-0.735772038095208	1.0951480128764177	-0.1346757787223999	0.4902209652065093	-0.8287948210272983	-0.5262291146942065	-0.41644697087327925	-0.7868704020877276	1.4712815551791583	0.08199391420689159	-0.30581198267325477	0.3226740571696897	-0.9341343302821934	-0.09296337258175685	-0.46440990065139603	0.22935951370950036	-0.29069665028807906	2.523799168470519	-0.7399755293414019	2.6593763323898925	0.8617906867849221	-0.5236710387722165	-0.23990280051928006	-0.8581429343622002	-0.2600628009921939	0.34085133223488534	1.7040273632169454	0.816894872100595	-1.083943363277419	-0.5902850477829589	-0.20201505238283154	2.1900725494367124	-0.23722425160241767	0.04632831878772421	1.7268741833895802
0.20736372867437422	1.2938175838260646	0.8682795152255076	0.2832468621949561	0.03954527849338407	-0.7358877731099772	-1.0343341025342807	0.40861300438775494	-0.30370325929403336	0.01383166547715119	-0.3580436227692014	-1.2313628390030245	-0.7490641941170332	0.6962498809962471	-0.6138076814949253	-0.7424079820346448	0.7634450506439353	-0.37762481506851847	0.3632546008973092	-1.3188507074014075	-0.6534426984940331	-1.1034681302733407	-0.16944331983722793	0.6979269066688413	-0.1936260235657909	0.05530654607159105	-0.007073126679938406	-0.49014999024246	-0.1880960725140129	-0.6378694569373301	-0.6322028012043237	-0.6531141215439007	1.7375081888388118	-1.540227107182947	1.8775165662568478	0.6499328880142382	-1.209494343753835	-0.35675433207368856	-0.9804369204078344	-0.10606240809682442	0.6716128847097972	1.7622421871211862	0.5554767959736691	-0.9675621790391141	-0.27026734724119544	0.3206757824603603	2.1084418750749667	-0.03872824597609994	-0.3848849591528059	1.0367155927729892
-0.5818226976291995	0.8993960036159868	0.2548890361138179	-0.7764872277683198	-0.47950254318342284	0.5169305490749265	-1.7622069638627855	-0.32963351515494005	-0.8715815161094492	-0.20909093994031344	-0.39267368263999264	-0.33422747953504406	-0.7619664961919481	-0.4823778190614876	-0.9632574039963191	-0.8483710567892613	-0.0765489642561606	-1.0605724420229292	-0.3998295564873425	-1.7182397977878137	-0.6348683963967021	-1.5861227082510339	0.2653338007734303	-0.45329233697742144	-0.7092467052886339	-0.08369319084583869	-0.1703122171758109	0.058888125030885786	-0.7972253299485713	-0.7953591927746199	-0.5831919402063517	-1.0259250738949282	0.34714688788161	-1.5808444259948975	0.8142535010941074	0.1084755462642988	-1.7822042750838574	-0.7483991873686898	-0.9314395041034557	-0.21632465704538859	0.2272507713953804	1.6095929384755039	-0.12635496008675787	-1.1744036285824175	0.21172050317837526	0.2453680392494248	0.9001383131074233	-0.059247439763001786	-0.7646883571443688	-0.383119907099288
-0.684224661843235	-0.31961806200654463	-0.6259979155125965	-1.6240850023332527	-0.742691589209159	0.9873844592365205	-1.3473883422794586	-0.6613293904018597	-0.875328632592693	0.0045864536115523755	-0.26284525000103454	0.4531370825014361	-0.4865690105180859	-1.1264395423201163	-1.1989513749638465	-0.7603434187443137	-0.758659993476252	-1.5371201706479618	-0.9079311273762488	-1.4266127040029293	-0.6126135776351392	-1.216450408934357	0.32432274989839566	-1.293472580924424	-0.4621683589693091	-0.6916792878645084	-0.07646101797819702	0.6051008535960388	-1.0273657624969375	-0.7829251885845813	0.08393830129423765	-1.256201088580518	-1.167914860352834	-1.1060466386296401	-0.1697831066706841	-0.4854108547741222	-1.9094221876557005	-1.0986310315690593	-0.61148759385706	-0.010274835782033276	-0.4354372294505904	1.0126510006216813	-0.7466505275077199	-1.0861460697974956	0.6523780165912444	-0.25291020596436303	-0.7233109646332084	-0.13107234354539085	-0.8350393537448441	-1.7426374257150714
-0.18662354367792938	-1.3123184354449398	-0.8136847402588724	-1.6290698224994176	-0.2944316818961439	0.6342495428963494	-0.04615393995988003	-0.34521303209173665	-0.04813048221830406	0.6031905731050085	-0.05722311804909777	0.7573537981630537	0.6307497652825391	-0.9756562889751669	-1.1581223293834337	-0.12138417501167764	-0.7963463561413875	-1.2834372750507668	-0.06073179261398844	-0.3853274741899977	-0.595432456963252	0.037281425633043395	0.408903809138322	-1.4077964692392815	0.89585545906687	-1.0410492007327647	0.23207257279291252	1.2696359322468072	-0.014311767759129571	-0.4749648747238013	0.6770992453105059	-1.158460520162678	-2.1018411105087287	-0.7170116562076643	-0.9663272597356001	-0.6078986764345314	-1.4926860281203456	-1.0127535813388748	-0.06952958855425102	0.8433295235254068	-0.6792302339080817	0.008799072019828479	-0.8771726154256148	-0.14225264531189868	1.0320508545649736	-0.5823241580204128	-1.6986686213242723	-0.04588950890361319	-0.5630228048046909	-2.2829858807514243
0.40782599058040486	-1.3882770528677004	-0.09886128746702404	-0.7778014650140712	0.787579531175077	0.25397884003605076	1.086270714690266	0.3505016939604461	0.9920964359684002	1.2067555741250118	-0.02814368100122987	0.8351717860599382	2.2188984989571465	-0.4340155477367016	-0.8014180146541836	0.9579292676160238	-0.32727039464536833	-0.4064225013940856	1.9843096414591388	0.7700878784870266	-0.34716329554596503	1.5338305866242024	0.9959745000758412	-0.9676343962701616	2.366149205387883	-0.4376943656609209	0.5693248416557306	2.1082573542215712	1.9396349443510335	0.133132679138198	0.7289088498806813	-0.7265156645865463	-1.8763826910291908	-0.6941096754327538	-1.6065007970291505	-0.18748601639177911	-0.6990637306449986	-0.4291271991919355	0.5326031165257914	1.928216564708042	-0.3959321238349105	-0.905591333373895	-0.45418903027829133	1.4018448400555863	1.34188564800613	-0.3040376005382347	-1.5522681559816467	0.09985903251012111	-0.10722884504827312	-1.778439543581551
0.8230550304383026	-0.6620487609712207	0.5633596575248145	0.19931521055985868	1.9435873493197695	0.3529532437188768	1.204020745130731	1.075059191896054	1.277527856719393	1.221888819161949	-0.33489497191294704	1.0957815131019122	3.1031162904512093	-0.16660428324744894	-0.23494043214806365	1.8540093118289709	0.08770338177602134	0.43211997291658905	3.5442985083245957	1.26495837808526	0.27400447285755697	2.5177789113353115	1.9180353166558421	-0.472251967392799	2.521476486024544	0.9314435677373839	0.6629919330225668	2.8150905068863716	3.4109383952107284	0.782807687547881	0.08352246030061852	-0.20760787744241213	-0.5438091528987631	-0.8602060117126312	-2.0228101651432837	0.04707242785894456	0.2202713084306194	0.29232389314193313	1.0747046080602003	2.376566568406976	-0.019526982319493166	-1.2228891397649047	0.24385737041563726	2.4844328743742343	1.33497964638896	0.3449855297243182	-0.7157275334198976	-0.09191651927566276	0.3910614648416011	-0.6453163498629477
1.2493084535141374	0.28297535589910283	0.09665172060272981	0.3885897347581741	2.6564832081462892	0.4994464535632099	0.39966077969764274	1.7902287688409604	0.4985940764049602	0.30657568986295897	-0.8157322627014806	1.480897978836824	2.503209928720686	-0.5149562087753538	0.43000885817755286	2.061107796320849	0.07706588965196383	0.6678134571923914	3.0210963064566414	0.9477797610810226	0.9461367515331772	2.7108529187284263	2.4125123689027563	-0.25560166935667616	1.1261590588889097	2.0652387296976986	0.33119198325199756	2.9389638871771266	3.257884165607161	1.0441181084481577	-1.2487995409467603	0.10737781923672524	1.1059294358769394	-0.9830799215019925	-2.0620696776793572	-0.6793893371100089	1.1011605454268676	0.7055376434638719	1.5961114819882516	1.7537120814971827	0.04456150831030212	-0.961937416416311	0.9146610063137266	2.2404401653871364	0.6926478034355744	0.7036847434205121	0.0703330538327017	-0.7964535717974754	0.9367116492539215	0.43559802834068007
1.8964824023714306	0.9632635963636372	-1.2923198552751356	-0.4664090301745018	2.833098858004207	0.03944656960674105	-0.5179805323648887	2.598394030462176	-0.588122033573092	-1.145305219000556	-1.0268821567523847	1.5527588572126834	1.0162880754696346	-1.215695026688095	1.1746536607388736	1.7522431101017877	-0.1907522859332406	0.40086020504637593	0.7215257873779619	0.43637442445130764	1.062082126107322	2.3708736755410587	1.9734204452807032	-0.2631230699936376	-0.462057381084416	2.1405825605537294	-0.30629339543160294	2.410958602054523	1.8386464891206031	0.7155153645411629	-2.900986792052149	0.18170711790917005	2.1167761423930798	-1.0389682595285812	-1.7216838455664105	-2.016309834939296	1.8135565084716385	0.6814347571744169	2.1897897333010263	0.5783430103197664	-0.09718441787966721	-0.5902185207835101	1.4817312448251891	1.0084525654118282	-0.4474272875119635	0.5195655652720709	0.521429175696711	-1.4860900163541095	1.5487045141597864	1.0360571317456766
2.4480485679520227	1.2463613658786878	-2.128407861515277	-1.6225699709401429	2.6129568014494233	-0.7644554564960634	-0.8259959601461462	3.2099339815416355	-0.8765609056564408	-2.118200344227493	-0.5838254134692721	1.1706041616409948	0.13456262141965097	-1.6435335652266099	1.9418463863623976	1.4983346176555428	-0.27704213673388856	0.23866930343882464	-1.311742468322357	0.43350542713055523	0.40221714529895986	1.8696829161982493	0.9663049507923275	-0.2370495013725663	-0.7281978657482447	1.3240740768784427	-0.8095483269259995	1.6692611692044645	0.5489433361996003	0.13648428467138618	-3.878883418509028	0.2776206323119002	2.1252854487642816	-0.9877977930299793	-1.2171691271965075	-2.4690439284873134	2.0857617105402992	0.4637504318053731	2.7169888016282497	-0.1774040431969019	0.004936266488983165	-0.42233674648208996	1.9805437306541094	0.11165491672142777	-1.300635292766529	0.3124389940630264	0.850381913956295	-1.2431109500499362	2.0228212052386945	1.1722808771344884
2.1852688635540374	1.234405922116919	-1.3164264549972713	-1.9306221404545663	1.9483262854123973	-0.7760662091674904	-0.4189839199565527	2.8332563016535564	-0.04121176788793123	-1.8324935460022758	0.45659608351354836	0.8016006125893055	0.673622638592229	-1.3617272696763383	2.4289636803073122	1.4400993931479984	-0.01456230749955675	0.572940929286188	-1.4433844326656051	0.9617535993980392	-0.4587541837576002	1.3313207920939376	0.19982244133990243	-0.03177695763499234	0.30296049927743834	0.4859327709032007	-0.7271743171627447	1.148764835673692	0.16633402244182832	-0.04483469039480531	-3.0346508194125246	0.6579753060631303	1.509515804980587	-0.5204765588521365	-0.7213686892997688	-0.9592384830282481	1.5573982839358698	0.3643189854017137	2.696488700962984	-0.1151297831459742	0.5406561979927267	-0.27412997768232333	2.2540691213711677	0.47173801730649617	-1.066594467593855	0.7087614709160224	1.13971716741954	0.2293672647374581	1.961710691243844	1.0819885763767751
0.7793334621826208	1.0561132178819057	0.4511358864626975	-0.925181405897697	0.6363690261156352	0.6380994717827065	0.29639484518525566	0.8968450373461573	1.143413818163744	-0.5887702565501154	1.5481773460587305	0.9526493869395636	1.8526129689026152	-0.48332028684024436	2.1790332364468123	1.015709776105627	0.3100473288751219	1.1311638510956443	-0.14760658434550325	1.4195397434520913	-0.616578057188545	0.6959807610512236	-0.03655913739437341	0.25748678879073894	1.109534559092005	0.19789114585200707	-0.03452410125551245	0.7804184447492232	0.022319708197064872	0.46602846641173135	-0.2793888872492338	1.2397412598519515	0.8081154334738574	0.6472847687314409	-0.14483387645067858	1.6798286370878963	0.1871839997848551	0.4643384513594354	1.6701414148179636	0.20727030804866867	1.1531392023707414	0.1937782530541923	1.9434863946382823	1.5623444779688602	0.14524306673543477	1.5484062333455817	0.9849416633743746	1.9888792160254756	1.189199252552458	0.936712754926812
-1.1194672662343432	0.7689863989536799	1.3399540193632877	0.6209558893340117	-1.1490588766132699	2.545268900732332	0.808060270775565	-2.032480646754732	1.6392696029060652	0.3926036706496941	2.0557282798700114	1.403770970883449	2.141875026014656	0.48558290026540346	1.0491103656225236	-0.2730023063838289	0.3124885584155904	1.3350145464464	0.7125602249822646	1.3912996254746077	0.1977472740284582	0.004408342628216417	-0.24720848147131647	0.40359422179113763	0.45840546937403603	0.20966453552160919	0.7299944502693438	0.1859119816269358	-0.9339263055765348	1.2109398676770644	2.7824085031931993	1.5823019511699377	0.159375198768324	2.1651477024860637	0.6441469423201176	3.231821509429556	-1.3997373014176193	0.6117649051901571	-0.18821981738703736	0.008333058613796138	1.3344578967970417	0.9244172557659319	0.9323711574420138	1.9785828992725012	1.2040867181594905	1.9840924034278493	0.004048066644086088	2.537387227569471	0.1319519913127545	0.8107457803955844
-2.280366649089449	0.37781744465306105	0.48137321890652246	1.3153184689126018	-2.5937151873810596	3.154132704467534	0.7673354985778769	-4.279434703398682	1.1879198420223342	0.17013429978033354	1.7678712152202158	1.3000207418195662	0.9672016609217841	1.1284390296160405	-0.42032393755874903	-1.9558213383797085	-0.04778786108630759	1.0148385930742283	0.1347538617753614	1.1774478024733026	1.212194429994628	-0.5444753498025025	-0.9588256256950375	0.23492955747475214	-1.1508432895445622	-0.06059783122052671	0.8606960554602177	-0.6780629786672977	-2.5164926573613915	1.3546246480978488	3.951527793065222	1.2681643835842202	-0.5744990625223327	2.993721464749403	1.3838403647364224	2.381075883564815	-2.1947910576584118	0.6195511825985387	-1.9161881700662873	-0.736446108572432	1.0129627983078513	1.4496940226346573	-0.26166592476166517	1.0531416706184515	1.0121321098976475	1.5494696882764518	-1.4012499023112863	1.308461593394784	-0.3941789321019589	0.8001825431825613
-2.0118993359782302	-0.09381376161558416	-0.9515134113216257	0.4421856937740888	-2.837391046986719	1.6743356289731433	0.07799231321681763	-4.356005718897181	0.4202738514316072	-0.8752956973779675	1.0235862197470922	0.13353094346516636	-0.6840686646405498	1.396270606713147	-1.2945926682062483	-2.799060972087384	-0.4587258589462414	0.5858526371191822	-0.9647219154366263	1.316071642797027	1.3152190086475628	-0.8465813071263009	-1.9065818161306267	-0.2432686197277146	-2.0946282941900294	-0.7439867932986253	0.1143537860119747	-1.328295931237281	-3.275159892728258	0.5103173155616413	2.5117903774612946	0.3264883879888902	-1.296341246073054	2.2706894145125434	1.438011044157811	0.2187727799171376	-1.6701339430173388	0.3864845030834201	-2.454963916721963	-1.2723316681172179	0.5877873294072615	1.4289280545731706	-0.7824089742782432	-0.3630006690778292	-0.3039998227803168	0.8172018627830058	-2.1551970742900926	-0.6198666746936548	0.03310544135876622	0.9720672909553748
-0.8580418706362938	-0.5370382530709051	-1.1038973453797576	-1.307700271462173	-1.9082702350672878	-0.758608109511184	-1.030363431041183	-2.3942887978548217	0.02136476443572637	-1.3632611361145162	0.32713813718323254	-1.5341844262746196	-1.4477426107165305	1.4206606259446286	-1.0836106455083485	-2.0795601210184853	-0.6483846013419134	0.4794190589147039	-1.096433939488402	1.6803102670754613	0.18252919861289496	-1.0759645489946261	-2.265648053726155	-0.8362838909971896	-1.5489086760892534	-1.4330018652290357	-1.0362723790248392	-1.3449008414131454	-2.250233546216427	-0.8479728613890409	0.07035997656810185	-0.7170898053116697	-1.6140759380677192	0.295327550807258	0.47055301879440303	-0.9230547382030563	-0.38218403431221315	-0.12608510518742508	-1.6518161742944493	-1.044517941106562	0.3660263239438425	1.0236316848530045	-0.30247593900208064	-0.9197044630928635	-1.4343304438093791	0.6898263083481637	-1.6144008620726675	-1.501481276159435	0.8751306197128524	1.1437764897628202
-0.07240470252095878	-0.7730647794317012	0.304353590521515	-2.433021048962977	-0.8453909870022983	-2.193694120408853	-2.0037291086089866	-0.16950684830848986	0.008758035037217764	-0.3928357777282167	-0.12552629396441986	-2.5513824472596993	-1.1332002282066287	1.1941916635483951	-0.2874269981934693	-0.48359094305913014	-0.6763109278402152	0.5829170864871475	-0.1700969697542178	1.4033161330515778	-1.3826456642523572	-1.4828207066598793	-1.670888763453487	-1.255740177077293	-0.415962317007286	-1.7831404195356002	-1.8209565168597084	-0.9809098047106034	-0.3472418642258648	-1.8274258047849603	-1.0010493231064594	-1.2357653399038553	-1.396908038982474	-1.5349975591850151	-0.9460611960873098	-0.11704577828648306	0.46196731525532214	-0.8849287238100574	-0.500493482918545	-0.44670736204862305	0.14518326833042616	0.6297503156672294	0.4748329056533716	-0.3892098250072739	-1.2450292256096889	1.1632970580627613	-0.4307850853269964	-0.6650470241463213	1.0278397359082225	0.8816657247966386
-0.3611656737139724	-0.693864724613264	1.5733690279138748	-1.9940826343258118	-0.6763648409587019	-1.795933076583236	-2.2574182439456014	0.5145738907865113	-0.0772581994647847	1.384993325607583	-0.4966247285197326	-2.3661130868121543	-0.7956107729314296	0.6092103273521149	0.044850279729633125	0.5148805059790339	-0.7861004599071366	0.42368533303106326	0.4194701076494591	-0.07614258413067011	-2.2577113846019916	-2.0171017649824994	-0.7196795400699318	-1.2982757273865846	-0.1653188831125284	-1.9069625803204215	-1.870401053617439	-0.9191894835014172	0.5262991297892812	-1.927314520030467	-0.006637440893245484	-0.9965040218934038	-1.1260901171616877	-1.9524976624117563	-1.6598052562422998	1.11930465925556	0.18117222067133784	-1.6717092326790086	-0.2080472028003297	-0.3515357551133091	-0.4750115823323387	0.36005996368326365	0.4089284227841088	0.08470986099338153	-0.012379956563797832	1.2200824014432938	0.009426619540293113	0.8346851841662541	-0.06456413325157456	-0.0728971425814596
-1.2149990257373855	-0.417599945276104	1.0568077907909377	-0.42388697195149505	-1.3242353797430633	-0.4823393627266967	-1.6660736984198028	-0.4758583983400348	-0.4598405910365697	2.3397562342183047	-0.9316265808296863	-1.5392994251798577	-1.2970159693695225	-0.18656480499699676	-0.5992133692665528	0.18101317861179056	-1.0408251909679316	-0.1578972583004166	-0.32827860793965635	-2.0553745108120025	-2.045016519258594	-2.2806666456967712	-0.28344617514578613	-0.998003913614316	-1.029095249792999	-2.02980246723582	-1.4760450854085376	-1.4073434262951923	-0.33198237517237056	-1.3684160012350237	1.4445428275456305	-0.3198197299934002	-1.3662034468364683	-0.9870821457524893	-1.0591162530186373	0.7050196297311848	-0.6823154618026462	-2.080691345794137	-0.9676614868944512	-0.9718817025310833	-1.4213769607970475	-0.00882558124546228	-0.8610123979440131	-0.5591767621656704	0.8673599403012194	0.12542792987168985	-0.8772359796236718	1.3760011972531576	-1.7264942086972548	-1.3592536503814077
-1.5455156767157463	-0.24490314155212445	-0.7769329601896034	0.9826092928489186	-1.7359957375583073	0.3116945362516273	-0.7443375135301855	-1.6020664329645358	-0.8617573896325603	1.548281046849867	-1.2735663139160154	-0.9899115508123617	-2.1630743198932976	-0.6914146739081968	-1.6060161018707673	-0.7733151659024539	-1.2086589615831618	-0.7596172601639627	-1.6174566114766018	-3.008869112413495	-1.23872108090428	-1.9415611279579799	-0.4781741870111533	-0.5969015554692335	-1.7434414427916705	-1.9537570492617808	-1.1449360975420386	-1.8818169526747706	-1.5556455561042057	-0.6839928046932009	1.3781329031829128	0.21941945182595338	-1.9143273115865131	0.17779156061146892	0.21299435191091626	-1.3739014081552854	-0.963677998043932	-1.814708976883755	-1.7665973208691403	-1.5124068874489918	-2.0221729451353303	-0.5676817618514919	-2.392852039221259	-1.917325535342521	0.41347218488634896	-1.4860804467006299	-2.103112879320495	0.4672882091182125	-2.6244956979349205	-2.155767438858478
-0.9177552956472275	-0.37217638802411174	-1.7991432628607662	1.3224081749879022	-1.138310636633096	0.20131481538834958	-0.18795742955478803	-1.3712854399703787	-0.9664929592376162	-0.20282867348340994	-1.2541856610298503	-0.9190459033739213	-2.155783757325386	-0.5196515175457188	-1.8453246217649488	-1.0922741313843107	-1.0239349869826495	-0.9397841048228526	-1.7815103342112282	-2.136030598810306	-0.48763912030101364	-1.1446682366585184	-0.5966878731426455	-0.314795552364332	-1.1153120413130797	-1.1813822361091915	-0.9679992216777622	-1.6262484917602062	-1.3455301884369661	-0.13611360340798181	-0.23177890345449753	0.2651421146161989	-1.8363726365322992	0.5018069263939157	0.8573700323559613	-2.864104899538327	-0.16647068925671885	-1.0497278586982597	-1.5030080714225942	-1.1336047935036517	-1.7021443089169188	-0.9675913822981996	-2.80158321549592	-2.5391144537830383	-0.8571960672275588	-2.2160521393298853	-2.120085591783468	-0.8624652931079562	-2.082475901855826	-1.935926808200396
-0.010919600667180078	-0.6432274909371428	-0.7281541650469843	0.8118981733163332	0.04301147544850496	0.0038200428091502065	-0.1664665667187281	0.07748532083029658	-0.8910938079479908	-1.2006450575601206	-0.9171505153008572	-0.7241279055190457	-0.8526952549286397	0.06187399973677797	-0.8842308159553922	-0.40529948894839013	-0.48699809084624984	-0.8067532075703674	-0.41977066109983224	-0.2955808121777912	0.04783907328051197	-0.4002677497391615	-0.0834973685029179	-0.13696881323734764	0.5087518875327612	0.3476316936071807	-0.5501412301726433	-0.6738452584544309	0.31581382972321803	0.38352699389430217	-1.4515940964430871	-0.08878081741854849	-0.5930314658376984	0.10700025560462727	0.2779071503551611	-1.833787046865626	0.9921986028387281	-0.38664723357224284	-0.21738291677007854	-0.07227306501704091	-0.7096544197531252	-0.7705189338064171	-1.6672884889933026	-1.674662453447962	-1.5080395567668898	-1.5593838862318716	-0.5637520399053163	-1.3197235407784922	-0.7489138838501933	-1.0371532555456813
0.1909306100474706	-0.6773174991579725	1.2950296707227724	0.35614235826411006	0.695826175165972	0.5010953649393091	-0.15777029274006202	1.2372137823731417	-0.9951287644154347	-0.5516632612741024	-0.6885164363616498	0.05428645605846164	0.7182799597783841	0.2953231496877687	0.5009290417435486	0.4628520615162704	0.14141022336833	-0.8587701989543775	0.9624899977026441	0.8149894908790821	0.5240126623240092	-0.04602626012516663	0.7032321640970363	0.12784714471727612	1.6191513460810385	1.86078904816068	0.3917693368496053	0.19202162197663342	1.5890787890199154	0.9735618698091139	-0.7005047690619882	-0.4756008997352669	1.0612714164891819	-0.06890292060266866	-0.7940492601409125	0.9412002445162762	1.4013062821075282	-0.2893933455382633	0.9350316966447199	0.5274235726785804	0.04893124487195331	-0.06776038033710235	0.021608887647866393	-0.2246952315403073	-0.7670559020236948	-0.5540484846841621	1.2617279088007693	-0.7544062678452673	0.11096199036734561	-0.3484942127809725
-0.4539858163993975	-0.31706796212657784	1.978402559418959	0.540093636606262	0.3454560515350279	1.4073206353142615	0.4189033587568099	0.9952328670924254	-1.3108100403103302	0.9550885386885914	-0.926275677869354	1.0100972491857754	1.1754987507913772	-0.23812091837075666	1.0924975245486732	0.5616923336377111	0.5935918267255661	-1.2668456242421424	0.7007338559727568	0.3732989820969218	0.8558758101182595	0.08274269678779159	0.9287509786211766	0.5558966673015491	1.2574381384496613	2.3336763654832744	1.476198673925487	0.35538976299701064	0.9941245595949192	1.4331391650092444	1.312552725492162	-0.6257974508472314	1.6905322847056536	0.4922976195602058	-1.1338583530785673	2.638467040105744	0.7894449884016352	-0.5667410186936491	0.9485244742888947	-0.033806546607975496	-0.04300710293692254	0.4404812955381362	0.8756357927806175	0.28926267155648977	0.6381569413373251	-0.5549663365925191	1.7636246883894349	-0.15472045868947368	-0.08558568159336914	-0.39993698321622484
-1.060902005995871	0.09914140242362053	0.5164935362201374	1.110082404813432	-0.3069504132348859	1.7177481543075788	1.4468353980371367	-0.12674289320363138	-1.4221398217015182	1.7243538131686784	-1.4573434587792125	1.3158591557467947	0.29412610459440225	-1.0731332502993107	0.4650147603328796	-0.08067389696835396	0.7755480727823006	-1.5744926556063328	-0.9769287895692704	-0.8615526889810005	0.6876147080171013	0.3700806462332902	0.3680250689416104	0.9302301833011494	0.022101554885837302	1.4937032966767094	1.8836017503460345	0.05335090176172557	-0.7468254764366472	1.439623723529246	2.298911185980951	-0.5617419535744705	0.7852949178279233	1.2257207105810786	-0.3783498100320446	1.4218342129240398	-0.04761143935353435	-0.541394221759369	0.045863123128723704	-1.0880957988928779	-0.657527774063871	0.09576621687868653	0.45377023925812265	-0.48959189504687556	1.2726875528853576	-1.6107501690229238	0.7586340810337677	-0.35847297485211943	-0.7628417360476208	-0.8567933967860727
-0.6929112630482678	0.03716371065242796	-1.502462435649962	1.3658940972970086	-0.25645738416924263	0.902764637508444	2.1144284271544915	-0.6337599182653866	-0.9991174356861783	0.9719880276284174	-1.683250090043301	0.758497008735567	-0.8415027474775251	-1.3363864770182465	-0.625793488204308	-0.5824549338821725	0.7310815382150774	-1.25456259099167	-2.102277769609857	-1.5555573212523266	-0.005965330947229696	0.8677225156336229	-0.24869975366132016	0.9394894352938714	-0.7151569905224091	0.12483611200723972	1.2167397949516228	-0.009641476432603293	-1.4853809251758179	0.9405545486237361	0.9433167019575927	-0.45747020677559824	-0.5379778414834044	1.139901558293836	0.6365298454701604	-1.567540967188979	-0.23683410601958121	0.18433396324184947	-0.6244552998407349	-1.2748256711855328	-0.9201012052945785	-1.0263870283547132	-0.47831362943557865	-1.3507075701176736	0.49159251717463115	-2.4266498316727274	-0.4252726145920394	-1.0501072634158435	-0.9709951209790985	-0.9744586831115366
0.6109448688302934	-0.5993448906415072	-1.9280960239144975	0.9180529697007771	0.6107395666436028	-0.491348977918108	1.7256088871616115	0.2015204309200073	-0.2663571646199523	-0.6013611953520984	-1.1787053380048813	0.022492936735489903	-1.1258796232146382	-0.7468203705113344	-1.0635571464841123	-0.2836183892813	0.5513341832501802	-0.4007187187050828	-1.1904032556906257	-1.2451681762111624	-0.5786557717190345	1.1627490105319345	-0.09550041833371781	0.56827196384289	-0.32016962201927046	-0.6785469084517509	0.047316819609378565	0.41527765840937664	-0.13208859522680108	0.2533899324229735	-1.6143318004041067	-0.35862222425488866	-0.730132999555619	0.00010302098042012983	0.8986322911425831	-3.445342580227024	0.18779418555106078	1.2038016062672883	-0.2777926234045848	-0.07034065086276131	-0.38575135809245714	-2.130282498844952	-0.924695362874252	-0.9553827886738806	-0.9657293307520706	-1.9077436670791497	-0.49444812386149595	-1.1770898633619589	-0.44330117225357274	-0.45602704713854353
1.8787972760122313	-1.2118340306547477	-0.4128089939784267	0.013440589013549916	1.4325866077711455	-1.443725393672217	0.44316319109192265	1.5390857835994103	0.25563569154239424	-1.6433078826200989	-0.12006913140727295	-0.15314266424971731	-0.5557695504104698	0.07072077246579692	-0.4696211154161737	0.5651828235693647	0.38581756927264793	0.3785828636086114	1.0666276025644863	-0.5691792930620502	-0.2927991261811564	0.8473805765491613	0.7352718434013381	0.20381747628771085	0.623076297509593	-0.4936067156056762	-0.5457457083291796	0.8433266428879583	2.095462914691776	-0.23905497346763252	-3.006330109919622	-0.0972528817311864	0.40438836527463856	-1.3336999301437198	0.3672339269722154	-2.569040447482024	0.46196245282970255	1.6682223889648389	0.7174251438330653	1.6099725487681509	0.53209064227928	-2.376753550167461	-0.6603782756750536	0.6177515564315846	-1.8028850409571389	-0.35346737555494123	0.4399876446923133	-0.2269401136880014	0.2676746319262655	0.27982849915245595
2.21373324432763	-1.0214569336987864	1.388332583838959	-0.7802153090742568	1.4329453111378554	-1.4765614483241623	-0.8355455293225087	1.9779941757901867	0.40800251134542265	-1.4738845746757958	0.9127913875307344	0.14095365383146333	0.06018128462636729	0.3589671515772379	0.5603377793955834	1.2187533418267342	0.450511898738337	0.7255508867977248	2.5687978896758876	-0.22585517424495588	0.7635685396357504	0.033128248052134525	1.3162671978393008	0.26104000505908503	1.2040127737964916	0.21581535705207364	-0.038059235500757	0.7249592287895265	3.0787774580405363	-0.41928274605507504	-2.125687649320804	0.4852890190644851	1.4617995601548595	-1.7811951973516764	-0.08474662778568127	0.004927593343362435	0.1312598748224861	1.1820945566166252	1.3811533544392374	2.419012644274466	1.1029939582220967	-1.525923484700114	-0.1881755353849979	2.013936235205827	-1.4157901646283793	1.055955135779294	1.1789852748301322	1.1384260255165712	0.5872258126723964	0.6599682222074769
1.6271600820544687	0.09553581542632993	1.8134638864983228	-1.0799535911024554	0.8033899261168878	-0.9773803412751403	-1.2984415302732557	1.1399216910384127	0.5520073793323124	-0.5459250983012651	1.4869679904715765	0.2006706404063311	0.23720308707211563	0.11026694295006742	1.195505743338202	1.3072872699730063	0.8622380305114897	0.9063776038832568	2.077617858773363	-0.10666919029844177	1.615808725058918	-0.7058503864907153	0.9740415147888651	0.7058306681096712	1.1882866586498368	0.7350533385380817	1.0064618654899573	0.15588901077621228	2.1244818928626095	-0.43472304101181447	-0.1253761185041896	1.2493215647880997	1.0921421682530223	-1.1233717023395353	0.20531758602718556	1.9243765326421738	-0.37176648161228065	0.2312578431141117	1.2554377099563199	1.9892777654277518	1.0670413776344638	-0.027526814973633403	0.07638147581106551	2.163161356026328	-0.2827299254908112	1.6306868533512888	0.9184841863921134	1.7823436543016091	0.5783530716609381	0.6014708385869909
0.8615265192706334	1.3447530309444329	0.9216558391449158	-0.8827192358646542	0.3961848193231575	-0.6310470558823883	-0.8461943131131711	0.020164744037997777	0.9939685341540381	0.230709802019792	1.5951577994596022	-0.26596780508194784	0.2887763185844225	-0.0726909827208635	1.1734315168260296	1.0995106196625855	1.4139730740270884	1.2678497149871182	0.40187096058677346	0.3444001869085741	1.436522815809623	-0.8820579273638448	0.08625687929687985	1.0423613150965976	0.9952061462150086	0.7995142717912612	1.5290931400293346	-0.25154437355884485	0.5247729186844211	-0.44667121595854453	0.991305858049772	1.750559230137598	-0.3863218456918702	-0.11762531295849842	0.8874518426630673	1.9571122965706138	-0.3034930422475196	-0.34331092335441254	0.7862609424645675	1.1499728209216868	0.7591258728580851	1.3354553828910156	0.2721103989864748	1.3733732003774246	0.7090196248846276	1.622616655329217	0.09795268601955055	1.294482105091777	0.6902192009949595	0.48138912472530765
0.5428462815428076	1.6883793921209018	0.06699658274247447	-0.4041718461713255	0.7082364069765861	-0.7028700606030852	0.0316341984134186	-0.19187771904455558	1.4645224401920007	0.40408430201638385	1.4511688225534396	-0.6662258104489716	0.6568861924938657	0.07891469788439387	0.8448162554714963	0.9935088525220638	1.631748197619405	1.5518853323044655	-0.661462704390388	1.165641833630757	0.5066612566598138	-0.48668193142503874	-0.33072479575221797	0.8389825234747615	0.9493686289558898	0.6843034548473494	1.0685337656072629	-0.08556688964907946	-0.09333957968537482	-0.4687093277464203	0.4404923062320951	1.5885893418303556	-1.335818556476893	0.3832329140204054	1.0634475828977579	0.8086535718972439	0.42781723517319775	-0.21537436740257537	0.612350056690242	0.8422065587204227	0.5716723260955268	1.8702663261655657	0.6971828667687103	0.7697546702302662	1.1157227830581495	1.4257128767752199	-0.27192009627978797	0.3680066772798508	1.0294024201765226	0.5728927328079612
0.6498745316953113	0.8318554808622771	0.1226439915258631	0.1352674676700183	1.3984550003609622	-0.8864587425370877	0.8117542473157349	0.6093218123272263	1.4089801327273987	0.1974319832966021	1.1770372410428824	-0.2680202308415985	1.1439433311745013	0.07342347717027085	0.5931551979342113	1.0001885548712075	1.2032624195461246	1.1176377704310874	-0.2325111973701226	1.6674566786373999	-0.09222856953353084	0.1723991139786983	0.2679698241584048	0.22976724144693525	0.9032035583665565	0.7714960506662975	0.17839434190971015	0.49424734152224864	0.4766185807260013	-0.433256773463532	-0.8347689574894259	0.7954422926150871	-0.6884700049530788	0.26080904232217367	0.41928715331490185	-0.11688810946866937	1.122944087104638	0.19977576624831786	0.7368675945409131	1.1077470659030242	0.5346125738133788	1.293727529418862	1.2055553622009363	0.9088365987547061	1.1146843092228842	0.906582653649557	0.16115216245397157	0.007232787177965436	1.154925536373505	0.7178077545189353
0.7599157566548479	-0.4823677324451634	0.5935653938042932	0.564338929733003	1.7827857971755219	-0.7179838500195005	1.2537918904203822	1.46285453556387	0.7468155883137071	0.009077865116467684	0.7759328249247898	0.7679497503111241	1.128956555696414	-0.588172930419492	0.4076474571265819	0.8313835939559449	0.3691294031153464	-0.10451151979178018	0.9889203680609786	1.2678593215200031	0.25820415467979885	0.8641197193466265	1.399395726583296	-0.19188744921417614	0.6137756891517089	1.141103923134826	-0.2404805246744152	1.0760109690650872	1.1141438227844445	-0.30803792106935146	-1.4626483041674025	-0.13299605084159646	0.8648669491495425	0.04517169091704709	-0.34666296843220157	-0.23951699836113652	1.1168679267023514	0.3588985495216111	0.6036968635447656	1.2613189708728916	0.48614626663722554	-0.06201456276428675	1.267062379581431	1.247380758976877	1.0372509984945928	-0.12353964050318954	0.7910502841854989	0.4754585147729636	0.6613445129772144	0.6096345562959588
0.6065448350487878	-1.1918511579684428	0.5004313608847994	0.7313864130556164	1.5557382616790305	-0.06398986447091747	1.2918400571327817	1.4628198310577833	0.06396863385960547	-0.08998800888716578	0.30928565998410257	1.4346363015821246	0.44775669144248115	-1.460622316175285	0.0545451984754496	0.34928107744221915	-0.21719239870268997	-1.2204781300694791	1.7215809226067704	0.2648160173998629	1.0124535994741792	1.4986854401571914	2.0754615188556054	-0.0021723298929070623	0.19185706724465806	1.5177583128183592	0.09563736423833019	1.4165604274027042	0.8881105245589841	-0.08926923278316957	-1.0602188188396373	-0.6273373579540491	1.723997163230521	0.15936377789819844	-0.3004018933276915	0.01310995111023967	0.5196538182174792	0.25403899651604117	-0.08560354452698035	0.8452732616413635	0.44504414099645917	-1.3105572212021197	0.6312254746383273	0.9611501952033844	0.9233585313350406	-1.112906011064227	0.8909360763066251	1.0765480428591572	-0.22200697190148902	0.2419990979442242
0.2742291603757634	-0.9125024980348375	-0.2887712272946899	0.5526447578244992	0.9004328635462232	0.7183069836990863	0.8807863246836388	0.6306849235178619	-0.09104743204345303	-0.31894999733556867	-0.06494082662708034	1.0370414716521743	-0.29726899788395855	-1.4138317410661918	-0.4830917919607457	-0.24517944191470353	-0.10399592394295241	-1.2426071649219008	1.3929916483877738	-0.4618151548031584	1.1854286569188712	1.8422705501620924	1.732160385067807	0.5917119568430359	-0.03532217033219556	1.4937102605924966	0.652565715470296	1.405671494671617	0.03184763252021048	0.24648111640215095	-0.30051543146270626	-0.5024430752002345	1.1576381392757071	0.4396414588539982	0.660734639365252	0.11409407431509344	-0.006256089544554088	0.3354029963174609	-0.880004040050876	0.14333739939042314	0.5813638478064587	-1.5289773569221463	-0.2767380387894694	-0.0008847161546169278	0.5601296609410262	-1.0751871872209156	0.4401941770084973	0.9192453337785197	-0.7978363420604925	-0.07776359069344792
-0.047113835925522034	-0.20192714958067984	-0.9394234111705988	0.12287193870865422	0.08646367323346954	1.0145113242580577	0.09329177280881315	-0.3081671991044856	0.08886506240227737	-0.7746973065191632	-0.2531194930035635	0.05941549949139407	-0.45287454087536494	-0.005290744130047377	-0.8875268442234204	-0.6394638472221981	0.5056958492549961	-0.26067342412372824	0.4170476594395196	-0.4226453980191851	0.5993892138778357	1.4297730459377074	0.6080442485415583	0.9737802551963614	0.015453663063479369	0.8205788575305123	0.7755235033345301	0.8424715489010202	-0.5976538476720261	0.670333818127803	0.09425040492179725	-0.056906608803119346	-0.07803987827622652	0.43122318526372966	1.6582175739416578	0.08043450655490364	-0.0762172742535624	0.8474229029009581	-1.0283644993007013	-0.23524305000538373	0.8533095684201489	-0.4978526705826411	-0.7515150290496371	-0.8595819118415673	-0.15153751034529464	0.14818847899616516	-0.014832176831490183	-0.16549066572193366	-0.635565591490134	-0.11132464539236034
-0.298520855379933	0.14114005741021535	-0.7256090435062489	-0.2809917568450821	-0.7561005853404831	0.4234850958629548	-0.7423614328601732	-0.7561698751689547	-0.056157086114791005	-1.1921389062405052	-0.29916362214001235	-0.36626291527807636	-0.11654928486257914	1.7122074588209206	-0.8311568002787826	-0.6669597463124919	0.9716175075932787	0.5944872252767439	-0.45041349529125	0.05932072387344509	0.08276386928272544	0.008561383609802724	-0.6314679920490055	0.7720001893105986	0.10308296540822336	-0.36867199115069477	0.408304497246335	-0.3920763932030747	-0.6054646249149563	0.9770192627655278	0.08886023370089884	0.2565496119901064	-0.811856171633499	0.009531449132237616	1.722549914775783	0.21783730963261586	0.03655066153526495	1.4324577077952712	-0.3200019142329762	-0.028833587595944468	0.924328790510771	1.021724603227416	-0.5149122177165828	-0.8805218758569914	-0.9603171477673026	1.3853312088430896	-0.11739833359979804	-1.4420924848884558	0.015187428199478973	0.08072253863463558
-0.49852044579457433	-0.0469242895778725	0.1275706147004523	-0.38443163393676344	-1.4658449821265378	-0.8235517748396296	-1.2110715131561411	-0.6870628405350098	-0.6873120300876432	-1.1499510757336748	-0.22419412843906664	0.20216321994805286	0.044716618771213856	2.1356200671533188	-0.3282465859096128	-0.3146932474426772	0.8679423600538304	0.4720355123667707	-0.7489761384151137	0.4161113596392248	0.35354911370766107	-1.927616935968267	-1.474055215097982	0.20942001225168003	0.05020955640548624	-1.548558114896205	0.021916586509023575	-1.8874898673630853	-0.30975483773369206	0.8529432438766895	0.10240196990353766	0.24449494073906747	-0.740959721755437	-0.4424292927847355	0.7181784372623167	0.5810700077722749	-0.13122093825182593	1.48279061111966	0.6680135724410581	0.5356288612121175	0.5833058734566163	1.8928565794231138	0.09537223942106583	-0.10436234340822298	-1.3985070690331172	1.3337362632366232	-0.04809916209906106	-1.934474339259797	0.5774339739729561	0.3233984828048302
-0.6053744552814566	-0.18722638328021743	0.7698556405600168	-0.1455333590078351	-1.754122133988338	-1.8640932995689852	-1.1866716182592274	-0.415127272050064	-1.0862826622321875	-0.4794125656039558	0.0935406128581228	0.970072093095951	-0.28191129561632045	0.8721303343714357	0.2755633329943322	0.34520786821560656	0.34177342736999783	-0.18313556261903424	-0.4598787975764627	0.5428120568363626	0.9894995692008158	-3.26303500900704	-1.8151119935730815	-0.21538985958921733	-0.0202868635087782	-2.122443535422956	-0.0667316978232873	-2.748712924252037	-0.12113405453465532	0.17915325012906985	0.3627544272849893	0.07111897216894862	-0.441231859997726	-0.4737677052656717	-0.6284920483994739	0.9098414924493885	-0.6055695371783125	0.7944212956899372	1.150551483031996	1.0736485565935792	0.10359807395049705	1.6003958097638324	0.5885698497556977	0.7822073095625746	-1.1467877556100219	0.12915443308201024	-0.12897620097095258	-1.2736820027077795	0.761589888922191	0.5742920611903153
-0.5742056435804739	0.2964551662609927	0.6558878149565365	0.2005718190248296	-1.5065606006127152	-1.8022819746875665	-0.9365009950661219	-0.21588890182693107	-0.4765530227150362	0.547535557144319	0.7086534703830528	0.8094737488832766	-0.6284823237105652	-0.7534497227920174	0.608020975957917	1.0725373561613611	-0.18559241675245347	-0.2228189078919731	0.10004095072537715	0.7172658788643672	0.8212227875940568	-3.1260800906858157	-1.853570513447793	-0.31396285250664774	0.027344914987940137	-1.9207664344859385	-0.10301755201177751	-2.3870006583068326	-0.09698630113958247	-0.744768089382641	0.7034456158231249	-0.009885852280102279	-0.39179674308468715	-0.07028593121009097	-1.4873663232749204	0.9649771362954151	-0.9921531493847321	-0.24526915632880775	0.8351681980671943	1.2636772102681544	-0.046547527017806116	0.6367740371973163	0.7886684350797236	1.1075725354250412	-0.31397725523138037	-0.7592193134753129	-0.3445619290405099	0.026769898524557873	0.7001043679675011	0.8381949263977668
-0.5037937497896307	1.2306903400148794	-0.037204265847784045	0.3539081207308776	-1.0663982710073099	-0.5292871349448874	-0.7620691932593474	-0.24591246602629788	0.8936969610207333	1.4115134767778	1.2889815328137155	-0.4505172842530917	-0.4047270166290712	-1.1237360878712896	0.5192336805546113	1.3939964553462156	-0.5549528862615524	0.6944774409832208	0.40065043246104487	0.9596694917451263	-0.6623983185957435	-1.6741829253056084	-1.8634869457872805	-0.37218231810003843	-0.012667096873866746	-1.3933029247585653	-0.540064722728131	-1.20600439591077	-0.1909976325589577	-1.3730804887248522	0.8918063468001689	0.03243846267608873	-0.43888633087086276	0.3485253182100044	-1.6027024167518749	0.7059016691908948	-1.0289988701987183	-1.08513923197171	0.02118716650492913	0.8028828942540203	0.14392073077166903	-0.11811463264384041	0.784458963066516	0.6694874022441849	0.5966433233705877	-0.3310011179599754	-0.4289445740623521	1.055955084291415	0.561254157053603	0.9232620491795916
-0.5651132474331502	1.7885434177755954	-0.7722598176506698	0.23580454204571652	-0.9369455813624695	1.0242243855297577	-0.6026587563841004	-0.5983207781500505	1.8058863037166977	1.7168737086553887	1.2260223411744708	-1.8278082899246306	0.2253011047310467	-0.06993627096978322	0.09273893870950488	0.8783770281772113	-0.9720734907329355	1.5694553520777532	-0.016368729468779073	0.8353602234239983	-2.573459870109748	0.05143145129008885	-1.977155666571623	-0.725320910040657	-0.485253010858597	-1.1721685638406116	-1.3853934899078797	-0.22806681039984697	-0.572635534573709	-1.3653657270915875	0.9168427632149926	-0.01175366182784511	-0.281034971725947	0.3928544921223324	-1.2909673917643971	0.1721129297768615	-0.8866244109684346	-1.4827398012525121	-0.8341588112987359	-0.49605698365683076	0.10189123115279343	-0.3035163863898278	0.600124046964157	-0.280965269042772	1.03554861921195	0.6645602887355803	-0.30255882866809697	1.2691770456051283	0.2626754440284044	0.5263499096219351
-0.7312215197729707	1.3430350054117288	-1.146307677639455	0.07206555079422558	-1.1304928620301602	1.626852817696455	-0.13454172687101412	-1.1801431291441533	1.33813383652728	1.424271789652332	0.2597555242956114	-2.2369191884212487	0.44958187718414216	1.0719060404333618	-0.46239550169733523	-0.37592892659566324	-1.5826287468645193	1.2268758909910331	-1.0643119294324812	0.05012935302730488	-3.4495130818306707	1.0834017994346496	-2.034441031655102	-1.2711982876466543	-1.294600813467816	-1.3651702832957227	-2.060768675721554	0.03575453690813496	-1.3493976195945039	-0.8468904414052677	0.8861102145474766	-0.31570847107790034	-0.07480269345536436	0.08848759578544026	-0.95696670026106	-0.5655848935774306	-0.8392012560991422	-1.5107366326468965	-1.4677003483461326	-2.3137866760945913	-0.6299120932042928	-0.2618934072774332	0.14977610010898143	-1.2654485381423564	0.8282953997440408	0.655679938757285	-0.18184334845340067	0.8464247309550643	-0.31884908263562645	-0.3261261791604913
-0.7084329254180765	0.15841311755822576	-1.004788133283029	0.16745500413134426	-1.0351443011321366	0.8975014485790769	0.7182674979618184	-1.5657228995777246	-0.09258427432878598	0.8010588708020357	-1.0511535407681722	-1.5263121031091134	-0.16032313783605864	1.0747828525981364	-0.8824115579567037	-1.6282031351398734	-2.101928131669532	-0.2227027980644035	-1.9492408360975502	-0.9748154778873005	-2.697508976109671	1.3095278047560226	-1.6395713640982719	-1.5101866012692553	-1.7788527874102595	-1.3775013059033314	-1.9540602905877218	0.11293776625616574	-2.0780317516447275	-0.20707443092415298	0.7933563840316104	-0.7627646246217104	-0.1937304301188787	-0.1993333217955878	-0.7196095967664777	-1.2375011873483701	-0.8115073154520335	-1.2493929584358956	-1.760578918695526	-3.6817790373576047	-1.6757646838257616	-0.39745003339148516	-0.46957504739708555	-1.7900458129167909	0.3184489912138374	-0.7089059015643869	-0.21722911771604533	0.37209590813604293	-0.9842909392242455	-1.0737980863938612
-0.2787065857297049	-0.8292833973828626	-0.3682744781168719	0.5637184920866417	-0.14007560085683243	-0.2880362087409942	1.5146029601388051	-1.2383710804751762	-1.1522771482923122	0.18998706320361278	-1.697080101065805	-0.40964492667662883	-0.9890617126417759	0.14686401945376004	-0.9109954097546735	-2.0632714381647443	-2.0186487182224893	-1.430520596448053	-1.7742492754878207	-1.4180847769039229	-1.0485598374611038	1.3169220385112586	-0.5164359467622041	-1.079499970133614	-1.3743003297577823	-0.5727120415816906	-1.033914305786373	0.7800658455112874	-1.9640352857434442	0.30070862480507676	0.5384144527278502	-1.0070470775246456	-0.5081977858066857	-0.1583709967420257	-0.4462285706490928	-1.3688224435632164	-0.45770967076685115	-0.672349862912019	-1.5749050146679147	-3.6091494219617317	-2.066768809884931	-0.5949239154811781	-0.8602997686962603	-1.5786054455969907	0.059100889482507205	-1.9844517378752566	-0.22248968870188018	0.20438786980518694	-1.269836621543629	-1.0847131192543498
0.3229445633933695	-0.9118782451369897	0.49460218850341336	0.9221120648252565	1.1866839597348218	-0.6406102507506256	1.6724735708487948	-0.1563943606815912	-1.0041761352519214	-0.19769933956408653	-1.1838296623630797	0.4195206664033667	-0.987011464808463	-0.5169844151644635	-0.44494381954466744	-1.5394427842020666	-1.1731270741591877	-1.3270275815460437	-0.48553183614847134	-0.9702850988007821	0.34112127692022054	1.5849544969798735	1.0850082926884541	-0.1811712470134601	-0.33074446879114233	0.9025565947966951	0.1340986462447983	1.9079745949439286	-0.7592060058088352	0.688575852314887	0.1422702917838704	-0.8006673914771891	-0.33849589617703846	0.19288496120696838	-0.016949109672683135	-0.7091041622562241	0.31806779530846285	0.1375586974298441	-0.8475468834172544	-2.0500634864668026	-1.2895399720449532	-0.43271805450256456	-0.6879616126821462	-0.8019287250058774	0.2902505982012529	-1.6201312154950125	0.07103271970923189	0.17680741205842093	-0.925178416858962	-0.36224336973890064
0.5408447648951293	-0.24557618901666942	1.0211498333906237	0.7955488056161437	1.9032460973391983	0.2582660179850754	1.094940386889265	1.0109983601613548	-0.09978270378462434	-0.3350819052335552	-0.06310395580498471	0.8577465624150782	0.11750290498499374	-0.24448989237352795	0.3156249989264208	-0.699292229297685	-0.02823040745619732	-0.2801878038510746	0.9030869889072917	-0.21166045380357032	0.9718701494323632	1.9665412564430935	2.3993702789485947	0.5707280525875809	0.45731962710095486	2.102966093105811	0.9221237132320544	2.4424720301915404	0.7343036592587874	1.0022326138378101	-0.19752232060400274	-0.2541961193126627	0.6742823520290021	0.5730334768335782	0.4988775743495408	0.3254164206781215	1.1032332141391277	0.8293616171591812	0.16791596070445028	-0.12075574157145551	0.06156788364826215	0.14453628684818645	-0.1212931575340237	-0.036173658089720416	0.7038070055871336	0.14142373425226304	0.5694206057657109	-0.09574276341923882	-0.2236009044481646	0.3638518008012765
0.09979652927715436	0.4037145693523032	0.7071305160533577	0.07474242007200474	1.3808534156229066	1.5642142109024095	0.30110796026009284	1.4125086854378817	0.4792953136616034	-0.3016752605492179	0.6181047485705118	1.1227900278599823	1.4425315773079594	0.42969680017287937	0.924606437785169	-0.29069064914833365	0.7089201795694554	0.4500026507635737	1.2338922773769805	0.05058340806549377	1.1010616587237925	1.961961619947963	2.706993126910966	0.7138366932372607	0.39540055506423477	2.1828846064584804	1.113213019486172	1.6414985564239006	1.3450694668629024	1.1070594732100658	-0.31553563843732646	0.24115232896433583	1.8936953682877566	0.7099195635231783	0.8788881569674989	0.8727114022656205	1.352305280582552	1.010662107165121	0.9330618820548575	0.855266161797828	0.8502928387264603	0.6282526894230874	0.2666448304449668	0.18458254129790277	0.7633878896813628	1.5043268146649267	0.8258597996312749	-0.6829999947774887	0.30080405833070945	0.3728346719666015
-0.6128180216563888	0.47022602813888537	-0.3309118783018377	-0.8296607447484984	0.13401835814075685	2.069574670197753	-0.11352491031333618	0.8405443558704913	0.24863081356928635	-0.18807327673093263	0.3790319706478681	1.2301920049591075	1.8681844834970778	0.5992782120919171	1.004894485363296	-0.4413698032835249	0.7149383528338124	0.20711292883883045	0.3690742154286871	-0.31027561800608017	1.0476292594127294	1.357619957336225	1.9537467937849176	0.32075401917021834	-0.18868527717632866	1.2426555615763446	0.8900383176313746	0.06814962198723049	0.7354719347657004	0.8213303024195425	-0.26227669826108685	0.35987260486304373	2.217798269212977	0.5380618293195235	0.9154279146184687	0.4573409391142489	0.9523267274106985	0.6412851320462183	1.0377124978069683	0.5492834226726291	0.5754938044421992	0.5227449710959672	0.10755792581613238	-0.1428272367829118	0.2726903742455881	1.1986227881332414	0.5533087266312423	-1.1934638562624138	0.3839835990878765	-0.28055325362961936
-0.9002954542809815	0.07487350690835652	-1.2876293939208743	-1.2989919384233868	-0.7007313734723591	1.4096905370924235	-0.06607825242168135	-0.06557856099368373	-0.3111025956139143	-0.062278541770261486	-0.2925414576134078	0.9779160030747678	1.1814127525176292	0.1330784013467073	0.5632425042384592	-0.6664329814864987	0.268037140871445	-0.44259007495707564	-0.7020087197011802	-0.681939692160546	0.7683469237584644	0.4695586990052529	0.7859622265592945	-0.15243624366102082	-0.4840004173932642	0.1835080860362734	0.5157718875281377	-0.9309332125328681	-0.27222816833582364	0.22711013169244684	-0.20946719438015302	0.11877699660570062	1.2958197066363695	0.19363728656283102	0.5786638846279488	-0.4677640577900693	0.3050802782004158	0.09893873838427258	0.5765038633998926	-0.21049657118766457	-0.18157359332428047	-0.032608369254999006	-0.3510951101502898	-0.5094636404780125	-0.4092473803322987	-0.1426296464762495	-0.006828877797807556	-1.1854145959085043	0.2147371493684386	-0.8554716165233507
[truncated: 72 more columns]
